# Supplementary material for: The Language of Innovation
Source: PLoS One. 2020 Apr 30;15(4):e0230107. doi: 10.1371/journal.pone.0230107 (PMC7194493; doi:10.1371/journal.pone.0230107)
Supplement: S4 File — (GZ) [file pone.0230107.s004.tar.gz › 1982-1986/V2Run_4_VS_4500_embeddings1982-1986ED32.txt]

-1.208024248480796814e-01 -2.045076936483383179e-01 -2.330285161733627319e-01 2.287112176418304443e-01 -2.871474027633666992e-01 1.868726760149002075e-01 -1.700781285762786865e-01 2.280837446451187134e-01 -8.921615779399871826e-03 -7.310657948255538940e-02 2.524282336235046387e-01 1.444166749715805054e-01 2.711709141731262207e-01 -1.941511183977127075e-01 -1.811221837997436523e-01 8.348643779754638672e-02 2.559997439384460449e-01 -2.070787698030471802e-01 -2.693985104560852051e-01 2.163731679320335388e-02 -2.959681488573551178e-02 -4.707674682140350342e-02 -1.161957159638404846e-02 -6.836499273777008057e-02 -7.283851504325866699e-02 -1.940581575036048889e-02 -8.830552920699119568e-03 -3.418250009417533875e-02 -2.258233428001403809e-01 1.303853690624237061e-01 3.885984048247337341e-02 3.631077408790588379e-01
-1.785289496183395386e-01 -5.920414347201585770e-03 6.436284631490707397e-02 9.281365573406219482e-02 -2.204631119966506958e-01 -1.008997038006782532e-01 -3.172701299190521240e-01 1.311587095260620117e-01 -2.057961672544479370e-01 -6.882505863904953003e-02 -1.254266798496246338e-01 1.264829188585281372e-01 2.237921506166458130e-01 -1.221309648826718330e-04 3.025597035884857178e-01 1.456951349973678589e-01 -9.959424287080764771e-02 -1.811039447784423828e-01 -3.400526642799377441e-01 2.124292962253093719e-02 -1.070217713713645935e-01 2.654905021190643311e-01 -1.860103309154510498e-01 -2.838457524776458740e-01 1.167303547263145447e-01 4.011058434844017029e-02 -1.993277519941329956e-01 -1.207902729511260986e-01 1.360007375478744507e-02 -1.660666912794113159e-01 2.246639728546142578e-01 1.825130134820938110e-01
-3.716315627098083496e-01 -2.125674039125442505e-01 1.052782312035560608e-01 1.049180421978235245e-02 -3.934382200241088867e-01 -6.765483319759368896e-02 -1.552579998970031738e-01 2.232206165790557861e-01 -2.719611823558807373e-01 -4.055555909872055054e-02 -2.169306576251983643e-01 -1.928855851292610168e-02 8.969473838806152344e-02 8.000621944665908813e-02 1.135083958506584167e-01 4.409039914608001709e-01 -8.723427355289459229e-02 -9.061692655086517334e-02 7.830414921045303345e-02 3.250907734036445618e-02 8.369563519954681396e-02 -4.954370670020580292e-03 -9.813439846038818359e-02 1.311307400465011597e-01 9.481695294380187988e-02 -1.152971014380455017e-01 -9.068892896175384521e-02 -9.251696988940238953e-03 -2.627422511577606201e-01 -7.229263335466384888e-02 6.063529849052429199e-02 2.490943372249603271e-01
-1.715275645256042480e-01 2.800421044230461121e-02 -1.093598529696464539e-01 2.102585881948471069e-01 -3.584038317203521729e-01 -1.181591376662254333e-01 -2.662447392940521240e-01 1.403652578592300415e-01 5.150265246629714966e-02 -7.990292459726333618e-02 -2.109290566295385361e-03 1.317258775234222412e-01 1.439987868070602417e-01 3.448637425899505615e-01 1.683905869722366333e-01 2.587812244892120361e-01 -8.830282092094421387e-02 -2.415945082902908325e-01 -3.437849581241607666e-01 -2.165493182837963104e-02 2.336453944444656372e-01 -1.719899475574493408e-01 -1.639581769704818726e-01 1.377158463001251221e-01 3.606724739074707031e-02 8.786079287528991699e-02 6.179875880479812622e-02 -1.470128446817398071e-01 9.796590358018875122e-02 -9.396721422672271729e-02 1.385143250226974487e-01 1.798128634691238403e-01
-8.078532665967941284e-02 -1.074504777789115906e-01 -4.144694507122039795e-01 1.473331004381179810e-01 -3.568962812423706055e-01 -1.647082865238189697e-01 -2.186703234910964966e-01 6.942421942949295044e-02 -6.327273696660995483e-02 -2.681607902050018311e-01 3.155285120010375977e-01 -3.792942315340042114e-02 -1.000992022454738617e-02 2.472692430019378662e-01 1.759080588817596436e-01 2.125078886747360229e-01 -9.072606451809406281e-03 -4.670097306370735168e-02 1.554117631167173386e-02 -1.909734010696411133e-01 1.444638008251786232e-03 1.014376208186149597e-01 -3.689577430486679077e-02 1.457770019769668579e-01 1.557977497577667236e-01 5.073188990354537964e-02 -8.931936323642730713e-02 -1.881935000419616699e-01 -1.689139008522033691e-01 -6.048581004142761230e-02 3.777390345931053162e-02 3.021616935729980469e-01
-2.731109261512756348e-01 -9.395474568009376526e-03 -1.613672822713851929e-01 3.956636413931846619e-02 -2.856249213218688965e-01 6.417640298604965210e-02 -6.461605429649353027e-02 1.616262197494506836e-01 -1.280187815427780151e-01 -4.169043898582458496e-01 1.279014050960540771e-01 4.897513613104820251e-02 4.224986732006072998e-01 8.040764182806015015e-02 2.278682142496109009e-01 1.012330874800682068e-01 -8.011455088853836060e-02 7.866078615188598633e-02 -2.349721938371658325e-01 -8.008361794054508209e-03 -4.524529352784156799e-02 -2.988404594361782074e-02 1.669196933507919312e-01 -1.431723684072494507e-01 -1.463066190481185913e-01 -1.118220835924148560e-01 -4.026780277490615845e-02 -2.700988948345184326e-01 1.696525514125823975e-02 -1.546888947486877441e-01 1.768225729465484619e-01 2.060841321945190430e-01
-2.343135029077529907e-01 -1.760276705026626587e-01 -2.398559004068374634e-01 -1.698007434606552124e-01 -1.545871049165725708e-01 -3.602269338443875313e-03 -2.039372324943542480e-01 3.259649574756622314e-01 7.518250495195388794e-02 2.099280357360839844e-01 -1.108438372611999512e-01 2.144602090120315552e-01 5.422854050993919373e-02 -8.102985098958015442e-03 -5.324043449945747852e-04 2.257768064737319946e-01 7.198768109083175659e-02 -1.724455058574676514e-01 -2.076414972543716431e-01 7.825636118650436401e-02 -4.169355705380439758e-02 5.711685493588447571e-02 1.217463836073875427e-01 1.370781511068344116e-01 -4.717493057250976562e-02 2.398950904607772827e-01 -3.341802358627319336e-01 -1.803690195083618164e-01 8.635425567626953125e-02 5.303201731294393539e-03 3.085129261016845703e-01 2.541437745094299316e-01
-2.603492438793182373e-01 4.526641219854354858e-02 4.349460825324058533e-02 -1.541155576705932617e-01 -1.908453702926635742e-01 -1.547786593437194824e-01 -3.541088700294494629e-01 1.273840069770812988e-01 -1.569378972053527832e-01 -3.433195948600769043e-01 2.595772743225097656e-01 1.772166974842548370e-02 1.767005771398544312e-02 1.791591793298721313e-01 -7.871899753808975220e-02 -1.938113421201705933e-01 -9.352238476276397705e-02 -8.639410138130187988e-02 -1.031960546970367432e-01 2.995588118210434914e-03 2.399561740458011627e-02 -1.548486202955245972e-01 1.483767181634902954e-01 -3.253899812698364258e-01 -6.687094271183013916e-02 6.980846077203750610e-02 -3.287594020366668701e-01 -1.496717929840087891e-01 2.697102352976799011e-02 2.914996631443500519e-02 -1.068439781665802002e-01 2.898732721805572510e-01
-5.936765298247337341e-02 -1.764017343521118164e-01 -1.974908411502838135e-01 6.960786879062652588e-02 -3.160931468009948730e-01 -2.225915044546127319e-01 -9.369057416915893555e-02 2.092057168483734131e-01 -1.887653917074203491e-01 -3.981463313102722168e-01 1.096526235342025757e-01 1.985144913196563721e-01 3.060820698738098145e-01 1.019421964883804321e-01 1.380397528409957886e-01 5.264177918434143066e-03 1.532402634620666504e-01 1.083613634109497070e-01 -4.008648917078971863e-02 1.256233155727386475e-01 -1.013730987906455994e-01 -4.762109369039535522e-02 1.291908770799636841e-01 -2.579165697097778320e-01 1.602476537227630615e-01 6.052789092063903809e-02 -1.525288075208663940e-01 -2.407028675079345703e-01 2.214216440916061401e-01 -1.077383682131767273e-01 9.046858549118041992e-02 1.517350524663925171e-01
-1.130976155400276184e-01 3.380013629794120789e-02 -6.322931498289108276e-02 8.120473474264144897e-02 2.617376670241355896e-02 -8.459794521331787109e-02 -6.585735827684402466e-02 3.455401360988616943e-01 -2.675232887268066406e-01 -8.578372001647949219e-02 1.620972901582717896e-01 -5.010427162051200867e-02 2.529049217700958252e-01 1.435300260782241821e-01 2.261618822813034058e-01 3.051833212375640869e-01 5.841809883713722229e-02 1.439980417490005493e-01 2.208548365160822868e-03 -8.819258213043212891e-02 1.120139285922050476e-01 -8.184228837490081787e-02 -2.417521737515926361e-02 -3.362269699573516846e-01 -2.657703682780265808e-02 -4.773097857832908630e-02 -3.096437156200408936e-01 -3.190646171569824219e-01 -1.387238353490829468e-01 -1.466378718614578247e-01 1.307619661092758179e-01 2.898535430431365967e-01
-2.503116428852081299e-01 -1.333937495946884155e-01 -3.356994129717350006e-04 4.727236181497573853e-02 -3.412672877311706543e-01 8.819554001092910767e-03 5.160639435052871704e-02 -8.175744861364364624e-02 8.964664489030838013e-02 -2.169187963008880615e-01 -3.628206998109817505e-02 -7.573046535253524780e-02 1.061035990715026855e-01 1.642867326736450195e-01 1.125349327921867371e-01 3.896590769290924072e-01 -7.761652767658233643e-02 -1.593897789716720581e-01 -1.566877067089080811e-01 6.846274435520172119e-02 2.185759134590625763e-02 -1.697965264320373535e-01 -9.246583282947540283e-02 -1.793738827109336853e-02 2.848239839076995850e-01 1.414212584495544434e-01 -6.411593407392501831e-02 -2.604373693466186523e-01 -2.107408791780471802e-01 7.830761373043060303e-02 2.862806618213653564e-01 3.494666516780853271e-01
-3.150301277637481689e-01 6.709173321723937988e-02 -9.671474993228912354e-02 -6.216906011104583740e-02 -3.984368443489074707e-01 1.900441385805606842e-02 -6.891872733831405640e-02 -1.725952699780464172e-02 -2.253471314907073975e-01 -1.205359026789665222e-01 1.275471150875091553e-01 1.821376383304595947e-01 1.413332819938659668e-01 1.806735247373580933e-02 -9.773342311382293701e-02 -1.520535498857498169e-01 -2.277913242578506470e-01 -1.405934840440750122e-01 -1.879047006368637085e-01 2.101325988769531250e-01 1.581468060612678528e-02 -3.642210960388183594e-01 -1.150024533271789551e-01 6.779533624649047852e-02 1.506807468831539154e-02 6.222528964281082153e-02 -4.611371755599975586e-01 -3.708787634968757629e-02 6.753660272806882858e-03 -5.426533892750740051e-02 5.078562349081039429e-02 1.600287556648254395e-01
-1.087836995720863342e-01 5.934145301580429077e-03 2.841179445385932922e-02 1.308323293924331665e-01 -1.145724430680274963e-01 -1.496645957231521606e-01 -1.216645464301109314e-01 2.014591395854949951e-01 -1.541889905929565430e-01 -4.723739624023437500e-02 -2.704235538840293884e-02 2.871839106082916260e-01 2.613980472087860107e-01 2.414988428354263306e-01 2.468418627977371216e-01 2.267755270004272461e-01 1.140557043254375458e-02 -6.665039807558059692e-02 1.242393255233764648e-01 4.342621564865112305e-02 2.782763838768005371e-01 2.010390907526016235e-01 -1.384083926677703857e-01 -1.681793332099914551e-01 -2.502734772861003876e-02 -3.997436910867691040e-02 -3.030111193656921387e-01 -2.813512459397315979e-02 1.515006422996520996e-01 -3.530512377619743347e-02 3.760847747325897217e-01 2.888125777244567871e-01
-1.714097559452056885e-01 -3.334326446056365967e-01 -2.280165851116180420e-01 -5.728595703840255737e-02 -5.341694355010986328e-01 6.030102726072072983e-03 7.307031005620956421e-02 8.212758600711822510e-02 -1.048396825790405273e-01 -1.015460863709449768e-01 2.058888524770736694e-01 -7.447373867034912109e-02 3.926323652267456055e-01 8.265879005193710327e-02 8.575815707445144653e-03 2.022811584174633026e-02 -1.753697842359542847e-01 5.732911452651023865e-02 -2.193605154752731323e-02 -8.030401915311813354e-02 1.448075771331787109e-01 -1.127146407961845398e-01 -1.518968939781188965e-01 -2.462238222360610962e-01 4.865340143442153931e-02 1.316924542188644409e-01 -1.126558519899845123e-02 -9.993353486061096191e-02 5.309909954667091370e-02 8.587608113884925842e-03 2.434830665588378906e-01 1.601593494415283203e-01
-3.405768871307373047e-01 9.655681252479553223e-02 -1.240674778819084167e-01 3.552145883440971375e-02 -3.409012854099273682e-01 6.633631139993667603e-02 1.270705163478851318e-01 1.414678990840911865e-01 1.030056700110435486e-01 -1.886688321828842163e-01 9.399820864200592041e-02 -1.811614260077476501e-02 2.591734230518341064e-01 6.853818148374557495e-02 -1.559685170650482178e-01 4.223551750183105469e-01 1.177597716450691223e-01 -1.474524587392807007e-01 -3.680176287889480591e-02 -9.491065517067909241e-03 9.865263104438781738e-02 -1.118704378604888916e-01 -3.074710071086883545e-01 7.822766900062561035e-02 1.910926699638366699e-01 -1.220156326889991760e-01 -1.301993280649185181e-01 -9.327747672796249390e-02 -9.429781883955001831e-02 -3.057907223701477051e-01 1.444869935512542725e-01 1.049493849277496338e-01
-1.073496639728546143e-01 -1.487316377460956573e-02 5.629694554954767227e-03 -1.357022225856781006e-01 -1.275867223739624023e-01 6.756240967661142349e-03 -1.424445211887359619e-01 1.393814831972122192e-01 -1.782365590333938599e-01 -4.857335612177848816e-02 3.570715188980102539e-01 -1.914276927709579468e-02 4.410355538129806519e-02 -4.569968208670616150e-02 1.590525507926940918e-01 7.601526379585266113e-02 -7.255337387323379517e-02 -1.533616930246353149e-01 -6.353251636028289795e-02 4.066877067089080811e-01 3.041191101074218750e-01 -7.308845967054367065e-02 -2.429551035165786743e-01 2.483313903212547302e-02 -1.931951344013214111e-01 -1.163905188441276550e-01 1.358752101659774780e-01 3.009436428546905518e-01 -6.767832487821578979e-02 -2.906215004622936249e-02 1.657164096832275391e-01 4.101049900054931641e-01
-3.374847173690795898e-01 -1.527465879917144775e-01 -1.385700106620788574e-01 2.347249984741210938e-01 -1.593537032604217529e-01 3.232596069574356079e-02 1.759864240884780884e-01 1.083008348941802979e-01 -3.626346215605735779e-02 -1.393622308969497681e-01 2.190780043601989746e-01 -5.545744672417640686e-02 3.015979826450347900e-01 9.519518166780471802e-02 8.498281240463256836e-02 1.213939487934112549e-01 -6.758148968219757080e-02 1.436342895030975342e-01 -1.920448392629623413e-01 3.972621560096740723e-01 -2.218860685825347900e-01 1.781927496194839478e-01 -2.697363197803497314e-01 -4.530701413750648499e-02 1.118088811635971069e-01 -6.744500994682312012e-02 -2.631703615188598633e-01 -3.334272652864456177e-02 -1.810832619667053223e-01 3.469748422503471375e-02 1.686219125986099243e-01 2.190754748880863190e-03
-1.470365971326828003e-01 -2.046227008104324341e-01 -3.152223825454711914e-01 -7.860326766967773438e-02 -1.707177609205245972e-02 -1.243304535746574402e-01 -2.740841358900070190e-02 3.436032235622406006e-01 -1.443295031785964966e-01 -1.374675184488296509e-01 8.936847746372222900e-02 -3.525465726852416992e-02 1.437180191278457642e-01 1.449759118258953094e-03 2.032992690801620483e-01 1.660523712635040283e-01 2.426352165639400482e-02 -6.007299199700355530e-02 -4.820819478482007980e-03 1.255109161138534546e-01 3.720502555370330811e-01 -3.994923830032348633e-02 -1.102108359336853027e-01 -3.367213904857635498e-01 -3.865648433566093445e-02 1.812380254268646240e-01 -1.675465703010559082e-01 -1.845286339521408081e-01 1.111796051263809204e-01 -1.219548434019088745e-01 2.822759151458740234e-01 2.626532316207885742e-01
-2.681175172328948975e-01 -2.044695913791656494e-01 -3.664106428623199463e-01 2.405520975589752197e-01 -1.127944216132164001e-01 -1.970503479242324829e-01 -6.059930846095085144e-02 7.199704647064208984e-02 -7.748744636774063110e-02 -9.631125628948211670e-02 1.942954659461975098e-01 3.196887969970703125e-01 3.712992668151855469e-01 1.137133780866861343e-02 -5.846228450536727905e-02 2.459139823913574219e-01 -1.308626979589462280e-01 6.678241491317749023e-02 -2.083694636821746826e-01 3.770230570808053017e-03 2.964743971824645996e-02 -2.524957656860351562e-01 -9.061581641435623169e-02 -1.457026749849319458e-01 -3.644096478819847107e-02 -2.111223759129643440e-03 -1.110558286309242249e-01 -1.799297332763671875e-01 -2.162517607212066650e-01 -1.310056149959564209e-01 3.618021681904792786e-02 7.932642847299575806e-02
-2.327504754066467285e-01 1.114258542656898499e-01 9.489475190639495850e-02 9.572585672140121460e-02 -3.844539225101470947e-01 1.302972882986068726e-01 -1.401654630899429321e-01 2.422249019145965576e-01 3.123004175722599030e-02 -1.057691988535225391e-03 7.557557523250579834e-02 4.051189497113227844e-02 -7.324104756116867065e-02 4.275390505790710449e-02 3.723875060677528381e-02 -2.224494665861129761e-01 -5.661544203758239746e-02 -1.847076863050460815e-01 8.702950179576873779e-02 2.635227143764495850e-01 1.761038973927497864e-02 -8.029524236917495728e-02 -2.402478083968162537e-02 -3.036729097366333008e-01 -6.333988904953002930e-02 2.631964087486267090e-01 1.651468500494956970e-02 -2.722501456737518311e-01 -2.236235141754150391e-01 -2.048146128654479980e-01 -7.313278317451477051e-02 3.832429647445678711e-01
-2.569645941257476807e-01 -3.590296506881713867e-01 -1.023254618048667908e-01 -9.634714573621749878e-02 -2.650984525680541992e-01 1.795116625726222992e-02 -2.579417526721954346e-01 1.505654752254486084e-01 -9.680441766977310181e-02 -4.324126616120338440e-02 3.876763582229614258e-02 2.190724760293960571e-01 2.630510032176971436e-01 1.645488142967224121e-01 1.005906015634536743e-01 1.823970824480056763e-01 1.641413420438766479e-01 -3.210337460041046143e-01 9.107574820518493652e-03 7.193533331155776978e-02 -1.118902340531349182e-01 1.109556108713150024e-01 1.308227772824466228e-03 -1.430131815141066909e-04 1.560250818729400635e-01 3.224613666534423828e-01 -2.102952748537063599e-01 -1.768410801887512207e-01 -1.734519302845001221e-01 5.762757360935211182e-02 1.661725640296936035e-01 1.332516223192214966e-02
-2.228449843823909760e-02 1.481171697378158569e-01 -4.021786153316497803e-01 2.940428853034973145e-01 -5.373266991227865219e-03 -2.048522047698497772e-02 -2.057246863842010498e-01 1.735217422246932983e-01 -2.636668682098388672e-01 -2.299426198005676270e-01 1.061203107237815857e-01 -1.261203885078430176e-01 2.111275345087051392e-01 -7.056471705436706543e-02 1.373846083879470825e-01 2.314392924308776855e-01 -1.561849117279052734e-01 -5.063537973910570145e-03 -3.474917113780975342e-01 7.179512828588485718e-02 1.295743733644485474e-01 1.159797012805938721e-01 -2.043060511350631714e-01 -7.736920565366744995e-02 3.813357651233673096e-02 3.138508275151252747e-02 1.030123829841613770e-01 -1.047330647706985474e-01 8.807557635009288788e-03 1.584227383136749268e-01 1.802638024091720581e-01 2.737481296062469482e-01
-3.761072084307670593e-02 1.739255189895629883e-01 -2.159408181905746460e-01 4.090619385242462158e-01 -3.923363089561462402e-01 -2.466522753238677979e-01 5.396039411425590515e-02 3.887294828891754150e-01 -1.068067699670791626e-01 -1.661462634801864624e-01 2.107448726892471313e-01 -8.308314532041549683e-02 1.448814868927001953e-01 1.089315023273229599e-02 7.345367223024368286e-02 1.374974548816680908e-01 5.568774417042732239e-02 -9.976673871278762817e-02 -1.086408719420433044e-01 6.664220243692398071e-02 -9.860430657863616943e-02 3.469190374016761780e-02 -1.026056427508592606e-02 -1.193644106388092041e-01 -6.575863808393478394e-02 6.384420394897460938e-02 8.897259831428527832e-02 -2.877665460109710693e-01 -1.537813991308212280e-01 -4.074184224009513855e-02 2.548110187053680420e-01 7.684863358736038208e-02
-4.796137809753417969e-01 4.144624620676040649e-02 -1.161798760294914246e-01 1.165154501795768738e-01 -3.691645264625549316e-01 -2.397578954696655273e-01 -1.267012208700180054e-01 1.629766672849655151e-01 6.535618007183074951e-02 -1.637056469917297363e-01 -1.195527706295251846e-02 -1.133687645196914673e-01 1.211966723203659058e-01 1.999075263738632202e-01 -3.329337341710925102e-03 1.824097037315368652e-01 -1.792210042476654053e-01 6.258009932935237885e-03 1.168789155781269073e-02 -1.464968919754028320e-01 9.603839367628097534e-02 5.385073646903038025e-02 -6.504331529140472412e-02 -1.091821268200874329e-01 1.001021042466163635e-01 3.029687106609344482e-01 -1.358692944049835205e-01 5.648815259337425232e-02 -3.076238632202148438e-01 -1.380895227193832397e-01 -2.506221644580364227e-03 2.315052151679992676e-01
-8.167860656976699829e-02 8.812677860260009766e-02 -1.668037772178649902e-01 6.213652342557907104e-02 -4.617387950420379639e-01 -1.021120697259902954e-01 -1.160227954387664795e-01 7.710407022386789322e-03 9.748881310224533081e-02 3.215205669403076172e-02 7.441098242998123169e-02 4.659645259380340576e-02 2.821135818958282471e-01 2.494675666093826294e-02 3.916472941637039185e-02 2.464886605739593506e-01 1.909447759389877319e-01 -9.611451625823974609e-02 -2.638370096683502197e-01 9.391607344150543213e-02 3.625433444976806641e-01 -3.700382262468338013e-02 1.486146170645952225e-02 8.634552359580993652e-02 2.630141563713550568e-02 1.619335263967514038e-01 1.120608970522880554e-01 -3.492300212383270264e-01 6.179239600896835327e-02 -8.949027955532073975e-02 -1.983669213950634003e-02 3.430967330932617188e-01
4.768429324030876160e-02 7.353629171848297119e-02 2.252057939767837524e-01 1.741790920495986938e-01 -2.961618006229400635e-01 -4.033931717276573181e-02 1.832249574363231659e-02 3.912847340106964111e-01 9.236132353544235229e-02 -2.427524328231811523e-01 3.647089377045631409e-02 -9.436810761690139771e-02 2.228602170944213867e-01 -5.029398575425148010e-02 2.668942511081695557e-01 2.572857737541198730e-01 5.111191421747207642e-02 -2.036996632814407349e-01 -1.470301896333694458e-01 1.461118459701538086e-01 2.903486192226409912e-01 1.978305429220199585e-01 9.636734612286090851e-03 -1.698974370956420898e-01 7.202032208442687988e-02 4.399615526199340820e-02 -2.493746280670166016e-01 6.507490575313568115e-02 -5.161443352699279785e-02 2.912763953208923340e-01 -1.782270707190036774e-02 1.806289330124855042e-02
-2.464947253465652466e-01 2.672225050628185272e-02 -1.219895556569099426e-01 1.270569413900375366e-01 -4.072553217411041260e-01 2.094449102878570557e-01 2.931613940745592117e-03 6.840974837541580200e-02 8.239748328924179077e-02 -3.923572599887847900e-01 6.814840435981750488e-02 1.676588803529739380e-01 4.959766566753387451e-02 -7.945904135704040527e-02 2.165398150682449341e-01 5.621854215860366821e-02 -5.777289718389511108e-02 -3.661851212382316589e-02 3.595883771777153015e-02 1.757832020521163940e-01 9.028777480125427246e-02 2.908784151077270508e-01 -4.698811471462249756e-02 -6.687585730105638504e-03 -5.539382249116897583e-02 3.544695377349853516e-01 -5.927288904786109924e-02 -3.329496085643768311e-01 -1.066540852189064026e-01 -7.143071293830871582e-02 -7.794159650802612305e-02 2.079751491546630859e-01
-4.224338233470916748e-01 -1.983179897069931030e-01 1.819456666707992554e-01 2.203194499015808105e-01 -3.714905977249145508e-01 -5.782468989491462708e-02 4.234078899025917053e-02 2.644216120243072510e-01 -1.086927801370620728e-01 -1.087454780936241150e-01 -9.621014446020126343e-02 2.215970493853092194e-02 3.269283846020698547e-02 1.017642617225646973e-01 -1.208485141396522522e-01 1.851018220186233521e-01 5.641711875796318054e-02 -5.246628075838088989e-02 -2.654599547386169434e-01 -1.665624529123306274e-01 1.556306779384613037e-01 1.200293004512786865e-01 -1.453846096992492676e-01 6.677952408790588379e-02 1.479385644197463989e-01 -1.688840538263320923e-01 3.736184909939765930e-02 -7.985036075115203857e-02 -1.431758999824523926e-01 4.995317384600639343e-02 1.378669589757919312e-01 3.539520204067230225e-01
-9.151090867817401886e-03 -3.573811426758766174e-02 -2.687447071075439453e-01 5.415058508515357971e-02 -4.581322669982910156e-01 -2.238386273384094238e-01 -2.272002249956130981e-01 -8.756770193576812744e-02 3.382564708590507507e-02 -3.992917388677597046e-02 -2.140271390089765191e-04 1.407635062932968140e-01 1.903860419988632202e-01 1.411771625280380249e-01 -8.539509773254394531e-02 3.158138096332550049e-01 -7.850600033998489380e-02 2.378643304109573364e-02 -1.655549257993698120e-01 9.008144587278366089e-02 1.366797238588333130e-01 -1.587600708007812500e-01 1.293118670582771301e-02 4.140824824571609497e-02 -1.586913019418716431e-01 -2.971101365983486176e-02 -1.038921177387237549e-01 -3.033974468708038330e-01 -2.380798608064651489e-01 -5.109331570565700531e-03 9.517492353916168213e-02 3.684411048889160156e-01
-1.074630990624427795e-01 1.714653074741363525e-01 -1.187666356563568115e-01 1.207617819309234619e-01 -3.203258216381072998e-01 -2.107818126678466797e-01 -4.559812322258949280e-02 1.332782655954360962e-01 -5.632229149341583252e-02 4.069314524531364441e-02 1.355875283479690552e-01 1.046945974230766296e-01 3.826377689838409424e-01 1.526088416576385498e-01 -1.336129009723663330e-01 7.966724038124084473e-02 -2.781192027032375336e-02 -1.158889606595039368e-01 -3.401916623115539551e-01 4.670829325914382935e-02 1.987813264131546021e-01 -4.302956629544496536e-03 1.470890045166015625e-01 2.425742149353027344e-01 2.540627717971801758e-01 -1.513596810400485992e-02 -6.739974021911621094e-02 -3.302071690559387207e-01 -4.758067056536674500e-02 -1.375163556076586246e-03 1.157649159431457520e-01 2.987633943557739258e-01
-1.473125070333480835e-01 -2.085308134555816650e-01 -3.445769250392913818e-01 1.263390928506851196e-01 -2.190068662166595459e-01 1.565270721912384033e-01 -2.918479144573211670e-01 2.048294991254806519e-01 -1.116602346301078796e-01 -1.788719445466995239e-01 1.169557571411132812e-01 -1.643302589654922485e-01 1.733262240886688232e-01 6.030298024415969849e-02 1.251576691865921021e-01 4.550854861736297607e-01 2.027499377727508545e-01 -2.724956572055816650e-01 -1.290601342916488647e-01 -9.001147933304309845e-03 -4.662958905100822449e-02 -1.097788438200950623e-01 1.013074964284896851e-01 9.433140605688095093e-02 -2.937206067144870758e-02 1.927393525838851929e-01 -2.626515366137027740e-02 1.190580725669860840e-01 1.319077312946319580e-01 1.194712370634078979e-01 -2.129525877535343170e-02 9.188805520534515381e-02
-1.448732316493988037e-01 5.203370377421379089e-02 -5.452066287398338318e-02 -9.991745650768280029e-02 -2.545248866081237793e-01 9.450964629650115967e-02 -2.230935394763946533e-01 2.413124144077301025e-01 -2.027581483125686646e-01 -2.327285706996917725e-03 3.989523649215698242e-01 2.361819297075271606e-01 -5.735414847731590271e-02 2.050527930259704590e-01 3.041709959506988525e-01 -5.894136801362037659e-02 -8.386424928903579712e-02 4.875422269105911255e-02 -2.116908282041549683e-01 -7.454402744770050049e-02 1.778774410486221313e-01 -1.857969462871551514e-01 -1.154163032770156860e-01 -2.445583492517471313e-01 1.429669111967086792e-01 1.130889914929866791e-02 -2.863050699234008789e-01 -1.077517643570899963e-01 3.299916535615921021e-02 1.029602214694023132e-01 1.677858978509902954e-01 1.765744090080261230e-01
-2.264980822801589966e-01 8.045701682567596436e-02 -5.610103532671928406e-02 7.925680838525295258e-03 -9.816730767488479614e-02 3.192081749439239502e-01 1.998927816748619080e-02 2.577483654022216797e-01 -3.204002678394317627e-01 -1.631044596433639526e-01 4.417763650417327881e-02 2.090055048465728760e-01 3.525699675083160400e-01 8.185131102800369263e-02 7.913827151060104370e-02 1.961389183998107910e-01 3.275770843029022217e-01 1.712003946304321289e-01 -2.024289071559906006e-01 2.442952431738376617e-02 1.394485980272293091e-01 2.503790557384490967e-01 -1.148501411080360413e-01 9.739307314157485962e-02 5.001645162701606750e-02 2.092027664184570312e-01 -5.415319278836250305e-02 2.987455017864704132e-02 -2.500893548130989075e-02 2.136264145374298096e-01 -4.618651233613491058e-03 1.750430166721343994e-01
-4.974843934178352356e-02 5.652957782149314880e-02 -3.707123994827270508e-01 -5.584283918142318726e-02 -2.450933009386062622e-01 1.663823127746582031e-01 -1.474283337593078613e-01 2.259705364704132080e-01 4.436587169766426086e-02 -1.333854645490646362e-01 3.220182657241821289e-01 -1.721699982881546021e-01 2.471249550580978394e-01 1.002783402800559998e-01 -5.537804681807756424e-04 2.454719692468643188e-01 -3.834369126707315445e-03 -1.542005389928817749e-01 -2.016645371913909912e-01 1.669646501541137695e-01 -4.332714155316352844e-02 -7.141000777482986450e-02 9.747986495494842529e-02 2.536284327507019043e-01 -3.233842551708221436e-02 1.369081139564514160e-01 -2.525653541088104248e-01 -3.675118684768676758e-01 8.038204163312911987e-02 3.114945627748966217e-02 5.531682819128036499e-02 8.043922483921051025e-02
-2.953844070434570312e-01 -1.325127035379409790e-01 4.177094623446464539e-02 2.566632069647312164e-02 -2.769353091716766357e-01 1.865716464817523956e-02 9.068817645311355591e-02 1.701033860445022583e-01 -5.154310166835784912e-02 -1.878004968166351318e-01 3.254590332508087158e-01 1.043691188097000122e-01 3.644339740276336670e-01 2.331127077341079712e-01 7.089180499315261841e-02 2.685727179050445557e-01 -2.065194547176361084e-01 1.685385555028915405e-01 9.837070479989051819e-03 4.984178580343723297e-03 -1.170034706592559814e-01 -3.386715659871697426e-03 -1.645805090665817261e-01 1.892736107110977173e-01 -8.781451731920242310e-02 2.431226223707199097e-01 -1.079127639532089233e-01 2.361959777772426605e-02 -5.311344191431999207e-02 1.080279350280761719e-01 6.944486498832702637e-02 3.367565870285034180e-01
-7.823699712753295898e-02 6.237695738673210144e-02 -2.208600938320159912e-01 1.110633537173271179e-01 -2.772108614444732666e-01 -1.242052912712097168e-01 -3.855744600296020508e-01 1.197455376386642456e-01 1.017080917954444885e-01 -1.743527501821517944e-01 -6.017879396677017212e-02 -8.987071365118026733e-02 2.882572114467620850e-01 -2.057242579758167267e-02 -5.365259572863578796e-02 9.517496824264526367e-02 1.740500479936599731e-01 -2.005048990249633789e-01 -3.179320991039276123e-01 -1.340889278799295425e-02 9.396102279424667358e-02 -6.368239223957061768e-02 1.119870692491531372e-01 4.101932421326637268e-02 2.576436698436737061e-01 -5.165537819266319275e-02 -9.586958587169647217e-02 -3.643173277378082275e-01 -1.837934702634811401e-01 -1.605658382177352905e-01 6.321442127227783203e-02 2.287184596061706543e-01
-3.623839467763900757e-02 -1.012692898511886597e-01 -2.905028164386749268e-01 2.296121418476104736e-01 -1.312678307294845581e-01 2.372048795223236084e-02 -9.477572143077850342e-02 3.244056999683380127e-01 -1.390785574913024902e-01 -1.509137004613876343e-01 1.949322819709777832e-01 9.979330748319625854e-02 9.840650111436843872e-02 2.900499701499938965e-01 2.515890002250671387e-01 1.547801196575164795e-01 -7.075612246990203857e-02 -1.062969639897346497e-01 -8.960002660751342773e-02 1.552509963512420654e-01 -2.045742571353912354e-01 -1.583346873521804810e-01 2.105396389961242676e-01 2.167948335409164429e-01 3.178213536739349365e-02 -1.204909607768058777e-01 -5.401491746306419373e-02 -2.410466521978378296e-01 -4.140289500355720520e-02 2.892577350139617920e-01 1.278219372034072876e-01 2.514050006866455078e-01
5.996451899409294128e-02 -4.714312031865119934e-02 -1.996057108044624329e-02 4.008744657039642334e-02 -4.592589139938354492e-01 -1.673180907964706421e-01 -5.798019468784332275e-02 1.563000530004501343e-01 -1.561800241470336914e-01 -1.079719066619873047e-01 1.991287991404533386e-02 -1.150028035044670105e-01 2.844030559062957764e-01 1.504955291748046875e-01 -2.192368358373641968e-02 2.722920104861259460e-02 1.932817399501800537e-01 -2.168707847595214844e-01 -4.368307888507843018e-01 3.759483993053436279e-02 2.188494354486465454e-01 1.210513040423393250e-01 -2.572865784168243408e-02 -1.711957901716232300e-02 2.180128991603851318e-01 4.090961068868637085e-02 6.080083549022674561e-02 -3.840599060058593750e-01 -4.871140047907829285e-02 3.712932765483856201e-02 4.554043337702751160e-02 1.571190208196640015e-01
-2.471698671579360962e-01 -3.983733803033828735e-02 -1.814700812101364136e-01 1.400548219680786133e-01 -4.117045700550079346e-01 2.871598899364471436e-01 7.548421621322631836e-02 2.451366782188415527e-01 -5.319368839263916016e-02 -1.404751986265182495e-01 8.894749730825424194e-02 -1.313910353928804398e-02 -2.796170592773705721e-04 -2.927794754505157471e-01 -7.174042984843254089e-04 -1.181376725435256958e-02 8.373916149139404297e-02 -4.488955251872539520e-03 -1.028530821204185486e-01 1.898237764835357666e-01 1.727117598056793213e-01 1.305446922779083252e-01 -1.946983933448791504e-01 -1.637804321944713593e-02 -4.759853705763816833e-02 1.137326806783676147e-01 -2.157112210988998413e-02 -2.607456147670745850e-01 1.529223769903182983e-01 -3.519114255905151367e-01 -8.911497145891189575e-02 2.701868414878845215e-01
-1.889512389898300171e-01 -3.711639717221260071e-02 -2.513247728347778320e-01 8.350827544927597046e-02 -4.592919647693634033e-01 -8.675307035446166992e-02 -2.400378882884979248e-01 -3.444065898656845093e-02 -5.192218348383903503e-02 -2.589996159076690674e-01 -2.520356141030788422e-02 -9.672732651233673096e-02 2.619007825851440430e-01 1.723193079233169556e-01 -6.741854362189769745e-03 1.932239979505538940e-01 9.028325974941253662e-02 8.675538003444671631e-02 1.727002859115600586e-02 1.096538677811622620e-01 1.106072291731834412e-01 -2.918249666690826416e-01 -4.047062620520591736e-02 1.576078832149505615e-01 -2.431478351354598999e-02 -1.060901060700416565e-01 -1.549371518194675446e-02 -2.711698412895202637e-01 1.128811761736869812e-01 4.851079359650611877e-02 4.197192192077636719e-02 3.817291855812072754e-01
-1.276363432407379150e-01 -3.879054486751556396e-01 -1.578907966613769531e-01 4.448956251144409180e-02 -3.501114547252655029e-01 -4.524232447147369385e-02 5.452585220336914062e-02 3.046183288097381592e-01 -5.503767728805541992e-02 -1.544029265642166138e-01 7.425452768802642822e-02 2.033015340566635132e-01 3.894734084606170654e-01 -2.916384041309356689e-01 2.363356649875640869e-01 7.794044911861419678e-02 -5.355000030249357224e-03 1.875341981649398804e-01 -1.995589137077331543e-01 -2.026779204607009888e-02 9.271071851253509521e-02 -2.856227336451411247e-03 -4.978962987661361694e-02 1.054641883820295334e-02 6.389409303665161133e-02 -8.325983583927154541e-02 3.112965496256947517e-03 -1.200988665223121643e-01 -2.380306832492351532e-02 -1.614707112312316895e-01 1.205985918641090393e-01 2.455513477325439453e-01
-4.777183234691619873e-01 -5.789059773087501526e-02 6.257991492748260498e-02 -5.261973291635513306e-02 -2.380750328302383423e-01 6.388813257217407227e-03 -2.392504513263702393e-01 1.053294911980628967e-01 5.443489924073219299e-02 -1.631135344505310059e-01 1.768044084310531616e-01 4.047695100307464600e-01 1.624565273523330688e-01 -1.531112939119338989e-01 1.085500568151473999e-01 2.802602052688598633e-01 8.611296862363815308e-02 1.453988701105117798e-01 -1.072677318006753922e-02 -5.758452042937278748e-02 6.688451766967773438e-02 2.916169911623001099e-02 9.519236534833908081e-02 -1.860980093479156494e-01 -1.207376867532730103e-01 2.039978057146072388e-01 -5.032406374812126160e-02 -8.899798244237899780e-02 -1.373202502727508545e-01 -9.631232917308807373e-02 1.659945994615554810e-01 2.617700099945068359e-01
-1.229143440723419189e-01 1.982501000165939331e-01 -4.601465910673141479e-02 3.838875889778137207e-01 -1.228047311305999756e-01 -1.161060035228729248e-01 -2.098797112703323364e-01 1.840952634811401367e-01 1.050278265029191971e-02 9.453681111335754395e-02 -5.021682754158973694e-02 -7.857816666364669800e-02 3.032516837120056152e-01 2.938285171985626221e-01 5.939033813774585724e-03 3.400585949420928955e-01 3.138370215892791748e-01 -6.159594282507896423e-02 -2.790003120899200439e-01 1.630548685789108276e-01 -4.914067685604095459e-02 9.896420687437057495e-02 1.469265222549438477e-01 -1.181473135948181152e-01 6.349326670169830322e-02 9.956093132495880127e-02 9.544039145112037659e-03 -7.527186721563339233e-02 -1.635087430477142334e-01 3.228909894824028015e-02 3.001941367983818054e-02 2.739231884479522705e-01
2.454894036054611206e-02 7.349427044391632080e-02 -1.338595598936080933e-01 4.307411611080169678e-01 -3.003633916378021240e-01 -1.149742901325225830e-01 -1.272672563791275024e-01 1.826894134283065796e-01 -4.955074936151504517e-02 -2.541601657867431641e-02 8.999031782150268555e-02 -4.392154887318611145e-02 3.007894158363342285e-01 1.122539266943931580e-01 1.793955564498901367e-01 2.588832378387451172e-01 1.559510529041290283e-01 -1.987408548593521118e-01 -1.544773429632186890e-01 5.061289295554161072e-02 1.809290349483489990e-01 -1.812509745359420776e-01 7.118874043226242065e-02 5.305496975779533386e-02 2.616158723831176758e-01 -9.785355627536773682e-02 -1.788891702890396118e-01 -3.443902730941772461e-01 -5.281545966863632202e-02 5.965860560536384583e-02 7.224701344966888428e-02 1.349699795246124268e-01
-1.520675420761108398e-01 1.102742552757263184e-01 -7.030511647462844849e-02 8.290716446936130524e-03 -2.060394138097763062e-01 5.976721271872520447e-02 -1.732111275196075439e-01 3.011814951896667480e-01 7.238570135086774826e-03 -3.643276095390319824e-01 6.495808809995651245e-02 1.732929497957229614e-01 -1.915028244256973267e-01 -1.831637024879455566e-01 -9.725541807711124420e-03 -5.001483857631683350e-02 -1.324082016944885254e-01 2.723087668418884277e-01 -7.870567031204700470e-03 3.223909735679626465e-01 1.899115294218063354e-01 -1.758433729410171509e-01 1.115605607628822327e-01 -2.055541574954986572e-01 2.046494334936141968e-01 -1.291077136993408203e-01 -2.480667829513549805e-01 -6.993573904037475586e-02 -1.089131683111190796e-01 -2.265343964099884033e-01 -1.323651820421218872e-01 1.733933240175247192e-01
-3.423400968313217163e-02 1.024969071149826050e-01 -1.270287632942199707e-01 1.024592816829681396e-01 -1.974156051874160767e-01 4.697387665510177612e-02 -7.094553858041763306e-02 3.384405672550201416e-01 -1.892069578170776367e-01 -3.530630171298980713e-01 2.351826578378677368e-01 8.531136810779571533e-02 1.365654617547988892e-01 -2.011918276548385620e-01 3.837672993540763855e-02 1.270134598016738892e-01 -1.814824901521205902e-02 -2.421121001243591309e-01 1.076394245028495789e-01 -2.821463644504547119e-01 1.891028881072998047e-01 1.305648982524871826e-01 5.883933603763580322e-02 -1.172268092632293701e-01 1.173056066036224365e-01 -6.101855263113975525e-02 -8.572208136320114136e-02 -2.812292240560054779e-02 -4.127436131238937378e-02 4.857507348060607910e-01 4.243485629558563232e-02 1.261962652206420898e-01
6.486418098211288452e-02 1.092596203088760376e-01 -1.490550637245178223e-01 1.964587569236755371e-01 -4.725647568702697754e-01 -6.445686519145965576e-02 -2.198736965656280518e-01 1.606437861919403076e-01 -4.573638364672660828e-02 -2.074917219579219818e-02 -1.745165586471557617e-01 -4.991497844457626343e-02 4.271764457225799561e-01 1.553413644433021545e-02 -4.259558767080307007e-02 5.650615319609642029e-02 -6.926073692739009857e-03 -1.622984111309051514e-01 -3.958341479301452637e-01 5.986557900905609131e-02 1.706628501415252686e-01 -6.575631350278854370e-02 6.418327987194061279e-02 7.344669103622436523e-02 -4.788984730839729309e-02 -3.194753453135490417e-02 -1.794546693563461304e-01 -2.916598320007324219e-01 3.892687708139419556e-02 5.750713869929313660e-02 2.736040018498897552e-02 2.060216218233108521e-01
-1.733077764511108398e-01 2.340946942567825317e-01 4.556526988744735718e-02 1.567916721105575562e-01 -3.401403427124023438e-01 1.700822077691555023e-02 -1.894554197788238525e-01 1.808051615953445435e-01 -2.955500781536102295e-01 -2.729642391204833984e-01 2.121282517910003662e-01 -1.229908391833305359e-01 -2.131478860974311829e-02 -2.648883163928985596e-01 -1.815872490406036377e-01 -1.149354651570320129e-01 -3.228197246789932251e-02 1.979399174451828003e-01 7.321693003177642822e-02 2.772717773914337158e-01 2.245538234710693359e-01 -7.209245115518569946e-02 -2.126982510089874268e-01 -4.065932333469390869e-02 1.889807879924774170e-01 -6.740142405033111572e-02 -1.325777769088745117e-01 9.380095452070236206e-02 2.186960428953170776e-01 3.046477772295475006e-02 1.121642515063285828e-01 1.104531660676002502e-01
-3.041520714759826660e-01 1.383053809404373169e-01 -1.569127291440963745e-01 -8.762313984334468842e-03 -1.379232406616210938e-01 5.084549263119697571e-02 -1.340240985155105591e-01 1.351326406002044678e-01 -1.991309672594070435e-01 1.042885333299636841e-01 3.123334944248199463e-01 2.191938757896423340e-01 -5.396917462348937988e-02 9.574967622756958008e-02 1.557427942752838135e-01 1.490799784660339355e-01 -1.237750332802534103e-02 -4.978173226118087769e-02 -1.368099451065063477e-01 1.763706654310226440e-01 -1.018698811531066895e-01 -2.934235036373138428e-01 -2.060040086507797241e-01 -2.556159496307373047e-01 2.118917852640151978e-01 2.094581350684165955e-02 -2.919422388076782227e-01 -1.221554875373840332e-01 -1.882397681474685669e-01 2.805877327919006348e-01 9.124307334423065186e-02 1.626649051904678345e-01
-1.326116174459457397e-01 -1.408298611640930176e-01 -1.526928991079330444e-01 -5.890967790037393570e-03 -2.421992719173431396e-01 1.990909874439239502e-01 -2.895749509334564209e-01 3.806375339627265930e-02 -1.570793539285659790e-01 1.386932097375392914e-02 4.228659272193908691e-01 1.511048078536987305e-01 -1.325593292713165283e-01 -5.723848566412925720e-02 1.654151529073715210e-01 1.939776837825775146e-01 -5.152345076203346252e-02 -4.884914681315422058e-02 -2.499256879091262817e-01 1.676453836262226105e-02 4.634049162268638611e-02 -1.690144389867782593e-01 -1.468508839607238770e-01 -3.445616364479064941e-01 2.003865391016006470e-01 3.267661854624748230e-02 -2.015128433704376221e-01 -1.087058987468481064e-02 -1.365672349929809570e-01 1.569430977106094360e-01 2.558592855930328369e-01 1.174675300717353821e-01
-2.833086252212524414e-01 -7.474845647811889648e-02 -7.486166805028915405e-02 3.963587880134582520e-01 -3.647486865520477295e-01 -4.868478327989578247e-02 8.637925237417221069e-02 1.641405224800109863e-01 1.922241449356079102e-01 -2.073441818356513977e-02 1.250305026769638062e-01 2.271151840686798096e-01 1.809108108282089233e-01 1.208261251449584961e-01 6.718348711729049683e-02 1.720916479825973511e-01 1.826839745044708252e-01 -1.645040325820446014e-02 -8.061441779136657715e-02 1.229063868522644043e-01 -2.336703389883041382e-01 2.113873809576034546e-01 -1.202504038810729980e-01 -1.077960282564163208e-01 -7.504263520240783691e-02 1.370407938957214355e-01 -2.289100289344787598e-01 -2.164020687341690063e-01 -1.736489534378051758e-01 9.902532398700714111e-02 -2.793561294674873352e-02 2.249029874801635742e-01
-4.116521477699279785e-01 7.396426796913146973e-02 -3.945712745189666748e-01 -8.226740173995494843e-03 -3.400330841541290283e-01 1.157551482319831848e-01 -1.030122861266136169e-01 2.496623247861862183e-01 1.187518611550331116e-01 -1.267623039893805981e-03 3.375580012798309326e-01 1.591307818889617920e-01 -4.927475377917289734e-02 -6.962721794843673706e-02 5.844746530055999756e-02 7.656358927488327026e-02 1.397966295480728149e-01 7.652018219232559204e-02 -7.604509592056274414e-02 4.606680478900671005e-03 7.486270368099212646e-02 -1.243600174784660339e-01 -1.570318937301635742e-01 2.111459709703922272e-02 1.506323218345642090e-01 -1.674367338418960571e-01 -2.204920649528503418e-01 9.946462512016296387e-02 3.160445392131805420e-02 2.142926119267940521e-02 3.257438242435455322e-01 5.699263885617256165e-02
-2.378163635730743408e-01 5.179014801979064941e-02 -1.758859455585479736e-01 -4.294583946466445923e-02 -1.215049251914024353e-01 4.134779796004295349e-02 -5.995829589664936066e-03 4.797171652317047119e-01 -2.358673363924026489e-01 1.319203525781631470e-01 3.712501823902130127e-01 3.650263249874114990e-01 1.153725236654281616e-01 -7.841473817825317383e-02 3.938686475157737732e-02 1.313292086124420166e-01 1.180373579263687134e-01 -1.079718619585037231e-01 -9.947730600833892822e-02 -3.767768293619155884e-02 1.652821302413940430e-01 3.185129724442958832e-03 -2.366586923599243164e-01 -2.335021346807479858e-01 2.410800755023956299e-01 -4.071906208992004395e-02 3.267714381217956543e-02 1.108288299292325974e-02 -8.562902361154556274e-02 6.420890241861343384e-02 1.342196911573410034e-01 1.173653304576873779e-01
-5.964265018701553345e-02 -7.385495584458112717e-03 4.361341148614883423e-02 1.994969099760055542e-01 -3.275915980339050293e-01 -3.744335472583770752e-02 5.832608416676521301e-02 3.661321401596069336e-01 -2.671247422695159912e-01 1.911274902522563934e-02 -3.495546802878379822e-02 -1.838675439357757568e-01 2.475460991263389587e-02 1.941615492105484009e-01 -2.243840694427490234e-01 1.565895229578018188e-02 6.124516576528549194e-02 -3.316291570663452148e-01 -7.732358574867248535e-02 4.273473620414733887e-01 -1.629219353199005127e-01 -2.546388208866119385e-01 1.179651692509651184e-01 1.821607351303100586e-02 1.353153139352798462e-01 -4.007288813591003418e-02 -5.758953094482421875e-02 4.522526636719703674e-02 -1.962836086750030518e-02 -7.777507603168487549e-02 -1.419801563024520874e-01 2.302666604518890381e-01
-3.939776420593261719e-01 -3.319407999515533447e-01 -3.358970582485198975e-01 -2.676588110625743866e-02 -2.944532632827758789e-01 -7.019721716642379761e-02 3.289707377552986145e-02 1.926059722900390625e-01 -1.246888786554336548e-01 -1.275129616260528564e-01 1.878217756748199463e-01 1.179542168974876404e-01 1.796115189790725708e-01 -8.053647354245185852e-03 1.317386031150817871e-01 6.823226064443588257e-02 -6.043506041169166565e-02 6.425303220748901367e-02 1.297633945941925049e-01 5.882276222109794617e-02 -7.642997056245803833e-02 -1.069998834282159805e-02 -3.531699180603027344e-01 1.126263439655303955e-01 1.501878798007965088e-01 1.522423923015594482e-01 -6.199632212519645691e-02 -6.320509314537048340e-02 -2.388027161359786987e-01 -7.799275964498519897e-02 4.716028925031423569e-03 2.603027522563934326e-01
-4.558277428150177002e-01 2.191891334950923920e-02 6.453661620616912842e-02 -1.524139344692230225e-01 -1.432512998580932617e-01 8.011336624622344971e-02 -2.579948306083679199e-02 3.959806263446807861e-01 1.538896001875400543e-02 -1.356794238090515137e-01 6.345802545547485352e-02 1.469918936491012573e-01 3.068887591361999512e-01 1.420056968927383423e-01 1.962154954671859741e-01 1.298252940177917480e-01 -7.119214534759521484e-02 -2.245158515870571136e-02 9.325505048036575317e-02 5.533549189567565918e-02 1.759190708398818970e-01 -3.267674744129180908e-01 -2.388748377561569214e-01 1.433071792125701904e-01 -4.817207809537649155e-03 9.738630056381225586e-02 -1.192725822329521179e-01 -2.509763240814208984e-01 -2.199948020279407501e-02 1.116209179162979126e-01 1.071556359529495239e-01 1.488558799028396606e-01
-1.126886680722236633e-01 1.736613959074020386e-01 5.645768344402313232e-02 2.890987088903784752e-03 -1.147048994898796082e-01 3.068809807300567627e-01 -3.119342625141143799e-01 1.280810832977294922e-01 6.761212646961212158e-02 -1.361911445856094360e-01 -1.120162084698677063e-01 1.210359483957290649e-01 8.711772412061691284e-02 9.768512845039367676e-02 -1.592135876417160034e-01 -1.909789443016052246e-01 -1.978389620780944824e-01 -2.294095903635025024e-01 -1.665290445089340210e-01 1.253378987312316895e-01 1.604457646608352661e-01 -1.603257805109024048e-01 2.401250228285789490e-02 -2.865763902664184570e-01 1.439532190561294556e-01 2.379440665245056152e-01 -1.125281974673271179e-01 -2.037828862667083740e-01 -3.679393231868743896e-01 2.149322181940078735e-01 5.099833942949771881e-03 1.454105377197265625e-01
-2.221596539020538330e-01 1.368262618780136108e-01 -2.092685997486114502e-01 7.830089889466762543e-04 1.159025728702545166e-01 2.282595634460449219e-01 -1.281259208917617798e-01 3.884404301643371582e-01 -1.459445655345916748e-01 -4.388494417071342468e-02 2.376845031976699829e-01 1.809588670730590820e-01 1.658080816268920898e-01 -1.546454280614852905e-01 2.284353040158748627e-02 1.160132214426994324e-01 1.717349141836166382e-01 -9.299068152904510498e-02 -4.338575527071952820e-02 -1.323341876268386841e-01 6.209837738424539566e-03 -3.388025239109992981e-02 -2.539862990379333496e-01 -2.634052038192749023e-01 1.430036127567291260e-01 3.212671726942062378e-02 4.207698255777359009e-02 8.410449326038360596e-02 -1.551162898540496826e-01 3.043341077864170074e-02 2.678679823875427246e-01 3.971880376338958740e-01
9.547017514705657959e-02 -3.255390375852584839e-02 -3.767552673816680908e-01 -1.473537683486938477e-01 -1.010502651333808899e-01 -2.043415307998657227e-01 -2.310588583350181580e-02 2.374007552862167358e-01 -3.537718206644058228e-02 -2.734243273735046387e-01 1.877023130655288696e-01 5.086887627840042114e-02 -5.027941241860389709e-02 -1.745630986988544464e-02 -2.142327874898910522e-01 2.142615616321563721e-01 3.606660068035125732e-01 -1.194320321083068848e-01 4.165404941886663437e-03 2.453480362892150879e-01 8.917246758937835693e-02 2.685114927589893341e-02 -2.252710908651351929e-01 1.378346979618072510e-01 -1.552643999457359314e-02 1.139000877737998962e-01 -5.399683862924575806e-02 3.108030930161476135e-02 -2.048403918743133545e-01 2.242292016744613647e-01 -1.095238775014877319e-01 3.233184814453125000e-01
-7.569139450788497925e-02 -6.621234118938446045e-02 3.543942794203758240e-02 9.103576093912124634e-02 -8.443396538496017456e-02 -6.973243504762649536e-02 -9.745878726243972778e-02 4.649822413921356201e-02 -3.336687684059143066e-01 -3.117167353630065918e-01 2.451166883111000061e-02 1.391767989844083786e-02 1.246607229113578796e-01 2.184495627880096436e-01 -1.869950816035270691e-02 2.379781454801559448e-01 1.245733499526977539e-01 -2.280873432755470276e-02 -2.603465318679809570e-01 2.699928283691406250e-01 -1.560035794973373413e-01 -2.818093597888946533e-01 1.976036876440048218e-01 2.561415173113346100e-02 3.006145060062408447e-01 2.747664451599121094e-01 -1.684740036725997925e-01 1.584472954273223877e-01 -2.220899462699890137e-01 6.528412550687789917e-02 -1.479675471782684326e-01 1.792862415313720703e-01
-2.555310428142547607e-01 -8.802702277898788452e-02 -3.526096940040588379e-01 3.966417312622070312e-01 -2.426535040140151978e-01 -1.231171563267707825e-01 -9.158766828477382660e-03 3.210854232311248779e-01 -1.763652116060256958e-01 -2.534165233373641968e-02 3.292531520128250122e-02 -4.208957403898239136e-02 1.856679469347000122e-01 2.202318310737609863e-01 8.337699621915817261e-02 9.792741388082504272e-02 -2.566559053957462311e-02 1.522582322359085083e-01 -2.720080018043518066e-01 4.312652163207530975e-03 1.414267122745513916e-01 5.050492286682128906e-02 1.671076714992523193e-01 9.960867464542388916e-02 3.087845444679260254e-02 5.165778100490570068e-02 -2.838120460510253906e-01 -1.325812339782714844e-01 1.501937210559844971e-01 -1.924660503864288330e-01 1.809186488389968872e-02 1.184693425893783569e-01
-5.038482695817947388e-02 1.820259243249893188e-01 -2.902279794216156006e-01 -7.884635031223297119e-02 -1.614726930856704712e-01 -1.102998107671737671e-01 4.316487163305282593e-02 2.487437725067138672e-01 -1.064316108822822571e-01 -1.661880612373352051e-01 2.228948473930358887e-01 -4.864611476659774780e-02 -2.510800957679748535e-01 -5.920609831809997559e-02 -6.645680963993072510e-02 2.440866529941558838e-01 1.506714075803756714e-01 5.170579627156257629e-02 -9.472624212503433228e-02 1.648435890674591064e-01 -5.728255957365036011e-02 1.677324250340461731e-02 -3.309806287288665771e-01 -2.718859314918518066e-01 2.587123401463031769e-02 6.893731653690338135e-02 -9.746250510215759277e-02 1.220774352550506592e-01 -3.122010529041290283e-01 -5.949416756629943848e-02 -2.558141946792602539e-01 3.248669803142547607e-01
-1.891478896141052246e-01 -5.259001627564430237e-02 -3.443211317062377930e-01 4.294215142726898193e-02 -4.151388406753540039e-01 -7.938667386770248413e-02 -2.991960011422634125e-02 7.066663354635238647e-02 2.655038237571716309e-01 3.857943415641784668e-02 2.333038002252578735e-01 -2.800365537405014038e-02 2.453500032424926758e-01 1.187260001897811890e-01 3.089598119258880615e-01 2.349249273538589478e-01 -1.145069524645805359e-01 -6.482994556427001953e-02 -3.861502185463905334e-02 2.342639267444610596e-01 -1.128419041633605957e-01 -1.656673699617385864e-01 1.552083790302276611e-01 6.912806630134582520e-02 8.518064767122268677e-02 1.375412195920944214e-01 -5.651608109474182129e-02 -1.406232118606567383e-01 -9.003665298223495483e-02 -4.075228422880172729e-02 -1.482638251036405563e-02 3.202013075351715088e-01
-1.009738370776176453e-01 -6.978606432676315308e-02 -4.753258824348449707e-01 7.388179004192352295e-02 -3.656276315450668335e-02 -7.034172862768173218e-02 -1.287859231233596802e-01 3.252837061882019043e-01 -2.488979101181030273e-01 -1.243390738964080811e-01 6.473913788795471191e-02 -2.734859474003314972e-02 2.462073564529418945e-01 -2.035637497901916504e-01 9.596969932317733765e-02 2.021603137254714966e-01 -2.228714078664779663e-01 -9.100799262523651123e-02 -1.773609817028045654e-01 2.848923392593860626e-02 2.936292886734008789e-01 5.693430826067924500e-02 9.528502821922302246e-03 1.680082529783248901e-01 -2.921321988105773926e-02 -1.957055181264877319e-02 -4.631286859512329102e-02 -2.771955169737339020e-02 2.281872481107711792e-01 9.584818780422210693e-02 5.920246243476867676e-02 3.368462026119232178e-01
-2.190973162651062012e-01 1.930807083845138550e-01 8.684835396707057953e-03 3.538593351840972900e-01 -1.390251666307449341e-01 4.719029366970062256e-02 -6.585181690752506256e-03 4.615998268127441406e-01 -2.902335226535797119e-01 -1.600095927715301514e-01 1.482559274882078171e-02 -1.552263498306274414e-01 1.938018053770065308e-01 6.657996028661727905e-02 -2.327211648225784302e-01 1.265631318092346191e-01 9.237804263830184937e-02 1.324160695075988770e-01 5.312095582485198975e-02 7.189857959747314453e-02 4.918776080012321472e-02 -1.401990652084350586e-01 7.235404103994369507e-02 5.770243704319000244e-02 -1.328001450747251511e-02 3.193008154630661011e-02 -5.218520388007164001e-02 2.934975326061248779e-01 -1.157410163432359695e-02 -1.672640591859817505e-01 -1.812324076890945435e-01 3.044890463352203369e-01
-2.456127405166625977e-01 1.749826967716217041e-01 5.462134256958961487e-02 -6.469365209341049194e-02 -3.756946027278900146e-01 1.741490885615348816e-02 -3.302188217639923096e-01 4.372715577483177185e-02 -1.735599040985107422e-01 -2.285706251859664917e-01 1.913021653890609741e-01 6.051468080841004848e-04 2.155263423919677734e-01 8.378501236438751221e-02 -3.447682410478591919e-02 -1.100893132388591766e-02 -2.099706977605819702e-01 -2.431862242519855499e-02 -2.625654935836791992e-01 1.809691190719604492e-01 5.928500369191169739e-02 -3.842281103134155273e-01 1.374042481184005737e-01 -6.836334615945816040e-02 -4.366153478622436523e-02 -2.339146099984645844e-02 -2.892170548439025879e-01 5.487436801195144653e-02 1.514400243759155273e-01 -4.573201015591621399e-02 1.866151392459869385e-01 7.552301138639450073e-02
-2.145240157842636108e-01 1.289865188300609589e-02 -3.089233040809631348e-01 -1.057337876409292221e-02 -1.288726031780242920e-01 1.810594648122787476e-01 -1.943620443344116211e-01 2.003474980592727661e-01 -2.180811762809753418e-01 -5.403338000178337097e-02 3.523971736431121826e-01 1.566403955221176147e-01 -1.645482331514358521e-01 -3.208861500024795532e-02 2.493641078472137451e-01 1.452804207801818848e-01 6.210102140903472900e-02 -1.988753862679004669e-02 -2.532913386821746826e-01 3.335025906562805176e-02 -6.461241096258163452e-02 -2.144832909107208252e-02 -4.653309285640716553e-02 -2.190469652414321899e-01 1.946466565132141113e-01 -7.929852604866027832e-02 -3.819147646427154541e-01 -8.451251685619354248e-02 -8.378873765468597412e-02 1.364161074161529541e-01 2.375576943159103394e-01 1.297110617160797119e-01
-2.211192995309829712e-01 9.936579316854476929e-02 -1.030714735388755798e-01 8.509738743305206299e-02 -5.048090964555740356e-02 1.897525638341903687e-01 -2.392536997795104980e-01 8.909895271062850952e-02 -1.720058321952819824e-01 5.163349211215972900e-02 3.940377235412597656e-01 1.426078230142593384e-01 -2.140273302793502808e-01 1.455410271883010864e-01 4.844747856259346008e-02 2.131943255662918091e-01 2.229199279099702835e-03 -3.689875826239585876e-02 -2.890306115150451660e-01 6.836190074682235718e-02 6.924667954444885254e-02 -1.292154490947723389e-01 -1.106665562838315964e-02 -3.843459188938140869e-01 2.916973233222961426e-01 7.778505235910415649e-02 -2.278657406568527222e-01 -3.802151605486869812e-02 -8.460198342800140381e-02 2.667884342372417450e-02 1.488622128963470459e-01 2.520683109760284424e-01
-4.090262651443481445e-01 9.649159386754035950e-03 -2.544741146266460419e-02 -1.735395938158035278e-01 -2.790127396583557129e-01 3.384313583374023438e-01 -4.731315746903419495e-02 1.797872483730316162e-01 -1.958362162113189697e-01 -2.286523729562759399e-01 -6.893781572580337524e-02 -1.023973524570465088e-01 9.714598953723907471e-02 1.968925297260284424e-01 -1.830482929944992065e-01 -7.907509803771972656e-02 1.036401614546775818e-01 5.937212705612182617e-02 -1.362667977809906006e-01 3.953461349010467529e-02 1.134579777717590332e-01 -1.626424640417098999e-01 1.773235797882080078e-01 -2.932511270046234131e-01 9.765843860805034637e-03 1.017103344202041626e-02 -2.896750867366790771e-01 -5.230832844972610474e-02 4.759112000465393066e-02 3.003901541233062744e-01 2.308083698153495789e-02 1.000921800732612610e-01
-2.911782860755920410e-01 8.420690894126892090e-02 -1.993760913610458374e-01 -8.583792299032211304e-02 5.876712873578071594e-02 2.709915637969970703e-01 -8.715019375085830688e-02 1.799325942993164062e-01 -2.063490450382232666e-01 8.075766265392303467e-02 3.128255605697631836e-01 2.093345075845718384e-01 2.247746139764785767e-01 -5.275352299213409424e-02 9.106849879026412964e-02 1.519059985876083374e-01 2.619529664516448975e-01 2.091241478919982910e-01 -1.055279001593589783e-01 1.019645631313323975e-01 1.407467722892761230e-01 -1.291626542806625366e-01 -7.413481175899505615e-02 -2.335410863161087036e-01 2.723517417907714844e-01 1.010434143245220184e-02 -2.030319273471832275e-01 -1.254592388868331909e-01 6.297154724597930908e-02 -1.015944126993417740e-02 4.006708785891532898e-02 3.183673322200775146e-01
6.938425451517105103e-02 1.968224197626113892e-01 -1.174425706267356873e-02 -8.403122425079345703e-02 -3.471046090126037598e-01 2.262234985828399658e-01 -8.955781906843185425e-02 3.142865896224975586e-01 -1.311238706111907959e-01 -2.643506824970245361e-01 5.235850065946578979e-02 -2.875442849472165108e-03 -4.277667030692100525e-02 8.575704693794250488e-02 -6.359034031629562378e-02 1.052156165242195129e-01 2.233810871839523315e-01 9.664766490459442139e-02 -3.167804181575775146e-01 4.325170442461967468e-02 -7.650191336870193481e-02 2.073314599692821503e-02 -3.401319980621337891e-01 -1.469204574823379517e-01 2.558586597442626953e-01 -1.240447089076042175e-01 -1.637916825711727142e-02 -9.338498860597610474e-02 3.777786716818809509e-02 -7.327423989772796631e-02 3.623160719871520996e-01 1.540856659412384033e-01
-2.487925589084625244e-01 -1.128589883446693420e-01 1.266737729310989380e-01 2.062493562698364258e-02 -8.855769038200378418e-02 2.260452061891555786e-01 -1.448440849781036377e-01 2.209819406270980835e-01 -4.611904919147491455e-02 -4.021531939506530762e-01 1.785941421985626221e-01 -1.786070019006729126e-01 1.881830953061580658e-02 -4.685624688863754272e-02 -2.485214024782180786e-01 -1.011525094509124756e-01 1.331667602062225342e-01 -2.160718441009521484e-01 1.518049985170364380e-01 2.595275044441223145e-01 5.142724514007568359e-02 -3.410949110984802246e-01 1.156563013792037964e-01 -1.026991009712219238e-01 9.375991672277450562e-02 1.765549629926681519e-01 -6.909031420946121216e-02 -1.558833420276641846e-01 -1.203821152448654175e-01 8.548919111490249634e-02 -2.926713414490222931e-02 2.975241839885711670e-01
-2.859649360179901123e-01 4.996480047702789307e-02 -1.658604592084884644e-01 -6.836295127868652344e-02 3.335057990625500679e-03 2.081616222858428955e-01 -3.385783638805150986e-04 3.594625890254974365e-01 -2.382921129465103149e-01 1.728999614715576172e-01 1.605132967233657837e-01 2.608515024185180664e-01 2.632242441177368164e-01 -1.392867267131805420e-01 1.370616853237152100e-01 1.361532807350158691e-01 -2.769833989441394806e-02 -9.020794183015823364e-02 -1.492481231689453125e-01 6.777357310056686401e-02 2.350914925336837769e-01 2.224182039499282837e-01 -7.743328064680099487e-02 -1.588902324438095093e-01 -1.912988349795341492e-02 2.868209779262542725e-01 -1.984558254480361938e-02 5.506327375769615173e-02 -7.869963347911834717e-02 8.881825953722000122e-02 -1.162547245621681213e-01 3.450841903686523438e-01
-9.821672737598419189e-02 1.420360058546066284e-02 -1.806838959455490112e-01 3.078787624835968018e-01 -1.607040911912918091e-01 -1.988248676061630249e-01 -3.373295068740844727e-02 2.562742829322814941e-01 -5.763980001211166382e-02 -2.082092314958572388e-01 1.517741233110427856e-01 -2.372806221246719360e-01 2.707291841506958008e-01 -5.951281636953353882e-02 -1.302585452795028687e-01 2.563038468360900879e-01 -7.382323499768972397e-03 -2.620391845703125000e-01 -2.337777912616729736e-01 3.925659134984016418e-02 1.446980796754360199e-02 -1.409479230642318726e-01 4.282484948635101318e-02 3.422100841999053955e-02 2.158515602350234985e-01 -1.248553246259689331e-01 -4.566884785890579224e-02 -3.723941445350646973e-01 3.798670321702957153e-02 3.931660950183868408e-02 1.236502751708030701e-01 2.753607928752899170e-01
-1.685332655906677246e-01 -9.420584142208099365e-02 -1.427020877599716187e-02 1.957027763128280640e-01 -1.260067075490951538e-01 2.377021908760070801e-01 -2.621762156486511230e-01 1.240186393260955811e-01 -1.746532469987869263e-01 5.839155614376068115e-02 3.813556134700775146e-01 1.339772641658782959e-01 -9.438127279281616211e-02 1.939810812473297119e-01 2.349090576171875000e-01 1.824327707290649414e-01 1.099081262946128845e-01 -5.386003851890563965e-02 -7.470117509365081787e-02 1.060079187154769897e-01 4.653236269950866699e-02 -1.719695776700973511e-01 -1.506308466196060181e-01 -1.947925388813018799e-01 1.531116962432861328e-01 -3.806219249963760376e-02 -3.881275653839111328e-01 -1.409066934138536453e-02 -6.775623559951782227e-02 2.399673461914062500e-01 1.851218044757843018e-01 1.976760178804397583e-01
-2.681729793548583984e-01 -1.290227025747299194e-01 -1.115636080503463745e-01 -4.142301902174949646e-02 -2.179743051528930664e-01 1.499592810869216919e-01 -1.147582828998565674e-01 1.554074585437774658e-01 -2.214907854795455933e-02 6.374890357255935669e-02 4.406717121601104736e-01 2.792278528213500977e-01 -1.555837690830230713e-01 1.340973526239395142e-01 1.210137158632278442e-01 9.729856252670288086e-02 -5.213691294193267822e-02 -7.433569431304931641e-02 -1.034077703952789307e-01 1.423416137695312500e-01 -3.158221393823623657e-02 -1.098570749163627625e-01 -1.076765432953834534e-01 -2.359101176261901855e-01 1.624905914068222046e-01 -1.761721260845661163e-02 -3.353848457336425781e-01 -7.013661414384841919e-02 -1.817367970943450928e-01 9.141275286674499512e-02 2.912117242813110352e-01 2.390020936727523804e-01
1.753083802759647369e-02 7.652594149112701416e-02 -1.390119642019271851e-02 1.451937258243560791e-01 -1.107847988605499268e-01 -2.279552966356277466e-01 -2.681697607040405273e-01 3.478715121746063232e-01 -3.310053646564483643e-01 -4.890331253409385681e-02 2.863979637622833252e-01 -1.739724874496459961e-01 -2.634380012750625610e-02 9.357434511184692383e-02 7.523366063833236694e-02 -2.876213565468788147e-02 -8.969155699014663696e-02 1.951798498630523682e-01 -8.747414499521255493e-02 1.969511657953262329e-01 1.195074766874313354e-01 6.172080338001251221e-02 -2.563079297542572021e-01 1.453024595975875854e-01 2.793363034725189209e-01 -6.227040290832519531e-02 2.364410459995269775e-02 9.940002858638763428e-02 -1.779077798128128052e-01 1.360410302877426147e-01 -9.529054164886474609e-02 3.551731705665588379e-01
-8.380701392889022827e-02 5.649449676275253296e-02 -4.169420599937438965e-01 9.731232374906539917e-02 -8.466760814189910889e-02 -2.420936971902847290e-01 2.245877683162689209e-02 6.207926943898200989e-02 -3.165759891271591187e-02 -8.929920941591262817e-02 1.531546264886856079e-01 3.360291719436645508e-01 1.683265715837478638e-02 -9.755420684814453125e-02 -1.591751873493194580e-01 2.196852266788482666e-01 2.951745502650737762e-02 8.854775805957615376e-04 -3.287130733951926231e-03 2.741181254386901855e-01 9.286027401685714722e-02 -8.017440140247344971e-02 -1.012122631072998047e-01 -1.935725361108779907e-01 3.368479907512664795e-01 8.874201029539108276e-02 3.266445174813270569e-02 2.381218224763870239e-01 4.809181392192840576e-02 3.839437663555145264e-02 -7.097125798463821411e-02 4.252854883670806885e-01
-2.060166746377944946e-01 1.382264941930770874e-01 -2.632621526718139648e-01 -1.957994848489761353e-01 -8.662972599267959595e-02 1.220371574163436890e-01 -2.449557930231094360e-02 1.200137734413146973e-01 -3.203573524951934814e-01 8.866994082927703857e-02 1.890133023262023926e-01 1.279065907001495361e-01 2.234801054000854492e-01 9.607457905076444149e-04 1.204674020409584045e-01 1.555787771940231323e-01 2.731986641883850098e-01 4.602195322513580322e-02 -3.357072174549102783e-01 2.579577267169952393e-01 2.377266883850097656e-01 3.157126158475875854e-02 -1.780056208372116089e-01 -1.915579736232757568e-01 8.613038808107376099e-02 1.966002881526947021e-01 -1.778278127312660217e-02 -2.502922154963016510e-02 -1.228011921048164368e-01 2.545546591281890869e-01 2.850080607458949089e-03 1.826992630958557129e-01
-2.527159154415130615e-01 -6.900356709957122803e-02 -1.913937330245971680e-01 -6.305719912052154541e-02 -2.384689599275588989e-01 -6.683982908725738525e-02 -2.404467910528182983e-01 3.927500844001770020e-01 1.522398646920919418e-02 -3.451750800013542175e-02 2.602513134479522705e-01 -1.236390620470046997e-01 3.222565054893493652e-01 2.806243896484375000e-01 -8.592903614044189453e-02 2.376959472894668579e-01 1.085752844810485840e-01 -2.829136550426483154e-01 -1.797880679368972778e-01 -1.199643965810537338e-02 -1.518489569425582886e-01 -3.356478177011013031e-03 -8.037354052066802979e-02 4.388894513249397278e-02 -9.049884229898452759e-02 2.468230128288269043e-01 -5.087376385927200317e-02 1.471853721886873245e-02 1.405890733003616333e-01 1.834087669849395752e-01 -8.051318116486072540e-03 7.282014936208724976e-02
-1.924684457480907440e-02 -2.922185510396957397e-02 -7.274761050939559937e-02 2.691352367401123047e-01 -1.881383061408996582e-01 3.143254816532135010e-01 -1.677754074335098267e-01 1.792010813951492310e-01 -3.767310082912445068e-01 -2.995848655700683594e-01 1.841699182987213135e-01 -6.891459226608276367e-03 1.707588508725166321e-02 1.091732084751129150e-02 -6.170482560992240906e-02 6.033302098512649536e-02 -1.348198391497135162e-02 1.972417086362838745e-01 -6.043534725904464722e-02 -7.734587788581848145e-02 1.583978384733200073e-01 2.681378461420536041e-02 2.100113183259963989e-01 1.793715804815292358e-01 9.833149611949920654e-02 1.493189949542284012e-02 3.068833984434604645e-02 -1.061243750154972076e-02 -4.503656029701232910e-01 -2.075435407459735870e-02 -3.055664245039224625e-03 2.967582345008850098e-01
-1.654439717531204224e-01 9.341657906770706177e-02 1.993445307016372681e-02 -8.156213909387588501e-03 3.158788755536079407e-02 -8.118455111980438232e-02 -9.474357217550277710e-02 3.194607794284820557e-01 -1.687928661704063416e-02 -2.793403565883636475e-01 -6.256687641143798828e-02 -8.308384567499160767e-02 3.133155703544616699e-01 3.355136141180992126e-02 2.286015301942825317e-01 3.535671532154083252e-01 -1.121004596352577209e-01 -1.285487860441207886e-01 -1.263913214206695557e-01 1.543045192956924438e-01 1.713598966598510742e-01 2.057090103626251221e-01 -2.586801946163177490e-01 -1.873115599155426025e-01 -8.719908446073532104e-02 8.611770346760749817e-03 -2.812429964542388916e-01 -2.262202054262161255e-01 5.699911341071128845e-02 5.437417328357696533e-02 4.133966192603111267e-02 3.011651337146759033e-01
-8.788047730922698975e-02 -3.386346623301506042e-02 -2.568837404251098633e-01 -6.273549050092697144e-02 -1.670732200145721436e-01 1.370396744459867477e-02 -3.968726694583892822e-01 5.734052509069442749e-02 -9.837502241134643555e-02 -5.169425904750823975e-02 1.227782368659973145e-01 3.469264507293701172e-01 9.479394555091857910e-02 2.253598161041736603e-02 1.142547428607940674e-01 2.763498723506927490e-01 -2.573318779468536377e-01 -1.094448566436767578e-01 -1.449249982833862305e-01 2.973851859569549561e-01 9.203778952360153198e-02 -4.502974450588226318e-03 -8.867926150560379028e-02 -1.253162622451782227e-01 1.448734700679779053e-01 -2.232814878225326538e-01 1.908493041992187500e-01 2.474125176668167114e-01 -5.944004654884338379e-02 -1.202915906906127930e-01 7.833569496870040894e-02 2.707232832908630371e-01
5.791035667061805725e-02 -2.331556379795074463e-01 -2.316475212574005127e-01 2.189420312643051147e-01 -2.321164757013320923e-01 2.471563033759593964e-02 -1.068988665938377380e-01 3.508405387401580811e-01 -4.297368526458740234e-01 -2.655908465385437012e-01 -3.270060941576957703e-02 5.318401008844375610e-02 8.798441290855407715e-02 -3.503313288092613220e-02 -1.288830786943435669e-01 -2.048636041581630707e-02 3.513820841908454895e-02 1.410175263881683350e-01 2.166162431240081787e-02 2.189084887504577637e-01 1.929679065942764282e-01 1.760592907667160034e-01 6.710141897201538086e-03 -3.035114891827106476e-02 2.581913582980632782e-02 1.690729260444641113e-01 1.467026770114898682e-01 3.106411397457122803e-01 -1.815339922904968262e-02 1.172700151801109314e-01 -1.017743870615959167e-01 2.369639277458190918e-01
-9.729681164026260376e-02 -2.740115523338317871e-01 -2.417698204517364502e-01 3.556706756353378296e-02 -2.548991441726684570e-01 -9.848977625370025635e-02 -3.065935075283050537e-01 -2.069835085421800613e-03 1.876560300588607788e-01 -2.099421471357345581e-01 4.145993590354919434e-01 -2.635708637535572052e-02 1.961510181427001953e-01 1.814765483140945435e-01 1.258215010166168213e-01 3.255528211593627930e-01 1.606350578367710114e-02 7.645288016647100449e-03 -1.038768962025642395e-01 -3.677880391478538513e-02 -4.682422801852226257e-02 -5.404106155037879944e-02 6.825192272663116455e-02 4.411534592509269714e-02 1.122377887368202209e-01 -4.222942888736724854e-02 -5.986758694052696228e-02 -3.381211683154106140e-02 -4.796771332621574402e-02 -1.225880086421966553e-01 2.674234807491302490e-01 3.313974440097808838e-01
-2.019631117582321167e-01 7.949119061231613159e-02 -2.325631976127624512e-01 -1.656517088413238525e-01 -2.440846711397171021e-02 1.537574827671051025e-01 -4.221429675817489624e-02 3.017544448375701904e-01 -2.584977149963378906e-01 -8.072024583816528320e-02 1.826120615005493164e-01 3.760260641574859619e-01 6.819031387567520142e-02 7.135313749313354492e-02 -1.418303814716637135e-03 -3.655392676591873169e-02 2.382660955190658569e-01 -1.965509653091430664e-01 -1.349246012978255749e-03 6.042555347084999084e-02 2.632273733615875244e-01 1.040989905595779419e-01 -1.003518626093864441e-01 -1.056235805153846741e-01 3.034801185131072998e-01 -4.751249775290489197e-02 8.728270977735519409e-02 1.403988450765609741e-01 -9.003143757581710815e-02 1.456353366374969482e-01 1.943850666284561157e-01 3.254773318767547607e-01
-1.123776007443666458e-02 3.289230167865753174e-02 -1.375535577535629272e-01 -1.808647364377975464e-01 -3.277461528778076172e-01 -3.147467076778411865e-01 -1.183634698390960693e-01 1.694775223731994629e-01 -2.543039023876190186e-01 -3.083674311637878418e-01 -4.146302863955497742e-02 1.337358057498931885e-01 3.356985375285148621e-02 1.087974756956100464e-02 1.091942656785249710e-02 1.378054469823837280e-01 2.015186548233032227e-01 -1.417040675878524780e-01 -1.863347291946411133e-01 6.200895830988883972e-02 4.476832109503448009e-04 -9.264129400253295898e-02 7.664236426353454590e-02 -1.388327032327651978e-01 1.876247674226760864e-01 2.969812452793121338e-01 -1.505428552627563477e-01 3.244368433952331543e-01 1.028143242001533508e-01 -1.773414202034473419e-02 -2.759607136249542236e-01 1.639311760663986206e-01
-2.450732439756393433e-01 6.884091068059206009e-03 -1.860969662666320801e-01 1.847588643431663513e-02 -4.826855659484863281e-01 -1.916797161102294922e-01 8.542264997959136963e-02 8.273179829120635986e-02 2.366447746753692627e-01 -1.617310792207717896e-01 3.866666927933692932e-03 1.314509212970733643e-01 2.853414714336395264e-01 1.044570505619049072e-01 2.205457240343093872e-01 1.492501199245452881e-01 -3.375250473618507385e-02 -1.898134797811508179e-01 -7.386902719736099243e-02 5.417083576321601868e-02 9.302452206611633301e-02 -9.089261293411254883e-03 -8.404189348220825195e-02 -6.681782752275466919e-02 -6.811206042766571045e-02 -1.970537193119525909e-02 -1.658497452735900879e-01 -3.273571133613586426e-01 6.073240190744400024e-02 5.155789107084274292e-02 -7.114852219820022583e-02 3.760619163513183594e-01
-2.566502988338470459e-01 7.859999686479568481e-02 -1.249392237514257431e-02 3.617017567157745361e-01 -2.636707127094268799e-01 1.491015851497650146e-01 2.517041750252246857e-02 1.771976500749588013e-01 -9.147840552031993866e-03 -5.006012693047523499e-02 3.104395568370819092e-01 6.642970722168684006e-03 4.233569651842117310e-02 1.802306771278381348e-01 -1.444662958383560181e-01 1.125592514872550964e-01 -1.820977926254272461e-01 -2.293384820222854614e-01 9.436805266886949539e-04 2.903811633586883545e-01 -2.382773160934448242e-01 -2.400563284754753113e-02 -9.427756816148757935e-02 -1.301703155040740967e-01 -4.696234315633773804e-02 -1.304899901151657104e-01 -6.856819242238998413e-02 -2.727945446968078613e-01 2.830632030963897705e-01 7.245709002017974854e-02 -1.920990273356437683e-02 2.626824975013732910e-01
-3.607536554336547852e-01 1.367225348949432373e-01 1.210706084966659546e-01 3.155099749565124512e-01 -3.647871315479278564e-01 -1.246375963091850281e-01 5.147677659988403320e-02 4.034481346607208252e-01 9.423979371786117554e-02 -6.276217848062515259e-02 2.184706926345825195e-02 -2.566718459129333496e-01 1.816460192203521729e-01 -3.340526670217514038e-02 -6.365517526865005493e-02 1.511692851781845093e-01 -3.587611764669418335e-02 -1.674924492835998535e-01 1.505992002785205841e-02 -1.188825964927673340e-01 2.139277607202529907e-01 5.515636131167411804e-02 3.178138658404350281e-02 1.126405131071805954e-02 -5.226553976535797119e-02 -1.637029647827148438e-02 -1.776507645845413208e-01 1.033016815781593323e-01 -5.560657382011413574e-02 2.453187257051467896e-01 1.155124604701995850e-01 2.593243420124053955e-01
-2.103547304868698120e-01 -1.512427330017089844e-01 -2.232729345560073853e-01 1.509625464677810669e-01 -4.869892895221710205e-01 5.228234082460403442e-02 -2.028304338455200195e-02 2.074089050292968750e-01 -7.454831898212432861e-02 -2.023559957742691040e-01 1.276969313621520996e-01 8.856489509344100952e-02 1.554074436426162720e-01 2.435028105974197388e-01 5.289948359131813049e-02 2.469983100891113281e-01 -1.053812354803085327e-01 -1.452225744724273682e-01 -1.902177482843399048e-01 1.893481910228729248e-01 -9.556966274976730347e-02 1.607022583484649658e-01 -5.417945235967636108e-02 5.376507341861724854e-02 -1.857170313596725464e-01 2.112397849559783936e-01 -1.196916028857231140e-01 1.462494432926177979e-01 1.662323325872421265e-01 -2.563245892524719238e-01 -7.479570806026458740e-02 1.529068499803543091e-02
-1.627464145421981812e-01 -6.209923885762691498e-03 -1.436438113451004028e-01 -5.740087106823921204e-02 -3.938515186309814453e-01 4.385584592819213867e-02 -2.069154381752014160e-01 4.819926917552947998e-01 -7.625564932823181152e-02 -1.980462372303009033e-01 1.263891756534576416e-01 1.553904861211776733e-01 2.483427375555038452e-01 -1.959812641143798828e-01 6.461829692125320435e-02 1.029594838619232178e-01 2.595549821853637695e-01 9.471993148326873779e-02 -2.090587653219699860e-02 4.299535602331161499e-02 -1.682367175817489624e-01 6.553477142006158829e-04 -3.715580403804779053e-01 -9.022499620914459229e-02 -4.125982522964477539e-02 6.003111973404884338e-02 8.345072716474533081e-02 -5.537483468651771545e-02 1.184932421892881393e-02 -3.806343302130699158e-02 2.083877623081207275e-01 6.228441745042800903e-02
-3.422605395317077637e-01 -5.402337759733200073e-02 -7.650739699602127075e-02 1.532364487648010254e-01 -3.224043846130371094e-01 -6.785371806472539902e-03 -9.412316977977752686e-02 7.709138095378875732e-02 9.715726226568222046e-02 -1.704635322093963623e-01 -4.514963179826736450e-02 -2.485966868698596954e-02 1.998915821313858032e-01 2.726281881332397461e-01 -1.557970326393842697e-02 3.911910653114318848e-01 1.538573205471038818e-01 -7.649143692106008530e-03 -2.822707891464233398e-01 5.946438387036323547e-02 2.574216723442077637e-01 -2.244018465280532837e-01 -1.162813082337379456e-01 5.512404441833496094e-02 -2.097305655479431152e-02 -8.725149929523468018e-02 -7.628756016492843628e-02 -2.749661207199096680e-01 -2.568937838077545166e-01 1.864880509674549103e-02 -2.077087014913558960e-02 1.634739935398101807e-01
-4.258394986391067505e-02 4.644668847322463989e-02 -7.000593096017837524e-02 -1.104772686958312988e-01 -1.759845465421676636e-01 1.229732111096382141e-01 -5.636056512594223022e-02 4.857290685176849365e-01 -1.265571862459182739e-01 1.149155199527740479e-02 1.178512126207351685e-01 2.403800338506698608e-01 1.668848395347595215e-01 -1.357740610837936401e-01 -1.573784798383712769e-01 1.213326901197433472e-01 -3.425146937370300293e-01 -2.063566893339157104e-01 8.299360424280166626e-02 -5.310058593750000000e-02 3.480110764503479004e-01 -9.757078252732753754e-03 -1.386392414569854736e-01 -2.623685896396636963e-01 1.489876061677932739e-01 -1.256769895553588867e-01 -2.446736097335815430e-01 -1.454247627407312393e-03 -5.559556931257247925e-02 1.153001561760902405e-01 -5.007072165608406067e-02 1.565331816673278809e-01
-3.359429240226745605e-01 -3.004406206309795380e-02 -7.811626791954040527e-02 7.728458940982818604e-02 -3.459056317806243896e-01 -8.246878534555435181e-02 -1.849221736192703247e-01 7.964058220386505127e-02 1.620312929153442383e-01 -5.203399434685707092e-02 -4.314962029457092285e-02 1.265994906425476074e-01 2.948689758777618408e-01 2.851400971412658691e-01 2.920754253864288330e-01 1.596735566854476929e-01 4.302733018994331360e-02 -1.025215387344360352e-01 -6.360203493386507034e-03 2.261317968368530273e-01 2.060983330011367798e-01 4.432521760463714600e-02 2.104742377996444702e-01 5.819449201226234436e-02 1.067516487091779709e-02 1.371146887540817261e-01 -2.127815186977386475e-01 -2.774684429168701172e-01 -1.453765481710433960e-01 -5.869241058826446533e-02 -5.879980325698852539e-02 2.374568432569503784e-01
-1.040915697813034058e-01 -1.206670030951499939e-01 -1.532835960388183594e-01 2.150506973266601562e-01 -1.970480531454086304e-01 3.439316749572753906e-01 5.437206104397773743e-02 2.418946772813796997e-01 -1.781690418720245361e-01 -2.579428553581237793e-01 1.613720506429672241e-01 -1.173246502876281738e-01 1.921634227037429810e-01 -4.635865241289138794e-02 -1.759155839681625366e-01 2.363592684268951416e-01 -3.400245215743780136e-03 8.953126519918441772e-02 7.477203011512756348e-02 1.929437965154647827e-01 3.352725207805633545e-01 2.379795759916305542e-01 -4.169569537043571472e-02 -1.758379787206649780e-01 1.597823500633239746e-01 1.694994568824768066e-01 4.163911566138267517e-02 9.063419699668884277e-02 -1.687024533748626709e-01 -5.009395256638526917e-02 2.717855274677276611e-01 2.668038569390773773e-02
-1.022264920175075531e-02 1.422734116204082966e-03 -3.106873929500579834e-01 5.921348556876182556e-02 -3.345808386802673340e-01 -3.303213119506835938e-01 -1.180638372898101807e-01 3.989911675453186035e-01 -3.346656262874603271e-02 -1.163805872201919556e-01 7.888311147689819336e-02 1.627912074327468872e-01 2.385256141424179077e-01 5.658160522580146790e-02 2.249473892152309418e-02 -3.275675699114799500e-02 1.798228770494461060e-01 1.310196705162525177e-02 -3.276711702346801758e-01 -1.096198335289955139e-01 -8.166188001632690430e-02 -1.679873466491699219e-01 -6.763235433027148247e-04 -1.243833005428314209e-01 7.762302178889513016e-03 1.644054800271987915e-02 -1.376418322324752808e-01 -3.672152757644653320e-01 2.354944311082363129e-02 -1.336107850074768066e-01 5.750759318470954895e-02 1.360837519168853760e-01
-4.807085692882537842e-01 9.088196605443954468e-02 1.412361115217208862e-01 2.506088279187679291e-02 -2.732334434986114502e-01 3.616788238286972046e-02 -1.289504319429397583e-01 9.330996870994567871e-02 -7.347157597541809082e-02 -3.266856819391250610e-02 1.944971680641174316e-01 3.151331841945648193e-01 3.332132473587989807e-02 4.634638130664825439e-02 4.726006835699081421e-02 3.561523929238319397e-02 3.455912321805953979e-02 -4.007130488753318787e-02 -2.436677664518356323e-01 2.988881170749664307e-01 4.762832075357437134e-02 -7.086110860109329224e-02 -1.601846963167190552e-01 -1.160651221871376038e-01 9.898538142442703247e-02 2.757582962512969971e-01 -1.518661528825759888e-01 -6.946470588445663452e-02 7.236246764659881592e-02 1.657015830278396606e-01 3.795058429241180420e-01 -6.735855713486671448e-03
-5.831776559352874756e-02 1.905350387096405029e-01 1.213212460279464722e-01 1.153016239404678345e-01 -1.826106756925582886e-01 -1.996897011995315552e-01 -6.895593553781509399e-02 2.466090172529220581e-01 1.478768512606620789e-02 4.344594106078147888e-02 -6.951826065778732300e-02 -3.656597808003425598e-02 4.872986674308776855e-01 1.103944107890129089e-01 -4.101804271340370178e-02 1.073033809661865234e-01 -5.387453734874725342e-02 -4.234471544623374939e-02 -2.259057760238647461e-01 2.789528071880340576e-01 1.533660199493169785e-02 1.459905952215194702e-01 1.554348766803741455e-01 -1.653471775352954865e-02 -1.207733526825904846e-01 4.352475702762603760e-01 -1.760216355323791504e-01 4.305714741349220276e-02 6.158102676272392273e-02 1.217297762632369995e-01 4.391210153698921204e-02 2.923025190830230713e-01
-2.213892489671707153e-01 1.778531447052955627e-02 -2.492277324199676514e-01 -4.049773141741752625e-02 -8.930755406618118286e-02 -6.451109796762466431e-02 -8.254577964544296265e-02 1.245293989777565002e-01 -2.008576542139053345e-01 -5.153737962245941162e-02 3.079504938796162605e-03 2.500443756580352783e-01 5.603056401014328003e-02 5.564812570810317993e-03 7.794208079576492310e-02 3.066955506801605225e-01 1.629458069801330566e-01 -1.535566151142120361e-01 6.041420251131057739e-02 4.391764104366302490e-01 -1.332221273332834244e-02 -1.367587130516767502e-02 -3.508372902870178223e-01 -8.075294317677617073e-04 2.908360660076141357e-01 -4.343552142381668091e-02 1.223642230033874512e-01 1.142400801181793213e-01 -9.661655128002166748e-02 2.169839143753051758e-01 -1.125633046030998230e-01 2.998764812946319580e-01
-5.466032400727272034e-02 1.188677325844764709e-01 -4.571342766284942627e-01 2.020819336175918579e-01 -9.319649636745452881e-02 -1.697227209806442261e-01 1.562477052211761475e-01 3.384548127651214600e-01 -2.680828273296356201e-01 -1.658352464437484741e-01 2.447727769613265991e-01 -5.277115479111671448e-02 2.185000181198120117e-01 9.239020198583602905e-02 2.030557990074157715e-01 6.059927120804786682e-02 -1.394142061471939087e-01 -1.813625097274780273e-01 -1.660698205232620239e-01 1.368921808898448944e-02 2.759234905242919922e-01 5.361525341868400574e-02 -2.201689220964908600e-02 3.951657935976982117e-02 3.215914219617843628e-02 2.118308693170547485e-01 -6.575225293636322021e-02 -8.967988938093185425e-02 -1.497835814952850342e-01 5.804332345724105835e-02 1.983178257942199707e-01 9.386520087718963623e-02
-1.398017536848783493e-02 -1.725059896707534790e-01 -3.294743299484252930e-01 1.618651896715164185e-01 -2.999663725495338440e-02 8.907800912857055664e-02 -2.881456911563873291e-01 3.476305603981018066e-01 -1.529396418482065201e-02 -1.804076135158538818e-01 3.197653591632843018e-01 -3.005909733474254608e-02 1.301810294389724731e-01 -8.691717870533466339e-03 8.325316011905670166e-03 3.446975946426391602e-01 -8.414247632026672363e-02 -2.330616861581802368e-01 -1.983473747968673706e-01 -1.407437473535537720e-01 7.161048799753189087e-02 -2.095089294016361237e-02 -1.630943119525909424e-01 1.832466572523117065e-01 1.142997294664382935e-01 1.158263161778450012e-01 -1.198565401136875153e-02 -2.096208035945892334e-01 5.328654125332832336e-02 1.205121725797653198e-01 -2.691917121410369873e-02 2.753071486949920654e-01
-2.146259993314743042e-01 -8.724234253168106079e-02 -2.400389462709426880e-01 2.043568640947341919e-01 -2.256394028663635254e-01 1.459389030933380127e-01 -3.584770858287811279e-01 2.641161382198333740e-01 -3.094449639320373535e-02 -1.760170795023441315e-02 2.504049241542816162e-01 6.843601167201995850e-02 1.827667355537414551e-01 2.804817855358123779e-01 -7.234735880047082901e-03 2.260864526033401489e-01 -3.463482856750488281e-02 -1.387684494256973267e-01 -2.411946356296539307e-01 -1.300058364868164062e-01 7.115113735198974609e-02 6.908752769231796265e-02 1.552942544221878052e-01 1.791232526302337646e-01 -8.671116083860397339e-02 1.266215890645980835e-01 -1.671341508626937866e-01 -2.882941365242004395e-01 4.781185463070869446e-02 7.684327661991119385e-02 -1.096848472952842712e-01 1.678828448057174683e-01
-1.606885790824890137e-01 -6.386626511812210083e-03 -2.574640810489654541e-01 -1.997354626655578613e-01 -1.805358380079269409e-01 3.326930105686187744e-01 -2.722028642892837524e-02 2.557448148727416992e-01 -1.264454275369644165e-01 3.850182890892028809e-02 3.373078256845474243e-02 1.729912012815475464e-01 3.122802972793579102e-01 2.103886753320693970e-01 1.386150419712066650e-01 1.405536085367202759e-01 2.861266136169433594e-01 1.724631190299987793e-01 -2.552593350410461426e-01 2.261818647384643555e-01 2.091752141714096069e-01 1.536992490291595459e-01 -8.454754203557968140e-02 -1.918261498212814331e-01 5.043571814894676208e-02 1.967239975929260254e-01 -1.332756876945495605e-01 9.645561221987009048e-04 -6.852497905492782593e-02 8.865466713905334473e-02 -1.320179253816604614e-01 3.167785331606864929e-02
-4.415695667266845703e-01 1.240856498479843140e-01 1.096786335110664368e-01 -6.023933738470077515e-02 -2.971530258655548096e-01 -1.912068724632263184e-01 -2.029767036437988281e-01 2.093463391065597534e-01 1.857229694724082947e-02 -1.232370967045426369e-03 3.554100096225738525e-01 -4.237844422459602356e-02 1.825694590806961060e-01 -6.364252883940935135e-03 -3.748418018221855164e-02 1.191075146198272705e-01 1.745578944683074951e-01 7.601796090602874756e-02 3.475891426205635071e-02 -1.446816176176071167e-01 1.743180006742477417e-01 -1.961186379194259644e-01 -2.148713022470474243e-01 -9.174404293298721313e-02 8.471418172121047974e-02 1.921351999044418335e-01 -1.503137946128845215e-01 -1.603885591030120850e-01 -1.855511963367462158e-01 -1.116353124380111694e-01 1.593737602233886719e-01 2.003099322319030762e-01
-7.437624037265777588e-02 5.785229802131652832e-02 9.305624663829803467e-02 -6.076832115650177002e-02 -3.312137722969055176e-01 2.389441058039665222e-02 -1.426122039556503296e-01 2.606256604194641113e-01 -1.282409131526947021e-01 -2.526106238365173340e-01 1.276955306529998779e-01 2.173728197813034058e-01 7.189731299877166748e-02 -1.785697489976882935e-01 -9.197717905044555664e-02 -1.067711934447288513e-01 -3.124737739562988281e-01 -1.292580962181091309e-01 -1.643491089344024658e-01 9.772608429193496704e-02 -5.504736676812171936e-03 -2.528995573520660400e-01 1.987695097923278809e-01 2.601759135723114014e-02 2.202383279800415039e-01 2.049291729927062988e-01 -2.696113586425781250e-01 -5.036758258938789368e-02 6.999308615922927856e-02 -6.846654415130615234e-02 3.518654406070709229e-01 1.590379476547241211e-01
-2.908898293972015381e-01 -1.035819202661514282e-01 -2.353091388940811157e-01 -1.263467371463775635e-01 -1.194489002227783203e-01 3.267180174589157104e-02 -4.223570823669433594e-01 2.686009407043457031e-01 -8.326370269060134888e-02 2.043757401406764984e-02 1.394699513912200928e-01 -6.530766189098358154e-02 1.698738187551498413e-01 1.176324486732482910e-01 -3.998897224664688110e-02 2.256246060132980347e-01 -9.505460411310195923e-02 -2.098738402128219604e-01 -2.461066246032714844e-01 -1.911004483699798584e-01 1.585233360528945923e-01 2.576677799224853516e-01 -2.696511745452880859e-01 8.234608173370361328e-02 3.385669738054275513e-02 3.529253602027893066e-02 -2.235435992479324341e-01 -8.171152323484420776e-02 4.294181615114212036e-02 1.849954575300216675e-01 -7.981280796229839325e-03 1.575701981782913208e-01
-2.340984791517257690e-01 1.599777191877365112e-01 -1.462232917547225952e-01 -1.391785293817520142e-01 1.224355492740869522e-02 7.496461272239685059e-02 -1.650612801313400269e-01 2.243249267339706421e-01 -1.220549568533897400e-01 -5.845140665769577026e-02 2.497722655534744263e-01 1.145396083593368530e-01 1.745087280869483948e-02 1.370656341314315796e-01 4.962186515331268311e-02 5.789546296000480652e-02 4.130392894148826599e-02 -2.298416942358016968e-01 -1.627700626850128174e-01 3.917245864868164062e-01 3.332758247852325439e-01 1.214282736182212830e-01 -2.293287813663482666e-01 -1.733470894396305084e-02 7.958949357271194458e-02 -3.127095997333526611e-01 1.858357526361942291e-02 1.150404009968042374e-02 -2.393594086170196533e-01 -2.059764862060546875e-01 8.755391836166381836e-02 2.272047549486160278e-01
-1.520806699991226196e-01 1.218961253762245178e-01 -4.941530898213386536e-02 -1.753620952367782593e-01 -3.909251689910888672e-01 -2.144508212804794312e-01 -3.873749449849128723e-02 2.401169091463088989e-01 -1.101226061582565308e-01 5.354662425816059113e-03 7.894127070903778076e-02 -1.157339066267013550e-01 4.289357364177703857e-01 -2.512479126453399658e-01 1.631537824869155884e-01 1.894188076257705688e-01 4.831673949956893921e-02 -2.201455086469650269e-02 1.298459619283676147e-01 2.915228307247161865e-01 -1.644522845745086670e-01 1.577358879148960114e-02 -3.045106492936611176e-02 -6.487433612346649170e-02 3.330684080719947815e-02 1.105481609702110291e-01 -1.970327347517013550e-01 -2.496694773435592651e-01 -5.464131385087966919e-02 -1.742238551378250122e-01 9.260375052690505981e-03 2.108379304409027100e-01
1.323010474443435669e-01 -8.270671218633651733e-02 -1.220669448375701904e-01 -3.954981267452239990e-02 -2.399511635303497314e-01 8.108609169721603394e-02 2.251400146633386612e-04 4.648974537849426270e-01 1.508917957544326782e-01 -2.035100460052490234e-01 -5.333762243390083313e-02 3.986457886639982462e-04 1.107366308569908142e-01 -8.262492716312408447e-03 4.007980599999427795e-02 1.088758483529090881e-01 3.274623304605484009e-02 -8.050161600112915039e-02 6.467831879854202271e-02 1.852946728467941284e-02 -5.191904306411743164e-02 -6.067896634340286255e-02 -1.702870130538940430e-01 4.177991673350334167e-02 -6.956728547811508179e-02 -1.375079527497291565e-02 -3.580948710441589355e-01 1.431443095207214355e-01 -4.847273826599121094e-01 -9.961742907762527466e-02 2.351225912570953369e-01 2.880473136901855469e-01
4.102577641606330872e-02 -2.535780519247055054e-02 -9.906021505594253540e-02 3.099110126495361328e-01 -1.887402087450027466e-01 3.410711139440536499e-02 -4.403484761714935303e-01 2.692643105983734131e-01 -3.762417137622833252e-01 -1.125214025378227234e-01 1.251682043075561523e-01 1.534018218517303467e-01 -1.494380179792642593e-02 2.846133336424827576e-02 -7.807905226945877075e-02 -1.271512210369110107e-01 -3.392463177442550659e-02 -6.432017683982849121e-02 -1.041711643338203430e-01 1.709407120943069458e-01 2.407118231058120728e-01 1.349853873252868652e-01 -2.870326042175292969e-01 2.563679218292236328e-01 -1.003198549151420593e-01 -7.575286179780960083e-02 3.075375221669673920e-02 1.387729048728942871e-01 -4.479033872485160828e-02 9.689075499773025513e-02 4.092025384306907654e-02 2.306384593248367310e-01
-3.861301839351654053e-01 -2.932352423667907715e-01 -6.068954244256019592e-02 1.401368528604507446e-01 -3.929553031921386719e-01 -1.846075803041458130e-01 -4.203551262617111206e-02 1.774628758430480957e-01 5.647239461541175842e-02 -9.640637785196304321e-02 9.601914137601852417e-02 2.259371280670166016e-01 3.197365701198577881e-01 1.879987269639968872e-01 -5.497821420431137085e-02 8.153476566076278687e-02 -1.482821553945541382e-01 1.276258379220962524e-01 3.732495009899139404e-02 4.836767166852951050e-02 -4.074108600616455078e-02 8.340241760015487671e-02 -1.772250682115554810e-01 1.085941046476364136e-01 -8.456314913928508759e-03 1.010426431894302368e-01 4.150620661675930023e-03 -1.400978714227676392e-01 -2.255631387233734131e-01 9.230546653270721436e-02 1.806947290897369385e-01 2.899032533168792725e-01
-8.834446221590042114e-02 7.933641783893108368e-03 -2.803576588630676270e-01 3.496471941471099854e-01 -3.829811513423919678e-01 5.539170652627944946e-02 1.436530053615570068e-01 2.710200250148773193e-01 9.036108106374740601e-02 -2.662851810455322266e-01 4.273349419236183167e-02 1.470092087984085083e-01 8.449730277061462402e-02 1.403641998767852783e-01 6.262178998440504074e-03 3.118084967136383057e-01 3.008701503276824951e-01 -2.064079791307449341e-01 -9.731318801641464233e-02 2.200046479701995850e-01 -1.341538876295089722e-01 1.337148249149322510e-01 -2.877638675272464752e-02 -1.645162142813205719e-02 -2.360362261533737183e-01 1.030601635575294495e-01 -9.124173223972320557e-02 -7.207805756479501724e-03 1.418779045343399048e-02 4.252430796623229980e-02 -4.465610906481742859e-02 1.189191937446594238e-01
5.902608856558799744e-02 1.090062558650970459e-01 -3.598881661891937256e-01 -2.691881358623504639e-01 -3.207142055034637451e-01 1.422287970781326294e-01 -3.180269002914428711e-01 2.772281765937805176e-01 3.206211701035499573e-02 -4.019362330436706543e-01 -3.538104519248008728e-02 6.498909555375576019e-03 2.728917263448238373e-02 -1.045906618237495422e-01 -9.089488536119461060e-03 -2.676761336624622345e-02 2.730134001467376947e-04 -1.113915164023637772e-02 -1.768227517604827881e-01 -4.722629114985466003e-02 -4.186173900961875916e-02 1.076514050364494324e-01 -2.146562039852142334e-01 1.292251348495483398e-01 -7.534123212099075317e-02 1.501956135034561157e-01 -4.541876167058944702e-02 6.321413815021514893e-02 -2.284546047449111938e-01 -4.065685346722602844e-02 2.470526695251464844e-01 2.151718586683273315e-01
-1.535178124904632568e-01 6.221272051334381104e-02 -2.709747254848480225e-01 3.245276957750320435e-02 -1.181621253490447998e-01 -1.599799245595932007e-01 -3.829893469810485840e-02 5.024211406707763672e-01 -3.257194757461547852e-01 -3.066794201731681824e-02 -1.079468131065368652e-01 7.010173797607421875e-02 6.705398857593536377e-02 5.241961777210235596e-02 3.145588934421539307e-02 3.023542761802673340e-01 -1.973647475242614746e-01 1.586016640067100525e-02 -2.700694501399993896e-01 5.802848562598228455e-02 -6.254258751869201660e-02 -8.618979156017303467e-02 -3.343338519334793091e-02 -1.441280543804168701e-01 -2.093514353036880493e-01 -1.873432099819183350e-01 -1.484937816858291626e-01 4.439880698919296265e-02 6.569156050682067871e-02 2.304571447893977165e-03 3.158444464206695557e-01 1.600433439016342163e-01
2.185963094234466553e-02 5.568042024970054626e-02 -1.024670973420143127e-01 3.638965189456939697e-01 -2.414484173059463501e-01 5.263824015855789185e-02 -1.701438128948211670e-01 3.939777910709381104e-01 -2.020148485898971558e-01 -1.091391071677207947e-01 1.227639764547348022e-01 1.902220994234085083e-01 6.864506006240844727e-02 1.577553302049636841e-01 -9.257966279983520508e-02 8.540078252553939819e-02 -1.617432683706283569e-01 1.751459985971450806e-01 -1.065393313765525818e-01 4.862660542130470276e-02 2.390027046203613281e-01 1.322970241308212280e-01 2.109445482492446899e-01 -1.880388590507209301e-03 1.560628712177276611e-01 -1.925739794969558716e-01 -1.048881337046623230e-01 1.893249750137329102e-01 -2.909413278102874756e-01 -2.400189638137817383e-01 7.147642225027084351e-02 1.161782220005989075e-01
-2.441640011966228485e-03 1.676625609397888184e-01 -2.580339908599853516e-01 1.097602322697639465e-01 -2.692414820194244385e-01 -1.376079171895980835e-01 -1.091501936316490173e-01 -5.032182857394218445e-02 -6.983978208154439926e-03 -2.575559020042419434e-01 -4.885766282677650452e-02 -1.093808710575103760e-01 2.425723820924758911e-01 1.338261552155017853e-02 -3.755206987261772156e-02 5.803682282567024231e-02 -5.682626739144325256e-02 -1.929319351911544800e-01 -1.825779974460601807e-01 2.416772842407226562e-01 -7.924524694681167603e-02 3.920339345932006836e-01 -1.106990054249763489e-01 -9.080575406551361084e-02 1.018742099404335022e-02 2.006618678569793701e-02 -3.088704645633697510e-01 3.362924754619598389e-01 -8.918917179107666016e-02 -1.580872237682342529e-01 1.612054556608200073e-01 2.494975626468658447e-01
-1.747216284275054932e-01 -3.798680007457733154e-02 -3.583987653255462646e-01 2.347094416618347168e-01 -1.108121052384376526e-01 1.273296475410461426e-01 -1.402287334203720093e-01 1.609302014112472534e-01 -1.879354566335678101e-01 1.026884689927101135e-01 1.057210937142372131e-01 -3.044758737087249756e-01 9.655375778675079346e-02 2.378195077180862427e-01 1.610038876533508301e-01 3.787388652563095093e-02 -5.204786732792854309e-02 -1.905806064605712891e-01 8.490476012229919434e-02 2.652401626110076904e-01 1.233108192682266235e-01 1.260742992162704468e-01 3.262107493355870247e-03 -6.757438927888870239e-02 1.261147707700729370e-01 2.123901546001434326e-01 -3.798006474971771240e-02 2.651946060359477997e-02 1.986121535301208496e-01 2.679263949394226074e-01 1.305973157286643982e-03 3.752200007438659668e-01
-1.061423495411872864e-01 2.377727925777435303e-01 -2.434062212705612183e-01 -2.833102457225322723e-02 -3.164061605930328369e-01 -8.651138097047805786e-02 -3.496113419532775879e-02 1.198077797889709473e-01 -5.117001384496688843e-02 4.328192397952079773e-02 5.914669111371040344e-02 -1.786064654588699341e-01 3.803489208221435547e-01 3.645329177379608154e-01 1.009631827473640442e-01 2.028519213199615479e-01 2.198877278715372086e-03 -2.191880792379379272e-01 -3.201172947883605957e-01 2.578225433826446533e-01 6.668998301029205322e-02 1.242203637957572937e-02 9.647174924612045288e-02 1.433191895484924316e-01 1.914707273244857788e-01 -2.166066616773605347e-01 -4.557129368185997009e-02 -6.963370740413665771e-02 -9.796104580163955688e-02 -2.530775219202041626e-02 -2.420773915946483612e-02 1.655906140804290771e-01
-2.486695721745491028e-02 1.725740581750869751e-01 -2.830640375614166260e-01 1.085000857710838318e-01 -2.131896018981933594e-01 1.919272243976593018e-01 4.208701103925704956e-02 4.390674531459808350e-01 -4.762094933539628983e-03 -1.145293787121772766e-01 1.019100770354270935e-01 2.195972502231597900e-01 -7.220359891653060913e-02 -4.019284620881080627e-03 -2.071684040129184723e-02 2.167787104845046997e-01 -1.524784266948699951e-01 -8.401907235383987427e-02 1.280677914619445801e-01 -1.728242188692092896e-01 1.567463129758834839e-01 3.496154770255088806e-02 -1.139451786875724792e-01 -1.019982248544692993e-01 2.736646533012390137e-01 -7.157634198665618896e-02 -4.049575701355934143e-02 -6.277616322040557861e-02 -1.218659579753875732e-01 2.932974696159362793e-01 -1.507340222597122192e-01 3.761863112449645996e-01
-3.675411641597747803e-01 2.394910156726837158e-01 -1.495932973921298981e-02 -1.067288219928741455e-01 -3.602908253669738770e-01 2.588830888271331787e-01 -8.000015281140804291e-03 8.673679083585739136e-02 -2.283441424369812012e-01 -1.022384986281394958e-01 1.349178701639175415e-01 2.126982659101486206e-01 4.054516553878784180e-02 1.368626952171325684e-01 -1.648612767457962036e-01 -2.322786897420883179e-01 1.259587258100509644e-01 -1.514952629804611206e-01 5.933278705924749374e-03 -2.246379479765892029e-02 -2.026910521090030670e-02 -3.527183318510651588e-03 1.989634484052658081e-01 -9.482111036777496338e-02 -5.266660824418067932e-02 1.878218352794647217e-02 -3.295687735080718994e-01 -1.764788776636123657e-01 -2.010780870914459229e-01 1.911986768245697021e-01 5.580295994877815247e-02 2.294192463159561157e-01
-3.480055928230285645e-01 -5.526873096823692322e-02 -2.798273563385009766e-01 2.380374260246753693e-02 -1.767387539148330688e-01 2.059271186590194702e-01 -2.792991101741790771e-01 3.074518144130706787e-01 -1.850369274616241455e-01 4.949969053268432617e-02 4.469621479511260986e-01 8.474028110504150391e-02 -4.082034900784492493e-02 1.504227891564369202e-02 1.522506028413772583e-01 1.480484306812286377e-01 -4.948723316192626953e-02 9.418501704931259155e-02 -1.714302748441696167e-01 3.321643546223640442e-02 7.776090875267982483e-03 -4.267874360084533691e-02 -1.233836635947227478e-01 -2.417166233062744141e-01 1.649048775434494019e-01 7.832877337932586670e-02 -3.021131753921508789e-01 4.025677219033241272e-02 -4.856497421860694885e-02 8.999653160572052002e-02 7.047715783119201660e-02 -3.410857170820236206e-02
-3.445061668753623962e-02 -1.666644215583801270e-02 -2.928845882415771484e-01 -7.115234434604644775e-02 -2.453287243843078613e-01 1.239981204271316528e-01 8.695968240499496460e-02 2.083273082971572876e-01 -2.341375350952148438e-01 -5.123924091458320618e-02 1.914562135934829712e-01 2.556711733341217041e-01 2.732444703578948975e-01 5.099189653992652893e-02 2.621508762240409851e-02 2.568795680999755859e-01 4.111835956573486328e-01 4.751770198345184326e-02 -1.297191679477691650e-01 2.137629687786102295e-02 2.230083644390106201e-01 2.075918018817901611e-01 -1.541130095720291138e-01 -2.830289900302886963e-01 1.528647989034652710e-01 4.153167828917503357e-02 6.731037795543670654e-02 8.797203749418258667e-02 -8.784944564104080200e-02 2.051089555025100708e-01 -4.170236364006996155e-02 5.979553237557411194e-02
-4.307004809379577637e-01 2.403812855482101440e-02 -2.515684068202972412e-01 -6.272508949041366577e-02 -1.096034422516822815e-01 -1.604894399642944336e-01 -1.829508692026138306e-01 3.143333494663238525e-01 1.082779094576835632e-01 -7.630823552608489990e-02 1.843909472227096558e-01 8.839190751314163208e-02 1.858744025230407715e-01 8.766236901283264160e-02 -1.072719413787126541e-02 2.330054193735122681e-01 5.681080743670463562e-03 -2.466846704483032227e-01 -2.184226810932159424e-01 2.056007739156484604e-03 1.619952917098999023e-01 3.005719929933547974e-02 -3.190616890788078308e-02 -9.066542237997055054e-02 2.973205745220184326e-01 -7.573081552982330322e-02 -1.507421433925628662e-01 -3.392297327518463135e-01 -1.261920034885406494e-01 1.089145243167877197e-01 1.081814407370984554e-03 -1.262773871421813965e-01
4.962767940014600754e-03 -8.895297348499298096e-02 -6.269707810133695602e-03 2.383697926998138428e-01 -2.070334851741790771e-01 3.986695706844329834e-01 -2.721960842609405518e-01 2.747924029827117920e-01 -3.057160675525665283e-01 -2.367934677749872208e-03 2.223275415599346161e-02 -1.109544634819030762e-01 2.639194428920745850e-01 2.083348296582698822e-02 -8.854477107524871826e-02 1.651653945446014404e-01 -2.884028553962707520e-01 -2.538574635982513428e-01 -1.846874654293060303e-01 1.684878021478652954e-01 2.081665843725204468e-01 2.781445719301700592e-02 -1.341810226440429688e-01 1.231505572795867920e-01 5.330344289541244507e-02 8.215086534619331360e-03 8.133752644062042236e-02 -9.731362760066986084e-02 -9.767363965511322021e-02 4.768986254930496216e-02 2.125549465417861938e-01 9.453839063644409180e-02
-2.317476123571395874e-01 -2.204740196466445923e-01 -2.593263685703277588e-01 2.355621755123138428e-01 -2.179462313652038574e-01 -1.497838646173477173e-01 -9.174430370330810547e-02 3.202815651893615723e-01 -2.485731393098831177e-01 -2.428219020366668701e-01 -1.759641766548156738e-01 -2.743641138076782227e-01 -1.717346603982150555e-03 6.921365857124328613e-02 -5.223494768142700195e-02 1.100691854953765869e-01 2.262761443853378296e-02 1.079550683498382568e-01 -1.523450314998626709e-01 1.322619318962097168e-01 -8.716211654245853424e-03 7.134722918272018433e-02 2.346051633358001709e-01 -2.339933961629867554e-01 3.661414608359336853e-02 -1.430127173662185669e-01 -1.579370796680450439e-01 -1.644402183592319489e-02 2.123064175248146057e-02 -3.001389466226100922e-02 2.026550024747848511e-01 3.002137541770935059e-01
-1.073940843343734741e-01 -1.240995824337005615e-01 -2.044710069894790649e-01 -1.763626486063003540e-01 -1.283908784389495850e-01 1.921873092651367188e-01 3.170417621731758118e-02 1.837059855461120605e-01 -2.081349194049835205e-01 9.887914359569549561e-02 8.256383985280990601e-02 1.853033900260925293e-01 1.072446107864379883e-01 -1.103471219539642334e-01 7.166466116905212402e-02 1.180429607629776001e-01 -9.913618676364421844e-03 2.114810794591903687e-01 -2.101933509111404419e-01 2.516162991523742676e-01 1.685574203729629517e-01 2.138314992189407349e-01 -1.188226193189620972e-01 -2.710891962051391602e-01 2.937874523922801018e-03 2.197262644767761230e-01 -1.468210369348526001e-01 4.048468545079231262e-02 -2.334761321544647217e-01 3.324233889579772949e-01 8.067586272954940796e-02 3.433862924575805664e-01
-1.334673315286636353e-01 -7.039569318294525146e-02 2.491023950278759003e-02 9.594152867794036865e-02 -6.194721162319183350e-02 -2.147001475095748901e-01 -3.791028633713722229e-02 2.350884526968002319e-01 -3.018221855163574219e-01 -2.206285148859024048e-01 -9.635455161333084106e-02 1.808260381221771240e-01 6.636789441108703613e-02 3.591479659080505371e-01 -2.111112773418426514e-01 4.455357044935226440e-02 2.995077520608901978e-02 -5.190907791256904602e-02 -2.537519037723541260e-01 4.507475718855857849e-02 4.680423997342586517e-03 -1.011232361197471619e-01 1.138596311211585999e-01 -5.157864093780517578e-02 1.838886886835098267e-01 2.695175111293792725e-01 -1.591902226209640503e-01 1.744876205921173096e-01 -1.380409747362136841e-01 5.654836073517799377e-02 -2.513480484485626221e-01 3.943488597869873047e-01
-4.908781349658966064e-01 1.308973133563995361e-01 1.072784438729286194e-01 1.427691876888275146e-01 -1.837696731090545654e-01 1.029440201818943024e-02 6.132285296916961670e-02 3.711064159870147705e-01 1.701671481132507324e-01 -1.202747374773025513e-01 7.981296628713607788e-02 -1.304240226745605469e-01 1.421300321817398071e-01 -5.043029785156250000e-02 3.970429301261901855e-02 4.267919361591339111e-01 -2.433217689394950867e-02 -8.700963854789733887e-02 -1.236133947968482971e-01 -5.780209787189960480e-03 1.378691494464874268e-01 1.706540882587432861e-01 9.874837100505828857e-02 4.928559437394142151e-02 1.111346334218978882e-01 6.592313200235366821e-02 -2.886957228183746338e-01 7.497538626194000244e-02 -9.290318191051483154e-02 1.333153098821640015e-01 4.293425008654594421e-02 2.090016752481460571e-01
-7.307981699705123901e-02 -4.682356119155883789e-02 -1.231847181916236877e-01 3.682353496551513672e-01 -3.917382061481475830e-01 -1.260688295587897301e-03 -6.692843884229660034e-02 2.525470219552516937e-02 2.348214238882064819e-01 -9.478903561830520630e-02 1.651825159788131714e-01 1.477887332439422607e-01 2.210308760404586792e-01 2.282490208745002747e-02 4.451030865311622620e-02 3.574519455432891846e-01 1.733356565237045288e-01 -1.911413371562957764e-01 -2.024775147438049316e-01 2.170905917882919312e-01 -4.821096081286668777e-03 1.626907587051391602e-01 -9.211126714944839478e-02 -1.794060468673706055e-01 -1.782009899616241455e-01 2.063635438680648804e-01 -1.572207361459732056e-01 1.372885107994079590e-01 6.440553069114685059e-02 -6.829037517309188843e-02 -9.418696910142898560e-02 1.824195235967636108e-01
-2.412611842155456543e-01 -1.044432446360588074e-01 -1.658983156085014343e-02 1.773528307676315308e-01 -1.785332113504409790e-01 -1.355041116476058960e-01 -1.568510383367538452e-02 2.678635716438293457e-01 7.718197256326675415e-02 -1.584196537733078003e-01 -8.915674686431884766e-02 5.112197622656822205e-02 1.118207052350044250e-01 2.155176997184753418e-01 -1.433602273464202881e-01 4.341613948345184326e-01 1.465516984462738037e-01 -2.322295606136322021e-01 3.097269870340824127e-02 2.382066100835800171e-02 3.864002823829650879e-01 -2.326298207044601440e-01 -6.482722610235214233e-02 2.902520820498466492e-02 -1.439686166122555733e-03 -1.627857796847820282e-02 -2.887043356895446777e-02 -1.453994065523147583e-01 -2.309777885675430298e-01 -2.707140706479549408e-02 1.005003750324249268e-01 3.089977800846099854e-01
-3.858365416526794434e-01 -3.264822438359260559e-02 5.892701819539070129e-02 9.089880436658859253e-02 -4.064447581768035889e-01 8.428635448217391968e-02 -7.083772215992212296e-03 3.105522394180297852e-01 2.642332911491394043e-01 1.049522310495376587e-02 6.689189374446868896e-02 -2.111600637435913086e-01 1.292075216770172119e-01 -8.078419417142868042e-02 -4.249020293354988098e-02 2.398122251033782959e-01 -2.927327528595924377e-02 -1.448929905891418457e-01 -1.396958529949188232e-01 -1.525819748640060425e-01 2.887370586395263672e-01 5.517262965440750122e-02 1.095513924956321716e-01 -1.912773102521896362e-01 -2.974341157823801041e-03 3.998257592320442200e-02 -1.923750936985015869e-01 7.328146696090698242e-02 -1.935211122035980225e-01 1.038203835487365723e-01 2.214240841567516327e-02 2.750499248504638672e-01
-3.152758181095123291e-01 -2.246968299150466919e-01 -4.009338617324829102e-01 3.861894309520721436e-01 -2.428924888372421265e-01 -1.524810343980789185e-01 -1.672580391168594360e-01 1.973528228700160980e-02 -3.433445468544960022e-02 -1.254225075244903564e-01 5.272682011127471924e-02 5.921980738639831543e-02 3.031511008739471436e-01 1.074301525950431824e-01 -1.938188672065734863e-01 4.836943373084068298e-02 8.058901876211166382e-03 -1.025523710995912552e-02 -1.651720404624938965e-01 7.197714596986770630e-02 5.991946533322334290e-02 -2.095584720373153687e-01 -1.551407277584075928e-01 1.308834850788116455e-01 -2.088368497788906097e-02 -8.113335072994232178e-02 -9.366820007562637329e-02 -1.581651419401168823e-01 -1.635459512472152710e-01 -9.049521386623382568e-02 1.304169744253158569e-01 2.213047444820404053e-01
-7.773235440254211426e-02 -5.468347109854221344e-03 -4.572082161903381348e-01 1.343430578708648682e-01 -1.344526559114456177e-01 -1.373742520809173584e-01 1.853747852146625519e-02 3.093911707401275635e-01 1.609455794095993042e-01 -2.073333039879798889e-02 1.211788356304168701e-01 2.983128651976585388e-02 1.703348159790039062e-01 3.390431404113769531e-01 1.160419210791587830e-01 7.092589139938354492e-02 -2.592094540596008301e-01 -3.104069530963897705e-01 -9.622763097286224365e-02 2.005379945039749146e-01 1.808599829673767090e-01 9.376922622323036194e-03 1.453830897808074951e-01 1.731926389038562775e-02 2.474263906478881836e-01 -9.485425427556037903e-03 -1.130113452672958374e-01 -5.613186955451965332e-02 -1.811414062976837158e-01 -2.673714980483055115e-02 1.627030223608016968e-01 1.580295562744140625e-01
-4.765038937330245972e-02 1.066156923770904541e-01 -4.057165682315826416e-01 1.100233346223831177e-01 -5.653892830014228821e-02 -4.488728567957878113e-02 1.632051765918731689e-01 1.814225912094116211e-01 -3.655505776405334473e-01 -2.101665884256362915e-01 1.602543890476226807e-01 -4.511960595846176147e-02 2.608275711536407471e-01 -8.798181265592575073e-02 8.246582001447677612e-02 2.310319840908050537e-01 -1.693776547908782959e-01 -1.494703590869903564e-01 -9.515100717544555664e-02 1.981431096792221069e-01 1.295407712459564209e-01 7.630988955497741699e-02 -1.748571246862411499e-01 1.958594284951686859e-02 -3.777592442929744720e-03 2.265554964542388916e-01 -2.170033454895019531e-01 -1.967957466840744019e-01 -1.092026103287935257e-02 1.106270924210548401e-01 2.378345876932144165e-01 2.107994109392166138e-01
-2.356592565774917603e-01 -2.312884926795959473e-01 -1.927085518836975098e-01 -8.524671941995620728e-02 1.978549920022487640e-02 4.715672880411148071e-02 -1.603505462408065796e-01 1.975318938493728638e-01 -8.002521097660064697e-02 -2.641927003860473633e-01 1.292995177209377289e-03 3.242134749889373779e-01 -5.131286568939685822e-03 -1.790064270608127117e-03 -6.598233431577682495e-02 2.519202232360839844e-01 -1.112967208027839661e-01 1.145510002970695496e-01 -2.635987997055053711e-01 3.057433962821960449e-01 3.358618915081024170e-02 5.861195549368858337e-02 -2.276680618524551392e-01 -1.303941160440444946e-01 2.834152281284332275e-01 1.386284530162811279e-01 1.511199623346328735e-01 2.835861034691333771e-02 -4.906466603279113770e-02 -1.113697513937950134e-01 -8.016189187765121460e-02 3.518019020557403564e-01
-2.316022068262100220e-01 -2.337788231670856476e-03 -3.980348110198974609e-01 2.683622837066650391e-01 1.053922921419143677e-01 -1.352998893707990646e-02 -7.655856665223836899e-03 2.174859791994094849e-01 -4.111195355653762817e-02 -2.598327994346618652e-01 3.510325774550437927e-02 1.293691098690032959e-01 2.688742280006408691e-01 2.167097628116607666e-01 -2.195556461811065674e-01 2.705414891242980957e-01 1.184078156948089600e-01 4.070280119776725769e-02 -1.718308627605438232e-01 2.253708243370056152e-01 2.896567583084106445e-01 -6.894779391586780548e-03 -5.047974735498428345e-02 1.197913140058517456e-01 1.791922599077224731e-01 1.162929013371467590e-01 1.100624352693557739e-02 -2.018215954303741455e-01 6.546340882778167725e-02 -4.226480796933174133e-02 -3.394750133156776428e-02 1.971725672483444214e-01
-3.329487144947052002e-01 -8.815903216600418091e-02 -1.983466148376464844e-01 2.388266324996948242e-01 -2.057100385427474976e-01 -5.552392452955245972e-02 -1.295487731695175171e-01 -8.344247192144393921e-02 -1.704057008028030396e-01 -1.839152574539184570e-01 2.487799674272537231e-01 7.311800867319107056e-02 2.489062696695327759e-01 4.290222004055976868e-02 5.443003401160240173e-02 2.472231388092041016e-01 -1.563739329576492310e-01 -2.605222761631011963e-01 1.457513123750686646e-01 -9.070824086666107178e-02 -1.487542130053043365e-02 7.644227147102355957e-02 1.950779259204864502e-01 1.842673867940902710e-01 6.800499558448791504e-02 1.578532457351684570e-01 -1.858956366777420044e-01 1.031638905405998230e-01 -6.457877904176712036e-02 -6.703896075487136841e-02 2.286925315856933594e-01 3.497047126293182373e-01
-2.341835051774978638e-01 1.283082813024520874e-01 -3.385905623435974121e-01 -8.067248016595840454e-02 -3.097722232341766357e-01 -5.451389029622077942e-02 -3.040943145751953125e-01 -1.025023609399795532e-01 -1.470820754766464233e-01 4.420147743076086044e-03 -3.420197963714599609e-02 -1.695319861173629761e-01 2.556879818439483643e-01 1.748040020465850830e-01 2.913485467433929443e-01 1.740733981132507324e-01 -1.540950033813714981e-02 -4.889892414212226868e-02 1.304123550653457642e-02 1.906124055385589600e-01 -1.070658564567565918e-01 -1.302191168069839478e-01 -1.800643503665924072e-01 -9.015347063541412354e-02 -1.456558108329772949e-01 3.527100756764411926e-02 -1.264731138944625854e-01 7.708820700645446777e-02 -2.345196008682250977e-01 -1.185750737786293030e-01 2.472822815179824829e-01 2.454433441162109375e-01
1.929765790700912476e-01 7.432776689529418945e-02 -1.632172465324401855e-01 4.812302812933921814e-02 -3.878131210803985596e-01 -1.097172498703002930e-01 -2.840002477169036865e-01 6.647185236215591431e-02 -3.737828731536865234e-01 -7.490509748458862305e-02 2.434520125389099121e-01 -2.992960251867771149e-02 7.018052041530609131e-03 1.699127373285591602e-03 1.251550763845443726e-01 1.750029623508453369e-01 -1.804726272821426392e-01 -3.714673966169357300e-02 -3.241952881217002869e-02 2.273919284343719482e-01 -4.931414499878883362e-02 1.114040389657020569e-01 -1.532346308231353760e-01 3.568207472562789917e-02 5.146903172135353088e-02 2.368528097867965698e-01 -3.259827494621276855e-01 1.437030881643295288e-01 -2.944206595420837402e-01 -4.240251332521438599e-02 -1.667052358388900757e-01 2.638343535363674164e-02
-5.415213108062744141e-02 1.810650527477264404e-01 1.225019246339797974e-01 8.809589594602584839e-02 -3.876562118530273438e-01 1.977686285972595215e-01 -1.791193038225173950e-01 3.255738019943237305e-01 1.080493777990341187e-01 -2.616547942161560059e-01 1.585650146007537842e-01 9.753581881523132324e-02 -4.335694387555122375e-02 -6.329729221761226654e-03 1.181285902857780457e-01 -4.572782665491104126e-02 -2.203520759940147400e-02 3.699595341458916664e-03 5.915339570492506027e-03 3.532725274562835693e-01 -1.085285469889640808e-01 1.274174898862838745e-01 -2.230602949857711792e-01 -1.726239919662475586e-01 -1.551779806613922119e-01 8.765170723199844360e-02 -3.341047838330268860e-02 -3.260609805583953857e-01 -9.856667369604110718e-02 -1.470055617392063141e-02 -1.187108010053634644e-01 2.918237447738647461e-01
-3.571485579013824463e-01 1.458450853824615479e-01 1.584738045930862427e-01 1.342896223068237305e-01 -2.968963384628295898e-01 8.056395687162876129e-03 7.196960598230361938e-02 3.347193896770477295e-01 7.617554068565368652e-02 -2.555972635746002197e-01 7.920510321855545044e-02 -4.924393817782402039e-02 -5.293883010745048523e-02 5.135953798890113831e-02 -3.985249623656272888e-02 2.899321317672729492e-01 -1.701264828443527222e-01 -1.475753039121627808e-01 -6.228100880980491638e-02 -9.163618832826614380e-02 2.415304332971572876e-01 1.949083358049392700e-01 2.203838527202606201e-01 4.070696979761123657e-02 1.530700623989105225e-01 1.082991808652877808e-01 -2.725960314273834229e-01 -5.960311740636825562e-02 -1.219180077314376831e-01 1.135725155472755432e-01 6.224769726395606995e-02 2.783333361148834229e-01
-2.376660108566284180e-01 -4.546984285116195679e-02 -2.233989834785461426e-01 2.751128375530242920e-01 -2.823425829410552979e-01 -1.849503368139266968e-01 8.054095506668090820e-02 1.405648440122604370e-01 4.146621748805046082e-02 -2.929461598396301270e-01 2.931863665580749512e-01 -1.153016760945320129e-01 -8.622482419013977051e-02 3.070422708988189697e-01 2.992157638072967529e-01 -7.783223688602447510e-02 -2.608464471995830536e-02 -2.092276215553283691e-01 -9.816547483205795288e-02 1.260829716920852661e-01 -1.293468773365020752e-01 -7.616613060235977173e-02 -1.003054976463317871e-01 7.059609889984130859e-02 4.019701853394508362e-02 1.176903098821640015e-01 -4.373934864997863770e-02 -4.920868575572967529e-02 7.599904388189315796e-02 2.796133793890476227e-02 -6.600975990295410156e-02 3.915525078773498535e-01
-2.541884481906890869e-01 -1.015127599239349365e-01 -1.941319108009338379e-01 3.055433034896850586e-01 -1.875282824039459229e-01 -1.312485784292221069e-01 -2.476188093423843384e-01 3.586528003215789795e-01 -1.830963641405105591e-01 -9.314405173063278198e-02 -3.597491234540939331e-02 -1.056519076228141785e-01 1.195059046149253845e-01 1.172604132443666458e-02 -6.418638676404953003e-02 1.795616447925567627e-01 4.161899909377098083e-02 1.030007153749465942e-01 -2.221205234527587891e-01 8.040218055248260498e-02 -9.385325014591217041e-02 5.214116722345352173e-02 2.781160473823547363e-01 -1.554335951805114746e-01 5.923047661781311035e-02 -1.491947919130325317e-01 5.303874611854553223e-02 -7.624614983797073364e-02 -4.530528560280799866e-02 -2.397033870220184326e-01 2.505570054054260254e-01 3.292413949966430664e-01
-1.369318962097167969e-01 -2.898046076297760010e-01 -2.734934687614440918e-01 7.993301749229431152e-02 -2.385678589344024658e-01 -1.024668216705322266e-01 -1.872587949037551880e-01 3.837251663208007812e-01 4.497480392456054688e-02 -9.935470670461654663e-02 1.474792957305908203e-01 -3.209872171282768250e-02 2.768233418464660645e-01 1.741282343864440918e-01 -1.816351562738418579e-01 2.521868050098419189e-01 1.415459066629409790e-01 -7.970619946718215942e-02 -2.294239848852157593e-01 -1.300631463527679443e-01 -4.060902446508407593e-02 -1.544452458620071411e-02 6.463187932968139648e-02 1.295550167560577393e-01 1.335044484585523605e-02 1.484343856573104858e-01 -3.195819556713104248e-01 -9.612783789634704590e-02 1.210449859499931335e-01 2.383490353822708130e-01 -9.789305040612816811e-04 6.555338948965072632e-02
-1.318504959344863892e-01 -7.696641236543655396e-02 -5.242981389164924622e-02 9.729523211717605591e-02 -2.248405218124389648e-01 2.086798697710037231e-01 -1.212634071707725525e-01 1.789213865995407104e-01 -8.247339725494384766e-02 3.523891791701316833e-03 4.060187935829162598e-01 3.588767945766448975e-01 -1.195312887430191040e-01 1.196623295545578003e-01 1.758547425270080566e-01 2.688964009284973145e-01 -8.834877610206604004e-02 -1.000610738992691040e-01 -1.124154627323150635e-01 8.605109155178070068e-02 2.440576814115047455e-02 -1.606905311346054077e-01 -5.807788670063018799e-02 -2.936743199825286865e-01 2.947610616683959961e-01 7.466130703687667847e-02 -2.997258305549621582e-01 -1.105431988835334778e-01 -2.670982852578163147e-02 5.244688689708709717e-02 1.336301118135452271e-01 1.470842361450195312e-01
7.920010387897491455e-02 1.029946841299533844e-03 -2.895452976226806641e-01 1.531477719545364380e-01 -3.585410863161087036e-02 -1.442090123891830444e-01 -1.939121633768081665e-01 3.384157121181488037e-01 -9.937641024589538574e-02 -2.248061150312423706e-01 3.221399188041687012e-01 -4.239726811647415161e-02 -8.161509782075881958e-02 6.836501508951187134e-02 -2.236138284206390381e-01 3.038687705993652344e-01 -1.338718980550765991e-01 -6.333436071872711182e-02 -5.830743163824081421e-02 2.278675138950347900e-01 -1.401059925556182861e-01 -7.754121720790863037e-02 -2.340944260358810425e-01 -2.162604331970214844e-01 -5.368375778198242188e-02 2.888858616352081299e-01 -2.401391267776489258e-01 -1.763193309307098389e-02 -1.542095839977264404e-01 1.404516547918319702e-01 1.626574061810970306e-02 -3.670746227726340294e-03
-1.329065114259719849e-01 -6.398368626832962036e-02 -1.378262192010879517e-01 4.312752187252044678e-02 -1.606621891260147095e-01 -4.321853071451187134e-02 6.480137258768081665e-02 3.595323860645294189e-01 -1.711575500667095184e-02 -1.056260317564010620e-01 8.587106317281723022e-02 1.162411496043205261e-01 2.010549604892730713e-01 -4.323014244437217712e-02 -3.120525479316711426e-01 2.205110490322113037e-01 5.451979115605354309e-02 -2.403699606657028198e-01 -1.522095799446105957e-01 3.564907908439636230e-01 2.966335415840148926e-02 -2.220911905169487000e-03 1.333963572978973389e-01 2.428896166384220123e-02 3.485997021198272705e-01 2.117966413497924805e-01 2.215302884578704834e-01 2.400114387273788452e-01 6.478943675756454468e-02 1.882284879684448242e-01 1.237557083368301392e-01 1.316687762737274170e-01
-3.579313158988952637e-01 8.826882392168045044e-02 -5.477744340896606445e-02 -6.260512024164199829e-02 -1.970675736665725708e-01 2.277568429708480835e-01 -2.319461256265640259e-01 1.360644400119781494e-01 -3.592478632926940918e-01 -2.165210545063018799e-01 1.922457665205001831e-01 -9.903773665428161621e-02 -9.913305193185806274e-02 -6.856624037027359009e-02 -3.178669139742851257e-02 -2.236440032720565796e-01 -4.051556065678596497e-02 -3.398908376693725586e-01 -1.379551589488983154e-01 7.201019674539566040e-02 7.431335747241973877e-02 -1.126281023025512695e-01 2.426626905798912048e-02 -2.024869620800018311e-01 -9.496410191059112549e-02 5.599047243595123291e-02 -1.638376563787460327e-01 -2.202475517988204956e-01 -1.598069071769714355e-01 -5.547196138650178909e-03 -1.703281551599502563e-01 2.502440810203552246e-01
7.104562222957611084e-02 4.341095089912414551e-01 -6.740929931402206421e-02 3.780509531497955322e-02 -5.682062730193138123e-02 -4.018254578113555908e-02 -1.622313708066940308e-01 1.741950213909149170e-01 1.266792602837085724e-02 -2.728573083877563477e-01 1.133376210927963257e-01 -1.296635419130325317e-01 2.806113958358764648e-01 1.060247570276260376e-01 1.950664520263671875e-01 3.754313588142395020e-01 1.993222720921039581e-02 -1.237284019589424133e-01 -1.055794879794120789e-01 1.272660195827484131e-01 -1.196885388344526291e-02 1.535663306713104248e-01 4.226287081837654114e-02 -2.953030169010162354e-01 -2.584366593509912491e-03 2.414462715387344360e-01 -8.099865168333053589e-02 -2.577147819101810455e-02 -1.725085526704788208e-01 1.583954840898513794e-01 -1.207979172468185425e-01 2.739249765872955322e-01
-1.219112798571586609e-01 2.036826014518737793e-01 -1.470439583063125610e-01 -1.922983080148696899e-01 -2.408799082040786743e-01 7.417469471693038940e-02 -2.705605030059814453e-01 3.559003770351409912e-01 -2.755974829196929932e-01 -8.438482880592346191e-03 2.767831459641456604e-02 2.553263604640960693e-01 7.571380585432052612e-02 -1.388622671365737915e-01 -1.615872979164123535e-01 1.870136559009552002e-01 -1.912081092596054077e-01 -8.268065750598907471e-02 -1.282117515802383423e-01 -2.211875021457672119e-01 3.533532023429870605e-01 -7.800941821187734604e-04 -4.749612510204315186e-02 -2.010565400123596191e-01 7.032108306884765625e-02 -5.271315202116966248e-02 -7.454927265644073486e-02 -5.346467718482017517e-02 -1.112383306026458740e-01 2.398234456777572632e-01 -5.494544655084609985e-02 1.680155843496322632e-01
-2.100206017494201660e-01 -7.758944761008024216e-03 -2.250262498855590820e-01 1.552401483058929443e-01 -2.139415889978408813e-01 -2.196390032768249512e-01 -1.834628880023956299e-01 3.381173908710479736e-01 -2.631262838840484619e-01 -1.867398023605346680e-01 -3.761998191475868225e-02 -6.307118386030197144e-02 -1.582153290510177612e-01 3.299215808510780334e-02 -1.916220188140869141e-01 9.731509536504745483e-02 2.661712467670440674e-02 -8.632763288915157318e-03 -3.657406866550445557e-01 4.646049067378044128e-02 -5.484500899910926819e-03 2.319941967725753784e-01 1.078547015786170959e-01 -2.614594101905822754e-01 4.877069965004920959e-02 7.704137265682220459e-02 8.647886663675308228e-02 -1.165907457470893860e-01 1.890573091804981232e-02 -2.468178421258926392e-01 1.760128885507583618e-01 2.551361024379730225e-01
-2.699064016342163086e-01 -3.428298979997634888e-02 -1.129488721489906311e-01 -7.314467430114746094e-02 2.006309479475021362e-02 3.971274197101593018e-02 -2.476140409708023071e-01 1.921904385089874268e-01 -8.029948174953460693e-02 -1.387777030467987061e-01 3.044798672199249268e-01 1.092583313584327698e-01 2.238799184560775757e-01 8.832780644297599792e-03 1.923893392086029053e-01 -4.979759920388460159e-03 -4.881614446640014648e-02 1.006656363606452942e-01 -2.834273874759674072e-01 1.161398589611053467e-01 1.027534380555152893e-01 -1.143630743026733398e-01 -2.564331591129302979e-01 -3.293076157569885254e-01 9.518251754343509674e-03 5.327300750650465488e-04 -2.905144691467285156e-01 -1.723581575788557529e-03 3.087637126445770264e-01 1.844903379678726196e-01 1.952047199010848999e-01 1.841274201869964600e-01
-7.353612035512924194e-02 1.327259987592697144e-01 -2.799478173255920410e-01 1.098267212510108948e-01 -2.683797851204872131e-02 -2.919062273576855659e-03 2.915776893496513367e-02 2.377865910530090332e-01 -2.611880600452423096e-01 -1.071413308382034302e-01 2.498128265142440796e-01 1.187111213803291321e-01 3.488554060459136963e-01 3.979249671101570129e-02 1.264746785163879395e-01 2.021768242120742798e-01 -1.029071658849716187e-01 -2.204747945070266724e-01 -1.007899492979049683e-01 1.507778167724609375e-01 1.338236331939697266e-01 1.088397856801748276e-02 -2.677011489868164062e-01 -3.901524841785430908e-02 1.717919111251831055e-01 -1.928812451660633087e-02 1.777738928794860840e-01 3.047261834144592285e-01 3.499637171626091003e-02 2.087958715856075287e-02 -1.431690305471420288e-01 3.636774420738220215e-01
-1.737726032733917236e-01 7.516398280858993530e-02 -8.599641919136047363e-02 -4.588213283568620682e-03 -9.942249953746795654e-02 3.092530071735382080e-01 -1.671155393123626709e-01 2.155849039554595947e-01 -1.688358336687088013e-01 4.886778816580772400e-02 4.464962482452392578e-01 1.760134249925613403e-01 3.026118688285350800e-02 8.779150247573852539e-02 1.796742081642150879e-01 1.471623182296752930e-01 1.972586847841739655e-02 -1.413874924182891846e-01 -2.536832392215728760e-01 1.120890080928802490e-01 -1.632133871316909790e-01 -3.003895580768585205e-01 -7.061915099620819092e-02 -2.109504044055938721e-01 1.945962160825729370e-01 9.323548525571823120e-02 -1.105436906218528748e-01 8.650144189596176147e-02 -1.053782999515533447e-01 2.156899869441986084e-01 2.440962642431259155e-01 7.670331746339797974e-02
-3.453845381736755371e-01 1.753551065921783447e-01 -1.630956232547760010e-01 5.615152046084403992e-02 -2.037321627140045166e-01 -2.752314880490303040e-02 -2.226609177887439728e-02 1.035888567566871643e-01 7.322170585393905640e-02 -3.338550925254821777e-01 1.754899024963378906e-01 -1.753088831901550293e-01 1.655500233173370361e-01 4.509068652987480164e-02 8.039216697216033936e-02 -2.913575470447540283e-01 -1.831395551562309265e-02 -6.576914340257644653e-02 -8.160132914781570435e-02 7.163462042808532715e-02 2.057952880859375000e-01 -3.581528961658477783e-01 -7.531859725713729858e-02 -2.434365749359130859e-01 -1.992528513073921204e-02 2.602544799447059631e-02 -3.088816702365875244e-01 1.841115579009056091e-02 1.508464962244033813e-01 2.721140980720520020e-01 -6.524556875228881836e-02 1.329805403947830200e-01
-2.854317724704742432e-01 -1.260270923376083374e-01 -1.652817577123641968e-01 8.491493016481399536e-02 -1.792350262403488159e-01 -1.075235232710838318e-01 -1.148850470781326294e-02 3.122277557849884033e-01 -4.364546388387680054e-02 -1.053207218647003174e-01 1.866669505834579468e-01 -2.466345876455307007e-01 2.857247889041900635e-01 2.621559798717498779e-01 1.224510446190834045e-01 5.188771709799766541e-02 2.219231575727462769e-01 -8.737902343273162842e-02 -2.832570970058441162e-01 9.140709787607192993e-02 5.996117740869522095e-02 -8.411787450313568115e-03 2.203768640756607056e-01 3.466056287288665771e-02 -3.798957541584968567e-02 3.509813919663429260e-02 -1.805984228849411011e-01 -2.831229865550994873e-01 -3.219088166952133179e-02 -2.871298491954803467e-01 3.411959111690521240e-02 2.260297983884811401e-01
-4.199531301856040955e-02 1.056829094886779785e-01 -3.709610402584075928e-01 1.905470788478851318e-01 -2.245904058218002319e-01 9.279158711433410645e-02 1.026374623179435730e-01 2.523827850818634033e-01 8.066470175981521606e-02 1.752705425024032593e-01 7.241212576627731323e-02 1.268757432699203491e-01 4.763172939419746399e-02 2.075620442628860474e-01 1.170105580240488052e-02 1.228942424058914185e-01 1.075271400623023510e-03 -1.689831018447875977e-01 -3.703040778636932373e-01 2.364585101604461670e-01 1.825641989707946777e-01 2.755043795332312584e-03 1.973249912261962891e-01 -5.458204448223114014e-02 1.102493777871131897e-01 -8.539897948503494263e-02 -1.187085211277008057e-01 -3.065150380134582520e-01 -2.575605511665344238e-01 -9.791436791419982910e-02 1.469019502401351929e-01 1.971360296010971069e-01
-7.298411428928375244e-02 7.844368368387222290e-02 -9.212063252925872803e-02 2.460451424121856689e-01 -1.867906451225280762e-01 -4.124241694808006287e-02 -3.758152127265930176e-01 5.004752278327941895e-01 -1.299321949481964111e-01 -1.358780413866043091e-01 2.269031107425689697e-01 1.224217354319989681e-03 7.794320583343505859e-02 -2.173984199762344360e-01 2.643239125609397888e-02 -1.123298704624176025e-01 -1.729784458875656128e-01 1.246798262000083923e-01 -2.375745773315429688e-01 2.099432051181793213e-01 6.836829241365194321e-03 2.798509895801544189e-01 -1.089628189802169800e-01 1.513569355010986328e-01 1.019304841756820679e-01 -1.441182643175125122e-01 1.147954761981964111e-01 4.346503317356109619e-02 -1.249727308750152588e-01 7.291627675294876099e-02 -7.845696806907653809e-02 7.251691073179244995e-02
1.423266343772411346e-02 1.521940380334854126e-01 -2.256331592798233032e-01 2.122735530138015747e-01 -9.684410691261291504e-02 5.389090254902839661e-02 -2.037163823843002319e-01 9.372071921825408936e-02 -1.280749589204788208e-01 -2.011859267950057983e-01 3.193348050117492676e-01 2.871981263160705566e-01 -7.765924930572509766e-02 -4.427120089530944824e-02 -1.596145927906036377e-01 3.613861501216888428e-01 2.422911822795867920e-01 -2.173507362604141235e-01 -1.250793337821960449e-01 8.848108351230621338e-02 -8.137091249227523804e-02 1.027698814868927002e-01 5.443320423364639282e-02 1.337111294269561768e-01 -1.822259160690009594e-03 7.739199697971343994e-02 -2.660862542688846588e-02 1.990583389997482300e-01 1.884147673845291138e-01 7.308365404605865479e-02 -4.207137972116470337e-02 3.953630328178405762e-01
-4.261619970202445984e-02 -2.503609471023082733e-02 -2.493095248937606812e-01 2.404981404542922974e-01 -1.368947327136993408e-01 3.073443472385406494e-01 -1.343707889318466187e-01 2.781508266925811768e-01 -1.153398156166076660e-01 -7.911842316389083862e-02 4.547679051756858826e-02 -1.795909404754638672e-01 2.356830984354019165e-01 -1.543618887662887573e-01 7.503687590360641479e-02 3.627734780311584473e-01 -2.089437693357467651e-01 3.536099335178732872e-03 -5.231887474656105042e-02 3.050506412982940674e-01 1.096922457218170166e-01 6.838444620370864868e-02 2.125799655914306641e-01 -1.797812432050704956e-01 -2.842295914888381958e-02 1.996678113937377930e-01 -1.124295070767402649e-01 -4.088248685002326965e-02 -2.480250597000122070e-01 -5.611844360828399658e-02 2.108784466981887817e-01 -2.528412826359272003e-02
-2.160179913043975830e-01 2.620860636234283447e-01 -1.889925599098205566e-01 -1.065686345100402832e-01 5.553985014557838440e-02 1.744132041931152344e-01 -2.359206527471542358e-01 3.321870863437652588e-01 -2.795715257525444031e-02 6.971105933189392090e-02 1.677543967962265015e-01 1.214485988020896912e-01 1.260087937116622925e-01 9.037233144044876099e-02 2.865399420261383057e-01 9.426594711840152740e-03 -9.133338183164596558e-02 -1.234868243336677551e-01 -1.372302323579788208e-01 4.259158670902252197e-01 1.173676550388336182e-01 -4.477639868855476379e-02 -2.794665656983852386e-02 -6.027383729815483093e-02 8.243300765752792358e-02 -1.042378917336463928e-01 2.170745730400085449e-01 5.251350626349449158e-02 -2.151754200458526611e-01 7.360941916704177856e-02 1.698323339223861694e-01 3.019370138645172119e-01
-2.540543675422668457e-01 2.381122708320617676e-01 7.220272719860076904e-02 -6.090509146451950073e-02 3.865015879273414612e-02 -1.108769997954368591e-01 -3.489447757601737976e-02 2.189027369022369385e-01 -1.048958301544189453e-02 5.330001004040241241e-03 2.436932176351547241e-01 -8.085042238235473633e-02 2.066840082406997681e-01 -3.232896700501441956e-02 4.955388605594635010e-02 3.233759477734565735e-02 2.807285077869892120e-02 -1.095025539398193359e-01 -5.469482541084289551e-01 3.236305713653564453e-01 -2.390266768634319305e-02 7.115767151117324829e-02 -1.069417446851730347e-01 -8.874581009149551392e-02 5.265126004815101624e-02 -3.456322550773620605e-01 2.703410387039184570e-02 1.388757526874542236e-01 -8.532834053039550781e-02 2.364257117733359337e-03 1.137158833444118500e-02 3.198500573635101318e-01
-6.802245974540710449e-02 -4.168543964624404907e-02 -1.917786300182342529e-01 2.981043756008148193e-01 -1.312684360891580582e-02 -8.770064264535903931e-02 6.124120578169822693e-02 1.278753578662872314e-01 -2.368915528059005737e-01 -2.288870513439178467e-01 1.237820759415626526e-01 1.367994695901870728e-01 1.922275274991989136e-01 2.214253395795822144e-01 -1.108206138014793396e-01 3.730777502059936523e-01 -6.526825577020645142e-02 -1.408952623605728149e-01 -3.310507237911224365e-01 -3.371573239564895630e-02 1.347751617431640625e-01 -9.916067123413085938e-02 7.281252741813659668e-02 1.312939524650573730e-01 2.520242631435394287e-01 2.177096605300903320e-01 -1.894544214010238647e-01 2.843327820301055908e-01 -2.110737748444080353e-02 4.524553939700126648e-02 -3.927683830261230469e-02 2.072805166244506836e-01
-7.646862417459487915e-02 -6.859898567199707031e-02 -4.508820176124572754e-01 3.661050200462341309e-01 -2.183138579130172729e-01 -1.599732637405395508e-01 1.069754585623741150e-01 9.589524567127227783e-02 -3.465448319911956787e-01 -1.907788217067718506e-01 -3.319327905774116516e-02 1.341764479875564575e-01 1.353050768375396729e-01 2.642435394227504730e-02 8.649998903274536133e-02 2.227877527475357056e-01 1.492081582546234131e-01 -1.576667726039886475e-01 -2.225945740938186646e-01 2.363651245832443237e-01 6.649609655141830444e-02 7.870475202798843384e-02 7.217097282409667969e-02 1.267903894186019897e-01 1.737892478704452515e-01 6.764930486679077148e-02 1.110956594347953796e-01 1.302810609340667725e-01 -8.475223928689956665e-02 5.189513787627220154e-02 5.147038027644157410e-02 2.131915539503097534e-01
-2.445848137140274048e-01 2.124540805816650391e-01 4.308137297630310059e-02 2.242266014218330383e-02 -7.094618678092956543e-02 1.845335960388183594e-01 -1.443919390439987183e-01 2.196029871702194214e-01 -2.139113843441009521e-01 -7.287270575761795044e-02 7.434961199760437012e-02 2.516988515853881836e-01 2.158248871564865112e-01 -4.424881481099873781e-04 -8.123469352722167969e-02 2.147834599018096924e-01 -1.963035464286804199e-01 -3.141475021839141846e-01 -7.754603773355484009e-02 -2.201831638813018799e-01 1.587897539138793945e-01 -1.068569198250770569e-01 -1.294759362936019897e-01 3.718209639191627502e-02 1.997841745615005493e-01 -1.484114378690719604e-01 -7.630471885204315186e-02 -6.366297602653503418e-02 -2.425788901746273041e-02 2.408521622419357300e-01 -1.076497137546539307e-01 4.204322695732116699e-01
-2.747124731540679932e-01 6.315809488296508789e-02 -3.176420629024505615e-01 -1.636332124471664429e-01 -9.848655015230178833e-02 -5.946305580437183380e-03 -7.593878358602523804e-02 2.661391496658325195e-01 -2.417230606079101562e-01 -8.348172903060913086e-02 3.166991770267486572e-01 2.992897927761077881e-01 1.354237645864486694e-01 -1.041073352098464966e-01 5.868441611528396606e-02 1.195063367486000061e-01 1.555930972099304199e-01 -2.056699693202972412e-01 8.874579519033432007e-02 -1.725989580154418945e-02 2.026002258062362671e-01 6.633121520280838013e-02 -2.372060865163803101e-01 -1.056676134467124939e-01 2.470583617687225342e-01 -5.497467890381813049e-02 1.286158151924610138e-02 -3.045303560793399811e-02 -9.996594488620758057e-02 1.056201010942459106e-01 1.882874369621276855e-01 3.082993626594543457e-01
-1.779104173183441162e-01 1.347768157720565796e-01 -3.586634695529937744e-01 7.545275986194610596e-02 -4.166744053363800049e-01 8.638869971036911011e-02 2.033427543938159943e-02 2.484898865222930908e-01 9.426560252904891968e-02 3.256194293498992920e-02 6.261620670557022095e-03 2.415088564157485962e-02 1.234613358974456787e-01 2.818725705146789551e-01 1.383342593908309937e-01 9.574027732014656067e-03 2.897362411022186279e-02 9.023708105087280273e-02 -3.097479939460754395e-01 1.643787026405334473e-01 2.513829767704010010e-01 2.334768883883953094e-02 2.129798829555511475e-01 1.759022325277328491e-01 2.079719305038452148e-01 -1.624204218387603760e-01 9.019827842712402344e-02 -1.786147356033325195e-01 -6.707917153835296631e-02 7.276854477822780609e-03 -5.533429235219955444e-02 2.425790578126907349e-01
-9.259396046400070190e-02 -1.038807481527328491e-01 1.016088947653770447e-01 9.028338640928268433e-02 -2.562194690108299255e-02 2.208601832389831543e-01 -3.377710878849029541e-01 1.744849532842636108e-01 -2.390272617340087891e-01 -7.057612389326095581e-02 1.345913857221603394e-01 -2.146206051111221313e-01 1.976610571146011353e-01 -2.964808978140354156e-02 -7.724384218454360962e-02 2.768191993236541748e-01 -3.369358777999877930e-01 -1.471121907234191895e-01 -7.544800173491239548e-03 2.810410857200622559e-01 2.985038459300994873e-01 8.715911768376827240e-03 -9.667015820741653442e-02 6.112663075327873230e-03 2.692210674285888672e-01 1.567310094833374023e-01 -1.594505161046981812e-01 1.892026141285896301e-02 -1.235520541667938232e-01 -2.114219814538955688e-01 -2.026790054515004158e-03 1.542274206876754761e-01
1.327425055205821991e-02 -6.465642154216766357e-02 4.245803132653236389e-02 1.883592009544372559e-01 -1.004399061203002930e-01 -2.844547331333160400e-01 -4.494462534785270691e-02 2.042992264032363892e-01 -1.784825325012207031e-01 -2.700401544570922852e-01 1.776055097579956055e-01 2.236199826002120972e-01 1.237112358212471008e-01 1.588311344385147095e-01 1.022092103958129883e-01 2.305583804845809937e-01 1.573498249053955078e-01 -5.286924075335264206e-03 -2.364789098501205444e-01 2.650424540042877197e-01 -6.948231905698776245e-02 -4.434731975197792053e-02 1.367626339197158813e-01 4.111888352781534195e-03 6.667885184288024902e-02 -5.507306382060050964e-02 5.856002867221832275e-02 3.880834877490997314e-01 1.667494885623455048e-02 -7.621113955974578857e-02 -1.426813602447509766e-01 4.107359051704406738e-01
-4.386430382728576660e-01 1.632621139287948608e-01 -2.179397642612457275e-01 -1.297146975994110107e-01 -2.248943001031875610e-01 -2.110945880413055420e-01 -1.614682078361511230e-01 6.416727602481842041e-02 -3.641126155853271484e-01 -1.685721278190612793e-01 1.983514130115509033e-01 2.634021453559398651e-02 2.524083256721496582e-01 1.081292852759361267e-01 1.164241656661033630e-01 6.160345673561096191e-02 -2.290975600481033325e-01 -5.052117630839347839e-02 -2.703963220119476318e-01 1.071625575423240662e-01 -1.174288554466329515e-04 -7.378496974706649780e-02 -1.106179431080818176e-01 6.865704804658889771e-02 2.589575350284576416e-01 1.475623846054077148e-01 2.003783434629440308e-01 2.392440289258956909e-02 -3.009535372257232666e-02 -1.749200746417045593e-03 -5.082012340426445007e-02 4.923092573881149292e-02
-2.554073631763458252e-01 1.052829697728157043e-01 1.341067254543304443e-01 -1.362555325031280518e-01 -2.907962799072265625e-01 3.869290649890899658e-02 -2.068117856979370117e-01 1.904440373182296753e-01 -2.445009201765060425e-01 -2.796522378921508789e-01 2.199240326881408691e-01 -1.072782278060913086e-01 2.976015210151672363e-02 -5.167292803525924683e-02 -9.470543265342712402e-02 -7.112061232328414917e-02 1.763512194156646729e-01 -2.883390486240386963e-01 -6.928900629281997681e-02 2.143746316432952881e-01 -6.371039897203445435e-02 -2.052895426750183105e-01 3.496990352869033813e-02 -2.398392558097839355e-01 7.769992947578430176e-02 -6.766533851623535156e-02 -1.494824290275573730e-01 -3.663033545017242432e-01 -1.716616600751876831e-01 -8.705805242061614990e-02 -1.314157843589782715e-01 1.232363730669021606e-01
-2.098325192928314209e-01 1.704138219356536865e-01 -2.794499993324279785e-01 -2.862243652343750000e-01 -2.448828220367431641e-01 -1.062438264489173889e-01 2.101207384839653969e-03 3.727092146873474121e-01 2.063875645399093628e-01 1.550929099321365356e-01 1.360864937305450439e-01 2.435183525085449219e-01 2.233071774244308472e-01 -1.529651433229446411e-01 -3.155932575464248657e-02 1.197252422571182251e-01 9.367603808641433716e-02 1.071622148156166077e-01 -2.134026028215885162e-02 2.245466113090515137e-01 2.180077135562896729e-01 -1.268700975924730301e-02 -1.449020951986312866e-01 -1.530759185552597046e-01 1.942813843488693237e-01 2.989639528095722198e-02 -1.452746242284774780e-01 1.242855489253997803e-01 -1.027180328965187073e-01 -2.200696431100368500e-02 2.332251965999603271e-01 1.407236009836196899e-01
-2.352959513664245605e-01 -1.335669606924057007e-01 -3.359960913658142090e-01 -1.951765082776546478e-02 -6.388691067695617676e-02 -9.401873499155044556e-02 -2.384662441909313202e-02 1.746481359004974365e-01 -8.097137324512004852e-03 -7.506512105464935303e-02 9.679713845252990723e-02 1.065562367439270020e-01 3.319160640239715576e-02 -5.493419989943504333e-02 -6.147883087396621704e-02 3.635876178741455078e-01 -7.450223714113235474e-02 7.565753906965255737e-02 -1.355853825807571411e-01 4.002442657947540283e-01 3.630486875772476196e-02 6.521698087453842163e-02 -4.807040095329284668e-02 -2.427888512611389160e-01 3.977816402912139893e-01 1.720967516303062439e-02 2.202767692506313324e-02 1.844850182533264160e-01 9.035366773605346680e-02 -6.625450402498245239e-02 -1.184030994772911072e-01 3.559626638889312744e-01
6.986472010612487793e-02 4.460411146283149719e-02 -1.393546164035797119e-01 -1.459441483020782471e-01 -1.367945075035095215e-01 -1.963905096054077148e-01 -3.380649983882904053e-01 3.288184106349945068e-01 -1.203300580382347107e-01 8.490632474422454834e-02 4.284884035587310791e-02 2.819273769855499268e-01 -9.968926012516021729e-02 1.521655321121215820e-01 -2.740359492599964142e-02 2.921211719512939453e-01 1.530124545097351074e-01 -1.327741444110870361e-01 -5.335608124732971191e-02 1.771664619445800781e-01 -1.809244900941848755e-01 -2.690665237605571747e-02 -3.377074301242828369e-01 -7.701224088668823242e-02 -4.599277302622795105e-02 1.827060580253601074e-01 -3.051322698593139648e-01 1.185736134648323059e-01 -1.740768998861312866e-01 -3.865407407283782959e-02 -2.707637473940849304e-02 2.159380912780761719e-01
-1.782777011394500732e-01 -5.869534797966480255e-03 -1.342879980802536011e-01 6.596155464649200439e-03 -1.540153473615646362e-01 1.179662048816680908e-01 -2.646912038326263428e-01 1.366170942783355713e-01 -2.359331846237182617e-01 6.307237595319747925e-02 3.330645859241485596e-01 1.727619320154190063e-01 -4.919710382819175720e-02 1.337358057498931885e-01 1.564525663852691650e-01 1.340846717357635498e-01 -1.936697214841842651e-02 4.000027477741241455e-02 -1.180179268121719360e-01 1.634514890611171722e-02 -2.908711321651935577e-02 -3.345831856131553650e-02 -9.156521409749984741e-02 -3.352522253990173340e-01 2.942142188549041748e-01 1.221203431487083435e-01 -4.233012795448303223e-01 1.888901554048061371e-02 -2.338783815503120422e-02 1.585345864295959473e-01 1.961510479450225830e-01 2.765402495861053467e-01
-7.580317556858062744e-02 -3.150973469018936157e-02 -2.489702999591827393e-01 -1.505052745342254639e-01 -6.483080238103866577e-02 1.478368639945983887e-01 -1.294624507427215576e-01 3.867079317569732666e-01 -1.226267889142036438e-01 -2.850104272365570068e-01 2.852504253387451172e-01 -6.376574933528900146e-02 1.356844156980514526e-01 -1.566212996840476990e-02 8.583000302314758301e-02 7.684829086065292358e-02 -1.537598371505737305e-01 -1.207490861415863037e-01 -9.492900967597961426e-02 4.633761346340179443e-01 2.609029971063137054e-02 6.782451272010803223e-02 -9.497698396444320679e-02 3.137114271521568298e-02 -1.654811203479766846e-02 -4.064434468746185303e-01 6.286634504795074463e-02 7.867752760648727417e-02 -1.351684033870697021e-01 8.625046908855438232e-02 -1.014180202037096024e-02 1.548175960779190063e-01
-1.637126803398132324e-01 7.843630015850067139e-02 -1.197996214032173157e-01 -1.075398921966552734e-01 1.356331724673509598e-02 2.048664689064025879e-01 -1.974896937608718872e-01 3.377397060394287109e-01 -6.697632838040590286e-03 -6.008210778236389160e-02 3.438267111778259277e-01 4.333520233631134033e-01 -6.124272197484970093e-02 1.510189613327383995e-03 7.625115662813186646e-02 9.380831383168697357e-03 1.476667672395706177e-01 7.982398569583892822e-02 -2.288930565118789673e-01 1.834233850240707397e-01 1.261055618524551392e-01 -9.188260138034820557e-02 -6.708064675331115723e-02 -1.991879791021347046e-01 4.750875011086463928e-02 -5.337726324796676636e-02 -3.443346917629241943e-01 -7.878734916448593140e-02 -2.265713065862655640e-01 -2.214473038911819458e-01 8.465455472469329834e-02 8.018547296524047852e-02
-2.738361060619354248e-01 -1.734480708837509155e-01 -2.079508304595947266e-01 2.013565450906753540e-01 -3.449031412601470947e-01 -1.622450165450572968e-02 9.955041855573654175e-02 2.002864331007003784e-01 -3.480259180068969727e-01 -3.389850854873657227e-01 -5.583776533603668213e-02 1.046534925699234009e-01 3.882431983947753906e-01 1.876467615365982056e-01 2.840416133403778076e-01 6.381779909133911133e-02 -1.902047544717788696e-02 8.864960074424743652e-02 -5.363853648304939270e-02 -1.144054755568504333e-01 1.111467853188514709e-01 5.454647913575172424e-02 -5.425208806991577148e-02 -1.258099377155303955e-01 1.012312248349189758e-01 -3.015591390430927277e-02 7.998644560575485229e-02 -7.714880257844924927e-02 -1.150022074580192566e-01 1.162272915244102478e-01 6.444615125656127930e-02 9.172995388507843018e-02
-4.714146256446838379e-02 1.369680394418537617e-03 8.927883580327033997e-03 -1.332325488328933716e-01 9.052654355764389038e-02 7.849311828613281250e-02 -1.071082577109336853e-01 4.808185622096061707e-03 -1.597850620746612549e-01 -2.561943531036376953e-01 3.498890995979309082e-01 2.075743377208709717e-01 1.196710243821144104e-01 4.649433493614196777e-02 1.656918972730636597e-01 2.194303572177886963e-01 -1.826071441173553467e-01 1.183911487460136414e-01 -2.361945062875747681e-01 3.501405715942382812e-01 1.850372105836868286e-01 5.999137088656425476e-02 -1.217286586761474609e-01 2.159765958786010742e-01 6.888518482446670532e-02 -7.266617566347122192e-02 1.220505684614181519e-02 -3.895600512623786926e-02 -3.257467448711395264e-01 1.573561504483222961e-02 6.842730939388275146e-02 3.969238698482513428e-01
2.176587097346782684e-02 1.196003556251525879e-01 -1.425710022449493408e-01 2.604122459888458252e-01 -2.807075977325439453e-01 -6.170684844255447388e-02 -1.792943105101585388e-02 2.294945120811462402e-01 1.032057926058769226e-01 -2.797488868236541748e-02 1.142875775694847107e-01 1.146039068698883057e-01 -7.900133728981018066e-02 1.959749758243560791e-01 2.195738106966018677e-01 -2.457581907510757446e-01 1.518774926662445068e-01 -2.528093457221984863e-01 -1.470546871423721313e-01 3.977917432785034180e-01 -1.012296825647354126e-01 2.586910426616668701e-01 -1.367647945880889893e-01 -1.434191167354583740e-01 -1.005940213799476624e-01 1.153621524572372437e-01 -6.106765475124120712e-03 -1.159893497824668884e-01 6.871553510427474976e-02 1.409747153520584106e-01 -9.285873384214937687e-04 3.546838462352752686e-01
-5.578328296542167664e-02 1.466701626777648926e-01 -1.715456247329711914e-01 1.223718896508216858e-01 1.375440880656242371e-02 -1.497033834457397461e-01 1.492024809122085571e-01 3.265359103679656982e-01 -4.053768217563629150e-01 9.622485376894474030e-03 2.102596908807754517e-01 6.471248716115951538e-02 2.037032246589660645e-01 -1.145031023770570755e-02 2.695627510547637939e-01 1.763295680284500122e-01 -8.636905252933502197e-02 -6.810450553894042969e-02 -1.227960214018821716e-01 4.419768452644348145e-01 1.820277571678161621e-01 -1.065917015075683594e-01 6.121708825230598450e-02 1.088597699999809265e-01 -8.632936328649520874e-02 -3.716132417321205139e-02 4.273657873272895813e-02 -2.359702065587043762e-02 -1.114557869732379913e-02 3.123972415924072266e-01 7.142014801502227783e-02 1.569573730230331421e-01
-2.270781248807907104e-01 6.001478061079978943e-02 -1.084029674530029297e-02 -2.797269448637962341e-02 -2.789220809936523438e-01 -3.944092243909835815e-02 -2.247315049171447754e-01 3.293022811412811279e-01 -1.469160020351409912e-01 -2.898184955120086670e-01 -7.985454797744750977e-02 6.910771876573562622e-02 2.214372158050537109e-01 -1.067657470703125000e-01 3.455278277397155762e-02 -2.610587514936923981e-02 3.463083803653717041e-01 3.010816276073455811e-01 -1.079470515251159668e-01 9.257180988788604736e-02 -2.457288503646850586e-01 5.434787366539239883e-03 -2.692360877990722656e-01 -1.325937360525131226e-01 5.162484943866729736e-02 -1.555731892585754395e-01 -4.828482493758201599e-02 -1.059907898306846619e-01 -1.853797733783721924e-01 -9.050123393535614014e-02 1.606063246726989746e-01 1.911247670650482178e-01
-3.108703792095184326e-01 -1.696828156709671021e-01 -1.129212751984596252e-01 -5.815578997135162354e-02 -2.171687930822372437e-01 1.919561326503753662e-01 -1.908823251724243164e-01 1.169981062412261963e-01 -1.714475005865097046e-01 -2.128310352563858032e-01 3.216289877891540527e-01 2.267449498176574707e-01 3.167218565940856934e-01 3.714472427964210510e-02 -2.326355427503585815e-01 -9.695383161306381226e-02 -6.389055401086807251e-02 -1.669256389141082764e-02 -1.075511947274208069e-01 6.265636533498764038e-02 1.950352489948272705e-01 -3.011381328105926514e-01 -1.100772712379693985e-02 -1.736246794462203979e-02 -1.062263697385787964e-01 -2.278668573126196861e-03 -3.372539281845092773e-01 -7.138480246067047119e-02 1.050599068403244019e-01 -1.894545555114746094e-01 4.764543473720550537e-02 3.482963517308235168e-02
7.927501946687698364e-02 1.492811888456344604e-01 -5.141964927315711975e-02 -7.136353850364685059e-02 -3.216685652732849121e-01 1.468619555234909058e-01 -2.127376943826675415e-01 4.013000130653381348e-01 8.520907908678054810e-02 -2.780475318431854248e-01 -2.164744287729263306e-01 -1.563174873590469360e-01 9.538815915584564209e-02 -2.275025844573974609e-02 8.239171653985977173e-02 1.169503033161163330e-01 2.657274715602397919e-02 2.978102490305900574e-02 -1.116344481706619263e-01 9.424520656466484070e-03 5.689615756273269653e-02 1.474714577198028564e-01 -5.716059822589159012e-03 1.121239662170410156e-01 8.202964067459106445e-02 1.328511536121368408e-01 -3.238686025142669678e-01 1.426111310720443726e-01 -2.195892333984375000e-01 -2.028327882289886475e-01 2.469392567873001099e-01 3.077764213085174561e-01
1.669351309537887573e-01 8.391686528921127319e-02 -3.476623296737670898e-01 -1.835836842656135559e-02 -4.202484190464019775e-01 4.528040438890457153e-02 -1.201745048165321350e-01 2.834125459194183350e-01 -8.272600919008255005e-02 6.262639164924621582e-02 -4.462105280254036188e-04 -7.518352568149566650e-02 1.774746328592300415e-01 -1.264158338308334351e-01 -1.671744138002395630e-01 1.121423766016960144e-02 1.890030950307846069e-01 -2.343492209911346436e-01 -1.137281507253646851e-01 1.743840053677558899e-02 -1.516778618097305298e-01 -2.129809558391571045e-01 1.407633125782012939e-01 -8.822231739759445190e-02 2.140588313341140747e-01 3.321243450045585632e-02 -1.616555452346801758e-01 1.986459493637084961e-01 6.351725757122039795e-02 5.144372582435607910e-02 -1.788110733032226562e-01 3.570373058319091797e-01
4.304991662502288818e-02 1.680872738361358643e-01 -2.588790953159332275e-01 -3.985151275992393494e-02 -1.900988072156906128e-01 -8.898337185382843018e-02 -1.748433150351047516e-02 3.406800627708435059e-01 -2.464535534381866455e-01 -3.835683315992355347e-02 -5.822708085179328918e-02 -5.767539516091346741e-02 4.765886347740888596e-03 6.805165857076644897e-02 1.887061893939971924e-01 3.557066619396209717e-01 -1.174887455999851227e-02 3.394969925284385681e-02 -1.377912908792495728e-01 1.824762225151062012e-01 1.264495253562927246e-01 -6.917878240346908569e-02 -1.537368725985288620e-02 -3.219810128211975098e-01 4.710806533694267273e-02 9.096607565879821777e-02 -1.817287802696228027e-01 -1.549365520477294922e-01 1.620189547538757324e-01 -2.957998961210250854e-02 4.183631837368011475e-01 2.391834855079650879e-01
1.692020148038864136e-01 -1.766848862171173096e-01 1.674553900957107544e-01 2.877216637134552002e-01 -1.921415179967880249e-01 3.225399255752563477e-01 -1.199170500040054321e-01 3.600669205188751221e-01 -2.254169881343841553e-01 -1.634530723094940186e-01 -6.852177530527114868e-02 2.896056696772575378e-02 2.857366800308227539e-01 6.213670223951339722e-02 -2.994600683450698853e-02 1.906738132238388062e-01 -1.320624053478240967e-01 -1.893274635076522827e-01 7.305924594402313232e-02 9.505801647901535034e-02 2.863262593746185303e-01 -2.243358269333839417e-02 -1.106556802988052368e-01 -6.523983180522918701e-02 3.004329502582550049e-01 4.389957338571548462e-02 -1.430723667144775391e-01 -9.611383080482482910e-02 -1.647140234708786011e-01 9.760205447673797607e-02 -3.678329288959503174e-03 1.153914108872413635e-01
-1.817786842584609985e-01 -3.798210620880126953e-02 -3.056730926036834717e-01 1.394402701407670975e-02 -2.527482509613037109e-01 7.853057235479354858e-02 9.767991304397583008e-02 1.893960237503051758e-01 -5.349438264966011047e-02 8.945793658494949341e-02 7.813491672277450562e-02 2.920227497816085815e-02 9.710559993982315063e-02 3.203464746475219727e-01 1.240757480263710022e-01 -1.287396438419818878e-02 -1.656374931335449219e-01 -1.193528547883033752e-01 -4.473146498203277588e-01 1.053912341594696045e-01 -9.033069759607315063e-02 -2.558001279830932617e-01 6.185196340084075928e-02 2.905954420566558838e-02 4.050379619002342224e-02 -1.406337767839431763e-01 1.411677747964859009e-01 -9.699063748121261597e-02 -1.813539490103721619e-02 1.233342364430427551e-01 8.233541250228881836e-02 4.547230005264282227e-01
-2.714159786701202393e-01 -1.175923645496368408e-01 -1.825778335332870483e-01 1.490743737667798996e-02 -4.266760647296905518e-01 -1.363291293382644653e-01 -2.217032387852668762e-02 2.844433486461639404e-01 1.481434851884841919e-01 -1.290723383426666260e-01 6.127773970365524292e-02 1.059504002332687378e-01 2.943335175514221191e-01 4.252267181873321533e-01 -1.091238707304000854e-01 1.580830514430999756e-01 -1.175460666418075562e-01 1.007709130644798279e-01 -3.516956046223640442e-02 -1.098310481756925583e-02 -5.553230643272399902e-02 7.961705327033996582e-02 -1.597671806812286377e-01 3.799893707036972046e-02 4.302689433097839355e-02 2.475249022245407104e-01 2.610812429338693619e-03 -1.525443606078624725e-02 -2.791229486465454102e-01 -9.559271484613418579e-02 1.057980135083198547e-01 1.251167804002761841e-01
-1.844672709703445435e-01 -1.620461978018283844e-02 1.419502645730972290e-01 -8.817436546087265015e-02 -8.000773936510086060e-02 1.665186136960983276e-01 -9.432687610387802124e-02 1.915872991085052490e-01 -1.392365545034408569e-01 -3.884012401103973389e-01 -1.069248840212821960e-02 -6.989748030900955200e-02 6.006605178117752075e-02 -1.057382822036743164e-01 -1.666046492755413055e-02 -8.646620810031890869e-02 2.597023844718933105e-01 -3.067485094070434570e-01 -6.027567014098167419e-02 2.413797974586486816e-01 4.363008961081504822e-02 -2.293929457664489746e-01 -3.293780982494354248e-02 -2.386582084000110626e-02 1.619023680686950684e-01 4.775852337479591370e-02 -1.776057779788970947e-01 -3.399534821510314941e-01 -1.304678916931152344e-01 -1.516828089952468872e-01 -8.786118030548095703e-02 3.966053724288940430e-01
-4.288617074489593506e-01 1.239021643996238708e-01 -1.956832408905029297e-01 -1.814629435539245605e-01 -2.961259484291076660e-01 1.397966146469116211e-01 -7.454816251993179321e-02 1.486764848232269287e-01 -1.477674990892410278e-01 4.541543126106262207e-02 3.124277889728546143e-01 1.443970352411270142e-01 4.014109820127487183e-02 5.600122362375259399e-02 6.245073676109313965e-02 -1.279291212558746338e-01 -8.570615947246551514e-02 7.778024673461914062e-02 -1.535177081823348999e-01 9.144198894500732422e-02 1.143225058913230896e-01 -1.220376640558242798e-01 -9.860755503177642822e-02 -3.137615621089935303e-01 5.980383232235908508e-02 1.867017894983291626e-01 -8.679614216089248657e-02 1.814336478710174561e-01 2.284340113401412964e-01 2.560281157493591309e-01 1.832344979047775269e-01 1.248453855514526367e-01
-7.282912265509366989e-03 -4.984340444207191467e-02 7.650852203369140625e-02 4.054423272609710693e-01 -2.085225135087966919e-01 1.308394074440002441e-01 -4.571143537759780884e-02 3.372842669486999512e-01 -2.903174161911010742e-01 -1.088263764977455139e-01 -3.281204402446746826e-02 -8.006753027439117432e-02 2.326862215995788574e-01 1.484708487987518311e-01 -1.331515312194824219e-01 1.153645217418670654e-01 -5.800982192158699036e-02 2.603486180305480957e-01 -2.146484106779098511e-01 1.745515614748001099e-01 2.403607517480850220e-01 1.509157568216323853e-01 2.956941537559032440e-02 -1.462958008050918579e-01 1.680407822132110596e-01 2.619754374027252197e-01 1.142892912030220032e-01 -7.705751061439514160e-02 -1.832571476697921753e-01 -5.164301767945289612e-02 4.587021097540855408e-02 1.876109540462493896e-01
2.769028842449188232e-01 2.877343893051147461e-01 -8.930261433124542236e-02 1.201708242297172546e-01 -1.909448653459548950e-01 -9.665721654891967773e-02 -3.085758388042449951e-01 2.864758372306823730e-01 -3.296408355236053467e-01 -2.496059983968734741e-02 2.194762229919433594e-01 2.035231739282608032e-01 -4.593688249588012695e-02 1.584264636039733887e-02 -1.894138902425765991e-01 1.598862707614898682e-01 9.199357032775878906e-02 3.056711889803409576e-02 -1.015497222542762756e-01 8.424309641122817993e-02 -2.541902959346771240e-01 -1.109262183308601379e-01 7.539619226008653641e-03 -2.158357203006744385e-02 -1.187786534428596497e-01 -1.152665913105010986e-01 -1.227130368351936340e-02 2.124041551724076271e-03 -5.991348251700401306e-02 1.087448969483375549e-01 -4.072330147027969360e-02 4.283431768417358398e-01
-1.627951860427856445e-01 9.076632559299468994e-03 -1.037296727299690247e-01 -2.089844346046447754e-01 -1.257604174315929413e-02 2.669407725334167480e-01 -6.514160335063934326e-02 2.600474953651428223e-01 -2.419691383838653564e-01 -8.520098030567169189e-02 1.292683631181716919e-01 1.661664396524429321e-01 1.911364942789077759e-01 1.333351135253906250e-01 1.037876605987548828e-01 2.985086441040039062e-01 3.764504492282867432e-01 1.316526383161544800e-01 -1.610948294401168823e-01 1.425370424985885620e-01 2.387372255325317383e-01 1.258753240108489990e-01 -1.508037745952606201e-01 -2.016412764787673950e-01 -1.649172604084014893e-02 2.226031422615051270e-01 -1.923207752406597137e-02 -6.232665106654167175e-02 -1.800991892814636230e-01 1.972546428442001343e-01 -1.572980731725692749e-02 2.101166546344757080e-01
-1.922247558832168579e-01 1.124774962663650513e-01 -4.734507203102111816e-01 3.057039380073547363e-01 -2.663385681807994843e-02 -1.466444283723831177e-01 -7.718444615602493286e-02 2.733525335788726807e-01 -2.647111713886260986e-01 -3.149225115776062012e-01 -1.085869446396827698e-01 1.356869190931320190e-01 -1.183415856212377548e-02 1.910700798034667969e-01 -9.471039474010467529e-02 1.724136918783187866e-01 -1.299397647380828857e-01 -1.263896077871322632e-01 -1.257265657186508179e-01 2.127007395029067993e-01 1.974582225084304810e-01 -5.031825974583625793e-02 1.927675493061542511e-02 8.367437124252319336e-02 5.305355414748191833e-02 1.570925265550613403e-01 2.566766925156116486e-02 -1.319333314895629883e-01 -1.204906329512596130e-01 -6.429417431354522705e-02 1.327869296073913574e-01 1.745177656412124634e-01
1.320350766181945801e-01 -1.288954466581344604e-01 -1.046139895915985107e-01 2.381281554698944092e-02 -3.317461013793945312e-01 2.646407783031463623e-01 2.377810515463352203e-02 3.341311514377593994e-01 -2.462562471628189087e-01 -9.783983975648880005e-02 4.747211560606956482e-02 1.193636357784271240e-01 6.698054075241088867e-02 -2.499615028500556946e-02 -2.589133977890014648e-01 8.106610178947448730e-02 1.972835958003997803e-01 -1.356765776872634888e-01 -3.120657987892627716e-02 2.072483152151107788e-01 -7.990267872810363770e-02 -1.417857557535171509e-01 1.058867648243904114e-01 2.238058894872665405e-01 1.902334839105606079e-01 -5.070197209715843201e-02 -3.863762915134429932e-01 4.849562048912048340e-02 -6.045847758650779724e-02 -2.001605331897735596e-01 -6.985770910978317261e-02 2.620426118373870850e-01
-1.242231875658035278e-01 -1.930089443922042847e-01 -1.040145084261894226e-01 -8.920680731534957886e-02 -2.264672517776489258e-01 8.576126396656036377e-02 -3.627718687057495117e-01 4.233461022377014160e-01 -6.907392293214797974e-02 -1.358120143413543701e-01 2.799738384783267975e-02 -8.519347012042999268e-02 -6.410630047321319580e-02 1.519126235507428646e-03 7.995631545782089233e-02 1.025733128190040588e-01 7.495874166488647461e-02 -1.413455605506896973e-01 1.307788398116827011e-02 1.451393812894821167e-01 -1.993544697761535645e-01 -2.505821734666824341e-02 -2.338274866342544556e-01 1.448021680116653442e-01 -8.834214508533477783e-02 -8.651383966207504272e-02 -2.804580330848693848e-01 1.252109110355377197e-01 -6.476607918739318848e-02 1.546819657087326050e-01 4.371360838413238525e-01 1.229134947061538696e-01
8.326211571693420410e-02 -2.103982865810394287e-01 1.572356224060058594e-01 3.231288194656372070e-01 -3.731924891471862793e-01 2.175703942775726318e-01 -6.708856672048568726e-02 3.357244431972503662e-01 -8.826658874750137329e-02 -1.358675211668014526e-01 2.406735718250274658e-01 -4.601564258337020874e-02 1.085772588849067688e-01 1.074267700314521790e-01 9.705678373575210571e-02 1.984369307756423950e-01 -1.446136683225631714e-01 1.312887817621231079e-01 3.266475349664688110e-02 8.574037253856658936e-02 1.894059777259826660e-01 5.361565575003623962e-02 1.157540902495384216e-01 1.014605909585952759e-01 2.608552575111389160e-01 6.424611806869506836e-02 -4.718573018908500671e-02 1.569515317678451538e-01 7.396087516099214554e-03 -2.341636717319488525e-01 4.861816391348838806e-02 3.035279214382171631e-01
-6.855703145265579224e-02 1.647355705499649048e-01 8.948185481131076813e-03 -5.109863355755805969e-02 -2.120825052261352539e-01 -1.188077107071876526e-01 2.066998034715652466e-01 2.469227761030197144e-01 1.625062525272369385e-01 -5.144245028495788574e-01 2.295958697795867920e-01 -3.785456344485282898e-02 8.374481648206710815e-02 -6.328994035720825195e-02 1.504311710596084595e-01 1.036119237542152405e-01 5.871032923460006714e-02 3.898361325263977051e-02 -2.564671039581298828e-01 2.073546051979064941e-01 8.048539608716964722e-02 -2.082413136959075928e-01 8.421540260314941406e-02 1.980397999286651611e-01 -7.523339986801147461e-02 1.820032000541687012e-01 -5.694211646914482117e-02 2.753562331199645996e-01 -1.627002805471420288e-01 -2.185234613716602325e-02 -4.177389293909072876e-02 2.380636781454086304e-01
-2.218253910541534424e-01 1.498856544494628906e-01 -2.104813307523727417e-01 -9.837999194860458374e-02 -2.171965390443801880e-01 6.935198605060577393e-02 3.701168578118085861e-03 4.440317153930664062e-01 1.077675912529230118e-02 5.324227735400199890e-02 -1.253787726163864136e-01 6.071842089295387268e-02 -1.624883338809013367e-02 1.075620725750923157e-01 -3.040702342987060547e-01 1.972776353359222412e-01 -2.587603926658630371e-01 -1.392777729779481888e-02 -1.734753251075744629e-01 6.646177172660827637e-02 -1.273148600012063980e-02 -1.110884249210357666e-01 -6.562443077564239502e-02 5.100589245557785034e-02 -1.573399454355239868e-01 2.642950415611267090e-01 2.747638225555419922e-01 3.521836176514625549e-02 5.132150277495384216e-02 5.867479834705591202e-03 1.876005530357360840e-01 3.596365153789520264e-01
-1.736344210803508759e-02 1.254172902554273605e-02 -2.186731100082397461e-01 2.909033894538879395e-01 -1.653414666652679443e-01 4.197989031672477722e-02 -1.484146267175674438e-01 1.446974724531173706e-01 -9.079627692699432373e-02 1.247465610504150391e-02 9.036131203174591064e-02 -1.249624639749526978e-01 2.778151929378509521e-01 3.159384429454803467e-01 9.263529628515243530e-02 2.300386726856231689e-01 -2.128786146640777588e-01 1.289669126272201538e-01 -4.910550713539123535e-01 1.747998297214508057e-01 2.206257730722427368e-02 -8.478996343910694122e-03 1.354183107614517212e-01 5.589814484119415283e-02 5.752909928560256958e-02 1.691757142543792725e-01 1.572565436363220215e-01 -1.044673025608062744e-01 -6.884933263063430786e-02 9.829855710268020630e-02 4.320717975497245789e-02 2.912946045398712158e-01
-3.327065110206604004e-01 2.095847874879837036e-01 -1.522067785263061523e-01 1.283643692731857300e-01 -3.805372118949890137e-01 -1.942567341029644012e-02 -6.514304131269454956e-02 -5.032976623624563217e-04 1.428181976079940796e-01 -1.760214269161224365e-01 1.098423153162002563e-01 6.663606315851211548e-02 1.529082506895065308e-01 -1.515683084726333618e-01 9.032618254423141479e-02 1.771373748779296875e-01 4.025057889521121979e-03 -5.430353339761495590e-03 -2.490690536797046661e-02 2.508856058120727539e-01 -3.156335353851318359e-01 9.938440285623073578e-03 -1.995960250496864319e-02 -1.035166829824447632e-01 -1.443916857242584229e-01 -2.011542469263076782e-01 -2.017345838248729706e-02 -2.641237974166870117e-01 -7.322760671377182007e-02 -7.021796703338623047e-02 -3.898584470152854919e-02 4.298718273639678955e-01
-1.244611218571662903e-01 -2.687317319214344025e-02 -1.011913716793060303e-01 -3.121388889849185944e-02 -2.207811027765274048e-01 8.613196015357971191e-02 1.541651934385299683e-01 4.238733053207397461e-01 -2.126483172178268433e-01 -1.262760069221258163e-02 2.658555507659912109e-01 2.052857875823974609e-01 -8.835963159799575806e-02 3.415890969336032867e-03 7.322473824024200439e-02 1.357251554727554321e-01 -4.346339777112007141e-02 -4.241504147648811340e-02 -7.869647443294525146e-02 6.467458605766296387e-02 -6.426267325878143311e-02 9.118756651878356934e-02 -1.087018251419067383e-01 -2.304454147815704346e-01 -6.923875957727432251e-02 2.268064953386783600e-02 -2.863544523715972900e-01 -6.846071779727935791e-02 7.615961879491806030e-02 1.250544637441635132e-01 5.120067596435546875e-01 2.369775474071502686e-01
-2.700366377830505371e-01 2.092239111661911011e-01 -1.615161746740341187e-01 6.275868415832519531e-02 -2.160423249006271362e-01 2.560443431138992310e-02 -1.460194438695907593e-01 -8.185850083827972412e-02 -3.020991683006286621e-01 -1.704728156328201294e-01 -5.630759522318840027e-02 -7.522646337747573853e-03 1.289598941802978516e-01 -6.899709999561309814e-02 -5.725639313459396362e-02 -8.951521664857864380e-02 4.147866368293762207e-01 -5.267657339572906494e-02 -1.131647750735282898e-01 7.780999690294265747e-02 1.669969856739044189e-01 -1.633395701646804810e-01 2.350609190762042999e-02 -6.792037189006805420e-02 -3.639708831906318665e-02 -5.715109035372734070e-02 -6.180196255445480347e-02 7.525832206010818481e-02 2.072237282991409302e-01 -7.918676733970642090e-02 4.266197681427001953e-01 3.506916463375091553e-01
-1.652899533510208130e-01 -8.606107532978057861e-02 -1.108267232775688171e-01 5.356132611632347107e-02 -4.943849742412567139e-01 -9.319674968719482422e-02 -9.637390077114105225e-02 1.778149604797363281e-01 -2.413284592330455780e-02 -1.822400391101837158e-01 -1.474286168813705444e-01 -2.723732590675354004e-01 8.030247688293457031e-02 -5.113915074616670609e-03 9.669295698404312134e-02 1.627875268459320068e-01 -3.480808436870574951e-02 -2.649967372417449951e-01 -8.189156651496887207e-02 6.232371553778648376e-02 3.575909733772277832e-01 9.923373162746429443e-02 1.829569786787033081e-01 1.163053065538406372e-01 2.179316282272338867e-01 -1.055192574858665466e-01 -2.255030721426010132e-01 9.065173566341400146e-03 -9.895160049200057983e-02 2.712035179138183594e-01 -9.663379192352294922e-02 1.228235810995101929e-01
-3.237729892134666443e-02 -9.512314572930335999e-03 -1.344072818756103516e-01 2.570058032870292664e-02 -2.395688444375991821e-01 1.269848197698593140e-01 1.130718588829040527e-01 3.804312944412231445e-01 -2.326822876930236816e-01 -2.011446207761764526e-01 -3.292511450126767159e-03 1.456909924745559692e-01 -4.408830031752586365e-02 1.459874957799911499e-01 8.108520507812500000e-02 3.211053311824798584e-01 -1.332906931638717651e-01 -9.154988080263137817e-02 1.111326590180397034e-01 2.120978981256484985e-01 -4.151955991983413696e-02 -1.081242114305496216e-01 1.935208681970834732e-03 -3.992017209529876709e-01 1.186336055397987366e-01 9.998029470443725586e-02 -4.750430583953857422e-02 -1.833577305078506470e-01 -1.092419475317001343e-01 -1.003959104418754578e-01 3.965955674648284912e-01 6.939310580492019653e-02
-2.504012286663055420e-01 -1.907921582460403442e-01 -7.550867646932601929e-02 1.150160469114780426e-02 -3.308975398540496826e-01 -2.029930204153060913e-01 7.027994096279144287e-02 3.288674354553222656e-01 -1.357242697849869728e-03 -3.129813373088836670e-01 1.385392993688583374e-01 -1.130084395408630371e-01 3.892694115638732910e-01 1.578983813524246216e-01 8.981873840093612671e-02 2.939500100910663605e-02 -2.347794920206069946e-02 2.171716094017028809e-01 -2.773099839687347412e-01 1.372915804386138916e-01 3.041162900626659393e-02 1.457531154155731201e-01 -1.976374685764312744e-01 -5.056381598114967346e-02 1.232429742813110352e-01 1.387787610292434692e-01 -9.237752109766006470e-02 -8.540616184473037720e-02 -1.201383695006370544e-01 -1.222906783223152161e-01 1.634983569383621216e-01 4.803433269262313843e-02
-5.266804620623588562e-02 -1.763467192649841309e-01 -1.301881670951843262e-01 -4.360106959939002991e-02 -2.298883199691772461e-01 3.377619385719299316e-02 -2.092108726501464844e-01 4.923953711986541748e-01 5.642389506101608276e-02 -1.683962047100067139e-01 2.327945232391357422e-01 -1.718709617853164673e-02 1.414935886859893799e-01 1.079456359148025513e-01 -1.654310710728168488e-02 2.736297547817230225e-01 -9.780078195035457611e-03 -2.555897235870361328e-01 8.430168032646179199e-03 3.571105748414993286e-02 1.062569692730903625e-01 6.420019268989562988e-02 6.173544377088546753e-02 3.342255949974060059e-01 -1.235562860965728760e-01 7.148456573486328125e-02 -2.346670180559158325e-01 -1.230451017618179321e-01 1.019503474235534668e-01 3.290531039237976074e-01 -8.811212144792079926e-03 8.477181196212768555e-02
-1.504354029893875122e-01 -6.387618370354175568e-03 -9.515851736068725586e-02 -1.073177605867385864e-01 -6.764785200357437134e-02 1.966494023799896240e-01 5.112436041235923767e-02 1.953619718551635742e-01 -2.424809187650680542e-01 -1.538571864366531372e-01 2.324584573507308960e-01 2.336593270301818848e-01 1.408036202192306519e-01 1.996559649705886841e-01 -9.332700073719024658e-02 1.255179494619369507e-01 2.243749797344207764e-01 1.776084303855895996e-01 -2.521012127399444580e-01 1.362239420413970947e-01 2.359590232372283936e-01 3.441144824028015137e-01 -2.231472730636596680e-01 -2.296462357044219971e-01 1.577993333339691162e-01 2.280154526233673096e-01 -1.039735414087772369e-02 2.690427564084529877e-02 -6.421295553445816040e-02 1.684672534465789795e-01 4.800434783101081848e-02 2.105148285627365112e-01
-4.888689517974853516e-02 4.136355593800544739e-02 -1.550761163234710693e-01 1.586732417345046997e-01 -2.027300894260406494e-01 -4.310536757111549377e-02 -3.446827875450253487e-03 1.533033251762390137e-01 -3.578186631202697754e-01 1.154102385044097900e-01 2.992473542690277100e-01 2.412946969270706177e-01 6.000026687979698181e-02 1.023712679743766785e-01 -2.420129030942916870e-01 1.079577282071113586e-01 -1.347204893827438354e-01 -3.681389987468719482e-01 -1.907719075679779053e-01 2.146572768688201904e-01 8.082043379545211792e-03 1.933980286121368408e-01 1.065848860889673233e-02 -9.262884408235549927e-02 3.215810656547546387e-01 1.574617773294448853e-01 1.306976974010467529e-01 5.918370932340621948e-02 -5.321639403700828552e-02 1.526273041963577271e-01 1.753557771444320679e-01 1.370833665132522583e-01
-3.517054021358489990e-01 1.573558151721954346e-01 -4.472974315285682678e-02 1.087075173854827881e-01 -3.455321192741394043e-01 1.505020707845687866e-01 -6.887031346559524536e-02 1.288553774356842041e-01 -1.125633642077445984e-01 -8.659200370311737061e-02 2.997900247573852539e-01 -3.969223424792289734e-02 1.492791771888732910e-01 3.716998919844627380e-02 -5.596068874001502991e-02 -2.099465020000934601e-02 2.253483794629573822e-02 -2.197293192148208618e-01 1.323602497577667236e-01 1.357549577951431274e-01 -6.346716731786727905e-02 1.378000527620315552e-01 -2.233983762562274933e-02 1.538742184638977051e-01 -3.818765655159950256e-02 -7.177457213401794434e-02 -1.192681863903999329e-02 -1.857461333274841309e-01 3.603339791297912598e-01 -9.746977686882019043e-02 -9.444021433591842651e-02 4.626373648643493652e-01
-1.265777796506881714e-01 1.283514350652694702e-01 1.248427629470825195e-01 -7.719732820987701416e-02 -2.711218595504760742e-01 1.788621582090854645e-02 -1.132885441184043884e-01 2.541015744209289551e-01 -9.455919265747070312e-02 -2.044154703617095947e-01 2.038381099700927734e-01 2.337250411510467529e-01 8.886742591857910156e-02 2.465225988999009132e-03 -8.105603605508804321e-02 -4.224487394094467163e-02 -1.996146440505981445e-01 -3.798229247331619263e-02 -2.208965271711349487e-01 1.575212478637695312e-01 8.145771920680999756e-02 -3.608179390430450439e-01 -3.455274179577827454e-02 1.801680587232112885e-02 -9.579847753047943115e-02 1.964913606643676758e-01 -4.363292157649993896e-01 -1.029964610934257507e-01 6.659156084060668945e-02 -7.267697900533676147e-02 2.945036888122558594e-01 1.819353252649307251e-01
-3.118176758289337158e-02 -2.820014953613281250e-01 -2.332948148250579834e-01 1.392854154109954834e-01 -2.508553862571716309e-01 -8.820163458585739136e-02 8.582003414630889893e-02 5.184988677501678467e-02 -1.520090699195861816e-01 -1.488573104143142700e-01 1.408064514398574829e-01 6.729002296924591064e-02 3.146255016326904297e-01 3.304766714572906494e-01 2.375260591506958008e-01 2.993833273649215698e-02 9.743406623601913452e-02 2.153180725872516632e-02 -3.168255686759948730e-01 3.284006714820861816e-01 -3.060742840170860291e-02 4.129166901111602783e-02 -6.106032431125640869e-02 1.782344281673431396e-01 1.140533313155174255e-01 3.370899707078933716e-02 -7.610303908586502075e-02 -5.977493897080421448e-02 -2.689554691314697266e-01 -1.033147424459457397e-01 2.097457200288772583e-01 1.514676660299301147e-01
-1.116403862833976746e-01 -2.675185799598693848e-01 -1.942243725061416626e-01 1.615655869245529175e-01 -4.484300017356872559e-01 -1.091968454420566559e-02 8.561475574970245361e-02 1.452226340770721436e-01 -4.670390114188194275e-02 -2.740573585033416748e-01 1.615031808614730835e-01 -8.847793191671371460e-02 1.464428938925266266e-02 2.932607233524322510e-01 -1.164657846093177795e-01 1.665916591882705688e-01 1.349679529666900635e-01 -2.562160976231098175e-02 -3.809179961681365967e-01 9.511037915945053101e-02 -8.173698931932449341e-02 6.661139428615570068e-02 -2.211268395185470581e-01 -3.210000693798065186e-02 -1.536572277545928955e-01 2.239408344030380249e-01 -1.574874073266983032e-01 -6.026808917522430420e-02 5.127899721264839172e-02 8.141066133975982666e-02 -1.842477917671203613e-01 6.572636216878890991e-02
-8.068628609180450439e-03 -1.849811971187591553e-01 -1.410062909126281738e-01 1.928414106369018555e-01 -9.588651359081268311e-02 1.869706809520721436e-01 -2.626209557056427002e-01 -1.415326632559299469e-02 -2.512312531471252441e-01 -1.154194772243499756e-01 2.488368898630142212e-01 5.273687466979026794e-02 3.271002471446990967e-01 1.331236492842435837e-02 2.828516066074371338e-01 -4.392853006720542908e-02 -1.472924947738647461e-01 1.962321549654006958e-01 3.590822592377662659e-02 2.344921529293060303e-01 -4.127336293458938599e-02 -1.314183883368968964e-02 4.709362611174583435e-02 -9.998579323291778564e-02 -2.941920247394591570e-04 -6.975236348807811737e-03 1.071544587612152100e-01 1.660904139280319214e-01 -4.071710109710693359e-01 -1.083012893795967102e-01 6.851922720670700073e-02 3.364213109016418457e-01
2.554588578641414642e-02 -2.201040647923946381e-02 -6.962937116622924805e-02 2.068637311458587646e-02 -2.899281382560729980e-01 -1.691338717937469482e-01 -2.323341518640518188e-01 2.131635397672653198e-01 1.563575714826583862e-01 -2.771033644676208496e-01 1.368301063776016235e-01 -2.321366667747497559e-01 2.575050294399261475e-01 -7.835882902145385742e-02 1.861807331442832947e-02 2.639772295951843262e-01 -1.312235444784164429e-01 4.198592156171798706e-02 -1.608960181474685669e-01 4.366525448858737946e-03 3.432526588439941406e-01 2.380095124244689941e-01 1.489913016557693481e-01 -1.857056021690368652e-01 -3.161133825778961182e-02 -4.086259752511978149e-02 6.017081066966056824e-02 1.160084083676338196e-02 8.351206779479980469e-03 2.784188687801361084e-01 -9.562182426452636719e-02 3.098086714744567871e-01
5.316750705242156982e-02 -3.869802877306938171e-02 -2.692531049251556396e-01 -1.416709870100021362e-01 -2.601386904716491699e-01 -1.595197170972824097e-01 -1.969828158617019653e-01 3.121233880519866943e-01 -1.447175592184066772e-01 -1.742756813764572144e-01 1.411896944046020508e-01 -1.300754994153976440e-01 -4.521287232637405396e-02 1.122025847434997559e-01 -3.161444067955017090e-01 3.549183309078216553e-01 -7.672452181577682495e-02 1.403737999498844147e-02 -2.275200784206390381e-01 9.399254620075225830e-02 -1.331903934478759766e-01 -1.644140630960464478e-01 -1.406843513250350952e-01 -8.259211480617523193e-02 -6.765426695346832275e-02 3.691318035125732422e-01 1.599650643765926361e-02 1.525443396531045437e-03 -9.736546874046325684e-02 1.003589630126953125e-01 2.547920914366841316e-03 2.152385562658309937e-01
-3.011684715747833252e-01 1.230365261435508728e-01 -1.663653999567031860e-01 5.911856889724731445e-02 1.147439256310462952e-01 5.196190252900123596e-02 -3.939390182495117188e-01 3.882620017975568771e-03 -1.103590205311775208e-01 -6.808234751224517822e-02 -7.181728631258010864e-02 -1.141216233372688293e-02 -8.656128495931625366e-02 5.603163316845893860e-02 -1.220429465174674988e-01 1.625820100307464600e-01 1.962878555059432983e-01 -8.704541623592376709e-02 -3.805970847606658936e-01 1.380405277013778687e-01 -1.701222360134124756e-02 -1.881618350744247437e-01 -1.486034691333770752e-01 -6.558192521333694458e-02 2.391484938561916351e-02 2.389525026082992554e-01 -1.735295504331588745e-01 1.687833070755004883e-01 7.981370389461517334e-02 -7.210645359009504318e-03 -1.513627022504806519e-01 4.473912119865417480e-01
-2.118790745735168457e-01 -4.512961581349372864e-02 -1.816095709800720215e-01 -1.276111602783203125e-01 -1.360286772251129150e-01 1.331262290477752686e-01 -3.529187738895416260e-01 1.883987486362457275e-01 -1.138480454683303833e-01 -4.442276805639266968e-02 4.327280819416046143e-01 9.672953933477401733e-02 -2.125509083271026611e-01 6.849823892116546631e-02 1.196269169449806213e-01 1.772451102733612061e-01 8.258765935897827148e-02 -3.703263029456138611e-02 -1.686848253011703491e-01 1.854240298271179199e-01 9.888064116239547729e-02 -1.383498013019561768e-01 -1.299737691879272461e-01 -2.241905629634857178e-01 2.716708779335021973e-01 7.832037657499313354e-02 -2.939200997352600098e-01 -1.791002303361892700e-01 -6.538942456245422363e-02 1.280055344104766846e-01 2.390518598258495331e-02 1.168395280838012695e-01
-5.282999947667121887e-02 -4.222032055258750916e-02 -3.001789376139640808e-02 2.317793294787406921e-02 -2.327916622161865234e-01 4.919345490634441376e-03 -3.681982681155204773e-02 3.398300111293792725e-01 4.560595378279685974e-02 -5.124821327626705170e-03 1.704759709537029266e-02 2.541590295732021332e-02 3.853749334812164307e-01 2.786458730697631836e-01 9.974689781665802002e-02 1.865546554327011108e-01 -1.239265874028205872e-01 -6.074833869934082031e-02 -4.075654149055480957e-01 1.095148324966430664e-01 1.524626370519399643e-02 -1.315456777811050415e-01 1.341703981161117554e-01 1.980958580970764160e-01 2.694826126098632812e-01 -2.206820249557495117e-01 -1.336104869842529297e-01 -2.178809493780136108e-01 -1.063517108559608459e-01 3.189504519104957581e-02 -6.550661474466323853e-02 2.716318666934967041e-01
-2.707461714744567871e-01 -1.115718483924865723e-01 -2.096564471721649170e-01 2.012727111577987671e-01 -2.071499377489089966e-01 -5.517101380974054337e-03 -1.897396892309188843e-01 3.952164053916931152e-01 1.151690557599067688e-01 -1.376452147960662842e-01 -1.932440139353275299e-02 1.711057573556900024e-01 2.701151371002197266e-01 3.468503430485725403e-02 1.521541029214859009e-01 -5.557429045438766479e-02 1.022346019744873047e-01 -1.882517635822296143e-01 -2.666378617286682129e-01 -7.032612711191177368e-02 1.807787120342254639e-01 4.142205417156219482e-02 -4.637685790657997131e-02 1.269179284572601318e-01 1.909618526697158813e-01 -7.058785110712051392e-02 -6.381908059120178223e-02 -3.498761653900146484e-01 -4.304189980030059814e-02 2.620525658130645752e-01 1.386301070451736450e-01 1.058653555810451508e-02
-7.021401822566986084e-02 -6.174781918525695801e-02 -1.444393396377563477e-01 -1.416601985692977905e-01 -3.641605749726295471e-02 1.486164927482604980e-01 3.867247328162193298e-02 3.279781639575958252e-01 -2.957496941089630127e-01 2.129268599674105644e-03 1.994680762290954590e-01 1.981296092271804810e-01 1.527303904294967651e-01 1.215648874640464783e-01 1.179454550147056580e-01 -3.634463297203183174e-03 3.762735426425933838e-01 -8.088009059429168701e-02 -8.341914415359497070e-02 8.140683174133300781e-02 2.634007930755615234e-01 1.292344331741333008e-01 -2.726267576217651367e-01 -2.232396155595779419e-01 -8.614973723888397217e-02 2.091197371482849121e-01 -9.415028989315032959e-02 1.783611476421356201e-01 -1.202593445777893066e-01 1.834193617105484009e-01 -6.169993802905082703e-02 2.891553640365600586e-01
2.383246086537837982e-02 2.060010284185409546e-01 -2.609377205371856689e-01 1.387751940637826920e-02 -7.799860555678606033e-03 2.084180898964405060e-02 -4.469528794288635254e-02 1.373943090438842773e-01 -7.513193786144256592e-02 -3.888886868953704834e-01 -1.252464577555656433e-02 4.232044517993927002e-02 2.162596732378005981e-01 -8.874214440584182739e-02 -2.549180760979652405e-02 1.172709092497825623e-02 -9.000057727098464966e-02 1.804691040888428688e-03 -2.234050817787647247e-02 1.104532368481159210e-02 1.174274608492851257e-01 1.431457847356796265e-01 -9.865295886993408203e-02 -4.518885314464569092e-01 5.179817602038383484e-02 2.231789529323577881e-01 -1.950589567422866821e-01 -1.624385453760623932e-02 -2.463822066783905029e-01 -2.274595648050308228e-01 1.882538795471191406e-01 3.968136608600616455e-01
-7.780636847019195557e-02 1.112976893782615662e-01 -2.248837798833847046e-01 -1.384529769420623779e-01 9.386966936290264130e-03 -2.462939359247684479e-02 -9.425069391727447510e-02 1.530116647481918335e-01 -1.864731907844543457e-01 -2.430108040571212769e-01 2.192127108573913574e-01 2.504407167434692383e-01 6.654917448759078979e-02 8.482444100081920624e-03 1.174557507038116455e-01 1.193801611661911011e-01 1.970581710338592529e-01 -4.313385859131813049e-02 -4.743386059999465942e-02 1.807050257921218872e-01 -2.378836274147033691e-02 -1.977101266384124756e-01 -1.293017715215682983e-01 -1.882692724466323853e-01 2.985685467720031738e-01 1.545003056526184082e-01 -2.797999382019042969e-01 -2.402259409427642822e-01 1.640717871487140656e-02 5.990826711058616638e-02 4.353300631046295166e-01 1.785514801740646362e-01
-1.773429214954376221e-01 -1.989426016807556152e-01 -3.772475421428680420e-01 1.067105904221534729e-01 6.068282201886177063e-02 8.464490622282028198e-02 -1.185382083058357239e-01 3.963397145271301270e-01 -2.602124214172363281e-01 6.288084387779235840e-02 1.832384169101715088e-01 4.145571589469909668e-02 4.999996349215507507e-02 -3.629998490214347839e-02 2.597707211971282959e-01 1.781111210584640503e-01 -7.097131758928298950e-02 -1.170146688818931580e-01 -5.599905923008918762e-02 2.673678472638130188e-02 1.571301221847534180e-01 9.885677136480808258e-03 -2.185716927051544189e-01 1.094512548297643661e-02 -3.275399282574653625e-02 -6.914005428552627563e-02 -9.056840837001800537e-02 -2.197321355342864990e-01 -1.029551103711128235e-01 4.673651605844497681e-02 2.624076604843139648e-01 3.795554041862487793e-01
8.665829896926879883e-03 3.184553608298301697e-02 2.213615477085113525e-01 1.429656334221363068e-02 4.350646585226058960e-02 1.023326292634010315e-01 -2.710883021354675293e-01 1.829179972410202026e-01 -1.461296081542968750e-01 -7.966917008161544800e-02 -1.614354401826858521e-01 7.502967119216918945e-02 1.655355244874954224e-01 2.722133100032806396e-01 1.276487559080123901e-01 3.304707109928131104e-01 2.731130421161651611e-01 -1.308905333280563354e-01 -3.019751608371734619e-01 2.602461576461791992e-01 2.497338950634002686e-01 -1.985847391188144684e-02 -1.229669600725173950e-01 9.613529592752456665e-02 -1.327180266380310059e-01 -1.556463725864887238e-02 -2.856498062610626221e-01 1.459407657384872437e-01 -1.562843844294548035e-02 1.114435791969299316e-01 5.291847884654998779e-02 2.646016478538513184e-01
-2.410243004560470581e-01 -1.163085848093032837e-01 -2.709797583520412445e-02 -1.111683174967765808e-01 1.316511034965515137e-01 9.901574999094009399e-02 -5.553042888641357422e-02 2.726928591728210449e-01 -6.471867114305496216e-02 -1.066781580448150635e-01 4.039396643638610840e-01 1.670593582093715668e-02 4.929503425955772400e-02 -2.939460277557373047e-01 8.930336683988571167e-02 8.594197034835815430e-02 -1.478499472141265869e-01 8.230761438608169556e-02 -8.740608394145965576e-02 1.876463741064071655e-01 3.366244733333587646e-01 -1.277755349874496460e-01 5.800674483180046082e-02 -7.569830864667892456e-02 6.039848923683166504e-02 1.382001042366027832e-01 1.049884781241416931e-01 -6.833371520042419434e-02 -3.499090671539306641e-01 2.982784807682037354e-02 -1.564056128263473511e-01 3.620006442070007324e-01
-1.704809367656707764e-01 -7.037822157144546509e-02 4.493352770805358887e-02 -3.123452514410018921e-02 -2.075322903692722321e-02 5.453348904848098755e-02 -1.630821377038955688e-01 1.707368642091751099e-01 -8.815998584032058716e-02 -1.073382943868637085e-01 7.372629642486572266e-02 -9.741996973752975464e-02 4.425920918583869934e-02 -1.969620138406753540e-01 -6.934923678636550903e-02 -9.585642814636230469e-02 1.031366288661956787e-01 -1.983503997325897217e-01 7.252092007547616959e-03 4.456262588500976562e-01 1.834548860788345337e-01 -3.048668503761291504e-01 1.604489833116531372e-01 -1.108606681227684021e-01 3.412917256355285645e-02 1.273055821657180786e-01 -2.080751657485961914e-01 -3.238581120967864990e-01 -1.532382518053054810e-01 1.532445996999740601e-01 -5.094680190086364746e-02 4.318625330924987793e-01
-4.530230909585952759e-02 -1.205631494522094727e-01 -3.848530650138854980e-01 1.149105653166770935e-01 -2.612158358097076416e-01 4.318711906671524048e-02 6.480798125267028809e-02 -2.797937579452991486e-02 -2.434638887643814087e-01 -2.548374831676483154e-01 5.042318627238273621e-02 1.614609956741333008e-01 5.929106101393699646e-02 -2.809029221534729004e-01 -1.276999711990356445e-02 1.198397949337959290e-01 2.480223923921585083e-01 -1.078243553638458252e-01 -2.580627799034118652e-01 2.509839236736297607e-01 1.062638536095619202e-01 -2.491694390773773193e-01 9.933097660541534424e-02 -2.659298479557037354e-01 -8.152650296688079834e-02 -9.848908334970474243e-02 9.771903604269027710e-02 -1.640140265226364136e-01 -1.236488074064254761e-01 -1.098335906863212585e-01 1.988740265369415283e-01 1.443806588649749756e-01
-2.487847581505775452e-02 -1.127454414963722229e-01 -2.816111147403717041e-01 9.718628227710723877e-02 -1.338865458965301514e-01 -2.431072145700454712e-01 1.438678503036499023e-01 2.662442624568939209e-01 -1.422601044178009033e-01 6.610260158777236938e-02 2.310190647840499878e-01 7.721517235040664673e-02 5.571825802326202393e-02 1.220383569598197937e-01 1.931721717119216919e-01 6.343621015548706055e-02 -9.861012548208236694e-02 -2.597610000520944595e-03 -1.850380748510360718e-01 2.588976919651031494e-01 1.495292037725448608e-01 -3.849966824054718018e-02 -2.090660333633422852e-01 -1.481226682662963867e-01 3.120160661637783051e-02 1.984589546918869019e-01 -4.955768585205078125e-02 1.790449954569339752e-02 -1.900933235883712769e-01 1.942227780818939209e-01 4.890976250171661377e-01 1.712698638439178467e-01
-3.998922109603881836e-01 -2.162672206759452820e-02 -2.624286711215972900e-01 -1.104618459939956665e-01 -2.637274265289306641e-01 9.414160251617431641e-02 -1.656040549278259277e-01 2.063153088092803955e-01 -2.218545228242874146e-01 1.457958370447158813e-01 1.011522784829139709e-01 3.068746924400329590e-01 9.465653449296951294e-02 -2.433551251888275146e-01 1.257069408893585205e-01 3.258331120014190674e-02 1.208675727248191833e-01 1.559813171625137329e-01 6.517575681209564209e-02 2.523090224713087082e-03 1.233181729912757874e-01 1.773452502675354481e-03 -9.054112434387207031e-02 -1.136238425970077515e-01 1.690474003553390503e-01 1.108595803380012512e-01 -8.163359016180038452e-02 -8.791291713714599609e-02 -8.744411915540695190e-02 2.241601794958114624e-01 2.368530482053756714e-01 3.185153603553771973e-01
-1.303416937589645386e-01 -6.644412875175476074e-02 -2.537607550621032715e-01 9.248544275760650635e-02 -2.140347808599472046e-01 -1.444417238235473633e-01 1.017082408070564270e-01 1.348914951086044312e-01 -2.480634599924087524e-01 -4.072228912264108658e-03 1.786699332296848297e-02 2.686882913112640381e-01 1.905293613672256470e-01 -1.037305146455764771e-01 1.820529252290725708e-01 1.405308842658996582e-01 8.119197934865951538e-02 -1.457404345273971558e-01 -7.541609555482864380e-02 9.171833097934722900e-02 -9.844431281089782715e-02 1.241110116243362427e-01 -1.699664741754531860e-01 -1.217483505606651306e-01 -2.735223853960633278e-03 2.030030451714992523e-02 -3.610141873359680176e-01 7.081241160631179810e-02 -3.500327765941619873e-01 1.387421637773513794e-01 4.197348058223724365e-01 1.093711853027343750e-01
-2.534542083740234375e-01 -2.873120643198490143e-02 4.498076811432838440e-02 -1.679843813180923462e-01 -3.151884675025939941e-01 -1.057856604456901550e-01 -2.273207157850265503e-01 -2.221881970763206482e-02 3.422005847096443176e-02 4.634947329759597778e-02 2.317601591348648071e-01 -1.062563583254814148e-01 2.320133447647094727e-01 4.334655031561851501e-02 5.999481678009033203e-02 1.187490820884704590e-01 -1.803596913814544678e-01 8.764300495386123657e-02 -8.713659644126892090e-02 2.269030511379241943e-01 5.149294156581163406e-03 1.143892705440521240e-01 -5.574759095907211304e-02 -1.680503226816654205e-02 -2.951875887811183929e-02 -1.115016639232635498e-01 -3.453683480620384216e-02 -1.848291456699371338e-01 1.855353266000747681e-01 -1.062472835183143616e-01 -6.458306312561035156e-02 6.212299466133117676e-01
-3.586543500423431396e-01 1.555850263684988022e-02 -3.220230340957641602e-02 1.417795866727828979e-01 -3.655309081077575684e-01 1.247042790055274963e-01 -1.006941944360733032e-01 2.801581621170043945e-01 1.363212149590253830e-02 -2.519310116767883301e-01 -6.813851743936538696e-02 -8.518303185701370239e-02 2.326467037200927734e-01 -1.399807333946228027e-01 2.219984233379364014e-01 -6.981831393204629421e-04 -1.307672411203384399e-01 2.178380787372589111e-01 -5.585397779941558838e-02 -1.624884754419326782e-01 -1.114063188433647156e-01 -2.025445848703384399e-01 -6.130180880427360535e-02 -6.363054364919662476e-02 3.081179857254028320e-01 1.817290335893630981e-01 -1.868144571781158447e-01 -3.497030586004257202e-02 -2.578573226928710938e-01 -9.877744130790233612e-03 1.648645848035812378e-01 2.160254120826721191e-02
2.125043123960494995e-01 -2.394154220819473267e-01 -4.720398411154747009e-02 3.307067453861236572e-01 -3.615530431270599365e-01 -1.077079996466636658e-01 -2.851524651050567627e-01 2.787889540195465088e-01 -3.149865269660949707e-01 -2.231862992048263550e-01 1.404902040958404541e-01 7.628134638071060181e-02 -4.956142511218786240e-03 1.396388411521911621e-01 -2.371465601027011871e-02 9.883471578359603882e-02 -1.526488806121051311e-03 1.016920879483222961e-01 -7.782089710235595703e-02 1.712990701198577881e-01 1.873918026685714722e-01 1.976645439863204956e-01 9.634227491915225983e-03 1.258422881364822388e-01 1.163619104772806168e-02 -4.819691181182861328e-02 1.889910399913787842e-01 -5.776591971516609192e-02 -1.657432168722152710e-01 1.103050559759140015e-01 -3.762394189834594727e-02 2.484058439731597900e-01
-1.222450509667396545e-01 2.996003925800323486e-01 9.470628201961517334e-02 2.544865310192108154e-01 -9.629320353269577026e-02 -1.808529198169708252e-01 -1.935018599033355713e-01 2.139275372028350830e-01 1.073031350970268250e-01 -2.753710448741912842e-01 2.378476560115814209e-01 2.646661922335624695e-02 4.381462931632995605e-01 -1.967303082346916199e-02 -2.233320325613021851e-01 2.607881426811218262e-01 2.619770467281341553e-01 -1.834611892700195312e-01 4.445517808198928833e-02 9.308754652738571167e-02 8.768008649349212646e-02 1.323703080415725708e-01 -1.513194143772125244e-01 -6.645773351192474365e-02 -5.036261677742004395e-02 3.228135174140334129e-03 -1.695164144039154053e-01 9.372961521148681641e-02 -4.570633918046951294e-02 3.428402170538902283e-02 1.172924786806106567e-01 1.377238929271697998e-01
-7.444631308317184448e-02 -4.925472289323806763e-02 -1.097246110439300537e-01 1.921756118535995483e-01 -2.439386695623397827e-01 -8.664481341838836670e-02 2.319570928812026978e-01 3.809980452060699463e-01 -1.367298066616058350e-01 -5.536621436476707458e-02 -5.995376035571098328e-02 -1.005182266235351562e-01 -7.780491560697555542e-02 7.883381098508834839e-02 -3.332893252372741699e-01 -1.189941540360450745e-03 2.801410257816314697e-01 -7.090412825345993042e-02 -2.024887204170227051e-01 2.133903801441192627e-01 -2.957849577069282532e-02 -2.320369929075241089e-01 9.738645702600479126e-02 -6.497422605752944946e-02 2.252423018217086792e-01 1.042537614703178406e-01 -2.313837558031082153e-01 9.589417278766632080e-02 -5.377696827054023743e-02 -7.246304303407669067e-02 -9.224504977464675903e-02 3.725841939449310303e-01
-3.262291848659515381e-02 1.812546104192733765e-01 -3.411659300327301025e-01 2.106143981218338013e-01 -8.098646253347396851e-02 -2.523692697286605835e-02 1.568572819232940674e-01 2.422585636377334595e-01 -2.438640743494033813e-01 -8.672707527875900269e-02 1.704051941633224487e-01 2.579646371304988861e-02 1.081000044941902161e-01 -1.574096232652664185e-01 -2.588334307074546814e-02 9.442218393087387085e-02 2.332215905189514160e-01 -1.298916637897491455e-01 -2.085434198379516602e-01 -6.441204342991113663e-03 1.604069173336029053e-01 -3.272814452648162842e-01 6.840893626213073730e-02 -2.304858416318893433e-01 1.779067330062389374e-02 4.690384864807128906e-02 1.857198625802993774e-01 -2.286958992481231689e-01 6.781523674726486206e-02 2.191188633441925049e-01 1.345769315958023071e-01 3.265287280082702637e-01
1.261422783136367798e-01 -5.167289078235626221e-02 1.626481488347053528e-02 2.969765067100524902e-01 -3.063281178474426270e-01 -2.414607852697372437e-01 -3.370198011398315430e-01 2.764847576618194580e-01 -3.324477076530456543e-01 -1.080006510019302368e-01 1.093716323375701904e-01 -4.077192023396492004e-02 8.774330466985702515e-02 1.260558515787124634e-01 -8.813206851482391357e-02 7.347854971885681152e-02 1.064195111393928528e-01 1.760916560888290405e-01 7.974474877119064331e-02 2.995642125606536865e-01 1.142123043537139893e-01 -2.399802207946777344e-01 4.381876811385154724e-02 -8.206554502248764038e-02 -9.855594485998153687e-02 8.750759065151214600e-03 5.154807865619659424e-02 1.678072065114974976e-01 -2.944684922695159912e-01 1.142744123935699463e-01 1.118530333042144775e-01 8.727835118770599365e-02
-3.769119679927825928e-01 -6.824788451194763184e-02 -3.176484704017639160e-01 1.483880877494812012e-01 -2.423020601272583008e-01 -1.328228861093521118e-01 4.531925916671752930e-02 2.108367979526519775e-01 -2.425048947334289551e-01 -2.906266748905181885e-01 -3.411623090505599976e-02 2.553989738225936890e-02 2.089510560035705566e-01 5.859502404928207397e-02 1.475815754383802414e-02 2.895157597959041595e-02 4.259981960058212280e-02 -1.275232285261154175e-01 -1.759820729494094849e-01 1.703361123800277710e-01 -2.152944728732109070e-02 -1.312525719404220581e-01 -2.250260710716247559e-01 -3.214076533913612366e-02 1.951665282249450684e-01 2.226519733667373657e-01 3.199707567691802979e-01 1.736200749874114990e-01 -1.678918139077723026e-03 -9.192825108766555786e-02 -1.136550530791282654e-01 1.590011566877365112e-01
-1.444340795278549194e-01 -3.289454057812690735e-02 8.195032924413681030e-02 3.524607717990875244e-01 -3.497589528560638428e-01 -1.671878546476364136e-01 -1.323938369750976562e-01 3.015995919704437256e-01 3.099399327766150236e-04 -1.986428201198577881e-01 7.199551165103912354e-02 3.832979872822761536e-02 2.903141677379608154e-01 1.327305436134338379e-01 -6.196282920427620411e-04 2.716189622879028320e-01 1.711302250623703003e-01 6.248100847005844116e-02 -1.232000142335891724e-01 -4.143502935767173767e-02 -5.117763206362724304e-02 1.840604841709136963e-01 -1.319812331348657608e-02 1.596690714359283447e-01 1.028069760650396347e-03 3.893118500709533691e-01 1.825367845594882965e-02 4.995711520314216614e-02 1.004189476370811462e-01 1.003151983022689819e-01 8.507817238569259644e-02 2.692970037460327148e-01
6.833007931709289551e-02 9.990119189023971558e-02 3.893331810832023621e-02 4.252077639102935791e-02 -1.637312322854995728e-01 1.599338054656982422e-01 1.143842339515686035e-01 4.166806042194366455e-01 -1.048562601208686829e-01 -1.211785450577735901e-01 1.293499916791915894e-01 2.531783580780029297e-01 -8.039610832929611206e-02 -2.976439297199249268e-01 1.292073130607604980e-01 2.051491588354110718e-01 -1.335333585739135742e-01 4.147147014737129211e-02 -2.679412662982940674e-01 1.061796471476554871e-01 1.798866391181945801e-01 -2.220693975687026978e-02 -8.543374715372920036e-04 -3.042070195078849792e-02 -1.051194146275520325e-01 -2.348404973745346069e-01 -4.802043363451957703e-02 6.729871779680252075e-02 -9.367973357439041138e-02 1.364847272634506226e-01 -8.965405821800231934e-02 4.875599145889282227e-01
-1.652410179376602173e-01 -1.432085633277893066e-01 -9.769151359796524048e-02 6.907192617654800415e-02 -1.925055868923664093e-02 4.179155826568603516e-02 -3.139204382896423340e-01 2.765268683433532715e-01 -1.857113242149353027e-01 -1.494919210672378540e-01 1.927756071090698242e-01 2.971351742744445801e-01 4.531328752636909485e-02 5.909440293908119202e-02 1.112366542220115662e-01 1.701671332120895386e-01 -2.304493188858032227e-01 -6.997465621680021286e-03 -2.075786590576171875e-01 2.676398754119873047e-01 1.906165480613708496e-01 1.400536000728607178e-01 -2.207339555025100708e-01 -3.674149885773658752e-02 1.403259187936782837e-01 -1.753707081079483032e-01 7.210370898246765137e-02 2.639886140823364258e-01 1.024433448910713196e-01 -1.379196047782897949e-01 -1.762006729841232300e-01 2.679189443588256836e-01
-3.640811443328857422e-01 2.564651072025299072e-01 -1.505454331636428833e-01 -1.203370392322540283e-01 -4.153682887554168701e-01 -1.038307771086692810e-01 -1.726444251835346222e-02 2.749138474464416504e-01 6.589400023221969604e-02 1.595664769411087036e-02 5.707691982388496399e-02 1.191892772912979126e-01 2.010293751955032349e-01 -1.127877160906791687e-01 1.481798589229583740e-01 -4.531760886311531067e-02 2.927123308181762695e-01 1.175552606582641602e-01 1.641352847218513489e-02 4.621419310569763184e-02 1.112111434340476990e-01 -3.563363477587699890e-02 -2.284387052059173584e-01 -1.235813274979591370e-01 2.292335778474807739e-01 7.370325922966003418e-02 9.616596996784210205e-02 1.463443487882614136e-01 -1.518344134092330933e-01 7.572115957736968994e-02 2.400435954332351685e-01 2.192731797695159912e-01
-2.454968690872192383e-01 1.406439840793609619e-01 1.217599213123321533e-01 -6.618119776248931885e-02 -2.559463381767272949e-01 4.101713374257087708e-02 -3.681471049785614014e-01 1.390355266630649567e-02 -5.288617312908172607e-02 -1.906834542751312256e-01 2.753629684448242188e-01 -2.535603046417236328e-01 3.141204640269279480e-02 1.134353280067443848e-01 -4.446660727262496948e-02 -2.684841156005859375e-01 1.498318463563919067e-01 -9.774040430784225464e-02 -1.692707985639572144e-01 1.109437122941017151e-01 7.212908565998077393e-02 -2.241540551185607910e-01 -7.761001586914062500e-02 -1.296732481569051743e-02 -1.017287597060203552e-01 2.460046559572219849e-01 -2.608257532119750977e-01 -1.052026599645614624e-01 -1.416918486356735229e-01 1.855103522539138794e-01 -1.114580482244491577e-01 2.813489735126495361e-01
-6.711933761835098267e-02 5.707405973225831985e-03 -1.953885555267333984e-01 5.929738283157348633e-02 -3.959200978279113770e-01 -8.739046007394790649e-02 6.421139836311340332e-02 2.675323784351348877e-01 -1.520378589630126953e-01 2.897590771317481995e-02 1.375241428613662720e-01 -1.107328832149505615e-01 2.169608771800994873e-01 3.989330530166625977e-01 8.082946389913558960e-02 9.669152647256851196e-02 9.434083849191665649e-02 -4.340987652540206909e-02 -3.285915851593017578e-01 9.511397778987884521e-02 -1.694158315658569336e-01 7.945304363965988159e-02 2.326992154121398926e-01 1.250342726707458496e-01 2.731797695159912109e-01 -1.299670990556478500e-02 -1.632218211889266968e-01 -1.410225033760070801e-01 -1.471395343542098999e-01 1.730012893676757812e-02 1.363999396562576294e-01 2.048689275979995728e-01
-2.189664691686630249e-01 1.852950602769851685e-01 -2.548260986804962158e-01 -1.368308365345001221e-01 -2.478343993425369263e-01 -1.320094168186187744e-01 -2.727141976356506348e-01 2.834581732749938965e-01 -2.578600347042083740e-01 5.801142193377017975e-03 -9.019325673580169678e-02 -1.909250020980834961e-01 6.048349663615226746e-02 1.096261814236640930e-01 -2.057848125696182251e-02 2.020814865827560425e-01 3.271406516432762146e-02 -6.180253345519304276e-03 -1.244453638792037964e-01 -7.041514664888381958e-02 -1.813819557428359985e-01 2.818492949008941650e-01 -1.324699372053146362e-01 -5.138916149735450745e-02 -6.458878517150878906e-02 2.238415926694869995e-02 -3.269934952259063721e-01 6.288636475801467896e-02 -1.401759535074234009e-01 1.477596759796142578e-01 3.313017189502716064e-01 1.075412258505821228e-01
-1.416808217763900757e-01 4.241139814257621765e-02 1.484823524951934814e-01 1.950722746551036835e-02 -1.544954627752304077e-01 1.201353892683982849e-01 -9.787169843912124634e-02 1.537342220544815063e-01 -1.765460669994354248e-01 -2.767392992973327637e-01 3.084397315979003906e-01 5.473026633262634277e-02 2.985398471355438232e-01 1.948195844888687134e-01 -1.224738210439682007e-01 -1.412366479635238647e-01 -1.749227344989776611e-01 -8.894114941358566284e-02 -4.015475884079933167e-02 2.334108203649520874e-01 2.323020398616790771e-01 -3.081635832786560059e-01 -8.323328569531440735e-03 -6.573443114757537842e-02 4.913315549492835999e-02 1.181222274899482727e-01 -4.483172595500946045e-01 -5.527653917670249939e-02 1.534370332956314087e-01 -9.521014057099819183e-03 8.899182826280593872e-02 1.280204504728317261e-01
-1.418618708848953247e-01 -1.524652726948261261e-02 -3.350716829299926758e-01 2.496115118265151978e-01 -3.538452088832855225e-01 6.850967183709144592e-03 1.349105983972549438e-01 3.083425462245941162e-01 9.069902449846267700e-02 3.149969130754470825e-02 7.739847153425216675e-02 1.643770039081573486e-01 1.269956827163696289e-01 9.272576123476028442e-02 4.893797263503074646e-02 2.482419088482856750e-02 5.991288274526596069e-02 -2.641793191432952881e-01 -3.422127664089202881e-01 2.184883654117584229e-01 1.400337088853120804e-02 1.134475972503423691e-02 1.076254844665527344e-01 3.539527952671051025e-02 3.333379030227661133e-01 -2.205142229795455933e-01 6.077251955866813660e-02 -1.399578452110290527e-01 -1.999193243682384491e-02 -5.121229216456413269e-02 2.201088517904281616e-01 1.033833026885986328e-01
-1.347004473209381104e-01 4.184814915060997009e-02 -3.206994235515594482e-01 1.805717796087265015e-01 -3.804453611373901367e-01 -9.904231876134872437e-02 -1.382768154144287109e-02 6.611280143260955811e-02 6.728069484233856201e-02 5.022943019866943359e-02 -6.306608021259307861e-02 1.423644572496414185e-01 1.869337074458599091e-02 2.579752802848815918e-01 -3.563247248530387878e-02 4.706961661577224731e-02 -2.829913236200809479e-02 -1.159091442823410034e-01 -2.380635887384414673e-01 3.056687712669372559e-01 2.687573730945587158e-01 -1.013585776090621948e-01 3.424691855907440186e-01 5.009448900818824768e-02 7.419998943805694580e-02 2.710598409175872803e-01 -1.990876048803329468e-01 -2.068976759910583496e-01 1.351584196090698242e-01 5.437585711479187012e-02 2.464053221046924591e-02 1.842939555644989014e-01
-2.863940782845020294e-02 -4.605803638696670532e-02 -1.175570413470268250e-01 1.254466176033020020e-01 -2.274069190025329590e-01 -2.078237384557723999e-01 6.739810109138488770e-02 3.167118430137634277e-01 -1.729447394609451294e-02 -3.894958198070526123e-01 1.634433567523956299e-01 3.976491466164588928e-02 2.425085753202438354e-01 7.378920912742614746e-02 2.620273269712924957e-02 8.279957622289657593e-02 1.718283444643020630e-01 -1.129931285977363586e-01 -2.685040831565856934e-01 4.982552677392959595e-02 -8.148677647113800049e-02 -1.659129187464714050e-02 1.590387970209121704e-01 -5.725047737360000610e-02 1.321256756782531738e-01 -5.463477596640586853e-02 -1.735463738441467285e-01 -3.522426486015319824e-01 8.351204916834831238e-03 -3.115747272968292236e-01 9.117343276739120483e-02 2.884397804737091064e-01
-2.241110652685165405e-01 -1.176867783069610596e-01 -2.343401014804840088e-01 8.124697953462600708e-02 -1.868855655193328857e-01 -3.715094178915023804e-02 -5.948257073760032654e-02 3.083886504173278809e-01 -6.139717623591423035e-02 -2.860023081302642822e-01 2.992069721221923828e-01 -1.251593232154846191e-01 5.921750143170356750e-02 1.684216856956481934e-01 2.100906521081924438e-01 -3.622710471972823143e-03 -2.959284372627735138e-02 1.016262802295386791e-03 -3.059590756893157959e-01 5.797814577817916870e-02 -7.142320275306701660e-02 5.065150931477546692e-02 2.838582396507263184e-01 -1.450900882482528687e-01 8.914871513843536377e-02 1.779858618974685669e-01 -3.141240403056144714e-02 -2.980695366859436035e-01 3.359298408031463623e-02 -6.956850737333297729e-02 2.414726614952087402e-01 2.679559886455535889e-01
-2.328652292490005493e-01 -1.390714943408966064e-01 -2.762748301029205322e-01 2.636551670730113983e-02 -1.947909444570541382e-01 -5.013336986303329468e-02 -1.228551417589187622e-01 8.008588850498199463e-02 -2.253798954188823700e-02 -3.068806529045104980e-01 1.238274723291397095e-01 3.240340948104858398e-01 1.388982236385345459e-01 8.986520767211914062e-02 -2.412066012620925903e-01 2.054173201322555542e-01 4.414786398410797119e-02 1.067531779408454895e-01 -1.706696599721908569e-01 1.850512325763702393e-01 -3.145852684974670410e-01 1.220786273479461670e-01 -1.096346154808998108e-01 2.836752310395240784e-02 2.525545358657836914e-01 7.640159130096435547e-02 2.462597638368606567e-01 -6.008552387356758118e-02 -1.557032316923141479e-01 -4.491442441940307617e-02 2.392006292939186096e-02 2.838460206985473633e-01
7.295472174882888794e-02 3.666440397500991821e-02 -1.394776161760091782e-02 3.002935945987701416e-01 -3.253057003021240234e-01 -1.779404729604721069e-01 -1.366002261638641357e-01 3.662024736404418945e-01 -1.670556664466857910e-01 -9.089947491884231567e-02 1.699090301990509033e-01 2.081940621137619019e-01 -3.516389802098274231e-02 -1.995619386434555054e-01 -5.181999132037162781e-02 -4.873431101441383362e-02 -1.250157691538333893e-02 -1.038979217410087585e-01 1.663653552532196045e-01 4.859422147274017334e-01 1.683364510536193848e-01 6.777473539113998413e-02 -1.355188935995101929e-01 1.108489930629730225e-01 1.086721122264862061e-01 -1.360034942626953125e-01 -2.294595837593078613e-01 4.236888140439987183e-02 -1.522872447967529297e-01 -1.689734123647212982e-02 -1.047700941562652588e-01 2.543964609503746033e-02
7.263327389955520630e-02 1.460909545421600342e-01 -4.477444589138031006e-01 3.600294142961502075e-02 -1.411185711622238159e-01 2.662073969841003418e-01 -1.074570268392562866e-01 2.373091429471969604e-01 -1.132292225956916809e-01 -1.480695754289627075e-01 9.662123396992683411e-03 -2.009801566600799561e-01 2.100043445825576782e-01 -3.040387108922004700e-02 -8.885249495506286621e-03 -1.537633240222930908e-01 1.459705382585525513e-01 -5.781095474958419800e-02 -3.679372370243072510e-02 3.228430449962615967e-01 -1.777168363332748413e-01 -1.244900152087211609e-01 -7.831072807312011719e-02 -3.442965075373649597e-02 1.299046128988265991e-01 3.722308203577995300e-02 -2.611816525459289551e-01 1.685516834259033203e-01 -2.084687165915966034e-02 -1.332419961690902710e-01 -1.366242468357086182e-01 3.641653656959533691e-01
4.637273773550987244e-02 1.976095438003540039e-01 -3.372561931610107422e-02 2.356808334589004517e-01 -1.860694587230682373e-01 -7.489904761314392090e-02 -4.664292186498641968e-02 1.556649357080459595e-01 -1.949987560510635376e-02 -2.656536400318145752e-01 8.830481022596359253e-02 1.561730504035949707e-01 1.255815625190734863e-01 1.937690079212188721e-01 -1.393468976020812988e-01 2.537838220596313477e-01 1.186505556106567383e-01 1.517037004232406616e-01 -4.624744951725006104e-01 2.346950918436050415e-01 1.310345828533172607e-01 -2.548706531524658203e-02 1.724485754966735840e-01 5.080560594797134399e-02 -8.312681317329406738e-02 1.833993494510650635e-01 -1.150624528527259827e-01 3.791318833827972412e-01 -1.653700321912765503e-01 6.946979556232690811e-04 -9.831237047910690308e-02 6.680453568696975708e-02
-1.294936388731002808e-01 1.754266172647476196e-01 -2.001617997884750366e-01 2.298622876405715942e-01 -2.763962745666503906e-01 3.416452407836914062e-01 -8.276595920324325562e-02 2.177859693765640259e-01 -6.076515093445777893e-02 -3.694787025451660156e-01 1.176791563630104065e-01 1.873285323381423950e-01 -1.690753251314163208e-01 -7.219085097312927246e-02 -1.005368866026401520e-02 -5.156264826655387878e-02 8.518841117620468140e-02 9.041526913642883301e-02 9.791133552789688110e-02 4.277819395065307617e-01 3.077891282737255096e-02 -4.940352519042789936e-04 -7.915598340332508087e-03 6.337280571460723877e-02 9.455627202987670898e-02 1.126594245433807373e-01 -7.481777667999267578e-02 2.070034146308898926e-01 -2.641600668430328369e-01 9.553626179695129395e-02 -1.560653895139694214e-01 -8.097433485090732574e-03
-1.377303451299667358e-01 -8.689670264720916748e-02 -1.143675148487091064e-01 -9.456024505198001862e-03 -2.895805537700653076e-01 -1.036886423826217651e-01 1.965155592188239098e-03 2.043099999427795410e-01 -2.592975795269012451e-01 -2.175070941448211670e-01 -1.301897913217544556e-01 1.168052256107330322e-01 4.400703683495521545e-02 2.170464992523193359e-01 -9.338849037885665894e-02 2.566003426909446716e-02 1.576368659734725952e-01 -1.638557203114032745e-02 -3.706522881984710693e-01 3.618923947215080261e-02 1.151362508535385132e-01 -2.481982558965682983e-01 2.159870415925979614e-01 1.372317075729370117e-01 2.367583811283111572e-01 1.598747968673706055e-01 -9.034631401300430298e-02 1.469537913799285889e-01 -6.318828556686639786e-03 1.543465852737426758e-01 -3.111971020698547363e-01 2.901051938533782959e-01
-8.053572475910186768e-02 -9.153685718774795532e-02 -1.375509984791278839e-02 3.338106870651245117e-01 -3.632108569145202637e-01 -1.493498980998992920e-01 -1.356927677989006042e-02 5.311724171042442322e-02 -1.844188012182712555e-02 -2.549029588699340820e-01 5.754417181015014648e-02 1.235717609524726868e-01 1.391687244176864624e-01 1.487406194210052490e-01 2.101788371801376343e-01 9.816588833928108215e-03 1.687355935573577881e-01 -2.896943315863609314e-02 -3.345061838626861572e-01 2.436690218746662140e-02 -8.735588192939758301e-02 3.819718211889266968e-02 1.491507738828659058e-01 6.594493985176086426e-02 -3.748258203268051147e-02 2.221056967973709106e-01 1.666171103715896606e-01 2.213826775550842285e-02 -3.735347837209701538e-02 3.818394839763641357e-01 -1.016545072197914124e-01 3.641724884510040283e-01
-2.536922991275787354e-01 6.441392749547958374e-02 1.091761663556098938e-01 4.072879254817962646e-02 -4.004004299640655518e-01 -2.137350291013717651e-02 -3.312136828899383545e-01 1.928336471319198608e-01 -2.563780844211578369e-01 -1.889387071132659912e-01 1.607482135295867920e-01 -8.889761567115783691e-02 5.054925009608268738e-02 1.468098461627960205e-01 8.020155876874923706e-02 -2.948990762233734131e-01 1.373550891876220703e-01 -1.593844443559646606e-01 -3.131459057331085205e-01 -1.654158085584640503e-01 5.335530266165733337e-02 -1.745006591081619263e-01 4.589485004544258118e-02 -1.359576582908630371e-01 -7.308861613273620605e-02 4.423120990395545959e-02 -2.340157181024551392e-01 -8.111598342657089233e-02 -7.456573098897933960e-02 2.645951882004737854e-02 -3.146030381321907043e-02 2.410386353731155396e-01
-1.338022649288177490e-01 3.632726438809186220e-04 4.790632799267768860e-02 -4.448403045535087585e-02 -4.703499376773834229e-01 9.106266498565673828e-02 -1.139875277876853943e-01 1.019627004861831665e-01 -1.843414604663848877e-01 -1.451022624969482422e-01 4.343830049037933350e-02 8.315885812044143677e-02 3.288422822952270508e-01 -4.406236410140991211e-01 -3.123892284929752350e-02 -1.901782117784023285e-02 -3.520945459604263306e-02 2.712123692035675049e-01 -8.700965344905853271e-02 2.004697024822235107e-01 2.659340389072895050e-02 8.010281249880790710e-03 -1.340260803699493408e-01 1.334376167505979538e-02 3.662407770752906799e-02 1.197467520833015442e-01 -1.870482265949249268e-01 -2.255493998527526855e-01 -1.611406356096267700e-01 2.808278659358620644e-03 2.211694419384002686e-01 1.988761872053146362e-01
-3.080977797508239746e-01 -9.199753403663635254e-02 -2.002120465040206909e-01 1.916504204273223877e-01 -2.601623237133026123e-01 2.381274476647377014e-02 1.078482251614332199e-02 -5.272359773516654968e-02 -9.614400565624237061e-02 -2.564346604049205780e-02 2.163468748331069946e-01 2.556587941944599152e-02 2.623060047626495361e-01 1.797465384006500244e-01 1.226898804306983948e-01 -7.845668494701385498e-02 -2.281711250543594360e-01 -7.694021798670291901e-03 8.555492758750915527e-02 2.984767854213714600e-01 -1.032992526888847351e-01 1.955626010894775391e-01 9.921187534928321838e-03 5.522250011563301086e-02 -1.655237823724746704e-01 1.622937023639678955e-01 -1.529706716537475586e-01 -1.066444590687751770e-01 -3.919912874698638916e-01 1.345824748277664185e-01 -4.457630962133407593e-02 3.257416486740112305e-01
-2.564932703971862793e-01 -3.212763741612434387e-02 2.377975881099700928e-01 -1.617721398361027241e-03 -1.794110536575317383e-01 9.171785414218902588e-02 6.826076190918684006e-03 2.268949747085571289e-01 -8.322928845882415771e-02 -3.856101036071777344e-01 8.802612870931625366e-02 -2.513389103114604950e-02 2.129504270851612091e-02 1.019602790474891663e-01 5.371961370110511780e-02 -2.000553458929061890e-01 9.086851775646209717e-02 -2.408944070339202881e-01 -4.049190878868103027e-02 3.421535491943359375e-01 -8.403891697525978088e-03 -1.972294896841049194e-01 -1.962733864784240723e-01 -3.199999928474426270e-01 -6.852508336305618286e-02 -9.495516307651996613e-03 -2.381234243512153625e-02 -3.434076011180877686e-01 4.515177384018898010e-02 4.097156599164009094e-02 -7.594876736402511597e-02 2.628386318683624268e-01
1.523377560079097748e-02 2.111950367689132690e-01 -2.247159183025360107e-02 -8.320113271474838257e-02 -3.254941105842590332e-01 2.409893572330474854e-01 -7.272157352417707443e-03 2.561300396919250488e-01 -7.823768100934103131e-05 -9.993660449981689453e-02 -7.670901715755462646e-02 3.622375056147575378e-02 5.437873303890228271e-02 1.354934722185134888e-01 3.045257627964019775e-01 -3.654664009809494019e-02 4.251744225621223450e-02 -1.445219367742538452e-01 -1.909127086400985718e-01 1.906105577945709229e-01 -1.018140986561775208e-01 2.718471176922321320e-02 -2.836098670959472656e-01 9.184172004461288452e-02 -2.414484918117523193e-01 2.011054754257202148e-01 -1.506844013929367065e-01 1.192596554756164551e-01 -2.599393129348754883e-01 -1.094392687082290649e-01 2.539147138595581055e-01 3.321929574012756348e-01
7.319856435060501099e-02 2.554019093513488770e-01 -2.488765418529510498e-01 -1.667496114969253540e-01 -1.369420588016510010e-01 3.675228953361511230e-01 -1.848319917917251587e-01 3.377970159053802490e-01 -8.162679523229598999e-02 -2.229802459478378296e-01 -2.332143187522888184e-01 9.633462876081466675e-02 2.608778886497020721e-02 7.388035207986831665e-02 1.435032933950424194e-01 1.777408123016357422e-01 6.249845027923583984e-02 -7.642277330160140991e-02 -5.577347800135612488e-02 2.766978740692138672e-01 -1.358669251203536987e-01 -4.976330325007438660e-02 2.683156542479991913e-02 -1.905236095190048218e-01 -9.421011060476303101e-02 6.470990926027297974e-02 -2.369325160980224609e-01 -6.015093997120857239e-02 -2.381109595298767090e-01 1.108123213052749634e-01 2.380294203758239746e-01 1.156211942434310913e-01
-3.621710240840911865e-01 -2.424241602420806885e-02 4.858962818980216980e-02 -1.277753501199185848e-03 -4.341005682945251465e-01 3.964560106396675110e-02 -1.198599711060523987e-01 1.871745735406875610e-01 1.557365506887435913e-01 -2.214477658271789551e-01 -1.010029986500740051e-01 -7.771321386098861694e-02 5.690680816769599915e-03 5.976881086826324463e-02 -8.010060340166091919e-02 3.566774129867553711e-01 1.249006167054176331e-01 -2.757824063301086426e-01 -1.631017923355102539e-01 5.393052473664283752e-02 4.396758675575256348e-01 -1.420782529748976231e-03 -8.208065479993820190e-02 1.279110461473464966e-01 1.277762837707996368e-02 3.672429174184799194e-02 -7.016602903604507446e-02 3.741410002112388611e-02 -9.809464961290359497e-02 1.800110004842281342e-02 1.400117278099060059e-01 1.572434753179550171e-01
3.471533060073852539e-01 2.577934563159942627e-01 -2.593496739864349365e-01 7.182103395462036133e-02 -4.658431708812713623e-01 3.785091266036033630e-02 -2.558704316616058350e-01 2.990346848964691162e-01 5.712766945362091064e-02 -1.248594895005226135e-01 1.860868185758590698e-01 1.260798126459121704e-01 1.218017339706420898e-01 5.514212697744369507e-02 -6.583344936370849609e-02 -2.544522657990455627e-02 1.581911346875131130e-04 1.649010628461837769e-01 -1.138750091195106506e-01 2.169142290949821472e-02 -1.221361085772514343e-01 -1.777860522270202637e-01 -1.152672097086906433e-01 -2.277141362428665161e-01 -2.849090844392776489e-02 4.646553716156631708e-04 4.213927313685417175e-02 -4.237333312630653381e-02 -1.288291215896606445e-01 2.457749694585800171e-01 -9.626959264278411865e-02 1.791310161352157593e-01
6.393972784280776978e-03 -1.529338117688894272e-02 -2.426162660121917725e-01 3.507024347782135010e-01 -3.872204422950744629e-01 2.863126397132873535e-01 2.171304076910018921e-01 2.762047350406646729e-01 2.486200258135795593e-02 -2.082771658897399902e-01 -5.376902595162391663e-02 1.887543499469757080e-01 -5.658892169594764709e-02 -8.527851663529872894e-03 1.619123220443725586e-01 1.663586050271987915e-01 -1.313567440956830978e-02 4.739593714475631714e-02 -2.213284671306610107e-01 8.866613358259201050e-02 1.958787441253662109e-01 6.378401815891265869e-02 -2.031353116035461426e-01 -1.211807057261466980e-01 -8.359987288713455200e-02 -3.846138343214988708e-02 -1.519807428121566772e-02 -1.350111700594425201e-02 3.819101676344871521e-02 -1.459410488605499268e-01 -1.936462074518203735e-01 3.099163472652435303e-01
1.392832696437835693e-01 2.052090764045715332e-01 -2.215194106101989746e-01 1.065058261156082153e-01 -2.136411666870117188e-01 -1.076401397585868835e-02 2.112162709236145020e-01 -3.709574788808822632e-02 -3.077361583709716797e-01 -1.556165963411331177e-01 1.610207706689834595e-01 2.496726252138614655e-02 2.495207823812961578e-02 -6.071700900793075562e-02 -2.130058109760284424e-01 -6.175202876329421997e-02 1.342140883207321167e-01 -1.500339955091476440e-01 4.558873921632766724e-02 9.702863544225692749e-02 9.228487312793731689e-02 2.615093998610973358e-02 -1.608704626560211182e-01 1.803623586893081665e-01 1.999672204256057739e-01 -1.215554960072040558e-02 -3.462935090065002441e-01 1.686078906059265137e-01 -5.793018639087677002e-02 -9.440368972718715668e-03 5.394369736313819885e-02 5.223993062973022461e-01
7.375819981098175049e-02 4.600936919450759888e-02 -7.210842519998550415e-02 1.668116003274917603e-01 -2.942105829715728760e-01 3.248486816883087158e-01 2.280377410352230072e-02 3.037164211273193359e-01 -1.953817903995513916e-01 -1.945222616195678711e-01 1.779059320688247681e-01 1.685746461153030396e-01 1.139730364084243774e-01 1.764498054981231689e-01 -1.726157404482364655e-02 2.228779494762420654e-01 -9.269494563341140747e-02 -1.335556735284626484e-03 -1.067548692226409912e-01 7.343892753124237061e-02 1.870436221361160278e-01 1.586094051599502563e-01 -7.235171645879745483e-02 -5.600016936659812927e-02 -2.260479517281055450e-02 1.636879444122314453e-01 1.126033738255500793e-01 -2.869115471839904785e-01 1.751464158296585083e-01 -3.072779178619384766e-01 2.443098090589046478e-02 3.201508820056915283e-01
-7.385659962892532349e-02 2.314466424286365509e-02 -2.695578336715698242e-01 6.027115881443023682e-02 -2.514873743057250977e-01 8.886084705591201782e-02 1.485505700111389160e-01 2.161040008068084717e-01 -1.942740231752395630e-01 -9.567219018936157227e-02 1.409355401992797852e-01 -2.674051746726036072e-02 1.486308574676513672e-01 2.813201546669006348e-01 2.845510542392730713e-01 1.461644470691680908e-01 -1.306931227445602417e-01 -4.056502133607864380e-02 -2.876821160316467285e-01 1.851933747529983521e-01 9.090510010719299316e-02 1.828918904066085815e-01 3.067887127399444580e-01 1.143894270062446594e-01 1.444859802722930908e-01 3.082639724016189575e-02 -4.085103794932365417e-02 -1.337174177169799805e-01 -7.224328070878982544e-02 -1.120794937014579773e-01 1.800753027200698853e-01 3.612220585346221924e-01
2.210337221622467041e-01 1.344192922115325928e-01 -1.870332807302474976e-01 7.577378302812576294e-02 -9.659253805875778198e-02 1.962108761072158813e-01 -1.459240019321441650e-01 3.453474044799804688e-01 -7.983813993632793427e-03 -1.457133591175079346e-01 -1.323003023862838745e-01 -1.498624235391616821e-01 8.601664006710052490e-02 1.893213391304016113e-01 -1.040465608239173889e-01 6.130224466323852539e-02 9.374398738145828247e-02 -3.120787143707275391e-01 -1.677220165729522705e-01 1.393965929746627808e-01 -1.893553733825683594e-01 -1.911110728979110718e-01 3.482441604137420654e-02 -1.821935027837753296e-01 3.434545919299125671e-02 7.641011476516723633e-02 -2.195950895547866821e-01 1.535262316465377808e-01 -2.396933138370513916e-01 -3.979152813553810120e-02 -1.503060609102249146e-01 4.048627018928527832e-01
2.057287096977233887e-01 3.141067624092102051e-01 -1.153998672962188721e-01 2.009121328592300415e-01 -2.813608944416046143e-01 3.359828842803835869e-04 -3.107011318206787109e-01 1.137674078345298767e-01 -1.914228498935699463e-01 -2.232558727264404297e-01 1.690677255392074585e-01 6.396806240081787109e-02 1.378654092550277710e-01 2.204398214817047119e-01 -2.045970112085342407e-01 -5.428743362426757812e-02 -2.582620270550251007e-02 1.112944856286048889e-01 9.946376085281372070e-03 1.416506916284561157e-01 -1.864171177148818970e-01 -1.650680452585220337e-01 -3.346825838088989258e-01 -9.795873612165451050e-02 -1.204195320606231689e-01 2.515130676329135895e-02 -7.771592587232589722e-02 5.537729710340499878e-02 -5.676928907632827759e-02 2.189038693904876709e-01 -2.770611084997653961e-02 3.035533428192138672e-01
-7.442330941557884216e-03 -2.521809339523315430e-01 -5.406479910016059875e-02 6.145407631993293762e-02 -3.043798804283142090e-01 -1.836692690849304199e-01 1.022609472274780273e-01 1.707979738712310791e-01 -3.193664550781250000e-01 -2.021137923002243042e-01 -3.746858984231948853e-02 -1.242584139108657837e-01 4.345100000500679016e-02 1.189191713929176331e-01 -2.846292555332183838e-01 2.891375310719013214e-02 1.510158479213714600e-01 4.587233066558837891e-02 -2.854105234146118164e-01 2.916021049022674561e-01 4.608329012989997864e-02 -2.351473122835159302e-01 6.439421325922012329e-02 1.607494801282882690e-01 8.761499077081680298e-02 1.051207631826400757e-01 -9.661646932363510132e-02 1.167574673891067505e-01 -4.178190976381301880e-02 6.066504865884780884e-02 -9.557265788316726685e-02 4.135344028472900391e-01
-1.521976739168167114e-01 7.237574458122253418e-02 -1.559361815452575684e-01 2.475801706314086914e-01 -3.168739080429077148e-01 -4.281168431043624878e-02 3.590031992644071579e-04 2.401310056447982788e-01 1.454206258058547974e-01 -6.316399574279785156e-02 2.324036955833435059e-01 2.464211136102676392e-01 2.300412058830261230e-01 9.353509172797203064e-03 3.181492537260055542e-02 2.289601415395736694e-01 1.912115663290023804e-01 -3.025181591510772705e-01 -1.663306355476379395e-01 2.697389125823974609e-01 -3.016641363501548767e-02 1.854935735464096069e-01 -1.454619020223617554e-01 3.379171714186668396e-02 -3.296329677104949951e-01 1.131089627742767334e-01 -1.401353776454925537e-01 9.942590445280075073e-02 -1.169355064630508423e-01 -6.530380249023437500e-02 -1.522365957498550415e-01 3.943641856312751770e-02
-1.659694015979766846e-01 5.571682122536003590e-04 -7.748326659202575684e-02 8.435080200433731079e-02 -2.018830776214599609e-01 -2.252074927091598511e-01 7.009162101894617081e-03 4.826503992080688477e-02 -2.212956696748733521e-01 -4.352079629898071289e-01 -6.430052220821380615e-02 1.071125343441963196e-01 1.139944940805435181e-01 1.180191189050674438e-01 -1.086443066596984863e-01 2.012478858232498169e-01 2.055116146802902222e-01 -1.187168881297111511e-01 -2.701963782310485840e-01 -1.291748601943254471e-02 2.514003403484821320e-02 -2.234400063753128052e-01 -3.344083577394485474e-02 -3.786105662584304810e-02 2.102740854024887085e-01 1.930424124002456665e-01 -4.723241552710533142e-02 6.521720439195632935e-02 -2.136701494455337524e-01 4.435953870415687561e-02 -3.293325603008270264e-01 3.249772489070892334e-01
2.626330219209194183e-02 3.620063513517379761e-02 2.040475420653820038e-02 -1.088729277253150940e-01 -4.495033621788024902e-01 -1.600170135498046875e-02 -1.071017235517501831e-02 1.766417324542999268e-01 -1.308561116456985474e-01 -1.971578150987625122e-01 -8.439840376377105713e-02 8.417648263275623322e-03 -4.073153436183929443e-02 -2.472089976072311401e-01 3.687706589698791504e-01 1.167894899845123291e-01 -2.044552862644195557e-01 -1.569972783327102661e-01 -5.066566541790962219e-02 -7.043631374835968018e-02 7.679051905870437622e-02 -1.786957234144210815e-01 2.023671269416809082e-01 -3.898419439792633057e-02 1.034877523779869080e-01 1.524638235569000244e-01 3.967141266912221909e-03 1.540550589561462402e-01 -8.003309369087219238e-02 9.549078345298767090e-02 -1.437021195888519287e-01 4.778651893138885498e-01
-2.603722512722015381e-01 8.437980711460113525e-02 -1.674401611089706421e-01 -3.990486264228820801e-02 -4.360902905464172363e-01 -9.346067160367965698e-02 -1.554816868156194687e-02 4.916888177394866943e-01 -1.087496802210807800e-01 -4.849333316087722778e-02 1.360479444265365601e-01 -2.573558688163757324e-02 3.227007761597633362e-02 2.433370649814605713e-01 -4.968724027276039124e-02 1.027073189616203308e-01 -2.883980982005596161e-02 -2.088039070367813110e-01 1.707755178213119507e-01 8.440815657377243042e-02 -1.984437406063079834e-01 2.483546733856201172e-02 -9.994424134492874146e-02 2.130088582634925842e-02 -1.418085992336273193e-01 8.071163296699523926e-02 -1.567092090845108032e-01 -2.109771221876144409e-01 1.733921617269515991e-01 -2.092896252870559692e-01 -2.274044044315814972e-02 2.160805761814117432e-01
-2.418136596679687500e-01 5.009053740650415421e-03 -2.916306629776954651e-02 -1.066181585192680359e-01 -2.371917217969894409e-01 -1.153730675578117371e-01 -3.869700729846954346e-01 2.998999319970607758e-02 -1.301492899656295776e-01 -2.292690239846706390e-02 4.327937588095664978e-02 -1.804721057415008545e-01 3.517479002475738525e-01 -1.493688672780990601e-01 2.241910398006439209e-01 2.662101686000823975e-01 -4.482413083314895630e-02 3.054138831794261932e-02 -8.247195929288864136e-02 1.935345679521560669e-01 7.491145282983779907e-02 -9.147957712411880493e-02 -2.208175659179687500e-01 -2.874437533318996429e-02 -2.552696764469146729e-01 5.610278621315956116e-02 -8.783446997404098511e-02 -1.815630006603896618e-03 -2.684710919857025146e-01 -1.312326788902282715e-01 2.694283723831176758e-01 2.032420039176940918e-01
-3.669961094856262207e-01 -9.283768595196306705e-04 -1.238829642534255981e-01 -4.350709170103073120e-02 -3.519296646118164062e-01 1.116492897272109985e-01 -4.770519956946372986e-02 2.689883112907409668e-01 1.603274494409561157e-01 -2.046899795532226562e-01 -1.201732978224754333e-01 -7.245177775621414185e-02 1.380590200424194336e-01 1.394903212785720825e-01 -1.768340617418289185e-01 2.714781761169433594e-01 -2.185778506100177765e-02 -3.776740133762359619e-01 -4.745530709624290466e-02 1.431690156459808350e-01 2.591842412948608398e-01 -1.450810730457305908e-01 -1.088929735124111176e-02 1.607127487659454346e-02 -1.352090090513229370e-01 1.241627335548400879e-01 6.960025429725646973e-02 4.322873800992965698e-02 -3.286566436290740967e-01 4.689928889274597168e-02 2.152111195027828217e-02 2.802057191729545593e-02
-1.474528312683105469e-01 -1.983553469181060791e-01 -9.380409866571426392e-02 1.684732735157012939e-01 4.812006838619709015e-03 -2.484921216964721680e-01 7.557920645922422409e-03 2.147473245859146118e-01 -3.061284720897674561e-01 -2.552031576633453369e-01 9.742723777890205383e-03 2.553499042987823486e-01 1.628908812999725342e-01 9.305647760629653931e-02 -1.428673416376113892e-01 1.631661355495452881e-01 1.230977252125740051e-01 -1.651957780122756958e-01 -2.162924855947494507e-01 1.224390193819999695e-01 5.240676924586296082e-02 -1.194725260138511658e-01 1.646156460046768188e-01 1.168828271329402924e-02 2.263073623180389404e-01 1.307576596736907959e-01 -2.264634817838668823e-01 2.476692646741867065e-01 -1.164631992578506470e-01 -9.559790045022964478e-02 -2.675553560256958008e-01 2.524240016937255859e-01
-2.147412151098251343e-01 -1.091767102479934692e-01 -1.707219928503036499e-01 6.394559983164072037e-03 -1.352159585803747177e-02 -1.518421620130538940e-01 -4.922638833522796631e-02 4.329565167427062988e-01 1.188795082271099091e-02 -8.642486482858657837e-02 -4.020370915532112122e-02 1.393973082304000854e-01 -8.737844228744506836e-02 3.581544011831283569e-02 -7.698170095682144165e-02 2.401649504899978638e-01 -2.078082412481307983e-01 -2.706079781055450439e-01 -2.850277125835418701e-01 2.080973684787750244e-01 1.069393828511238098e-01 3.281649667769670486e-03 -3.207175433635711670e-02 1.455183029174804688e-01 4.596990346908569336e-01 -2.209937945008277893e-02 6.164272315800189972e-03 1.647508144378662109e-01 -3.933385014533996582e-02 -4.639025032520294189e-02 -1.975622773170471191e-02 2.842417061328887939e-01
1.253132075071334839e-01 1.364293694496154785e-01 -1.649214625358581543e-01 -2.835282869637012482e-02 -1.396986991167068481e-01 -1.318028718233108521e-01 -1.193770989775657654e-01 2.526814341545104980e-01 -1.097051054239273071e-01 -2.544306814670562744e-01 -5.405993014574050903e-02 2.897900044918060303e-01 1.046989262104034424e-01 6.054917722940444946e-02 -7.739074528217315674e-02 2.806139588356018066e-01 -4.029628634452819824e-02 -1.328465491533279419e-01 -1.342387497425079346e-01 1.448400169610977173e-01 -1.846748739480972290e-01 -1.864179074764251709e-01 1.062582880258560181e-01 -1.970188617706298828e-01 1.493760645389556885e-01 3.809352219104766846e-01 -1.941618770360946655e-01 1.033221036195755005e-01 -2.594854831695556641e-01 5.062979459762573242e-02 -2.411674857139587402e-01 1.963932514190673828e-01
-1.331837773323059082e-01 1.362268030643463135e-01 1.014769747853279114e-01 2.229807674884796143e-01 -5.059049651026725769e-02 -3.357298374176025391e-01 -4.276185482740402222e-02 2.589601576328277588e-01 -3.041592054069042206e-02 -2.648463547229766846e-01 -2.026487328112125397e-02 1.978564560413360596e-01 3.839228674769401550e-02 -1.305806729942560196e-02 1.559630595147609711e-02 1.706331223249435425e-01 -1.462207455188035965e-02 -5.675463750958442688e-02 -5.365687608718872070e-01 2.650489807128906250e-01 1.314688771963119507e-01 3.814991191029548645e-02 8.990624919533729553e-03 -6.350302696228027344e-02 1.354864519089460373e-02 1.273691356182098389e-01 1.305824071168899536e-01 2.187090069055557251e-01 -1.075633168220520020e-01 2.076077312231063843e-01 9.094495326280593872e-03 2.395895421504974365e-01
3.315477445721626282e-02 1.143383979797363281e-01 1.936900019645690918e-01 4.976849071681499481e-03 -2.789249122142791748e-01 7.118686288595199585e-02 -1.567436009645462036e-02 2.439188361167907715e-01 -1.728747636079788208e-01 -1.637138277292251587e-01 9.049011021852493286e-02 2.303358763456344604e-01 -8.407168835401535034e-02 -2.072133421897888184e-01 6.752870511263608932e-03 1.825531572103500366e-01 -1.412421017885208130e-01 -7.819229364395141602e-02 -4.259217381477355957e-01 -1.405663508921861649e-02 2.275057733058929443e-01 4.806004464626312256e-02 -1.104502305388450623e-01 -1.111945435404777527e-01 2.899425290524959564e-02 -3.190412521362304688e-01 -1.255432050675153732e-02 2.176279425621032715e-01 -1.050035208463668823e-01 1.224548965692520142e-01 -4.064841195940971375e-02 3.744962811470031738e-01
-3.068247735500335693e-01 5.782380700111389160e-02 -2.698641419410705566e-01 -1.987868687137961388e-03 -4.026313424110412598e-01 -2.175145037472248077e-02 -5.161493085324764252e-03 -1.110342592000961304e-01 -1.729363203048706055e-01 6.851120293140411377e-02 8.161451667547225952e-02 -9.919951111078262329e-02 1.766577214002609253e-01 1.904730349779129028e-01 -9.895004332065582275e-02 -1.706737466156482697e-02 -1.336003392934799194e-01 2.172425687313079834e-01 1.717754080891609192e-02 1.687052398920059204e-01 -1.981690712273120880e-02 2.672449946403503418e-01 -7.343445718288421631e-02 4.253818467259407043e-02 -8.115065097808837891e-02 1.201381683349609375e-01 -6.825641542673110962e-02 -8.293461054563522339e-02 2.372727915644645691e-02 2.093844264745712280e-01 1.281053125858306885e-01 5.097897648811340332e-01
-2.993862330913543701e-01 2.474561035633087158e-01 -2.137831151485443115e-01 -1.849009990692138672e-01 -2.633438408374786377e-01 4.086257889866828918e-02 -1.170963272452354431e-01 4.074776172637939453e-02 -5.967770144343376160e-02 -4.783641546964645386e-02 2.927210628986358643e-01 -1.852011829614639282e-01 2.709701061248779297e-01 1.238530278205871582e-01 -1.481500416994094849e-01 -1.543533951044082642e-01 -5.233173817396163940e-02 -1.059851124882698059e-01 -1.850861310958862305e-02 3.475461900234222412e-01 -1.260638982057571411e-01 3.037682771682739258e-01 4.494930058717727661e-02 -2.109466306865215302e-02 -8.911542594432830811e-02 1.658995747566223145e-01 -1.368668526411056519e-01 -1.520172655582427979e-01 5.898703634738922119e-02 1.002279743552207947e-01 -1.668786257505416870e-01 2.409623712301254272e-01
-4.092445373535156250e-01 8.500657230615615845e-02 1.339237857609987259e-02 6.942887604236602783e-02 -3.826483190059661865e-01 -2.074250876903533936e-01 -1.202127337455749512e-01 2.572005093097686768e-01 8.724130690097808838e-02 -9.711475670337677002e-02 3.632924705743789673e-02 2.216130346059799194e-01 3.887199759483337402e-01 2.579102106392383575e-02 1.238873377442359924e-01 1.642462760210037231e-01 1.104610636830329895e-01 -5.463976413011550903e-02 1.834529489278793335e-01 4.641754552721977234e-03 1.007942706346511841e-01 4.841188713908195496e-02 -1.655742228031158447e-01 -1.750091314315795898e-01 -9.917639940977096558e-02 -3.579208254814147949e-02 -2.058160156011581421e-01 -1.992594301700592041e-01 -6.207235157489776611e-02 -1.098059788346290588e-01 8.261547982692718506e-02 2.309763580560684204e-01
-9.390369802713394165e-02 1.311789900064468384e-01 -3.272770345211029053e-02 -9.908100217580795288e-02 -2.355283796787261963e-01 2.295403182506561279e-01 -1.621732711791992188e-01 1.998373568058013916e-01 -5.909815430641174316e-02 -2.434220910072326660e-01 1.639782190322875977e-01 1.725650131702423096e-01 3.354477584362030029e-01 6.091335788369178772e-02 -1.179254427552223206e-01 -1.837789714336395264e-01 2.475270011927932501e-04 -3.245887905359268188e-02 -2.397693246603012085e-01 1.520082056522369385e-01 3.158851340413093567e-02 -4.236087203025817871e-01 2.359231747686862946e-02 -1.693008542060852051e-01 6.742015480995178223e-02 1.600993573665618896e-01 -3.264751732349395752e-01 -8.908464014530181885e-02 1.315323561429977417e-01 -2.012602835893630981e-01 6.104172393679618835e-02 8.839914947748184204e-02
-2.223927676677703857e-01 -3.549425303936004639e-01 -9.301596134901046753e-02 3.618404567241668701e-01 -2.988975346088409424e-01 9.549001604318618774e-02 4.052387550473213196e-02 2.096812874078750610e-01 -4.932093992829322815e-02 -1.908328980207443237e-01 2.941921651363372803e-01 -2.431129850447177887e-02 1.646410971879959106e-01 1.625744439661502838e-02 2.289472669363021851e-01 5.143841356039047241e-02 2.012376673519611359e-02 -1.371255842968821526e-03 -5.289598926901817322e-02 1.202401425689458847e-02 -5.856708809733390808e-02 1.071813702583312988e-01 -1.095302030444145203e-01 1.917238719761371613e-02 -3.286085650324821472e-02 1.235950514674186707e-01 -3.908694908022880554e-02 -1.930490285158157349e-01 -3.618720173835754395e-01 -1.862216293811798096e-01 6.867188494652509689e-03 2.846517860889434814e-01
-2.726583182811737061e-01 -1.942132562398910522e-01 -2.100431919097900391e-01 -2.440831251442432404e-02 -5.928808450698852539e-02 1.039614230394363403e-01 -2.987366318702697754e-01 1.637083739042282104e-01 3.720870614051818848e-02 -3.856050968170166016e-01 2.387588322162628174e-01 1.510024368762969971e-01 -1.058057136833667755e-02 1.579630076885223389e-01 1.564954370260238647e-01 1.839564591646194458e-01 -2.616198360919952393e-01 -1.409816369414329529e-02 -1.551068425178527832e-01 1.373929530382156372e-01 2.072697877883911133e-01 9.548243880271911621e-02 -1.507435441017150879e-01 3.809626027941703796e-02 1.522615104913711548e-01 -6.609848886728286743e-02 1.854994744062423706e-01 2.692422866821289062e-01 -1.109910309314727783e-01 -5.756416544318199158e-02 3.020827099680900574e-02 2.464728206396102905e-01
6.371431797742843628e-02 1.083758473396301270e-01 -1.947171092033386230e-01 2.942189276218414307e-01 -2.629711329936981201e-01 3.518648073077201843e-02 1.589032411575317383e-01 1.261856257915496826e-01 -3.978274166584014893e-01 -1.751772910356521606e-01 4.348777607083320618e-02 1.566142961382865906e-02 -8.657302707433700562e-02 -5.461955815553665161e-02 -4.262882471084594727e-02 -1.370258778333663940e-01 1.186826303601264954e-01 -1.950710564851760864e-01 2.943091094493865967e-02 1.961755603551864624e-01 -1.543706059455871582e-01 -8.282082527875900269e-02 -1.602316796779632568e-01 7.267545163631439209e-02 1.131226271390914917e-01 -5.222326517105102539e-02 -2.614385783672332764e-01 1.666417270898818970e-01 -1.119599491357803345e-01 2.921165525913238525e-01 -3.781373426318168640e-02 4.023847579956054688e-01
-1.620886027812957764e-01 3.435814008116722107e-02 1.014059111475944519e-01 6.886731833219528198e-02 -2.920769751071929932e-01 2.724593579769134521e-01 -3.085460364818572998e-01 2.257182300090789795e-01 -2.873474359512329102e-01 -2.019892185926437378e-01 2.012660205364227295e-01 2.836862504482269287e-01 -3.497581556439399719e-02 -2.137430906295776367e-01 -1.581317186355590820e-01 -1.250315606594085693e-01 7.183624804019927979e-02 8.776793628931045532e-02 -2.096371203660964966e-01 3.379330635070800781e-01 -3.918838221579790115e-03 -1.211667060852050781e-01 -1.270486414432525635e-02 -2.771763205528259277e-01 1.342691034078598022e-01 -1.005109772086143494e-01 -5.066613480448722839e-02 -1.191161572933197021e-01 -5.160653218626976013e-02 -4.658212140202522278e-02 5.870761349797248840e-02 -6.375971436500549316e-02
-3.391765952110290527e-01 -1.047228500247001648e-01 -1.202618107199668884e-01 3.702156245708465576e-02 7.601726800203323364e-02 6.961411237716674805e-02 -1.274755746126174927e-01 2.873559594154357910e-01 -2.611770667135715485e-02 -2.444555759429931641e-01 3.103656768798828125e-01 2.071989029645919800e-01 -1.188356280326843262e-01 -9.427561424672603607e-03 2.891032993793487549e-01 1.149099618196487427e-01 1.227289661765098572e-01 8.395246416330337524e-02 -2.478173375129699707e-01 6.901658326387405396e-02 2.206388302147388458e-02 -1.668371111154556274e-01 -1.163953691720962524e-01 -2.413412481546401978e-01 1.628050208091735840e-01 -6.992729380726814270e-03 -2.614267170429229736e-01 1.141944378614425659e-01 1.956042349338531494e-01 4.097963497042655945e-02 2.233221232891082764e-01 2.277323305606842041e-01
1.717022657394409180e-01 -1.551806479692459106e-01 -2.911616563796997070e-01 1.364801824092864990e-01 -3.312467932701110840e-01 6.551203876733779907e-02 3.246200829744338989e-02 3.206099271774291992e-01 -2.799082398414611816e-01 -9.521195292472839355e-02 -5.590023938566446304e-03 8.673689514398574829e-02 1.225628852844238281e-01 -8.398483693599700928e-02 -1.244601458311080933e-01 9.490396082401275635e-02 3.730192407965660095e-02 -3.203923404216766357e-01 -3.789708390831947327e-02 2.647071182727813721e-01 -1.293202489614486694e-01 -1.164023950695991516e-01 -2.079750895500183105e-01 -5.213782191276550293e-02 7.704629749059677124e-02 7.314635068178176880e-02 -1.035155579447746277e-01 2.181000113487243652e-01 2.371261827647686005e-02 -1.075689941644668579e-01 -1.954797059297561646e-01 3.345518708229064941e-01
-1.480223834514617920e-01 1.086099296808242798e-01 6.935328245162963867e-02 -7.723580114543437958e-03 -1.475217193365097046e-01 -1.306406259536743164e-01 -8.082628995180130005e-02 1.122702881693840027e-01 -2.805301547050476074e-02 -3.790971040725708008e-01 5.419484153389930725e-02 -2.119543701410293579e-01 1.233315765857696533e-01 -1.760692000389099121e-01 -7.393956184387207031e-02 2.330720424652099609e-01 6.338528823107481003e-03 -6.127444654703140259e-02 -2.304127812385559082e-01 1.340786516666412354e-01 1.205749586224555969e-01 1.848408132791519165e-01 1.209067851305007935e-01 -9.629327803850173950e-02 -2.123369276523590088e-01 -1.244482547044754028e-01 -1.372345387935638428e-01 3.851358294486999512e-01 9.028572589159011841e-02 2.234645634889602661e-01 4.047666490077972412e-02 4.125187397003173828e-01
-3.302421569824218750e-01 -1.249338462948799133e-01 -1.898730844259262085e-01 1.309552490711212158e-01 -3.646356761455535889e-01 -1.216893941164016724e-01 -1.784688793122768402e-02 -8.517575263977050781e-02 -1.143342554569244385e-01 -1.330845896154642105e-02 2.501041591167449951e-01 5.589861050248146057e-02 2.447145581245422363e-01 1.294998228549957275e-01 3.033025376498699188e-02 2.318745404481887817e-01 1.658121240325272083e-03 -1.518037915229797363e-01 1.063983514904975891e-01 -5.266347900032997131e-03 -2.799509465694427490e-01 -4.386092722415924072e-02 4.799696803092956543e-02 -1.170671954751014709e-01 8.248303830623626709e-02 3.489021658897399902e-01 -1.741635501384735107e-01 1.707001822069287300e-03 -8.159678429365158081e-02 1.790665090084075928e-01 -1.490542292594909668e-02 3.577778935432434082e-01
-1.231245025992393494e-01 1.204274371266365051e-01 -2.031648755073547363e-01 -2.081573307514190674e-01 -3.322808146476745605e-01 1.424528062343597412e-01 -5.379027128219604492e-01 2.649636864662170410e-01 6.423007696866989136e-02 1.263976097106933594e-01 1.860115677118301392e-01 7.012906670570373535e-02 1.193288043141365051e-01 1.587423980236053467e-01 6.872466206550598145e-02 2.731657586991786957e-02 6.110905483365058899e-02 1.226056069135665894e-01 -3.423284590244293213e-01 1.059589609503746033e-01 6.744347512722015381e-02 -1.572644561529159546e-01 -6.621515750885009766e-02 6.052190065383911133e-02 -2.015072293579578400e-02 5.317926779389381409e-02 -2.322744131088256836e-01 1.888184249401092529e-01 7.578866183757781982e-02 5.953770875930786133e-02 6.428758800029754639e-02 -1.362770702689886093e-02
-9.772887825965881348e-02 2.060534954071044922e-01 3.418750688433647156e-02 -7.880315184593200684e-02 -3.116290569305419922e-01 6.365729123353958130e-02 -1.512734591960906982e-01 2.629503309726715088e-01 -1.271852850914001465e-01 -2.184621840715408325e-01 2.217805534601211548e-01 2.552608549594879150e-01 2.345483303070068359e-01 -6.143027916550636292e-02 -7.561670243740081787e-02 -6.414630264043807983e-02 -2.113703042268753052e-01 -6.013363227248191833e-02 -2.274487465620040894e-01 9.351336210966110229e-02 -2.025282196700572968e-02 -3.830729722976684570e-01 1.472694147378206253e-02 1.045396625995635986e-01 -5.584821105003356934e-03 7.535296678543090820e-02 -2.872135043144226074e-01 -7.984907180070877075e-02 1.022250950336456299e-01 -1.416627019643783569e-01 2.863961160182952881e-01 1.623748391866683960e-01
-7.254185620695352554e-03 -1.585450321435928345e-01 -2.594974637031555176e-02 -1.390631049871444702e-01 -2.500721216201782227e-01 1.949293166399002075e-01 -1.001605167984962463e-01 2.571520209312438965e-01 -1.988005936145782471e-01 1.526269167661666870e-01 1.185183078050613403e-01 1.846176236867904663e-01 3.895529508590698242e-01 4.542637243866920471e-02 2.165315449237823486e-01 1.701050698757171631e-01 1.776396483182907104e-01 1.791681647300720215e-01 -1.654644459486007690e-01 2.426148802042007446e-01 2.294381558895111084e-01 1.041563674807548523e-01 -1.857550144195556641e-01 -1.898472905158996582e-01 -1.196013577282428741e-02 2.326355725526809692e-01 -1.877843774855136871e-02 3.572922199964523315e-02 -1.237956732511520386e-01 2.405953407287597656e-01 -1.261260733008384705e-02 1.559671610593795776e-01
-1.127733141183853149e-01 9.760504215955734253e-02 1.227313801646232605e-01 2.394502162933349609e-01 -9.096499532461166382e-02 -1.548016369342803955e-01 3.365766257047653198e-02 2.061189264059066772e-01 9.765839576721191406e-02 -1.020218133926391602e-01 4.048583284020423889e-02 -8.346714079380035400e-03 2.973018586635589600e-01 1.342592984437942505e-01 4.218311235308647156e-02 2.180486023426055908e-01 6.351517885923385620e-02 -1.751443296670913696e-01 -1.716456860303878784e-01 4.313318431377410889e-01 -9.150569140911102295e-02 1.983935385942459106e-01 1.569945514202117920e-01 1.303906589746475220e-01 5.636813864111900330e-02 3.653543293476104736e-01 -1.859165430068969727e-01 3.266252577304840088e-02 2.990824542939662933e-02 1.017215549945831299e-01 1.581437587738037109e-01 3.224304914474487305e-01
-9.777585417032241821e-02 2.649323046207427979e-01 2.696406282484531403e-02 1.458717733621597290e-01 -2.574535906314849854e-01 -2.630688846111297607e-01 -2.814107239246368408e-01 2.864108085632324219e-01 4.406578838825225830e-02 -1.618900746107101440e-01 1.631469577550888062e-01 8.516524732112884521e-02 3.622797429561614990e-01 1.855947822332382202e-01 -7.529410719871520996e-02 1.598153263330459595e-01 2.565484642982482910e-01 -2.905274629592895508e-01 7.311167567968368530e-02 4.760512709617614746e-02 1.225346140563488007e-02 1.686055958271026611e-01 -1.363025512546300888e-02 -6.823262572288513184e-02 -9.276666492223739624e-02 2.800611257553100586e-01 -9.044487774372100830e-02 1.762648820877075195e-01 -1.082445979118347168e-01 -1.644387468695640564e-02 3.917571529746055603e-02 1.074519902467727661e-01
7.556568831205368042e-02 1.418611854314804077e-01 2.779182195663452148e-01 1.469499021768569946e-01 -3.446468114852905273e-01 3.549433872103691101e-02 1.242336928844451904e-01 1.883376091718673706e-01 1.711429357528686523e-01 -2.811457812786102295e-01 1.799392849206924438e-01 1.278114318847656250e-01 7.681229710578918457e-02 -8.215433359146118164e-02 1.092262566089630127e-01 2.023551017045974731e-01 -3.860273584723472595e-02 -3.841789066791534424e-02 -3.614130616188049316e-01 3.645156696438789368e-02 2.529555261135101318e-01 1.317273676395416260e-01 1.657866537570953369e-01 -1.466944515705108643e-01 4.365776851773262024e-02 -1.306064575910568237e-01 -1.591067314147949219e-01 2.670995146036148071e-02 -1.578919291496276855e-01 1.801263988018035889e-01 -9.257366508245468140e-02 3.249874413013458252e-01
-1.098786145448684692e-01 2.200668603181838989e-01 1.998347416520118713e-02 3.003939054906368256e-02 -8.164421468973159790e-02 -4.194644466042518616e-02 -1.843974292278289795e-01 2.123339325189590454e-01 1.598075330257415771e-01 -1.370629221200942993e-01 -2.499491870403289795e-01 8.497220277786254883e-02 1.029257252812385559e-01 2.010208368301391602e-01 -1.121384799480438232e-01 2.915681898593902588e-01 -2.863444760441780090e-02 -1.727183908224105835e-01 -3.266966044902801514e-01 2.457911670207977295e-01 2.568016946315765381e-01 1.952970325946807861e-01 -8.012036234140396118e-02 -1.630214303731918335e-01 -2.652622461318969727e-01 3.840382397174835205e-02 -2.242593318223953247e-01 1.445690542459487915e-01 -1.592805683612823486e-01 1.676083058118820190e-01 9.967439621686935425e-02 2.162505090236663818e-01
-4.294117093086242676e-01 2.639348618686199188e-02 1.057057455182075500e-01 2.730375826358795166e-01 -4.329226911067962646e-01 7.443951070308685303e-02 8.969788998365402222e-02 3.405381143093109131e-01 1.712815016508102417e-01 -5.023866891860961914e-02 -4.698297753930091858e-02 -2.876834198832511902e-02 5.329667031764984131e-02 8.067040145397186279e-02 7.860479503870010376e-02 3.481372296810150146e-01 -1.339931637048721313e-01 -1.282812356948852539e-01 -1.345747858285903931e-01 4.595397040247917175e-02 1.711866110563278198e-01 1.605512946844100952e-01 -2.735184505581855774e-03 1.070047169923782349e-02 6.283755600452423096e-02 8.961176127195358276e-02 -2.197223305702209473e-01 1.295924335718154907e-01 7.158807665109634399e-02 7.106016576290130615e-02 -4.200171306729316711e-02 2.043582648038864136e-01
-2.714415490627288818e-01 1.231737062335014343e-01 -2.195105403661727905e-01 2.971225380897521973e-01 8.786791563034057617e-02 -9.635737538337707520e-02 1.109165400266647339e-01 2.769368290901184082e-01 -2.355421930551528931e-01 -2.002168297767639160e-01 8.655583113431930542e-02 -9.807827323675155640e-02 2.937763035297393799e-01 1.663064658641815186e-01 1.079988181591033936e-01 1.198934093117713928e-01 1.957405172288417816e-02 -2.605777978897094727e-01 -1.013249978423118591e-01 6.125165894627571106e-02 2.828238010406494141e-01 4.402003716677427292e-03 -1.425772309303283691e-01 -1.517318468540906906e-02 -3.817920759320259094e-02 1.148043386638164520e-02 -2.549828290939331055e-01 -1.851794272661209106e-01 -1.017292886972427368e-01 1.521427780389785767e-01 2.788387835025787354e-01 1.448662281036376953e-01
5.918403714895248413e-02 8.130839467048645020e-02 -2.125304937362670898e-01 -1.013850942254066467e-01 -2.487385123968124390e-01 -3.080385327339172363e-01 -1.158987507224082947e-01 3.954755067825317383e-01 -1.292397379875183105e-01 -6.999726593494415283e-02 2.325481921434402466e-01 4.644885286688804626e-02 -3.446797654032707214e-02 2.335824072360992432e-01 -3.046494722366333008e-01 2.854638993740081787e-01 -1.055134981870651245e-01 7.587297260761260986e-02 -1.123495176434516907e-01 6.887479871511459351e-02 -1.324799563735723495e-02 -1.655792742967605591e-01 -8.015876263380050659e-02 -1.693236380815505981e-01 -1.228781938552856445e-01 2.636047899723052979e-01 -1.995288282632827759e-01 1.043345034122467041e-01 6.335907429456710815e-02 3.898436203598976135e-03 2.130157202482223511e-01 1.353684067726135254e-01
-4.080183804035186768e-01 -1.006306633353233337e-01 -9.002965688705444336e-02 8.756250888109207153e-02 -1.150333955883979797e-01 1.121014431118965149e-01 -1.036621406674385071e-01 3.378246426582336426e-01 2.072943449020385742e-01 1.309687457978725433e-02 8.058825880289077759e-02 -1.881301961839199066e-02 -1.745362207293510437e-02 1.717730611562728882e-01 9.880111366510391235e-02 3.380897939205169678e-01 6.010257452726364136e-02 -1.245336830615997314e-01 -2.787148952484130859e-01 -2.016033744439482689e-03 2.784994840621948242e-01 4.883902892470359802e-02 -1.277421116828918457e-01 1.018042489886283875e-01 -1.152587682008743286e-01 2.409554421901702881e-01 -1.553363651037216187e-01 2.257412970066070557e-01 -2.894788384437561035e-01 -2.885338850319385529e-02 -5.925421603024005890e-03 1.361937969923019409e-01
-2.473830729722976685e-01 -8.862976729869842529e-02 8.588287979364395142e-02 -1.565956175327301025e-01 -2.953745424747467041e-01 2.000628709793090820e-01 -1.886824816465377808e-01 9.251692891120910645e-02 -3.038861453533172607e-01 -2.793078124523162842e-01 6.182418763637542725e-02 -1.025964245200157166e-01 1.432461291551589966e-02 -1.562467068433761597e-01 -7.648007012903690338e-03 -1.113508865237236023e-01 1.888059079647064209e-01 -3.240055143833160400e-01 1.811986230313777924e-02 3.196690976619720459e-01 6.697712838649749756e-02 -2.382126599550247192e-01 -5.060589406639337540e-03 -2.130752354860305786e-01 4.791941493749618530e-03 5.210733786225318909e-02 -1.752739399671554565e-01 -1.813066154718399048e-01 -1.300908178091049194e-01 -5.123165249824523926e-02 -1.343474686145782471e-01 2.282594442367553711e-01
-5.724294856190681458e-02 -2.033549100160598755e-01 -1.262954473495483398e-01 1.634099185466766357e-01 -1.127798855304718018e-01 1.466134339570999146e-01 -2.464512139558792114e-01 2.286244332790374756e-01 2.931900881230831146e-02 -2.427816092967987061e-01 8.164142817258834839e-02 1.426127851009368896e-01 -4.346155002713203430e-02 1.273256987333297729e-01 1.920763701200485229e-01 2.223613411188125610e-01 -1.720069944858551025e-01 -1.126585900783538818e-01 -2.135182023048400879e-01 1.831157803535461426e-01 8.107156306505203247e-02 4.941761121153831482e-02 -5.028808489441871643e-02 -1.286880075931549072e-01 3.083068728446960449e-01 -2.763819098472595215e-01 1.110947355628013611e-01 3.692804872989654541e-01 -1.508752070367336273e-02 1.170257292687892914e-02 -8.759708702564239502e-02 3.107370138168334961e-01
-1.762039810419082642e-01 1.405008416622877121e-02 -1.990181058645248413e-01 1.711392402648925781e-01 -2.096808254718780518e-01 -1.171532645821571350e-01 8.228047937154769897e-02 3.989233970642089844e-01 -3.263862431049346924e-01 -1.127932593226432800e-01 8.170985616743564606e-03 -1.386120617389678955e-01 4.280545562505722046e-02 1.685961782932281494e-01 -1.830524355173110962e-01 1.324916183948516846e-01 1.429084837436676025e-01 -6.642144173383712769e-02 -2.180795669555664062e-01 3.335426449775695801e-01 1.138612031936645508e-01 1.402056366205215454e-01 8.907764405012130737e-02 -9.209170937538146973e-02 -1.966272108256816864e-02 -2.402053028345108032e-01 3.036009892821311951e-02 -2.849161624908447266e-01 -1.689806929789483547e-03 -1.675766408443450928e-01 7.110675424337387085e-02 2.245005071163177490e-01
-2.978599667549133301e-01 1.860443130135536194e-02 3.900622203946113586e-02 -9.309072978794574738e-03 -2.489435374736785889e-01 2.162646055221557617e-01 -1.039322391152381897e-01 9.712144732475280762e-02 -1.920830607414245605e-01 6.900233030319213867e-02 2.543396353721618652e-01 2.146298289299011230e-01 -1.057223416864871979e-03 3.850210830569267273e-02 1.672810465097427368e-01 9.731551259756088257e-02 1.843291819095611572e-01 1.504144370555877686e-01 -1.975420862436294556e-01 1.309817731380462646e-01 1.468418538570404053e-01 -1.205084621906280518e-01 -8.994836360216140747e-02 -2.800294458866119385e-01 1.319539248943328857e-01 1.170451045036315918e-01 -3.123044073581695557e-01 -1.525671631097793579e-01 -1.194062978029251099e-01 2.734144926071166992e-01 2.364712953567504883e-01 2.382680475711822510e-01
6.133890524506568909e-02 -1.922515332698822021e-01 -2.074277400970458984e-01 7.724701613187789917e-02 -3.246559798717498779e-01 -1.424128860235214233e-01 -1.372641324996948242e-01 8.145558089017868042e-02 1.356154680252075195e-01 -1.549790203571319580e-01 3.041520528495311737e-02 1.579568833112716675e-01 6.124199554324150085e-02 1.338763535022735596e-01 4.361743107438087463e-02 1.581612974405288696e-01 -4.835492745041847229e-02 -4.405023064464330673e-03 -1.913743019104003906e-01 4.274709820747375488e-01 3.197265863418579102e-01 -7.520452141761779785e-02 2.116537988185882568e-01 9.030383080244064331e-02 1.766935139894485474e-01 8.242474496364593506e-02 -7.846390455961227417e-02 -1.795302927494049072e-01 2.969837784767150879e-01 8.558236062526702881e-02 2.020347304642200470e-02 2.955797910690307617e-01
-2.486177533864974976e-01 4.477560818195343018e-01 -1.856408715248107910e-01 -2.252383530139923096e-02 -3.175156712532043457e-01 1.262646615505218506e-01 1.649618893861770630e-02 1.955480724573135376e-01 2.250446565449237823e-02 -1.337673962116241455e-01 -3.063652105629444122e-02 -6.682734005153179169e-03 -7.022023200988769531e-03 1.002714261412620544e-01 -2.003380805253982544e-01 1.481547653675079346e-01 -2.318143844604492188e-01 3.540278226137161255e-02 -2.873135544359683990e-02 -7.839740812778472900e-02 2.690366506576538086e-01 1.078224834054708481e-02 -2.191196680068969727e-01 -1.739253997802734375e-01 2.020130306482315063e-01 -1.183806583285331726e-01 -9.874131530523300171e-02 2.706419490277767181e-02 -6.907209008932113647e-02 2.535993754863739014e-01 -1.913571059703826904e-01 2.686287164688110352e-01
-1.038509309291839600e-01 2.334964275360107422e-01 2.329836934804916382e-01 6.095272675156593323e-02 -1.338120698928833008e-01 -7.021848112344741821e-03 3.920341655611991882e-02 2.361990809440612793e-01 2.176675386726856232e-02 -2.673707008361816406e-01 1.099326908588409424e-01 -1.216550022363662720e-01 3.170709311962127686e-01 1.075128763914108276e-01 -7.860007137060165405e-02 2.520799636840820312e-01 -1.501114293932914734e-02 1.253752689808607101e-02 -2.064712345600128174e-01 1.388289630413055420e-01 1.178518086671829224e-01 3.486207425594329834e-01 3.583266213536262512e-02 -1.499828696250915527e-01 1.776551455259323120e-02 3.327736258506774902e-01 -1.442435830831527710e-01 3.240733966231346130e-02 -1.642487756907939911e-02 2.524679601192474365e-01 1.257815212011337280e-01 2.941473424434661865e-01
-3.741260245442390442e-02 8.016669005155563354e-02 -2.876428514719009399e-02 1.699111461639404297e-01 -5.308370590209960938e-01 1.644378155469894409e-01 1.283335387706756592e-01 3.613121211528778076e-01 -1.974848359823226929e-01 1.003501862287521362e-01 9.116966277360916138e-02 9.322287887334823608e-02 -1.138356924057006836e-01 1.867737919092178345e-01 2.304939478635787964e-01 3.903420269489288330e-02 8.338066935539245605e-02 -5.304985493421554565e-02 -2.682686746120452881e-01 2.299887835979461670e-01 1.098419204354286194e-01 7.136138528585433960e-02 -1.293144077062606812e-01 1.502027064561843872e-01 -5.315195769071578979e-02 1.056915149092674255e-01 -1.774014681577682495e-01 -1.212228164076805115e-01 1.356372684240341187e-01 -1.157635301351547241e-01 -2.103957533836364746e-01 1.037701889872550964e-01
-1.737537607550621033e-02 3.434085845947265625e-01 2.455404996871948242e-01 4.124747216701507568e-02 -1.021672412753105164e-01 -1.892226040363311768e-01 -1.066663414239883423e-01 2.979570925235748291e-01 1.208967715501785278e-01 -2.597503066062927246e-01 4.265517741441726685e-02 1.229406986385583878e-02 3.825841248035430908e-01 1.131440773606300354e-01 -5.024906620383262634e-02 1.949430704116821289e-01 1.914492547512054443e-01 -2.540085315704345703e-01 -1.109830066561698914e-01 1.049879714846611023e-01 1.405419558286666870e-01 1.739021837711334229e-01 -1.491877622902393341e-02 -9.352954477071762085e-02 -7.406553626060485840e-02 1.013047993183135986e-01 -1.831384450197219849e-01 -8.748358488082885742e-02 -1.980606317520141602e-01 2.004690468311309814e-01 9.550258517265319824e-02 2.463036477565765381e-01
2.609114907681941986e-02 -2.164912968873977661e-02 -1.961791217327117920e-01 1.359975636005401611e-01 -3.435330092906951904e-01 2.014965415000915527e-01 9.727675467729568481e-02 3.123736083507537842e-01 -4.021026194095611572e-01 -9.599981456995010376e-02 -5.769144743680953979e-03 1.468979865312576294e-01 -1.613197177648544312e-01 7.187088578939437866e-02 4.387417435646057129e-02 1.183905005455017090e-01 -8.708810806274414062e-02 1.285884678363800049e-01 -5.931346677243709564e-03 1.447141915559768677e-01 -1.666436046361923218e-01 -1.040941104292869568e-01 8.893156424164772034e-03 1.541783064603805542e-01 1.457379609346389771e-01 -9.833190590143203735e-02 -3.236913681030273438e-01 1.624138206243515015e-01 2.535675466060638428e-02 2.606332004070281982e-01 -1.820701807737350464e-01 2.554014325141906738e-01
-1.341619491577148438e-01 8.000206202268600464e-02 -1.006645262241363525e-01 2.987192943692207336e-03 -1.494982466101646423e-02 8.506920933723449707e-02 -8.925917744636535645e-02 3.107609450817108154e-01 -1.924390941858291626e-01 -3.995304182171821594e-02 3.893115222454071045e-01 -5.729788541793823242e-02 1.180426552891731262e-01 1.688116341829299927e-01 9.536457061767578125e-02 8.160854130983352661e-02 1.376473158597946167e-01 -1.685060709714889526e-01 -2.165471389889717102e-02 3.174749016761779785e-01 2.060802578926086426e-01 -3.232794627547264099e-02 -1.460682451725006104e-01 6.569063663482666016e-02 1.697314679622650146e-01 -2.705664336681365967e-01 1.224073618650436401e-01 1.255072802305221558e-01 -4.358932375907897949e-01 5.916797742247581482e-02 2.002971470355987549e-01 1.328830868005752563e-01
1.718842983245849609e-01 2.933770418167114258e-01 -3.788253664970397949e-01 2.243089079856872559e-01 -1.685279905796051025e-01 7.643385324627161026e-03 -2.732587456703186035e-01 5.762251466512680054e-02 -2.162875831127166748e-01 -1.688874065876007080e-01 -1.083976496011018753e-02 5.855116527527570724e-03 2.319354861974716187e-01 -1.174457296729087830e-01 -4.156438261270523071e-02 7.762964069843292236e-02 1.066797375679016113e-01 2.436034232378005981e-01 -1.987149268388748169e-01 1.143631488084793091e-01 2.585941255092620850e-01 1.229031980037689209e-01 -3.973746672272682190e-02 -3.967768326401710510e-02 1.746581345796585083e-01 -2.728995122015476227e-02 -1.748509556055068970e-01 2.938737906515598297e-02 -1.990481615066528320e-01 -2.199986763298511505e-02 -5.223119631409645081e-02 3.455098569393157959e-01
-1.442574560642242432e-01 2.938286364078521729e-01 -1.197261288762092590e-01 -1.086234375834465027e-01 -2.479352802038192749e-01 3.056398034095764160e-01 -8.502636104822158813e-02 3.602046072483062744e-01 -1.957757771015167236e-02 -9.658791124820709229e-02 1.657656729221343994e-01 7.019469887018203735e-02 1.840465664863586426e-01 -5.850804969668388367e-02 4.762457683682441711e-02 -6.922904867678880692e-03 1.515569388866424561e-01 7.069171965122222900e-02 -4.253587499260902405e-02 1.064905896782875061e-01 -3.163159266114234924e-02 4.276556521654129028e-02 -6.983913481235504150e-02 -2.279232293367385864e-01 5.777947232127189636e-02 -1.633646637201309204e-01 6.042336672544479370e-02 -2.881385013461112976e-02 -1.742760837078094482e-01 -1.706586331129074097e-01 5.009236931800842285e-01 2.177734375000000000e-01
-8.954231441020965576e-02 1.625304520130157471e-01 -3.998957276344299316e-01 2.681720554828643799e-01 -1.241842750459909439e-02 1.984917186200618744e-02 -1.558244526386260986e-01 2.086791843175888062e-01 -2.533533573150634766e-01 -2.257383316755294800e-01 -1.118274480104446411e-01 2.067208290100097656e-01 -7.172864675521850586e-02 1.843526661396026611e-01 8.968871086835861206e-02 1.334300637245178223e-01 2.820010669529438019e-02 -1.752373874187469482e-01 4.032694920897483826e-02 2.980681955814361572e-01 1.393558382987976074e-01 -1.594326645135879517e-01 -2.297013998031616211e-01 1.027373522520065308e-01 -6.209739297628402710e-02 2.810781598091125488e-01 -1.205039694905281067e-01 -1.863998025655746460e-01 -3.946796059608459473e-02 -7.093053311109542847e-02 2.383397221565246582e-01 6.588457524776458740e-02
-2.372823208570480347e-01 1.952336728572845459e-01 -1.134173125028610229e-01 3.299844563007354736e-01 -1.304258257150650024e-01 1.689430624246597290e-01 9.073396027088165283e-02 1.935709565877914429e-01 -1.302124857902526855e-01 1.313870958983898163e-02 1.362615823745727539e-01 3.541748225688934326e-02 -1.167760696262121201e-02 1.324837058782577515e-01 -6.573423743247985840e-02 1.954603493213653564e-01 -2.282325625419616699e-01 7.802143692970275879e-02 -4.189569503068923950e-02 4.147159159183502197e-01 1.106340661644935608e-01 -2.409566938877105713e-02 5.570688471198081970e-02 -1.320092082023620605e-01 -1.052145566791296005e-02 -2.701685428619384766e-01 -1.445315591990947723e-02 3.027814626693725586e-01 -3.542674779891967773e-01 4.110425338149070740e-02 -5.191231891512870789e-02 1.877759099006652832e-01
-3.892026245594024658e-01 -3.523966968059539795e-01 -3.897815644741058350e-01 1.703759878873825073e-01 -1.200218796730041504e-01 -1.755531281232833862e-01 -1.791342794895172119e-01 1.266189813613891602e-01 -1.793503016233444214e-01 -1.192096546292304993e-01 1.671841591596603394e-01 1.128450222313404083e-02 3.256404101848602295e-01 1.612122356891632080e-01 -3.909473121166229248e-02 1.726585440337657928e-02 3.060503304004669189e-02 3.957670181989669800e-03 -1.918641924858093262e-01 1.001327410340309143e-01 2.024994641542434692e-01 -2.453518845140933990e-02 -2.671048045158386230e-01 -1.376811694353818893e-02 7.933288812637329102e-02 -1.162617653608322144e-01 1.479327976703643799e-01 8.135896921157836914e-02 -9.665374457836151123e-02 -2.831400558352470398e-02 -2.075702324509620667e-02 1.479869186878204346e-01
-3.577004373073577881e-02 7.090696692466735840e-02 -1.856643259525299072e-01 5.083842948079109192e-02 -1.478473097085952759e-01 3.442941606044769287e-01 -2.795596122741699219e-01 3.460606038570404053e-01 2.491514384746551514e-01 -1.212881505489349365e-01 4.696137085556983948e-02 -4.808819666504859924e-02 1.367588192224502563e-01 1.028098985552787781e-01 9.309993684291839600e-02 4.061437025666236877e-02 7.064049690961837769e-02 6.228452548384666443e-02 -2.720994651317596436e-01 4.547369852662086487e-02 -9.435480087995529175e-02 -1.099393665790557861e-01 -3.326636254787445068e-01 -3.750220313668251038e-02 -1.921098977327346802e-01 -1.888805627822875977e-01 -1.944386363029479980e-01 1.252865940332412720e-01 -2.949647009372711182e-01 -3.610995784401893616e-02 -3.125447779893875122e-02 2.530345916748046875e-01
-3.672448992729187012e-01 -7.396209985017776489e-02 -1.358464127406477928e-03 5.810498446226119995e-02 -3.366432189941406250e-01 2.904748916625976562e-02 -5.725947394967079163e-02 2.226728498935699463e-01 -6.573029607534408569e-02 -4.182868078351020813e-02 3.571463227272033691e-01 3.217326998710632324e-01 4.727066680788993835e-02 1.234694793820381165e-01 -8.208897709846496582e-02 -1.651820987462997437e-01 1.410863846540451050e-01 5.986650660634040833e-02 -1.543208956718444824e-01 2.003818601369857788e-01 1.088061034679412842e-01 -1.456295996904373169e-01 -2.150801569223403931e-01 -1.753756850957870483e-01 -4.197108745574951172e-02 2.561619281768798828e-01 -7.225830107927322388e-02 -1.571130901575088501e-01 3.633683780208230019e-03 1.088592335581779480e-01 2.906172275543212891e-01 9.737516194581985474e-02
-3.188670873641967773e-01 7.795114815235137939e-02 1.920214146375656128e-01 9.179527312517166138e-02 -2.665585577487945557e-01 1.518064141273498535e-01 -6.725930422544479370e-02 4.804444015026092529e-01 -5.874528735876083374e-02 -1.800113469362258911e-01 7.533980906009674072e-02 7.364828139543533325e-02 2.271697856485843658e-02 -3.518019989132881165e-02 -1.305739767849445343e-02 -4.524072259664535522e-02 -1.177143305540084839e-01 1.274279654026031494e-01 5.549664795398712158e-02 3.520336747169494629e-01 -1.265658885240554810e-01 -2.301887422800064087e-01 -2.437693774700164795e-01 -1.943789869546890259e-01 -1.378156095743179321e-01 -6.643977947533130646e-03 -1.453623622655868530e-01 -1.037127077579498291e-01 -4.989323765039443970e-02 -2.364495247602462769e-01 -1.484537422657012939e-01 1.090816259384155273e-01
-3.514570891857147217e-01 1.068089827895164490e-01 3.961853682994842529e-02 -1.381903290748596191e-01 -1.657967418432235718e-01 2.769820094108581543e-01 -3.519879579544067383e-01 2.093469947576522827e-01 -1.949049681425094604e-01 -2.908108234405517578e-01 2.333616316318511963e-01 2.532722614705562592e-02 -1.972937770187854767e-02 -8.780945092439651489e-02 2.875408157706260681e-02 -5.635252967476844788e-02 1.793100535869598389e-01 -2.950680255889892578e-01 5.136014521121978760e-02 2.821417748928070068e-01 4.310145974159240723e-02 -6.569425761699676514e-02 3.791601210832595825e-02 -4.882485419511795044e-02 -9.590310603380203247e-02 9.213783591985702515e-02 -9.297453612089157104e-02 -3.101044595241546631e-01 -7.710357010364532471e-02 -3.814891353249549866e-02 -1.448128819465637207e-01 1.428048461675643921e-01
-2.943174540996551514e-01 -1.296484023332595825e-01 -8.345131576061248779e-02 2.542866952717304230e-02 -3.834017813205718994e-01 1.068925410509109497e-01 1.238092686980962753e-02 1.922716051340103149e-01 1.884639710187911987e-01 -1.590361446142196655e-01 -7.717301696538925171e-02 7.527679204940795898e-02 3.014730811119079590e-01 2.905786931514739990e-01 -1.641165763139724731e-01 3.443360328674316406e-01 9.016348980367183685e-03 -3.811754286289215088e-02 -2.069161087274551392e-01 -1.293081045150756836e-02 2.167308479547500610e-01 -2.112495303153991699e-01 -1.488347202539443970e-01 -7.467327266931533813e-02 -4.779825359582901001e-02 -1.297731846570968628e-01 -4.226728528738021851e-02 -2.285599559545516968e-01 -1.941686570644378662e-01 2.025078050792217255e-02 5.487931519746780396e-02 1.484549194574356079e-01
-3.792742192745208740e-01 1.050802543759346008e-01 9.656604379415512085e-02 1.096546500921249390e-01 -2.965742051601409912e-01 1.462289690971374512e-02 -2.805745005607604980e-01 5.559688061475753784e-02 -3.116334080696105957e-01 -2.191705703735351562e-01 2.019800096750259399e-01 -8.757170289754867554e-02 1.692582815885543823e-01 1.207103654742240906e-01 4.199679940938949585e-02 -1.298770904541015625e-01 1.596945822238922119e-01 -2.133552730083465576e-01 -2.170731127262115479e-01 -3.575637936592102051e-02 4.334677010774612427e-02 -2.108424901962280273e-01 1.467213034629821777e-01 -1.242289394140243530e-01 -1.553733497858047485e-01 7.599361240863800049e-02 -3.849818706512451172e-01 -1.364761777222156525e-02 -1.025234907865524292e-01 8.417800068855285645e-03 -4.162046313285827637e-02 7.047700881958007812e-02
-4.526416361331939697e-01 9.159852564334869385e-02 1.390927582979202271e-01 1.417323350906372070e-01 -2.456553727388381958e-01 1.375527083873748779e-01 -2.703087925910949707e-01 8.915045857429504395e-02 -1.316317319869995117e-01 -3.393550589680671692e-02 2.488111853599548340e-01 4.309975504875183105e-01 5.987971648573875427e-02 4.501349851489067078e-02 4.199228063225746155e-02 -6.475758738815784454e-03 1.850568801164627075e-01 6.299363821744918823e-02 -1.456489115953445435e-01 1.763229668140411377e-01 5.281175952404737473e-03 -2.116378247737884521e-01 -2.195342071354389191e-02 -2.584220170974731445e-01 4.432465136051177979e-02 1.241590455174446106e-01 -1.358945220708847046e-01 -1.166391670703887939e-01 5.638523027300834656e-02 9.127428382635116577e-02 1.753559857606887817e-01 1.383291929960250854e-01
-3.283632993698120117e-01 -1.993977874517440796e-01 -1.815780997276306152e-01 1.693388968706130981e-01 -2.104331403970718384e-01 -1.529352366924285889e-01 -6.256335228681564331e-02 4.075666666030883789e-01 -1.106756627559661865e-01 -2.580911517143249512e-01 -2.710190368816256523e-03 -2.434713542461395264e-01 5.978592857718467712e-02 -9.855429083108901978e-02 3.308112546801567078e-02 2.120845019817352295e-01 -9.311048686504364014e-02 1.187859326601028442e-01 -1.630580574274063110e-01 2.272021174430847168e-01 4.411414638161659241e-02 -1.263957768678665161e-01 2.771149277687072754e-01 -2.770588174462318420e-02 5.124315991997718811e-02 3.933943063020706177e-02 -6.457784026861190796e-02 -1.422583311796188354e-01 -3.192364796996116638e-02 -1.635330319404602051e-01 2.556475996971130371e-01 1.933875381946563721e-01
-4.892283082008361816e-01 9.529650956392288208e-02 5.145407281816005707e-03 2.421978563070297241e-01 -3.183761537075042725e-01 3.633959218859672546e-02 -4.384753108024597168e-02 3.231351375579833984e-01 1.573362648487091064e-01 -1.025646030902862549e-01 -6.032837554812431335e-02 -1.044674590229988098e-01 1.087815389037132263e-01 -1.505906581878662109e-01 8.906363695859909058e-02 8.158788830041885376e-02 -2.608713321387767792e-02 -1.267270892858505249e-01 -1.992004364728927612e-01 -1.640369892120361328e-01 2.322616279125213623e-01 1.059936434030532837e-01 5.916914343833923340e-02 1.208646968007087708e-01 7.506834343075752258e-03 -7.537311315536499023e-02 -2.645419538021087646e-01 8.002690225839614868e-02 -5.774571374058723450e-02 1.611955016851425171e-01 -4.744802601635456085e-03 3.268854022026062012e-01
-1.354634016752243042e-01 -5.258893221616744995e-02 7.168994098901748657e-02 -6.952688843011856079e-02 -3.607479631900787354e-01 -4.917053738608956337e-04 -2.298897206783294678e-01 1.855996102094650269e-01 -2.636098265647888184e-01 -3.331228196620941162e-01 1.347805708646774292e-01 -2.668495988473296165e-03 3.055779263377189636e-02 -1.133542042225599289e-02 -8.334190398454666138e-02 -1.959127932786941528e-01 2.498777508735656738e-01 -1.303747892379760742e-01 3.045907616615295410e-02 1.795867681503295898e-01 2.550734877586364746e-01 -2.742942869663238525e-01 3.050761111080646515e-02 -1.178623661398887634e-01 4.247239604592323303e-02 6.971239298582077026e-02 -1.734853088855743408e-01 -3.973793089389801025e-01 -5.218100734055042267e-03 5.707271024584770203e-02 -7.522960193455219269e-03 2.017448544502258301e-01
-1.827125847339630127e-01 -7.329671829938888550e-02 -3.081319630146026611e-01 3.072537183761596680e-01 -2.513317763805389404e-01 -5.209240317344665527e-02 7.558898627758026123e-02 1.422324627637863159e-01 -4.133156239986419678e-01 -2.137155234813690186e-01 1.840308122336864471e-02 -2.800671160221099854e-01 1.199879571795463562e-01 -9.496534615755081177e-02 4.743112251162528992e-02 1.704654842615127563e-01 2.196242064237594604e-01 -6.535714119672775269e-02 -2.756051421165466309e-01 1.407124996185302734e-01 1.349458694458007812e-01 -2.265320532023906708e-02 1.984189450740814209e-01 -2.465544492006301880e-01 3.411932662129402161e-02 -6.962338089942932129e-02 8.569807559251785278e-02 -8.460983633995056152e-02 5.875750258564949036e-02 1.581721752882003784e-02 -6.325120478868484497e-02 1.862774491310119629e-01
-2.067955881357192993e-01 2.913054451346397400e-02 1.790120154619216919e-01 -5.083374306559562683e-02 -2.852520942687988281e-01 -4.147645458579063416e-02 -1.381301134824752808e-01 -1.051556318998336792e-01 -1.442398577928543091e-01 -1.075328439474105835e-01 3.300777077674865723e-01 4.082322716712951660e-01 5.215098708868026733e-02 1.294803023338317871e-01 -6.796351820230484009e-02 1.340507864952087402e-01 1.441401541233062744e-01 1.193516142666339874e-02 -2.937519550323486328e-01 2.421655207872390747e-01 -5.944084841758012772e-03 -1.588215231895446777e-01 1.436249702237546444e-03 -2.299098856747150421e-02 1.051492318511009216e-01 4.900315031409263611e-02 -1.251962631940841675e-01 -1.401972323656082153e-01 2.257800549268722534e-01 1.277732849121093750e-01 3.064870536327362061e-01 2.383625209331512451e-01
-4.890884738415479660e-03 8.957088738679885864e-02 -2.726124525070190430e-01 1.515113860368728638e-01 9.142946451902389526e-03 -2.023291438817977905e-01 1.193763539195060730e-01 3.324475884437561035e-01 -2.645891308784484863e-01 -4.113324731588363647e-02 8.418077975511550903e-02 -6.674056500196456909e-02 2.742042541503906250e-01 -2.060403078794479370e-01 1.824102252721786499e-01 1.059844419360160828e-01 2.765825716778635979e-03 -9.813578426837921143e-02 -1.281324028968811035e-01 1.787006109952926636e-01 2.393992543220520020e-01 -1.377221643924713135e-01 -4.126824811100959778e-02 1.883427798748016357e-01 -3.371271863579750061e-02 1.414060220122337341e-02 -3.404660522937774658e-02 3.219740688800811768e-01 -1.575561016798019409e-01 8.687634766101837158e-02 -3.456613980233669281e-03 4.165432453155517578e-01
-4.724790900945663452e-02 1.268495321273803711e-01 -2.377697676420211792e-01 -1.811850965023040771e-01 -5.996052920818328857e-02 1.575840115547180176e-01 -1.500017344951629639e-01 3.995232880115509033e-01 -1.547487825155258179e-01 -2.656001970171928406e-02 1.733606904745101929e-01 3.832163810729980469e-01 1.220453903079032898e-01 2.353858575224876404e-02 9.146636724472045898e-02 2.085537835955619812e-02 3.417207300662994385e-02 -2.972239255905151367e-01 2.807383611798286438e-02 1.042939200997352600e-01 3.091602325439453125e-01 1.306969970464706421e-01 -1.376681923866271973e-01 -8.144728839397430420e-02 2.644706070423126221e-01 -3.444096818566322327e-02 1.220331117510795593e-01 9.626581519842147827e-02 -1.049489751458168030e-01 1.775286719202995300e-02 1.094875931739807129e-01 3.129303455352783203e-01
-2.294001132249832153e-01 -1.288441848009824753e-02 -1.733627915382385254e-01 -1.805607378482818604e-01 -1.503608524799346924e-01 3.011604771018028259e-02 -9.231474995613098145e-02 2.649577558040618896e-01 -2.468150854110717773e-01 2.136825919151306152e-01 2.962725758552551270e-01 2.335037291049957275e-02 2.265608012676239014e-01 -1.000851690769195557e-01 6.886794418096542358e-02 2.783643603324890137e-01 1.441158950328826904e-01 -1.221677009016275406e-02 -3.379299119114875793e-02 6.919963657855987549e-02 1.451726853847503662e-01 1.003989279270172119e-01 -1.109986007213592529e-01 -1.157483235001564026e-01 1.162210255861282349e-01 2.821322679519653320e-01 -2.808140516281127930e-01 5.078947171568870544e-02 -2.890825569629669189e-01 3.005267083644866943e-01 6.799264252185821533e-02 8.404292166233062744e-02
-4.095123335719108582e-02 -8.183272927999496460e-02 2.652073046192526817e-03 1.413962244987487793e-01 -5.339734628796577454e-02 -1.635108888149261475e-01 -4.549029842019081116e-02 2.967416644096374512e-01 9.327910840511322021e-02 -2.232311964035034180e-01 6.270922720432281494e-02 -6.243903934955596924e-02 2.159549295902252197e-01 2.218089811503887177e-02 7.084225863218307495e-02 2.089556306600570679e-01 -1.425760537385940552e-01 3.737023100256919861e-02 -5.319474935531616211e-01 3.210160136222839355e-01 1.032341942191123962e-01 -9.069049358367919922e-02 8.091931045055389404e-02 6.721542775630950928e-02 -4.235318675637245178e-02 2.021408677101135254e-01 3.721755463629961014e-03 3.167108297348022461e-01 -3.376919776201248169e-02 1.897857487201690674e-01 1.393514722585678101e-01 2.291217744350433350e-01
-1.712840795516967773e-01 -1.216818243265151978e-01 -7.257394492626190186e-02 -8.430715650320053101e-02 -1.149632632732391357e-01 2.162121236324310303e-02 -6.910388916730880737e-02 2.065441012382507324e-01 -2.317249625921249390e-01 -5.359401926398277283e-02 4.148440062999725342e-01 -2.609322965145111084e-02 1.633657664060592651e-01 -4.563358798623085022e-02 -3.883080789819359779e-03 -1.507934033870697021e-01 9.094777703285217285e-02 1.173367723822593689e-01 -1.155235543847084045e-01 2.225654274225234985e-01 4.154149070382118225e-02 1.282939463853836060e-01 1.357896029949188232e-01 -1.367507278919219971e-01 5.097560882568359375e-01 2.013079375028610229e-01 -3.235345780849456787e-01 3.644011542201042175e-02 -1.503981351852416992e-01 1.651634126901626587e-01 6.973796337842941284e-02 1.026396173983812332e-02
-1.963939815759658813e-01 -1.358945369720458984e-01 -1.241819560527801514e-02 6.646428257226943970e-02 -3.344916999340057373e-01 1.536367386579513550e-01 1.267469488084316254e-02 9.104475378990173340e-02 -1.169573981314897537e-02 -3.223261535167694092e-01 3.268173336982727051e-02 1.773304343223571777e-01 -1.346689015626907349e-01 -2.691821753978729248e-01 3.179894387722015381e-02 -2.154304534196853638e-01 7.162722945213317871e-02 8.422464132308959961e-02 -7.645396143198013306e-02 4.334495067596435547e-01 2.870280146598815918e-01 -2.222916483879089355e-01 -5.979637801647186279e-02 9.686310589313507080e-02 1.777862310409545898e-01 -1.164503768086433411e-01 -1.444700360298156738e-02 -1.930652186274528503e-02 -1.967395544052124023e-01 7.056301832199096680e-02 -5.649549886584281921e-02 2.766916155815124512e-01
-1.525423973798751831e-01 1.132714301347732544e-01 -7.894659042358398438e-02 3.774221241474151611e-02 -8.177813142538070679e-02 1.498955637216567993e-01 -2.501981258392333984e-01 2.829794883728027344e-01 -1.609355211257934570e-01 -2.767668664455413818e-01 3.310666382312774658e-01 7.139197736978530884e-02 5.907975509762763977e-02 9.886043518781661987e-02 9.743051230907440186e-02 3.747781366109848022e-02 -1.767304092645645142e-01 -3.576521202921867371e-02 -2.025136649608612061e-01 2.905378639698028564e-01 1.212572678923606873e-01 1.204444393515586853e-01 1.169470399618148804e-01 1.796619892120361328e-01 1.125621423125267029e-01 -3.907544314861297607e-01 2.592194378376007080e-01 4.690615460276603699e-02 -1.008072569966316223e-01 4.741800576448440552e-02 -1.699648052453994751e-02 2.499835938215255737e-01
-2.434745579957962036e-01 -1.744891256093978882e-01 -1.442884802818298340e-01 8.387702703475952148e-02 -4.973434507846832275e-01 4.906559735536575317e-02 -4.706959053874015808e-02 1.403920799493789673e-01 -1.873655319213867188e-01 -8.229519589804112911e-04 -1.023912280797958374e-01 7.606969773769378662e-02 1.536557376384735107e-01 8.014186471700668335e-02 -4.233739804476499557e-03 -2.343996316194534302e-01 -6.872282922267913818e-02 9.830242395401000977e-02 -1.481358259916305542e-01 2.899344861507415771e-01 6.355809420347213745e-02 2.095045447349548340e-01 -7.774535566568374634e-02 -1.272879838943481445e-01 -1.200581714510917664e-01 9.362089633941650391e-02 -7.229557633399963379e-02 2.982472777366638184e-01 -2.042003422975540161e-01 5.491358786821365356e-02 3.483369052410125732e-01 -1.962625049054622650e-02
1.714691519737243652e-02 6.846699118614196777e-02 -1.540863364934921265e-01 -3.477565199136734009e-02 -1.343438774347305298e-01 -1.889345049858093262e-01 -1.238419190049171448e-01 4.600625038146972656e-01 -2.530750632286071777e-01 -5.165774840861558914e-03 2.094978094100952148e-01 6.672261655330657959e-02 1.071288660168647766e-01 2.931358218193054199e-01 -1.418520361185073853e-01 3.594883084297180176e-01 -1.253881603479385376e-01 1.367071717977523804e-01 -1.107085645198822021e-01 1.371640563011169434e-01 -2.752226218581199646e-02 -9.288533031940460205e-02 -9.320684522390365601e-02 -2.444005012512207031e-01 -2.165239453315734863e-01 2.027365416288375854e-01 -1.970382779836654663e-01 8.665941655635833740e-02 5.125862732529640198e-02 2.404030179604887962e-03 2.098101377487182617e-01 7.678396254777908325e-02
4.056288395076990128e-03 -1.159116998314857483e-02 1.380789726972579956e-01 5.562531575560569763e-02 -1.147354245185852051e-01 -9.740868210792541504e-02 -1.176652833819389343e-01 3.384961187839508057e-01 1.781616061925888062e-01 -2.742775082588195801e-01 5.272269994020462036e-02 -2.804178930819034576e-02 2.034155279397964478e-01 -2.283760160207748413e-01 5.593830347061157227e-02 2.260448336601257324e-01 -3.238886967301368713e-02 -5.683484673500061035e-02 -1.352682262659072876e-01 1.846882253885269165e-01 3.449423611164093018e-02 1.458761990070343018e-01 2.193699628114700317e-01 -1.521909087896347046e-01 1.867842972278594971e-01 9.008270502090454102e-02 -2.335446923971176147e-01 -3.499739989638328552e-02 -3.601208925247192383e-01 3.583781719207763672e-01 8.668605238199234009e-03 2.467946857213973999e-01
-3.645069003105163574e-01 4.048455879092216492e-02 -1.149404272437095642e-01 8.409315347671508789e-02 -1.467321813106536865e-01 1.700388789176940918e-01 -1.653712429106235504e-02 9.485684335231781006e-02 1.076906695961952209e-01 -1.033201590180397034e-01 -1.186744198203086853e-01 -5.275970324873924255e-03 4.040421247482299805e-01 1.066634580492973328e-01 1.121573150157928467e-01 8.048095740377902985e-03 1.653690636157989502e-01 -3.497168421745300293e-01 -7.479897141456604004e-02 6.860728561878204346e-02 3.481125533580780029e-01 1.449248492717742920e-01 4.660638794302940369e-02 -2.204463034868240356e-01 -1.272648274898529053e-01 1.064671576023101807e-01 -2.381089925765991211e-01 1.870612353086471558e-01 -2.326886355876922607e-01 5.489667505025863647e-02 -3.392573818564414978e-02 1.772293895483016968e-01
-3.053334727883338928e-02 3.913813456892967224e-02 -1.395860910415649414e-01 -1.463042348623275757e-01 -4.235983490943908691e-01 1.457268446683883667e-01 5.981299653649330139e-02 1.121863815933465958e-02 -2.216772884130477905e-01 1.211438179016113281e-01 9.110377728939056396e-02 2.028166502714157104e-01 2.142148762941360474e-01 -1.182957738637924194e-01 1.351445764303207397e-01 6.574456393718719482e-02 1.617579013109207153e-01 6.308765709400177002e-02 -3.612625002861022949e-01 2.330436259508132935e-01 1.465622782707214355e-01 1.115964353084564209e-01 -3.278044164180755615e-01 -1.311553418636322021e-01 1.361810266971588135e-01 -9.315755218267440796e-02 -5.430269241333007812e-02 -1.871927874162793159e-03 -1.689814031124114990e-01 3.125337958335876465e-01 -1.515496335923671722e-02 1.623483300209045410e-01
-3.074875846505165100e-02 1.724209054373204708e-03 -1.862848922610282898e-02 -2.933457791805267334e-01 -4.099193215370178223e-01 -3.143432363867759705e-02 -2.234454303979873657e-01 3.609485030174255371e-01 -3.262109756469726562e-01 -3.491301238536834717e-01 1.033606845885515213e-02 1.217953339219093323e-01 2.619272172451019287e-01 -4.898170009255409241e-02 1.679126322269439697e-01 -6.875593960285186768e-02 1.017067134380340576e-01 1.797892898321151733e-01 -1.641987562179565430e-01 1.309738755226135254e-01 -1.439449638128280640e-01 8.048088103532791138e-02 4.178696870803833008e-02 -4.836810752749443054e-02 9.432389587163925171e-02 1.172467842698097229e-01 -6.201761960983276367e-02 -6.290277093648910522e-02 -8.743951097130775452e-03 -1.823878586292266846e-01 1.849539279937744141e-01 -1.350785326212644577e-02
-1.553018242120742798e-01 -1.146887466311454773e-01 -3.214091658592224121e-01 -1.296790838241577148e-01 -8.784683048725128174e-02 -1.103481650352478027e-01 -3.960665687918663025e-02 3.761289715766906738e-01 -1.166857108473777771e-01 -2.301563173532485962e-01 3.385654836893081665e-02 -9.493626654148101807e-02 2.346135228872299194e-01 1.575065404176712036e-01 2.469841986894607544e-01 -1.519822329282760620e-01 -1.652637273073196411e-01 -2.830894291400909424e-02 -9.613654762506484985e-02 1.020289491862058640e-02 -3.877765312790870667e-02 -8.124782890081405640e-02 3.922509774565696716e-02 4.162249714136123657e-02 -5.072356387972831726e-02 -4.149881750345230103e-02 1.214486584067344666e-01 1.391596645116806030e-01 7.542604953050613403e-02 5.445011705160140991e-02 -9.487041085958480835e-02 5.779907107353210449e-01
-8.817102015018463135e-02 7.420945912599563599e-02 -5.373978987336158752e-02 4.151912629604339600e-01 -3.960558772087097168e-01 -9.592124819755554199e-02 -2.206728011369705200e-01 1.310618817806243896e-01 -1.279266476631164551e-01 -6.245020031929016113e-02 -1.188701912760734558e-01 -9.022219479084014893e-02 3.005945086479187012e-01 -2.297294698655605316e-02 -4.967803508043289185e-02 1.672956645488739014e-01 1.990121044218540192e-02 -3.351937234401702881e-02 -2.831493616104125977e-01 2.381783127784729004e-01 1.171510815620422363e-01 1.133647784590721130e-01 5.913629382848739624e-02 1.756634861230850220e-01 2.172798104584217072e-02 1.610657274723052979e-01 6.868021190166473389e-02 -1.992687284946441650e-01 -8.063700050115585327e-03 -1.793951690196990967e-01 -1.025478020310401917e-01 3.204379677772521973e-01
-3.418058529496192932e-02 4.977632313966751099e-02 -2.578313052654266357e-01 2.213598415255546570e-02 -6.651829183101654053e-02 -8.698156476020812988e-02 -5.110705271363258362e-03 3.294028043746948242e-01 -8.394560217857360840e-02 -3.421833813190460205e-01 4.375313967466354370e-02 -2.106627672910690308e-01 7.932781428098678589e-02 1.744434088468551636e-01 2.288549989461898804e-01 -1.337010320276021957e-02 -8.424020558595657349e-02 -1.662271320819854736e-01 -1.884800791740417480e-01 -9.061240707524120808e-04 -1.525584757328033447e-01 -7.576223462820053101e-02 -1.113797798752784729e-01 -1.824441850185394287e-01 1.268737912178039551e-01 5.406749248504638672e-02 -6.368999928236007690e-02 -1.016028746962547302e-01 -5.370803177356719971e-03 -6.886318325996398926e-03 2.936161160469055176e-01 5.333972573280334473e-01
-2.107210829854011536e-02 1.436738818883895874e-01 -8.200176060199737549e-02 1.162041723728179932e-01 -1.442076265811920166e-01 -2.834133505821228027e-01 6.420296430587768555e-02 2.062029689550399780e-01 1.130604967474937439e-01 -4.690052866935729980e-01 1.666684597730636597e-01 -7.342040073126554489e-03 1.541951391845941544e-02 -4.334288090467453003e-02 -1.308147162199020386e-01 8.426230400800704956e-02 -1.450730115175247192e-02 -8.238108456134796143e-02 -4.121422171592712402e-01 3.272145390510559082e-01 -4.728670045733451843e-02 -7.681876420974731445e-02 3.991587832570075989e-02 -2.968001551926136017e-02 -1.186731979250907898e-01 5.992694199085235596e-02 5.951719358563423157e-02 2.546022832393646240e-01 -1.288802027702331543e-01 1.926617473363876343e-01 1.014524418860673904e-02 2.993423044681549072e-01
6.359931826591491699e-02 -1.175753921270370483e-01 -3.265634179115295410e-02 1.518506370484828949e-02 -5.115028619766235352e-01 -9.254979342222213745e-02 1.581059992313385010e-01 3.174018561840057373e-01 -2.541406750679016113e-01 -4.266101121902465820e-02 -8.420272916555404663e-02 -1.326599419116973877e-01 2.577435970306396484e-01 3.847852721810340881e-02 -1.159383431077003479e-01 5.909262970089912415e-02 9.897807240486145020e-02 -1.457802355289459229e-01 -2.541201114654541016e-01 2.725135982036590576e-01 -4.052485525608062744e-02 -2.411792427301406860e-01 3.471617400646209717e-02 8.062843978404998779e-02 4.103685170412063599e-02 5.366980284452438354e-02 -2.119582705199718475e-02 3.734024241566658020e-02 7.213970273733139038e-02 -1.704727262258529663e-01 -1.773439049720764160e-01 3.153108656406402588e-01
-1.183416321873664856e-01 -1.662293523550033569e-01 -3.323718607425689697e-01 2.107454389333724976e-01 -4.346224665641784668e-01 -1.484312117099761963e-01 -7.144959270954132080e-02 1.807914674282073975e-01 -2.066824883222579956e-01 -2.308059632778167725e-01 2.035413384437561035e-01 -1.139787584543228149e-01 2.750049903988838196e-02 4.924985393881797791e-02 -8.292412012815475464e-02 1.166583970189094543e-01 2.472526766359806061e-02 -2.258954197168350220e-01 -2.208485901355743408e-01 1.695459783077239990e-01 -2.705173566937446594e-02 1.524755954742431641e-01 3.873006254434585571e-02 -7.341204583644866943e-02 -1.154006049036979675e-01 -4.430299252271652222e-02 8.636990189552307129e-02 -2.797598242759704590e-01 -4.025720059871673584e-02 -2.199093401432037354e-01 1.452293246984481812e-01 2.203975468873977661e-01
9.493704885244369507e-02 2.518722228705883026e-02 -1.706648245453834534e-02 1.873952895402908325e-01 -3.102743327617645264e-01 -5.456200614571571350e-02 -2.157234847545623779e-01 3.950915336608886719e-01 -2.494887113571166992e-01 -1.856571733951568604e-01 1.239163130521774292e-01 -8.342868648469448090e-03 4.323144629597663879e-02 1.911203563213348389e-01 -4.616053029894828796e-02 1.580000668764114380e-01 1.471198797225952148e-01 4.138700067996978760e-01 -2.544284462928771973e-01 2.290023118257522583e-01 -6.598260253667831421e-02 -1.092925444245338440e-01 -1.052805781364440918e-01 5.358931794762611389e-02 5.171580123715102673e-04 -6.490328162908554077e-02 -1.047572959214448929e-02 5.776476580649614334e-03 -2.166355028748512268e-02 1.426651887595653534e-02 -3.416226506233215332e-01 1.154847592115402222e-01
2.367190420627593994e-01 3.872906789183616638e-02 -1.764355152845382690e-01 -5.518732592463493347e-02 -5.341693013906478882e-02 -2.185298828408122063e-03 -3.794735968112945557e-01 2.168233394622802734e-01 -2.064650207757949829e-01 4.227094352245330811e-02 -3.016106225550174713e-02 2.069775760173797607e-01 -5.349937826395034790e-02 1.326902359724044800e-01 -6.505199521780014038e-02 3.073197416961193085e-02 -2.192308753728866577e-01 -1.256588846445083618e-01 -2.376927137374877930e-01 1.922138929367065430e-01 3.149725198745727539e-01 1.261029206216335297e-02 -5.886139720678329468e-02 -2.619823217391967773e-01 2.666271626949310303e-01 -1.481015682220458984e-01 1.640950702130794525e-02 1.028534695506095886e-01 -2.196635901927947998e-01 6.794590502977371216e-02 4.684098809957504272e-02 3.360233902931213379e-01
-1.523752063512802124e-01 -1.797739565372467041e-01 -1.579768583178520203e-02 1.471924632787704468e-01 -2.137802690267562866e-01 -1.481040120124816895e-01 -3.192371502518653870e-02 4.778828620910644531e-01 -2.129213660955429077e-01 -7.384838163852691650e-02 -2.818624489009380341e-02 2.231330722570419312e-01 9.862348437309265137e-02 1.686206087470054626e-02 -7.310587167739868164e-02 2.736029624938964844e-01 -4.074681922793388367e-02 1.891515105962753296e-01 9.845715761184692383e-02 3.139055073261260986e-01 -1.132296621799468994e-01 4.431930556893348694e-02 -2.438644915819168091e-01 2.958568371832370758e-02 2.100698947906494141e-01 2.157449275255203247e-01 1.562156826257705688e-01 6.844989210367202759e-02 -1.237339451909065247e-01 -2.203316253144294024e-04 -2.576471306383609772e-02 2.782024443149566650e-01
-2.778399921953678131e-02 -1.016864329576492310e-01 -2.029636800289154053e-01 2.925638109445571899e-02 -9.655921161174774170e-02 -2.376161515712738037e-01 -5.050033796578645706e-03 3.514212071895599365e-01 -1.218648180365562439e-01 7.878544181585311890e-02 -6.174624897539615631e-03 2.001635730266571045e-01 2.764157056808471680e-01 -9.967166930437088013e-03 5.414257571101188660e-02 2.928504347801208496e-01 2.627626061439514160e-01 -1.130915209650993347e-01 -3.133595883846282959e-01 2.056659907102584839e-01 1.630432605743408203e-01 -1.424498017877340317e-02 -3.922679275274276733e-02 5.812900513410568237e-02 9.455854445695877075e-02 3.740231394767761230e-01 1.702272593975067139e-01 1.274621933698654175e-01 2.026717737317085266e-02 7.846196740865707397e-02 -1.333655714988708496e-01 2.423398196697235107e-01
-5.079658031463623047e-01 1.452654600143432617e-01 -3.636267036199569702e-02 -5.509150028228759766e-02 -2.008402496576309204e-01 2.132472395896911621e-01 -2.041549980640411377e-01 1.601360589265823364e-01 -1.665582060813903809e-01 1.457968503236770630e-01 1.618442088365554810e-01 1.410173177719116211e-01 8.345135301351547241e-02 2.646677494049072266e-01 -1.893623620271682739e-01 -5.466662347316741943e-02 5.647005885839462280e-02 -1.447076350450515747e-01 1.836484670639038086e-01 2.094093859195709229e-01 -2.877096878364682198e-03 6.903223693370819092e-02 -3.246857598423957825e-02 -3.386965990066528320e-01 3.565628826618194580e-02 -1.280328333377838135e-01 -3.021884150803089142e-02 2.103766426444053650e-02 -6.865301728248596191e-02 4.162371903657913208e-02 -1.279535591602325439e-01 2.972389459609985352e-01
2.246789634227752686e-01 6.444075703620910645e-02 -2.849081158638000488e-01 1.405708938837051392e-01 -3.150934576988220215e-01 6.792742758989334106e-02 -1.604531258344650269e-01 1.223513036966323853e-01 -3.238505721092224121e-01 -3.023636043071746826e-01 -1.389196366071701050e-01 -3.097375482320785522e-02 1.579379737377166748e-01 -2.746230736374855042e-02 -2.902070283889770508e-01 1.221362575888633728e-01 1.169495657086372375e-01 -2.053631097078323364e-02 3.602787107229232788e-02 1.401300579309463501e-01 -4.205216839909553528e-02 -4.731580615043640137e-02 -3.276324272155761719e-02 -1.967810690402984619e-01 2.422776520252227783e-01 -1.006203815340995789e-01 -1.567615568637847900e-01 2.387225329875946045e-01 -1.858487129211425781e-01 -1.237155497074127197e-01 -3.859512135386466980e-02 2.790460586547851562e-01
-6.293597817420959473e-02 2.885410562157630920e-02 3.778117150068283081e-02 1.845049411058425903e-01 -3.873673975467681885e-01 -1.503870040178298950e-01 -3.362771496176719666e-02 2.151479125022888184e-01 -1.599135808646678925e-02 -2.935262322425842285e-01 1.779340356588363647e-01 1.884494125843048096e-01 1.470005605369806290e-02 -6.732079386711120605e-02 -1.598574966192245483e-01 7.875675708055496216e-02 9.627819061279296875e-02 -4.286107793450355530e-02 -3.976844251155853271e-01 5.979718267917633057e-02 -1.779357157647609711e-02 5.079443752765655518e-02 -3.392446637153625488e-01 1.730172038078308105e-01 1.383325457572937012e-01 2.101538181304931641e-01 -5.243032053112983704e-02 1.715153604745864868e-01 2.685067653656005859e-01 -9.561831504106521606e-02 -9.675153344869613647e-02 2.067245841026306152e-01
-7.042961567640304565e-02 -5.424021929502487183e-02 -2.865997552871704102e-01 -8.491339534521102905e-02 -3.810294568538665771e-01 -4.502395913004875183e-02 -3.240192234516143799e-01 -8.787615597248077393e-02 -3.560732875484973192e-04 -2.579967379570007324e-01 2.456163614988327026e-01 -6.300796568393707275e-02 3.859288394451141357e-01 -3.580008819699287415e-02 1.147929430007934570e-01 2.794058918952941895e-01 -1.740057766437530518e-01 7.877475023269653320e-02 8.761294931173324585e-02 3.480931743979454041e-02 6.286416202783584595e-02 -2.000862658023834229e-01 -2.945427782833576202e-02 -8.062014728784561157e-02 -1.846115589141845703e-01 5.775995180010795593e-02 -8.311410993337631226e-02 -3.729712590575218201e-02 -2.318967729806900024e-01 -1.317469626665115356e-01 1.024592593312263489e-01 2.154678702354431152e-01
-1.929119229316711426e-01 1.800346225500106812e-01 -1.459748446941375732e-01 -6.901761889457702637e-02 -2.372270077466964722e-01 2.434511780738830566e-01 -4.416560288518667221e-03 8.528307825326919556e-02 -3.425958156585693359e-01 1.749996691942214966e-01 2.489839047193527222e-01 4.093565344810485840e-01 3.838161751627922058e-02 9.266390651464462280e-02 2.162870392203330994e-02 -1.236166059970855713e-01 6.152914091944694519e-02 5.788072571158409119e-02 -2.018302530050277710e-01 1.089000776410102844e-01 2.515260279178619385e-01 -4.775982350111007690e-02 -1.092029809951782227e-01 -2.753602266311645508e-01 1.260976344347000122e-01 9.604227961972355843e-04 -1.392844915390014648e-01 -2.023130469024181366e-02 6.017388403415679932e-02 8.542060852050781250e-03 1.138697713613510132e-01 3.357001543045043945e-01
-7.242896407842636108e-02 8.363170176744461060e-02 -1.012859866023063660e-01 1.799763292074203491e-01 -4.043613970279693604e-01 -2.550406157970428467e-01 -1.986277252435684204e-01 1.159688308835029602e-01 -2.050074934959411621e-02 1.870803907513618469e-02 8.386866748332977295e-02 8.121818304061889648e-02 3.098643124103546143e-01 2.607780992984771729e-01 4.545164853334426880e-02 6.242923066020011902e-02 1.537431031465530396e-01 -2.633705735206604004e-01 -2.786627411842346191e-01 1.192628070712089539e-01 6.342775374650955200e-02 2.654194086790084839e-02 1.522926092147827148e-01 2.696664072573184967e-02 5.424911528825759888e-02 -1.837816089391708374e-01 -1.828823834657669067e-01 -3.294793367385864258e-01 1.418852955102920532e-01 -6.514260172843933105e-02 2.804225310683250427e-02 2.487183809280395508e-01
-2.142886817455291748e-01 -4.281599074602127075e-02 2.077863067388534546e-01 -2.452271729707717896e-01 -2.782082855701446533e-01 3.926567360758781433e-02 -2.941692173480987549e-01 2.818496525287628174e-01 -2.454087287187576294e-01 -2.114948779344558716e-01 7.532877475023269653e-02 7.350621372461318970e-02 -1.210224926471710205e-01 -2.365560270845890045e-02 -2.220896333456039429e-01 -1.468281894922256470e-01 1.620179563760757446e-01 -2.081963717937469482e-01 -3.483979031443595886e-02 2.515854537487030029e-01 8.042893558740615845e-02 -3.946592658758163452e-02 8.091129362583160400e-02 -1.217653676867485046e-01 -2.166659198701381683e-02 1.508143097162246704e-01 -2.264825999736785889e-01 -2.149738371372222900e-01 -6.567943096160888672e-02 1.845574527978897095e-01 -1.760087013244628906e-01 2.198102027177810669e-01
-3.510057926177978516e-01 -1.479873806238174438e-02 -2.031430602073669434e-02 5.177677422761917114e-02 -3.594286143779754639e-01 -9.320635348558425903e-03 -6.817019730806350708e-02 1.232117637991905212e-01 -9.097111970186233521e-02 -3.356673121452331543e-01 3.954367339611053467e-01 3.700938820838928223e-02 3.151751309633255005e-02 3.553203539922833443e-03 -9.292451292276382446e-02 -2.880624830722808838e-01 7.159582339227199554e-03 -1.235778704285621643e-01 -1.242089197039604187e-01 -1.520735919475555420e-01 5.050697922706604004e-02 -1.910769045352935791e-01 -1.204041764140129089e-02 -7.795592397451400757e-02 8.338269591331481934e-02 2.909697033464908600e-02 -4.327242076396942139e-01 -3.145513311028480530e-02 -1.259541958570480347e-01 -7.635886967182159424e-02 5.483997985720634460e-03 1.901176571846008301e-01
-2.062495797872543335e-01 -1.225802600383758545e-01 -4.663868620991706848e-02 1.350987404584884644e-01 -1.491365581750869751e-01 -2.734661102294921875e-01 -3.929118216037750244e-01 3.718524277210235596e-01 -1.493882387876510620e-01 -2.310608029365539551e-01 1.503536254167556763e-01 -1.870177388191223145e-01 -1.469750553369522095e-01 2.897481322288513184e-01 -1.292171180248260498e-01 1.609627306461334229e-01 -6.549940258264541626e-02 8.469186723232269287e-02 -1.997069120407104492e-01 3.142728507518768311e-01 2.339821867644786835e-02 -8.140299469232559204e-03 1.369072198867797852e-01 -1.954676359891891479e-01 -6.646699458360671997e-02 -3.434214740991592407e-02 -9.636071324348449707e-02 4.691977798938751221e-02 4.897544160485267639e-02 -9.426435083150863647e-02 -1.214203760027885437e-01 9.483713656663894653e-03
2.047831937670707703e-02 5.251206085085868835e-02 -1.726711839437484741e-01 -9.027200937271118164e-02 -6.281283497810363770e-02 5.559839308261871338e-02 -1.243114843964576721e-01 2.745445668697357178e-01 -1.686767935752868652e-01 -1.943487823009490967e-01 2.817582786083221436e-01 2.562997043132781982e-01 3.884790837764739990e-02 -1.312610357999801636e-01 -1.601237356662750244e-01 3.499844968318939209e-01 2.265016585588455200e-01 -2.129406481981277466e-01 -8.315839618444442749e-02 8.044497668743133545e-02 7.575013488531112671e-02 -1.805960573256015778e-02 -1.872606426477432251e-01 2.107737809419631958e-01 1.182958390563726425e-02 2.254115343093872070e-01 -1.752548292279243469e-02 2.458149045705795288e-01 7.671672850847244263e-02 1.978822499513626099e-01 6.805419176816940308e-02 3.547952473163604736e-01
-9.220957010984420776e-02 1.436294764280319214e-01 2.883066534996032715e-01 2.953887879848480225e-01 -5.113553628325462341e-02 -2.095780819654464722e-01 -3.181306421756744385e-01 2.644564509391784668e-01 3.143139928579330444e-02 -2.134675979614257812e-01 -5.731770396232604980e-02 1.587256938219070435e-01 2.062348425388336182e-01 1.882086247205734253e-01 -7.525256276130676270e-02 1.041750088334083557e-01 9.770761430263519287e-02 -2.081510722637176514e-01 -3.412714600563049316e-02 3.361648619174957275e-01 -1.431099325418472290e-01 9.974496811628341675e-02 -1.379031389951705933e-01 -4.010712262243032455e-03 4.075528681278228760e-02 -2.714965306222438812e-02 -2.390373945236206055e-01 1.568338274955749512e-01 -2.980270385742187500e-01 -8.969013392925262451e-02 -8.960309438407421112e-03 1.253712922334671021e-01
-9.640989452600479126e-02 -1.909227073192596436e-01 -1.278440654277801514e-01 5.055342987179756165e-02 -1.224464401602745056e-01 -2.405752688646316528e-01 2.879769541323184967e-02 2.514669597148895264e-01 -2.893840968608856201e-01 -2.989948987960815430e-01 -9.281455725431442261e-02 6.763986311852931976e-03 6.603477895259857178e-02 2.370948791503906250e-01 -3.475190897006541491e-04 1.680234670639038086e-01 -4.592334106564521790e-02 4.519134014844894409e-02 -2.366611063480377197e-01 1.544875651597976685e-01 1.119887679815292358e-01 -1.535587459802627563e-01 1.226003468036651611e-01 7.515295594930648804e-02 1.091841459274291992e-01 1.999193429946899414e-01 -2.289252579212188721e-01 1.470185816287994385e-01 -2.220371663570404053e-01 4.496688768267631531e-02 -3.049187064170837402e-01 3.417257368564605713e-01
-3.984398841857910156e-01 2.645640261471271515e-02 1.242403388023376465e-01 -1.582937091588973999e-01 -3.210496902465820312e-01 1.665958166122436523e-01 -3.166266679763793945e-01 1.174610629677772522e-01 -1.482577472925186157e-01 1.976935454877093434e-04 1.515930891036987305e-01 -2.322550304234027863e-02 -1.837960071861743927e-02 1.226250305771827698e-01 -2.176738530397415161e-01 -1.276598274707794189e-01 1.806903332471847534e-01 -3.194559738039970398e-02 -8.735953271389007568e-02 8.511337637901306152e-02 2.425866723060607910e-01 -7.999897003173828125e-02 1.142715662717819214e-01 -2.001774311065673828e-01 -1.067863330245018005e-01 5.637473240494728088e-02 -3.751182258129119873e-01 -1.164777502417564392e-01 -2.021781951189041138e-01 2.897193469107151031e-02 -9.650320559740066528e-02 2.093071937561035156e-01
-5.982211977243423462e-02 1.921569108963012695e-01 -4.792801290750503540e-02 3.466537594795227051e-01 -1.770442426204681396e-01 1.393774002790451050e-01 -4.042429104447364807e-02 4.774775207042694092e-01 -2.691064476966857910e-01 2.313709817826747894e-02 1.420272141695022583e-01 -2.688428387045860291e-02 7.132125645875930786e-02 -2.499801851809024811e-02 -3.803689777851104736e-02 7.897860556840896606e-02 -1.332057919353246689e-02 1.843523979187011719e-01 -2.427135854959487915e-01 1.073344573378562927e-01 2.209961041808128357e-02 -1.115519702434539795e-01 1.361895203590393066e-01 -1.031438112258911133e-01 -3.943859040737152100e-02 7.392641156911849976e-02 3.681769594550132751e-02 3.392332196235656738e-01 -5.122235789895057678e-02 -9.359236061573028564e-02 -2.459035664796829224e-01 3.276858925819396973e-01
-1.051702424883842468e-01 2.716321051120758057e-01 -2.099664658308029175e-01 3.340038657188415527e-01 -2.310769110918045044e-01 -3.664683178067207336e-02 6.582316756248474121e-02 3.026016354560852051e-01 -1.951937377452850342e-01 5.018612369894981384e-02 1.314811557531356812e-01 -1.066844351589679718e-02 5.605859309434890747e-02 -1.272408962249755859e-01 5.193665251135826111e-02 3.118879161775112152e-02 2.061245590448379517e-01 1.269407570362091064e-01 -2.407214976847171783e-02 1.425680220127105713e-01 1.426316350698471069e-01 9.738116711378097534e-02 -1.229599714279174805e-01 -8.060214668512344360e-02 -1.726990789175033569e-01 -5.653563514351844788e-02 -8.039682358503341675e-02 3.107147216796875000e-01 -1.490748673677444458e-01 3.079518862068653107e-02 -1.597830057144165039e-01 4.606164395809173584e-01
-2.160573601722717285e-01 1.309998035430908203e-01 -9.465853869915008545e-02 1.420966833829879761e-01 -2.397918850183486938e-01 4.934070259332656860e-02 -1.418464779853820801e-01 1.497519612312316895e-01 6.368260085582733154e-02 8.223460614681243896e-02 2.746031284332275391e-01 -1.056714877486228943e-01 1.230293046683073044e-02 2.496543079614639282e-01 1.440996229648590088e-01 -4.700626805424690247e-02 -1.768195331096649170e-01 -1.180016770958900452e-01 -7.990460842847824097e-02 2.183827906847000122e-01 -5.727605149149894714e-02 1.231604889035224915e-01 -7.635577023029327393e-02 5.974101647734642029e-02 8.493085205554962158e-02 2.038002908229827881e-01 -1.072914823889732361e-01 -1.478041261434555054e-01 3.120400309562683105e-01 5.266020447015762329e-02 -1.394465863704681396e-01 5.411795377731323242e-01
-8.003361523151397705e-02 6.942939013242721558e-02 -2.081581801176071167e-01 -1.846402287483215332e-01 -1.204172000288963318e-01 1.798034757375717163e-01 -2.023839354515075684e-01 2.176334559917449951e-01 1.851775497198104858e-01 -3.488900363445281982e-01 4.197518900036811829e-02 -9.067916870117187500e-02 1.113619059324264526e-01 2.330582821741700172e-03 -2.389879524707794189e-02 1.009511649608612061e-01 1.379377990961074829e-01 1.464406251907348633e-01 -2.916021971032023430e-03 6.754931062459945679e-02 1.460219454020261765e-02 -1.045731529593467712e-01 -1.970365494489669800e-01 1.836023330688476562e-01 -7.424902170896530151e-02 1.221002861857414246e-01 -3.493264019489288330e-01 9.313928335905075073e-02 -2.374569773674011230e-01 -9.961722791194915771e-02 2.220244705677032471e-01 4.376937150955200195e-01
-1.547847688198089600e-01 2.105258405208587646e-01 3.434655815362930298e-02 1.042755618691444397e-01 -1.484527140855789185e-01 2.219993472099304199e-01 -9.274246543645858765e-02 1.711214929819107056e-01 -8.426292985677719116e-02 -3.381100594997406006e-01 -2.738235518336296082e-02 2.636203169822692871e-01 -8.742458373308181763e-02 -4.726447910070419312e-02 -1.617060601711273193e-02 -2.029896341264247894e-02 7.950550317764282227e-02 -1.989318616688251495e-02 1.516332924365997314e-01 4.687909483909606934e-01 -2.102715894579887390e-02 1.653161272406578064e-02 1.234455127269029617e-02 -2.133891172707080841e-02 2.959951460361480713e-01 -4.751487076282501221e-02 -2.692291736602783203e-01 1.327810436487197876e-01 -3.370861709117889404e-01 2.499583736062049866e-02 -1.952111721038818359e-01 1.584440320730209351e-01
-3.012881875038146973e-01 1.102625876665115356e-01 -2.546017467975616455e-01 -1.440419554710388184e-01 -2.433746680617332458e-02 6.067932397127151489e-02 3.281468152999877930e-02 2.682164013385772705e-01 -6.234923750162124634e-02 1.098607629537582397e-01 1.310486346483230591e-01 7.579243183135986328e-02 1.587466895580291748e-01 1.127323284745216370e-01 1.026077847927808762e-02 1.487469226121902466e-01 3.145592212677001953e-01 -9.724840521812438965e-02 -2.036431431770324707e-02 1.312557756900787354e-01 3.884806931018829346e-01 1.974240690469741821e-01 -1.985631883144378662e-01 -1.780978888273239136e-01 1.589927375316619873e-01 7.871057093143463135e-02 -7.581021636724472046e-02 -3.554674610495567322e-02 -2.385540306568145752e-01 4.326345399022102356e-02 1.247185990214347839e-01 3.678107261657714844e-01
-4.609072953462600708e-02 3.333579003810882568e-01 -2.068782784044742584e-02 -1.099507808685302734e-01 -2.748436033725738525e-01 1.240710988640785217e-01 2.632578980410471559e-05 2.639907002449035645e-01 -4.185292124748229980e-02 -8.759866654872894287e-02 3.272845447063446045e-01 -1.069598793983459473e-01 -4.094375669956207275e-02 2.217682749032974243e-01 7.254888117313385010e-02 -1.085957884788513184e-01 1.239410042762756348e-01 4.504796583205461502e-03 -1.216679513454437256e-01 3.605715334415435791e-01 1.998137868940830231e-02 -1.118701994419097900e-01 -1.170163080096244812e-01 -1.359863430261611938e-01 -4.510729014873504639e-02 -2.677334249019622803e-01 -4.503490775823593140e-02 -3.479245677590370178e-02 -2.429390251636505127e-01 1.389393657445907593e-01 3.719219565391540527e-01 1.371587514877319336e-01
-2.896583974361419678e-01 -1.997507214546203613e-01 -1.504872590303421021e-01 1.428952515125274658e-01 -2.588013112545013428e-01 -1.625725179910659790e-01 -8.313383162021636963e-02 3.933908939361572266e-01 2.494809329509735107e-01 -1.605657488107681274e-01 4.486564919352531433e-02 -2.599671110510826111e-02 2.128225713968276978e-01 1.608301401138305664e-01 7.170153409242630005e-02 1.558735817670822144e-01 -9.149781428277492523e-03 -1.848907917737960815e-01 -1.703094542026519775e-01 9.391196072101593018e-02 1.775448583066463470e-02 1.302807331085205078e-01 -7.538329064846038818e-02 7.994053512811660767e-02 1.094379201531410217e-01 4.007760435342788696e-02 -1.995496749877929688e-01 -3.694883882999420166e-01 -1.668962389230728149e-01 2.234012037515640259e-01 6.398671120405197144e-02 1.162433400750160217e-01
-3.742882981896400452e-02 2.057089507579803467e-01 -2.322241812944412231e-01 3.581534922122955322e-01 -5.901213735342025757e-02 -1.907429285347461700e-02 6.110486388206481934e-02 3.817434608936309814e-01 -2.158253937959671021e-01 -3.534889221191406250e-01 1.599089503288269043e-01 1.777637898921966553e-01 4.811639338731765747e-02 7.075055688619613647e-02 -2.254491746425628662e-01 1.434968858957290649e-01 -1.963562518358230591e-01 7.654754072427749634e-02 -7.073070108890533447e-02 1.949027925729751587e-01 6.546082347631454468e-02 -4.016546159982681274e-02 2.366611175239086151e-02 -7.244256138801574707e-02 1.200099363923072815e-01 1.543750613927841187e-01 5.267309024930000305e-02 -1.756998598575592041e-01 -6.265679746866226196e-02 -2.271898388862609863e-01 2.372812330722808838e-01 1.746234893798828125e-01
1.235600188374519348e-02 -2.852702699601650238e-02 -1.414294391870498657e-01 6.592295598238706589e-03 -2.274069935083389282e-01 -1.729335635900497437e-01 -1.869058459997177124e-01 2.559818923473358154e-01 -2.198323607444763184e-01 -6.385111063718795776e-02 6.880843639373779297e-02 -2.281205169856548309e-02 5.760863423347473145e-02 1.792701631784439087e-01 -5.312282219529151917e-02 3.689197003841400146e-01 -2.820288389921188354e-02 -3.724053967744112015e-03 -1.596642136573791504e-01 1.479647606611251831e-01 -6.820032745599746704e-02 3.760403394699096680e-02 -2.995854616165161133e-01 -1.732062399387359619e-01 -3.312377333641052246e-01 2.061375379562377930e-01 -2.932387292385101318e-01 2.208764851093292236e-01 -3.449830692261457443e-03 1.182152405381202698e-01 2.860689461231231689e-01 8.970879018306732178e-02
4.686331667471677065e-04 -6.605254113674163818e-02 -2.220831811428070068e-01 -1.327711790800094604e-01 -3.604130819439888000e-02 7.808526512235403061e-03 -3.242014646530151367e-01 2.880128026008605957e-01 1.705011911690235138e-02 -9.932339191436767578e-02 -1.234938353300094604e-01 9.358809888362884521e-02 2.096425890922546387e-01 -4.694498330354690552e-02 -1.419224143028259277e-01 2.460844516754150391e-01 2.359380386769771576e-02 -1.698520630598068237e-01 -2.076887637376785278e-01 2.244375795125961304e-01 -2.849012911319732666e-01 -2.698853798210620880e-02 1.226097904145717621e-02 -3.934301063418388367e-02 1.816713958978652954e-01 3.532846570014953613e-01 -1.648457199335098267e-01 1.964099556207656860e-01 -2.063927203416824341e-01 1.964869648218154907e-01 -1.268942505121231079e-01 2.255437225103378296e-01
-1.370050907135009766e-01 -9.740854054689407349e-02 -1.755747348070144653e-01 -6.164568290114402771e-02 -2.771758437156677246e-01 7.256881892681121826e-02 7.419945299625396729e-02 5.331908911466598511e-02 1.312451362609863281e-01 -2.370379120111465454e-01 8.961249887943267822e-02 -5.499520152807235718e-02 5.407557487487792969e-01 -2.267007250338792801e-03 -1.775295287370681763e-01 1.095318496227264404e-01 1.096740216016769409e-01 -5.498234182596206665e-02 1.118602380156517029e-01 1.880978792905807495e-01 7.087323814630508423e-02 3.083223998546600342e-01 -1.397463232278823853e-01 -1.121619865298271179e-01 -1.818437688052654266e-02 1.935800909996032715e-01 -2.482397854328155518e-01 7.161179184913635254e-02 -1.220089569687843323e-01 -1.682385653257369995e-01 2.352524995803833008e-01 1.674547791481018066e-01
-3.104593753814697266e-01 9.436315298080444336e-02 1.864704936742782593e-01 3.406601399183273315e-02 -2.355726212263107300e-01 2.947030588984489441e-02 -3.443420827388763428e-01 1.104308068752288818e-01 -1.595455408096313477e-01 -2.574819326400756836e-01 1.930702328681945801e-01 -2.043587267398834229e-01 1.060294359922409058e-01 1.154222488403320312e-01 -2.613890729844570160e-02 -2.381916046142578125e-01 1.485257744789123535e-01 -1.766671091318130493e-01 -1.742538660764694214e-01 1.561364978551864624e-01 -3.701533190906047821e-03 -1.935796588659286499e-01 -1.888897456228733063e-02 -8.672834187746047974e-02 -1.948175728321075439e-01 1.741470545530319214e-01 -3.472122251987457275e-01 -1.471958458423614502e-01 -3.878142312169075012e-02 1.324498355388641357e-01 8.263637125492095947e-02 1.706360429525375366e-01
-3.972644731402397156e-02 8.168799430131912231e-02 5.424918606877326965e-02 1.479632556438446045e-01 -3.392413556575775146e-01 1.334433555603027344e-01 -1.173038631677627563e-01 1.407927274703979492e-01 9.564656764268875122e-03 -2.032962441444396973e-01 2.713261842727661133e-01 1.314936131238937378e-01 -8.502522483468055725e-03 2.088071964681148529e-02 8.507048338651657104e-02 1.952862441539764404e-01 2.293751388788223267e-01 -1.147998571395874023e-01 -2.757027372717857361e-02 3.839520514011383057e-01 1.090776696801185608e-01 2.491385042667388916e-01 -1.291954070329666138e-01 5.642910022288560867e-03 -3.627761602401733398e-01 1.801567822694778442e-01 -4.830173030495643616e-02 2.200676500797271729e-02 6.330011785030364990e-02 -2.644526362419128418e-01 -3.888026997447013855e-02 2.742814421653747559e-01
-2.432455867528915405e-01 -2.961805462837219238e-01 -7.906423509120941162e-02 -1.351910233497619629e-01 -2.480397075414657593e-01 4.059659317135810852e-02 -1.490220800042152405e-02 3.287743031978607178e-01 -1.514387130737304688e-01 -1.375566273927688599e-01 -4.457415640354156494e-02 1.428070217370986938e-01 7.161407172679901123e-02 1.152507364749908447e-01 -7.791750878095626831e-02 -1.182065904140472412e-01 6.305392831563949585e-02 2.246596664190292358e-01 -1.323701739311218262e-01 2.362158298492431641e-01 1.813858747482299805e-01 -1.973172575235366821e-01 1.225224509835243225e-01 -5.825317651033401489e-02 3.968049958348274231e-02 -3.555857762694358826e-02 -5.015043616294860840e-01 -2.255344837903976440e-01 -9.718595445156097412e-02 1.334832757711410522e-01 -6.200516223907470703e-02 8.746147155761718750e-03
-2.333438098430633545e-01 1.314783543348312378e-01 -2.620322443544864655e-02 1.628471314907073975e-01 -3.975222110748291016e-01 -1.106713935732841492e-01 -3.846381977200508118e-02 1.024143323302268982e-01 9.137652069330215454e-02 -2.645354866981506348e-01 2.840421497821807861e-01 -1.514959335327148438e-02 5.301672592759132385e-02 -7.422941271215677261e-03 2.807067334651947021e-01 1.145539283752441406e-01 -1.496720165014266968e-01 5.153265595436096191e-02 -3.388550877571105957e-02 2.861315011978149414e-01 -1.896303296089172363e-01 -1.004198566079139709e-01 -5.304582044482231140e-02 4.941742122173309326e-02 -5.664930492639541626e-02 -1.899919658899307251e-01 -6.594983860850334167e-03 -2.751078903675079346e-01 -1.042679175734519958e-01 -2.025992870330810547e-01 5.668378621339797974e-02 3.677680790424346924e-01
-3.344839438796043396e-02 -1.510559674352407455e-02 3.377635497599840164e-03 -4.647615924477577209e-02 -4.793163836002349854e-01 4.994083195924758911e-02 9.291457384824752808e-02 3.954071402549743652e-01 -1.886266171932220459e-01 -3.033073246479034424e-02 2.019328027963638306e-01 -1.500755250453948975e-01 1.263268291950225830e-01 1.640289872884750366e-01 2.503277063369750977e-01 2.292479127645492554e-01 9.970167279243469238e-02 -2.219926379621028900e-02 -8.629362098872661591e-03 1.135117039084434509e-01 -2.063519507646560669e-02 -3.783576935529708862e-02 -1.248980760574340820e-01 -5.014701746404170990e-03 5.822276324033737183e-02 2.926929891109466553e-01 3.586297482252120972e-02 2.964492700994014740e-02 2.750431299209594727e-01 -1.097989641129970551e-02 3.189241588115692139e-01 1.783281862735748291e-01
-3.898367881774902344e-01 1.042195633053779602e-01 -2.916694283485412598e-01 -2.534140646457672119e-02 -1.205623969435691833e-01 8.932033553719520569e-03 -2.607910931110382080e-01 3.463882803916931152e-01 9.789698570966720581e-02 6.434672512114048004e-03 2.690964639186859131e-01 2.173826843500137329e-01 1.156281866133213043e-02 1.690531373023986816e-01 -4.090259224176406860e-02 -8.000757545232772827e-02 1.468507349491119385e-01 6.377758830785751343e-02 -1.670350432395935059e-01 1.844458729028701782e-01 1.543276906013488770e-01 -9.679564833641052246e-02 -2.227787971496582031e-01 -3.862022235989570618e-02 1.287727653980255127e-01 1.009786501526832581e-01 -1.642965227365493774e-01 2.469809353351593018e-01 2.079472988843917847e-01 6.434293836355209351e-02 2.197253555059432983e-01 -2.156187407672405243e-02
-2.150375247001647949e-01 -6.733398884534835815e-02 -1.365727633237838745e-01 4.524018242955207825e-02 -3.990416526794433594e-01 -1.093070805072784424e-01 -9.206458181142807007e-02 2.993458695709705353e-02 3.750659227371215820e-01 -1.820630729198455811e-01 -5.289863795042037964e-02 1.540030092000961304e-01 9.064402431249618530e-02 1.893806606531143188e-01 1.894050240516662598e-01 1.163775771856307983e-01 -1.695662178099155426e-02 -1.247144043445587158e-01 -2.496248781681060791e-01 2.914556860923767090e-01 1.672770082950592041e-01 1.179692819714546204e-01 -1.850725710391998291e-02 -7.699573040008544922e-02 -7.347795367240905762e-02 4.850485548377037048e-02 -2.407165467739105225e-01 -2.696767747402191162e-01 -8.928752504289150238e-03 -4.660012945532798767e-02 6.739872694015502930e-02 3.124915957450866699e-01
1.500667780637741089e-01 -2.397922873497009277e-01 -7.047989219427108765e-02 -1.637594699859619141e-01 -2.419809997081756592e-01 -7.033801078796386719e-02 6.783793121576309204e-02 2.695661485195159912e-01 6.935057044029235840e-02 -1.220316290855407715e-01 3.079167306423187256e-01 1.150601655244827271e-01 8.824906498193740845e-02 1.476951092481613159e-01 4.993973672389984131e-02 -1.961310654878616333e-01 -6.309968233108520508e-02 -3.769208118319511414e-02 -2.234940826892852783e-01 2.718521952629089355e-01 1.600526869297027588e-01 1.908373087644577026e-02 1.154412403702735901e-01 5.240861326456069946e-02 9.548068791627883911e-02 -7.579693198204040527e-02 -1.408166140317916870e-01 4.122708439826965332e-01 -8.351995795965194702e-02 1.552068293094635010e-01 -5.111260712146759033e-02 3.734483122825622559e-01
-2.819572687149047852e-01 1.159531995654106140e-01 2.841023728251457214e-02 -7.535687088966369629e-02 -2.119023948907852173e-01 1.008684113621711731e-01 -2.230406403541564941e-01 1.670434474945068359e-01 7.383251190185546875e-02 -6.924837827682495117e-03 3.284295201301574707e-01 -3.351590409874916077e-02 1.086107715964317322e-01 5.525491759181022644e-02 1.299597918987274170e-01 -2.273686826229095459e-01 1.177983656525611877e-01 -8.835055679082870483e-02 -1.081644278019666672e-02 2.212139368057250977e-01 -4.183890298008918762e-02 -2.463011443614959717e-01 5.059584230184555054e-02 -4.526075348258018494e-02 4.895738884806632996e-02 5.250282585620880127e-02 -6.143410205841064453e-01 -6.347034126520156860e-02 -8.770965784788131714e-02 2.348898537456989288e-02 -1.327994745224714279e-02 1.927218288183212280e-01
-2.493231147527694702e-01 -8.360249549150466919e-02 -3.263587951660156250e-01 2.081368267536163330e-01 1.852268911898136139e-02 1.076404750347137451e-01 1.936621516942977905e-01 4.450277686119079590e-01 1.392028927803039551e-01 -1.516990214586257935e-01 2.247367501258850098e-01 7.973605394363403320e-02 7.906393706798553467e-02 1.062672212719917297e-01 1.145809292793273926e-01 1.356161236763000488e-01 -1.526152342557907104e-01 -1.057554185390472412e-01 -1.558661311864852905e-01 -2.424572221934795380e-02 2.015901654958724976e-01 2.498985826969146729e-02 3.250960633158683777e-02 -7.388023287057876587e-02 -8.699795603752136230e-02 1.050835624337196350e-01 -2.803213335573673248e-02 3.048463463783264160e-01 -1.182478740811347961e-01 3.717511892318725586e-01 5.538462102413177490e-02 1.024754047393798828e-01
-2.926843464374542236e-01 1.301467865705490112e-01 -1.466895490884780884e-01 -8.361981809139251709e-02 -6.410734727978706360e-03 -7.418873719871044159e-03 1.066477820277214050e-01 2.849162220954895020e-01 -2.143153250217437744e-01 9.416130185127258301e-02 4.513993859291076660e-02 2.023456394672393799e-01 2.266149967908859253e-01 -5.815700441598892212e-02 6.900414824485778809e-03 2.218813002109527588e-01 1.629314720630645752e-01 -1.297529488801956177e-01 -1.264956146478652954e-01 4.396973177790641785e-02 4.183295369148254395e-01 1.802783608436584473e-01 -1.399861723184585571e-01 -1.263879686594009399e-01 9.355589002370834351e-02 2.987531200051307678e-02 -2.087387442588806152e-01 2.020923793315887451e-01 -3.317793011665344238e-01 -1.944847218692302704e-02 1.324148625135421753e-01 2.191154807806015015e-01
-2.155752629041671753e-01 1.589898616075515747e-01 1.104194000363349915e-01 2.502010762691497803e-01 2.284247661009430885e-03 9.550247341394424438e-03 -2.608954608440399170e-01 1.774280369281768799e-01 -1.016145721077919006e-01 -1.621144413948059082e-01 6.640286650508642197e-03 1.863231658935546875e-01 -3.690882772207260132e-02 -3.282687962055206299e-01 1.741443425416946411e-01 -1.773808710277080536e-02 3.498728945851325989e-02 1.957213878631591797e-01 -2.759567797183990479e-01 3.329403400421142578e-01 2.811430394649505615e-02 1.047486215829849243e-01 -3.036122955381870270e-02 -1.119693592190742493e-01 -1.089133769273757935e-01 -1.927202194929122925e-01 -1.405025571584701538e-01 -1.074143275618553162e-01 -1.917988806962966919e-01 2.059047669172286987e-02 5.155850201845169067e-02 4.132522344589233398e-01
-2.727095782756805420e-01 -1.683527678251266479e-01 -2.076038718223571777e-02 -1.290379613637924194e-01 -1.072936281561851501e-01 7.774243503808975220e-02 -4.667926207184791565e-02 3.988541364669799805e-01 -3.233909904956817627e-01 -5.934456363320350647e-02 5.408556386828422546e-02 7.442104816436767578e-02 1.793201863765716553e-01 1.144586279988288879e-01 1.790625303983688354e-01 -2.780837416648864746e-01 1.544913798570632935e-01 -2.061356231570243835e-02 2.409997768700122833e-02 2.613029181957244873e-01 1.084515973925590515e-01 -5.041491705924272537e-03 8.524350076913833618e-02 -6.124498695135116577e-02 4.167529344558715820e-01 4.720365628600120544e-02 -2.308868169784545898e-01 -3.595042601227760315e-02 2.817793190479278564e-02 1.371689885854721069e-01 2.036531269550323486e-01 1.503818780183792114e-01
-2.331662178039550781e-01 -7.122820615768432617e-02 2.244952134788036346e-02 -8.425395190715789795e-02 -3.305483162403106689e-01 7.406035903841257095e-03 -1.974773705005645752e-01 1.594488620758056641e-01 -1.704755574464797974e-01 -3.392006158828735352e-01 2.426333576440811157e-01 7.945193350315093994e-02 1.826954931020736694e-01 4.643398895859718323e-02 -1.126202195882797241e-01 -2.056793868541717529e-01 1.284033656120300293e-01 -1.565918326377868652e-01 -4.408822208642959595e-02 7.686749566346406937e-03 1.561763435602188110e-01 -3.274386227130889893e-01 -1.034786403179168701e-01 6.248549558222293854e-03 5.654747784137725830e-02 7.653072476387023926e-03 -5.070264339447021484e-01 2.205830812454223633e-02 5.225062742829322815e-02 9.108232916332781315e-04 5.306641384959220886e-02 8.754748106002807617e-02
1.863081753253936768e-01 8.944219350814819336e-02 -8.512743562459945679e-02 -3.398158028721809387e-02 -3.876017332077026367e-01 1.797773987054824829e-01 -2.262511700391769409e-01 4.611384868621826172e-02 -1.721631735563278198e-01 -9.120012074708938599e-02 -1.537316013127565384e-02 8.071991056203842163e-02 2.335784435272216797e-01 1.720471829175949097e-01 4.594533890485763550e-02 8.051780052483081818e-03 3.143502175807952881e-01 -6.724977493286132812e-02 -2.836224436759948730e-01 3.075276911258697510e-01 1.535004824399948120e-01 1.949894279241561890e-01 -1.737768650054931641e-01 -2.266691923141479492e-01 -8.959791809320449829e-02 2.498928457498550415e-01 -5.280290264636278152e-03 2.651288211345672607e-01 -1.341448426246643066e-01 3.275335580110549927e-02 2.339284680783748627e-02 6.926875095814466476e-03
-1.627188175916671753e-01 7.863721996545791626e-02 -5.491784811019897461e-01 -1.478037424385547638e-02 -3.137535452842712402e-01 -2.578870579600334167e-02 -1.263451278209686279e-01 3.342882990837097168e-01 -2.199634909629821777e-01 -2.094411104917526245e-01 1.502385735511779785e-01 -2.993096113204956055e-01 1.191959306597709656e-01 1.561852730810642242e-02 -1.450924575328826904e-02 2.017159312963485718e-01 -1.586707532405853271e-01 -6.609564181417226791e-03 -1.608276218175888062e-01 1.119407862424850464e-01 -4.038427397608757019e-02 7.275161892175674438e-02 1.049727350473403931e-01 3.915011510252952576e-02 -1.070851534605026245e-01 -1.397641375660896301e-02 -1.267473995685577393e-01 1.204314082860946655e-01 2.303281426429748535e-02 -7.226103544235229492e-02 1.620840281248092651e-01 -1.469689458608627319e-01
2.674653194844722748e-02 -4.207853600382804871e-02 -2.150904387235641479e-01 2.161129750311374664e-02 -3.073240220546722412e-01 -7.818250358104705811e-02 7.679132372140884399e-02 2.363146245479583740e-01 7.076191902160644531e-02 -1.066326424479484558e-01 2.132782191038131714e-01 -9.023589640855789185e-02 2.243018150329589844e-01 3.486906886100769043e-01 -3.501709550619125366e-02 6.841753423213958740e-02 1.459452807903289795e-01 -2.009598165750503540e-01 -4.075428843498229980e-01 5.158665031194686890e-02 -4.843363538384437561e-02 -6.882270425558090210e-02 1.273207366466522217e-01 2.522790431976318359e-01 2.407332137227058411e-02 -1.814564019441604614e-01 -6.090763211250305176e-02 -6.656270474195480347e-02 -1.175140589475631714e-01 7.356432732194662094e-03 2.454541921615600586e-01 3.279283940792083740e-01
-4.266174975782632828e-03 -9.019693732261657715e-02 -2.178811877965927124e-01 3.047852218151092529e-02 -4.144333600997924805e-01 -3.165913745760917664e-02 3.959181718528270721e-03 3.628424406051635742e-01 -7.584737148135900497e-03 1.560907363891601562e-01 -8.187318220734596252e-03 -2.440346404910087585e-02 3.853684067726135254e-01 2.366835922002792358e-01 6.694974005222320557e-02 1.271684616804122925e-01 -6.928364932537078857e-02 -1.532363593578338623e-01 -3.446103334426879883e-01 1.913990974426269531e-01 -6.201460957527160645e-02 -1.480834186077117920e-02 1.909858733415603638e-01 7.594522088766098022e-02 2.086437046527862549e-01 -2.295925170183181763e-01 -3.751900047063827515e-02 -1.097288578748703003e-01 -9.147009998559951782e-02 6.610883772373199463e-02 -2.749700471758842468e-02 1.886397153139114380e-01
-1.714551597833633423e-01 8.201224356889724731e-02 4.153337329626083374e-03 1.778587996959686279e-01 -2.502334713935852051e-01 6.234741210937500000e-02 -1.203054413199424744e-01 2.852877974510192871e-01 -1.181413084268569946e-01 -1.910824626684188843e-01 1.381137371063232422e-01 2.543927729129791260e-01 2.361982762813568115e-01 -6.773648411035537720e-02 -3.338240981101989746e-01 4.139350727200508118e-03 -9.738822281360626221e-02 4.892737045884132385e-02 -2.306501120328903198e-01 1.792778223752975464e-01 1.012178361415863037e-01 -2.261497080326080322e-01 1.520021408796310425e-01 7.766769081354141235e-02 -1.518332213163375854e-01 -5.936442315578460693e-02 -4.014011025428771973e-01 8.660762012004852295e-02 7.673099637031555176e-02 9.357748180627822876e-02 2.554171979427337646e-01 -3.062115795910358429e-02
-6.640323251485824585e-02 4.668829590082168579e-02 -5.255918949842453003e-02 1.904871761798858643e-01 -1.862322092056274414e-01 7.531121373176574707e-02 -1.216075867414474487e-01 1.187453866004943848e-01 -3.416759520769119263e-02 -1.672081351280212402e-01 1.090313121676445007e-01 4.052697867155075073e-02 1.433641910552978516e-01 -3.212040662765502930e-02 -9.996745735406875610e-02 2.536239624023437500e-01 2.163342982530593872e-01 1.626366525888442993e-01 -2.704006433486938477e-01 4.115104079246520996e-01 8.126455545425415039e-02 -2.346159070730209351e-01 -9.688830375671386719e-02 5.224784463644027710e-02 3.168112784624099731e-02 4.837643504142761230e-01 -2.673912048339843750e-02 1.991973519325256348e-01 1.413262337446212769e-01 1.380330622196197510e-01 -1.655528098344802856e-01 1.233919858932495117e-01
-1.393184512853622437e-01 1.905924379825592041e-01 -1.969985663890838623e-01 1.296013593673706055e-01 1.886274963617324829e-01 -2.599291969090700150e-03 -3.922991827130317688e-02 1.452118605375289917e-01 -1.298435479402542114e-01 -2.109736800193786621e-01 4.264135360717773438e-01 -7.701019756495952606e-03 1.739384531974792480e-01 -1.948236487805843353e-03 -7.732778787612915039e-02 3.606976196169853210e-02 -1.527351588010787964e-01 -3.246314227581024170e-01 -2.389659583568572998e-01 1.866008192300796509e-01 -2.487813355401158333e-03 7.064031064510345459e-02 -5.336342751979827881e-02 -5.798321962356567383e-02 9.494462609291076660e-02 9.606230258941650391e-02 2.766747958958148956e-02 1.830056011676788330e-01 -2.676417827606201172e-01 1.471266709268093109e-02 -1.968078911304473877e-01 3.933522403240203857e-01
-9.278907626867294312e-02 -4.685916006565093994e-02 -1.864575743675231934e-01 -9.687168640084564686e-04 -1.548878550529479980e-01 -2.128171324729919434e-01 2.763440310955047607e-01 2.202345728874206543e-01 -2.731938064098358154e-01 -1.733498722314834595e-01 5.372869968414306641e-02 -2.855609171092510223e-02 3.214011192321777344e-01 6.353874504566192627e-02 1.127084046602249146e-01 -4.184533655643463135e-02 1.482234615832567215e-02 -9.473939239978790283e-02 -1.602230221033096313e-01 2.479716390371322632e-01 2.327826470136642456e-01 3.115276694297790527e-01 -1.962234266102313995e-02 -1.787709295749664307e-01 -2.261278480291366577e-01 5.200544744729995728e-02 -1.602845191955566406e-01 2.432521581649780273e-01 -2.569532990455627441e-01 1.449353843927383423e-01 8.785345405340194702e-02 1.292696893215179443e-01
-1.980348676443099976e-01 7.332483679056167603e-02 5.484820902347564697e-02 1.427967101335525513e-01 -1.556495726108551025e-01 1.106541603803634644e-01 -2.330633103847503662e-01 9.505581110715866089e-02 1.229897961020469666e-01 -1.846909224987030029e-01 -1.329545956104993820e-02 1.561442464590072632e-01 -2.135051041841506958e-01 -1.678913980722427368e-01 -1.380369961261749268e-01 -1.126872934401035309e-02 2.089796662330627441e-01 6.575571745634078979e-02 -4.734399169683456421e-02 5.243442058563232422e-01 2.566468119621276855e-01 -8.816776424646377563e-02 2.332442551851272583e-01 -1.044487804174423218e-01 2.140424847602844238e-01 -5.036675930023193359e-02 -1.101623848080635071e-01 -4.178705438971519470e-02 -2.244461774826049805e-01 1.464145332574844360e-01 -2.157567813992500305e-02 2.584435641765594482e-01
-3.478941693902015686e-02 -1.672375798225402832e-01 -3.965082764625549316e-01 1.540047675371170044e-01 -2.173778116703033447e-01 7.035491615533828735e-02 -1.023995131254196167e-01 4.034754931926727295e-01 -2.222559303045272827e-01 -1.085852161049842834e-01 1.206558272242546082e-01 -8.872687816619873047e-02 8.390510082244873047e-02 1.847228258848190308e-01 2.014974951744079590e-01 9.142563492059707642e-02 1.492972970008850098e-01 8.345980942249298096e-02 -2.539594769477844238e-01 3.312829136848449707e-02 -1.331668198108673096e-01 2.153297699987888336e-02 3.015107810497283936e-01 -1.598179191350936890e-01 -1.293056551367044449e-02 1.051864475011825562e-01 -1.890612691640853882e-01 -1.629461050033569336e-01 -2.340984344482421875e-02 -1.950588822364807129e-01 8.616376668214797974e-02 2.040094137191772461e-01
5.554012209177017212e-02 -8.120488375425338745e-02 -2.353063821792602539e-01 8.676735311746597290e-02 -2.903923392295837402e-01 -9.201683104038238525e-03 9.336599707603454590e-02 1.370967924594879150e-01 -6.405895203351974487e-02 1.726291887462139130e-02 1.643449068069458008e-01 1.992715895175933838e-02 2.288812398910522461e-01 2.378622591495513916e-01 1.942128539085388184e-01 1.103308349847793579e-01 9.967127442359924316e-02 -9.333448857069015503e-02 -3.395164906978607178e-01 2.921363711357116699e-01 -1.957084424793720245e-02 -1.484832260757684708e-02 1.997290402650833130e-01 1.733881235122680664e-01 2.644523382186889648e-01 -2.568062245845794678e-01 -2.266234159469604492e-01 -1.849692314863204956e-01 -5.691322684288024902e-02 1.516208145767450333e-02 3.479587612673640251e-03 3.317785561084747314e-01
-1.182527467608451843e-01 8.395783603191375732e-02 -1.846973299980163574e-01 -1.514690667390823364e-01 -9.128510951995849609e-02 1.802031546831130981e-01 -6.580243259668350220e-02 2.330434322357177734e-01 -2.955474853515625000e-01 -6.130238249897956848e-02 -1.383968442678451538e-02 3.144301176071166992e-01 1.489626765251159668e-01 -9.885916858911514282e-02 5.401884764432907104e-02 2.432628571987152100e-01 -2.381284683942794800e-01 -5.469965562224388123e-02 -3.459155932068824768e-02 -1.037556603550910950e-01 2.040534168481826782e-01 -7.394129037857055664e-02 -1.366318911314010620e-01 -1.328603625297546387e-01 3.124412894248962402e-01 -1.351810712367296219e-02 -2.838928699493408203e-01 -1.161430478096008301e-01 -2.746176421642303467e-01 1.302074640989303589e-01 -1.594604253768920898e-01 2.710656821727752686e-01
3.173685818910598755e-02 -2.417858457192778587e-03 -3.495682775974273682e-01 1.604928821325302124e-01 -1.044903695583343506e-01 -2.939478028565645218e-03 -1.013508215546607971e-01 3.636910319328308105e-01 -7.648766040802001953e-02 1.226721107959747314e-01 3.577637672424316406e-01 -7.588791660964488983e-03 -5.173192173242568970e-02 2.475610002875328064e-03 5.745597928762435913e-02 -1.890932321548461914e-01 2.657838463783264160e-01 -1.593243628740310669e-01 -4.146549850702285767e-03 2.057896405458450317e-01 1.313099861145019531e-01 1.990587413311004639e-01 -2.614806592464447021e-01 7.593445479869842529e-02 -6.343853310681879520e-04 -1.261687874794006348e-01 8.696348965167999268e-02 -3.541538119316101074e-02 8.350954204797744751e-02 5.413747951388359070e-02 -1.033156663179397583e-01 4.383589327335357666e-01
-9.207946807146072388e-02 3.264870941638946533e-01 -3.984637185931205750e-02 1.070908010005950928e-01 -3.614315530285239220e-03 -1.719237491488456726e-02 -2.332523092627525330e-02 2.649649679660797119e-01 1.053721904754638672e-01 -1.728507131338119507e-02 -2.753912471234798431e-02 1.726120859384536743e-01 4.844397306442260742e-01 3.328676521778106689e-02 -6.744147837162017822e-02 2.817606180906295776e-02 -1.716119647026062012e-01 -1.334997266530990601e-01 -2.928587496280670166e-01 2.311019152402877808e-01 -1.774906963109970093e-01 1.795736104249954224e-01 9.775876067578792572e-03 -2.022163718938827515e-01 -2.413013949990272522e-03 -4.912503808736801147e-02 -1.806589961051940918e-01 2.435413300991058350e-01 -1.296438425779342651e-01 -1.709409058094024658e-01 4.775683954358100891e-02 2.895905971527099609e-01
-3.733158707618713379e-01 7.540068775415420532e-02 5.586386471986770630e-02 -3.164727613329887390e-02 -9.515256434679031372e-02 3.205739259719848633e-01 -6.214738637208938599e-02 1.965075135231018066e-01 -2.683348655700683594e-01 -1.489017158746719360e-01 9.182792156934738159e-02 -2.569087035953998566e-02 -5.778627097606658936e-02 3.269823193550109863e-01 -1.886981725692749023e-01 -9.205204993486404419e-02 1.128104235976934433e-02 1.721571758389472961e-02 -2.150341570377349854e-01 9.306861460208892822e-02 2.487794607877731323e-01 -1.155506595969200134e-01 6.086202710866928101e-02 -4.068228602409362793e-02 -3.595663234591484070e-03 -6.390813738107681274e-02 -4.442550241947174072e-01 -2.091956585645675659e-01 -1.306009441614151001e-01 1.438613887876272202e-02 -1.807685568928718567e-02 2.004574090242385864e-01
-1.330702453851699829e-01 -2.379678934812545776e-01 -3.919115960597991943e-01 1.016141548752784729e-01 -2.726157605648040771e-01 1.409439593553543091e-01 -8.876757323741912842e-02 1.869821101427078247e-01 -9.731380641460418701e-02 -1.546646952629089355e-01 1.240311637520790100e-01 -1.828909516334533691e-01 6.142354756593704224e-02 2.972654998302459717e-01 2.295370846986770630e-01 9.160632640123367310e-02 9.492403268814086914e-02 -6.312862783670425415e-02 -2.362827062606811523e-01 1.640753895044326782e-01 -8.909900486469268799e-02 1.119235157966613770e-01 2.960202693939208984e-01 -1.401138901710510254e-01 8.757775276899337769e-02 1.130973994731903076e-01 -7.908335328102111816e-02 -1.730450689792633057e-01 4.217100143432617188e-02 4.935302957892417908e-02 1.615340262651443481e-01 2.807773649692535400e-01
-1.518077552318572998e-01 1.999410092830657959e-01 -7.885356992483139038e-02 1.624477952718734741e-01 -3.185749948024749756e-01 -2.005388140678405762e-01 1.857048645615577698e-02 2.166588902473449707e-01 1.365330964326858521e-01 -2.520627081394195557e-01 8.196844160556793213e-02 9.411979466676712036e-02 3.724697604775428772e-02 -1.121839229017496109e-02 2.505512721836566925e-02 2.060446329414844513e-02 -3.168728575110435486e-02 2.758955061435699463e-01 1.546075493097305298e-01 2.941534221172332764e-01 1.782359182834625244e-01 3.871584534645080566e-01 1.606667041778564453e-02 -2.913874983787536621e-01 2.506102621555328369e-01 -2.099761366844177246e-02 -2.480156272649765015e-01 -5.957739427685737610e-02 -1.165568530559539795e-01 7.654912024736404419e-02 -3.712842985987663269e-02 1.074768751859664917e-01
8.213118463754653931e-02 1.529720127582550049e-01 -3.450691103935241699e-01 1.624331921339035034e-01 -1.751181781291961670e-01 -3.397025913000106812e-02 -3.245125114917755127e-01 4.235023632645606995e-02 -1.783172190189361572e-01 -1.744818538427352905e-01 -4.126460850238800049e-02 1.557865291833877563e-01 1.938278228044509888e-01 5.048342421650886536e-02 -1.482110172510147095e-01 6.867546588182449341e-02 7.136131078004837036e-02 3.390939831733703613e-01 -8.765383064746856689e-02 -5.487430840730667114e-03 2.252616286277770996e-01 1.416918337345123291e-01 -4.866299778223037720e-02 4.414396360516548157e-03 3.783097490668296814e-02 -1.366535127162933350e-01 -2.225166857242584229e-01 6.506587564945220947e-02 -3.155108988285064697e-01 -1.998889818787574768e-02 1.162357553839683533e-01 3.770320117473602295e-01
-1.998261511325836182e-01 -1.379036605358123779e-01 -2.140893340110778809e-01 2.747051715850830078e-01 -9.176201373338699341e-02 -1.097552403807640076e-01 -1.169888898730278015e-01 3.430849611759185791e-01 -1.140155568718910217e-01 -4.412357211112976074e-01 1.564110666513442993e-01 -9.837486594915390015e-02 2.101229131221771240e-01 -1.405579224228858948e-02 2.539615333080291748e-01 1.918755173683166504e-01 -8.355233073234558105e-02 1.489142179489135742e-01 -2.212073951959609985e-01 2.857704646885395050e-02 9.916736930608749390e-02 -6.748040765523910522e-02 -5.703853070735931396e-02 -2.504299879074096680e-01 3.811101242899894714e-02 -6.148254871368408203e-02 1.845576427876949310e-02 -5.673422291874885559e-02 -1.550535112619400024e-02 -8.949989825487136841e-02 2.671165466308593750e-01 1.809597313404083252e-01
2.184878587722778320e-01 -8.082266896963119507e-02 -5.821467190980911255e-02 1.643521189689636230e-01 -1.443361788988113403e-01 1.132193952798843384e-02 -3.027565479278564453e-01 1.947088092565536499e-01 -2.367374002933502197e-01 -2.820777893066406250e-01 5.041275545954704285e-02 -7.159289903938770294e-03 -3.739666938781738281e-02 1.773691177368164062e-01 -3.397174775600433350e-01 -1.573227718472480774e-02 -7.832172513008117676e-02 -1.075809523463249207e-01 -2.180817127227783203e-01 6.473457068204879761e-02 3.439013659954071045e-01 -2.446199022233486176e-02 -7.741571217775344849e-02 -1.498502194881439209e-01 1.784007810056209564e-02 -8.071560412645339966e-02 1.509647071361541748e-01 1.214193273335695267e-02 -3.256011307239532471e-01 1.636966466903686523e-01 3.579637035727500916e-02 3.121524155139923096e-01
5.015447270125150681e-03 2.100784517824649811e-02 -2.044421732425689697e-01 -1.307582110166549683e-01 -2.436931431293487549e-01 2.049228399991989136e-01 -2.380977272987365723e-01 1.268920153379440308e-01 -1.717260926961898804e-01 -3.118098378181457520e-01 -1.548708379268646240e-01 2.623963356018066406e-01 9.607471525669097900e-02 -1.124610975384712219e-01 -5.658897571265697479e-03 4.557089880108833313e-02 3.186943233013153076e-01 -8.725231140851974487e-02 -2.061953097581863403e-01 8.979950100183486938e-02 -8.399922400712966919e-02 -2.941481769084930420e-02 -1.729283332824707031e-01 9.998936206102371216e-02 -1.065014526247978210e-01 6.661637872457504272e-02 -1.539123207330703735e-01 -5.663629993796348572e-02 -1.166566163301467896e-01 -1.246030181646347046e-01 3.779066801071166992e-01 3.173659145832061768e-01
-3.693028986454010010e-01 1.382072865962982178e-01 -1.540973782539367676e-01 1.712169498205184937e-02 -1.364633738994598389e-01 2.577985823154449463e-01 -4.461444020271301270e-01 3.852329850196838379e-01 7.938424497842788696e-02 -1.433570235967636108e-01 4.369666427373886108e-02 6.526491045951843262e-02 -1.024928465485572815e-01 1.284024119377136230e-01 8.370716869831085205e-02 -7.548347860574722290e-02 6.259284168481826782e-02 1.191229671239852905e-01 -1.874308139085769653e-01 9.929348528385162354e-02 8.438801020383834839e-02 -1.812613010406494141e-01 -7.436498254537582397e-02 7.085176557302474976e-02 1.198051348328590393e-01 8.762098103761672974e-02 -1.548150032758712769e-01 2.001756615936756134e-02 -8.936160057783126831e-02 2.454748451709747314e-01 2.899752259254455566e-01 -5.358868092298507690e-02
-7.424940168857574463e-02 -9.378299117088317871e-02 -2.212584018707275391e-01 9.204854071140289307e-02 -1.377874910831451416e-01 -2.066091597080230713e-01 4.922326654195785522e-02 3.115234971046447754e-01 -2.364389151334762573e-01 -1.519385725259780884e-02 1.456676274538040161e-01 1.078017055988311768e-01 3.654916211962699890e-02 1.735718734562397003e-02 -3.707044124603271484e-01 1.261255592107772827e-01 -7.194414734840393066e-02 -2.264940589666366577e-01 6.509678065776824951e-02 2.002574354410171509e-01 2.273666113615036011e-01 1.009096652269363403e-01 -1.506698280572891235e-01 -1.972582936286926270e-01 4.111181497573852539e-01 3.475586418062448502e-03 3.089803457260131836e-02 1.524609774351119995e-01 -2.568172216415405273e-01 1.297319382429122925e-01 1.430532615631818771e-02 1.505125612020492554e-01
1.870308071374893188e-01 1.123923957347869873e-01 1.181203685700893402e-02 1.754262447357177734e-01 -2.443709671497344971e-01 1.733407229185104370e-01 -1.452501676976680756e-02 2.266038656234741211e-01 -3.158523142337799072e-01 -3.384432196617126465e-02 -8.964630775153636932e-03 1.006013751029968262e-01 9.344492852687835693e-02 -7.439213246107101440e-02 -2.358971834182739258e-01 -2.645185589790344238e-01 -2.959717623889446259e-02 -1.409387737512588501e-01 -1.926830261945724487e-01 2.244104146957397461e-01 5.159280728548765182e-03 -7.380919903516769409e-02 -1.751725077629089355e-01 2.993093430995941162e-01 2.271907478570938110e-01 -7.767848670482635498e-02 -1.661950647830963135e-01 9.183875285089015961e-03 3.889020159840583801e-02 -5.253803357481956482e-02 1.211192309856414795e-01 4.369055926799774170e-01
-3.451043963432312012e-01 -1.502836048603057861e-01 -1.008066609501838684e-01 2.431433796882629395e-01 -6.773853302001953125e-02 -6.679011881351470947e-02 -1.380136162042617798e-01 3.418623805046081543e-01 -1.454645097255706787e-01 -2.497847676277160645e-01 -6.015767902135848999e-02 -9.978765249252319336e-02 -2.350738085806369781e-02 6.924214959144592285e-02 2.392725832760334015e-02 2.560900449752807617e-01 -4.469471424818038940e-02 1.126332581043243408e-01 -3.865535557270050049e-01 2.850840985774993896e-01 4.494483582675457001e-03 4.920384287834167480e-02 1.316374838352203369e-01 -4.913457110524177551e-02 -7.172930240631103516e-02 -2.340714782476425171e-01 -7.660090178251266479e-02 -6.636051833629608154e-02 1.171446288935840130e-03 -1.968631297349929810e-01 1.850765794515609741e-01 2.542819082736968994e-01
-1.762769073247909546e-01 1.565254032611846924e-01 -1.694427728652954102e-01 -4.008341208100318909e-02 -2.343493252992630005e-01 3.741621598601341248e-02 3.099089115858078003e-02 1.257281452417373657e-01 -7.048800587654113770e-02 1.609087805263698101e-03 4.086328148841857910e-01 7.765971124172210693e-02 1.970222406089305878e-02 -1.263512521982192993e-01 9.605611115694046021e-02 2.688803076744079590e-01 -7.826726883649826050e-02 -8.295895904302597046e-02 -3.397250175476074219e-01 2.691799700260162354e-01 1.734864413738250732e-01 1.396430283784866333e-02 2.197205871343612671e-01 4.081464186310768127e-02 -3.065100871026515961e-02 -3.477278947830200195e-01 2.321754023432731628e-02 2.976645529270172119e-01 -3.841799870133399963e-02 -1.160785555839538574e-01 -6.564003881067037582e-03 2.409495860338211060e-01
-1.326537970453500748e-02 6.241379305720329285e-02 -9.554957598447799683e-02 2.128776758909225464e-01 1.742072850465774536e-01 -6.418209522962570190e-02 4.714246839284896851e-02 1.527467072010040283e-01 -2.573542892932891846e-01 -3.011683821678161621e-01 1.341039538383483887e-01 1.460615694522857666e-01 3.158465623855590820e-01 1.444399803876876831e-01 5.847153067588806152e-02 7.540030777454376221e-02 4.113173484802246094e-02 -1.061523035168647766e-01 -1.404294371604919434e-01 1.830950826406478882e-01 1.625424176454544067e-01 1.907154321670532227e-01 -2.364858835935592651e-01 -1.426019668579101562e-01 -2.293001711368560791e-01 1.637389659881591797e-01 -2.889948785305023193e-01 -1.102779656648635864e-01 -1.000357493758201599e-01 2.143967151641845703e-01 2.594483196735382080e-01 2.277506738901138306e-01
-2.654126882553100586e-01 -6.477544456720352173e-02 -1.296581923961639404e-01 1.050242781639099121e-01 -3.205555975437164307e-01 2.753641605377197266e-01 7.840137928724288940e-02 9.877356141805648804e-02 9.209358692169189453e-02 -1.412812173366546631e-01 -5.560460686683654785e-02 9.299635142087936401e-02 3.749801516532897949e-01 4.260174557566642761e-02 1.614652276039123535e-01 -8.240851014852523804e-02 1.565641164779663086e-01 -2.207675874233245850e-01 -1.011349111795425415e-01 -4.508332163095474243e-02 4.042184054851531982e-01 1.149086505174636841e-01 -2.353390306234359741e-02 -1.410227715969085693e-01 -1.761277467012405396e-01 -5.362262204289436340e-02 -1.624954044818878174e-01 2.655782103538513184e-01 -1.958476603031158447e-01 8.168135583400726318e-02 2.419808693230152130e-02 1.690263599157333374e-01
-4.141473770141601562e-01 -3.293750807642936707e-02 -1.011573150753974915e-02 1.033188477158546448e-01 -2.913537621498107910e-01 1.636128127574920654e-01 -4.466716200113296509e-02 1.437990069389343262e-01 1.940673962235450745e-02 3.877301886677742004e-02 3.299058675765991211e-01 3.875452876091003418e-01 1.573278196156024933e-02 1.832527816295623779e-01 -8.801942318677902222e-02 -5.594484508037567139e-02 2.237042188644409180e-01 4.179179295897483826e-02 -1.559705883264541626e-01 2.360879778861999512e-01 -1.278500887565314770e-03 -1.680916249752044678e-01 -8.924628049135208130e-02 -9.272395074367523193e-02 4.136952012777328491e-02 2.076290845870971680e-01 -3.747162222862243652e-02 -1.494445502758026123e-01 -1.413387656211853027e-01 1.136675626039505005e-01 3.119657933712005615e-01 3.496575355529785156e-02
-3.417048752307891846e-01 1.257541924715042114e-01 3.512722253799438477e-02 -1.165079846978187561e-01 -3.089648783206939697e-01 8.856283873319625854e-02 -2.583233118057250977e-01 1.716391742229461670e-01 -2.532605826854705811e-01 -2.768580615520477295e-01 1.827795803546905518e-01 -8.302646875381469727e-02 5.502791330218315125e-02 1.002608388662338257e-01 -6.697761360555887222e-03 -1.709135472774505615e-01 1.261850893497467041e-01 -2.584049701690673828e-01 -2.554914169013500214e-02 -3.317828103899955750e-02 1.354099363088607788e-01 -2.420315146446228027e-01 1.416772902011871338e-01 -1.298972070217132568e-01 -1.458702832460403442e-01 2.613251507282257080e-01 -3.038573861122131348e-01 -1.125546768307685852e-01 -6.486187875270843506e-02 4.989672079682350159e-02 -4.451532289385795593e-02 1.677408367395401001e-01
-1.933625340461730957e-01 -1.214477978646755219e-02 -1.625220477581024170e-01 6.070796027779579163e-02 -5.116103887557983398e-01 -2.203927636146545410e-01 -2.737270891666412354e-01 -5.621375516057014465e-02 1.385402232408523560e-01 -1.371744126081466675e-01 1.450547482818365097e-02 1.182801797986030579e-01 1.974463909864425659e-01 2.030056118965148926e-01 -8.235987275838851929e-03 2.823816835880279541e-01 9.295912086963653564e-02 -4.292361903935670853e-03 -5.040110647678375244e-02 1.742466837167739868e-01 1.603496968746185303e-01 -1.124621629714965820e-01 -2.829769439995288849e-02 1.201164349913597107e-02 -6.249761953949928284e-02 -1.110873371362686157e-01 -3.629137203097343445e-02 -3.229677677154541016e-01 -2.819211967289447784e-02 5.389587488025426865e-03 -1.135841608047485352e-01 3.395321071147918701e-01
-7.322859019041061401e-02 -9.306352585554122925e-02 -1.000834479928016663e-01 -8.520502597093582153e-02 -3.680565059185028076e-01 2.044873833656311035e-01 1.455859839916229248e-01 3.216069936752319336e-01 -1.321162432432174683e-01 -5.226990580558776855e-02 -3.593351691961288452e-02 -1.974997967481613159e-01 -2.789019607007503510e-02 8.652686327695846558e-02 -3.357097506523132324e-01 1.662434339523315430e-01 9.244312345981597900e-02 -8.496329188346862793e-02 -2.672479152679443359e-01 2.686237096786499023e-01 -1.295588910579681396e-01 -2.992390282452106476e-02 2.251797616481781006e-01 8.501744270324707031e-02 2.127262651920318604e-01 9.158080071210861206e-02 -1.332405507564544678e-01 1.149882525205612183e-01 -1.034357100725173950e-01 2.472779527306556702e-02 -1.717138886451721191e-01 3.119868040084838867e-01
-2.151659429073333740e-01 1.560625433921813965e-01 1.176302209496498108e-01 3.382550776004791260e-01 -2.140948474407196045e-01 1.005088910460472107e-01 -3.403564915060997009e-02 3.637642860412597656e-01 -2.660495638847351074e-01 -2.767033874988555908e-02 8.792128413915634155e-02 1.043438091874122620e-01 7.184591144323348999e-02 4.644179344177246094e-02 -1.778542101383209229e-01 8.838603645563125610e-02 -9.211938595399260521e-04 2.920560538768768311e-01 -2.060944736003875732e-01 1.310813575983047485e-01 -1.152954902499914169e-02 -1.782343089580535889e-01 -3.891064971685409546e-02 -6.526606529951095581e-02 -1.598622463643550873e-02 7.301153149455785751e-03 5.865611881017684937e-02 2.898846268653869629e-01 -2.183697223663330078e-01 -1.509018838405609131e-01 -2.438744157552719116e-01 2.727666795253753662e-01
9.032618254423141479e-02 9.292250499129295349e-03 5.471650883555412292e-02 1.168780252337455750e-01 -1.720672845840454102e-01 -2.259994298219680786e-01 1.363281607627868652e-01 2.392300516366958618e-01 -1.426836699247360229e-01 -3.052461147308349609e-01 1.283468008041381836e-01 2.401853948831558228e-01 -5.689100828021764755e-03 -6.916372478008270264e-02 -1.607631742954254150e-01 1.680413447320461273e-02 -9.041912853717803955e-02 2.859369385987520218e-03 -4.255386590957641602e-01 2.004212439060211182e-01 2.763030529022216797e-01 -3.852158784866333008e-02 -5.588985607028007507e-02 -1.873205602169036865e-01 2.324239015579223633e-01 -1.350660920143127441e-01 1.594965159893035889e-01 1.552311778068542480e-01 -3.821434080600738525e-02 2.209884971380233765e-01 -4.097909200936555862e-03 2.870089709758758545e-01
1.470188610255718231e-03 -4.475391283631324768e-02 -1.629263311624526978e-01 1.291377246379852295e-01 5.057980772107839584e-03 -1.859487779438495636e-02 3.332164511084556580e-02 1.735714375972747803e-01 -1.710876077413558960e-01 -3.811989724636077881e-01 1.145080551505088806e-01 -6.350821256637573242e-02 5.615939851850271225e-03 1.480633392930030823e-02 -8.369127660989761353e-02 4.210867583751678467e-01 4.086127504706382751e-02 -5.232921987771987915e-02 -1.504683941602706909e-01 9.265277534723281860e-02 2.393197417259216309e-01 -8.483289927244186401e-02 -1.728886663913726807e-01 -2.116936743259429932e-01 1.577709913253784180e-01 7.598535716533660889e-02 -2.724194824695587158e-01 -1.751931384205818176e-02 1.793262660503387451e-01 -5.917936190962791443e-02 4.240052103996276855e-01 2.267882972955703735e-01
2.139491289854049683e-01 -3.959599882364273071e-03 -1.287234853953123093e-02 2.992500066757202148e-01 -3.483297228813171387e-01 2.047624588012695312e-01 3.264633566141128540e-02 3.252626955509185791e-01 -2.637743055820465088e-01 7.968436926603317261e-02 9.036029875278472900e-02 1.743485480546951294e-01 -3.609362244606018066e-02 1.221760734915733337e-01 -1.216906681656837463e-01 -8.181621134281158447e-02 -4.128928482532501221e-02 -1.799523234367370605e-01 -2.379358708858489990e-01 1.345263123512268066e-01 -3.086026012897491455e-02 -2.838427424430847168e-01 2.282819710671901703e-02 9.233685582876205444e-02 3.843069374561309814e-01 1.979807019233703613e-02 -2.286572307348251343e-01 4.757544025778770447e-02 -1.003207545727491379e-02 8.235149085521697998e-02 -4.144287854433059692e-02 1.776342391967773438e-01
1.251275837421417236e-01 2.010644972324371338e-01 7.834322005510330200e-02 7.158790715038776398e-03 -8.524930477142333984e-02 1.608432978391647339e-01 -2.785014212131500244e-01 3.911749422550201416e-01 -1.996601223945617676e-01 -9.903490543365478516e-02 -1.108724996447563171e-02 8.768911659717559814e-02 6.497295945882797241e-02 -4.973206669092178345e-03 -4.935486987233161926e-02 -1.682462841272354126e-01 -2.226185202598571777e-01 -1.901549547910690308e-01 -2.719509042799472809e-02 1.867800801992416382e-01 4.108713865280151367e-01 2.932659722864627838e-02 2.905347198247909546e-02 -2.438973337411880493e-01 1.594484150409698486e-01 6.203963980078697205e-02 -3.043282926082611084e-01 -2.014870196580886841e-01 -1.570415347814559937e-01 1.871470957994461060e-01 2.927247621119022369e-02 8.459916710853576660e-02
2.071813195943832397e-01 1.268468052148818970e-01 -4.875503480434417725e-02 1.530838757753372192e-01 -4.703686106950044632e-03 -5.113442987203598022e-02 -4.123410955071449280e-02 2.611713707447052002e-01 8.231406658887863159e-02 -1.840513497591018677e-01 1.813613623380661011e-01 -9.249316900968551636e-02 4.051117897033691406e-01 1.146521302871406078e-03 5.798033624887466431e-02 3.590617775917053223e-01 8.021019399166107178e-02 -2.589266896247863770e-01 -7.540956884622573853e-02 1.680296361446380615e-01 1.124433204531669617e-01 1.348735690116882324e-01 1.087328139692544937e-02 -4.189872443675994873e-01 9.513694047927856445e-02 1.733965128660202026e-01 -9.951760619878768921e-02 1.363268122076988220e-02 -9.064319729804992676e-02 1.016937941312789917e-01 -3.407360985875129700e-02 2.851300239562988281e-01
6.577003002166748047e-02 5.816521868109703064e-02 -2.389225512742996216e-01 -1.211780086159706116e-01 -3.785069286823272705e-01 9.159283712506294250e-03 6.333291530609130859e-02 2.439985424280166626e-01 -8.159022778272628784e-02 -2.438547462224960327e-02 7.732525467872619629e-02 -5.392397288233041763e-03 2.850224375724792480e-01 2.220913320779800415e-01 1.764856427907943726e-01 1.657871305942535400e-01 -4.762303084135055542e-02 -2.348684519529342651e-01 -3.478416204452514648e-01 1.393507141619920731e-02 -2.809352800250053406e-02 7.143682800233364105e-03 1.763401627540588379e-01 2.223973870277404785e-01 2.237089574337005615e-01 -9.456401318311691284e-02 6.509479600936174393e-03 -1.249164789915084839e-01 -3.790243715047836304e-02 -1.144995167851448059e-01 3.849146887660026550e-02 4.006144106388092041e-01
-2.113808244466781616e-01 2.846904993057250977e-01 -8.517985697835683823e-04 2.206706069409847260e-02 -1.834696233272552490e-01 1.778379827737808228e-01 -3.739461302757263184e-02 3.190457224845886230e-01 -2.167994529008865356e-01 7.410486042499542236e-02 3.294145464897155762e-01 7.723505049943923950e-02 1.175550818443298340e-01 4.267278127372264862e-03 -7.282838225364685059e-02 -2.289426475763320923e-01 1.414696592837572098e-02 1.948581933975219727e-01 5.917267873883247375e-03 2.436290532350540161e-01 -8.925749361515045166e-02 1.297674328088760376e-01 5.427895486354827881e-02 -1.255215555429458618e-01 2.939707599580287933e-02 2.079761922359466553e-01 -1.917209029197692871e-01 -2.190684974193572998e-01 1.432332862168550491e-02 8.675152808427810669e-02 -2.623838782310485840e-01 3.467940688133239746e-01
3.319375589489936829e-02 2.134639620780944824e-01 -4.613647237420082092e-02 2.230434417724609375e-01 -1.693804860115051270e-01 -7.954476773738861084e-02 -4.052316769957542419e-02 2.409131824970245361e-01 -5.533326417207717896e-02 -5.005926638841629028e-02 8.889111131429672241e-02 -1.697168871760368347e-02 2.063118815422058105e-01 9.094044566154479980e-02 -6.599733978509902954e-02 3.870753645896911621e-01 2.240104526281356812e-01 -3.583574667572975159e-02 -4.102864265441894531e-01 1.868333667516708374e-01 -1.041119918227195740e-01 -7.105889171361923218e-02 -2.744458056986331940e-02 1.124856155365705490e-02 -3.146290406584739685e-02 9.319614619016647339e-02 -1.021969467401504517e-01 3.299995660781860352e-01 9.374820627272129059e-03 -1.183711960911750793e-01 -2.055364847183227539e-01 3.621349036693572998e-01
-1.495390385389328003e-01 -1.503764539957046509e-01 1.597964018583297729e-01 -1.994841098785400391e-01 -2.892982065677642822e-01 2.171311080455780029e-01 -2.180182486772537231e-01 2.303334921598434448e-01 -1.875241994857788086e-01 -2.029183506965637207e-01 1.289955973625183105e-01 8.705248124897480011e-03 3.044874668121337891e-01 -1.890246011316776276e-02 -2.343578636646270752e-01 -2.262630732730031013e-03 -2.278056740760803223e-01 -2.296479977667331696e-02 -5.753691121935844421e-02 1.410719901323318481e-01 1.168222539126873016e-02 -3.581392765045166016e-01 -7.102572172880172729e-02 -1.006568521261215210e-01 -7.313228398561477661e-02 -5.486961919814348221e-03 -3.298212587833404541e-01 7.685587555170059204e-02 4.909702017903327942e-02 -1.198368594050407410e-01 1.660252809524536133e-01 1.833069920539855957e-01
-1.204545199871063232e-01 6.696186214685440063e-02 -6.958023458719253540e-02 -6.749375909566879272e-02 -3.450802564620971680e-01 2.018404603004455566e-01 2.063982337713241577e-01 -4.848534706979990005e-03 1.322659403085708618e-01 -1.908043920993804932e-01 -2.540137618780136108e-02 2.160317301750183105e-01 -3.944420069456100464e-02 -1.863556653261184692e-01 -1.714186221361160278e-01 -8.327045291662216187e-02 -3.929754346609115601e-02 6.444349139928817749e-02 -3.631120324134826660e-01 2.119045257568359375e-01 2.203990221023559570e-01 1.657609194517135620e-01 -1.616560965776443481e-01 -2.245373129844665527e-01 2.666761279106140137e-01 1.576646603643894196e-02 -2.287151813507080078e-01 -1.346890032291412354e-01 -1.944598406553268433e-01 6.534297019243240356e-02 -7.393710315227508545e-02 2.663216590881347656e-01
-3.821303546428680420e-01 -2.424177676439285278e-01 -4.187697544693946838e-02 1.986576989293098450e-02 -2.607822716236114502e-01 -1.402771472930908203e-01 -3.689759597182273865e-02 1.520074903964996338e-01 -1.655301153659820557e-01 -2.607286274433135986e-01 7.022639364004135132e-02 7.964735478162765503e-02 3.783707916736602783e-01 -1.875742920674383640e-03 -9.926196932792663574e-02 -6.559112668037414551e-02 -7.846597582101821899e-02 9.941630065441131592e-02 -6.706601381301879883e-02 2.174182087182998657e-01 -1.859757751226425171e-01 3.052982091903686523e-01 -4.375628754496574402e-02 1.370145231485366821e-01 -4.089773446321487427e-02 1.551680117845535278e-01 -2.297240942716598511e-01 -9.270023554563522339e-02 -1.376939117908477783e-01 -1.936640143394470215e-01 1.592991501092910767e-01 1.779952198266983032e-01
-3.002083897590637207e-01 -8.047001808881759644e-02 -1.721385493874549866e-02 2.299494110047817230e-03 -2.540716528892517090e-01 1.094030290842056274e-01 7.902475446462631226e-02 2.775229215621948242e-01 1.832546107470989227e-02 -8.729799836874008179e-02 -9.229584783315658569e-02 1.162816397845745087e-02 1.557995527982711792e-01 9.661442786455154419e-02 -5.344233289361000061e-02 3.818184733390808105e-01 -5.933808162808418274e-02 -4.082220196723937988e-01 -1.783652454614639282e-01 -6.223408132791519165e-02 2.552514076232910156e-01 -3.159807324409484863e-01 -1.147518455982208252e-01 3.734216466546058655e-02 -1.483494192361831665e-01 6.959581281989812851e-03 -1.315073668956756592e-01 -3.510003536939620972e-02 -2.596008777618408203e-01 6.113893911242485046e-02 -2.232871018350124359e-02 2.163985818624496460e-01
-2.982643842697143555e-01 3.757013380527496338e-02 9.626835584640502930e-02 1.445460170507431030e-01 -3.420246541500091553e-01 -9.315570443868637085e-02 -2.382602095603942871e-01 4.898810759186744690e-02 -1.343461722135543823e-01 -3.342974185943603516e-01 2.678693830966949463e-01 1.210534200072288513e-01 6.559665501117706299e-02 5.175924301147460938e-02 -2.593271061778068542e-02 -1.834434419870376587e-01 1.743103265762329102e-01 -2.151414006948471069e-01 -1.257568597793579102e-01 -1.589444875717163086e-01 1.177430748939514160e-01 -1.863500177860260010e-01 -9.024101495742797852e-02 -1.318544894456863403e-01 7.944785058498382568e-02 1.206556931138038635e-01 -3.907290995121002197e-01 9.174247272312641144e-03 6.823665648698806763e-02 1.126635000109672546e-01 -4.415417835116386414e-02 2.287630736827850342e-01
-1.349171847105026245e-01 3.630739822983741760e-02 -1.835540384054183960e-01 1.117836534976959229e-01 -4.028655588626861572e-01 -1.560348272323608398e-01 -4.825202003121376038e-02 2.818190455436706543e-01 -1.122632250189781189e-01 -2.636469304561614990e-01 2.037464641034603119e-02 1.962752938270568848e-01 2.082366198301315308e-01 3.512486442923545837e-02 8.157856017351150513e-02 -6.109942123293876648e-02 1.122541576623916626e-01 -6.730791926383972168e-02 -3.501913845539093018e-01 -2.778424024581909180e-01 2.035029418766498566e-02 -8.677053451538085938e-02 5.363176763057708740e-02 -1.357427239418029785e-01 1.718666553497314453e-01 -3.438576683402061462e-02 -3.948073461651802063e-02 -4.210463762283325195e-01 -2.505429089069366455e-02 -3.496400266885757446e-02 6.404173374176025391e-02 1.677469462156295776e-01
4.158540628850460052e-03 -1.730927377939224243e-01 -4.110145568847656250e-01 2.924073934555053711e-01 -5.960243567824363708e-02 -1.372483819723129272e-01 -5.127653479576110840e-02 3.005600273609161377e-01 -9.385838359594345093e-02 3.820218145847320557e-02 2.249927371740341187e-01 3.909407183527946472e-02 -1.350369118154048920e-02 3.145924583077430725e-02 -7.398717105388641357e-03 1.268000006675720215e-01 8.396291173994541168e-03 -2.052662074565887451e-01 -1.264910548925399780e-01 1.477757841348648071e-01 7.135273516178131104e-02 -1.240309886634349823e-02 -2.373254485428333282e-02 1.813451200723648071e-02 2.311877906322479248e-01 1.588460654020309448e-01 1.792200356721878052e-01 5.676263477653264999e-03 5.612429231405258179e-02 3.365016281604766846e-01 7.257458567619323730e-02 4.492721855640411377e-01
-2.268483638763427734e-01 2.682227492332458496e-01 2.624307386577129364e-02 -3.309215977787971497e-02 -4.217719137668609619e-01 8.611527830362319946e-02 1.200231686234474182e-01 -2.327804267406463623e-02 -7.382459938526153564e-02 -1.667499393224716187e-01 -1.337701380252838135e-01 8.175672590732574463e-02 7.888816297054290771e-02 -3.213020041584968567e-02 -1.575839519500732422e-02 -8.363138139247894287e-02 7.782512158155441284e-02 7.168374955654144287e-02 2.289119921624660492e-02 1.847847253084182739e-01 4.307037591934204102e-02 1.294652521610260010e-01 -1.677453070878982544e-01 7.486606948077678680e-03 3.636309802532196045e-01 2.130416780710220337e-02 -5.212894454598426819e-02 2.863017320632934570e-01 -3.049502670764923096e-01 2.291555702686309814e-02 1.854839920997619629e-01 4.052880108356475830e-01
-6.502314656972885132e-02 -3.347984552383422852e-01 -4.655761271715164185e-02 2.910386538133025169e-03 -1.579625904560089111e-01 -1.344705522060394287e-01 -2.420774549245834351e-01 4.294189810752868652e-01 -3.865630179643630981e-02 -2.978187799453735352e-01 8.701417595148086548e-02 1.521454006433486938e-01 -8.796394802629947662e-03 2.323948889970779419e-01 1.738194972276687622e-01 2.840799093246459961e-01 -1.277999579906463623e-01 -1.164303049445152283e-01 -5.066937580704689026e-02 2.753438651561737061e-01 -7.187122106552124023e-02 9.611417353153228760e-02 1.659192889928817749e-02 8.884427696466445923e-02 2.540174424648284912e-01 1.007313560694456100e-02 1.304402500391006470e-01 2.080105394124984741e-01 3.421121463179588318e-02 -9.231278300285339355e-02 -6.885319203138351440e-02 1.984316110610961914e-01
-9.438038617372512817e-02 9.540431201457977295e-02 1.238780692219734192e-01 1.433529108762741089e-01 -1.899422854185104370e-01 -1.584772914648056030e-01 5.037873610854148865e-02 1.927493661642074585e-01 1.098910868167877197e-01 -2.114290148019790649e-01 -7.942727208137512207e-02 -9.362433105707168579e-02 3.896317183971405029e-01 1.561704427003860474e-01 2.954645548015832901e-03 9.186687320470809937e-02 1.305065751075744629e-01 -2.036972790956497192e-01 -1.683569997549057007e-01 3.172471523284912109e-01 5.796542018651962280e-02 1.743783056735992432e-01 2.319264113903045654e-01 3.442997857928276062e-02 8.325794339179992676e-02 3.398060500621795654e-01 -2.405866608023643494e-02 2.868144027888774872e-02 7.824303209781646729e-02 5.712546780705451965e-02 1.410451978445053101e-01 3.992120921611785889e-01
-1.543900221586227417e-01 -7.305414974689483643e-02 -1.065329909324645996e-01 8.349841833114624023e-02 -2.753771245479583740e-01 -2.180589884519577026e-01 -1.222347989678382874e-01 3.323836028575897217e-01 -3.162320554256439209e-01 1.084270887076854706e-03 -2.347669936716556549e-02 -2.291112244129180908e-01 -1.476033926010131836e-01 -3.555433824658393860e-02 -9.541606158018112183e-02 2.261191755533218384e-01 -1.143018528819084167e-01 5.903929844498634338e-02 -3.386981189250946045e-01 2.397019863128662109e-01 1.219688057899475098e-01 -7.471413165330886841e-02 2.260378003120422363e-01 -2.146403305232524872e-02 -2.217582054436206818e-02 4.698439314961433411e-02 -2.625298686325550079e-02 -2.638997733592987061e-01 -1.422977000474929810e-01 -1.131495833396911621e-01 1.042985171079635620e-01 2.994554638862609863e-01
-4.488359019160270691e-02 -3.603729233145713806e-02 3.279410535469651222e-03 3.975281715393066406e-01 -3.863676786422729492e-01 2.156858593225479126e-01 -1.092122867703437805e-01 1.111723110079765320e-01 -1.055281311273574829e-01 7.217927277088165283e-02 2.943569123744964600e-01 -7.236722111701965332e-02 6.172154471278190613e-02 -3.284267336130142212e-02 -1.050956547260284424e-01 1.481112241744995117e-01 -3.283699741587042809e-03 9.895983338356018066e-02 -3.054759502410888672e-01 5.773401632905006409e-02 2.142016887664794922e-01 -5.980743467807769775e-02 1.273458003997802734e-01 -4.364793747663497925e-02 1.830299049615859985e-01 1.346203386783599854e-01 -3.828595951199531555e-02 2.637632191181182861e-01 -3.126468881964683533e-02 -3.034267723560333252e-01 3.152388334274291992e-02 2.858822643756866455e-01
-1.419520974159240723e-01 1.872804164886474609e-01 -1.706924289464950562e-01 8.911975473165512085e-02 4.305601492524147034e-02 1.581607758998870850e-01 -2.787052094936370850e-01 1.824399977922439575e-01 -1.493244059383869171e-02 -1.639935523271560669e-01 -1.300080269575119019e-01 7.416813820600509644e-02 3.081232905387878418e-01 2.204710990190505981e-01 -4.037885367870330811e-02 1.820242553949356079e-01 5.855669081211090088e-02 -7.665316760540008545e-02 -9.366480261087417603e-02 1.885572820901870728e-01 3.533363938331604004e-01 2.765851095318794250e-02 -1.754627078771591187e-01 -1.249235793948173523e-01 -3.820522129535675049e-01 4.910070449113845825e-02 -2.780647277832031250e-01 2.060438245534896851e-01 4.516710340976715088e-02 1.340269856154918671e-02 1.022947486490011215e-02 2.143079042434692383e-01
-3.466034829616546631e-01 6.267272867262363434e-03 -1.672825217247009277e-02 -1.130155995488166809e-01 -3.673486709594726562e-01 4.403040278702974319e-03 3.526151925325393677e-02 2.672066390514373779e-01 -4.422303289175033569e-02 -3.315537869930267334e-01 5.577199906110763550e-02 1.260409057140350342e-01 -3.121018409729003906e-02 2.469369471073150635e-01 3.933516889810562134e-02 2.941868603229522705e-01 7.196223735809326172e-02 -2.754114866256713867e-01 -1.034103110432624817e-01 -5.384939536452293396e-02 2.374300658702850342e-01 -3.313104510307312012e-01 -1.604591496288776398e-02 8.499471098184585571e-02 -4.914299398660659790e-02 -4.376301914453506470e-02 1.214651986956596375e-01 -6.004245486110448837e-03 -2.849796116352081299e-01 -6.434558331966400146e-02 6.673794239759445190e-02 3.269893676042556763e-02
-3.530340790748596191e-01 1.239759922027587891e-01 -2.730608358979225159e-02 1.886325888335704803e-02 -2.572923004627227783e-01 -1.664275974035263062e-01 -2.557777985930442810e-02 2.471758723258972168e-01 1.333732306957244873e-01 -1.521151065826416016e-01 3.471851348876953125e-01 -2.065477520227432251e-02 1.280900388956069946e-01 1.007957011461257935e-01 -4.405928775668144226e-02 -2.482287734746932983e-01 -5.031094700098037720e-02 -1.033247858285903931e-01 -1.690107136964797974e-01 4.162462428212165833e-02 1.943974941968917847e-01 -2.889226675033569336e-01 1.203855406492948532e-02 -2.919289469718933105e-01 1.310192644596099854e-01 4.104384779930114746e-02 -2.914085686206817627e-01 9.392753988504409790e-02 9.127600491046905518e-02 2.651348114013671875e-01 -9.814056754112243652e-02 1.552067324519157410e-02
-4.601525664329528809e-01 4.772648960351943970e-02 -1.618819236755371094e-01 7.969896495342254639e-02 -1.241660341620445251e-01 -8.204773813486099243e-02 -6.975266337394714355e-02 1.928106844425201416e-01 -1.670021265745162964e-01 -1.714036799967288971e-02 2.687974274158477783e-01 3.413378596305847168e-01 8.528371155261993408e-02 -1.470950990915298462e-01 -8.444048464298248291e-02 1.330539882183074951e-01 1.351693272590637207e-01 -2.353066951036453247e-01 1.068494543433189392e-01 1.713025197386741638e-02 2.579662203788757324e-01 1.102142930030822754e-01 -2.108174264430999756e-01 -2.825230062007904053e-01 2.867593057453632355e-02 -2.113675326108932495e-01 -1.489639580249786377e-01 5.752703547477722168e-02 4.506548866629600525e-02 6.503897160291671753e-02 1.928702443838119507e-01 1.256082653999328613e-01
-3.517411351203918457e-01 -1.444859951734542847e-01 -1.197373718023300171e-01 1.288009574636816978e-03 -2.375701665878295898e-01 -9.839704260230064392e-03 -8.907162398099899292e-02 3.338526487350463867e-01 -2.298654317855834961e-01 1.408066302537918091e-01 1.309189647436141968e-01 2.559547871351242065e-02 1.170348748564720154e-01 1.344064772129058838e-01 3.881497681140899658e-02 -2.697469592094421387e-01 1.992101967334747314e-01 6.322336941957473755e-02 -1.332368701696395874e-02 1.990488767623901367e-01 9.191479533910751343e-02 -1.264881342649459839e-01 1.351559758186340332e-01 -2.870303988456726074e-01 3.359977602958679199e-01 -1.291033625602722168e-01 -2.454259693622589111e-01 -5.818001180887222290e-02 1.946426555514335632e-02 1.606720387935638428e-01 1.637233346700668335e-01 1.178216561675071716e-01
-2.134727537631988525e-01 -1.803257316350936890e-01 -1.239493861794471741e-01 2.012322545051574707e-01 -1.415653824806213379e-01 -2.311695180833339691e-02 -1.763332486152648926e-01 3.481714427471160889e-01 -1.170807778835296631e-01 -3.780227005481719971e-01 6.318686157464981079e-02 -1.491913646459579468e-01 -1.559601258486509323e-02 1.766625344753265381e-01 -2.272642552852630615e-01 3.163713514804840088e-01 1.059702858328819275e-01 1.696911007165908813e-01 -3.360422551631927490e-01 1.422202885150909424e-01 -4.220733419060707092e-02 2.209057062864303589e-01 -1.682409644126892090e-02 -1.294445153325796127e-02 4.186780750751495361e-02 1.836848556995391846e-01 6.530587375164031982e-02 -1.385240852832794189e-01 3.792004287242889404e-02 5.123632773756980896e-02 -1.318329479545354843e-02 1.992958784103393555e-01
5.542599782347679138e-02 9.607791900634765625e-02 -1.070112958550453186e-01 1.293776631355285645e-01 -1.138018816709518433e-01 -2.131075263023376465e-01 -5.051259994506835938e-01 1.417923867702484131e-01 -4.549292922019958496e-01 -1.849525719881057739e-01 -4.349424270913004875e-04 6.299848854541778564e-02 1.771443784236907959e-01 3.273152559995651245e-02 -1.542576998472213745e-01 -6.994140148162841797e-02 -4.095618054270744324e-02 1.944553703069686890e-01 -1.625342220067977905e-01 1.013543531298637390e-01 1.408206969499588013e-01 5.555884540081024170e-02 -5.203054472804069519e-02 4.259735345840454102e-02 -3.854162618517875671e-02 -7.160837948322296143e-02 -1.282521188259124756e-01 1.315806657075881958e-01 -3.413258492946624756e-01 -4.313908889889717102e-02 3.051225841045379639e-02 2.373145818710327148e-01
-3.079118132591247559e-01 -1.659709066152572632e-01 -1.739776581525802612e-01 2.875104248523712158e-01 -2.139611393213272095e-01 -2.051716297864913940e-01 5.044376105070114136e-02 2.592315673828125000e-01 -9.921046346426010132e-02 -2.284192144870758057e-01 1.819673627614974976e-01 -1.832069456577301025e-02 1.317707896232604980e-01 9.664342552423477173e-02 6.615011394023895264e-02 1.008641067892313004e-02 2.426017671823501587e-01 -1.360740810632705688e-01 -3.155483901500701904e-01 6.085299327969551086e-02 -4.856618866324424744e-02 4.793266952037811279e-02 2.023607939481735229e-01 4.669877514243125916e-02 -2.597326971590518951e-02 -1.359521001577377319e-01 -2.352132946252822876e-01 -2.109403312206268311e-01 1.075908541679382324e-01 -2.077660858631134033e-01 1.552505195140838623e-01 2.327870875597000122e-01
8.830877393484115601e-02 -1.271591633558273315e-01 3.936238959431648254e-02 2.645037472248077393e-01 -1.284472495317459106e-01 3.261052668094635010e-01 -1.442187428474426270e-01 2.528678178787231445e-01 -1.697051674127578735e-01 -7.042772322893142700e-02 1.086961850523948669e-02 1.430706083774566650e-01 3.521864414215087891e-01 -4.060349613428115845e-02 -3.469066321849822998e-02 2.085567265748977661e-01 -2.442183792591094971e-01 -2.840898633003234863e-01 4.184361547231674194e-02 1.511783897876739502e-01 7.813027501106262207e-02 3.326193243265151978e-02 2.545154392719268799e-01 3.364433348178863525e-02 2.363830506801605225e-01 9.624708443880081177e-02 -2.141381204128265381e-01 -7.616686075925827026e-02 -3.188449740409851074e-01 1.061462983489036560e-01 3.644789755344390869e-02 5.545168742537498474e-02
-1.476262658834457397e-01 1.082907989621162415e-01 -1.652795374393463135e-01 -2.991727367043495178e-02 -3.392314538359642029e-02 -3.883259743452072144e-02 -1.976072639226913452e-01 3.904787600040435791e-01 -1.464384943246841431e-01 -2.792531847953796387e-01 2.037096172571182251e-01 -9.523713029921054840e-03 6.472573429346084595e-02 7.146000862121582031e-02 4.518798366189002991e-02 1.455442458391189575e-01 -2.218910157680511475e-01 -1.914876997470855713e-01 -1.206056997179985046e-01 3.575835824012756348e-01 2.260692119598388672e-01 3.919592592865228653e-03 -1.257727593183517456e-01 -5.469619482755661011e-02 5.352087318897247314e-02 -4.070985317230224609e-01 8.677017688751220703e-02 2.410310804843902588e-01 -1.699445545673370361e-01 -4.423758760094642639e-02 7.935082167387008667e-02 3.080366738140583038e-02
-6.840852648019790649e-02 3.145070001482963562e-02 -3.932881355285644531e-01 2.546198666095733643e-01 -5.565317347645759583e-02 -2.394298911094665527e-01 1.253966242074966431e-02 2.556071877479553223e-01 -2.436220943927764893e-01 -1.699179261922836304e-01 -4.004228115081787109e-02 6.915226113051176071e-03 1.782796904444694519e-02 6.662209331989288330e-02 3.952402248978614807e-02 7.980614900588989258e-02 -3.374259471893310547e-01 -7.939637452363967896e-02 -1.291220784187316895e-01 2.696709632873535156e-01 1.835669428110122681e-01 -2.208348922431468964e-02 -1.544265747070312500e-01 -9.341709315776824951e-02 -1.240983083844184875e-01 -2.772986888885498047e-01 -6.438726931810379028e-02 5.840772762894630432e-02 2.168189175426959991e-02 -6.455779820680618286e-02 9.171264618635177612e-02 3.963966965675354004e-01
-1.219882071018218994e-01 1.552717238664627075e-01 -2.694825232028961182e-01 1.163117438554763794e-01 1.164145022630691528e-01 -1.061372831463813782e-01 2.500531636178493500e-02 2.344359457492828369e-01 -1.229817420244216919e-01 -1.350048333406448364e-01 2.579246163368225098e-01 -1.987260393798351288e-02 3.345556855201721191e-01 -2.747085504233837128e-02 -1.521058976650238037e-01 1.119682267308235168e-01 -1.094242408871650696e-01 -2.376316338777542114e-01 -1.963654458522796631e-01 1.800815016031265259e-01 5.989713966846466064e-02 6.555306911468505859e-02 -2.043050974607467651e-01 -3.867567330598831177e-02 -2.785760909318923950e-02 9.230788052082061768e-02 1.053202599287033081e-01 1.635369211435317993e-01 -1.466602236032485962e-01 1.566971540451049805e-01 -7.801233977079391479e-02 5.059604644775390625e-01
-1.457234472036361694e-01 -1.092623397707939148e-01 1.185769438743591309e-01 -4.378617182374000549e-02 -9.973031282424926758e-02 -4.711828753352165222e-02 -1.432727873325347900e-01 2.825746536254882812e-01 1.633540540933609009e-01 -1.401380002498626709e-01 1.532644927501678467e-01 3.178708255290985107e-02 1.651081442832946777e-02 -1.645567119121551514e-01 1.154614537954330444e-01 3.804619014263153076e-01 1.209963634610176086e-01 2.258729748427867889e-02 -1.038321033120155334e-01 8.325114101171493530e-02 1.093162894248962402e-01 1.246392875909805298e-01 1.043343618512153625e-01 -1.988338381052017212e-01 1.534567326307296753e-01 1.545798033475875854e-01 -1.695613265037536621e-01 -1.194871379993855953e-03 -4.246786236763000488e-01 3.623604476451873779e-01 -2.050067484378814697e-02 2.881103157997131348e-01
-1.124640852212905884e-01 -1.053852885961532593e-01 -2.165401428937911987e-01 3.364474177360534668e-01 -1.482702791690826416e-01 -6.412560492753982544e-02 3.777851164340972900e-02 2.090002447366714478e-01 -9.373305737972259521e-02 -3.161644563078880310e-02 1.180954426527023315e-01 1.685372143983840942e-01 -1.122360229492187500e-01 6.764713674783706665e-02 4.187736287713050842e-02 8.853326737880706787e-02 -7.738850265741348267e-02 -1.646733283996582031e-01 -1.722538620233535767e-01 2.804067432880401611e-01 1.495447196066379547e-02 4.195703938603401184e-02 1.584970355033874512e-01 -9.732891619205474854e-02 9.879652410745620728e-02 4.729945957660675049e-02 2.255183309316635132e-01 -2.594199180603027344e-01 -1.095989271998405457e-01 -1.466400921344757080e-01 -2.810166776180267334e-01 4.954074025154113770e-01
-1.729176491498947144e-01 9.441652894020080566e-02 -2.410824894905090332e-01 2.128337472677230835e-01 -3.168551027774810791e-01 -5.895856395363807678e-02 -2.246688902378082275e-01 2.427827566862106323e-01 1.799636036157608032e-01 -1.844466626644134521e-01 -1.070857048034667969e-01 2.830990776419639587e-02 2.804032266139984131e-01 2.132841944694519043e-01 -9.925279021263122559e-02 3.824697136878967285e-01 2.712585963308811188e-02 -1.469150483608245850e-01 -6.868588179349899292e-02 1.616121381521224976e-01 2.755575776100158691e-01 -3.101480603218078613e-01 -1.101806685328483582e-01 8.406231552362442017e-02 2.254454046487808228e-02 -2.404720522463321686e-02 -6.180886179208755493e-03 -1.618317961692810059e-01 -9.909096360206604004e-02 1.588449999690055847e-02 -2.156721241772174835e-02 5.665466561913490295e-02
-8.089593052864074707e-02 5.656233057379722595e-02 -7.984966039657592773e-02 -2.377301603555679321e-01 -8.453114330768585205e-02 1.805680543184280396e-01 7.416095118969678879e-03 1.773349791765213013e-01 -8.723106980323791504e-02 -2.130388319492340088e-01 2.995215356349945068e-01 9.373178333044052124e-02 3.008180260658264160e-01 -9.130977094173431396e-02 2.576265633106231689e-01 -6.130144000053405762e-02 -2.508326470851898193e-01 -1.983288675546646118e-01 -1.135432869195938110e-01 2.517484128475189209e-01 2.435145378112792969e-01 1.004835143685340881e-01 -1.283837705850601196e-01 6.783388555049896240e-02 1.842560917139053345e-01 -1.673513054847717285e-01 6.303881108760833740e-02 1.279138326644897461e-01 -2.186822742223739624e-01 -1.102973744273185730e-01 1.080702319741249084e-01 3.357079923152923584e-01
-2.366837114095687866e-01 5.052557587623596191e-02 -2.742190062999725342e-01 -3.579073026776313782e-02 -1.081173196434974670e-01 -1.068943552672863007e-02 -8.889961987733840942e-02 8.173662424087524414e-02 -2.683454453945159912e-01 2.015592157840728760e-01 7.296993583440780640e-02 1.843563467264175415e-01 2.184170335531234741e-01 -4.275331273674964905e-02 2.684363722801208496e-02 1.730785965919494629e-01 2.626787424087524414e-01 -1.878782361745834351e-01 -1.710102111101150513e-01 5.915603786706924438e-02 4.061740040779113770e-01 1.334521174430847168e-01 -2.463404387235641479e-01 -1.250443011522293091e-01 1.954851746559143066e-01 8.963627368211746216e-02 -1.191578879952430725e-01 -1.649677753448486328e-03 -2.168869376182556152e-01 1.184338331222534180e-01 8.366701006889343262e-02 2.859012186527252197e-01
-2.025440707802772522e-02 -5.786810815334320068e-02 -2.825496792793273926e-01 -1.514918208122253418e-01 -1.622261404991149902e-01 -6.413242965936660767e-02 -1.729391515254974365e-01 1.355476975440979004e-01 -1.429934948682785034e-01 -1.401719003915786743e-01 1.777420490980148315e-01 3.856795728206634521e-01 1.236128658056259155e-01 8.414111286401748657e-02 1.399183422327041626e-01 2.067971527576446533e-01 7.027145475149154663e-02 4.835628345608711243e-02 -6.743598729372024536e-02 2.990745604038238525e-01 8.511776477098464966e-02 1.338953673839569092e-01 -8.679061383008956909e-02 -1.965365111827850342e-01 4.474350810050964355e-01 -3.020562790334224701e-02 6.497085839509963989e-02 1.932970583438873291e-01 9.924218803644180298e-02 -2.790578454732894897e-02 -1.984464675188064575e-01 2.104782611131668091e-01
-1.756624281406402588e-01 2.269166857004165649e-01 2.248099073767662048e-02 1.618497967720031738e-01 -4.341724514961242676e-01 1.194756403565406799e-01 1.028069481253623962e-01 1.875933557748794556e-01 -3.764057159423828125e-02 -1.951816082000732422e-01 -4.208773374557495117e-02 1.148446276783943176e-01 9.276100248098373413e-02 6.133747473359107971e-02 -4.902438074350357056e-02 -3.562200441956520081e-02 1.859363913536071777e-02 2.076983004808425903e-01 9.645039588212966919e-02 2.110567092895507812e-01 1.090141311287879944e-01 1.701440215110778809e-01 -1.809017211198806763e-01 1.065571606159210205e-01 2.066115736961364746e-01 -1.987690478563308716e-02 9.818670898675918579e-02 2.764317393302917480e-01 -3.752748072147369385e-01 4.786004498600959778e-02 5.905498191714286804e-02 3.374979197978973389e-01
-2.494301348924636841e-01 -3.207558533176779747e-03 6.589881330728530884e-02 3.524903953075408936e-01 -4.634195193648338318e-02 -3.138124942779541016e-01 2.689979597926139832e-02 3.063150942325592041e-01 9.768402203917503357e-03 -1.804009377956390381e-01 3.823936730623245239e-02 9.663911163806915283e-02 8.265636861324310303e-02 -2.427267096936702728e-02 4.705306142568588257e-02 5.191253498196601868e-02 1.904975473880767822e-01 -4.638007655739784241e-02 -1.072714254260063171e-01 2.239605188369750977e-01 3.793954104185104370e-02 -3.010991513729095459e-01 6.422022730112075806e-02 -1.628592759370803833e-01 -3.813263401389122009e-02 4.166503548622131348e-01 -2.719727158546447754e-02 2.413678914308547974e-01 -8.409607410430908203e-02 -7.895394414663314819e-02 -1.013701260089874268e-01 2.788322269916534424e-01
2.511037886142730713e-01 1.325388401746749878e-01 -1.324018537998199463e-01 -2.090756967663764954e-02 -2.401776015758514404e-01 1.173893436789512634e-01 -1.372887641191482544e-01 3.201467990875244141e-01 2.188722230494022369e-02 -1.952717900276184082e-01 -4.969148710370063782e-02 9.017971158027648926e-02 8.864535391330718994e-02 1.132992431521415710e-01 -1.415570974349975586e-01 7.862047106027603149e-02 -2.312351763248443604e-02 3.469219058752059937e-02 -3.720381110906600952e-02 2.440804243087768555e-01 -2.572383880615234375e-01 -2.914584279060363770e-01 -6.666768342256546021e-02 -2.361081242561340332e-01 2.237704694271087646e-01 1.009344756603240967e-01 -1.726206988096237183e-01 1.225533857941627502e-01 -2.896255441009998322e-02 -9.089320152997970581e-02 -2.620427906513214111e-01 3.944937288761138916e-01
1.518608331680297852e-01 9.519372880458831787e-02 -3.762769326567649841e-02 8.272061496973037720e-02 -4.743268489837646484e-01 -5.575387924909591675e-02 -3.417856618762016296e-02 3.075885474681854248e-01 -2.231781482696533203e-01 1.275350749492645264e-01 -4.834462702274322510e-02 -1.136211454868316650e-01 -1.068797614425420761e-02 4.706029221415519714e-02 -2.796826064586639404e-01 -5.763958673924207687e-03 5.336521193385124207e-02 -2.952269837260246277e-02 -1.922319680452346802e-01 7.132464647293090820e-02 -8.997192233800888062e-02 -1.907529532909393311e-01 -1.378110051155090332e-01 3.764454647898674011e-02 1.560723483562469482e-01 6.739937514066696167e-02 -3.171691894531250000e-01 5.041118338704109192e-02 -2.323156446218490601e-01 -8.325312286615371704e-02 -6.882694363594055176e-02 4.068310856819152832e-01
-7.025915384292602539e-02 -1.176957115530967712e-01 -2.529253959655761719e-01 -1.606344990432262421e-02 -9.364239871501922607e-02 5.850039422512054443e-02 -3.225407004356384277e-01 3.073967620730400085e-02 -9.834340214729309082e-02 -2.747447788715362549e-01 2.397842556238174438e-01 2.898926101624965668e-02 1.708013005554676056e-03 8.427636325359344482e-02 2.360771596431732178e-01 1.077609211206436157e-01 -7.704790681600570679e-02 -1.170438900589942932e-01 -4.286665841937065125e-02 3.628021776676177979e-01 1.419657468795776367e-01 1.642432361841201782e-01 6.384465843439102173e-02 -2.102171927690505981e-01 1.645665913820266724e-01 -3.308005034923553467e-01 6.286101788282394409e-02 2.818675041198730469e-01 -1.764079183340072632e-01 -4.165860265493392944e-02 -4.599092900753021240e-02 2.801635861396789551e-01
-8.585299551486968994e-02 8.031152188777923584e-02 -2.425101399421691895e-02 3.120186626911163330e-01 -2.231013625860214233e-01 1.736233681440353394e-01 -3.743520677089691162e-01 1.646908968687057495e-01 -3.892481923103332520e-01 -6.627502292394638062e-02 3.057311773300170898e-01 -6.737510859966278076e-02 1.548819690942764282e-01 -5.654126405715942383e-02 -8.359747380018234253e-02 2.398995310068130493e-01 -9.534139186143875122e-02 6.687346845865249634e-02 -1.271532010287046432e-02 8.284804224967956543e-02 2.768813967704772949e-01 1.674783229827880859e-01 -1.972788386046886444e-02 1.761347055435180664e-01 1.825208216905593872e-01 2.573654614388942719e-02 -2.268983609974384308e-02 1.884582825005054474e-02 -2.462771385908126831e-01 -1.660240739583969116e-01 -2.078234218060970306e-02 1.233025267720222473e-01
-1.053339540958404541e-01 -2.259196043014526367e-01 -3.537168204784393311e-01 -1.538983881473541260e-01 -3.161038160324096680e-01 -6.933807581663131714e-02 -1.057787984609603882e-01 2.075115889310836792e-01 4.916178807616233826e-02 -2.216340154409408569e-01 1.231821104884147644e-01 2.793987095355987549e-01 1.368736922740936279e-01 8.357246220111846924e-02 -7.324770838022232056e-02 8.217663317918777466e-02 6.930375099182128906e-02 -3.982900679111480713e-01 -3.343341173604130745e-03 5.664984509348869324e-02 2.905527353286743164e-01 -9.431667625904083252e-02 1.424229592084884644e-01 -7.549871504306793213e-02 1.306346803903579712e-01 -1.386695653200149536e-01 1.564368903636932373e-01 -7.158521562814712524e-02 -1.369684785604476929e-01 2.427657991647720337e-01 -4.075612127780914307e-02 1.275325119495391846e-01
-2.544827163219451904e-01 -1.090720146894454956e-01 -1.557244509458541870e-01 1.641984730958938599e-01 -1.636614948511123657e-01 -1.452395915985107422e-01 -4.330930765718221664e-03 2.737043797969818115e-01 -9.907941333949565887e-03 5.200388655066490173e-02 3.753316029906272888e-02 3.708016127347946167e-02 4.275051504373550415e-02 2.526527941226959229e-01 2.432326972484588623e-01 -9.585247933864593506e-02 1.634662300348281860e-01 -3.194878995418548584e-02 -2.543266117572784424e-01 1.356332004070281982e-01 -6.829480081796646118e-02 -1.109086424112319946e-01 3.688204288482666016e-02 7.138019055128097534e-02 -1.509736776351928711e-01 9.801953285932540894e-02 -5.535262078046798706e-02 -1.880635470151901245e-01 -1.162247508764266968e-01 -3.730327636003494263e-02 -1.802202016115188599e-01 5.977196097373962402e-01
-2.992761731147766113e-01 3.129319474101066589e-02 -2.012097686529159546e-01 2.474549561738967896e-01 -1.769203543663024902e-01 -6.701575964689254761e-02 3.135500475764274597e-02 1.477847993373870850e-01 -5.424894392490386963e-02 2.093589305877685547e-02 1.640316098928451538e-01 -2.499591372907161713e-02 -3.646774217486381531e-02 2.062403261661529541e-01 2.393030375242233276e-01 -7.931218296289443970e-02 8.616749942302703857e-02 -1.220109686255455017e-01 -2.415345311164855957e-01 2.682926654815673828e-01 -1.685562077909708023e-03 6.772500276565551758e-02 -8.299404755234718323e-03 6.601133942604064941e-02 -1.331757307052612305e-01 2.596764266490936279e-01 9.781479835510253906e-02 -2.917843684554100037e-02 -1.825322583317756653e-02 1.221646815538406372e-01 -3.145498335361480713e-01 4.892373979091644287e-01
1.472786813974380493e-01 6.049292907118797302e-02 -2.448509633541107178e-01 -1.370909214019775391e-01 -1.256620585918426514e-01 -9.824056178331375122e-02 -1.815232932567596436e-01 8.539357036352157593e-02 -3.426413238048553467e-01 -3.857768476009368896e-01 1.175783276557922363e-01 1.494911313056945801e-01 1.003671959042549133e-01 1.376229524612426758e-01 -5.367497913539409637e-03 2.580768167972564697e-01 -4.850000888109207153e-02 -9.921205788850784302e-02 -9.476233273744583130e-02 3.356518447399139404e-01 -9.703350253403186798e-03 -3.469578921794891357e-02 -2.447022199630737305e-01 2.886385470628738403e-02 -7.378700375556945801e-02 3.361734747886657715e-01 -1.211130321025848389e-01 -1.005460917949676514e-01 -9.507248178124427795e-03 1.198738217353820801e-01 2.779937684535980225e-01 3.674538061022758484e-02
-4.522855207324028015e-02 -2.929207868874073029e-02 -1.042059287428855896e-01 1.952399462461471558e-01 -2.894301712512969971e-01 -7.479287683963775635e-02 -1.512414030730724335e-02 2.443985790014266968e-01 -1.485065370798110962e-01 -1.963323205709457397e-01 -1.295332163572311401e-01 1.843449026346206665e-01 1.620388478040695190e-01 -1.111335009336471558e-01 2.516984343528747559e-01 4.169063642621040344e-03 8.868104219436645508e-02 -3.492513597011566162e-01 -1.269299834966659546e-01 -2.525002881884574890e-02 2.954000793397426605e-02 -1.878553628921508789e-01 1.736135780811309814e-01 -1.390998214483261108e-01 7.853904366493225098e-02 3.191793560981750488e-01 -2.003731392323970795e-02 3.827004134654998779e-01 -3.765919804573059082e-02 -9.836103767156600952e-02 -1.695507615804672241e-01 2.418029159307479858e-01
-3.866650760173797607e-01 -5.457160621881484985e-02 -4.531175270676612854e-02 -4.169259220361709595e-02 -3.170453608036041260e-01 6.683257222175598145e-02 2.303377538919448853e-02 2.447807341814041138e-01 -4.155253246426582336e-02 -9.240634739398956299e-03 4.025808870792388916e-01 3.441359698772430420e-01 8.310817182064056396e-02 1.122697368264198303e-01 1.402374356985092163e-01 -1.008863747119903564e-02 -5.546331405639648438e-03 -1.358034461736679077e-02 -1.192794591188430786e-01 1.988234221935272217e-01 1.211925223469734192e-01 5.554922390729188919e-03 -1.513961404561996460e-01 -1.666585355997085571e-01 6.823698431253433228e-02 1.590101420879364014e-01 -2.538810074329376221e-01 1.100196130573749542e-02 1.846883296966552734e-01 1.326275616884231567e-01 2.995549142360687256e-01 3.684248030185699463e-02
-1.577386409044265747e-01 -1.030440106987953186e-01 -4.370020627975463867e-01 1.758127706125378609e-03 -3.373708426952362061e-01 -2.446412295103073120e-01 -6.622482091188430786e-02 7.367420941591262817e-02 7.216317951679229736e-02 1.849836297333240509e-02 1.331498473882675171e-01 1.924928873777389526e-01 4.466120153665542603e-02 -7.026012986898422241e-02 -1.449153721332550049e-01 -7.753255963325500488e-02 -3.112510591745376587e-02 -4.223543703556060791e-01 -4.224463552236557007e-02 -1.361182238906621933e-02 1.756162494421005249e-01 3.097490966320037842e-02 2.680310010910034180e-01 -4.312476888298988342e-02 1.519380062818527222e-01 -1.122300922870635986e-01 -1.549862772226333618e-01 -1.247156187891960144e-01 -2.465310096740722656e-01 1.049985662102699280e-01 -1.088852733373641968e-01 2.236807048320770264e-01
-4.173673316836357117e-02 -1.103233844041824341e-01 2.197335958480834961e-01 1.934583336114883423e-01 -2.142556905746459961e-01 -1.313039064407348633e-01 -8.921064436435699463e-02 4.367993772029876709e-01 2.123605310916900635e-01 -1.683329790830612183e-01 -9.449170529842376709e-02 1.891718059778213501e-02 1.225180625915527344e-01 7.908036001026630402e-03 2.098117470741271973e-01 3.543460667133331299e-01 2.453982830047607422e-02 -6.101498380303382874e-02 -2.779464125633239746e-01 1.331395804882049561e-01 6.714954972267150879e-02 8.780698478221893311e-02 1.580114811658859253e-01 -1.787351518869400024e-01 -5.870250985026359558e-02 8.254025131464004517e-02 -1.965470016002655029e-01 -3.777961432933807373e-02 -1.155227646231651306e-01 1.675796210765838623e-01 -1.082020178437232971e-01 3.149809539318084717e-01
-3.513837158679962158e-01 -1.918314695358276367e-01 -2.300841659307479858e-01 -2.173791974782943726e-01 -1.861191242933273315e-01 4.427932947874069214e-02 -2.158029824495315552e-01 4.403263926506042480e-01 3.397656604647636414e-02 -1.201998516917228699e-01 4.456057026982307434e-02 -4.917060211300849915e-02 2.645646631717681885e-01 4.833921417593955994e-02 -1.152879372239112854e-02 -5.393690243363380432e-02 1.471874266862869263e-01 -2.326087951660156250e-01 -7.837809622287750244e-02 -2.269505150616168976e-02 -2.485733926296234131e-01 2.933743782341480255e-02 -1.760442107915878296e-01 2.280441075563430786e-01 1.078716069459915161e-01 1.413116306066513062e-01 -2.030923664569854736e-01 -1.033928766846656799e-01 -9.531252086162567139e-02 2.900926396250724792e-02 1.883180588483810425e-01 1.004660725593566895e-01
-8.985294401645660400e-02 5.382593348622322083e-02 8.055346459150314331e-02 -5.194051191210746765e-02 -4.260225296020507812e-01 2.242531180381774902e-01 1.795408278703689575e-01 3.377636522054672241e-02 -1.009914129972457886e-01 -1.114510744810104370e-01 -2.554164454340934753e-02 5.469657853245735168e-02 1.513101439923048019e-02 -1.719530075788497925e-01 -5.087097361683845520e-02 -5.500964820384979248e-03 -1.494852304458618164e-01 7.647787034511566162e-02 -3.393652439117431641e-01 3.908041715621948242e-01 1.743873655796051025e-01 2.580583654344081879e-02 -2.298917472362518311e-01 -1.683128923177719116e-01 2.123414874076843262e-01 4.650632664561271667e-02 -2.557773292064666748e-01 -6.303829699754714966e-02 -2.208559215068817139e-01 9.363325685262680054e-02 -1.045677363872528076e-01 2.500564754009246826e-01
4.169178754091262817e-02 1.531473547220230103e-01 -3.407400846481323242e-01 -1.361993104219436646e-01 -6.516098044812679291e-03 3.197056427597999573e-02 -2.790397107601165771e-01 1.656436771154403687e-01 -1.261773556470870972e-01 -3.268891274929046631e-01 -9.623747318983078003e-02 2.781724333763122559e-01 3.682991564273834229e-01 3.346769511699676514e-02 -1.387294977903366089e-01 5.667820572853088379e-02 -3.334644809365272522e-02 1.378766000270843506e-01 -1.277682781219482422e-01 6.530238687992095947e-02 1.060931235551834106e-01 1.570995002985000610e-01 -1.952055841684341431e-01 6.665831804275512695e-02 -2.518415916711091995e-03 2.673932723701000214e-02 -1.858449876308441162e-01 2.106384783983230591e-01 -2.133841067552566528e-01 2.671837108209729195e-03 -1.230171024799346924e-01 3.250381946563720703e-01
9.205792099237442017e-02 -1.502998918294906616e-02 -1.079015880823135376e-01 -2.182763442397117615e-02 -1.418593078851699829e-01 -1.502930968999862671e-01 -2.661388218402862549e-01 1.734678447246551514e-01 -3.206289112567901611e-01 -2.846118211746215820e-01 2.758414745330810547e-01 -1.559936702251434326e-01 -1.027413681149482727e-01 1.412426680326461792e-01 -6.133063137531280518e-02 2.764902710914611816e-01 -1.136015877127647400e-01 1.097403466701507568e-01 -2.473305314779281616e-01 1.868283897638320923e-01 -1.768267899751663208e-01 -1.301810890436172485e-01 -2.642293870449066162e-01 -4.644729197025299072e-02 -1.126959174871444702e-01 2.592320144176483154e-01 -1.737453341484069824e-01 6.593013554811477661e-02 -8.947693556547164917e-02 -3.044456243515014648e-02 1.042237281799316406e-01 2.552603483200073242e-01
-1.445049047470092773e-01 -1.210780143737792969e-01 -3.362590372562408447e-01 7.972119748592376709e-02 -8.054719120264053345e-02 -1.453459560871124268e-01 5.726832151412963867e-02 2.038634866476058960e-01 -2.204184681177139282e-01 -2.058909833431243896e-01 3.818399459123611450e-02 1.505308449268341064e-01 1.606224030256271362e-01 -1.128276437520980835e-01 3.450230928137898445e-03 8.649136126041412354e-02 7.086726278066635132e-02 -9.479989111423492432e-02 1.603974401950836182e-01 1.721090823411941528e-01 4.029408562928438187e-03 -3.941533342003822327e-02 -3.144857585430145264e-01 -1.963491886854171753e-01 1.061432957649230957e-01 1.042642220854759216e-01 -2.484991103410720825e-01 -1.250870525836944580e-01 -2.088853567838668823e-01 1.610961407423019409e-01 4.453418254852294922e-01 1.887643784284591675e-01
-2.975434362888336182e-01 3.060058355331420898e-01 -4.935752972960472107e-02 -1.607505083084106445e-01 -4.642770290374755859e-01 -1.407272517681121826e-01 4.249563068151473999e-02 3.000156283378601074e-01 1.325118690729141235e-01 -2.616964094340801239e-02 1.718358136713504791e-02 3.500092402100563049e-02 2.528814673423767090e-01 -6.638992577791213989e-02 2.241434454917907715e-01 4.707935452461242676e-02 1.021625176072120667e-01 1.383745372295379639e-01 -3.356958553194999695e-02 8.514404296875000000e-02 1.310518383979797363e-01 1.005800534039735794e-02 -3.059279322624206543e-01 -1.681915521621704102e-01 1.631204038858413696e-01 2.021577954292297363e-01 -2.965355105698108673e-02 5.333295557647943497e-03 -1.953172981739044189e-01 1.859461218118667603e-01 5.749197676777839661e-03 5.951389670372009277e-02
[truncated: 3,271,823 more chars]
