# Supplementary material for: The Language of Innovation
Source: PLoS One. 2020 Apr 30;15(4):e0230107. doi: 10.1371/journal.pone.0230107 (PMC7194493; doi:10.1371/journal.pone.0230107)
Supplement: S4 File — (GZ) [file pone.0230107.s004.tar.gz › 1982-1986/V2Run_18_VS_4500_embeddings1982-1986ED32.txt]

-1.802533119916915894e-01 -6.032307865098118782e-04 -3.522576391696929932e-02 -1.271659135818481445e-01 -5.478915944695472717e-02 1.639805585145950317e-01 -2.749530598521232605e-02 2.377004325389862061e-01 -1.951702833175659180e-01 -1.341391205787658691e-01 8.819369971752166748e-02 2.205278575420379639e-01 -3.463323116302490234e-01 -2.020865306258201599e-02 2.466790974140167236e-01 -4.624597728252410889e-02 1.094475761055946350e-01 1.436729449778795242e-02 -1.394287496805191040e-01 3.782179951667785645e-01 -1.415404826402664185e-01 1.416139453649520874e-01 -4.823436215519905090e-02 3.633997142314910889e-01 2.666322588920593262e-01 2.664317786693572998e-01 -1.009449139237403870e-01 -1.036974564194679260e-01 8.228436112403869629e-02 1.991806477308273315e-01 5.817880108952522278e-02 -7.148169726133346558e-02
9.876338392496109009e-02 5.023059993982315063e-02 -1.823534220457077026e-01 1.607390344142913818e-01 2.213932573795318604e-01 -9.012454748153686523e-02 2.053847163915634155e-02 5.137229710817337036e-02 -1.618338227272033691e-01 -3.052996397018432617e-01 -7.711983472108840942e-02 -5.008608475327491760e-02 -3.096326887607574463e-01 -1.487690657377243042e-01 -4.075916111469268799e-02 5.099488794803619385e-02 5.011301860213279724e-02 -3.752958774566650391e-02 -1.008731722831726074e-01 2.159644365310668945e-01 -2.474855035543441772e-01 2.013602852821350098e-01 -1.474981307983398438e-01 2.077821791172027588e-01 2.695579528808593750e-01 1.583652943372726440e-01 3.004694543778896332e-02 -2.660536170005798340e-01 -3.612359240651130676e-02 2.802625894546508789e-01 2.680439352989196777e-01 2.640564143657684326e-01
8.295252919197082520e-02 1.487562060356140137e-01 -2.214073836803436279e-01 2.431305497884750366e-01 2.394219636917114258e-01 1.074947416782379150e-01 -1.413688510656356812e-01 -1.928994357585906982e-01 5.566683784127235413e-02 -1.254080832004547119e-01 -1.537584662437438965e-01 -4.571674391627311707e-02 -1.768033355474472046e-01 -1.872810572385787964e-01 2.860361039638519287e-01 1.771441251039505005e-01 -1.130815222859382629e-01 1.444542258977890015e-01 1.045598648488521576e-02 2.012498229742050171e-01 1.673238724470138550e-01 2.172616124153137207e-01 -1.127294823527336121e-02 2.077383846044540405e-01 2.485905140638351440e-01 3.415447473526000977e-01 -1.088803634047508240e-02 1.790575534105300903e-01 -2.554051280021667480e-01 1.719718724489212036e-01 -7.750606536865234375e-02 9.221940487623214722e-02
-1.753997057676315308e-02 1.284162402153015137e-01 -1.863251626491546631e-01 -2.037675678730010986e-01 -2.057846188545227051e-01 1.278201192617416382e-01 -1.756643056869506836e-01 -1.265973150730133057e-01 -3.314860463142395020e-01 1.704280963167548180e-03 -3.944462910294532776e-02 3.974847123026847839e-02 -1.030499562621116638e-01 -5.596750602126121521e-02 1.987059861421585083e-01 8.704070746898651123e-02 6.815902888774871826e-02 -2.346848696470260620e-01 -1.885633915662765503e-01 -1.091098506003618240e-02 1.930722035467624664e-02 4.845738038420677185e-02 6.730221211910247803e-02 2.399215251207351685e-01 2.820606827735900879e-01 2.827767729759216309e-01 -2.260322272777557373e-01 -1.022220775485038757e-01 -2.719053328037261963e-01 2.129802852869033813e-01 -1.878703385591506958e-01 3.028198182582855225e-01
1.200550002977252007e-03 2.271307706832885742e-01 -3.116352260112762451e-01 -1.427879482507705688e-01 1.367591470479965210e-01 1.653698831796646118e-01 -1.027970835566520691e-01 1.335209906101226807e-01 -1.092420369386672974e-01 2.143779769539833069e-02 -1.389053761959075928e-01 8.562645316123962402e-02 9.025948494672775269e-02 -1.432757228612899780e-01 6.491158902645111084e-02 2.478984147310256958e-01 2.626353800296783447e-01 1.085355877876281738e-01 -2.310212850570678711e-01 2.077199369668960571e-01 -4.796554334461688995e-03 7.087007910013198853e-02 2.548530995845794678e-01 3.413780033588409424e-01 1.929794549942016602e-01 5.664290115237236023e-02 -5.775205790996551514e-02 -1.891414076089859009e-02 -8.182602934539318085e-03 1.140787079930305481e-01 -7.167993485927581787e-02 4.437638223171234131e-01
1.408208310604095459e-01 -3.563151359558105469e-01 -2.429890334606170654e-01 -7.866235449910163879e-03 -4.014832898974418640e-02 -4.250674322247505188e-02 -1.202620267868041992e-01 -1.211571320891380310e-01 -1.378446221351623535e-01 -2.693166136741638184e-01 9.785941801965236664e-03 -7.239695638418197632e-02 -2.094078660011291504e-01 -1.107502356171607971e-01 -2.581281773746013641e-02 -6.250335834920406342e-03 2.157887220382690430e-01 9.602913260459899902e-02 -3.427801728248596191e-01 8.003684878349304199e-02 -6.755286455154418945e-02 2.826208770275115967e-01 -1.065403595566749573e-01 8.931567519903182983e-02 3.707079589366912842e-01 1.117901429533958435e-01 -2.518228292465209961e-01 5.164013803005218506e-02 -4.310314729809761047e-02 1.682180911302566528e-01 -7.060562074184417725e-02 2.706485986709594727e-01
4.797174334526062012e-01 7.876141369342803955e-02 -2.140530198812484741e-01 -2.818747796118259430e-02 7.081386446952819824e-02 -1.175358984619379044e-02 -2.224347926676273346e-02 -6.629943847656250000e-02 -1.931531429290771484e-01 -6.261163949966430664e-02 1.489336043596267700e-01 -4.352145269513130188e-02 -1.900798082351684570e-01 -6.815089285373687744e-02 2.257121056318283081e-01 -1.136649474501609802e-01 2.766606509685516357e-01 -1.847125887870788574e-01 -1.730503737926483154e-01 1.848020851612091064e-01 -8.422598987817764282e-02 2.758491337299346924e-01 6.246870383620262146e-02 2.503624856472015381e-01 1.181685253977775574e-01 2.076582014560699463e-01 -2.244514375925064087e-01 7.234559208154678345e-02 2.965049743652343750e-01 9.703386574983596802e-02 -4.989961534738540649e-02 -4.458902869373559952e-03
-7.206144183874130249e-02 -1.027797311544418335e-01 1.854515820741653442e-02 1.709297448396682739e-01 -2.432170957326889038e-01 5.824277549982070923e-02 3.056411072611808777e-02 3.209263831377029419e-02 -1.644350588321685791e-02 1.386436913162469864e-02 -3.960184752941131592e-01 1.631449013948440552e-01 -3.577203154563903809e-01 2.734304219484329224e-02 -4.654725641012191772e-02 3.809281438589096069e-02 3.070489764213562012e-01 1.138394251465797424e-01 -2.393447458744049072e-01 1.513185948133468628e-01 -2.116631716489791870e-02 -2.678603306412696838e-02 2.445102781057357788e-01 1.730524003505706787e-01 1.162020266056060791e-01 2.715508043766021729e-01 6.174603942781686783e-03 2.265425920486450195e-01 6.658601015806198120e-02 -5.863143503665924072e-02 -3.742302954196929932e-01 9.534811228513717651e-02
-3.956659510731697083e-02 -1.955081969499588013e-01 -2.533852756023406982e-01 -5.569675937294960022e-02 -1.009483635425567627e-01 1.803003847599029541e-01 -3.255218639969825745e-02 -6.816779822111129761e-02 6.629348546266555786e-02 -4.156983643770217896e-02 -1.614837199449539185e-01 1.026807352900505066e-02 -1.927815228700637817e-01 -2.415870726108551025e-01 -1.828874498605728149e-01 6.549362093210220337e-03 2.902628183364868164e-01 -1.059456616640090942e-01 -2.120344489812850952e-01 1.615876406431198120e-01 -2.244644761085510254e-01 1.239644140005111694e-01 -1.710444241762161255e-01 2.417559921741485596e-01 2.362824976444244385e-01 -7.341942284256219864e-03 -1.383106410503387451e-01 1.480332612991333008e-01 1.736851409077644348e-02 2.729190886020660400e-01 1.060698777437210083e-01 4.245118796825408936e-01
1.898657530546188354e-01 -8.897901326417922974e-02 -1.816499382257461548e-01 -2.055533826351165771e-01 8.490171283483505249e-03 -1.997734159231185913e-01 7.463178783655166626e-02 -4.294489696621894836e-02 -1.265970319509506226e-01 -1.973546594381332397e-01 -1.534818410873413086e-01 -1.571188271045684814e-01 -3.404840230941772461e-01 -1.571917384862899780e-01 -1.122810542583465576e-01 2.120558470487594604e-01 2.648845613002777100e-01 -4.112413525581359863e-02 -3.605585992336273193e-01 1.655437052249908447e-01 4.070315510034561157e-02 1.911808550357818604e-02 6.306456029415130615e-02 2.811588346958160400e-02 1.976492255926132202e-01 1.307948231697082520e-01 -8.856053650379180908e-02 3.585009649395942688e-02 -8.409493416547775269e-02 -3.127998858690261841e-02 4.070638120174407959e-01 2.384385168552398682e-01
-7.704967260360717773e-02 2.617696821689605713e-01 -3.111515939235687256e-01 -1.572175323963165283e-01 1.380634307861328125e-02 -1.205717250704765320e-01 -8.029989153146743774e-02 -1.033877283334732056e-01 -8.869960159063339233e-02 1.525328606367111206e-01 -1.095665842294692993e-01 1.785730868577957153e-01 -1.369915902614593506e-01 5.989067722111940384e-03 3.050596415996551514e-01 2.778762876987457275e-01 -5.676604807376861572e-02 -2.926041930913925171e-02 -3.067175447940826416e-01 1.275781989097595215e-01 -7.318472489714622498e-03 2.077651321887969971e-01 -1.843961775302886963e-01 1.514603495597839355e-01 3.711803853511810303e-01 2.659123241901397705e-01 7.886912673711776733e-02 -4.952045902609825134e-02 -9.893672168254852295e-02 2.676121145486831665e-02 6.181931123137474060e-02 2.489181309938430786e-01
-2.377518825232982635e-02 -4.623106122016906738e-02 -8.909750729799270630e-02 -5.756325274705886841e-02 -1.231529936194419861e-01 8.064400404691696167e-02 2.417261712253093719e-02 1.925980746746063232e-01 9.668784588575363159e-02 -4.552020505070686340e-02 -2.459603548049926758e-01 2.345600426197052002e-01 -1.897540986537933350e-01 -1.384192109107971191e-01 2.352446019649505615e-01 1.724333167076110840e-01 2.151593863964080811e-01 2.996814250946044922e-01 -1.213394030928611755e-01 2.328942865133285522e-01 -5.737696588039398193e-02 9.330194443464279175e-02 -5.260055884718894958e-02 -1.140103340148925781e-01 1.598783135414123535e-01 5.631743669509887695e-01 -6.562622636556625366e-02 -1.073077842593193054e-01 1.471919715404510498e-01 5.573185160756111145e-02 -4.788658767938613892e-02 2.026841789484024048e-01
1.048911064863204956e-01 -8.793145418167114258e-02 -2.510015964508056641e-01 -4.046927765011787415e-02 -2.072392217814922333e-02 -2.371373325586318970e-01 2.457591518759727478e-02 -1.990732923150062561e-02 -3.175684064626693726e-02 -3.524358570575714111e-01 -1.429430693387985229e-01 8.443563431501388550e-02 -2.337635457515716553e-01 -2.213609516620635986e-01 -1.503886282444000244e-01 2.568095326423645020e-01 -9.347640909254550934e-03 -2.555929422378540039e-01 -2.510090917348861694e-02 1.937496662139892578e-01 6.242545321583747864e-02 1.978613436222076416e-02 1.802116781473159790e-01 2.476792186498641968e-01 3.102945685386657715e-01 1.768976300954818726e-01 -2.266517579555511475e-01 -2.164494991302490234e-01 -4.552917554974555969e-03 9.077938273549079895e-03 1.545543521642684937e-01 2.499721050262451172e-01
1.490171998739242554e-01 -3.569455742835998535e-01 -2.010459452867507935e-01 -1.720154732465744019e-01 -8.907193318009376526e-03 9.085885249078273773e-03 3.206333518028259277e-02 6.538145244121551514e-02 4.255142807960510254e-02 -8.560027927160263062e-04 -1.663066893815994263e-01 -1.471569091081619263e-01 -1.488616615533828735e-01 -3.046213823836296797e-04 2.122393995523452759e-01 1.876276731491088867e-01 -3.623583167791366577e-02 9.268901497125625610e-02 -3.242802619934082031e-01 3.647642731666564941e-01 -7.348001003265380859e-02 1.117970421910285950e-01 -1.168050244450569153e-01 1.332212686538696289e-01 1.270843893289566040e-01 1.575743108987808228e-01 -1.204837039113044739e-01 -1.563961654901504517e-01 4.648544266819953918e-02 8.610861748456954956e-02 -3.001537919044494629e-01 3.799316287040710449e-01
3.037749528884887695e-01 2.800786867737770081e-02 -2.570899128913879395e-01 -6.179296225309371948e-02 -1.129608834162354469e-03 5.368091911077499390e-02 -1.878675669431686401e-01 -3.665839880704879761e-02 -1.166127473115921021e-01 2.459107199683785439e-03 -1.970726847648620605e-01 2.279723882675170898e-01 -2.455252110958099365e-01 -2.069672644138336182e-01 6.566786766052246094e-02 7.522256672382354736e-02 -1.753613501787185669e-01 6.678690761327743530e-02 -4.056689739227294922e-01 2.584579288959503174e-01 1.503652334213256836e-01 8.979871869087219238e-02 -1.662392914295196533e-02 -1.839321106672286987e-02 2.582178711891174316e-01 2.234444469213485718e-01 -1.549397855997085571e-01 -5.863802880048751831e-02 -1.220617294311523438e-01 3.401056528091430664e-01 1.046082586981356144e-03 -8.666368573904037476e-02
4.119036719202995300e-02 -1.743179261684417725e-01 8.392886258661746979e-03 -2.333915829658508301e-01 7.683447003364562988e-02 1.600727289915084839e-01 -1.779028028249740601e-01 2.729718089103698730e-01 -2.394823171198368073e-02 -1.439636349678039551e-01 -7.156415283679962158e-02 -2.495755404233932495e-01 -3.202214837074279785e-01 -2.202995121479034424e-01 1.364886108785867691e-02 2.807074412703514099e-02 -1.296632885932922363e-01 1.239067539572715759e-01 -2.936328947544097900e-01 -1.393342167139053345e-01 -1.168672516942024231e-01 1.220382843166589737e-02 4.181789457798004150e-01 1.428498774766921997e-01 6.646845489740371704e-02 2.855320572853088379e-01 -7.986214756965637207e-02 -5.842032656073570251e-02 1.817005276679992676e-01 -6.215932220220565796e-02 2.156811207532882690e-01 9.437944740056991577e-02
-4.470188543200492859e-02 -2.825399637222290039e-01 -2.371184229850769043e-01 -2.799581289291381836e-01 1.676142811775207520e-01 -1.694078207947313786e-03 1.971164494752883911e-01 -2.285147458314895630e-02 -6.342745572328567505e-02 -2.153454571962356567e-01 -6.489586085081100464e-02 1.222265064716339111e-01 -1.078798696398735046e-01 6.562622636556625366e-02 2.929011546075344086e-02 1.331843249499797821e-02 1.532510817050933838e-01 -8.419873565435409546e-02 -1.979216635227203369e-01 2.009935677051544189e-01 3.595602512359619141e-01 1.331683099269866943e-01 -2.509049884974956512e-02 9.288253635168075562e-02 1.675985902547836304e-01 3.698365092277526855e-01 1.698008477687835693e-01 -3.764121606945991516e-02 1.805715728551149368e-03 3.078530430793762207e-01 -1.974565908312797546e-02 2.699337601661682129e-01
2.103017866611480713e-01 -2.307741791009902954e-01 -3.219302296638488770e-01 -1.814471632242202759e-01 7.076223194599151611e-02 1.054374426603317261e-01 1.374834566377103329e-03 -1.905692070722579956e-01 4.001333937048912048e-02 -1.805204525589942932e-02 5.834177136421203613e-02 -5.769781395792961121e-02 -3.414961695671081543e-01 -1.042233631014823914e-01 2.012388557195663452e-01 2.918339371681213379e-01 2.387836575508117676e-02 2.375669032335281372e-02 -1.263122558593750000e-01 2.955498099327087402e-01 -7.615665346384048462e-02 7.133398205041885376e-02 1.233804374933242798e-01 1.696534305810928345e-01 7.670853286981582642e-02 1.615390628576278687e-01 -2.839146852493286133e-01 -1.674236059188842773e-01 -1.032357886433601379e-01 2.749283052980899811e-02 2.622688710689544678e-01 2.675018906593322754e-01
8.223456330597400665e-03 -2.324368804693222046e-01 -1.574503779411315918e-01 -2.058436423540115356e-01 2.677973918616771698e-02 1.341889984905719757e-02 -1.963042616844177246e-01 7.173509150743484497e-02 -2.028795778751373291e-01 1.121173575520515442e-01 -9.265734255313873291e-02 -1.851006597280502319e-01 3.127922490239143372e-02 -5.354004353284835815e-02 -2.089314535260200500e-02 -3.961813822388648987e-02 -5.923224985599517822e-02 1.907261610031127930e-01 -3.045056462287902832e-01 4.252341687679290771e-01 1.650991290807723999e-02 -1.501054409891366959e-02 8.142493665218353271e-02 2.609769403934478760e-01 3.788660764694213867e-01 3.138745129108428955e-01 -1.070611700415611267e-01 -1.297678239643573761e-02 -1.129710376262664795e-01 1.050361916422843933e-01 1.433321088552474976e-01 2.122258245944976807e-01
-1.683563590049743652e-01 -8.109303563833236694e-02 4.924168065190315247e-02 -1.294929906725883484e-02 4.653416574001312256e-02 -7.832756638526916504e-02 1.002506390213966370e-01 -2.238067612051963806e-02 -3.926102817058563232e-02 3.029209561645984650e-02 -3.091546297073364258e-01 1.981093585491180420e-01 -3.045698404312133789e-01 2.784911692142486572e-01 8.288196474313735962e-02 8.754125982522964478e-02 1.613086163997650146e-01 -2.375858426094055176e-01 -3.084788620471954346e-01 -4.962033033370971680e-02 2.233213186264038086e-02 3.404023945331573486e-01 1.438765320926904678e-02 1.716117560863494873e-01 -3.076221235096454620e-02 4.156424999237060547e-01 -1.251319348812103271e-01 8.742292225360870361e-02 -1.284872889518737793e-01 2.286726385354995728e-01 -1.679702550172805786e-01 3.689056262373924255e-02
2.496602088212966919e-01 2.858360707759857178e-01 -3.054374754428863525e-01 -4.695408791303634644e-02 -5.164593830704689026e-02 -2.865613102912902832e-01 4.673131555318832397e-02 8.824349939823150635e-02 -1.285808235406875610e-01 -6.731684319674968719e-03 -2.670145630836486816e-01 -9.357984364032745361e-02 -2.690941691398620605e-01 -6.737273931503295898e-02 1.466504037380218506e-01 -7.157966494560241699e-02 1.148545444011688232e-01 -1.705668270587921143e-01 -2.226932942867279053e-01 3.867552876472473145e-01 6.775715947151184082e-02 9.172031283378601074e-02 1.157204806804656982e-01 6.482858955860137939e-02 3.148366510868072510e-01 9.089072048664093018e-02 -8.454141020774841309e-02 1.807376556098461151e-02 9.593809396028518677e-02 1.176786646246910095e-01 -1.397001594305038452e-01 1.897960007190704346e-01
1.620348393917083740e-01 -3.573379665613174438e-02 -1.844392865896224976e-01 -2.570891380310058594e-01 -6.691667437553405762e-02 3.021474182605743408e-01 1.405471414327621460e-01 4.589958488941192627e-02 -2.029136717319488525e-01 -3.812537193298339844e-01 1.298375427722930908e-01 -1.061103269457817078e-01 4.321614280343055725e-02 -1.615182757377624512e-01 1.340255513787269592e-02 2.842986583709716797e-01 2.528061717748641968e-02 2.152836471796035767e-01 -1.432128399610519409e-01 2.863774597644805908e-01 -1.016400661319494247e-02 8.664945513010025024e-02 1.909985840320587158e-01 1.720997989177703857e-01 3.117294907569885254e-01 1.417947709560394287e-01 -9.596058726310729980e-02 -5.545675382018089294e-02 -2.086446136236190796e-01 7.822871953248977661e-02 6.678900122642517090e-02 1.556308418512344360e-01
1.454885900020599365e-01 -1.919039934873580933e-01 1.282291766256093979e-02 -2.088379487395286560e-02 -7.687406986951828003e-02 1.305529177188873291e-01 -5.451130867004394531e-02 1.839500069618225098e-01 -3.132910430431365967e-01 -4.535549134016036987e-02 -3.922127559781074524e-02 4.614659026265144348e-02 -1.353830099105834961e-01 -4.767727851867675781e-02 -1.886210590600967407e-01 4.315299689769744873e-01 3.107776343822479248e-01 -1.052419543266296387e-01 -2.441413998603820801e-01 3.074963688850402832e-01 -5.965884402394294739e-02 2.030829042196273804e-01 -1.119397953152656555e-01 1.624164581298828125e-01 2.622685432434082031e-01 3.448650985956192017e-02 -6.838718801736831665e-02 4.114251211285591125e-02 -1.976338028907775879e-01 1.981105953454971313e-01 4.821278154850006104e-02 1.812859475612640381e-01
1.630416959524154663e-01 1.664313077926635742e-01 -9.629439562559127808e-02 -1.257532685995101929e-01 1.046484783291816711e-01 -6.810280680656433105e-02 -1.942572444677352905e-01 -7.297819852828979492e-02 -4.836615175008773804e-02 -1.443284153938293457e-01 -2.274561971426010132e-01 1.852089725434780121e-02 -1.625980883836746216e-01 -6.435368210077285767e-02 1.032934933900833130e-01 1.805174201726913452e-01 -1.665162742137908936e-01 2.422916144132614136e-01 -2.923008203506469727e-01 1.937947422266006470e-01 -1.879509165883064270e-02 1.705104261636734009e-01 -1.119815781712532043e-01 4.336813390254974365e-01 3.884902000427246094e-01 5.980357155203819275e-02 9.674832969903945923e-02 1.748071312904357910e-01 1.205626055598258972e-01 1.820200085639953613e-01 -1.386276632547378540e-01 1.100773140788078308e-01
1.083583757281303406e-01 -3.664822503924369812e-02 -2.238716036081314087e-01 -3.717026710510253906e-01 4.031864181160926819e-02 1.309435814619064331e-01 -9.946860373020172119e-02 1.938182711601257324e-01 -2.152350544929504395e-01 1.939994096755981445e-01 -2.250356078147888184e-01 -1.129292845726013184e-01 -7.226036489009857178e-02 -7.770945131778717041e-02 2.019305378198623657e-01 1.274844110012054443e-01 -9.320248849689960480e-03 9.149096161127090454e-02 -1.528077125549316406e-01 -1.183217167854309082e-01 -7.411238551139831543e-02 1.824485063552856445e-01 2.043464034795761108e-02 1.993118822574615479e-01 2.279111593961715698e-01 1.646849215030670166e-01 -3.068673908710479736e-01 -1.108881905674934387e-01 -3.785336315631866455e-01 1.768417209386825562e-01 9.264474362134933472e-02 1.528250277042388916e-01
2.688675224781036377e-01 -1.056181192398071289e-01 5.032943561673164368e-02 -1.708301156759262085e-01 3.276831209659576416e-01 -1.257719397544860840e-01 -2.289070002734661102e-02 7.796454429626464844e-02 -3.033068478107452393e-01 1.447552721947431564e-02 -2.221849858760833740e-01 -2.746210396289825439e-01 -3.707352578639984131e-01 -7.320247590541839600e-02 5.419683456420898438e-02 1.614866405725479126e-01 1.767046153545379639e-01 -2.614553831517696381e-02 7.995171844959259033e-02 5.113898217678070068e-02 -1.466505825519561768e-01 1.686657071113586426e-01 1.745743677020072937e-02 1.464219838380813599e-01 3.367019593715667725e-01 7.287771254777908325e-02 2.215993590652942657e-02 3.224996030330657959e-01 2.482123859226703644e-02 1.135824844241142273e-01 8.591704815626144409e-02 -9.770682454109191895e-02
7.434720546007156372e-02 -1.506795734167098999e-01 2.179018557071685791e-01 -2.669495046138763428e-01 3.063254952430725098e-01 -9.927582740783691406e-02 9.238710999488830566e-02 4.768562689423561096e-02 -1.904997602105140686e-02 8.010835200548171997e-02 -1.788494437932968140e-01 -2.047223784029483795e-02 -7.135844230651855469e-02 1.299748122692108154e-01 4.258671700954437256e-01 2.605357170104980469e-01 1.352347582578659058e-01 9.853557683527469635e-03 -2.257784307003021240e-01 1.252346485853195190e-01 2.257796004414558411e-02 2.131009846925735474e-01 1.846031695604324341e-01 2.117590904235839844e-01 1.706154346466064453e-01 1.048252806067466736e-01 -1.605145484209060669e-01 1.596373468637466431e-01 -1.760933399200439453e-01 2.515888810157775879e-01 1.222652196884155273e-01 1.327490359544754028e-01
-4.492619261145591736e-02 5.365625023841857910e-02 -2.133456468582153320e-01 4.486220702528953552e-02 1.876603662967681885e-01 -2.012472599744796753e-02 -2.710607647895812988e-01 -1.200589910149574280e-01 -2.362734824419021606e-01 8.707673288881778717e-03 -1.366205364465713501e-01 -3.396086767315864563e-02 -1.239928081631660461e-01 -1.083901673555374146e-01 3.816303312778472900e-01 3.324640989303588867e-01 -1.221926286816596985e-01 1.083201244473457336e-01 -9.941889345645904541e-02 2.383379340171813965e-01 -1.362396925687789917e-01 1.896251887083053589e-01 -6.822415441274642944e-02 2.823103666305541992e-01 2.670100927352905273e-01 1.206971704959869385e-01 -8.558444678783416748e-02 5.753898993134498596e-02 -1.678524315357208252e-01 3.075160682201385498e-01 2.543906914070248604e-03 -1.165214478969573975e-01
3.861885145306587219e-02 1.162519082427024841e-01 -8.447492867708206177e-02 -2.602066695690155029e-01 8.404617011547088623e-02 3.148670867085456848e-02 -1.959598064422607422e-01 8.736143261194229126e-02 -4.196235164999961853e-02 1.772252917289733887e-01 -1.111124232411384583e-01 7.686574012041091919e-02 -1.170384138822555542e-01 -2.797077596187591553e-01 8.222378045320510864e-02 9.232345968484878540e-02 -7.073644548654556274e-02 2.747936546802520752e-02 -3.627465665340423584e-01 -8.892850950360298157e-03 -7.839734107255935669e-02 1.829112321138381958e-01 -1.612655236385762691e-03 3.010970354080200195e-01 4.235577583312988281e-01 3.214271068572998047e-01 -3.113164007663726807e-01 -6.142149493098258972e-02 -3.690641373395919800e-02 -8.202945441007614136e-02 -1.176563128829002380e-01 1.561786532402038574e-01
3.033443912863731384e-02 1.232327520847320557e-01 -2.550097107887268066e-01 -4.027726352214813232e-01 -1.848430745303630829e-02 2.157987058162689209e-01 -2.346738278865814209e-01 2.272801697254180908e-01 -1.255622059106826782e-01 1.119130104780197144e-01 -1.115982756018638611e-01 -4.389476403594017029e-02 -3.330195546150207520e-01 -1.939728409051895142e-01 1.175868809223175049e-01 2.286675423383712769e-01 2.291539311408996582e-01 2.601969800889492035e-02 -1.537637114524841309e-01 1.398665308952331543e-01 -9.450695663690567017e-02 1.890954673290252686e-01 -1.469647437334060669e-01 1.690064072608947754e-01 1.241496652364730835e-01 1.690571904182434082e-01 -1.420224159955978394e-01 -1.884383857250213623e-01 -1.758682280778884888e-01 4.822537675499916077e-02 -1.411504894495010376e-01 -3.985125571489334106e-02
1.449008584022521973e-01 2.676996290683746338e-01 -3.314995169639587402e-01 -6.940801441669464111e-02 1.168916225433349609e-01 9.956815838813781738e-02 -3.370225429534912109e-02 -1.443419009447097778e-01 -2.311158329248428345e-01 4.208499938249588013e-02 -7.689794898033142090e-02 -2.076388150453567505e-01 -4.635635390877723694e-02 -2.375335991382598877e-02 1.952781230211257935e-01 1.402360945940017700e-01 6.985782086849212646e-02 -1.709622889757156372e-01 2.862907946109771729e-02 2.105765193700790405e-01 -2.666025757789611816e-01 3.432880043983459473e-01 -5.156596004962921143e-02 3.174859881401062012e-01 2.588068246841430664e-01 8.624263852834701538e-02 1.805445551872253418e-01 1.612289845943450928e-01 -8.522532880306243896e-03 -2.086728662252426147e-01 1.637408137321472168e-02 1.838813126087188721e-01
1.594467610120773315e-01 -1.306273788213729858e-01 -1.213541552424430847e-01 2.370375394821166992e-01 -1.187766641378402710e-01 1.070050746202468872e-01 -5.585299804806709290e-03 2.499177008867263794e-01 1.877583563327789307e-01 -1.956165581941604614e-01 -2.109114825725555420e-01 -7.885386794805526733e-02 -4.096573889255523682e-01 1.501301378011703491e-01 1.706067770719528198e-01 9.118680655956268311e-02 2.912373244762420654e-01 5.400748178362846375e-02 8.006184548139572144e-02 1.434471458196640015e-01 -1.344666033983230591e-01 4.852404817938804626e-02 2.930541336536407471e-01 1.230443045496940613e-01 2.576123476028442383e-01 2.511569559574127197e-01 -3.165778517723083496e-02 -2.945219725370407104e-02 1.134782508015632629e-01 1.989545375108718872e-01 4.614318907260894775e-02 1.564241796731948853e-01
8.749909698963165283e-02 -3.273722156882286072e-02 -3.271966576576232910e-01 -5.318634677678346634e-03 7.709153741598129272e-02 1.214697435498237610e-01 9.896713495254516602e-02 1.703799813985824585e-01 1.229416355490684509e-01 9.560729563236236572e-02 -4.725348949432373047e-02 -3.899467736482620239e-02 -2.391611933708190918e-01 -1.240302622318267822e-01 -8.276017010211944580e-02 1.942787766456604004e-01 1.507198624312877655e-02 -4.751864075660705566e-01 -6.638481467962265015e-02 7.984545826911926270e-02 -7.863532751798629761e-02 7.822662591934204102e-02 2.735283374786376953e-01 1.645336896181106567e-01 4.668035805225372314e-01 -2.845260687172412872e-02 4.805064201354980469e-02 1.745964437723159790e-01 -7.788443565368652344e-02 2.652742862701416016e-01 -7.010417990386486053e-03 -2.198978513479232788e-02
1.350747644901275635e-01 1.087283715605735779e-01 -3.655213117599487305e-01 -1.480090767145156860e-01 5.032957065850496292e-03 1.048848628997802734e-01 5.889779701828956604e-02 1.238263100385665894e-01 -8.377683907747268677e-02 7.421992719173431396e-02 5.577087868005037308e-03 4.625834152102470398e-02 9.575302898883819580e-02 -2.264594882726669312e-01 2.987850010395050049e-01 -8.229704946279525757e-02 2.993606925010681152e-01 3.721705824136734009e-02 -2.943310439586639404e-01 1.350938379764556885e-01 -2.091293931007385254e-01 3.588942289352416992e-01 -6.272993236780166626e-02 3.207510411739349365e-01 1.482792645692825317e-01 1.537267416715621948e-01 -1.338418200612068176e-02 1.200683340430259705e-01 -1.775036901235580444e-01 -5.252486467361450195e-02 -2.024623900651931763e-01 -5.181877687573432922e-02
-5.622444301843643188e-02 -2.453182591125369072e-03 -1.889381408691406250e-01 -2.820302248001098633e-01 2.735404968261718750e-01 9.490034729242324829e-02 4.226882010698318481e-02 6.107657402753829956e-02 -9.757386147975921631e-02 -1.635194271802902222e-01 1.075369566679000854e-01 4.275419749319553375e-03 -1.524820476770401001e-01 -1.771183013916015625e-01 3.793279230594635010e-01 -7.330766320228576660e-02 -2.858044346794486046e-03 -9.730959311127662659e-03 -2.854162752628326416e-01 1.783476918935775757e-01 5.129153281450271606e-02 2.903608679771423340e-01 3.420069068670272827e-02 2.067499607801437378e-01 4.696512222290039062e-02 1.759291440248489380e-02 7.622020691633224487e-02 1.630561500787734985e-01 1.285944283008575439e-01 4.242552220821380615e-01 -1.417726278305053711e-01 2.115425765514373779e-01
1.816757619380950928e-01 1.581570208072662354e-01 -2.234932184219360352e-01 -9.475482255220413208e-02 8.999969810247421265e-03 1.133589521050453186e-01 -6.427954137325286865e-02 6.950723379850387573e-02 -1.896371990442276001e-01 -4.764619842171669006e-02 -9.402693063020706177e-02 -1.011748835444450378e-01 -2.229922860860824585e-01 -1.601865738630294800e-01 1.991931162774562836e-02 1.113324463367462158e-01 3.663249611854553223e-01 7.407583761960268021e-03 -1.623947471380233765e-01 -8.239278569817543030e-03 -7.708238065242767334e-02 4.969520121812820435e-02 -1.535009592771530151e-01 3.023187816143035889e-01 1.821271330118179321e-01 4.358877837657928467e-01 -2.734367251396179199e-01 -1.135777235031127930e-01 -2.998763322830200195e-01 -1.244021300226449966e-02 -1.490277945995330811e-01 9.212102741003036499e-02
-4.656965285539627075e-02 5.623916164040565491e-03 -2.929913699626922607e-01 -3.250167369842529297e-01 -1.486234068870544434e-01 2.244936972856521606e-01 9.097500890493392944e-02 -1.439288556575775146e-01 -6.716524064540863037e-02 -1.433688551187515259e-01 -7.219836860895156860e-02 -4.484337195754051208e-02 -1.249925270676612854e-01 1.165246814489364624e-01 1.413368713110685349e-02 -1.526199746876955032e-03 3.791407346725463867e-01 1.655677449889481068e-03 -3.014324009418487549e-01 8.915337920188903809e-02 -3.598626703023910522e-03 2.636391520500183105e-01 8.091093599796295166e-02 4.021460115909576416e-01 1.539656072854995728e-01 4.064133018255233765e-02 4.743186011910438538e-02 -1.300901174545288086e-01 -2.417802810668945312e-02 -2.437538355588912964e-01 -1.290961951017379761e-01 2.039739489555358887e-01
1.353237032890319824e-01 -6.416972726583480835e-02 -1.438420917838811874e-02 -3.494908511638641357e-01 1.669717021286487579e-02 2.081973105669021606e-01 6.500879675149917603e-02 4.770237952470779419e-02 -1.091065704822540283e-01 8.781940490007400513e-02 -2.862909138202667236e-01 -1.285710185766220093e-01 -1.700004190206527710e-01 -2.538836598396301270e-01 1.461396664381027222e-01 2.086891829967498779e-01 2.043818086385726929e-01 -2.156401425600051880e-01 -2.077301293611526489e-01 -4.707569628953933716e-02 -1.200880184769630432e-01 -8.843467803671956062e-04 -1.560946106910705566e-01 2.702633738517761230e-01 2.837889492511749268e-01 2.006299793720245361e-02 -2.302755266427993774e-01 -2.939817309379577637e-01 -2.295270264148712158e-01 5.921482667326927185e-02 -5.699020996689796448e-02 5.848013609647750854e-02
1.909598112106323242e-01 -2.780217230319976807e-01 1.492683291435241699e-01 -2.069554850459098816e-02 1.966463625431060791e-01 2.079278603196144104e-02 3.570598959922790527e-01 3.115827403962612152e-02 -2.062199115753173828e-01 -2.308018691837787628e-02 -1.479303091764450073e-01 2.095001488924026489e-01 9.359873831272125244e-02 1.475988477468490601e-01 1.179411858320236206e-01 2.492496371269226074e-01 2.268767543137073517e-02 -1.963068097829818726e-01 -3.817527890205383301e-01 1.336117088794708252e-02 -3.923459351062774658e-02 9.723791480064392090e-02 5.167189519852399826e-03 2.018767297267913818e-01 2.151277363300323486e-01 3.064192235469818115e-01 -2.052455395460128784e-01 -8.371724747121334076e-03 7.569801807403564453e-02 1.802386343479156494e-01 1.368639022111892700e-01 6.702899932861328125e-02
9.780723601579666138e-02 -7.579687237739562988e-02 -2.392263114452362061e-01 -1.270783692598342896e-01 1.034711003303527832e-01 1.132659390568733215e-01 -2.708414494991302490e-01 4.970188811421394348e-02 -1.493419110774993896e-01 1.269336342811584473e-01 -2.353260368108749390e-01 5.147358775138854980e-02 -1.484042853116989136e-01 -2.631371617317199707e-01 7.300209254026412964e-02 1.193856075406074524e-01 -5.996317043900489807e-02 -8.751661330461502075e-02 -4.600790739059448242e-01 -1.610695198178291321e-02 -8.867964148521423340e-02 2.040450870990753174e-01 2.215992286801338196e-02 1.991036534309387207e-01 1.833016723394393921e-01 2.390465140342712402e-01 6.644032150506973267e-02 -1.544797569513320923e-01 -1.498408615589141846e-01 -1.112372279167175293e-01 -2.362244278192520142e-01 2.866907715797424316e-01
1.463037431240081787e-01 -1.208562925457954407e-01 -4.996826499700546265e-02 -5.312863737344741821e-02 2.695452421903610229e-02 1.432158052921295166e-01 -1.572300940752029419e-01 -9.074351191520690918e-02 3.304104506969451904e-02 1.931704208254814148e-02 -4.722317308187484741e-02 -2.398322373628616333e-01 -2.362455874681472778e-01 -2.472355961799621582e-01 2.276194840669631958e-01 6.337711215019226074e-02 1.604378819465637207e-01 2.062535583972930908e-01 -4.001049697399139404e-01 2.343575507402420044e-01 -8.012841641902923584e-02 1.310506612062454224e-01 1.737611927092075348e-02 5.994685739278793335e-02 2.842374742031097412e-01 -1.497531235218048096e-01 -1.697773486375808716e-01 1.033262759447097778e-01 -3.096918389201164246e-02 2.935048341751098633e-01 2.190834581851959229e-01 2.861806750297546387e-01
1.494707167148590088e-01 -1.908361613750457764e-01 -3.132263422012329102e-01 -4.606573656201362610e-02 6.115798652172088623e-02 -3.588421940803527832e-01 6.097358465194702148e-02 1.359946280717849731e-01 -1.464656144380569458e-01 -1.466130465269088745e-01 -1.347005069255828857e-01 1.917847543954849243e-01 -2.246814817190170288e-01 2.125711366534233093e-02 1.561130881309509277e-01 9.804041683673858643e-02 7.859348319470882416e-03 5.257562175393104553e-02 -1.786245852708816528e-01 1.314331442117691040e-01 -1.675763726234436035e-02 1.659140437841415405e-01 1.566836684942245483e-01 6.896302849054336548e-02 1.305714547634124756e-01 1.692156493663787842e-01 -1.922298669815063477e-01 2.919027805328369141e-01 7.411471754312515259e-02 3.338855803012847900e-01 1.261694431304931641e-01 3.060094118118286133e-01
1.662064343690872192e-01 1.603072732686996460e-01 5.715416744351387024e-03 -3.291206657886505127e-01 -9.333015233278274536e-02 -1.502163559198379517e-01 -1.145819723606109619e-01 -8.942576497793197632e-02 -2.471271604299545288e-01 -1.283821612596511841e-01 -2.386894077062606812e-01 -2.740736603736877441e-01 -4.231357574462890625e-02 -2.680942714214324951e-01 1.103737112134695053e-02 2.621499896049499512e-01 1.808825284242630005e-01 -2.043210417032241821e-01 3.818074986338615417e-02 4.164392128586769104e-02 1.040090993046760559e-02 2.583207786083221436e-01 -2.401466248556971550e-03 7.132721692323684692e-02 3.977207541465759277e-01 3.072911500930786133e-01 -1.085333526134490967e-01 -4.367796704173088074e-02 -2.747941017150878906e-02 5.532034486532211304e-02 4.921342432498931885e-02 1.079227030277252197e-01
1.294738948345184326e-01 4.548106715083122253e-02 -1.133863180875778198e-01 -3.151909112930297852e-01 -1.679791957139968872e-01 3.686905652284622192e-02 -1.318121254444122314e-01 1.540339887142181396e-01 -2.735057175159454346e-01 -1.472586393356323242e-01 -1.220667362213134766e-01 -7.965009659528732300e-02 -4.268018528819084167e-02 -1.610293984413146973e-01 2.109037339687347412e-01 2.664411962032318115e-01 2.205179333686828613e-01 -4.205330833792686462e-02 -1.747921258211135864e-01 5.657665804028511047e-02 8.146171458065509796e-04 7.451048493385314941e-02 -1.705847084522247314e-01 2.706129550933837891e-01 2.158543318510055542e-01 4.059765636920928955e-01 -1.324688494205474854e-01 -2.533255517482757568e-01 -1.197573393583297729e-01 -8.307789266109466553e-02 8.291406184434890747e-02 1.550724357366561890e-01
1.194974929094314575e-01 1.146638169884681702e-01 -1.435720454901456833e-02 -4.603067412972450256e-02 2.730610966682434082e-02 -7.386925816535949707e-02 -5.412271246314048767e-02 1.076478958129882812e-01 1.193308755755424500e-01 -2.127012759447097778e-01 -2.779572308063507080e-01 2.304256260395050049e-01 -2.050056606531143188e-01 -1.836332678794860840e-01 1.474364697933197021e-01 1.626874059438705444e-01 1.637813150882720947e-01 1.118005886673927307e-01 -4.642230272293090820e-01 -2.233721166849136353e-01 -2.580464482307434082e-01 1.255082935094833374e-01 4.714956507086753845e-02 5.310122668743133545e-02 2.803675644099712372e-02 3.304345309734344482e-01 -6.767068058252334595e-02 1.154176965355873108e-01 -4.301190003752708435e-02 -4.438072815537452698e-02 1.769346892833709717e-01 -2.839590907096862793e-01
-4.408865794539451599e-02 -1.883378922939300537e-01 -2.417046725749969482e-01 -4.209681600332260132e-02 1.575846411287784576e-02 -8.865567296743392944e-02 1.379808783531188965e-01 -5.175517126917839050e-02 -2.317763268947601318e-01 -2.014108002185821533e-01 -4.946041479706764221e-02 -2.381882071495056152e-01 -3.792422413825988770e-01 -1.488365679979324341e-01 -2.019990421831607819e-02 2.156778872013092041e-01 3.288030922412872314e-01 -6.853251159191131592e-02 6.043162196874618530e-02 1.106812432408332825e-01 -3.178502991795539856e-02 -1.611429750919342041e-01 2.745043635368347168e-01 3.380871117115020752e-01 1.384162008762359619e-01 -8.085498958826065063e-02 -2.174089429900050163e-03 2.129309773445129395e-01 -8.726474642753601074e-02 1.433877050876617432e-01 -2.431368082761764526e-01 5.022827535867691040e-02
-1.466413121670484543e-02 1.271791011095046997e-01 -1.881167292594909668e-01 -2.105324119329452515e-01 -1.337327659130096436e-01 2.542165517807006836e-01 -1.623644530773162842e-01 2.502832412719726562e-01 -1.397510468959808350e-01 -9.507702291011810303e-02 -1.221109554171562195e-01 -1.077939290553331375e-03 -8.567821234464645386e-02 -2.804009020328521729e-01 8.729637600481510162e-03 1.399806886911392212e-01 1.403293460607528687e-01 1.014583930373191833e-02 -7.249376922845840454e-02 -6.187244132161140442e-02 -1.623118072748184204e-01 5.368565395474433899e-02 -2.217863053083419800e-01 4.186612069606781006e-01 3.497377038002014160e-01 1.236747801303863525e-01 -1.263707131147384644e-01 -6.576838344335556030e-02 -3.462420701980590820e-01 1.222972422838211060e-01 -8.766654133796691895e-02 -1.615227758884429932e-02
-1.851617842912673950e-01 -1.920237690210342407e-01 -8.912950754165649414e-02 -5.225880071520805359e-02 2.105500362813472748e-02 -2.095871418714523315e-01 -8.604062348604202271e-02 -1.729061305522918701e-01 -1.646853089332580566e-01 -1.389264613389968872e-01 -1.197875216603279114e-01 -3.650594130158424377e-02 1.555038690567016602e-01 8.558570593595504761e-02 1.584819853305816650e-01 2.064131386578083038e-02 1.578947752714157104e-01 2.616139501333236694e-02 -2.870825827121734619e-01 3.079586662352085114e-02 -2.605417370796203613e-01 1.007745787501335144e-01 3.496387898921966553e-01 -6.866787374019622803e-02 1.682423055171966553e-01 5.620276927947998047e-01 -1.651806384325027466e-01 1.003930643200874329e-01 3.642472252249717712e-02 1.304108649492263794e-01 2.828658185899257660e-02 -5.183590576052665710e-02
6.391147524118423462e-02 -9.474650770425796509e-02 -3.796341717243194580e-01 2.128424644470214844e-01 -1.472216546535491943e-01 1.005502641201019287e-01 -4.138337820768356323e-02 2.216535806655883789e-01 -3.753162454813718796e-03 -9.563787281513214111e-02 -1.474728435277938843e-01 -1.693889945745468140e-01 -4.349978268146514893e-01 4.757754970341920853e-03 1.879761219024658203e-01 -9.048084914684295654e-02 2.997449040412902832e-01 -4.349530115723609924e-02 7.685409486293792725e-02 1.457553207874298096e-01 -2.607991360127925873e-02 1.492253392934799194e-01 1.963970065116882324e-01 1.279059946537017822e-01 1.576770693063735962e-01 3.782588243484497070e-01 -4.570602625608444214e-02 -8.091358840465545654e-02 -1.232627555727958679e-01 1.124869287014007568e-01 1.441178321838378906e-01 -2.351514622569084167e-02
3.727677837014198303e-02 -1.459836661815643311e-01 -2.834001183509826660e-01 9.488229453563690186e-02 -1.460586637258529663e-01 1.893163025379180908e-01 7.915700972080230713e-02 2.649817764759063721e-01 6.083183735609054565e-02 -2.480557411909103394e-01 -6.108791753649711609e-02 6.251505017280578613e-02 -4.017513990402221680e-01 1.101387366652488708e-01 2.695276737213134766e-01 -5.054514110088348389e-02 3.769101798534393311e-01 -1.772734709084033966e-02 6.213388964533805847e-02 1.751127094030380249e-01 -1.248375102877616882e-01 7.446894794702529907e-02 2.756225466728210449e-01 2.040157653391361237e-02 2.988618910312652588e-01 1.833815127611160278e-01 -1.695598959922790527e-01 2.364324778318405151e-02 -2.814048342406749725e-02 5.542564764618873596e-02 4.235637187957763672e-02 1.974267885088920593e-02
1.554407477378845215e-01 -1.830639131367206573e-02 3.592699067667126656e-03 -9.493675082921981812e-02 3.110075555741786957e-02 -6.133453175425529480e-02 -2.093572616577148438e-01 2.066320627927780151e-01 -2.211463451385498047e-01 -2.277480363845825195e-01 -8.744166046380996704e-02 -2.440101094543933868e-02 -7.808951288461685181e-02 1.438135206699371338e-01 5.752664804458618164e-02 -1.861075498163700104e-02 1.051672846078872681e-01 -1.436554938554763794e-01 -1.893220096826553345e-01 9.117405116558074951e-02 1.562461256980895996e-02 4.262304008007049561e-01 2.266250401735305786e-01 2.348879277706146240e-01 4.231688380241394043e-01 -3.233727067708969116e-02 1.510955765843391418e-02 1.450087726116180420e-01 -1.666003018617630005e-01 2.966743111610412598e-01 -9.439775347709655762e-02 2.131018340587615967e-01
3.588850796222686768e-01 -9.752395749092102051e-02 -1.075676754117012024e-01 5.973083898425102234e-02 -1.387231051921844482e-01 8.990081399679183960e-02 1.109468052163720131e-03 3.379993438720703125e-01 -2.129963040351867676e-02 -2.573823034763336182e-01 -8.722366765141487122e-03 -6.954479962587356567e-02 1.600109227001667023e-02 3.827265277504920959e-02 3.715662956237792969e-01 7.701571285724639893e-02 2.341874390840530396e-01 -1.119985245168209076e-02 -3.306208848953247070e-01 1.875957399606704712e-01 -2.595832943916320801e-01 -1.107621639966964722e-01 5.933004990220069885e-02 2.937248349189758301e-01 2.657098174095153809e-01 1.351382434368133545e-01 1.967016607522964478e-02 8.000901341438293457e-02 9.433459490537643433e-02 3.499906882643699646e-02 1.052111312747001648e-01 -4.349781945347785950e-02
8.872530609369277954e-02 -2.319825440645217896e-01 -3.234896659851074219e-01 8.617823943495750427e-03 -1.061235461384057999e-02 -6.549363583326339722e-02 2.309589413926005363e-03 1.840350031852722168e-01 -8.851377665996551514e-02 -9.435879439115524292e-02 -7.198619842529296875e-02 -1.285701245069503784e-01 -4.744661152362823486e-01 1.411430686712265015e-01 1.270146816968917847e-01 1.744627356529235840e-01 5.398214329034090042e-03 -9.370647370815277100e-02 -2.711477875709533691e-01 1.213483139872550964e-01 3.412173688411712646e-02 -1.851668059825897217e-01 2.605851292610168457e-01 3.303233087062835693e-01 1.322658658027648926e-01 2.977438569068908691e-01 9.209886193275451660e-02 3.929628431797027588e-02 -3.022939525544643402e-02 -1.468623131513595581e-01 1.049065515398979187e-01 -7.791152596473693848e-02
-2.744509875774383545e-01 9.982870519161224365e-02 -1.153881922364234924e-01 -3.922162950038909912e-02 -1.748476177453994751e-01 2.333118170499801636e-01 3.399375081062316895e-02 -1.509832888841629028e-01 1.388723254203796387e-01 -5.930951610207557678e-02 -3.281317353248596191e-01 -2.006209045648574829e-01 -4.982999712228775024e-02 -7.325543463230133057e-02 1.747628152370452881e-01 1.864525489509105682e-02 8.629190921783447266e-02 -1.947266757488250732e-01 -3.592007234692573547e-02 2.427660077810287476e-01 -2.651635706424713135e-01 3.596295118331909180e-01 8.466031402349472046e-02 1.889431923627853394e-01 1.684317439794540405e-01 1.299574822187423706e-01 -2.646000087261199951e-01 -1.707557588815689087e-01 2.965296059846878052e-02 2.749271690845489502e-01 -1.089223101735115051e-01 2.407376840710639954e-02
-4.085370153188705444e-02 4.328975081443786621e-02 -1.087220534682273865e-01 -2.435097545385360718e-01 1.107495725154876709e-01 -1.324452459812164307e-02 -1.304428726434707642e-01 1.266897469758987427e-01 7.524639368057250977e-02 2.136907540261745453e-02 -1.292083412408828735e-02 -1.218272820115089417e-01 -1.583812981843948364e-01 -1.911685168743133545e-01 2.784214615821838379e-01 1.444505751132965088e-01 9.777155518531799316e-02 -5.879164114594459534e-02 -3.627735674381256104e-01 3.350625336170196533e-01 1.548567861318588257e-01 4.021445661783218384e-02 7.607612758874893188e-02 2.179481238126754761e-01 2.316618859767913818e-01 1.403880119323730469e-01 8.028746396303176880e-02 1.573916152119636536e-02 3.045322000980377197e-01 2.714973092079162598e-01 3.584104822948575020e-03 3.411506116390228271e-01
5.722310021519660950e-02 -5.560979619622230530e-02 -3.587130308151245117e-01 -9.757450968027114868e-02 -2.510468661785125732e-02 1.430106628686189651e-02 -9.836402721703052521e-03 1.250115339644253254e-03 1.253069639205932617e-01 2.393290400505065918e-03 -5.827092379331588745e-02 2.135325521230697632e-01 -3.460914492607116699e-01 -1.389286369085311890e-01 3.965588510036468506e-01 -8.347135782241821289e-02 -5.967165529727935791e-02 3.294696658849716187e-02 -2.483615279197692871e-01 2.099515199661254883e-01 1.178526729345321655e-01 -8.227685838937759399e-02 2.955301851034164429e-02 4.127273857593536377e-01 -8.098933100700378418e-02 1.440226286649703979e-01 -2.378903627395629883e-01 2.768977582454681396e-01 -4.942407831549644470e-02 1.196230798959732056e-01 4.060153290629386902e-02 7.242803275585174561e-02
-8.328839391469955444e-02 -1.112085431814193726e-01 -4.215742275118827820e-02 1.021703258156776428e-01 8.002811670303344727e-02 -5.520734935998916626e-02 6.718478351831436157e-02 1.272465195506811142e-02 -5.663017928600311279e-02 -1.595595777034759521e-01 -2.269799262285232544e-01 -8.798180520534515381e-02 -5.055153965950012207e-01 4.031011089682579041e-02 -1.567395031452178955e-01 8.596945554018020630e-02 2.268746495246887207e-01 8.623042702674865723e-02 -1.553873866796493530e-01 9.422852098941802979e-02 -2.368772774934768677e-01 -1.195918768644332886e-02 -2.208671569824218750e-01 3.108982741832733154e-01 -5.991117283701896667e-02 4.297224879264831543e-01 1.657694280147552490e-01 -5.339171737432479858e-03 -1.064573181793093681e-03 3.362733870744705200e-02 -1.064011231064796448e-01 -2.354955524206161499e-01
3.044846355915069580e-01 -2.155550569295883179e-01 -2.460866868495941162e-01 -1.154603436589241028e-01 3.931924328207969666e-02 1.356876343488693237e-01 -7.208022475242614746e-02 1.186151951551437378e-01 -8.128409832715988159e-02 -3.119239807128906250e-01 1.030181795358657837e-01 -1.134726032614707947e-01 -4.544837474822998047e-01 8.219843357801437378e-02 5.736697465181350708e-02 8.740218728780746460e-02 -9.452240169048309326e-02 2.526528434827923775e-03 -3.102816343307495117e-01 2.133937478065490723e-01 -1.981131285429000854e-01 -1.100288853049278259e-01 2.527371048927307129e-01 1.871867924928665161e-01 1.775780618190765381e-01 1.150179877877235413e-01 6.266038119792938232e-02 -9.248378127813339233e-02 -4.941570758819580078e-02 -9.928384423255920410e-02 1.296106129884719849e-01 -9.335548430681228638e-02
4.348575137555599213e-03 -2.031064331531524658e-01 -2.312988042831420898e-01 -6.253742426633834839e-02 -5.667988955974578857e-02 2.885704040527343750e-01 6.910464144311845303e-04 1.979154050350189209e-01 -2.565978467464447021e-01 -1.125829177908599377e-03 3.136516362428665161e-02 -9.498228132724761963e-02 -2.371672391891479492e-01 -7.453229278326034546e-02 1.109218969941139221e-01 1.452349722385406494e-01 -1.355358809232711792e-01 -1.747946292161941528e-01 -1.641009189188480377e-02 4.633636474609375000e-01 -1.288272440433502197e-01 1.985599696636199951e-01 1.825471520423889160e-01 1.461417414247989655e-02 -8.660212904214859009e-02 1.774345189332962036e-01 -2.001266777515411377e-01 3.361178636550903320e-01 1.811457276344299316e-01 1.263117790222167969e-01 1.006206125020980835e-01 -1.591511070728302002e-02
-1.880756393074989319e-02 1.474516838788986206e-02 -3.050762601196765900e-02 1.187640428543090820e-01 7.771117985248565674e-02 4.446445107460021973e-01 1.248195767402648926e-01 -5.945166200399398804e-02 -9.400694072246551514e-02 6.078472360968589783e-02 -1.646945923566818237e-01 1.871995627880096436e-02 -1.431470457464456558e-02 -3.213635981082916260e-01 2.198912352323532104e-01 -1.056342795491218567e-01 -7.628144323825836182e-02 -2.091064304113388062e-01 1.722498983144760132e-02 1.682304292917251587e-01 -1.080844923853874207e-01 1.645809412002563477e-01 2.337696403264999390e-01 1.018221601843833923e-01 1.991550475358963013e-01 3.659542798995971680e-01 -8.059330284595489502e-02 4.935023933649063110e-02 2.548447251319885254e-01 3.186633884906768799e-01 1.039818301796913147e-01 1.295600086450576782e-01
-2.505205199122428894e-02 -1.842381805181503296e-02 -2.969701588153839111e-01 -2.418536394834518433e-01 2.388167828321456909e-01 3.241253793239593506e-01 -8.910915814340114594e-03 5.434625782072544098e-03 -1.736248284578323364e-01 -2.659346461296081543e-01 -3.497626632452011108e-02 -2.316727302968502045e-02 9.032965451478958130e-02 -9.731949120759963989e-02 -6.740088760852813721e-02 1.064294874668121338e-01 1.872889250516891479e-01 -6.306274980306625366e-02 -2.340451776981353760e-01 1.759709417819976807e-01 3.389864414930343628e-02 9.453571587800979614e-02 -1.321786493062973022e-01 1.141248345375061035e-01 5.035362839698791504e-01 1.916346698999404907e-01 -1.386073827743530273e-01 -2.646968886256217957e-02 -9.575659036636352539e-02 1.425828933715820312e-01 -8.141943812370300293e-02 2.057399451732635498e-01
3.450720105320215225e-03 -1.763762533664703369e-02 -1.080312877893447876e-01 -9.364964812994003296e-02 -3.589197760447859764e-03 2.964996993541717529e-01 1.570830196142196655e-01 1.214245241135358810e-02 8.001663535833358765e-02 -3.279246389865875244e-01 -1.618273705244064331e-01 2.994648739695549011e-02 -2.895800471305847168e-01 2.466201186180114746e-01 5.896964669227600098e-02 1.967178136110305786e-01 -3.384721875190734863e-01 -3.415697813034057617e-01 -2.000956535339355469e-01 8.716559410095214844e-02 -2.049385905265808105e-01 1.048279404640197754e-01 6.651917845010757446e-02 -2.036169357597827911e-02 -3.047461621463298798e-02 3.279444277286529541e-01 1.035689562559127808e-01 1.300191581249237061e-01 1.955642551183700562e-01 8.907022327184677124e-02 -7.812716066837310791e-02 1.162961795926094055e-01
-4.969910904765129089e-02 8.654278516769409180e-02 -1.315596252679824829e-01 -3.919162750244140625e-01 -2.576898969709873199e-02 -7.981619983911514282e-02 6.734158843755722046e-02 -3.650656668469309807e-03 -1.814975440502166748e-01 1.696745753288269043e-01 8.654731325805187225e-03 1.298940479755401611e-01 -1.449095308780670166e-01 -7.038706541061401367e-02 8.505615405738353729e-03 1.940063089132308960e-01 2.326043099164962769e-01 4.958729445934295654e-02 -4.061405360698699951e-01 -8.627540618181228638e-02 1.135468482971191406e-01 3.083903193473815918e-01 1.658752933144569397e-02 3.686889708042144775e-01 2.137350589036941528e-01 1.835833787918090820e-01 9.015624970197677612e-02 -1.022957563400268555e-01 1.087319031357765198e-01 6.226593628525733948e-02 -4.450352489948272705e-02 2.763865292072296143e-01
4.212844744324684143e-02 1.401042751967906952e-02 -4.074619710445404053e-01 -2.749844789505004883e-01 -3.354085609316825867e-02 3.590884804725646973e-01 -8.453816175460815430e-02 -4.127871245145797729e-02 -1.941844820976257324e-01 -1.986566781997680664e-01 1.730522513389587402e-01 -2.676819562911987305e-01 -1.704494804143905640e-01 -2.106942832469940186e-01 -4.389666020870208740e-03 1.104261502623558044e-01 1.201540380716323853e-01 4.492065683007240295e-02 -2.255627363920211792e-01 2.803120017051696777e-01 -3.386741504073143005e-02 1.785262376070022583e-01 1.338102221488952637e-01 3.020676672458648682e-01 1.449616104364395142e-01 -6.701895594596862793e-02 8.236549049615859985e-02 -5.179969593882560730e-03 -1.063062101602554321e-01 6.131333485245704651e-02 1.318672746419906616e-01 -1.391001790761947632e-02
-1.200453191995620728e-02 2.318186759948730469e-01 -2.192827463150024414e-01 8.265047520399093628e-02 -1.264926195144653320e-01 1.494627445936203003e-01 1.674111932516098022e-01 -6.185192242264747620e-02 -4.862989112734794617e-02 -3.359004259109497070e-01 -2.309184521436691284e-01 -2.242872118949890137e-01 6.429173797369003296e-02 -1.419246345758438110e-01 -1.786377131938934326e-01 6.859392672777175903e-02 -1.274154633283615112e-01 -1.831182092428207397e-01 -3.159611821174621582e-01 5.821648985147476196e-03 -2.172203063964843750e-01 2.264640033245086670e-01 1.020142585039138794e-01 -5.274457111954689026e-02 3.764020204544067383e-01 2.649900615215301514e-01 -5.603406205773353577e-02 1.483104676008224487e-01 1.416364312171936035e-01 1.223985180258750916e-01 1.112645678222179413e-02 -8.832748234272003174e-02
-8.595219999551773071e-02 -1.569145023822784424e-01 -1.822031587362289429e-01 -8.657576888799667358e-02 -2.092534750699996948e-01 1.465679705142974854e-01 -6.041043624281883240e-02 4.424946848303079605e-03 7.556343823671340942e-02 -1.760209351778030396e-01 -4.097496569156646729e-01 3.430645465850830078e-01 -1.425544023513793945e-01 5.059248208999633789e-02 2.656127884984016418e-02 -3.449674695730209351e-02 2.569971978664398193e-01 1.793116629123687744e-01 -2.158274315297603607e-02 1.432536691427230835e-01 -1.234816759824752808e-01 1.802416890859603882e-01 1.950830454006791115e-03 1.618024408817291260e-01 -2.541523799300193787e-02 4.673388600349426270e-01 -6.632035970687866211e-02 2.082013338804244995e-02 4.528230801224708557e-02 1.055307686328887939e-01 2.293363586068153381e-02 2.838970124721527100e-01
2.377463281154632568e-01 -1.763451248407363892e-01 -2.364354729652404785e-01 2.604020535945892334e-01 -6.774720549583435059e-02 2.254325151443481445e-01 1.328521072864532471e-01 1.875591427087783813e-01 2.241945825517177582e-02 -1.198713257908821106e-01 -4.164361953735351562e-02 -4.992518946528434753e-02 -2.666450738906860352e-01 3.775982558727264404e-02 2.637284696102142334e-01 -5.279593914747238159e-02 2.726282179355621338e-01 2.698344644159078598e-03 -6.159387901425361633e-02 8.649652451276779175e-02 -1.589408963918685913e-01 -1.023664232343435287e-02 2.961426973342895508e-01 1.043944507837295532e-01 3.034279644489288330e-01 3.268688917160034180e-01 -1.505423933267593384e-01 -5.192383006215095520e-02 -1.154147312045097351e-01 1.754913777112960815e-01 1.618569493293762207e-01 1.109299883246421814e-01
1.936529725790023804e-01 -1.432831138372421265e-01 -2.951652109622955322e-01 2.052587568759918213e-01 -1.365935504436492920e-01 2.025217562913894653e-01 -6.346819456666707993e-03 2.092220783233642578e-01 6.246333569288253784e-02 -1.130666807293891907e-01 -2.867824435234069824e-01 -1.137314215302467346e-01 -4.941248893737792969e-01 7.405485212802886963e-02 1.777583062648773193e-01 -1.162075400352478027e-01 2.755190134048461914e-01 1.006492692977190018e-02 -9.227287769317626953e-02 2.614809200167655945e-02 -1.199474781751632690e-01 1.598373353481292725e-01 1.855449974536895752e-01 4.411802813410758972e-02 2.497422546148300171e-01 7.463582605123519897e-02 -1.491902470588684082e-01 -7.815279811620712280e-02 -4.899411275982856750e-02 1.500799357891082764e-01 7.449424266815185547e-02 -1.196561977267265320e-01
5.793928354978561401e-02 1.512737572193145752e-02 6.114583835005760193e-02 1.282974332571029663e-01 -2.322722822427749634e-01 2.306721359491348267e-01 8.599439263343811035e-02 2.242603749036788940e-01 1.731134951114654541e-02 -8.693728595972061157e-02 -2.357571870088577271e-01 7.012902945280075073e-02 -2.436670213937759399e-01 -9.450896084308624268e-02 1.010327711701393127e-01 5.023046582937240601e-02 2.579824924468994141e-01 1.020339578390121460e-01 -2.347115427255630493e-01 1.274017542600631714e-01 -2.698379158973693848e-01 -2.415192127227783203e-01 9.615674614906311035e-02 8.192506432533264160e-02 2.050614207983016968e-01 2.696387469768524170e-01 1.669215112924575806e-01 -1.628135591745376587e-01 -1.220870241522789001e-01 3.437451124191284180e-01 -2.531206011772155762e-01 1.797281019389629364e-02
1.888668984174728394e-01 -3.736156597733497620e-02 -3.593185245990753174e-01 -3.039580583572387695e-02 -2.561065256595611572e-01 5.143482983112335205e-02 2.563259564340114594e-02 2.352133691310882568e-01 7.633478939533233643e-02 -1.543653607368469238e-01 -8.202938362956047058e-03 2.190865725278854370e-01 -3.106518685817718506e-01 1.051078140735626221e-01 7.650057971477508545e-02 2.699615061283111572e-01 6.417407095432281494e-02 -1.796484589576721191e-01 -2.748264074325561523e-01 4.264320433139801025e-02 -1.070941761136054993e-01 -6.595581024885177612e-02 3.141722083091735840e-01 1.708163879811763763e-02 1.608097106218338013e-01 3.104214370250701904e-01 5.624274909496307373e-02 -5.526520684361457825e-02 -1.957714371383190155e-02 1.856388002634048462e-01 2.172685712575912476e-01 -7.504098117351531982e-02
1.537143290042877197e-01 -2.779055237770080566e-01 -2.701410055160522461e-01 2.099932879209518433e-01 1.374636683613061905e-02 3.375278413295745850e-02 8.744395524263381958e-02 -1.077286899089813232e-01 2.205420583486557007e-01 -1.457527875900268555e-01 7.608848810195922852e-02 1.321203708648681641e-01 -4.113249853253364563e-02 -6.116722151637077332e-02 -2.275414532050490379e-03 3.893164172768592834e-02 2.308690547943115234e-02 -9.368313103914260864e-02 -1.161159425973892212e-01 1.233334764838218689e-01 -4.634831845760345459e-01 3.418679162859916687e-02 1.106991153210401535e-02 1.514904350042343140e-01 3.475864231586456299e-01 3.717257678508758545e-01 -4.917396605014801025e-02 2.490063160657882690e-01 -2.303341180086135864e-01 4.484170675277709961e-02 -7.605805248022079468e-02 8.712481707334518433e-03
-1.671584546566009521e-01 -4.156187176704406738e-02 1.567591130733489990e-01 -1.749217137694358826e-02 -1.016194298863410950e-01 -1.301185935735702515e-01 2.750085294246673584e-01 1.020880299620330334e-03 1.885615587234497070e-01 3.936962783336639404e-02 -1.419836282730102539e-01 9.840746223926544189e-02 -3.611096441745758057e-01 -2.269574850797653198e-01 -8.176328241825103760e-02 -1.288697570562362671e-01 2.206720262765884399e-01 3.745465725660324097e-02 -2.458070218563079834e-01 3.396268934011459351e-02 -1.816570609807968140e-01 1.893680989742279053e-01 4.063700139522552490e-02 3.551038205623626709e-01 1.049283295869827271e-01 4.260021150112152100e-01 3.799405321478843689e-02 1.561898738145828247e-01 1.508250534534454346e-01 1.266804933547973633e-01 -2.973674423992633820e-02 -6.420045346021652222e-02
9.774399548768997192e-02 -1.048216000199317932e-01 -3.147416710853576660e-01 -1.306550800800323486e-01 4.611522331833839417e-02 7.993479073047637939e-02 1.605824828147888184e-01 1.700740158557891846e-01 8.607943356037139893e-02 -2.080997079610824585e-01 4.318804480135440826e-03 -5.166805908083915710e-02 -3.486007750034332275e-01 7.515572756528854370e-02 1.688499748706817627e-01 1.714336425065994263e-01 -1.923657357692718506e-01 -1.967188119888305664e-01 -6.284561753273010254e-02 1.172128692269325256e-01 3.336327895522117615e-02 1.229371055960655212e-01 2.646009624004364014e-01 3.297745883464813232e-01 3.196386396884918213e-01 1.528035849332809448e-01 1.061933487653732300e-01 1.180499345064163208e-01 -1.359343677759170532e-01 8.146757632493972778e-02 5.069018341600894928e-03 -3.120402097702026367e-01
2.552831470966339111e-01 4.755938425660133362e-02 -2.297904491424560547e-01 -1.753918528556823730e-01 -1.368320435285568237e-01 1.966371536254882812e-01 -1.121451519429683685e-02 -2.979760244488716125e-02 -1.617360413074493408e-01 -5.762320384383201599e-02 -9.788586199283599854e-02 -1.929364055395126343e-01 -2.131394445896148682e-01 -3.399086892604827881e-01 -3.099913522601127625e-02 3.664524257183074951e-01 1.622126400470733643e-01 3.308822959661483765e-02 -3.135950863361358643e-01 6.724088639020919800e-02 -7.594517618417739868e-02 2.355567067861557007e-01 -8.809861540794372559e-02 1.532482504844665527e-01 1.129382699728012085e-01 1.927817165851593018e-01 -2.637962996959686279e-01 -1.403429210186004639e-01 -1.345627009868621826e-01 -9.583263099193572998e-02 -7.282290607690811157e-02 1.533931940793991089e-01
1.757176667451858521e-01 -1.025315746665000916e-01 -1.630207598209381104e-01 9.274224191904067993e-02 -6.605627387762069702e-02 1.744013577699661255e-01 1.135330274701118469e-01 4.226836264133453369e-01 -1.180839464068412781e-01 -1.199493259191513062e-01 -9.820422530174255371e-02 -8.043913543224334717e-02 -4.268182516098022461e-01 3.846282884478569031e-02 2.196716517210006714e-01 -5.085243284702301025e-02 3.381626009941101074e-01 -7.726808078587055206e-03 8.040386438369750977e-02 1.790584772825241089e-01 -1.239499077200889587e-01 8.199874311685562134e-02 1.201534345746040344e-01 3.833240270614624023e-02 2.527171075344085693e-01 2.896664142608642578e-01 -3.871539235115051270e-02 -1.471298336982727051e-01 -3.026866540312767029e-02 1.456393897533416748e-01 1.846174746751785278e-01 9.945955127477645874e-03
1.447273343801498413e-01 -1.391725838184356689e-01 -2.888094782829284668e-01 2.416496276855468750e-01 -1.333840340375900269e-01 1.014596521854400635e-01 1.293617635965347290e-01 3.430953025817871094e-01 -4.862149059772491455e-02 -2.455525398254394531e-01 -2.596046626567840576e-01 4.125606641173362732e-02 -3.995813429355621338e-01 3.856990486383438110e-02 2.380345761775970459e-01 3.717979788780212402e-02 2.922460734844207764e-01 -1.555806547403335571e-01 -8.604632690548896790e-03 4.211230203509330750e-02 -4.271387681365013123e-02 -5.568987131118774414e-02 1.198366060853004456e-01 1.781139522790908813e-01 1.947245895862579346e-01 2.461891919374465942e-01 -1.829825341701507568e-01 5.336929485201835632e-02 -2.265983819961547852e-02 5.989300087094306946e-02 3.295068815350532532e-02 4.332474246621131897e-02
1.406853049993515015e-01 -2.399627417325973511e-01 -1.177685931324958801e-01 1.278654392808675766e-02 6.571967899799346924e-02 1.428141891956329346e-01 -1.031539216637611389e-01 -1.616241931915283203e-01 -1.983501911163330078e-01 -2.947464883327484131e-01 -1.695210337638854980e-01 -3.930371999740600586e-01 -2.516800351440906525e-02 -1.218920126557350159e-01 2.453119158744812012e-01 1.220152080059051514e-01 -3.170017525553703308e-02 8.157372474670410156e-02 -1.641599535942077637e-01 4.181415215134620667e-02 -6.420607864856719971e-02 3.481072783470153809e-01 2.719226777553558350e-01 6.452962756156921387e-02 -8.492176234722137451e-02 3.677549362182617188e-01 -1.522235423326492310e-01 1.494448632001876831e-01 1.148830130696296692e-01 -1.676034554839134216e-02 6.055092439055442810e-02 -4.747670516371726990e-02
2.334904484450817108e-02 -1.797289699316024780e-01 -1.317896544933319092e-01 -8.394619077444076538e-02 -8.958219736814498901e-02 2.134318351745605469e-01 1.530492771416902542e-02 8.056987822055816650e-02 -1.077425330877304077e-01 -8.456988632678985596e-02 -3.010070621967315674e-01 -3.910582959651947021e-01 -2.781797051429748535e-01 -3.935171663761138916e-02 8.040382713079452515e-02 9.343744814395904541e-02 -8.203373849391937256e-02 -5.914974585175514221e-02 -1.584093272686004639e-01 3.769300282001495361e-01 8.101037889719009399e-02 1.945548653602600098e-01 3.172258734703063965e-01 -4.844512790441513062e-02 2.164820432662963867e-01 2.153151482343673706e-02 1.380326449871063232e-01 -2.986367046833038330e-02 3.454452157020568848e-01 -8.516042679548263550e-02 -8.219148218631744385e-02 -2.466644532978534698e-02
8.112766593694686890e-02 -4.586975648999214172e-02 -2.970728576183319092e-01 6.019158661365509033e-02 1.233256235718727112e-01 6.427886337041854858e-02 6.968729197978973389e-02 1.450051665306091309e-01 1.188926771283149719e-01 9.672565758228302002e-02 -1.801623851060867310e-01 -1.125695928931236267e-01 -3.379534780979156494e-01 1.930823624134063721e-01 -1.647142879664897919e-02 1.618342697620391846e-01 -2.592622116208076477e-02 -2.253877967596054077e-01 -1.575929820537567139e-01 2.080477625131607056e-01 5.104836449027061462e-02 4.578062146902084351e-02 2.701562047004699707e-01 1.549943834543228149e-01 4.830549359321594238e-01 2.786343097686767578e-01 1.205904558300971985e-01 8.482402563095092773e-02 -2.439068444073200226e-02 1.206572819501161575e-02 1.862379610538482666e-01 -1.348937749862670898e-01
2.570846080780029297e-01 2.388457357883453369e-01 -2.308043837547302246e-01 -1.800160557031631470e-01 1.514373570680618286e-01 1.507995463907718658e-02 1.732218265533447266e-01 5.243746563792228699e-02 -1.475130021572113037e-01 7.549365609884262085e-02 -2.061996012926101685e-01 -8.196436613798141479e-02 -1.118012964725494385e-01 -2.252596169710159302e-01 3.482125699520111084e-01 1.026871278882026672e-01 1.424845755100250244e-01 -3.867533802986145020e-01 -1.576591730117797852e-01 1.049474999308586121e-01 -1.339883506298065186e-01 2.863160371780395508e-01 6.189465057104825974e-03 1.876003593206405640e-01 1.340241357684135437e-02 1.467534601688385010e-01 1.456214040517807007e-01 1.818952858448028564e-01 1.874599047005176544e-02 -3.252187371253967285e-02 2.039556391537189484e-02 2.116334140300750732e-01
-2.177332527935504913e-02 -1.003333628177642822e-01 -1.857351511716842651e-01 -1.348103135824203491e-01 -2.583639509975910187e-02 3.049922883510589600e-01 5.098184943199157715e-02 -3.791333734989166260e-02 5.501548573374748230e-02 -3.001977503299713135e-01 -2.829618453979492188e-01 -2.480158060789108276e-01 6.939723342657089233e-02 -2.328109294176101685e-01 2.163167111575603485e-03 2.502323128283023834e-02 7.981431484222412109e-02 4.180544242262840271e-02 -2.691488862037658691e-01 -1.623331196606159210e-02 -1.749088764190673828e-01 -1.015291363000869751e-01 -1.888267248868942261e-01 -2.251188643276691437e-02 2.952527701854705811e-01 3.688282668590545654e-01 -6.331579387187957764e-02 2.800655663013458252e-01 -7.992294430732727051e-02 6.499162316322326660e-02 -8.561954647302627563e-02 -2.514130175113677979e-01
2.839820384979248047e-01 -1.505490839481353760e-01 -1.935925632715225220e-01 -1.854042112827301025e-01 1.725765466690063477e-01 -8.725214749574661255e-02 -6.146192550659179688e-03 -4.612613841891288757e-02 -3.045588731765747070e-01 -2.733256518840789795e-01 -3.055551350116729736e-01 -7.433094829320907593e-02 -2.546996176242828369e-01 -2.430318295955657959e-02 -2.596652209758758545e-01 1.678700000047683716e-01 -1.204213406890630722e-02 2.432449720799922943e-02 1.708177663385868073e-02 6.075886636972427368e-02 -5.593131855130195618e-02 1.909111291170120239e-01 7.762978971004486084e-02 1.739223152399063110e-01 2.199838906526565552e-01 1.112088188529014587e-01 1.661509275436401367e-01 -5.468865856528282166e-02 -3.214755356311798096e-01 1.891155727207660675e-02 1.614734679460525513e-01 2.369567006826400757e-01
1.663097292184829712e-01 1.229265704751014709e-02 -5.927168950438499451e-02 8.463103324174880981e-02 1.362006366252899170e-01 1.735312491655349731e-01 -9.556714445352554321e-02 1.492460072040557861e-01 -2.648252807557582855e-02 -1.716147661209106445e-01 1.358409523963928223e-01 -2.255288213491439819e-01 -3.243010044097900391e-01 -1.824188530445098877e-01 -7.368338108062744141e-02 3.176496624946594238e-01 1.138080377131700516e-02 1.238428130745887756e-01 -3.318766653537750244e-01 7.685841619968414307e-02 1.037312373518943787e-01 1.302050501108169556e-01 1.907275766134262085e-01 3.562178835272789001e-02 1.971750408411026001e-01 3.906395137310028076e-01 1.381072700023651123e-01 1.035145446658134460e-01 2.906697094440460205e-01 1.750020533800125122e-01 4.202991724014282227e-02 -4.662170633673667908e-02
-1.100453808903694153e-01 -3.293687477707862854e-02 -1.131785288453102112e-01 2.715824171900749207e-02 -3.274947777390480042e-02 2.873809039592742920e-01 1.663360558450222015e-02 -8.749993890523910522e-02 -2.201980352401733398e-01 -3.453350365161895752e-01 -3.706733286380767822e-01 -1.141892299056053162e-01 1.117951273918151855e-01 -6.519319862127304077e-02 8.443342894315719604e-02 3.018369972705841064e-01 -1.508209556341171265e-01 -6.159124523401260376e-02 -2.128238230943679810e-01 1.383093446493148804e-01 -2.374624647200107574e-02 -9.878491610288619995e-02 1.685347408056259155e-01 3.297751545906066895e-01 2.244417220354080200e-01 1.715865135192871094e-01 -1.068813279271125793e-01 -6.476100534200668335e-02 2.888943552970886230e-01 -5.163975059986114502e-02 1.682258844375610352e-01 1.409382559359073639e-02
1.909984201192855835e-01 -6.571922451257705688e-02 -3.832674920558929443e-01 -1.649442911148071289e-01 1.406207233667373657e-01 -5.245526134967803955e-02 1.255702823400497437e-01 1.885229162871837616e-02 -2.080601602792739868e-01 1.671074479818344116e-01 -2.016298919916152954e-01 1.322519183158874512e-01 6.640916317701339722e-02 -1.149633377790451050e-01 6.470945477485656738e-02 4.574000090360641479e-02 6.494478136301040649e-02 4.894528165459632874e-02 -4.718483090400695801e-01 1.232777684926986694e-01 -6.736440956592559814e-02 5.045985057950019836e-02 2.200998514890670776e-01 2.635832726955413818e-01 2.847988605499267578e-01 9.135612845420837402e-02 -1.405930146574974060e-02 -1.165908500552177429e-01 -7.134360820055007935e-02 8.818652480840682983e-02 -1.070973649621009827e-01 3.100738227367401123e-01
1.327271945774555206e-02 -1.488604843616485596e-01 -3.047462403774261475e-01 -1.026220023632049561e-01 6.089285388588905334e-02 9.895339608192443848e-02 -1.058241054415702820e-01 1.571235805749893188e-01 -6.760583072900772095e-02 -2.821256779134273529e-02 5.968747660517692566e-02 -1.288653016090393066e-01 -3.386468589305877686e-01 1.333692371845245361e-01 2.358272522687911987e-01 2.461851090192794800e-01 -3.726171702146530151e-02 1.408831775188446045e-01 -1.843506693840026855e-01 6.991605460643768311e-02 -1.431591361761093140e-01 -2.095321565866470337e-01 3.110654354095458984e-01 7.197617739439010620e-02 3.897375166416168213e-01 2.663752734661102295e-01 1.446174383163452148e-01 -8.881612122058868408e-02 -1.606122590601444244e-02 -1.127835959196090698e-01 2.326124161481857300e-01 -7.389114052057266235e-02
6.393511593341827393e-02 1.406729370355606079e-01 1.021322757005691528e-01 4.280862584710121155e-02 -1.727694422006607056e-01 5.268673896789550781e-01 3.142896294593811035e-02 1.321907788515090942e-01 -2.506374120712280273e-01 2.095320969820022583e-01 -3.225980997085571289e-01 -1.127985715866088867e-01 -2.819973230361938477e-01 -5.998443439602851868e-02 1.117820590734481812e-01 4.700737446546554565e-02 -5.958525091409683228e-02 -6.589476019144058228e-03 1.002649888396263123e-01 9.816673398017883301e-02 -1.618802696466445923e-01 9.232842177152633667e-02 2.160648256540298462e-01 7.823488861322402954e-02 1.893863826990127563e-01 2.481274306774139404e-01 1.687921397387981415e-02 -2.364290505647659302e-02 2.098467350006103516e-01 2.447636425495147705e-01 5.948841199278831482e-02 6.142686121165752411e-03
1.386552006006240845e-01 1.348266750574111938e-01 -4.776776582002639771e-02 -1.170774847269058228e-01 1.510729733854532242e-02 -5.973019078373908997e-02 -3.763413429260253906e-02 1.088724434375762939e-01 -1.157952621579170227e-01 9.500915557146072388e-02 -7.386358082294464111e-02 -8.055400848388671875e-02 -2.642183601856231689e-01 -1.948012113571166992e-01 1.946204155683517456e-01 1.987462788820266724e-01 6.940416991710662842e-02 5.332889035344123840e-02 -3.429117202758789062e-01 -1.506636887788772583e-01 2.512658759951591492e-02 4.035743176937103271e-01 8.015950769186019897e-02 3.343726396560668945e-01 3.114203810691833496e-01 1.669736392796039581e-02 -2.367135137319564819e-01 -8.419057726860046387e-02 -1.160701289772987366e-01 2.645783722400665283e-01 -2.380608581006526947e-02 1.895243674516677856e-01
-2.486274391412734985e-02 9.543561935424804688e-02 6.989030539989471436e-02 3.192539140582084656e-02 -3.358215093612670898e-02 5.970332771539688110e-02 2.729700207710266113e-01 8.002811670303344727e-02 4.657404869794845581e-02 -1.501645445823669434e-01 -1.560253798961639404e-01 -2.173939794301986694e-01 -2.702841460704803467e-01 8.127925544977188110e-02 2.489440143108367920e-02 6.714141927659511566e-03 6.490842998027801514e-02 -4.637878760695457458e-02 -4.492191672325134277e-01 -1.858071424067020416e-02 -1.123404577374458313e-01 3.007152676582336426e-01 1.467707287520170212e-02 4.273225963115692139e-01 1.274985671043395996e-01 1.127139553427696228e-01 -9.638808667659759521e-02 -1.604309231042861938e-01 -2.746903300285339355e-01 -9.336306899785995483e-02 -2.736042737960815430e-01 6.867516040802001953e-02
1.993773281574249268e-01 5.133602395653724670e-02 6.154638156294822693e-02 3.994206711649894714e-02 -7.719767093658447266e-02 -3.047741390764713287e-02 -1.144386008381843567e-01 6.114327535033226013e-02 -3.272710740566253662e-01 -1.568838506937026978e-01 -1.110526472330093384e-01 -4.309599101543426514e-02 -2.942092716693878174e-01 9.794255346059799194e-02 1.443035602569580078e-01 3.648876249790191650e-01 -1.578189730644226074e-01 7.940015941858291626e-02 -3.537255153059959412e-02 3.425375744700431824e-02 -8.499400317668914795e-02 1.049650683999061584e-01 3.937883675098419189e-02 2.004610002040863037e-01 4.474488198757171631e-01 9.333632886409759521e-02 1.091895699501037598e-01 2.618503570556640625e-01 -1.458389759063720703e-01 2.934792339801788330e-01 -2.037482857704162598e-01 -2.333608083426952362e-02
3.457187116146087646e-01 7.651738077402114868e-02 1.266658753156661987e-01 -1.618358790874481201e-01 3.614114969968795776e-02 1.992621272802352905e-01 1.493233591318130493e-01 1.258936338126659393e-02 2.412737533450126648e-02 -9.982585161924362183e-02 -1.238650679588317871e-01 -9.899199753999710083e-02 -1.708139549009501934e-03 9.241827577352523804e-02 6.583758443593978882e-02 6.268163770437240601e-02 8.938918262720108032e-02 -9.611131250858306885e-02 -1.916261464357376099e-01 2.376742064952850342e-01 -1.203554198145866394e-01 5.363953113555908203e-01 -4.297799244523048401e-02 2.919147908687591553e-01 2.046960890293121338e-01 2.390517890453338623e-01 4.926837608218193054e-02 -9.518033266067504883e-02 4.494621232151985168e-02 1.613437235355377197e-01 1.986133120954036713e-02 2.788200080394744873e-01
-1.395286060869693756e-02 -8.304812759160995483e-02 -1.779747158288955688e-01 5.653799045830965042e-03 1.981243789196014404e-01 1.337096542119979858e-01 -1.844843178987503052e-01 1.502780169248580933e-01 1.395097840577363968e-02 -1.034961938858032227e-01 5.887542665004730225e-02 6.253118813037872314e-02 -2.080771923065185547e-01 8.603609353303909302e-02 1.393173038959503174e-01 2.039144635200500488e-01 1.227001175284385681e-01 -2.975074648857116699e-01 -1.979705542325973511e-01 3.805216550827026367e-01 -2.867572009563446045e-01 -1.043229028582572937e-01 3.702057525515556335e-02 7.968487590551376343e-02 2.762708067893981934e-01 1.572848707437515259e-01 1.661409065127372742e-02 2.738263607025146484e-01 -9.308546781539916992e-02 1.633716076612472534e-01 1.229812353849411011e-01 3.198311626911163330e-01
1.928918659687042236e-01 1.630299538373947144e-01 -3.312525749206542969e-01 -3.138627707958221436e-01 -1.846643164753913879e-02 6.788695603609085083e-02 -2.625027596950531006e-01 -1.069060415029525757e-01 -1.369709223508834839e-01 -2.105083130300045013e-02 -2.865353822708129883e-01 7.319176197052001953e-02 -1.730922013521194458e-01 -1.310720443725585938e-01 2.031418085098266602e-01 -1.089071631431579590e-01 -1.540923714637756348e-01 6.973452121019363403e-02 -2.680302262306213379e-01 1.241664960980415344e-01 4.341959208250045776e-02 1.236702650785446167e-01 -1.222420707345008850e-01 2.791774570941925049e-01 1.661283373832702637e-01 2.732313573360443115e-01 -1.603994965553283691e-01 2.558775432407855988e-02 -2.367422729730606079e-01 8.428819477558135986e-02 -5.050561577081680298e-02 1.244629174470901489e-01
-2.944211009889841080e-04 -9.758599847555160522e-02 -3.110520839691162109e-01 -5.296482890844345093e-02 1.120382696390151978e-01 9.147801995277404785e-02 1.348890811204910278e-01 -8.843738585710525513e-02 -3.621645569801330566e-01 -9.904429316520690918e-02 -2.470980584621429443e-02 2.529323101043701172e-02 -4.153152406215667725e-01 -1.355320513248443604e-01 -2.051619999110698700e-02 6.281355023384094238e-02 1.613628864288330078e-01 1.169135980308055878e-02 -1.806471496820449829e-01 -5.683295894414186478e-03 -3.986357711255550385e-03 -2.778419256210327148e-01 2.842687964439392090e-01 2.309958785772323608e-01 -7.212638854980468750e-02 2.358396947383880615e-01 6.639964878559112549e-02 1.642771810293197632e-02 -4.621889069676399231e-02 3.832567632198333740e-01 8.312746882438659668e-02 -1.219920292496681213e-01
1.937575638294219971e-01 1.082312688231468201e-01 3.714839369058609009e-02 -1.285131126642227173e-01 1.818464510142803192e-02 -5.417248606681823730e-02 -1.614015251398086548e-01 1.756098717451095581e-01 -3.405379652976989746e-01 7.039150595664978027e-02 7.418020162731409073e-03 2.040483616292476654e-02 -2.975220084190368652e-01 -1.344177126884460449e-02 1.271731108427047729e-01 1.007519513368606567e-01 2.397264242172241211e-01 3.494104743003845215e-02 -2.801194489002227783e-01 6.296063214540481567e-02 1.912210881710052490e-01 3.180243670940399170e-01 8.981154859066009521e-02 2.245357334613800049e-01 3.599022924900054932e-01 2.647259235382080078e-01 -9.187389910221099854e-02 7.212301343679428101e-02 -2.492948621511459351e-01 8.770079910755157471e-02 1.032655611634254456e-01 7.220904529094696045e-02
-5.258180201053619385e-02 -2.502546906471252441e-01 -4.573691636323928833e-02 -1.095843613147735596e-01 1.046437770128250122e-01 1.132882535457611084e-01 7.699625194072723389e-02 -1.602133214473724365e-01 -8.040666580200195312e-02 -6.535856425762176514e-02 -7.358536869287490845e-02 -2.352210432291030884e-01 1.444462686777114868e-02 1.184414476156234741e-01 1.110135763883590698e-01 3.539965748786926270e-01 -5.264752730727195740e-02 -5.928948894143104553e-02 -3.115604817867279053e-01 1.415151506662368774e-01 -7.328100502490997314e-02 -1.885730624198913574e-01 -4.377065226435661316e-03 2.364552021026611328e-01 3.330776095390319824e-01 3.145583570003509521e-01 -1.132020354270935059e-01 1.776363849639892578e-01 -7.451154291629791260e-02 1.515416800975799561e-01 3.511681854724884033e-01 -1.242332458496093750e-01
1.462674438953399658e-01 3.120250999927520752e-03 -2.521428167819976807e-01 -1.474308371543884277e-01 7.414436340332031250e-02 2.581439018249511719e-01 5.380391702055931091e-02 1.717677861452102661e-01 -9.243344515562057495e-02 -7.323731482028961182e-02 1.268253773450851440e-01 7.259952276945114136e-02 -2.400183528661727905e-01 -3.667242228984832764e-01 3.025729581713676453e-02 3.366392850875854492e-02 3.203320205211639404e-01 -3.340425342321395874e-02 -3.094879686832427979e-01 -3.330769017338752747e-02 -1.743624657392501831e-01 2.994530089199542999e-02 -1.980944871902465820e-01 3.731019049882888794e-02 1.929734647274017334e-01 1.518060564994812012e-01 -8.775127679109573364e-02 8.844281546771526337e-03 -2.547414600849151611e-01 2.680390775203704834e-01 1.124958321452140808e-02 2.861159741878509521e-01
2.547857165336608887e-02 -1.115325987339019775e-01 -2.915196418762207031e-01 6.686416268348693848e-02 2.324959961697459221e-03 -1.688039153814315796e-01 1.550196409225463867e-01 2.215629369020462036e-01 1.416279226541519165e-01 -1.168169230222702026e-01 -3.593279421329498291e-01 4.648837819695472717e-02 -3.612882494926452637e-01 -8.743741363286972046e-02 3.565386831760406494e-01 1.162677928805351257e-01 2.632077932357788086e-01 -1.367870420217514038e-01 5.838695447891950607e-03 2.438161522150039673e-01 -1.189060509204864502e-01 5.019279941916465759e-02 -9.376853704452514648e-02 2.147131711244583130e-01 1.501786112785339355e-01 1.114105656743049622e-01 1.442143172025680542e-01 -3.000270575284957886e-03 5.517908185720443726e-02 6.915753334760665894e-02 2.233313918113708496e-01 1.397918462753295898e-01
2.976904995739459991e-02 2.836650013923645020e-01 2.010619044303894043e-01 -4.383297562599182129e-01 1.632414385676383972e-02 4.246833920478820801e-02 1.170251965522766113e-01 2.061767429113388062e-01 -3.285488486289978027e-01 -1.205048784613609314e-01 -8.902061730623245239e-02 4.221073910593986511e-02 -1.310109794139862061e-01 -1.859615743160247803e-01 3.789426293224096298e-03 1.999819725751876831e-01 2.298728562891483307e-02 -2.853067219257354736e-02 -9.002904593944549561e-02 2.327878400683403015e-02 -1.355558186769485474e-01 2.187091112136840820e-01 -3.085088916122913361e-02 8.574068546295166016e-02 4.548105299472808838e-01 1.091899201273918152e-01 1.208395659923553467e-01 1.000292375683784485e-01 4.603668302297592163e-02 1.978879719972610474e-01 1.679674386978149414e-01 8.070615679025650024e-02
-1.621106863021850586e-01 -1.327476799488067627e-01 -3.053699135780334473e-01 -1.274434775114059448e-01 1.008400600403547287e-02 3.596932888031005859e-01 2.184161357581615448e-02 3.589459955692291260e-01 6.293746829032897949e-02 -1.303709000349044800e-01 -1.461611837148666382e-01 -2.686186134815216064e-01 -1.301082372665405273e-01 9.918461740016937256e-02 1.482521444559097290e-01 2.041049748659133911e-01 -2.842806279659271240e-01 -1.216451227664947510e-01 -8.201666176319122314e-02 2.062839716672897339e-01 8.103645592927932739e-02 -8.528364449739456177e-02 1.281601041555404663e-01 2.130638659000396729e-01 1.749380230903625488e-01 2.911798357963562012e-01 7.006552815437316895e-02 -7.636188715696334839e-02 1.209515482187271118e-01 1.000390797853469849e-01 -1.051846221089363098e-01 -2.325718663632869720e-02
-1.119553074240684509e-01 -1.082555204629898071e-01 -5.162319913506507874e-02 -2.122356444597244263e-01 -2.401601374149322510e-01 2.187307029962539673e-01 6.421374529600143433e-02 2.952254435513168573e-04 -1.505501568317413330e-01 -1.214590892195701599e-01 2.234523743391036987e-01 1.739958487451076508e-02 -1.587790995836257935e-01 -1.051026061177253723e-01 8.309164084494113922e-03 3.395674228668212891e-01 1.023676842451095581e-01 -1.078337728977203369e-01 -2.531738281250000000e-01 2.568641006946563721e-01 -7.481111586093902588e-02 1.867274045944213867e-01 1.948152184486389160e-01 3.576353490352630615e-01 2.685990631580352783e-01 9.934709966182708740e-02 5.738659203052520752e-02 -7.357084006071090698e-02 -2.421067804098129272e-01 2.351845800876617432e-02 2.491495609283447266e-01 9.296031296253204346e-02
9.580808877944946289e-02 1.893132776021957397e-01 -3.967704772949218750e-01 1.599902845919132233e-02 4.895088821649551392e-02 1.949742138385772705e-01 -6.225606799125671387e-02 7.064482569694519043e-02 -3.755775392055511475e-01 -2.485999092459678650e-02 7.160253822803497314e-02 -9.645085036754608154e-02 -3.150804713368415833e-02 -1.254621446132659912e-01 7.577124238014221191e-02 1.700238138437271118e-01 1.949429661035537720e-01 -1.029260680079460144e-01 -2.103386819362640381e-01 2.121105939149856567e-01 -3.971092402935028076e-02 1.757137924432754517e-01 2.841229438781738281e-01 3.929966092109680176e-01 2.702176105231046677e-03 7.727378606796264648e-02 6.031442061066627502e-02 2.396774739027023315e-01 -1.933070123195648193e-01 2.113150432705879211e-02 6.728599965572357178e-02 1.602320522069931030e-01
2.061500102281570435e-01 5.050290003418922424e-02 -2.270575910806655884e-01 -2.001602649688720703e-01 -1.673410460352897644e-02 1.118674054741859436e-01 9.161740541458129883e-03 1.483618319034576416e-01 -3.183707594871520996e-01 2.188455872237682343e-02 -3.642133250832557678e-02 1.043203249573707581e-01 -4.801785945892333984e-02 -2.322137951850891113e-01 1.687674969434738159e-01 -9.941127151250839233e-02 1.898237317800521851e-01 -1.944674253463745117e-01 -1.881090998649597168e-01 1.305087506771087646e-01 -8.530702441930770874e-02 2.338369190692901611e-01 9.597901254892349243e-02 4.281652271747589111e-01 2.001146227121353149e-01 1.395069360733032227e-01 1.768866740167140961e-02 5.281727761030197144e-02 -1.161902621388435364e-01 -8.468160778284072876e-02 -3.458527922630310059e-01 1.901102811098098755e-01
1.169458404183387756e-01 -9.089203178882598877e-02 -2.648694813251495361e-01 -1.017262935638427734e-01 -2.836294099688529968e-02 -5.999653041362762451e-02 3.230533562600612640e-03 5.334727466106414795e-02 -2.944774925708770752e-02 4.101569578051567078e-02 -1.833278238773345947e-01 -1.410475671291351318e-01 -3.111832737922668457e-01 7.494163513183593750e-02 3.059688210487365723e-02 -1.268655955791473389e-01 -1.972131058573722839e-02 -4.382328689098358154e-01 -1.961492002010345459e-01 8.759812265634536743e-02 -1.230669394135475159e-01 2.679631114006042480e-02 1.189680993556976318e-01 2.482534348964691162e-01 4.971807301044464111e-01 4.209418222308158875e-02 2.846371829509735107e-01 2.215912379324436188e-02 -1.187827810645103455e-01 1.002199500799179077e-01 1.253226846456527710e-01 -1.191725209355354309e-01
4.920963197946548462e-02 -1.681398004293441772e-01 -3.588384687900543213e-01 3.322391211986541748e-02 -3.060726448893547058e-02 -2.212667614221572876e-01 -2.538582384586334229e-01 3.045250475406646729e-01 4.289121180772781372e-02 -2.291864156723022461e-01 -1.222102791070938110e-01 1.719984412193298340e-01 -4.389355778694152832e-01 -4.175893496721982956e-03 1.745998114347457886e-01 1.621828787028789520e-02 1.176498979330062866e-01 5.986712872982025146e-02 -2.772117257118225098e-01 1.154807507991790771e-01 -4.399961978197097778e-02 1.630561351776123047e-01 1.254568397998809814e-01 2.114044725894927979e-01 7.537607848644256592e-02 -1.160860992968082428e-02 2.046133577823638916e-02 2.294757217168807983e-01 -7.703936100006103516e-02 -1.975849969312548637e-03 -6.834106147289276123e-02 2.097203731536865234e-01
-2.221587300300598145e-01 -1.526420712471008301e-01 -1.729200631380081177e-01 -7.851026952266693115e-03 -3.363456204533576965e-02 2.586714625358581543e-01 -1.139045804738998413e-01 -2.339175790548324585e-01 1.285409778356552124e-01 -8.473344892263412476e-02 -3.585034310817718506e-01 2.719227373600006104e-01 -1.132301390171051025e-01 -1.246595978736877441e-01 2.111288160085678101e-01 5.297378823161125183e-02 3.153511285781860352e-01 1.449010968208312988e-01 -1.558968573808670044e-01 1.073661521077156067e-01 -2.516753673553466797e-01 -1.271008700132369995e-02 8.896926790475845337e-02 3.090292448177933693e-03 1.047013327479362488e-01 3.440687358379364014e-01 1.749072223901748657e-01 -3.036224469542503357e-02 1.228690147399902344e-01 -7.810181379318237305e-02 7.650444656610488892e-02 2.100632786750793457e-01
2.191585600376129150e-01 2.312146574258804321e-01 -3.784329891204833984e-01 -1.987700611352920532e-01 1.880643516778945923e-01 1.579145714640617371e-02 2.822794318199157715e-01 2.179233282804489136e-01 -3.559153079986572266e-01 -1.458457261323928833e-01 1.496212482452392578e-01 6.312938034534454346e-02 -1.066579446196556091e-01 -1.231532618403434753e-01 2.870766222476959229e-01 -4.103956371545791626e-02 9.632116556167602539e-02 -1.306757181882858276e-01 -8.802808076143264771e-02 3.863912448287010193e-02 3.203104948624968529e-03 5.978069826960563660e-02 1.628606766462326050e-01 3.493754267692565918e-01 8.077272772789001465e-02 2.008374780416488647e-01 2.691837027668952942e-02 9.512578696012496948e-02 -2.441430650651454926e-02 1.107192710041999817e-01 6.311137974262237549e-02 8.247437328100204468e-02
1.210736110806465149e-02 -2.800506949424743652e-01 -2.928738594055175781e-01 -1.895180642604827881e-01 -7.631900161504745483e-02 5.161874368786811829e-02 -2.445636540651321411e-01 1.791606843471527100e-01 9.119041264057159424e-02 -9.761732816696166992e-02 6.899302452802658081e-02 -1.863559037446975708e-01 -2.342621833086013794e-01 -2.621889412403106689e-01 -6.587454676628112793e-02 1.699676215648651123e-01 -7.394675910472869873e-02 5.222706124186515808e-02 -2.398969084024429321e-01 -1.861826926469802856e-01 -1.841897517442703247e-01 -2.414852380752563477e-02 2.424511313438415527e-01 1.301221847534179688e-01 4.284779131412506104e-01 2.192265987396240234e-01 -1.892975158989429474e-02 -4.776214808225631714e-02 1.850603222846984863e-01 -2.090698666870594025e-02 5.255720112472772598e-03 -7.423856109380722046e-02
-2.813929319381713867e-02 -9.568832814693450928e-02 1.076078638434410095e-01 -1.048032939434051514e-01 1.803618073463439941e-01 1.134285107254981995e-01 5.728263780474662781e-02 1.943596825003623962e-02 9.942866861820220947e-03 -1.992695480585098267e-01 -2.905956283211708069e-02 2.601028978824615479e-01 -2.426909059286117554e-01 -9.377343952655792236e-02 1.487923562526702881e-01 1.512696892023086548e-01 1.399676054716110229e-01 -2.549902200698852539e-01 -3.209452033042907715e-01 4.835874587297439575e-02 -2.690446674823760986e-01 7.706695050001144409e-02 4.126355797052383423e-02 2.100535333156585693e-01 2.893069684505462646e-01 -1.561513990163803101e-01 -2.322801053524017334e-01 -6.198284402489662170e-02 1.495861262083053589e-01 3.557938635349273682e-01 -1.713104732334613800e-02 2.610991597175598145e-01
-1.176565769128501415e-03 1.913945972919464111e-01 -2.141332253813743591e-02 -1.676667779684066772e-01 2.574572563171386719e-01 1.698402017354965210e-01 -1.242905408143997192e-01 -2.052994370460510254e-01 -1.409397572278976440e-01 -3.536557555198669434e-01 -3.559093177318572998e-02 2.478602081537246704e-01 -3.534965515136718750e-01 -8.915454149246215820e-02 2.275052852928638458e-02 -8.082740008831024170e-02 1.588392108678817749e-01 -1.796513944864273071e-01 -3.138322755694389343e-02 2.221436947584152222e-01 -2.086944580078125000e-01 -2.179048210382461548e-02 1.381645500659942627e-01 1.092684492468833923e-01 2.981818318367004395e-01 1.456356346607208252e-01 -1.919304281473159790e-01 5.775348842144012451e-02 1.996764391660690308e-01 1.029412299394607544e-01 -1.110868901014328003e-02 -2.251512408256530762e-01
-2.196116298437118530e-01 5.186469852924346924e-02 -1.381301581859588623e-01 8.228275179862976074e-02 -5.782417021691799164e-03 2.666206061840057373e-01 -1.412940770387649536e-01 -1.134341508150100708e-01 -1.382175385951995850e-01 -3.621290922164916992e-01 -2.474623173475265503e-01 -1.099430397152900696e-01 -4.266166314482688904e-02 -2.038848847150802612e-01 1.944271326065063477e-01 2.833896875381469727e-01 3.106274269521236420e-02 1.553139835596084595e-01 -1.185643449425697327e-01 -3.877529501914978027e-02 -6.165585294365882874e-02 2.983082644641399384e-02 3.238074481487274170e-01 3.286392688751220703e-01 -1.152518689632415771e-01 2.992754876613616943e-01 -4.604076221585273743e-02 1.758493930101394653e-01 -7.562409341335296631e-02 -1.113278493285179138e-01 1.467409133911132812e-01 -2.190131880342960358e-02
-1.741499602794647217e-01 -9.899049252271652222e-02 -1.638968884944915771e-01 -2.429613322019577026e-01 1.065588369965553284e-01 -1.178203523159027100e-01 -3.571809828281402588e-02 5.160128697752952576e-02 -1.140202675014734268e-02 -7.363694906234741211e-02 -4.190572723746299744e-02 2.207287587225437164e-02 -1.373055428266525269e-01 -1.600687801837921143e-01 2.970966696739196777e-01 8.804155141115188599e-02 -3.042816929519176483e-02 -2.077137120068073273e-02 -2.815654873847961426e-01 2.372241318225860596e-01 1.882634162902832031e-01 3.033047914505004883e-01 6.767081469297409058e-02 3.309990167617797852e-01 2.776138782501220703e-01 5.585538223385810852e-02 -8.529620617628097534e-02 4.951836541295051575e-02 1.896048150956630707e-02 3.711269795894622803e-01 -1.707773506641387939e-01 2.466824501752853394e-01
2.250552624464035034e-01 -4.035965073853731155e-03 6.662210077047348022e-02 -7.397350668907165527e-02 1.582644693553447723e-02 2.257729172706604004e-01 -7.274094969034194946e-02 7.939382642507553101e-02 -1.567537635564804077e-01 -1.812196522951126099e-01 -5.268296599388122559e-02 -1.034793928265571594e-01 -1.522036194801330566e-01 1.466562151908874512e-01 6.053284555673599243e-02 4.766505211591720581e-02 2.070417068898677826e-02 -3.131756484508514404e-01 -5.873910710215568542e-02 8.496011048555374146e-02 -6.113804504275321960e-02 6.261264681816101074e-01 -2.432717382907867432e-02 1.666708141565322876e-01 2.524882256984710693e-01 2.376535534858703613e-01 -1.398835927248001099e-01 9.308304637670516968e-02 -1.176868975162506104e-01 2.088655233383178711e-01 -3.246276453137397766e-02 1.216115429997444153e-01
-1.076467917300760746e-03 -7.230044156312942505e-02 -1.437383592128753662e-01 -8.223804831504821777e-02 1.591336131095886230e-01 2.678345739841461182e-01 -1.126109361648559570e-01 -5.567690357565879822e-02 -1.163367629051208496e-01 -1.979367285966873169e-01 5.673373583704233170e-03 1.300945281982421875e-01 -2.134433388710021973e-01 -1.858985982835292816e-02 1.887403279542922974e-01 -1.413212269544601440e-01 1.007364168763160706e-01 -2.099196463823318481e-01 7.630822807550430298e-02 4.015829563140869141e-01 -3.298871815204620361e-01 -8.744189143180847168e-02 2.757765352725982666e-01 -9.147543460130691528e-03 2.273762971162796021e-01 8.720177412033081055e-02 -1.736637949943542480e-01 2.461560070514678955e-01 -2.508628964424133301e-01 2.743761241436004639e-02 -2.344461828470230103e-01 2.682609669864177704e-02
2.125688493251800537e-01 -7.355058193206787109e-02 -2.605889737606048584e-01 -7.969114929437637329e-02 8.385902643203735352e-02 2.747129201889038086e-01 5.024001374840736389e-02 -9.120152145624160767e-02 9.325359761714935303e-02 -2.556175291538238525e-01 9.780149906873703003e-02 1.146784722805023193e-01 -2.523692548274993896e-01 -3.152831494808197021e-01 -2.472660094499588013e-01 2.049173712730407715e-01 2.449713349342346191e-01 -1.143733710050582886e-01 -1.768236011266708374e-01 3.554969727993011475e-01 -1.548588555306196213e-02 1.679049730300903320e-01 2.222593687474727631e-02 1.811464130878448486e-01 1.198796834796667099e-02 3.258165121078491211e-01 2.840342000126838684e-02 1.143427863717079163e-01 -7.659947872161865234e-02 1.166787277907133102e-02 1.042356807738542557e-02 7.618250325322151184e-03
-8.808568120002746582e-02 -1.343396455049514771e-01 -5.374604091048240662e-02 -2.789007723331451416e-01 -8.886341005563735962e-02 2.406679540872573853e-01 1.951333582401275635e-01 -1.421709954738616943e-01 -1.432817280292510986e-01 -2.637839615345001221e-01 -1.497952491044998169e-01 -2.044574171304702759e-01 4.827959835529327393e-02 -2.881656885147094727e-01 -8.149338513612747192e-02 -5.006765574216842651e-02 1.426705271005630493e-01 6.940951198339462280e-02 -2.570791542530059814e-01 -6.051112338900566101e-02 -7.768058776855468750e-02 1.078734993934631348e-01 -1.584251597523689270e-02 5.040135607123374939e-02 2.259651720523834229e-01 4.664016962051391602e-01 -1.220612600445747375e-02 2.060311287641525269e-02 6.124934181571006775e-02 1.352845281362533569e-01 2.499841451644897461e-01 -2.268145978450775146e-01
-9.044276177883148193e-02 1.938555985689163208e-01 5.558141320943832397e-02 -3.270200490951538086e-01 1.004460081458091736e-01 1.097635850310325623e-01 -1.038757115602493286e-01 -1.224310323596000671e-01 7.466495782136917114e-02 -4.825471639633178711e-01 -2.048139460384845734e-02 3.393104672431945801e-02 -2.288854420185089111e-01 -1.479117125272750854e-01 1.014587655663490295e-01 9.449598193168640137e-02 3.399044647812843323e-02 -1.065111905336380005e-01 1.213197037577629089e-01 1.619321554899215698e-01 -1.338886767625808716e-01 2.885898649692535400e-01 2.529225647449493408e-01 6.445610523223876953e-02 4.043763577938079834e-01 2.914172783493995667e-02 -1.414874047040939331e-01 4.040411487221717834e-02 -1.070374101400375366e-01 -3.099963814020156860e-02 7.822699844837188721e-02 1.883375942707061768e-01
-4.355723038315773010e-02 3.448611497879028320e-02 -1.369126141071319580e-01 -2.662443220615386963e-01 1.996727846562862396e-02 1.074451506137847900e-01 4.272213876247406006e-01 1.484811902046203613e-01 -1.010003611445426941e-01 2.620202675461769104e-02 3.789331391453742981e-02 -1.321184188127517700e-01 -8.126087486743927002e-02 -1.491886824369430542e-01 -1.323971990495920181e-02 1.287285238504409790e-01 1.124058291316032410e-01 -1.301418244838714600e-01 -3.692928254604339600e-01 8.250216953456401825e-03 4.847826436161994934e-02 4.032426699995994568e-02 2.484861761331558228e-01 3.637875914573669434e-01 2.302657812833786011e-01 1.397158354520797729e-01 -1.881685703992843628e-01 4.378593713045120239e-02 1.647312790155410767e-01 -2.729168832302093506e-01 4.618274793028831482e-02 1.941351145505905151e-01
1.507739722728729248e-01 -5.985533818602561951e-02 -1.598918139934539795e-01 -3.639492094516754150e-01 -4.826307296752929688e-02 2.272025495767593384e-01 -4.208892211318016052e-02 -9.311383962631225586e-02 -2.391257286071777344e-01 1.567052006721496582e-01 -1.413480341434478760e-01 1.534205228090286255e-01 -2.011596411466598511e-01 -1.551378220319747925e-01 1.107115894556045532e-01 1.662083566188812256e-01 3.860369920730590820e-01 5.089804157614707947e-02 -1.217452660202980042e-01 -5.661494284868240356e-02 -2.786394767463207245e-02 1.136770695447921753e-01 -1.325339525938034058e-01 2.434898465871810913e-01 2.780635058879852295e-01 2.285947203636169434e-01 3.636843711137771606e-02 -2.229852788150310516e-02 -2.878895103931427002e-01 -1.723968982696533203e-02 -1.982634663581848145e-01 -8.673980087041854858e-02
-1.437939796596765518e-02 -2.947301603853702545e-02 -3.627439439296722412e-01 -1.579858809709548950e-01 1.410338133573532104e-01 -5.049668624997138977e-02 1.810517460107803345e-01 2.114494517445564270e-02 -2.604622542858123779e-01 -8.019014447927474976e-02 -1.738311797380447388e-01 -1.864529252052307129e-01 -1.706427708268165588e-02 -8.837604522705078125e-02 9.855286031961441040e-02 3.002582490444183350e-01 -4.531973600387573242e-02 1.347467154264450073e-01 -9.538603574037551880e-02 1.561425328254699707e-01 -2.163109928369522095e-01 -1.761416718363761902e-02 3.901268243789672852e-01 3.883307278156280518e-01 3.531157225370407104e-02 3.396579623222351074e-02 2.171732932329177856e-01 1.771695762872695923e-01 -1.535980701446533203e-01 1.388965696096420288e-01 4.057429730892181396e-03 -1.088466271758079529e-01
3.392925485968589783e-02 -9.495344758033752441e-02 3.669798374176025391e-02 2.312422841787338257e-01 -1.423432976007461548e-01 -1.454768031835556030e-01 1.703766286373138428e-01 1.250424832105636597e-01 -1.257897317409515381e-01 9.212572127580642700e-02 -2.358829081058502197e-01 -1.557148545980453491e-01 -2.377818375825881958e-01 -1.959775388240814209e-02 1.355677843093872070e-01 -2.067002095282077789e-02 1.546011865139007568e-01 2.588053345680236816e-01 -2.520241737365722656e-01 2.694836556911468506e-01 -1.930544227361679077e-01 -2.440270036458969116e-02 1.412396579980850220e-01 1.237647756934165955e-01 3.478331863880157471e-01 3.092781901359558105e-01 4.999043419957160950e-02 -1.327638477087020874e-01 -1.102483272552490234e-01 1.728644967079162598e-01 -2.064851373434066772e-01 -2.177279740571975708e-01
2.159165889024734497e-01 -3.415289521217346191e-02 -3.536699712276458740e-01 1.328941807150840759e-02 -1.982134580612182617e-01 3.430373221635818481e-02 1.848853938281536102e-02 3.093087673187255859e-01 1.649278961122035980e-02 -5.155267938971519470e-02 -2.211479395627975464e-01 -6.204352900385856628e-02 -1.895949095487594604e-01 1.251210719347000122e-01 4.028913378715515137e-01 4.923918098211288452e-02 2.344639152288436890e-01 -1.199047937989234924e-01 1.095134299248456955e-02 1.888571679592132568e-01 -8.697566390037536621e-02 1.633149757981300354e-02 3.966343402862548828e-01 1.133836433291435242e-01 1.686044186353683472e-01 2.178750783205032349e-01 -1.169059202075004578e-01 -3.230011463165283203e-02 -1.137705072760581970e-01 1.331406831741333008e-01 5.981642752885818481e-02 1.021938249468803406e-01
1.542800217866897583e-01 -9.953271597623825073e-02 -3.320912718772888184e-01 -2.262312471866607666e-01 4.778118059039115906e-02 5.461609363555908203e-02 1.647461503744125366e-01 1.634190380573272705e-01 -2.913314290344715118e-02 5.712978914380073547e-02 -2.230722606182098389e-01 -1.309186965227127075e-01 -2.290224283933639526e-01 1.786459535360336304e-01 3.835722804069519043e-02 1.680888831615447998e-01 -2.073519490659236908e-02 -2.916550934314727783e-01 -2.201351374387741089e-01 1.273268461227416992e-01 4.903326183557510376e-02 -1.047015488147735596e-01 2.492758929729461670e-01 5.837722867727279663e-02 4.974639117717742920e-01 -6.717450451105833054e-03 2.026956528425216675e-01 7.627749443054199219e-02 -5.736569687724113464e-02 3.744165599346160889e-02 1.750476062297821045e-01 -4.216131567955017090e-02
1.536161303520202637e-01 -2.754515781998634338e-02 -3.892607688903808594e-01 -8.102986216545104980e-02 -7.273213565349578857e-02 3.114195913076400757e-02 -1.177263632416725159e-02 2.650400698184967041e-01 -3.510123193264007568e-01 -2.123679369688034058e-01 -6.969976425170898438e-02 -5.049432814121246338e-02 -2.804080545902252197e-01 -6.083997897803783417e-03 2.992722690105438232e-01 1.341018676757812500e-01 -1.450041402131319046e-02 1.440451890230178833e-01 -1.728894561529159546e-01 1.924799941480159760e-02 9.613644331693649292e-03 -7.630552351474761963e-02 1.668293587863445282e-02 3.466859161853790283e-01 1.895970106124877930e-01 -3.487816080451011658e-02 -2.693090438842773438e-01 4.604850709438323975e-02 -1.699991375207901001e-01 -1.082388684153556824e-01 -9.467000514268875122e-02 1.999613046646118164e-01
-1.433365046977996826e-01 5.149778351187705994e-02 -4.592361301183700562e-02 -2.243190407752990723e-01 2.108572572469711304e-01 2.307573407888412476e-01 -2.244873531162738800e-02 -1.429634094238281250e-01 1.693369597196578979e-01 -1.981684267520904541e-01 2.140842750668525696e-02 -4.089351594448089600e-01 -2.373286932706832886e-01 -7.179214060306549072e-02 -3.191684186458587646e-02 1.369499117136001587e-01 1.818595528602600098e-01 2.696455921977758408e-03 -1.571740359067916870e-01 4.153598099946975708e-02 2.153465291485190392e-03 6.579170376062393188e-02 -1.913465261459350586e-01 4.182990491390228271e-01 2.373333573341369629e-01 2.997843623161315918e-01 -1.606023013591766357e-01 9.742240607738494873e-02 -1.682462915778160095e-02 8.286921679973602295e-02 4.526610299944877625e-02 -1.507522612810134888e-01
-7.699373364448547363e-02 -1.757825841195881367e-03 -1.308312565088272095e-01 2.289112471044063568e-02 1.128307729959487915e-01 5.110256373882293701e-02 -4.118090122938156128e-02 -2.239269167184829712e-01 -2.533088997006416321e-02 -3.161134123802185059e-01 -9.825546294450759888e-02 4.260685294866561890e-02 -2.693650424480438232e-01 -4.710908830165863037e-01 -4.830942675471305847e-02 3.603236079216003418e-01 2.466841787099838257e-01 -4.820395261049270630e-02 -1.313089430332183838e-01 2.564310729503631592e-01 -5.307839438319206238e-02 2.219403833150863647e-01 5.320407077670097351e-02 1.612672060728073120e-01 2.912064790725708008e-01 -2.709032967686653137e-02 -9.122657775878906250e-02 -4.409845545887947083e-02 3.830418363213539124e-02 -5.308977514505386353e-02 -2.056598365306854248e-01 3.293539956212043762e-02
7.344121485948562622e-02 -2.059114575386047363e-01 -1.628193557262420654e-01 -3.279460966587066650e-02 1.173321902751922607e-01 8.776408433914184570e-02 -9.323109686374664307e-02 2.305405884981155396e-01 2.469544410705566406e-01 -5.654223635792732239e-02 -2.076462954282760620e-01 1.699352264404296875e-02 -1.909601986408233643e-01 3.447056934237480164e-02 2.136868536472320557e-01 1.604916751384735107e-01 1.756648533046245575e-02 -1.862174868583679199e-01 3.055780008435249329e-02 1.816085427999496460e-01 1.532616373151540756e-02 6.896607577800750732e-02 3.180673122406005859e-01 3.351801037788391113e-01 3.950486779212951660e-01 1.866359561681747437e-01 1.730193048715591431e-01 -1.258474439382553101e-01 -1.225910112261772156e-01 8.300609141588211060e-02 5.733847618103027344e-02 -2.745308876037597656e-01
-4.405276849865913391e-02 1.371572762727737427e-01 3.281374275684356689e-02 -3.017035080119967461e-03 -6.955327093601226807e-02 2.752296328544616699e-01 1.034013032913208008e-01 -1.367331594228744507e-01 -2.982593476772308350e-01 5.099333077669143677e-02 -2.133011221885681152e-01 1.148457899689674377e-01 -4.638288542628288269e-02 -1.917439885437488556e-02 2.193369269371032715e-01 7.557167857885360718e-02 -2.536955177783966064e-01 -1.262775361537933350e-01 -8.360896259546279907e-02 1.429621279239654541e-01 -1.401028037071228027e-02 1.880536228418350220e-01 2.567157149314880371e-01 9.268809109926223755e-02 2.690096199512481689e-01 4.142437279224395752e-01 -1.431276351213455200e-01 -8.760841935873031616e-02 2.072434425354003906e-01 3.079451322555541992e-01 1.325698196887969971e-01 1.277873665094375610e-01
1.453963667154312134e-01 -4.480796679854393005e-02 -6.696388125419616699e-02 -2.884854003787040710e-02 -4.047519713640213013e-02 -7.264063507318496704e-02 -2.644827775657176971e-02 -1.877673417329788208e-01 -3.734081089496612549e-01 -1.233400925993919373e-01 -1.319267749786376953e-01 2.247047424316406250e-01 -2.910992503166198730e-01 1.072292402386665344e-01 1.992893069982528687e-01 4.193343520164489746e-01 -3.251644968986511230e-02 3.964540362358093262e-02 3.548125550150871277e-02 -1.141037046909332275e-02 -5.014955624938011169e-02 1.866350173950195312e-01 -8.668865263462066650e-02 1.848616600036621094e-01 3.963122069835662842e-01 9.599047899246215820e-02 4.814979806542396545e-02 2.866314649581909180e-01 2.004591934382915497e-02 2.018552720546722412e-01 -1.134563088417053223e-01 8.061802387237548828e-02
1.539987623691558838e-01 8.152457326650619507e-02 1.899472028017044067e-01 -3.006883263587951660e-01 5.088871344923973083e-02 1.940069645643234253e-01 -1.482050418853759766e-01 1.807832568883895874e-01 -1.530006378889083862e-01 -8.822822012007236481e-03 -9.873700141906738281e-02 1.299339532852172852e-02 -1.234734877943992615e-01 1.062268987298011780e-01 5.819298699498176575e-02 5.630484595894813538e-02 -1.119296532124280930e-02 -2.694955170154571533e-01 7.226898800581693649e-03 2.127943634986877441e-01 -1.053666323423385620e-01 3.791757225990295410e-01 6.848116964101791382e-02 3.873111605644226074e-01 2.400522083044052124e-01 1.890949457883834839e-01 -1.312486380338668823e-01 1.025012060999870300e-01 -7.701624184846878052e-02 3.040131628513336182e-01 9.486092627048492432e-02 1.601444780826568604e-01
1.691685318946838379e-01 6.082024797797203064e-02 -2.851964831352233887e-01 -2.034365385770797729e-01 -5.283940583467483521e-02 1.188479363918304443e-01 -2.141868025064468384e-01 2.762083895504474640e-02 -7.283715903759002686e-02 -1.261308193206787109e-01 -2.944199144840240479e-01 9.710334241390228271e-02 -1.802297979593276978e-01 -1.976919025182723999e-01 2.253246903419494629e-01 3.844842314720153809e-01 -2.063902318477630615e-01 -8.091696351766586304e-02 -1.469418704509735107e-01 1.249792575836181641e-01 2.182131260633468628e-01 1.372866183519363403e-01 -4.796755313873291016e-02 2.417579144239425659e-01 4.653104394674301147e-02 3.302728533744812012e-01 -1.704885065555572510e-01 -3.492525592446327209e-02 -1.500245928764343262e-01 7.023231126368045807e-03 -1.270827651023864746e-01 1.031727809458971024e-02
2.026864737272262573e-01 6.959834694862365723e-02 -8.096631616353988647e-02 -1.215562373399734497e-01 7.561409473419189453e-02 -7.175172120332717896e-02 1.188446059823036194e-01 -6.825184822082519531e-02 -2.347358167171478271e-01 -2.069376036524772644e-02 -3.819586932659149170e-01 7.786063104867935181e-02 -2.765567004680633545e-01 1.677184700965881348e-01 2.292768508195877075e-01 3.705662786960601807e-01 -1.432925611734390259e-01 1.403471231460571289e-01 2.253097109496593475e-02 -6.961105763912200928e-02 -2.727610059082508087e-02 -2.323187515139579773e-02 7.506466656923294067e-02 2.905126214027404785e-01 3.784336447715759277e-01 1.134009808301925659e-01 -1.036889329552650452e-01 1.382587701082229614e-01 -6.601113826036453247e-02 2.666191160678863525e-01 -5.299167335033416748e-02 -4.603463690727949142e-03
-2.546944655478000641e-02 -1.086918190121650696e-01 -1.919992566108703613e-01 -6.107220426201820374e-02 -4.819058999419212341e-02 1.400248557329177856e-01 -1.806596368551254272e-01 4.862270504236221313e-02 -2.261607199907302856e-01 1.251638084650039673e-01 -6.033924221992492676e-02 -4.664684832096099854e-02 1.193734537810087204e-02 -3.050464689731597900e-01 -1.404451727867126465e-01 -4.436015337705612183e-02 -1.645687036216259003e-02 -6.570968776941299438e-02 -3.809929788112640381e-01 2.649038434028625488e-01 2.241817489266395569e-02 9.227106720209121704e-02 -2.017309218645095825e-01 2.750012874603271484e-01 4.220341742038726807e-01 2.886367738246917725e-01 4.960618540644645691e-02 8.067887276411056519e-03 -2.898589149117469788e-02 2.029093354940414429e-01 -1.687785238027572632e-01 1.509571671485900879e-01
-1.474362760782241821e-01 4.651590436697006226e-02 -2.744274437427520752e-01 -1.980333477258682251e-01 -1.755157411098480225e-01 3.487647771835327148e-01 3.140746057033538818e-02 -7.121069729328155518e-02 -1.682600528001785278e-01 5.588892847299575806e-03 2.642996609210968018e-02 1.349837332963943481e-01 -2.826992571353912354e-01 -1.403346657752990723e-01 -3.763518109917640686e-02 9.628281742334365845e-02 2.781912386417388916e-01 1.804917864501476288e-02 -2.042779475450515747e-01 1.077603995800018311e-01 2.898179888725280762e-01 8.702956885099411011e-02 3.188796341419219971e-02 4.786708056926727295e-01 6.065486744046211243e-02 1.725099086761474609e-01 -2.336788028478622437e-01 -3.179939836263656616e-02 -1.646573469042778015e-02 -4.262537136673927307e-02 -3.993812575936317444e-02 -1.431445940397679806e-03
6.899419426918029785e-02 -2.082821577787399292e-01 -6.485033780336380005e-02 -3.469572663307189941e-01 -1.563861370086669922e-01 2.552736699581146240e-01 1.098305657505989075e-01 -6.991138309240341187e-02 -1.311946753412485123e-02 -1.568133980035781860e-01 1.470814049243927002e-01 -2.597638033330440521e-02 -1.765696406364440918e-01 -6.329365819692611694e-02 2.665007300674915314e-02 1.840639859437942505e-01 6.323384121060371399e-03 -1.326721906661987305e-01 -3.198305070400238037e-01 3.967684805393218994e-01 2.632815949618816376e-02 8.710709959268569946e-02 3.301169574260711670e-01 3.396345973014831543e-01 1.454498320817947388e-01 6.668888032436370850e-02 -1.210883259773254395e-01 7.281396072357892990e-03 -1.831647306680679321e-01 3.685519471764564514e-02 1.366175860166549683e-01 2.982282312586903572e-04
6.023206934332847595e-02 2.231328934431076050e-02 -1.050380989909172058e-01 -5.635682959109544754e-03 1.364383250474929810e-01 3.437311351299285889e-01 -3.292232006788253784e-02 3.619260713458061218e-02 1.078870221972465515e-01 -3.468201458454132080e-01 -9.781939536333084106e-02 -9.226201474666595459e-02 -8.315885812044143677e-02 -5.883716046810150146e-02 2.920383810997009277e-01 1.277732849121093750e-01 3.724633716046810150e-03 -4.392991587519645691e-02 -2.446087300777435303e-01 2.201738655567169189e-01 3.176771998405456543e-01 9.836498647928237915e-02 2.276022881269454956e-01 1.285879611968994141e-01 3.457126617431640625e-01 1.665862649679183960e-01 1.263680756092071533e-01 5.238168686628341675e-02 3.278223574161529541e-01 2.627050876617431641e-02 -1.065764501690864563e-01 -9.471940249204635620e-02
2.277972847223281860e-01 8.785006403923034668e-02 -2.082220166921615601e-01 -1.975996494293212891e-01 -5.662591755390167236e-02 5.005989670753479004e-01 1.225193291902542114e-01 -3.678609803318977356e-02 -1.504120528697967529e-01 -6.920682638883590698e-02 -6.094234064221382141e-02 -2.098761051893234253e-01 -8.779919147491455078e-02 -1.339644938707351685e-01 -4.341107234358787537e-02 6.122289970517158508e-02 -6.741451472043991089e-02 -1.936049461364746094e-01 -3.568955659866333008e-01 7.698577642440795898e-02 1.922183483839035034e-01 -4.266548901796340942e-02 -5.424746870994567871e-02 1.881698668003082275e-01 3.529781103134155273e-01 2.513627707958221436e-01 6.024408712983131409e-02 -4.857487231492996216e-02 -1.287460774183273315e-01 1.719181239604949951e-02 -8.811465522740036249e-05 1.351696699857711792e-01
-6.591843068599700928e-02 1.427964568138122559e-01 -2.675494253635406494e-01 7.955401390790939331e-02 6.252396851778030396e-02 -8.719345927238464355e-02 -3.732435405254364014e-02 -6.899246573448181152e-02 -2.652898728847503662e-01 -1.102320775389671326e-01 -6.336469203233718872e-02 5.759908631443977356e-02 -1.656120717525482178e-01 -2.954697310924530029e-01 1.248894035816192627e-01 1.803577318787574768e-02 -5.202196910977363586e-02 1.441418230533599854e-01 -1.725650876760482788e-01 2.932085096836090088e-01 6.350566446781158447e-02 4.504372775554656982e-01 2.904124855995178223e-01 2.693346440792083740e-01 -2.486879751086235046e-02 2.031469345092773438e-01 1.577840745449066162e-01 -4.205667600035667419e-02 -3.172671049833297729e-02 8.299082517623901367e-02 -8.712594211101531982e-02 2.685059607028961182e-01
-3.146660281345248222e-03 -1.447035074234008789e-01 -1.856438666582107544e-01 -9.922085702419281006e-02 1.188948079943656921e-01 -6.314637511968612671e-02 -1.208044365048408508e-01 -1.933834850788116455e-01 -1.103430390357971191e-01 -1.549616158008575439e-01 2.962803542613983154e-01 1.957098990678787231e-01 -1.323365271091461182e-01 -1.149467974901199341e-01 2.487344481050968170e-02 2.904769778251647949e-02 1.849465966224670410e-01 -9.054005146026611328e-02 -3.064820766448974609e-01 1.561523228883743286e-01 -1.175528019666671753e-01 3.069952316582202911e-02 2.437044829130172729e-01 1.992565840482711792e-01 2.497636973857879639e-01 3.326962292194366455e-01 -1.764973253011703491e-01 2.380334027111530304e-02 2.018550187349319458e-01 1.892415434122085571e-01 -2.680319249629974365e-01 2.059316784143447876e-01
-2.138463314622640610e-03 -7.443206012248992920e-02 1.128118559718132019e-01 -8.005820214748382568e-02 1.541283167898654938e-02 3.138954043388366699e-01 -1.237659677863121033e-01 -1.990700140595436096e-02 -1.168763190507888794e-01 -3.186178803443908691e-01 -4.187754988670349121e-01 -8.721248805522918701e-02 -2.631904780864715576e-01 -3.890508553013205528e-03 2.277757972478866577e-01 1.289458125829696655e-01 -2.281689047813415527e-01 -7.149575650691986084e-02 -1.328218430280685425e-01 1.548136472702026367e-01 -3.039891123771667480e-01 1.894827187061309814e-01 2.280642390251159668e-01 1.442969590425491333e-01 -6.144063174724578857e-02 5.016070231795310974e-02 4.747955128550529480e-02 -1.758821457624435425e-01 -1.839680224657058716e-01 -1.718998849391937256e-01 -1.558462250977754593e-02 -1.477897912263870239e-01
-4.062159731984138489e-02 -3.594201058149337769e-02 2.623926103115081787e-01 8.995327353477478027e-02 2.704589962959289551e-01 -5.768823623657226562e-02 1.178728118538856506e-01 1.305725574493408203e-01 -4.590548947453498840e-02 -2.017648667097091675e-01 -2.299112528562545776e-01 1.354347616434097290e-01 -1.340488046407699585e-01 1.784966737031936646e-01 1.306739002466201782e-01 2.763935923576354980e-01 3.044542297720909119e-02 -1.616104692220687866e-01 -3.724368214607238770e-01 -3.558642044663429260e-02 -2.058894634246826172e-01 2.252743840217590332e-01 1.532573103904724121e-01 2.976818978786468506e-01 1.485620290040969849e-01 2.589609622955322266e-01 -1.515454947948455811e-01 1.767634451389312744e-01 -1.169358566403388977e-01 1.471803635358810425e-01 -6.313477456569671631e-02 -2.129499427974224091e-02
5.976898130029439926e-03 1.265673786401748657e-01 -1.776130497455596924e-02 -1.792748272418975830e-01 4.455317556858062744e-02 5.434192717075347900e-03 1.629265099763870239e-01 -1.009714603424072266e-01 -2.646265625953674316e-01 -1.438098549842834473e-01 -2.288365811109542847e-01 1.013604849576950073e-01 -3.691942393779754639e-01 5.753604322671890259e-02 2.532162070274353027e-01 4.452338218688964844e-01 -7.940857112407684326e-02 1.837170273065567017e-01 -1.224174350500106812e-01 3.272467583883553743e-04 1.248250249773263931e-02 3.975315019488334656e-03 -8.437988907098770142e-02 1.810512244701385498e-01 2.487423866987228394e-01 2.431666105985641479e-02 3.634472563862800598e-02 3.845130205154418945e-01 -1.012404561042785645e-01 1.787652373313903809e-01 -5.631545558571815491e-02 7.274600863456726074e-02
-1.211286559700965881e-01 5.903698876500129700e-02 -2.653392553329467773e-01 -1.448693722486495972e-01 6.945735216140747070e-02 2.126029729843139648e-01 8.769425004720687866e-02 2.364973574876785278e-01 -1.816344261169433594e-01 -2.000714391469955444e-01 -2.572669386863708496e-01 1.488855034112930298e-01 -2.636094205081462860e-02 -1.029105931520462036e-01 -4.260758310556411743e-02 -9.216599166393280029e-03 1.462913453578948975e-01 1.312955021858215332e-01 -3.303271532058715820e-01 1.460687816143035889e-02 2.012430578470230103e-01 3.816979229450225830e-01 2.117429077625274658e-01 2.990306541323661804e-02 2.348455935716629028e-01 2.665517292916774750e-02 -1.854861378669738770e-01 5.174800381064414978e-02 -1.064582690596580505e-01 -2.473754622042179108e-02 1.049352064728736877e-02 3.425702750682830811e-01
-8.143710345029830933e-02 5.543429031968116760e-02 -1.228406652808189392e-01 -1.140575706958770752e-01 9.204580634832382202e-02 1.448106467723846436e-01 2.522582747042179108e-02 -1.190685257315635681e-01 -2.326893359422683716e-01 -2.999761402606964111e-01 3.120874613523483276e-02 1.494987457990646362e-01 -6.387604773044586182e-02 -3.344052731990814209e-01 4.955042526125907898e-02 3.708899021148681641e-01 3.905951976776123047e-01 -9.239228814840316772e-02 -3.473012447357177734e-01 2.494528442621231079e-01 -4.513274878263473511e-02 1.350355893373489380e-01 -8.325162529945373535e-02 4.594852402806282043e-02 2.091334015130996704e-01 1.660556495189666748e-01 -4.710446670651435852e-02 -8.435160666704177856e-02 -4.213229403831064701e-04 1.947068870067596436e-01 -2.622724138200283051e-02 4.539613798260688782e-02
2.286105006933212280e-01 1.883902847766876221e-01 -3.350677192211151123e-01 -1.000880748033523560e-01 1.152383163571357727e-01 1.453318595886230469e-01 3.170431777834892273e-02 -2.844806946814060211e-02 -3.728555142879486084e-01 5.369493365287780762e-02 -2.426346689462661743e-01 -1.071046516299247742e-01 -1.321569383144378662e-01 -1.923547685146331787e-01 2.122694104909896851e-01 -6.910817325115203857e-02 1.103682294487953186e-01 -2.135444283485412598e-01 -9.767252206802368164e-02 2.256934046745300293e-01 -1.083118170499801636e-01 2.312913686037063599e-01 -9.434723854064941406e-02 3.989129364490509033e-01 9.427987784147262573e-02 -4.242498427629470825e-02 2.013207226991653442e-02 2.265032380819320679e-01 -6.486020982265472412e-02 -1.030696183443069458e-01 3.422401845455169678e-02 8.530157059431076050e-02
3.754900023341178894e-02 -2.135416269302368164e-01 -2.481856644153594971e-01 1.515692174434661865e-01 -1.786714792251586914e-01 1.570443511009216309e-01 6.611872464418411255e-02 3.375338613986968994e-01 -7.421323657035827637e-02 -1.063748002052307129e-01 -2.647451460361480713e-01 -1.085031852126121521e-01 -3.696410953998565674e-01 1.693129241466522217e-01 3.142823278903961182e-01 6.860747188329696655e-02 2.447511255741119385e-01 -8.470808714628219604e-02 4.937173426151275635e-02 8.763967454433441162e-02 -1.101725473999977112e-01 1.277492493391036987e-01 1.529392004013061523e-01 2.441846579313278198e-01 1.561084538698196411e-01 1.136979684233665466e-01 -1.915017217397689819e-01 -6.485563516616821289e-02 -1.575914956629276276e-02 6.380675733089447021e-02 2.311246842145919800e-01 3.846718370914459229e-02
2.517810463905334473e-01 6.778309494256973267e-02 4.659510776400566101e-02 -1.737464815378189087e-01 -1.243596151471138000e-01 3.954591155052185059e-01 4.735310375690460205e-02 -9.223209321498870850e-02 -1.286456733942031860e-01 -2.108270525932312012e-01 -2.529790997505187988e-01 8.909827470779418945e-02 -2.470897436141967773e-01 3.014492429792881012e-02 1.357286274433135986e-01 1.870531141757965088e-01 -2.165115252137184143e-02 -1.082978919148445129e-01 -3.017836809158325195e-01 3.094333410263061523e-01 -1.218253672122955322e-01 1.025655344128608704e-01 1.658029258251190186e-01 3.613107502460479736e-01 -1.311052143573760986e-01 -4.903407767415046692e-02 -8.445926010608673096e-02 1.344973593950271606e-01 1.302672177553176880e-01 -2.237435244023799896e-02 1.098303720355033875e-01 -1.094404757022857666e-01
-1.705258786678314209e-01 1.014961823821067810e-01 -1.774775981903076172e-01 -5.579465627670288086e-02 2.241678088903427124e-01 1.808414161205291748e-01 1.866387873888015747e-01 9.538009762763977051e-02 -3.246086239814758301e-01 1.102802455425262451e-01 -1.718119680881500244e-01 -3.268554210662841797e-01 -2.623183727264404297e-01 -1.388097852468490601e-01 1.911336779594421387e-01 1.224134638905525208e-01 -1.022014766931533813e-01 -2.531095594167709351e-02 -7.601079344749450684e-02 2.838390767574310303e-01 9.979558736085891724e-02 2.039203941822052002e-01 6.752335280179977417e-02 7.700680941343307495e-02 2.369496375322341919e-01 2.939648926258087158e-01 -7.718168199062347412e-03 -2.365990774706006050e-03 1.616426110267639160e-01 -1.721792221069335938e-01 1.108838915824890137e-01 -1.883727312088012695e-01
9.386480599641799927e-02 -5.256081745028495789e-02 6.854087859392166138e-02 1.710075587034225464e-01 -8.780491352081298828e-02 9.028180688619613647e-02 3.016206622123718262e-01 -1.457122992724180222e-02 -2.691688947379589081e-02 5.110037699341773987e-02 -2.172312438488006592e-01 1.804167628288269043e-01 -3.993310332298278809e-01 -1.388113349676132202e-01 -7.905882666818797588e-04 -2.310713939368724823e-02 1.887166649103164673e-01 2.479048967361450195e-01 -2.286717891693115234e-01 3.041549958288669586e-02 -1.325573623180389404e-01 1.301959753036499023e-01 1.605770140886306763e-01 1.136081367731094360e-01 5.800922960042953491e-02 4.094861745834350586e-01 -3.215573728084564209e-02 2.000357061624526978e-01 -1.306796371936798096e-01 2.249379158020019531e-01 -2.843494713306427002e-01 -3.117071837186813354e-02
1.294003874063491821e-01 -7.620529830455780029e-02 1.864675991237163544e-02 -4.327643513679504395e-01 4.973292816430330276e-03 1.315188407897949219e-01 1.681204885244369507e-01 2.595427632331848145e-01 -1.225936412811279297e-01 -3.316158056259155273e-01 -2.930270135402679443e-01 -1.874581873416900635e-01 -2.729958593845367432e-01 3.800223395228385925e-02 2.191664092242717743e-02 3.095050156116485596e-01 -1.420970857143402100e-01 -5.430616438388824463e-02 2.096610963344573975e-01 1.251442730426788330e-01 -1.498673707246780396e-01 4.072860628366470337e-02 3.386960923671722412e-02 4.181748256087303162e-02 2.735853791236877441e-01 4.363219067454338074e-02 8.625172078609466553e-03 6.091966107487678528e-02 -8.463826775550842285e-02 2.337282896041870117e-01 6.350678205490112305e-02 4.979953169822692871e-02
-6.539084762334823608e-02 -7.394421845674514771e-02 -4.280816912651062012e-01 -2.405968308448791504e-01 -8.881040848791599274e-03 -1.082618683576583862e-01 -1.196826342493295670e-02 4.069101810455322266e-02 -3.035684227943420410e-01 -1.502169370651245117e-01 -1.151959672570228577e-01 -1.054054200649261475e-01 -3.701353371143341064e-01 -9.982692450284957886e-02 4.555453732609748840e-02 1.298195682466030121e-02 2.041145563125610352e-01 6.832048296928405762e-02 -8.270821534097194672e-03 2.995258942246437073e-02 -7.541331648826599121e-02 -6.346380710601806641e-02 2.498745173215866089e-01 1.997372061014175415e-01 -1.284244507551193237e-01 2.470105886459350586e-01 3.107053339481353760e-01 1.226341128349304199e-01 -2.471365630626678467e-01 1.672401726245880127e-01 -6.087421625852584839e-02 -7.765270024538040161e-02
-1.994353719055652618e-02 5.310502648353576660e-02 -1.118011549115180969e-01 -5.281283333897590637e-02 2.271547466516494751e-01 1.916572600603103638e-01 1.081571355462074280e-01 -1.409978978335857391e-02 -1.507245600223541260e-01 -1.048003360629081726e-01 -1.735771000385284424e-01 -5.641695484519004822e-02 -1.421705633401870728e-01 -2.816065847873687744e-01 2.470299974083900452e-02 3.551819324493408203e-01 3.465291261672973633e-01 -7.708555459976196289e-02 -2.205179035663604736e-01 4.722756743431091309e-01 -1.464645750820636749e-02 2.995964586734771729e-01 -6.269127130508422852e-02 -5.307742953300476074e-02 1.385441124439239502e-01 8.683326840400695801e-02 -1.126788929104804993e-01 1.718636415898799896e-02 -1.660862714052200317e-01 1.051141098141670227e-01 1.139258369803428650e-01 -4.708153009414672852e-02
1.956457346677780151e-01 -2.356400787830352783e-01 -2.031276524066925049e-01 1.246223151683807373e-01 -1.939779520034790039e-01 1.427468508481979370e-01 4.573699459433555603e-02 3.529921546578407288e-02 1.208795681595802307e-01 -3.218394517898559570e-01 -7.096185535192489624e-02 4.828459396958351135e-02 -3.091011941432952881e-01 -6.923642754554748535e-02 1.984062343835830688e-01 -9.675960987806320190e-02 1.211145594716072083e-01 -4.298869520425796509e-02 -9.260900318622589111e-02 3.413271307945251465e-01 -3.607583418488502502e-02 1.449178159236907959e-01 3.705561757087707520e-01 1.441717296838760376e-01 -9.344363957643508911e-02 1.837112009525299072e-01 -1.554518938064575195e-02 3.009337186813354492e-02 8.258523792028427124e-02 1.980440467596054077e-01 1.084002032876014709e-01 3.000336885452270508e-01
-1.244276482611894608e-02 -1.420825868844985962e-01 -5.408750846982002258e-03 -2.005761861801147461e-01 -8.894780278205871582e-02 1.958085596561431885e-01 -1.068797484040260315e-01 2.091083489358425140e-02 -1.648748368024826050e-01 -1.063924506306648254e-01 5.224601924419403076e-02 -4.642607271671295166e-01 -1.512391567230224609e-01 8.666528761386871338e-02 7.164809852838516235e-02 3.323451876640319824e-01 -9.524633735418319702e-02 -3.198483586311340332e-02 -9.011998772621154785e-02 2.161076515913009644e-01 -1.567799001932144165e-01 7.511565834283828735e-02 4.318391382694244385e-01 2.119282782077789307e-01 2.819125950336456299e-01 1.254188865423202515e-01 1.528103202581405640e-01 1.250008940696716309e-01 4.436997696757316589e-02 -3.863415867090225220e-02 -4.661377519369125366e-02 1.103984937071800232e-01
7.125690579414367676e-02 -6.340679526329040527e-02 -2.860778272151947021e-01 2.455942630767822266e-01 -9.784841537475585938e-02 1.569592654705047607e-01 8.894535899162292480e-02 2.847365438938140869e-01 9.620197862386703491e-02 -1.085583865642547607e-01 -6.360818445682525635e-02 -1.106924563646316528e-01 -3.563853502273559570e-01 4.701713472604751587e-02 3.436090648174285889e-01 -3.992141690105199814e-03 2.866548299789428711e-01 -1.020838171243667603e-01 -6.375544518232345581e-02 1.048032790422439575e-01 -1.444041430950164795e-01 1.068346872925758362e-01 2.008119523525238037e-01 8.943380787968635559e-03 3.925204277038574219e-01 2.606608867645263672e-01 -1.427313983440399170e-01 -8.106624335050582886e-02 9.039212018251419067e-02 2.591001801192760468e-02 4.614344611763954163e-02 2.571943402290344238e-02
6.641548871994018555e-02 -1.386042032390832901e-02 -2.283054143190383911e-01 4.437052085995674133e-02 -2.471196800470352173e-01 1.645823754370212555e-02 8.563759177923202515e-02 2.602422237396240234e-01 7.202915847301483154e-02 1.090402677655220032e-01 -2.820726931095123291e-01 7.028100639581680298e-02 -5.183668062090873718e-02 -1.244995668530464172e-01 1.238263770937919617e-01 3.036131337285041809e-02 1.840970516204833984e-01 2.766927480697631836e-01 -1.967448145151138306e-01 -1.131222248077392578e-01 -2.875835895538330078e-01 2.179127633571624756e-01 2.500241696834564209e-01 9.216240048408508301e-02 1.792487353086471558e-01 2.361613512039184570e-01 1.905039250850677490e-01 2.576021254062652588e-01 2.251938283443450928e-01 4.099242761731147766e-02 -1.479535102844238281e-01 2.022222131490707397e-01
1.352267563343048096e-01 -4.756640642881393433e-02 -1.460692882537841797e-01 -3.130010664463043213e-01 1.445594429969787598e-01 1.827566325664520264e-01 2.116410247981548309e-02 -5.535717681050300598e-02 -5.893747508525848389e-02 -1.235484629869461060e-01 -1.394928395748138428e-01 -5.959792435169219971e-02 -8.637242019176483154e-02 -3.090133666992187500e-01 9.879539906978607178e-02 -1.126674488186836243e-01 4.233807325363159180e-01 -5.325872823596000671e-02 -2.739390134811401367e-01 6.921306252479553223e-02 -7.923779636621475220e-02 2.191353291273117065e-01 5.059195309877395630e-02 7.690758258104324341e-02 3.275580704212188721e-01 -1.893601194024085999e-02 -2.216999232769012451e-01 -1.006781682372093201e-01 -2.054346352815628052e-01 1.365771740674972534e-01 -2.455818057060241699e-01 1.496078372001647949e-01
-8.767566084861755371e-02 -9.473549574613571167e-02 -3.869031965732574463e-01 -1.648740917444229126e-01 -9.760305285453796387e-02 2.728102505207061768e-01 -1.416256874799728394e-01 -1.149512082338333130e-01 -2.150631546974182129e-01 6.293124705553054810e-02 -1.831032782793045044e-01 1.494498848915100098e-01 -2.033708244562149048e-01 -7.583802938461303711e-02 5.966129526495933533e-02 9.226495772600173950e-02 2.792342305183410645e-01 -2.273490093648433685e-02 -1.096067056059837341e-01 4.993506148457527161e-02 7.505557686090469360e-02 5.754693225026130676e-02 -1.909212470054626465e-01 2.789708077907562256e-01 4.201326668262481689e-01 1.604779511690139771e-01 -2.197829633951187134e-01 -1.705708503723144531e-01 4.696563631296157837e-02 -7.030262053012847900e-02 2.747079916298389435e-02 -1.421140581369400024e-01
-1.907963603734970093e-01 -2.640771865844726562e-01 -1.576687395572662354e-01 1.444602943956851959e-02 1.889216452836990356e-01 1.684896498918533325e-01 -2.519489638507366180e-02 -2.184089571237564087e-01 -1.539693307131528854e-02 -3.802448511123657227e-01 -1.640866100788116455e-01 -1.729503720998764038e-01 -1.634295284748077393e-01 -1.295883357524871826e-01 1.851494610309600830e-01 4.123176634311676025e-01 2.385754138231277466e-02 7.816837728023529053e-02 -1.415010690689086914e-01 -1.928705871105194092e-01 -2.096844138577580452e-03 1.642923057079315186e-01 1.082620844244956970e-01 2.425453998148441315e-02 -7.230948656797409058e-03 2.051968425512313843e-01 -1.690892428159713745e-01 2.910954952239990234e-01 2.801203355193138123e-02 9.813843062147498131e-04 -1.751146614551544189e-01 1.295514851808547974e-01
-1.276709372177720070e-03 -3.767433110624551773e-03 -1.429339349269866943e-01 -1.759849041700363159e-01 -1.297321468591690063e-01 4.410073459148406982e-01 3.884946927428245544e-02 2.146950364112854004e-01 -3.799528181552886963e-01 8.418029174208641052e-03 5.432548373937606812e-02 -9.402021765708923340e-02 -2.044464647769927979e-01 -1.466868668794631958e-01 1.053131818771362305e-01 1.764978468418121338e-01 6.940797716379165649e-02 -3.144448101520538330e-01 -1.345006823539733887e-01 8.982870727777481079e-02 -1.730873882770538330e-01 1.927148103713989258e-01 1.315910741686820984e-02 -1.408286988735198975e-01 2.370483726263046265e-01 7.792873680591583252e-02 2.094026058912277222e-01 2.312002778053283691e-01 8.009884506464004517e-02 1.663121283054351807e-01 1.301984041929244995e-01 -1.807392202317714691e-02
-2.724389545619487762e-02 -1.117112636566162109e-01 -2.816652134060859680e-02 -1.538070291280746460e-01 3.710496723651885986e-01 2.877385914325714111e-01 1.379829943180084229e-01 -2.341871112585067749e-01 -2.971661835908889771e-02 -1.342933773994445801e-01 7.962031662464141846e-02 -3.821232542395591736e-02 -1.121919527649879456e-01 7.966206222772598267e-02 9.060937911272048950e-02 2.887677550315856934e-01 3.406636118888854980e-01 -6.917641311883926392e-02 -9.864500164985656738e-02 -5.536760203540325165e-03 -7.138212770223617554e-02 -4.989260062575340271e-02 -8.114835619926452637e-02 3.180527985095977783e-01 2.138568162918090820e-01 3.415847420692443848e-01 -4.392332211136817932e-02 1.076339781284332275e-01 -1.698711514472961426e-01 1.924921274185180664e-01 2.072455734014511108e-01 3.448849543929100037e-03
1.645983755588531494e-01 -2.589452564716339111e-01 -2.430158108472824097e-01 -2.110968530178070068e-01 6.744680553674697876e-02 6.923017650842666626e-02 2.641828730702400208e-02 1.282330304384231567e-01 4.985886812210083008e-02 -2.182001173496246338e-01 2.083501815795898438e-01 -8.627106249332427979e-02 -1.767670661211013794e-01 -3.290272057056427002e-01 1.392910033464431763e-01 1.713780164718627930e-01 4.488954320549964905e-03 9.201738238334655762e-02 -4.123350232839584351e-02 -1.571264415979385376e-01 -7.655986398458480835e-02 2.224477706477046013e-03 2.295621931552886963e-01 1.209926456212997437e-01 2.060456275939941406e-01 4.347775876522064209e-01 -4.145234823226928711e-02 2.024483829736709595e-01 3.157367110252380371e-01 -4.966318979859352112e-02 -3.107243031263351440e-02 3.365784883499145508e-02
5.711816251277923584e-03 -3.043790757656097412e-01 -5.041421577334403992e-02 -6.618048250675201416e-02 -5.048275925219058990e-03 4.512949287891387939e-02 -2.600997388362884521e-01 2.070283889770507812e-01 -8.419351279735565186e-02 -3.127668201923370361e-01 3.745225816965103149e-02 -2.176469713449478149e-01 -2.272753119468688965e-01 -2.162267565727233887e-01 -1.189286559820175171e-01 -8.364009112119674683e-02 -3.355807065963745117e-02 -1.227981038391590118e-02 -2.511064894497394562e-02 -8.388257771730422974e-02 -2.357560396194458008e-01 2.490136325359344482e-01 1.351684331893920898e-01 3.219035863876342773e-01 3.238088786602020264e-01 7.599991559982299805e-02 1.560534536838531494e-01 2.750327587127685547e-01 1.766478121280670166e-01 3.386355563998222351e-02 -1.073037162423133850e-01 -1.080658733844757080e-01
-7.924469560384750366e-02 2.119233608245849609e-01 -2.342184782028198242e-01 -2.467019855976104736e-01 -7.228339463472366333e-02 4.353770911693572998e-01 6.826697289943695068e-02 -1.549871414899826050e-01 -1.834829449653625488e-01 -7.987840473651885986e-02 -2.575913965702056885e-01 -1.981694698333740234e-01 -4.183594882488250732e-02 -7.057783193886280060e-03 1.676148921251296997e-01 -9.846927598118782043e-03 -5.669140815734863281e-02 -2.510102689266204834e-01 8.561684936285018921e-02 7.835646718740463257e-02 8.423529565334320068e-02 9.448152035474777222e-02 3.627543151378631592e-01 2.213920950889587402e-01 8.456230163574218750e-02 2.242870032787322998e-01 -1.151882931590080261e-01 -3.919110167771577835e-03 1.654537580907344818e-02 2.202235460281372070e-01 2.234335429966449738e-02 1.940060853958129883e-01
8.860062807798385620e-03 -2.175688892602920532e-01 -4.188229143619537354e-02 -1.240855529904365540e-01 -9.354768693447113037e-02 4.233330786228179932e-01 -2.375218831002712250e-02 1.582600176334381104e-02 -4.503116905689239502e-01 -3.265972062945365906e-02 -9.980596601963043213e-02 -1.085418015718460083e-01 1.588409952819347382e-02 -2.045935764908790588e-02 7.932347059249877930e-02 2.067773342132568359e-01 5.419674888253211975e-02 -1.209397464990615845e-01 -8.089932799339294434e-02 3.243938386440277100e-01 8.330030739307403564e-02 2.206627428531646729e-01 2.378320693969726562e-01 1.529207825660705566e-01 3.247323632240295410e-01 8.123651891946792603e-02 3.428289294242858887e-02 -2.382795810699462891e-01 1.388264074921607971e-02 1.394206583499908447e-01 1.286315917968750000e-01 1.575119234621524811e-02
-4.746484011411666870e-02 2.844736538827419281e-02 -4.556775689125061035e-01 -1.005913093686103821e-01 9.608435630798339844e-02 -1.154669746756553650e-01 2.290726900100708008e-01 2.237633429467678070e-02 -2.320000529289245605e-01 -2.563227415084838867e-01 8.890771120786666870e-02 -5.458889901638031006e-02 -2.664334475994110107e-01 -2.441515028476715088e-01 1.997160911560058594e-02 1.078114360570907593e-01 1.091518849134445190e-01 2.548623383045196533e-01 -1.738857850432395935e-02 3.624155372381210327e-02 -1.385471969842910767e-01 7.540980819612741470e-03 3.140415847301483154e-01 1.952882558107376099e-01 2.108150571584701538e-01 1.372601985931396484e-01 7.919127494096755981e-02 1.125655546784400940e-01 -6.357210874557495117e-02 2.298145145177841187e-01 -1.871899068355560303e-01 -1.482909172773361206e-01
1.881074346601963043e-02 -2.028795033693313599e-01 -4.061951339244842529e-01 -1.169410049915313721e-01 6.508282572031021118e-02 -1.284979043703060597e-05 -1.008083522319793701e-01 2.387480288743972778e-01 -6.697782129049301147e-02 -1.505357027053833008e-01 1.362462937831878662e-01 -1.609332114458084106e-01 -4.161915183067321777e-01 4.857805743813514709e-02 1.288810074329376221e-01 1.913288682699203491e-01 -4.572364687919616699e-02 6.138621270656585693e-02 -2.604557573795318604e-01 2.186655700206756592e-01 -4.701498895883560181e-02 -1.486902385950088501e-01 3.136131465435028076e-01 1.958121657371520996e-01 2.615788877010345459e-01 1.876924484968185425e-01 6.596232298761606216e-03 -8.500247448682785034e-02 -2.312590554356575012e-02 1.594883948564529419e-02 9.629486501216888428e-02 -6.713886559009552002e-02
1.359818726778030396e-01 -1.853408664464950562e-01 -1.132719591259956360e-01 -1.852097660303115845e-01 -1.587766259908676147e-01 3.514410853385925293e-01 -1.738452464342117310e-01 -4.797938838601112366e-02 -2.088012099266052246e-01 1.031784191727638245e-01 -5.338615179061889648e-02 1.372209489345550537e-01 -1.173326373100280762e-01 9.847645461559295654e-02 1.653396487236022949e-01 1.576868146657943726e-01 2.244253307580947876e-01 7.884850353002548218e-02 -3.390412926673889160e-01 -4.435723647475242615e-02 6.441188603639602661e-02 7.434933632612228394e-02 -1.484521105885505676e-02 3.104961812496185303e-01 4.473632872104644775e-01 1.095203906297683716e-01 -6.897142529487609863e-02 -1.358258426189422607e-01 -8.110065758228302002e-02 -5.860955640673637390e-02 -2.005739212036132812e-01 -4.251258075237274170e-02
-2.064326852560043335e-01 3.681001439690589905e-02 -5.013133585453033447e-02 -2.502026967704296112e-02 6.440410390496253967e-03 3.446466326713562012e-01 -1.016155332326889038e-01 -7.479187846183776855e-02 -5.276083201169967651e-02 -2.349957972764968872e-01 3.471373766660690308e-02 -3.189523816108703613e-01 -2.688264250755310059e-01 -2.449862658977508545e-01 2.546131312847137451e-01 1.122476682066917419e-01 2.485476881265640259e-01 -2.325004488229751587e-01 -2.562906444072723389e-01 -4.731157794594764709e-02 -2.377403900027275085e-03 -9.044797718524932861e-02 -1.013593226671218872e-01 2.941459715366363525e-01 1.222958415746688843e-01 1.299421489238739014e-01 -6.794726941734552383e-04 1.370200514793395996e-01 -3.888527303934097290e-02 2.126835733652114868e-01 1.879379898309707642e-01 -1.614693850278854370e-01
-1.211798265576362610e-01 -1.551666706800460815e-01 5.526691675186157227e-02 -6.205758079886436462e-02 3.286325186491012573e-02 3.410345017910003662e-01 1.314042061567306519e-01 4.304547607898712158e-02 -4.001216888427734375e-01 4.642576724290847778e-02 -2.422288358211517334e-01 -6.159536540508270264e-02 -2.037312276661396027e-02 -8.796312659978866577e-02 -1.016702055931091309e-01 4.056785255670547485e-02 -1.038233041763305664e-01 -3.423121571540832520e-01 -7.310767192393541336e-03 -2.853844501078128815e-02 -2.124966867268085480e-02 2.351464331150054932e-01 1.214530318975448608e-01 2.416628301143646240e-01 2.584870755672454834e-01 3.471360206604003906e-01 1.176657229661941528e-01 2.166506946086883545e-01 2.247709780931472778e-01 9.016308933496475220e-02 -9.216259419918060303e-02 -1.710634678602218628e-03
1.129109878093004227e-02 -2.187336832284927368e-01 8.443024754524230957e-02 -1.347990483045578003e-01 1.026725023984909058e-01 2.383004873991012573e-01 1.295208632946014404e-01 -1.602967530488967896e-01 1.186566203832626343e-01 -2.785226516425609589e-02 -8.834924548864364624e-02 -6.553494930267333984e-02 -2.952527701854705811e-01 -1.435874104499816895e-01 2.333569154143333435e-02 1.618405282497406006e-01 -1.519451439380645752e-01 2.327155917882919312e-01 -2.679923474788665771e-01 1.756169050931930542e-01 -2.235052175819873810e-02 9.233162552118301392e-02 4.658482968807220459e-03 3.876094520092010498e-01 2.852782607078552246e-01 1.194922924041748047e-01 3.174400925636291504e-01 -1.146197617053985596e-01 2.478976845741271973e-01 -5.035914108157157898e-02 -5.121455062180757523e-03 2.065653502941131592e-01
3.632476553320884705e-02 -1.859408915042877197e-01 1.629884988069534302e-01 6.757936626672744751e-02 -1.602522134780883789e-01 -6.527122110128402710e-02 2.392930090427398682e-01 1.730423867702484131e-01 -3.821691125631332397e-02 -2.138116210699081421e-02 -1.315885335206985474e-01 8.587186038494110107e-02 -3.171060085296630859e-01 -1.042375192046165466e-01 -4.543129727244377136e-02 8.438644558191299438e-02 3.351275324821472168e-01 3.687782585620880127e-02 -1.395103484392166138e-01 -4.926601424813270569e-02 -1.083357725292444229e-02 2.077094465494155884e-01 2.342067658901214600e-02 1.702992916107177734e-01 1.585998237133026123e-01 5.871298313140869141e-01 -6.692460924386978149e-02 1.625124365091323853e-01 -6.386204808950424194e-02 2.569019235670566559e-02 -2.274854481220245361e-01 -5.468397215008735657e-02
1.036650761961936951e-01 -1.441259831190109253e-01 -2.650647461414337158e-01 -2.449457198381423950e-01 5.867718160152435303e-02 -3.692122176289558411e-02 -2.266646474599838257e-01 1.568440645933151245e-01 8.882651478052139282e-02 -3.174448907375335693e-01 -5.739974975585937500e-02 -4.294822737574577332e-02 -5.953651666641235352e-02 9.569828212261199951e-02 2.774388492107391357e-01 -5.243358388543128967e-02 2.086029620841145515e-03 -1.178517714142799377e-01 -1.058158501982688904e-01 1.200020164251327515e-01 -1.228852868080139160e-01 -1.471024602651596069e-01 1.654432266950607300e-01 3.414373099803924561e-01 2.696657478809356689e-01 2.335700392723083496e-01 4.005794227123260498e-02 2.388031631708145142e-01 1.612810492515563965e-01 1.247339099645614624e-01 3.128918409347534180e-01 7.520707696676254272e-02
6.707304157316684723e-03 5.857505649328231812e-02 -1.381367892026901245e-01 -4.430942237377166748e-02 -3.411490097641944885e-02 2.629976570606231689e-01 5.618985742330551147e-02 1.998268663883209229e-01 -5.844652652740478516e-02 -3.057850301265716553e-01 -1.473581939935684204e-01 -2.704116404056549072e-01 -1.734756976366043091e-01 5.725532397627830505e-02 1.313019394874572754e-01 2.401872426271438599e-01 1.972630620002746582e-02 9.306226670742034912e-02 -2.398153841495513916e-01 2.557334899902343750e-01 1.597348004579544067e-01 1.851766705513000488e-01 1.299028992652893066e-01 1.022762432694435120e-01 3.449092805385589600e-01 9.373714029788970947e-02 2.488700151443481445e-01 2.035103738307952881e-02 3.843252062797546387e-01 -2.622774057090282440e-02 2.133000083267688751e-02 -6.284927576780319214e-02
6.368958204984664917e-02 1.425702571868896484e-01 -9.738199412822723389e-02 -7.265976816415786743e-02 3.189694136381149292e-02 2.541517913341522217e-01 -1.622450798749923706e-01 -2.181663736701011658e-02 -8.940204046666622162e-03 -4.389517754316329956e-02 -2.757925391197204590e-01 -1.517679542303085327e-01 -3.573566973209381104e-01 2.258052378892898560e-01 2.099914401769638062e-01 4.810754954814910889e-02 2.217401377856731415e-02 -3.204300105571746826e-01 2.428156696259975433e-02 3.928394913673400879e-01 -3.560688793659210205e-01 1.091519966721534729e-01 1.558632850646972656e-01 7.559749484062194824e-02 -3.613548725843429565e-02 6.457488238811492920e-02 1.695481985807418823e-01 1.737063676118850708e-01 3.929086402058601379e-02 1.454314589500427246e-01 1.434881091117858887e-01 8.817093074321746826e-02
2.259044349193572998e-01 -1.283813565969467163e-01 -1.736454367637634277e-01 7.020424306392669678e-02 -2.550601065158843994e-01 1.952506601810455322e-02 4.679716005921363831e-02 2.165824770927429199e-01 2.238610014319419861e-02 -1.646479964256286621e-01 -2.722793817520141602e-01 -1.084279268980026245e-01 -3.273427188396453857e-01 2.054190486669540405e-01 1.863549053668975830e-01 -1.051168814301490784e-01 2.311594188213348389e-01 -6.844942271709442139e-02 5.939426273107528687e-02 1.513392627239227295e-01 -3.311032056808471680e-02 9.753200225532054901e-03 2.523334026336669922e-01 1.813569217920303345e-01 3.630307912826538086e-01 2.604431211948394775e-01 -1.923996061086654663e-01 -1.475049555301666260e-01 2.495015412569046021e-02 1.044081002473831177e-01 1.428478211164474487e-01 4.008769616484642029e-02
9.057382494211196899e-02 -2.158675640821456909e-01 1.306142192333936691e-02 -1.661892831325531006e-01 5.164538323879241943e-02 3.157551884651184082e-01 -1.138215735554695129e-01 -1.632580533623695374e-02 -5.260059237480163574e-02 -1.220958530902862549e-01 1.251559257507324219e-01 -1.328695267438888550e-01 -2.901052236557006836e-01 -1.382892727851867676e-01 8.513922989368438721e-02 -8.221950381994247437e-03 -3.455233201384544373e-02 2.701796293258666992e-01 -2.826561927795410156e-01 -2.325514405965805054e-01 3.887970373034477234e-02 4.408175498247146606e-02 3.863292634487152100e-01 2.860499024391174316e-01 1.658459007740020752e-01 2.753593325614929199e-01 -3.841883689165115356e-02 2.709526121616363525e-01 1.024568676948547363e-01 8.053921163082122803e-02 1.906740292906761169e-02 -4.429602250456809998e-02
1.365781128406524658e-01 -3.062501847743988037e-01 -2.379628457129001617e-02 -1.542361266911029816e-02 -8.712173253297805786e-02 1.188175007700920105e-01 -3.766617178916931152e-02 3.099226653575897217e-01 9.882141649723052979e-02 -1.214762255549430847e-01 -1.309946328401565552e-01 -2.386676846072077751e-03 -2.971247434616088867e-01 -6.304436177015304565e-02 4.484307765960693359e-01 -5.976473167538642883e-02 7.598510384559631348e-02 -1.193687394261360168e-01 -1.214709430932998657e-01 8.058551698923110962e-02 -3.689997792243957520e-01 -6.815340369939804077e-02 3.298399746417999268e-01 -1.131926570087671280e-02 -4.366882517933845520e-02 1.767504066228866577e-01 -1.520325429737567902e-02 1.922831535339355469e-01 -7.052584737539291382e-02 2.397618889808654785e-01 4.661633819341659546e-02 5.461721867322921753e-02
8.731198310852050781e-02 -1.996459215879440308e-01 -1.551662534475326538e-01 -2.631396055221557617e-01 -1.735096573829650879e-01 1.311491280794143677e-01 -9.425564855337142944e-02 -2.180012017488479614e-01 -5.041096010245382786e-04 -2.353980988264083862e-01 -1.230582892894744873e-01 -1.522618681192398071e-01 -1.354664862155914307e-01 2.019556086452212185e-05 6.361862272024154663e-02 1.751618236303329468e-01 -2.398659102618694305e-02 9.294889122247695923e-02 -2.479048222303390503e-01 1.533434838056564331e-01 2.591978060081601143e-03 -2.723705023527145386e-02 -9.683247655630111694e-02 2.315187603235244751e-01 3.270194828510284424e-01 7.183947414159774780e-02 1.263494491577148438e-01 4.356274753808975220e-02 -1.178201809525489807e-01 1.762316375970840454e-01 -8.664648234844207764e-02 5.180172324180603027e-01
-7.963261753320693970e-02 -1.211662515997886658e-01 -7.189080864191055298e-02 -1.665915399789810181e-01 -2.878292836248874664e-02 2.647813558578491211e-01 -3.677788376808166504e-01 8.206755667924880981e-02 -4.616913944482803345e-02 -2.053289413452148438e-01 1.093498766422271729e-01 -2.277252227067947388e-01 -7.943284511566162109e-02 -2.367855906486511230e-01 1.608142405748367310e-01 -2.900081314146518707e-02 8.435486815869808197e-03 -7.033805595710873604e-04 -2.320355772972106934e-01 3.886020556092262268e-02 1.067143082618713379e-01 1.209994480013847351e-01 4.220723807811737061e-01 -7.762615382671356201e-02 2.087991386651992798e-01 3.769149184226989746e-01 -4.179995507001876831e-02 1.131820008158683777e-01 3.778539597988128662e-02 2.420622408390045166e-01 -5.743687972426414490e-03 -1.001959070563316345e-01
-8.570029586553573608e-02 3.224241361021995544e-02 1.407454907894134521e-01 -2.328972704708576202e-02 1.991668641567230225e-01 -5.301309376955032349e-02 -2.219703420996665955e-02 2.988692820072174072e-01 -6.905835121870040894e-02 -2.263486981391906738e-01 -2.416254729032516479e-01 -1.910644322633743286e-01 -9.594077616930007935e-02 1.531895548105239868e-01 -7.660619914531707764e-02 5.608315393328666687e-02 1.923511922359466553e-01 -1.186192259192466736e-01 -2.086064070463180542e-01 1.529508531093597412e-01 -4.251094534993171692e-02 3.516969978809356689e-01 2.919954061508178711e-01 1.458313763141632080e-01 2.518293559551239014e-01 1.953677982091903687e-01 -3.242271244525909424e-01 1.100461781024932861e-01 -1.032121703028678894e-01 -1.907767355442047119e-01 -6.537099927663803101e-02 1.620059013366699219e-01
-1.053667627274990082e-02 -3.605397641658782959e-01 -1.465328186750411987e-01 -3.040848374366760254e-01 1.443703100085258484e-02 2.474878430366516113e-01 -4.626233130693435669e-02 -8.885663002729415894e-02 3.642051294445991516e-02 4.446210514288395643e-04 -5.228111892938613892e-02 -9.300179779529571533e-02 -6.309586577117443085e-03 -2.938681840896606445e-01 1.761076301336288452e-01 3.664775192737579346e-01 1.019891202449798584e-01 1.751669496297836304e-02 6.135983392596244812e-02 1.692216694355010986e-01 1.645348668098449707e-01 2.275903820991516113e-01 4.316425323486328125e-01 1.463458240032196045e-01 1.419662535190582275e-01 1.257610619068145752e-01 6.724637001752853394e-02 8.531930297613143921e-02 -6.957855820655822754e-02 -1.053525358438491821e-01 1.569966673851013184e-01 4.435893893241882324e-02
-8.448375761508941650e-02 -4.597967863082885742e-02 -1.409160625189542770e-02 -7.013713568449020386e-02 -7.378525566309690475e-03 -4.298700392246246338e-02 -1.639925837516784668e-01 -1.280751731246709824e-02 2.586049214005470276e-02 -2.060169577598571777e-01 2.515536546707153320e-02 2.772788703441619873e-02 -1.039108335971832275e-01 -2.173299342393875122e-02 1.438615173101425171e-01 1.160560473799705505e-01 2.332210838794708252e-01 -1.739607602357864380e-01 -9.935492277145385742e-02 3.215925097465515137e-01 -3.863036930561065674e-01 -1.056232824921607971e-01 -1.369369775056838989e-01 -2.753526903688907623e-02 3.791040182113647461e-01 2.406239360570907593e-01 1.052969973534345627e-02 2.874965071678161621e-01 3.775861486792564392e-02 2.565629184246063232e-01 1.288914680480957031e-01 3.473182320594787598e-01
-3.037423826754093170e-02 -2.854292690753936768e-01 -7.881039381027221680e-02 -6.067084148526191711e-02 -4.553006216883659363e-02 4.305626451969146729e-02 1.164575852453708649e-02 1.769565343856811523e-01 2.713808715343475342e-01 -4.249051585793495178e-02 -3.919999003410339355e-01 9.957184642553329468e-02 -1.368487030267715454e-01 -1.128313988447189331e-01 2.223911136388778687e-01 -1.152765154838562012e-01 2.867212295532226562e-01 1.846399903297424316e-01 -2.464641928672790527e-01 2.916524112224578857e-01 -1.635329425334930420e-02 9.352915734052658081e-02 -4.083788022398948669e-02 1.782443225383758545e-01 2.371295690536499023e-01 3.474252521991729736e-01 -3.315071389079093933e-02 -7.318868488073348999e-02 1.645038127899169922e-01 9.435243904590606689e-03 -1.473006457090377808e-01 4.800023511052131653e-02
-9.685236960649490356e-02 1.079972088336944580e-01 -1.247690618038177490e-01 -2.303675711154937744e-01 3.212978541851043701e-01 5.045991763472557068e-02 -1.552921980619430542e-01 -2.579614520072937012e-01 7.345661520957946777e-02 -4.133297204971313477e-01 -6.761942803859710693e-02 4.738414660096168518e-02 -3.617043793201446533e-01 -8.243242278695106506e-03 1.632898896932601929e-01 -2.674712054431438446e-02 1.556192487478256226e-01 -2.440544366836547852e-01 6.877268105745315552e-02 2.159435898065567017e-01 -2.944319248199462891e-01 1.323883384466171265e-01 -7.327722012996673584e-02 5.575580894947052002e-02 1.813380718231201172e-01 2.271389365196228027e-01 -1.175037622451782227e-01 9.932734072208404541e-02 -5.782678723335266113e-02 5.378690548241138458e-03 -6.575847417116165161e-02 -9.416741877794265747e-02
-1.017108112573623657e-01 -2.912637963891029358e-02 -2.227551788091659546e-01 2.959391474723815918e-02 -1.923726052045822144e-01 1.865320652723312378e-01 1.162285916507244110e-02 3.405863419175148010e-03 -2.006668895483016968e-01 1.144341453909873962e-01 -1.005791276693344116e-01 9.006816148757934570e-02 -2.560663409531116486e-02 -1.591460108757019043e-01 3.740663453936576843e-02 3.084702789783477783e-01 -7.608354091644287109e-02 -1.123127248138189316e-02 -7.300373911857604980e-02 1.347733885049819946e-01 -6.294397115707397461e-01 1.511488556861877441e-01 7.896070927381515503e-02 1.466849148273468018e-01 3.829070329666137695e-01 4.667827486991882324e-02 2.349509857594966888e-02 -9.317023307085037231e-02 1.790313869714736938e-01 1.344484928995370865e-02 -3.648574277758598328e-02 6.664856523275375366e-02
3.580507934093475342e-01 -1.505786031484603882e-01 -2.406742721796035767e-01 2.842647023499011993e-02 1.380079835653305054e-01 -3.244542330503463745e-02 -5.425530485808849335e-03 -1.707830876111984253e-01 1.057176738977432251e-01 -2.968199364840984344e-02 -1.627722680568695068e-01 -9.706992655992507935e-02 -9.955313801765441895e-02 -1.328140199184417725e-01 -1.550807897001504898e-02 2.976208329200744629e-01 1.019453480839729309e-01 2.868370339274406433e-02 -8.742123842239379883e-02 4.392501413822174072e-01 -1.450656354427337646e-01 1.805166155099868774e-01 2.191395908594131470e-01 4.753473773598670959e-02 3.108514845371246338e-01 3.007931411266326904e-01 -9.519869834184646606e-02 -8.945155888795852661e-02 -7.312573492527008057e-02 -9.563018381595611572e-02 1.716608703136444092e-01 1.136415079236030579e-01
-1.028883084654808044e-01 1.173917502164840698e-01 -2.780098468065261841e-02 -2.776077985763549805e-01 1.584254801273345947e-01 1.715845614671707153e-01 8.782240003347396851e-02 1.051979884505271912e-02 1.925808563828468323e-02 -2.461505495011806488e-02 -1.948934644460678101e-01 -2.234507054090499878e-01 -1.647138595581054688e-01 -2.899986207485198975e-01 -8.955141901969909668e-02 1.286194026470184326e-01 2.799680531024932861e-01 -3.262581303715705872e-02 -1.462863832712173462e-01 2.631033957004547119e-01 1.297460198402404785e-01 -1.797168403863906860e-01 1.713044196367263794e-02 3.026553392410278320e-01 1.463779807090759277e-02 2.869854271411895752e-01 -5.418383702635765076e-02 2.511650323867797852e-01 -1.494839489459991455e-01 1.976490616798400879e-01 2.198021113872528076e-01 -2.033084481954574585e-01
-1.222513318061828613e-01 -1.296288520097732544e-01 -3.124485015869140625e-01 -2.975259721279144287e-01 -2.101854681968688965e-01 2.321697920560836792e-01 -3.708864748477935791e-02 1.795559935271739960e-02 -1.024368628859519958e-01 1.201295480132102966e-01 -1.547044664621353149e-01 -2.394129894673824310e-02 -2.117323577404022217e-01 -1.102994009852409363e-01 1.096955090761184692e-01 1.510797888040542603e-01 2.848102152347564697e-01 1.604414135217666626e-01 -1.676941514015197754e-01 7.975491136312484741e-02 1.077589299529790878e-02 2.944177985191345215e-01 -5.861531570553779602e-02 8.609147369861602783e-02 4.467910826206207275e-01 -8.527123928070068359e-02 -1.054930873215198517e-02 2.679480426013469696e-02 -1.521737407892942429e-02 -2.658076882362365723e-01 -1.237817481160163879e-01 9.013824164867401123e-02
-1.349317934364080429e-02 -9.809654206037521362e-02 -1.463545262813568115e-01 -2.393494248390197754e-01 4.184734821319580078e-02 4.113777726888656616e-02 -1.539774835109710693e-01 -5.253513529896736145e-02 3.976923972368240356e-02 -8.613098412752151489e-02 -3.060481846332550049e-01 2.967201732099056244e-02 -1.972186118364334106e-01 -1.856014728546142578e-01 2.316213548183441162e-01 4.670031368732452393e-02 -8.101337403059005737e-02 -6.053732335567474365e-02 -3.183386623859405518e-01 3.092868626117706299e-01 1.949730366468429565e-01 1.772077679634094238e-01 9.031493961811065674e-02 2.592410445213317871e-01 2.418830841779708862e-01 -1.684107035398483276e-01 -2.515383064746856689e-02 1.712435185909271240e-01 -1.434374451637268066e-01 2.238990813493728638e-01 -2.639409899711608887e-01 1.991328001022338867e-01
-1.268966645002365112e-01 -1.966729946434497833e-02 1.274925768375396729e-01 1.391886919736862183e-01 -1.008434146642684937e-01 1.518290638923645020e-01 1.550753265619277954e-01 1.623209416866302490e-01 6.113095581531524658e-02 2.156035304069519043e-01 -8.895018696784973145e-02 7.483763247728347778e-02 -3.538940548896789551e-01 -2.344846427440643311e-01 -5.507310479879379272e-02 1.231058966368436813e-02 2.683971226215362549e-01 -7.137802988290786743e-02 -1.487070769071578979e-01 -1.444023102521896362e-01 -2.186210304498672485e-01 2.778548598289489746e-01 7.115073036402463913e-03 2.635075747966766357e-01 2.042297124862670898e-01 4.292492270469665527e-01 -9.941236115992069244e-03 1.237824484705924988e-01 -8.888092637062072754e-02 2.240004837512969971e-01 1.261854078620672226e-03 5.545434355735778809e-02
1.808900833129882812e-01 -1.001314148306846619e-01 -1.639514714479446411e-01 -5.656025558710098267e-02 -1.097113266587257385e-01 -1.322039514780044556e-01 7.142296433448791504e-02 3.103108108043670654e-01 1.406960785388946533e-01 -2.228115946054458618e-01 -2.350491285324096680e-01 -5.201706662774085999e-02 -1.264013648033142090e-01 1.933419555425643921e-01 2.854339182376861572e-01 4.508655518293380737e-02 2.537146806716918945e-01 -5.650711804628372192e-02 -2.065925449132919312e-01 6.611560285091400146e-02 -1.056022825650870800e-03 1.586637832224369049e-02 2.119263559579849243e-01 3.441000729799270630e-02 3.098535239696502686e-01 4.203233420848846436e-01 1.078466922044754028e-01 3.858419507741928101e-02 1.739893555641174316e-01 -9.591085463762283325e-02 6.554948166012763977e-03 2.138374000787734985e-01
-9.059581905603408813e-02 1.176712885499000549e-01 -2.894060872495174408e-02 -1.184035539627075195e-01 8.031541854143142700e-02 8.102907985448837280e-02 9.447015821933746338e-02 -7.340546697378158569e-02 -1.364085078239440918e-01 -3.277404308319091797e-01 -2.446772903203964233e-01 -1.568203121423721313e-01 1.711523234844207764e-01 -7.398769259452819824e-02 4.672165215015411377e-02 3.422408699989318848e-01 5.008952692151069641e-02 -8.020684123039245605e-02 -1.378646790981292725e-01 2.152462005615234375e-01 3.671655431389808655e-02 6.460705399513244629e-02 -1.752219907939434052e-02 1.438118219375610352e-01 2.836204171180725098e-01 3.723382055759429932e-01 -1.721653491258621216e-01 6.489840894937515259e-02 -2.000920325517654419e-01 3.586776554584503174e-01 1.342902630567550659e-01 -1.753848940134048462e-01
-7.016065996140241623e-03 1.451729387044906616e-01 6.196122244000434875e-02 9.314973652362823486e-02 -1.535412967205047607e-01 2.359936833381652832e-01 2.511722967028617859e-02 6.173795461654663086e-02 -2.484474927186965942e-01 -1.936670392751693726e-01 -2.577340304851531982e-01 1.351530291140079498e-02 -1.048721894621849060e-01 -2.516337335109710693e-01 8.562154322862625122e-02 2.678606808185577393e-01 -9.039687365293502808e-02 -2.232941612601280212e-02 -1.877196282148361206e-01 1.802432388067245483e-01 -3.832240104675292969e-01 -6.137556582689285278e-02 4.716407656669616699e-01 -5.979203805327415466e-02 2.072764337062835693e-01 -3.657427057623863220e-02 3.803725540637969971e-02 1.644925028085708618e-01 -9.443726390600204468e-02 7.927609235048294067e-02 1.470737755298614502e-01 2.692010439932346344e-02
2.797166109085083008e-01 1.067809178493916988e-03 -3.351021409034729004e-01 -1.519609838724136353e-01 1.039191782474517822e-01 9.260336868464946747e-03 -1.107641309499740601e-02 1.502970755100250244e-01 1.137697324156761169e-01 9.888507425785064697e-02 -1.694692075252532959e-01 -1.028418447822332382e-02 -3.385980725288391113e-01 -4.627351649105548859e-03 7.987374812364578247e-02 1.220089569687843323e-01 -7.790719717741012573e-02 -4.437747299671173096e-01 -1.725340038537979126e-01 7.398321479558944702e-02 -1.265191286802291870e-01 1.428807806223630905e-02 2.318970561027526855e-01 1.501134634017944336e-01 4.311015009880065918e-01 1.401732861995697021e-01 1.368592679500579834e-01 6.658879556198371574e-06 -3.493592143058776855e-02 -2.132095023989677429e-02 -6.264188885688781738e-02 -6.853017956018447876e-02
-6.224028021097183228e-02 -1.210559625178575516e-02 -2.241143286228179932e-01 -1.126816570758819580e-01 -2.270453236997127533e-02 4.775698184967041016e-01 -2.829246595501899719e-02 -2.675332129001617432e-01 -2.120023667812347412e-01 -1.924608647823333740e-01 -2.606979757547378540e-02 -2.283566445112228394e-02 -1.320769488811492920e-01 3.195994347333908081e-02 -9.495507180690765381e-02 2.857428193092346191e-01 2.334531210362911224e-02 -2.379907071590423584e-01 -2.264663726091384888e-01 2.073105424642562866e-01 7.911753654479980469e-02 1.280941814184188843e-01 3.498400375247001648e-02 1.300426125526428223e-01 1.776195317506790161e-01 3.426057994365692139e-01 -9.872617200016975403e-03 -7.883966900408267975e-03 -1.951306909322738647e-01 1.129269413650035858e-02 -7.850317656993865967e-02 2.325264513492584229e-01
-5.914773792028427124e-02 -2.547299861907958984e-01 -1.300396621227264404e-01 -4.553906247019767761e-02 -1.221882477402687073e-01 1.237884089350700378e-01 -6.646329071372747421e-03 -5.319057777523994446e-02 -7.345519214868545532e-02 2.382981590926647186e-02 -2.909692525863647461e-01 2.032514661550521851e-02 1.026143208146095276e-01 -1.714548617601394653e-01 3.429726064205169678e-01 2.267702817916870117e-01 -1.076640654355287552e-02 -1.598406285047531128e-01 2.931549772620201111e-02 2.209736555814743042e-01 -4.516535401344299316e-01 2.136974781751632690e-01 3.729819878935813904e-02 1.701288968324661255e-01 1.846066117286682129e-01 1.690956056118011475e-01 -2.281769663095474243e-01 -6.608996540307998657e-02 1.876473128795623779e-01 1.489215791225433350e-01 1.805516630411148071e-01 -1.226456761360168457e-01
3.876130282878875732e-01 -6.373889744281768799e-02 -8.553713560104370117e-02 -9.528336673974990845e-02 3.492115139961242676e-01 3.364470601081848145e-01 1.050652712583541870e-01 7.561752945184707642e-02 -5.654793232679367065e-03 -7.090666797012090683e-03 -6.397499144077301025e-02 1.307001896202564240e-02 -2.518439590930938721e-01 -5.323157645761966705e-03 3.070743083953857422e-01 2.492189779877662659e-02 3.723126053810119629e-01 -1.887359023094177246e-01 -1.165008172392845154e-01 2.502776980400085449e-01 -2.658277153968811035e-01 -6.084394454956054688e-02 2.310580015182495117e-02 -6.956736743450164795e-02 1.286896914243698120e-01 2.265124917030334473e-01 -1.094914302229881287e-01 -2.345727942883968353e-02 -2.332967706024646759e-02 3.491182252764701843e-02 1.127375010401010513e-02 4.683667421340942383e-02
-6.131881475448608398e-02 -1.908765286207199097e-01 -6.332337111234664917e-02 -1.825784891843795776e-01 -2.905807085335254669e-02 1.750838756561279297e-01 -8.175026625394821167e-02 -9.817153960466384888e-02 -2.276842743158340454e-01 -1.734466403722763062e-01 -1.903853267431259155e-01 -3.180294930934906006e-01 1.290767043828964233e-01 -6.946464627981185913e-02 6.858696043491363525e-02 -5.560748279094696045e-02 3.011136054992675781e-01 -2.323070764541625977e-01 -2.093256562948226929e-01 2.265618648380041122e-03 -1.855075210332870483e-01 2.235630005598068237e-01 9.238394908607006073e-03 1.381923854351043701e-01 1.296605467796325684e-01 1.867456436157226562e-01 -1.131844595074653625e-01 1.883876323699951172e-01 -2.094577401876449585e-01 3.493418693542480469e-01 8.906862884759902954e-02 -2.453161478042602539e-01
4.819949026568792760e-05 -6.553010642528533936e-02 1.098304986953735352e-01 -2.779323458671569824e-01 1.450691670179367065e-01 1.842319071292877197e-01 -7.439076155424118042e-02 1.165695339441299438e-01 -2.426560968160629272e-01 -2.182809077203273773e-02 -2.572553157806396484e-01 -8.456408232450485229e-02 -1.500437408685684204e-01 -4.275391995906829834e-02 -7.185754179954528809e-02 -1.440291106700897217e-01 -9.576310217380523682e-02 -2.848357707262039185e-02 6.267726421356201172e-02 8.535930886864662170e-03 -7.045498490333557129e-02 3.601366281509399414e-01 2.309449203312397003e-02 2.347451746463775635e-01 4.892523214221000671e-02 4.869129359722137451e-01 -9.916830807924270630e-02 1.322473436594009399e-01 3.588960468769073486e-01 5.698849260807037354e-02 -5.830923095345497131e-03 -2.148844152688980103e-01
-4.958726465702056885e-02 1.611154973506927490e-01 -3.331548571586608887e-01 -1.460748910903930664e-01 1.918173395097255707e-02 2.314396053552627563e-01 3.885343670845031738e-01 -3.104693256318569183e-02 -1.039913967251777649e-01 -4.017214775085449219e-01 8.328188955783843994e-02 2.552519738674163818e-01 -7.196025550365447998e-02 1.437206659466028214e-02 5.169955268502235413e-02 1.904856413602828979e-01 -1.015117391943931580e-01 -1.731259822845458984e-01 -1.975951939821243286e-01 1.339051723480224609e-01 3.094672039151191711e-02 1.552297025918960571e-01 -2.179976999759674072e-01 1.555620133876800537e-01 2.650084719061851501e-02 2.157735228538513184e-01 -1.006584055721759796e-02 1.114841923117637634e-01 4.016209766268730164e-02 2.493405938148498535e-01 -1.620034277439117432e-01 3.039788082242012024e-02
4.630797728896141052e-02 6.900927424430847168e-02 -9.162739664316177368e-02 -4.926522374153137207e-01 -1.581980437040328979e-01 1.982827782630920410e-01 1.267824470996856689e-01 -1.687226146459579468e-01 -3.571169376373291016e-01 1.741609536111354828e-02 -1.279239952564239502e-01 -5.506963655352592468e-02 1.112170591950416565e-01 -1.348927617073059082e-01 -3.967919573187828064e-02 1.485246568918228149e-01 2.027738392353057861e-01 1.239920109510421753e-01 -2.913542985916137695e-01 1.046400815248489380e-01 9.329085052013397217e-02 2.120629847049713135e-01 5.336268991231918335e-02 9.481068700551986694e-02 3.362671732902526855e-01 2.245204299688339233e-01 5.360626801848411560e-02 -9.848979860544204712e-02 3.385137766599655151e-03 8.678294718265533447e-02 -1.729116737842559814e-01 1.834942772984504700e-02
1.160082742571830750e-01 3.085384890437126160e-02 1.303926408290863037e-01 1.496256142854690552e-01 2.674915194511413574e-01 1.326524466276168823e-01 -6.080888956785202026e-02 6.836996227502822876e-02 -1.488727629184722900e-01 1.283608675003051758e-01 4.111277870833873749e-03 6.151547282934188843e-02 -3.546492457389831543e-01 -3.450311720371246338e-03 6.880363076925277710e-02 1.441312432289123535e-01 7.231077551841735840e-02 -1.053626984357833862e-01 -3.951230943202972412e-01 2.573328092694282532e-04 -1.839435845613479614e-01 2.447968274354934692e-01 2.139863967895507812e-01 3.287424892187118530e-02 1.842561215162277222e-01 1.743675321340560913e-01 -7.513832300901412964e-02 1.076041832566261292e-01 -2.593580186367034912e-01 1.451255977153778076e-01 -9.408493340015411377e-02 4.038571417331695557e-01
2.489533275365829468e-01 -2.508099973201751709e-01 -3.504707813262939453e-01 -4.748219996690750122e-02 5.419103428721427917e-03 1.489505320787429810e-01 2.614383995532989502e-01 1.067369729280471802e-01 3.109719157218933105e-01 -9.271435439586639404e-02 -2.935010567307472229e-02 -9.247605688869953156e-03 -2.174502760171890259e-01 -5.990604404360055923e-03 1.013710796833038330e-01 -9.177303873002529144e-03 1.532697677612304688e-01 1.074677258729934692e-01 -6.986406445503234863e-02 3.475186526775360107e-01 -7.071750611066818237e-02 1.530532389879226685e-01 -2.396365813910961151e-02 2.478256672620773315e-01 1.586858630180358887e-01 2.121274471282958984e-01 -1.375299692153930664e-01 1.084476262331008911e-01 1.255414932966232300e-01 2.073861286044120789e-02 3.354884088039398193e-01 5.864828079938888550e-02
7.164055854082107544e-02 -2.764165103435516357e-01 8.352560922503471375e-03 1.080102324485778809e-01 -1.001865714788436890e-01 1.362315267324447632e-01 8.259892463684082031e-02 -1.966483592987060547e-01 -2.910436391830444336e-01 -1.556080728769302368e-01 3.284407779574394226e-02 1.846851855516433716e-01 -2.305068075656890869e-01 -1.686744391918182373e-02 2.082223743200302124e-01 -8.011083304882049561e-02 1.837673783302307129e-01 -1.373035609722137451e-01 -6.089187785983085632e-02 3.082092404365539551e-01 -1.634088754653930664e-01 6.289270240813493729e-03 2.862475067377090454e-02 1.513691693544387817e-01 5.124532803893089294e-02 5.376225113868713379e-01 6.584598124027252197e-02 -1.017312258481979370e-01 -2.062130421400070190e-01 -1.555586457252502441e-01 7.200362533330917358e-02 7.268460839986801147e-02
2.914945483207702637e-01 2.742405533790588379e-01 -6.695928424596786499e-02 -6.948637217283248901e-02 -7.344143092632293701e-02 2.311231493949890137e-01 7.861335761845111847e-03 8.996974676847457886e-02 -2.686374187469482422e-01 4.457335919141769409e-02 -1.386508047580718994e-01 -1.268009692430496216e-01 -3.417432904243469238e-01 -1.386993750929832458e-02 2.122168987989425659e-01 1.970719993114471436e-01 -4.784292355179786682e-02 3.461747467517852783e-01 -1.601880043745040894e-01 -2.524479851126670837e-02 -1.254047602415084839e-01 7.618901878595352173e-02 -1.903548687696456909e-01 1.107521951198577881e-01 1.981082111597061157e-01 2.642407715320587158e-01 2.747588045895099640e-02 2.650074064731597900e-01 -2.206289172172546387e-01 5.627109855413436890e-02 -1.749369688332080841e-02 5.073823407292366028e-02
1.463973820209503174e-01 -1.898113191127777100e-01 -1.884514093399047852e-01 7.520385831594467163e-02 3.036005236208438873e-02 1.375504434108734131e-01 4.373081400990486145e-02 -1.735652238130569458e-01 2.710958421230316162e-01 -1.582571417093276978e-01 -2.256019562482833862e-01 -1.427821069955825806e-01 -2.012176513671875000e-01 -9.253448992967605591e-02 1.343496292829513550e-01 1.128622069954872131e-01 -4.075262695550918579e-02 -9.277416020631790161e-02 -1.901667118072509766e-01 3.542496263980865479e-01 -1.340083661489188671e-03 1.796911954879760742e-01 -1.612877100706100464e-01 2.450992763042449951e-01 1.412534266710281372e-01 2.516613602638244629e-01 -3.466777801513671875e-01 1.329505294561386108e-01 -1.270630061626434326e-01 -1.283905059099197388e-01 2.226796448230743408e-01 7.852347195148468018e-02
-1.537469327449798584e-01 -2.469073534011840820e-01 -2.799206376075744629e-01 -2.564241886138916016e-01 4.782972857356071472e-02 1.018803268671035767e-01 1.950189918279647827e-01 2.224611677229404449e-02 -1.220818683505058289e-01 -3.688346594572067261e-02 -1.057025939226150513e-01 9.409675747156143188e-02 -2.127687484025955200e-01 -9.665459394454956055e-02 2.613487541675567627e-01 1.257845759391784668e-01 8.259235322475433350e-02 -2.227818127721548080e-03 -1.569073796272277832e-01 2.345417141914367676e-01 9.976132959127426147e-02 6.108411401510238647e-02 -2.182041853666305542e-01 -1.944469660520553589e-02 3.449696600437164307e-01 -2.881914190948009491e-02 5.229643546044826508e-03 4.676423594355583191e-02 -6.798046827316284180e-02 3.818702995777130127e-01 -8.786716498434543610e-03 3.526510298252105713e-01
1.318702548742294312e-01 2.520742416381835938e-01 -3.311601877212524414e-01 -5.892391875386238098e-02 -1.484198719263076782e-01 8.439225703477859497e-02 1.740941256284713745e-01 7.825312018394470215e-02 -2.090337127447128296e-01 -1.722297817468643188e-01 -9.089029580354690552e-02 -1.724469810724258423e-01 -1.388290673494338989e-01 -8.359753340482711792e-02 2.011227160692214966e-01 -1.755286194384098053e-02 1.643921993672847748e-02 -2.394331246614456177e-01 -1.860222071409225464e-01 1.050572693347930908e-01 -9.865993261337280273e-02 1.111912429332733154e-01 -8.464910835027694702e-02 3.517590165138244629e-01 2.475550472736358643e-01 4.855711385607719421e-02 7.792028039693832397e-02 3.821814656257629395e-01 -3.250234946608543396e-02 2.816739492118358612e-03 -2.667281627655029297e-01 1.332234591245651245e-01
1.507467031478881836e-01 -1.216113790869712830e-01 -3.281302154064178467e-01 -1.197072584182024002e-02 2.305113971233367920e-01 1.335301846265792847e-01 1.819149553775787354e-01 1.031838208436965942e-01 2.211080193519592285e-01 8.310428820550441742e-03 -1.835659742355346680e-01 -4.682053625583648682e-02 -2.416626662015914917e-01 -3.634749352931976318e-02 1.187686100602149963e-01 1.193931773304939270e-01 4.233853146433830261e-02 -2.844615876674652100e-01 -2.866994440555572510e-01 2.208035206422209740e-03 -5.264794453978538513e-02 3.491779044270515442e-02 1.864355206489562988e-01 2.447580099105834961e-01 4.731211960315704346e-01 -3.242131695151329041e-02 2.427346706390380859e-01 -6.509289890527725220e-02 1.628881320357322693e-02 2.349479682743549347e-02 8.972743153572082520e-02 -8.093119412660598755e-02
-1.561126857995986938e-01 8.111452311277389526e-02 -1.151564270257949829e-01 -1.504441499710083008e-01 -2.012451877817511559e-03 2.519758343696594238e-01 3.603034913539886475e-01 2.630710601806640625e-01 -1.164427772164344788e-01 -5.573643743991851807e-02 -2.438447810709476471e-02 -4.505935311317443848e-01 -3.426094353199005127e-01 -1.855086535215377808e-01 4.012005776166915894e-02 6.103131920099258423e-02 1.555185765027999878e-01 -4.755870625376701355e-02 -7.621689140796661377e-02 2.219106405973434448e-01 -6.372927874326705933e-02 5.135754868388175964e-02 1.395423859357833862e-01 7.735870778560638428e-02 2.671001851558685303e-01 7.756521552801132202e-02 -9.783070534467697144e-02 -8.815928548574447632e-02 7.702021300792694092e-02 -2.373395301401615143e-02 1.148689761757850647e-01 -2.552675604820251465e-01
1.232820972800254822e-01 -3.714075684547424316e-02 3.870060294866561890e-02 1.644391380250453949e-02 2.228576093912124634e-01 4.259479790925979614e-02 3.072254955768585205e-01 4.346837103366851807e-02 -7.668484747409820557e-02 -1.275372952222824097e-01 -8.622926473617553711e-02 -6.737375259399414062e-02 -2.966431081295013428e-01 -6.128088757395744324e-02 -3.126913309097290039e-02 -9.980028867721557617e-02 9.681940078735351562e-03 1.613146066665649414e-01 -3.623262941837310791e-01 -6.250293552875518799e-02 -9.690447710454463959e-03 2.426674067974090576e-01 2.831203937530517578e-01 2.141699045896530151e-01 5.517398566007614136e-02 2.599294781684875488e-01 -3.557772338390350342e-01 2.594333142042160034e-02 -2.986534833908081055e-01 -4.180979914963245392e-03 -2.450387179851531982e-01 6.051571667194366455e-02
-9.399688802659511566e-03 -9.204243868589401245e-02 -1.175467669963836670e-01 -7.750438898801803589e-02 -2.994294278323650360e-02 -3.336244821548461914e-02 1.469347532838582993e-02 2.532220073044300079e-02 1.639900058507919312e-01 -1.505536884069442749e-01 -4.173570275306701660e-01 3.134998977184295654e-01 -1.957855224609375000e-01 -1.000974606722593307e-02 1.700391173362731934e-01 -5.556534603238105774e-02 3.123741149902343750e-01 1.990702152252197266e-01 -1.389386206865310669e-01 1.687010973691940308e-01 -1.401457637548446655e-01 7.551427930593490601e-02 4.677896946668624878e-02 9.808959066867828369e-02 2.147943526506423950e-01 4.350419342517852783e-01 1.452317237854003906e-01 9.572071954607963562e-03 1.730446368455886841e-01 -1.096057519316673279e-01 -9.124925360083580017e-03 2.356715649366378784e-01
-1.724443137645721436e-01 -1.694941706955432892e-02 -2.458768337965011597e-01 -1.896156519651412964e-01 -1.585308611392974854e-01 1.994833350181579590e-01 -2.525124885141849518e-02 -6.368733942508697510e-02 -8.111846446990966797e-02 -1.239341497421264648e-01 -1.486009806394577026e-01 -3.042132034897804260e-02 2.505774237215518951e-02 3.850788995623588562e-02 2.362426668405532837e-01 6.325294077396392822e-02 2.636753320693969727e-01 1.181459501385688782e-01 -1.343595683574676514e-01 2.721932828426361084e-01 1.069394499063491821e-01 2.055800408124923706e-01 -4.758230969309806824e-02 1.794756972230970860e-03 5.000576972961425781e-01 4.189342632889747620e-02 1.755086779594421387e-01 -1.348357200622558594e-01 -1.989255547523498535e-01 2.050573378801345825e-01 -9.929919242858886719e-02 2.705711126327514648e-01
1.661860942840576172e-01 3.482752013951539993e-03 1.993038132786750793e-02 -2.036252766847610474e-01 -2.665250375866889954e-02 3.701268732547760010e-01 1.340196728706359863e-01 6.583892554044723511e-02 -4.285259544849395752e-02 -9.179829061031341553e-02 -2.809210121631622314e-01 9.676646441221237183e-02 2.796074142679572105e-03 -4.827797040343284607e-02 4.502004012465476990e-02 -4.614813998341560364e-02 8.895977586507797241e-02 -4.513351246714591980e-02 -7.930073887109756470e-02 3.252696990966796875e-01 4.218711517751216888e-03 4.296388328075408936e-01 8.356851339340209961e-02 3.220972418785095215e-01 2.578273117542266846e-01 -1.300619542598724365e-01 -9.656664729118347168e-02 1.521193385124206543e-01 -5.402360856533050537e-02 3.045727908611297607e-01 -1.160753145813941956e-01 1.519212275743484497e-01
-1.815684884786605835e-01 -2.180067598819732666e-01 -2.671837210655212402e-01 3.195957466959953308e-02 8.221319317817687988e-02 1.096557378768920898e-01 -3.098986446857452393e-01 1.317310184240341187e-01 -6.703543663024902344e-02 -3.715983927249908447e-01 -2.224700003862380981e-01 -1.965913176536560059e-01 3.941129148006439209e-02 -2.751950323581695557e-01 -1.001433748751878738e-02 1.300889998674392700e-01 7.672763615846633911e-02 9.584565460681915283e-02 -1.717860102653503418e-01 1.124799400568008423e-01 9.054709225893020630e-02 -4.560318589210510254e-02 1.426162123680114746e-01 -1.749055832624435425e-01 2.184475958347320557e-01 2.896007597446441650e-01 5.825327336788177490e-02 2.203022539615631104e-01 -8.117255568504333496e-02 1.928576529026031494e-01 3.784741833806037903e-02 2.066864073276519775e-01
2.861442267894744873e-01 -1.065868586301803589e-01 4.769727960228919983e-02 -2.506647706031799316e-01 1.494690477848052979e-01 6.614010035991668701e-02 -8.744319528341293335e-02 3.268367424607276917e-02 -4.591844379901885986e-01 -2.386783659458160400e-01 -1.577017158269882202e-01 -2.723660767078399658e-01 -2.637600898742675781e-01 -7.823136448860168457e-02 3.259089589118957520e-02 5.339384824037551880e-02 1.174872443079948425e-01 1.264459043741226196e-01 -5.482830107212066650e-03 -1.103848144412040710e-01 9.714526683092117310e-02 -3.904006630182266235e-02 6.204070895910263062e-02 1.923625618219375610e-01 2.737689316272735596e-01 3.121831268072128296e-02 -5.546955764293670654e-02 2.982304990291595459e-01 7.451964914798736572e-02 2.315751910209655762e-01 -4.625924304127693176e-02 1.914844810962677002e-01
6.380385905504226685e-02 1.617224812507629395e-01 -3.507679328322410583e-02 -1.417918801307678223e-01 -7.832083851099014282e-02 3.500303030014038086e-01 1.403269469738006592e-01 -2.546508796513080597e-02 -1.427160799503326416e-01 -1.122083812952041626e-01 -2.486107498407363892e-01 9.364704787731170654e-02 -2.842060625553131104e-01 -2.214730978012084961e-01 2.400060594081878662e-01 2.383114248514175415e-01 -6.423161923885345459e-02 -1.168801039457321167e-01 -1.784547269344329834e-01 4.411639869213104248e-01 -7.655326277017593384e-02 2.293278127908706665e-01 1.241659596562385559e-01 1.624622642993927002e-01 -7.238543778657913208e-02 -1.541825979948043823e-01 -7.142760604619979858e-02 2.383733093738555908e-01 -3.889712318778038025e-02 1.120044738054275513e-01 -3.955964744091033936e-02 -2.469638921320438385e-02
1.720653176307678223e-01 2.523732185363769531e-01 6.694445759057998657e-02 -2.260057330131530762e-01 -1.310668587684631348e-01 2.399428337812423706e-01 3.083713948726654053e-01 -1.185277756303548813e-02 -2.277760803699493408e-01 -8.717611432075500488e-02 -8.831250667572021484e-02 1.304110419005155563e-02 -1.754277795553207397e-01 1.521310955286026001e-01 2.466200888156890869e-01 5.348217114806175232e-02 4.663660377264022827e-02 -5.106242001056671143e-02 -5.703811720013618469e-02 4.129473865032196045e-02 -2.286868244409561157e-01 1.086481362581253052e-01 2.890540659427642822e-01 -5.807728692889213562e-02 2.542838454246520996e-01 1.530427932739257812e-01 -4.152592644095420837e-02 3.571667373180389404e-01 1.907734274864196777e-01 1.356737804599106312e-03 2.849864065647125244e-01 -1.866710744798183441e-02
-1.311711315065622330e-02 -4.711041226983070374e-02 -3.299813270568847656e-01 1.578857004642486572e-01 -1.369428485631942749e-01 1.014763563871383667e-01 1.312299966812133789e-01 2.597896754741668701e-01 -1.038431376218795776e-02 -4.335680603981018066e-02 -1.896866261959075928e-01 -8.721841126680374146e-02 -2.940207719802856445e-01 1.947630941867828369e-01 1.951457560062408447e-01 -5.687861889600753784e-02 3.239195048809051514e-01 -2.355361543595790863e-02 3.832422196865081787e-02 1.454797387123107910e-01 -2.034744322299957275e-01 -6.436691433191299438e-02 2.769671082496643066e-01 1.304558366537094116e-01 2.002418637275695801e-01 3.494238257408142090e-01 -1.916424036026000977e-01 9.687126427888870239e-02 -3.243133798241615295e-02 1.585271060466766357e-01 1.824092864990234375e-01 6.008223071694374084e-02
8.949358761310577393e-02 1.909949928522109985e-01 -1.647919118404388428e-01 -3.432957231998443604e-01 -4.226796329021453857e-02 3.110387921333312988e-01 -6.153080984950065613e-02 -1.254788935184478760e-01 -4.322302411310374737e-04 4.534557834267616272e-02 -1.552470326423645020e-01 5.882439017295837402e-02 -2.260465621948242188e-01 -8.197896927595138550e-02 2.057801187038421631e-01 2.329996973276138306e-01 2.743066847324371338e-01 1.662245392799377441e-01 -1.972248107194900513e-01 -1.236921474337577820e-01 -1.036714166402816772e-01 8.014833182096481323e-02 -1.344016939401626587e-01 2.152620702981948853e-01 4.148947894573211670e-01 8.248538523912429810e-02 -1.228716745972633362e-01 -1.762349903583526611e-01 -1.673838794231414795e-01 8.924173563718795776e-02 -8.668679744005203247e-02 -3.363933414220809937e-02
2.788698673248291016e-01 -2.585779502987861633e-02 -1.935422122478485107e-01 1.905886083841323853e-02 -4.810820147395133972e-02 4.414590075612068176e-02 7.435378432273864746e-02 2.081192731857299805e-01 -3.082209825515747070e-01 -1.077418699860572815e-01 -6.209756433963775635e-02 -1.258020997047424316e-01 -2.601063251495361328e-01 -1.913537532091140747e-01 2.308553904294967651e-01 -1.997811533510684967e-02 4.263959452509880066e-02 -6.799967586994171143e-02 -3.845906555652618408e-01 6.820248067378997803e-02 -5.388968065381050110e-02 -1.333986073732376099e-01 -1.345124244689941406e-01 3.613667190074920654e-01 3.784087598323822021e-01 -9.049417078495025635e-02 -7.870373874902725220e-02 9.097762405872344971e-02 -2.253446429967880249e-01 1.641405373811721802e-02 1.959896273910999298e-02 2.665331028401851654e-02
1.788401305675506592e-01 -1.022227108478546143e-01 -1.796314716339111328e-01 -1.707602739334106445e-01 4.870631545782089233e-02 1.842153519392013550e-01 8.768333494663238525e-02 1.553815901279449463e-01 1.270190775394439697e-01 4.651917517185211182e-02 4.769261926412582397e-02 5.928875878453254700e-02 -4.320478141307830811e-01 1.097320243716239929e-01 1.158069446682929993e-01 1.461539417505264282e-01 -1.976086497306823730e-01 -1.933172792196273804e-01 -1.686245948076248169e-01 1.059634611010551453e-01 -4.807483404874801636e-02 1.263120472431182861e-01 2.999661266803741455e-01 1.605161428451538086e-01 3.669382631778717041e-01 3.331690132617950439e-01 2.321541160345077515e-01 -9.188330918550491333e-02 -2.145570516586303711e-02 -9.433872997760772705e-03 1.045534685254096985e-01 -2.959800884127616882e-02
-1.174427941441535950e-02 -2.027126401662826538e-02 -3.180612251162528992e-02 -2.697394192218780518e-01 -1.677209511399269104e-02 9.025584906339645386e-02 -9.277187287807464600e-02 -1.919036265462636948e-03 -8.822327479720115662e-03 -2.932480275630950928e-01 -1.295235008001327515e-01 5.841896310448646545e-02 -2.593694627285003662e-01 7.469854503870010376e-02 -3.841584175825119019e-02 1.377104222774505615e-01 -6.214890256524085999e-02 1.038849130272865295e-01 1.513805799186229706e-02 2.948514819145202637e-01 -2.580879628658294678e-01 1.535336137749254704e-03 2.665444016456604004e-01 1.749942898750305176e-01 2.042135149240493774e-01 1.365008652210235596e-01 -1.465310305356979370e-01 1.138834059238433838e-01 -3.261993825435638428e-01 6.704011559486389160e-02 4.372631311416625977e-01 2.052100449800491333e-01
2.713797092437744141e-01 -2.634792625904083252e-01 -3.005995452404022217e-01 3.400003537535667419e-02 -1.241523399949073792e-01 2.136351019144058228e-01 2.033862657845020294e-02 -7.006487995386123657e-02 -3.017593920230865479e-02 -9.612744301557540894e-02 1.977202855050563812e-02 2.192584984004497528e-02 -4.544705152511596680e-01 2.079335004091262817e-01 1.633742079138755798e-02 -4.962206259369850159e-02 2.774971723556518555e-01 -5.183704569935798645e-02 -2.951035201549530029e-01 2.103197425603866577e-01 -1.858025975525379181e-02 -1.047546938061714172e-01 -3.226906061172485352e-02 3.424329683184623718e-02 1.258102059364318848e-01 3.280687034130096436e-01 -6.355757266283035278e-02 2.202830277383327484e-02 -8.672777563333511353e-02 8.295644074678421021e-02 2.076627612113952637e-01 1.595401763916015625e-01
5.231517180800437927e-02 -7.690129429101943970e-02 -4.704177677631378174e-01 -1.099214553833007812e-01 8.031034469604492188e-02 1.588549613952636719e-01 -2.136574871838092804e-02 -7.738312333822250366e-02 -7.855131477117538452e-02 -2.375964224338531494e-01 2.513914406299591064e-01 -1.567665636539459229e-01 -2.740990817546844482e-01 1.109587177634239197e-01 8.713376522064208984e-02 1.857991218566894531e-01 2.301872819662094116e-01 1.875758916139602661e-02 -2.628974318504333496e-01 2.696777582168579102e-01 -9.331166744232177734e-03 1.127041131258010864e-01 2.394757121801376343e-01 1.725166589021682739e-01 1.349187195301055908e-01 1.870338320732116699e-01 -8.728826045989990234e-02 -4.298310726881027222e-02 -1.496272981166839600e-01 -7.955850660800933838e-02 1.824437826871871948e-01 1.419817209243774414e-01
2.943130135536193848e-01 8.890999853610992432e-02 5.182035639882087708e-02 -3.268007040023803711e-01 5.434567108750343323e-02 -3.815205767750740051e-02 -4.703278467059135437e-02 -8.754058182239532471e-02 -1.273501664400100708e-01 5.630628392100334167e-02 -2.070399373769760132e-01 -7.350187748670578003e-02 -2.269621789455413818e-01 -1.004303842782974243e-01 -4.384420439600944519e-02 -3.726719319820404053e-02 -2.485932111740112305e-01 -2.468817830085754395e-01 -8.718314021825790405e-02 4.637332260608673096e-02 -2.933086156845092773e-01 2.860623784363269806e-02 1.397141814231872559e-01 3.021775484085083008e-01 3.925064206123352051e-01 2.323327511548995972e-01 5.142657831311225891e-02 -2.088166177272796631e-01 7.410204410552978516e-02 1.897550672292709351e-01 -8.281528949737548828e-02 -1.277301758527755737e-01
-2.020769268274307251e-01 1.399395763874053955e-01 -1.968109309673309326e-01 2.275766246020793915e-02 1.859665364027023315e-01 1.384494304656982422e-01 -9.688784927129745483e-02 2.480108104646205902e-02 -1.662087626755237579e-02 -3.966948688030242920e-01 -1.358965970575809479e-02 -1.638553142547607422e-01 -3.073946535587310791e-01 -1.543436795473098755e-01 1.750967949628829956e-01 -2.048102319240570068e-01 7.016862183809280396e-02 2.475249171257019043e-01 9.626054205000400543e-03 -8.697653561830520630e-02 2.100931704044342041e-01 1.200033426284790039e-01 2.311445474624633789e-01 -2.771450765430927277e-02 2.589182555675506592e-01 3.507880270481109619e-01 -2.095500752329826355e-02 2.330729663372039795e-01 1.580171138048171997e-01 4.400467127561569214e-02 4.632313549518585205e-02 -2.211305499076843262e-02
-2.950615286827087402e-01 1.904748231172561646e-01 -3.642963245511054993e-02 3.853851556777954102e-02 4.182598087936639786e-03 2.577015757560729980e-02 1.767816692590713501e-01 2.438026247546076775e-03 1.261536031961441040e-01 1.779993921518325806e-01 -1.783520728349685669e-01 1.890897452831268311e-01 -2.756162881851196289e-01 -2.157070487737655640e-01 8.920910209417343140e-02 1.228881999850273132e-02 3.686895072460174561e-01 1.640942879021167755e-02 -9.737217426300048828e-02 -1.285175085067749023e-01 -2.227037549018859863e-01 1.608296632766723633e-01 1.001991108059883118e-01 3.580287694931030273e-01 8.983267843723297119e-02 4.022091627120971680e-01 3.205802291631698608e-02 8.164507895708084106e-02 -3.491342812776565552e-02 1.543780267238616943e-01 -7.526357471942901611e-02 -1.095515862107276917e-01
2.146424055099487305e-01 -2.009937316179275513e-01 5.597572401165962219e-02 8.126157522201538086e-02 -5.321914702653884888e-02 9.980850666761398315e-02 1.162659674882888794e-01 -2.919624745845794678e-01 -3.509362339973449707e-01 -5.433639511466026306e-02 -1.794931590557098389e-01 5.231916159391403198e-02 -1.676550060510635376e-01 -2.431273609399795532e-01 2.355329394340515137e-01 -6.089390814304351807e-02 1.032472550868988037e-01 -1.315440088510513306e-01 -3.265676498413085938e-01 2.214170247316360474e-01 -4.992086440324783325e-02 1.505334675312042236e-01 1.319402456283569336e-01 2.789366245269775391e-02 9.136860817670822144e-02 2.548629939556121826e-01 1.272342652082443237e-01 -3.156080245971679688e-01 -1.049909889698028564e-01 4.508103057742118835e-02 2.284304946660995483e-01 5.884118378162384033e-02
7.384689897298812866e-02 -2.676542401313781738e-01 -4.536940157413482666e-02 -2.689191401004791260e-01 -1.075566783547401428e-01 2.248622030019760132e-01 5.091078951954841614e-02 1.869194656610488892e-01 1.676517874002456665e-01 -3.667984604835510254e-01 1.113751530647277832e-01 3.381243720650672913e-02 -2.181381583213806152e-01 2.229340188205242157e-02 2.073829919099807739e-01 2.470491230487823486e-01 1.843482851982116699e-01 -2.870951965451240540e-02 -9.841462969779968262e-02 3.756268620491027832e-01 1.418963968753814697e-01 2.073018103837966919e-01 8.355220407247543335e-02 9.993053227663040161e-02 2.329316735267639160e-01 1.526631712913513184e-01 1.333627291023731232e-02 -4.055536538362503052e-02 -2.556567490100860596e-01 -2.530151233077049255e-02 6.824845820665359497e-02 -6.958471983671188354e-02
6.339910626411437988e-02 -7.650747150182723999e-02 -2.052541524171829224e-01 -2.440723590552806854e-02 7.590670138597488403e-02 -3.519529849290847778e-02 9.460717439651489258e-03 2.464782744646072388e-01 1.239152252674102783e-01 -2.587365210056304932e-01 1.082399040460586548e-01 1.336669921875000000e-01 -2.347094863653182983e-01 1.044875979423522949e-01 3.944700956344604492e-01 1.662584841251373291e-01 9.165472537279129028e-02 -1.412770748138427734e-01 -1.982017457485198975e-01 1.873167008161544800e-01 -1.358487308025360107e-01 -1.213386505842208862e-01 2.791904211044311523e-01 2.721672356128692627e-01 2.627702951431274414e-01 2.351963371038436890e-01 -6.790405511856079102e-02 -7.066223770380020142e-02 7.693571597337722778e-02 2.827069163322448730e-01 1.000968888401985168e-01 -2.570422738790512085e-02
1.375816166400909424e-01 -3.115196898579597473e-02 -2.329831384122371674e-02 -3.590870797634124756e-01 1.327336132526397705e-01 1.085391715168952942e-01 -8.652149699628353119e-03 1.883456259965896606e-01 1.833265274763107300e-01 -1.596863567829132080e-01 -1.106230765581130981e-01 1.001051641651429236e-04 -1.763758212327957153e-01 4.056875780224800110e-02 -1.651077158749103546e-02 5.922637134790420532e-02 2.204795628786087036e-01 -1.040866598486900330e-01 -3.504495695233345032e-02 4.721932411193847656e-01 1.742326319217681885e-01 -9.030979871749877930e-02 1.026956737041473389e-01 2.307324260473251343e-01 2.962600290775299072e-01 2.446266561746597290e-01 4.384658113121986389e-02 3.550899028778076172e-02 -6.623917818069458008e-02 1.979186683893203735e-01 3.120903968811035156e-01 9.703037329018115997e-03
1.617403887212276459e-02 2.315371483564376831e-01 1.887936592102050781e-01 1.088121533393859863e-02 9.625273197889328003e-02 7.727469503879547119e-02 4.102352634072303772e-02 3.722415119409561157e-02 -2.739038765430450439e-01 -3.196069598197937012e-02 3.923791646957397461e-02 1.282024979591369629e-01 -3.814340829849243164e-01 5.478854104876518250e-02 2.387104928493499756e-02 -1.083924621343612671e-01 4.246257245540618896e-02 1.197756528854370117e-01 -5.506286025047302246e-01 -1.230369042605161667e-02 8.295102417469024658e-02 4.947476461529731750e-02 2.372043579816818237e-01 1.677861958742141724e-01 2.956714034080505371e-01 1.944567710161209106e-01 -9.724117070436477661e-02 -8.390982635319232941e-03 -7.267316430807113647e-02 1.873873025178909302e-01 -4.968428611755371094e-02 2.153272777795791626e-01
1.789512634277343750e-01 -5.813124775886535645e-02 -2.492294460535049438e-01 5.224673077464103699e-02 9.946611244231462479e-04 1.188474521040916443e-01 -1.433183997869491577e-01 -8.629652857780456543e-02 5.972919240593910217e-02 -1.051937788724899292e-01 -2.640359997749328613e-01 1.519575715065002441e-01 -1.766594313085079193e-02 2.200351655483245850e-01 2.036108523607254028e-01 2.411619201302528381e-02 5.217507481575012207e-02 2.161668539047241211e-01 -3.648436665534973145e-01 1.247255131602287292e-01 -6.567638367414474487e-02 -9.019911289215087891e-02 -9.374450147151947021e-02 1.432695686817169189e-01 3.105894029140472412e-01 3.609521687030792236e-02 -6.756599992513656616e-02 4.177825450897216797e-01 1.844986677169799805e-01 1.619549840688705444e-01 1.003384664654731750e-01 2.689590454101562500e-01
2.894682809710502625e-02 1.090942602604627609e-02 1.559835970401763916e-01 1.517653167247772217e-01 -7.972317934036254883e-02 3.038230836391448975e-01 -1.983644366264343262e-01 -1.722278147935867310e-01 -1.471703648567199707e-01 -2.841339111328125000e-01 -2.485450506210327148e-01 -2.775747179985046387e-01 1.108637303113937378e-01 -2.395293265581130981e-01 6.269902735948562622e-02 2.007326781749725342e-01 2.307456582784652710e-01 1.199925392866134644e-01 -1.185108274221420288e-01 3.835567086935043335e-02 -1.002917662262916565e-01 2.103388011455535889e-01 1.871010512113571167e-01 3.290388286113739014e-01 1.418137550354003906e-01 2.755144834518432617e-01 -2.115243971347808838e-01 3.288698196411132812e-02 -1.577657647430896759e-02 3.632959350943565369e-02 6.158269196748733521e-02 3.105460293591022491e-02
1.299974024295806885e-01 4.155123606324195862e-02 1.192284654825925827e-02 -3.063687980175018311e-01 -1.732451021671295166e-01 -6.178037449717521667e-02 -9.575165063142776489e-02 2.137354314327239990e-01 -1.930074989795684814e-01 -2.088265269994735718e-01 -7.643929868936538696e-02 -3.396963700652122498e-02 -4.048636555671691895e-01 -2.861141860485076904e-01 -1.055599972605705261e-01 2.409173101186752319e-01 -9.118831902742385864e-02 -1.660020351409912109e-01 9.860678762197494507e-02 2.328558452427387238e-02 -3.137814104557037354e-01 1.479618698358535767e-01 1.746638417243957520e-01 6.778791546821594238e-02 1.431987136602401733e-01 9.022381156682968140e-02 -9.771609306335449219e-02 6.138629838824272156e-02 -1.057873442769050598e-01 3.304117918014526367e-01 -9.651134163141250610e-02 1.504628211259841919e-01
-2.700524926185607910e-01 5.254128575325012207e-02 -2.623522281646728516e-01 -1.334182918071746826e-01 -2.220109403133392334e-01 3.117405772209167480e-01 2.470283508300781250e-01 -1.664497256278991699e-01 9.101304458454251289e-04 1.215380057692527771e-02 -2.876429855823516846e-01 -4.745721071958541870e-02 2.960296580567955971e-03 -1.251763999462127686e-01 1.592751294374465942e-01 2.672529965639114380e-02 -2.307135611772537231e-02 -2.560769319534301758e-01 -1.152610927820205688e-01 3.550092503428459167e-02 -2.253992557525634766e-01 2.989381253719329834e-01 1.726246476173400879e-01 2.149676680564880371e-01 6.754900515079498291e-02 1.293738186359405518e-01 -2.874269187450408936e-01 4.874121397733688354e-02 2.229802161455154419e-01 3.132010251283645630e-02 6.288750469684600830e-02 1.334311366081237793e-01
1.683593392372131348e-01 -2.105771154165267944e-01 -5.656747147440910339e-02 -2.525605559349060059e-01 -1.577607244253158569e-01 1.316346079111099243e-01 2.752208113670349121e-01 -1.075181961059570312e-01 -4.322787523269653320e-01 -5.049801617860794067e-02 9.907486289739608765e-02 -1.416973955929279327e-02 -2.190130352973937988e-01 -5.285546556115150452e-02 2.006870061159133911e-01 1.054797843098640442e-01 5.152091011404991150e-02 6.029624491930007935e-02 -2.082541137933731079e-01 3.135335147380828857e-01 -1.152216941118240356e-01 9.499125182628631592e-02 7.212162017822265625e-02 -2.688551880419254303e-02 5.590515956282615662e-02 3.056989312171936035e-01 1.829619705677032471e-01 -2.471584528684616089e-01 -9.563993662595748901e-02 -3.567108139395713806e-02 2.175775915384292603e-01 6.421830505132675171e-02
-9.358725696802139282e-02 1.316218525171279907e-01 -4.350780695676803589e-02 5.417224764823913574e-02 -1.169007867574691772e-01 1.962768286466598511e-01 -7.028224878013134003e-03 -9.282226674258708954e-03 -3.752229809761047363e-01 -3.356729745864868164e-01 -2.952583432197570801e-01 1.164639517664909363e-01 6.130957230925559998e-02 -2.542668282985687256e-01 4.055064544081687927e-02 1.475888490676879883e-01 6.139775365591049194e-02 2.599455118179321289e-01 -1.597308665513992310e-01 2.264861762523651123e-01 -6.648694723844528198e-02 6.821719557046890259e-02 2.279271334409713745e-01 1.123724132776260376e-01 1.204170938581228256e-02 3.288342654705047607e-01 -2.167580723762512207e-01 1.310221701860427856e-01 -6.894851475954055786e-02 1.149196997284889221e-01 -8.074969053268432617e-03 -2.417833060026168823e-01
-1.769612729549407959e-01 -9.643858671188354492e-02 8.373682200908660889e-02 -7.497259974479675293e-02 5.081732943654060364e-02 4.053770899772644043e-01 -5.781225115060806274e-02 6.388484034687280655e-03 -1.346057206392288208e-01 -5.263022333383560181e-02 -1.340708732604980469e-01 -8.593145757913589478e-02 -1.571977511048316956e-02 7.073491066694259644e-02 1.376135796308517456e-01 1.714385151863098145e-01 -7.718303799629211426e-02 -9.248000383377075195e-02 -2.931646406650543213e-01 2.658693790435791016e-01 9.878664277493953705e-03 8.806073665618896484e-02 1.738483160734176636e-01 2.715139091014862061e-01 3.836963176727294922e-01 1.275991946458816528e-01 2.954303026199340820e-01 -1.537885665893554688e-01 1.471969038248062134e-01 1.890764012932777405e-02 -7.247067242860794067e-02 3.032829463481903076e-01
7.113794982433319092e-02 1.550359576940536499e-01 -1.066438481211662292e-01 -3.467198014259338379e-01 1.796213239431381226e-01 1.159546375274658203e-01 -1.279427576810121536e-02 1.788831502199172974e-01 -2.915976345539093018e-01 -1.821213066577911377e-01 -2.221565991640090942e-01 -4.490617290139198303e-02 1.293681710958480835e-01 -1.554053276777267456e-01 1.240207776427268982e-01 1.226805970072746277e-01 7.519551366567611694e-02 -1.775579601526260376e-01 1.558760646730661392e-02 1.850011199712753296e-01 -9.097237884998321533e-02 2.281650900840759277e-01 1.673004403710365295e-02 9.488777816295623779e-02 3.604139089584350586e-01 -2.000043727457523346e-02 -2.069763988256454468e-01 2.874002754688262939e-01 7.649708539247512817e-02 2.648432850837707520e-01 3.243920207023620605e-02 2.156533896923065186e-01
4.919913783669471741e-02 -2.638565599918365479e-01 -3.227478861808776855e-01 -5.438430607318878174e-02 3.174838125705718994e-01 1.840313225984573364e-01 -6.831495463848114014e-02 1.191800236701965332e-01 -2.282354831695556641e-01 -2.249364256858825684e-01 -2.827063798904418945e-01 -9.573274105787277222e-02 -2.348579615354537964e-01 -1.336787045001983643e-01 -1.098789423704147339e-01 -7.670620456337928772e-03 3.878690302371978760e-02 -5.303213372826576233e-02 -2.767871916294097900e-01 -7.031632214784622192e-02 -2.206100821495056152e-01 1.598469316959381104e-01 2.836388647556304932e-01 -6.516893953084945679e-02 5.736929923295974731e-02 -3.450834006071090698e-02 2.126329392194747925e-01 1.842911541461944580e-01 3.795911744236946106e-02 1.851005405187606812e-01 -4.127343744039535522e-02 -1.565574556589126587e-01
9.256526827812194824e-03 -7.646825909614562988e-02 -2.929310314357280731e-03 6.009396165609359741e-02 1.048909947276115417e-01 3.207004070281982422e-01 -3.684128820896148682e-02 1.234682053327560425e-01 -1.649183481931686401e-01 -3.325347006320953369e-01 2.716818638145923615e-02 -1.957566142082214355e-01 -1.858472824096679688e-01 -1.398036722093820572e-02 1.653148531913757324e-01 2.710522711277008057e-01 1.288688927888870239e-01 -3.378832712769508362e-03 -4.473245739936828613e-01 -1.194156110286712646e-01 5.984983965754508972e-02 2.654484473168849945e-02 2.993069291114807129e-01 -9.049003012478351593e-03 2.730185091495513916e-01 1.275200843811035156e-01 2.462494969367980957e-01 1.330950409173965454e-01 1.765788197517395020e-01 6.522152572870254517e-02 -3.856423869729042053e-02 1.289173513650894165e-01
3.239620849490165710e-02 5.390732549130916595e-03 -1.214882507920265198e-01 -2.423831373453140259e-01 2.373830601572990417e-02 -1.164953559637069702e-01 -1.130385249853134155e-01 1.950887739658355713e-01 2.445737868547439575e-01 -2.994046807289123535e-01 -8.443789929151535034e-02 -5.831578280776739120e-03 -8.435704559087753296e-02 -3.664004430174827576e-02 3.632411360740661621e-01 1.698798239231109619e-01 7.195790298283100128e-03 -8.217582851648330688e-02 -1.130785867571830750e-01 1.238164231181144714e-01 -1.293006837368011475e-01 -1.119309738278388977e-01 1.492940634489059448e-01 3.852540552616119385e-01 3.432643115520477295e-01 1.517943223007023335e-03 8.580140769481658936e-02 2.362142354249954224e-01 9.023731946945190430e-02 1.692125499248504639e-01 2.834147214889526367e-01 3.981812670826911926e-02
-7.768150884658098221e-03 -1.340539753437042236e-01 -1.671493351459503174e-01 1.412246823310852051e-01 -1.628655344247817993e-01 1.918032616376876831e-01 1.734156459569931030e-01 2.451474815607070923e-01 1.352377831935882568e-01 1.517203301191329956e-01 -1.238348856568336487e-01 1.974543482065200806e-01 -2.261571735143661499e-01 -1.817219257354736328e-01 -2.912413561716675758e-03 -1.120517626404762268e-01 1.425684243440628052e-01 1.219177693128585815e-01 -6.892891973257064819e-02 1.242295950651168823e-01 -3.059118092060089111e-01 1.256995648145675659e-01 2.048285901546478271e-01 3.585462868213653564e-01 1.335029453039169312e-01 2.538695037364959717e-01 2.678136900067329407e-02 2.698259353637695312e-01 -4.818415641784667969e-02 1.057729423046112061e-01 -2.874681651592254639e-01 3.203519061207771301e-02
1.591207534074783325e-01 -1.807592809200286865e-02 -3.788755834102630615e-01 -3.607338070869445801e-01 5.026481673121452332e-02 3.026949465274810791e-01 5.622567981481552124e-02 -4.071559011936187744e-02 -1.051790863275527954e-01 2.271173708140850067e-02 -1.687438189983367920e-01 7.369362562894821167e-02 -9.788312017917633057e-02 -9.713275730609893799e-02 2.110927850008010864e-01 2.010917067527770996e-01 4.036853909492492676e-01 1.551556028425693512e-02 -1.857843548059463501e-01 -7.417806237936019897e-02 -4.834865406155586243e-02 2.782983779907226562e-01 -1.333060413599014282e-01 6.211638450622558594e-02 2.522685527801513672e-01 5.381462164223194122e-03 6.973508000373840332e-02 -1.818523854017257690e-01 2.567096427083015442e-02 1.478059738874435425e-01 -1.084919646382331848e-01 1.081469580531120300e-01
3.649843931198120117e-01 9.485513716936111450e-02 -1.813069730997085571e-01 -2.624909579753875732e-01 2.604469656944274902e-01 -6.351218372583389282e-02 1.571908593177795410e-01 -4.214143753051757812e-02 1.305259466171264648e-01 -2.601334452629089355e-01 -8.065854758024215698e-02 4.331090673804283142e-02 -1.680057048797607422e-01 7.559123635292053223e-02 -6.915666908025741577e-02 8.851326256990432739e-02 1.005357131361961365e-01 -1.903830021619796753e-01 -2.544509768486022949e-01 3.985484838485717773e-01 -2.438617646694183350e-01 1.064337939023971558e-01 5.531370174139738083e-03 2.285443991422653198e-01 2.340875864028930664e-01 1.157937869429588318e-01 9.316992759704589844e-02 -2.463580807670950890e-03 2.378409355878829956e-02 1.552551798522472382e-02 -2.030743211507797241e-01 -7.798653841018676758e-02
-1.932983100414276123e-01 -2.077148109674453735e-01 -1.862531900405883789e-01 -7.786120474338531494e-02 -4.111766815185546875e-03 9.852433204650878906e-02 -8.135073632001876831e-02 2.143298983573913574e-01 2.616298198699951172e-01 -1.482934206724166870e-01 -3.318795859813690186e-01 1.572300940752029419e-01 -8.700492978096008301e-02 -4.493415728211402893e-02 9.116877615451812744e-02 -4.738631192594766617e-03 2.185744196176528931e-01 2.781738042831420898e-01 -5.363018438220024109e-02 1.844573318958282471e-01 -1.076129451394081116e-01 1.682172268629074097e-01 2.078346461057662964e-01 1.194676533341407776e-01 8.775123953819274902e-02 4.909664988517761230e-01 1.033274158835411072e-01 -3.035894781351089478e-02 6.407995242625474930e-03 -1.175842341035604477e-02 -2.036379128694534302e-01 1.087805926799774170e-01
3.319906443357467651e-02 -1.299840211868286133e-01 -2.065092027187347412e-01 -1.725864559412002563e-01 -3.340697288513183594e-01 1.603606492280960083e-01 3.970942273736000061e-02 -3.391947597265243530e-02 -1.799357682466506958e-01 1.326446533203125000e-01 2.784442156553268433e-02 -2.415017411112785339e-02 -3.118437528610229492e-01 -1.315645128488540649e-01 7.958443462848663330e-02 1.073232516646385193e-01 3.361491262912750244e-01 -1.137055903673171997e-01 -2.445550411939620972e-01 1.876137405633926392e-01 6.598345935344696045e-02 8.762558549642562866e-02 -2.031043916940689087e-01 8.740670233964920044e-02 4.200474321842193604e-01 2.087675780057907104e-01 -1.045784354209899902e-01 -1.936833858489990234e-01 7.035002857446670532e-02 1.326259374618530273e-01 -9.230096638202667236e-02 -6.633315235376358032e-02
-1.062855795025825500e-01 1.099561229348182678e-01 -8.401735126972198486e-02 -1.323981285095214844e-01 -9.619015455245971680e-02 3.250976204872131348e-01 2.298385463654994965e-02 2.131219357252120972e-01 -2.548343241214752197e-01 1.564253866672515869e-02 -1.540919858962297440e-02 9.108850359916687012e-02 7.697075605392456055e-02 -2.231369614601135254e-01 3.109076023101806641e-01 -1.093517467379570007e-01 1.630408912897109985e-01 -2.379703894257545471e-02 -2.086645662784576416e-01 -1.522886455059051514e-01 1.429878473281860352e-01 1.529053896665573120e-01 5.910395830869674683e-02 2.184834331274032593e-01 4.340469837188720703e-01 3.327368795871734619e-01 -9.303044527769088745e-02 -2.083444744348526001e-01 -6.407161056995391846e-02 5.088479444384574890e-02 6.450743973255157471e-02 -4.599308967590332031e-02
2.598914317786693573e-02 5.141456797719001770e-02 -1.878887116909027100e-01 -2.482211887836456299e-01 -1.273954752832651138e-02 1.870519667863845825e-01 6.678767502307891846e-02 -6.608958542346954346e-02 8.772100508213043213e-02 -1.605687290430068970e-01 -1.971568167209625244e-01 -9.847502224147319794e-03 -1.763903647661209106e-01 -2.404547929763793945e-01 4.957336932420730591e-02 1.072060093283653259e-01 3.668014109134674072e-01 -7.733845710754394531e-02 -2.195046544075012207e-01 3.746741265058517456e-02 -1.540374457836151123e-01 1.635857969522476196e-01 -1.342758536338806152e-01 -5.874644219875335693e-02 2.846302390098571777e-01 1.405654251575469971e-01 -3.132479190826416016e-01 -6.725621223449707031e-02 -3.136977553367614746e-01 1.084580570459365845e-01 -2.346996963024139404e-02 3.228588998317718506e-01
8.402154594659805298e-02 -2.978173829615116119e-02 -3.451867103576660156e-01 -1.081070974469184875e-01 1.789895258843898773e-02 2.606992982327938080e-02 3.050682544708251953e-01 -1.057331860065460205e-01 -1.957603245973587036e-01 -1.163332536816596985e-01 -1.664517968893051147e-01 2.402581833302974701e-02 -1.019911170005798340e-01 -1.535056382417678833e-01 -1.095339357852935791e-01 2.664173580706119537e-02 4.854730963706970215e-01 7.304398715496063232e-02 -2.997992932796478271e-01 1.470222920179367065e-01 -3.638157621026039124e-02 2.385937720537185669e-01 -6.486919522285461426e-02 2.349566221237182617e-01 2.832076847553253174e-01 -1.026563718914985657e-02 -1.551829725503921509e-01 9.816745668649673462e-02 -4.639146104454994202e-02 5.565276369452476501e-02 9.091574698686599731e-02 1.772852241992950439e-01
-2.088479697704315186e-01 -7.776676863431930542e-02 -1.633438169956207275e-01 -3.599652647972106934e-02 2.602522671222686768e-01 1.800885051488876343e-01 -1.076563596725463867e-01 -2.862003818154335022e-02 -1.404582726536318660e-04 1.916688121855258942e-02 -2.725086808204650879e-01 -2.417274713516235352e-01 -8.431689441204071045e-02 -2.090111672878265381e-01 4.529500752687454224e-02 4.896474257111549377e-02 -9.824213385581970215e-02 -6.253490597009658813e-02 -3.113380968570709229e-01 3.701103329658508301e-01 1.461790949106216431e-01 5.868996307253837585e-02 3.363580703735351562e-01 1.390226036310195923e-01 3.612461090087890625e-01 -7.987724244594573975e-02 -3.280885284766554832e-03 7.769677788019180298e-02 1.654049158096313477e-01 1.459390819072723389e-01 -1.180309206247329712e-01 1.058959215879440308e-01
-2.432293891906738281e-01 -2.339823842048645020e-01 1.279377262108027935e-03 -2.750002779066562653e-02 1.300825029611587524e-01 -1.453217417001724243e-01 3.376959636807441711e-02 -1.921275407075881958e-01 -2.106876224279403687e-01 -2.679839134216308594e-01 -1.082200407981872559e-01 -2.192921042442321777e-01 -1.642470955848693848e-01 -1.220321934670209885e-02 8.347517251968383789e-02 3.184371292591094971e-01 -7.899043150246143341e-03 -1.226874887943267822e-01 -3.414841294288635254e-01 -3.838517889380455017e-02 -3.719828426837921143e-01 2.100491672754287720e-01 2.419629395008087158e-01 -1.899831742048263550e-02 8.015149831771850586e-02 2.298970967531204224e-01 -1.045980118215084076e-02 -1.293340772390365601e-01 6.829254329204559326e-02 2.340593002736568451e-02 1.868149787187576294e-01 8.316017687320709229e-02
-1.139132864773273468e-02 -2.518947720527648926e-01 -1.179847940802574158e-01 1.967130042612552643e-02 -6.309924647212028503e-03 2.971703410148620605e-01 1.618344932794570923e-01 -1.545000523328781128e-01 -9.078660607337951660e-02 -1.378153860569000244e-01 -1.483055800199508667e-01 6.433032453060150146e-02 -1.375140994787216187e-01 1.103696450591087341e-01 5.043566226959228516e-02 1.506444513797760010e-01 -1.435438096523284912e-01 -1.664467006921768188e-01 1.039005629718303680e-02 2.064452171325683594e-01 -5.752442479133605957e-01 3.890111297369003296e-02 7.964610308408737183e-02 3.362981677055358887e-01 2.079038769006729126e-01 1.223093122243881226e-01 -7.941281050443649292e-02 9.191875346004962921e-03 2.171494811773300171e-01 -2.353033982217311859e-02 9.212312102317810059e-02 -1.016812250018119812e-01
-1.352181732654571533e-01 9.081900864839553833e-02 -8.514897525310516357e-02 -1.559863388538360596e-01 3.636729717254638672e-02 1.447938680648803711e-01 6.230907887220382690e-02 2.295408397912979126e-02 -2.005385756492614746e-01 -1.699486225843429565e-01 -4.893018305301666260e-01 1.017012633383274078e-02 -6.555183231830596924e-02 -2.320077270269393921e-01 -2.303607761859893799e-01 -7.725435495376586914e-02 -8.758552372455596924e-02 -3.424682319164276123e-01 6.371621042490005493e-02 1.558283269405364990e-01 -2.628942020237445831e-03 2.313661873340606689e-01 1.117038726806640625e-01 5.149570852518081665e-02 1.863726377487182617e-01 4.195637702941894531e-01 5.473022162914276123e-02 7.027235627174377441e-02 1.791008561849594116e-01 1.664097793400287628e-02 -1.276741325855255127e-01 -9.483941830694675446e-03
-1.353121995925903320e-01 -1.686430275440216064e-01 -6.499522179365158081e-02 -9.505598992109298706e-02 9.204300493001937866e-02 -2.709942637011408806e-03 4.995330423116683960e-02 1.149464845657348633e-01 -4.960989952087402344e-02 1.711238473653793335e-01 -2.662363946437835693e-01 -1.136402040719985962e-01 -9.862866252660751343e-02 -2.343074232339859009e-01 -6.569914519786834717e-02 2.833795845508575439e-01 -1.201897040009498596e-01 -5.720373243093490601e-02 -4.323422610759735107e-01 7.140831649303436279e-02 -2.734842300415039062e-01 1.276634633541107178e-01 1.732529252767562866e-01 -2.309559434652328491e-01 1.211921423673629761e-01 3.366667032241821289e-01 5.800386518239974976e-02 1.052729114890098572e-01 -1.320177167654037476e-01 2.209462821483612061e-01 1.916673928499221802e-01 -1.461768001317977905e-01
-1.318169385194778442e-01 2.451952248811721802e-01 2.429058589041233063e-02 8.304515480995178223e-02 -2.489549964666366577e-01 2.714767754077911377e-01 2.075832039117813110e-01 -5.832642689347267151e-02 -1.258878856897354126e-01 3.567493334412574768e-02 -3.060290217399597168e-01 7.450082153081893921e-02 -5.131869018077850342e-02 -1.148729473352432251e-01 2.772015929222106934e-01 -1.111932247877120972e-01 -9.000761806964874268e-02 -1.316851973533630371e-01 -1.227197796106338501e-01 1.311377584934234619e-01 -5.286556482315063477e-02 2.797817885875701904e-01 2.365937530994415283e-01 1.860084831714630127e-01 3.518999218940734863e-01 2.210872024297714233e-01 -2.989654988050460815e-02 -3.289557248353958130e-02 2.749695181846618652e-01 1.151122972369194031e-01 -9.548593312501907349e-03 1.360149234533309937e-01
-1.643435657024383545e-01 -8.523666299879550934e-03 -6.285653915256261826e-03 -3.786217272281646729e-01 1.812397837638854980e-01 3.189086318016052246e-01 -7.554420083761215210e-02 1.787965446710586548e-01 -3.745608031749725342e-01 -1.114401370286941528e-01 -2.555312216281890869e-01 6.826686859130859375e-02 -1.371766328811645508e-01 -1.023745387792587280e-01 2.518066763877868652e-01 -3.821765258908271790e-02 1.429284214973449707e-01 -4.914468526840209961e-02 9.000521153211593628e-02 6.092181429266929626e-02 5.112811177968978882e-02 2.789002656936645508e-01 -7.804775238037109375e-02 -2.724601142108440399e-02 3.275662064552307129e-01 -3.860734030604362488e-02 -3.613145276904106140e-02 -3.112615644931793213e-02 9.288102388381958008e-03 1.564890295267105103e-01 5.725464969873428345e-02 2.822331190109252930e-01
-5.187298357486724854e-02 -1.877591013908386230e-01 -8.345106989145278931e-02 -2.371119800955057144e-03 -1.471062153577804565e-01 2.067264467477798462e-01 1.552852839231491089e-01 1.771984249353408813e-01 -6.876575201749801636e-02 2.044962197542190552e-01 -1.994256824254989624e-01 2.482604086399078369e-01 -2.492160052061080933e-01 6.987380236387252808e-02 5.218629539012908936e-02 8.507364988327026367e-02 1.814827024936676025e-01 2.467835992574691772e-01 -1.261394470930099487e-01 2.505562007427215576e-01 -2.380238324403762817e-01 1.043581962585449219e-01 1.561892628669738770e-01 8.991594612598419189e-02 5.007823184132575989e-02 4.193078279495239258e-01 3.664792329072952271e-02 3.033022582530975342e-01 -1.059585958719253540e-01 3.858044371008872986e-02 -2.215257883071899414e-01 6.548822671175003052e-02
-1.815532743930816650e-01 -1.415389925241470337e-01 -1.451038122177124023e-01 -1.948547922074794769e-02 3.180630505084991455e-01 -2.844304405152797699e-02 -7.413156330585479736e-02 1.131523251533508301e-01 2.395569980144500732e-01 -2.791205644607543945e-01 -1.762926876544952393e-01 2.985411286354064941e-01 -1.027613058686256409e-01 6.582493335008621216e-02 1.029059737920761108e-01 1.225562021136283875e-01 1.973435878753662109e-01 3.848495706915855408e-02 -3.376153707504272461e-01 1.078408434987068176e-01 -1.805451959371566772e-01 3.282679244875907898e-03 2.076179906725883484e-02 3.398615121841430664e-02 2.452261149883270264e-01 2.542262971401214600e-01 2.093457989394664764e-02 1.331888586282730103e-01 -4.096650984138250351e-03 3.577235639095306396e-01 1.537378877401351929e-01 1.204107105731964111e-01
-2.298799157142639160e-01 1.014796495437622070e-01 3.985396120697259903e-03 -1.624110192060470581e-01 9.336572140455245972e-02 -7.483296841382980347e-02 -5.366706848144531250e-02 1.719804704189300537e-01 -2.162264101207256317e-02 -2.185519188642501831e-01 3.635936230421066284e-02 -1.402361392974853516e-01 -6.091241724789142609e-03 1.960224285721778870e-02 2.781429328024387360e-02 7.189898192882537842e-02 9.108543395996093750e-02 1.026060059666633606e-01 -3.521584570407867432e-01 1.245215982198715210e-01 -5.156409740447998047e-02 3.436318635940551758e-01 2.199889719486236572e-01 1.840704530477523804e-01 3.692163527011871338e-01 2.075951546430587769e-01 1.856156736612319946e-01 -1.308994144201278687e-01 -1.381884422153234482e-02 2.389868944883346558e-01 -3.195713162422180176e-01 1.905357390642166138e-01
6.580725312232971191e-04 -2.027955502271652222e-01 1.910158544778823853e-01 2.544163465499877930e-01 -9.476069360971450806e-03 2.428925037384033203e-02 8.558554947376251221e-02 7.851093262434005737e-02 -3.747361898422241211e-02 -1.310923416167497635e-02 -2.962170243263244629e-01 1.064331084489822388e-01 -2.204602509737014771e-01 2.397911623120307922e-02 1.920937895774841309e-01 1.828284189105033875e-02 1.951890885829925537e-01 -1.201199144124984741e-01 -2.131796181201934814e-01 -1.267749816179275513e-01 -6.290491670370101929e-03 2.691287696361541748e-01 7.374852895736694336e-02 3.544125258922576904e-01 3.577699512243270874e-02 4.033165574073791504e-01 -8.796189725399017334e-02 2.189305722713470459e-01 -5.829173699021339417e-02 2.944216728210449219e-01 -1.672021150588989258e-01 -3.488156944513320923e-02
2.982979118824005127e-01 -3.880058601498603821e-02 3.301011770963668823e-02 6.377462297677993774e-02 2.637351453304290771e-01 2.161711007356643677e-01 -9.380091726779937744e-02 -3.183757662773132324e-01 1.278012096881866455e-01 -2.058239281177520752e-01 -2.940070331096649170e-01 1.273418962955474854e-01 -3.356646597385406494e-01 3.529855608940124512e-02 -8.610311895608901978e-02 -1.968538761138916016e-01 3.041210584342479706e-02 -1.361498683691024780e-01 1.923339255154132843e-02 2.619357965886592865e-02 -2.317571491003036499e-01 1.985961496829986572e-01 7.016299664974212646e-02 1.681521236896514893e-01 3.444893658161163330e-01 2.000004649162292480e-01 3.576119616627693176e-02 6.472111493349075317e-02 -6.929212063550949097e-02 -1.170357093214988708e-01 9.130650013685226440e-02 1.364904493093490601e-01
2.330703884363174438e-01 1.627208143472671509e-01 -1.299492269754409790e-01 -3.122308291494846344e-02 1.003955528140068054e-01 2.892915718257427216e-02 -5.510151013731956482e-02 -2.576846778392791748e-01 1.012440547347068787e-01 1.169712021946907043e-01 -1.038122847676277161e-01 7.354999426752328873e-03 -2.805598080158233643e-01 -2.104482650756835938e-01 1.473584864288568497e-02 -1.181298196315765381e-01 4.491625726222991943e-02 -1.977594047784805298e-01 -2.121573984622955322e-01 3.429235517978668213e-01 -3.881236016750335693e-01 -1.039060205221176147e-01 2.175481766462326050e-01 9.084469825029373169e-02 2.206663340330123901e-01 2.573528289794921875e-01 -8.645799010992050171e-02 2.783922553062438965e-01 3.059873543679714203e-02 3.789914771914482117e-02 1.015961915254592896e-01 -1.253045797348022461e-01
2.952164411544799805e-01 1.019541770219802856e-01 -2.195610553026199341e-01 -1.857242137193679810e-01 1.905011385679244995e-02 2.890000864863395691e-02 -8.223259449005126953e-02 3.293020650744438171e-02 -3.158560395240783691e-01 -4.950242489576339722e-02 -8.480536937713623047e-02 1.247529610991477966e-01 -2.623595595359802246e-01 -9.965111315250396729e-02 3.894832730293273926e-01 1.803551614284515381e-01 -2.119741588830947876e-01 -2.572918683290481567e-02 -6.683922559022903442e-02 -8.204511553049087524e-02 8.363016694784164429e-02 1.388435661792755127e-01 -1.636506021022796631e-01 1.446384191513061523e-01 2.879373729228973389e-01 3.646568655967712402e-01 -1.378696784377098083e-02 2.323212921619415283e-01 -3.759669512510299683e-02 1.287630945444107056e-01 6.228828057646751404e-02 -7.872374728322029114e-03
-1.310326755046844482e-01 1.119868829846382141e-01 1.280315779149532318e-02 -1.360839009284973145e-01 -2.806600332260131836e-01 2.025398164987564087e-01 -1.998378038406372070e-01 1.493657529354095459e-01 -9.597341716289520264e-02 -8.283528685569763184e-02 -1.985425055027008057e-01 1.349269449710845947e-01 6.105671823024749756e-02 2.894856780767440796e-02 4.726723954081535339e-02 4.457661136984825134e-02 4.193172976374626160e-02 -7.913744449615478516e-02 -5.044779554009437561e-02 1.377602815628051758e-01 -4.003638625144958496e-01 -6.935922056436538696e-02 3.969521820545196533e-01 1.712876744568347931e-02 3.014080524444580078e-01 1.152267232537269592e-01 -5.171862617135047913e-02 3.283252716064453125e-01 -4.713961854577064514e-02 3.186625242233276367e-01 -1.273159831762313843e-01 9.554047137498855591e-04
9.545487165451049805e-02 -1.667439043521881104e-01 5.181373283267021179e-02 -4.034334123134613037e-01 2.404181659221649170e-01 1.825210750102996826e-01 2.139887660741806030e-01 -3.101077862083911896e-02 -1.200302392244338989e-01 -2.716756425797939301e-02 -2.617695629596710205e-01 -1.097673773765563965e-01 1.311805546283721924e-01 2.130329608917236328e-01 2.467432059347629547e-02 -1.049664337188005447e-02 -1.322191655635833740e-01 3.302095085382461548e-02 -4.069308638572692871e-01 6.085829436779022217e-02 -1.812218576669692993e-01 2.499481737613677979e-01 8.942312002182006836e-02 1.921621859073638916e-01 1.479977667331695557e-01 1.536966413259506226e-01 6.980563700199127197e-02 1.782060861587524414e-01 -1.699602752923965454e-01 2.298664450645446777e-01 9.026332199573516846e-02 -2.470604144036769867e-02
-1.565501093864440918e-01 -3.005525767803192139e-01 -2.644033432006835938e-01 9.341431409120559692e-02 7.392148673534393311e-02 3.984065949916839600e-01 -1.017236560583114624e-01 5.999908316880464554e-04 -3.310513496398925781e-02 -1.569367945194244385e-01 -1.489447355270385742e-01 2.778354799374938011e-03 -2.152241766452789307e-03 -1.169576868414878845e-02 1.202881634235382080e-01 2.564164102077484131e-01 -4.538726434111595154e-02 -1.803276687860488892e-01 1.375193893909454346e-01 7.836616784334182739e-02 -3.646416962146759033e-01 2.400318980216979980e-01 1.970954984426498413e-01 -1.339708864688873291e-01 2.114584445953369141e-01 2.866457104682922363e-01 -8.569011837244033813e-02 4.749524593353271484e-02 1.637133657932281494e-01 -7.443700917065143585e-03 -4.293474182486534119e-02 1.775458306074142456e-01
1.145562343299388885e-02 -1.181789115071296692e-01 5.118832364678382874e-02 -8.743719756603240967e-02 -1.555153634399175644e-02 2.443552762269973755e-01 2.694181203842163086e-01 -1.442507095634937286e-02 1.338721951469779015e-03 -3.301572054624557495e-02 -1.729860901832580566e-01 -4.836258292198181152e-02 6.839214265346527100e-02 1.760139912366867065e-01 -1.426655501127243042e-01 8.788029849529266357e-02 5.875713750720024109e-02 3.776688128709793091e-02 -3.406973481178283691e-01 1.534539461135864258e-01 -2.305965870618820190e-02 1.526329070329666138e-01 -1.842091679573059082e-01 3.365604281425476074e-01 3.163267672061920166e-01 3.071477413177490234e-01 -1.928423792123794556e-01 1.767980009317398071e-01 -2.225616872310638428e-01 2.541926205158233643e-01 2.245352715253829956e-01 -5.342064052820205688e-02
7.820758968591690063e-02 -1.753384619951248169e-01 -2.869131565093994141e-01 -3.418873846530914307e-01 -1.695687919855117798e-01 3.161623477935791016e-01 9.489910304546356201e-02 -1.288997083902359009e-01 -9.942357242107391357e-02 5.226806551218032837e-02 -2.201056927442550659e-01 5.516260489821434021e-02 3.068036958575248718e-02 1.346771325916051865e-02 1.898792386054992676e-01 1.073016449809074402e-01 3.463619649410247803e-01 1.157476231455802917e-01 -3.648078143596649170e-01 1.508919149637222290e-01 1.707796007394790649e-03 1.726664900779724121e-01 7.726661115884780884e-02 9.018858522176742554e-02 3.054575920104980469e-01 4.177295137196779251e-03 -8.098500967025756836e-02 -1.508660316467285156e-01 -1.726558506488800049e-01 4.635686427354812622e-02 2.244619093835353851e-02 9.253162890672683716e-02
-6.463558226823806763e-02 2.925203554332256317e-02 -2.543518841266632080e-01 -1.474321037530899048e-01 -1.604752540588378906e-01 2.615638673305511475e-01 7.897786796092987061e-02 -2.584394812583923340e-01 -1.575220376253128052e-01 2.685290016233921051e-02 6.892129778861999512e-02 1.125021725893020630e-01 -1.406417936086654663e-01 7.422264199703931808e-03 1.100473999977111816e-01 9.527160227298736572e-02 -1.726889014244079590e-01 -2.239491194486618042e-01 8.021017163991928101e-02 1.878578066825866699e-01 -5.444961786270141602e-01 2.847338020801544189e-01 1.097886636853218079e-01 1.818790137767791748e-01 1.439613848924636841e-01 2.128491997718811035e-01 1.109514683485031128e-01 1.272122934460639954e-02 -7.506901025772094727e-02 1.195922121405601501e-01 -5.629465728998184204e-02 -1.067017540335655212e-01
1.512524485588073730e-02 1.530794352293014526e-01 4.307912290096282959e-02 1.237171217799186707e-01 -1.929689049720764160e-01 1.517955362796783447e-01 -2.146747410297393799e-01 1.744139194488525391e-01 -7.622548192739486694e-02 -2.792728245258331299e-01 -1.840617805719375610e-01 -4.877642728388309479e-03 -1.057016942650079727e-02 1.193370819091796875e-01 -4.385739192366600037e-02 1.271564960479736328e-01 -1.320472210645675659e-01 1.252059936523437500e-01 -1.020923033356666565e-01 2.272294163703918457e-01 -4.993624687194824219e-01 1.633512675762176514e-01 3.274551331996917725e-01 1.190174147486686707e-01 1.853483468294143677e-01 2.618659138679504395e-01 3.253033384680747986e-02 1.877250075340270996e-01 3.034668043255805969e-02 1.748457252979278564e-01 -6.551282107830047607e-02 6.798838824033737183e-02
-4.964148253202438354e-02 6.995184812694787979e-03 -5.843506008386611938e-02 -8.546357857994735241e-04 -1.662673801183700562e-01 4.027719199657440186e-01 1.174182221293449402e-01 -8.308095484972000122e-02 -1.335636079311370850e-01 -7.891810685396194458e-02 -2.475799173116683960e-01 3.972600027918815613e-02 -5.131018906831741333e-02 -2.678128182888031006e-01 1.602734476327896118e-01 2.108235284686088562e-02 -4.518555011600255966e-03 -3.807367011904716492e-02 -1.328724771738052368e-01 6.960793584585189819e-02 -1.560895144939422607e-01 3.815232217311859131e-01 1.638445854187011719e-01 5.153135955333709717e-02 3.004478514194488525e-01 6.041057407855987549e-02 -2.261316180229187012e-01 -1.358567029237747192e-01 3.799619674682617188e-01 2.365025430917739868e-01 -9.105055779218673706e-02 -2.411692030727863312e-02
2.146289050579071045e-01 -9.244930744171142578e-02 1.944632977247238159e-01 -1.472855508327484131e-01 -8.089508861303329468e-02 8.323096483945846558e-02 -1.320282071828842163e-01 1.006593778729438782e-01 -2.265648096799850464e-01 -1.038457453250885010e-01 3.785860165953636169e-02 -4.120506346225738525e-02 -1.948699206113815308e-01 9.063994139432907104e-02 5.835438147187232971e-02 1.940097473561763763e-02 -2.351359091699123383e-02 -1.896534115076065063e-01 6.535724550485610962e-02 5.869752168655395508e-02 -9.526179730892181396e-02 4.926573038101196289e-01 1.985464096069335938e-01 3.895189464092254639e-01 1.472160220146179199e-01 2.714381515979766846e-01 -3.514747694134712219e-02 2.574722170829772949e-01 -7.386471331119537354e-02 1.844402104616165161e-01 -2.214415557682514191e-02 1.990279853343963623e-01
-2.357918582856655121e-02 6.205714493989944458e-02 -1.573196798563003540e-01 -8.450490422546863556e-03 -7.630316913127899170e-02 3.356036841869354248e-01 3.025563955307006836e-01 4.274043813347816467e-02 -3.039259612560272217e-01 8.502064645290374756e-02 -2.196396440267562866e-01 2.998406765982508659e-03 -8.242619037628173828e-02 -9.294950962066650391e-02 1.934209913015365601e-01 -8.096870779991149902e-02 -1.197735220193862915e-01 1.572812721133232117e-02 4.960671439766883850e-02 2.417907714843750000e-01 5.265786871314048767e-02 2.975735664367675781e-01 1.301566958427429199e-01 1.526333093643188477e-01 2.385101616382598877e-01 3.272592127323150635e-01 2.349807880818843842e-02 -8.763198554515838623e-02 2.770043015480041504e-01 2.096922397613525391e-01 1.326584070920944214e-01 1.846794486045837402e-01
-1.723431348800659180e-01 4.298680275678634644e-02 -1.161206737160682678e-01 -2.884806394577026367e-01 1.518069654703140259e-01 2.408536374568939209e-01 -1.674509346485137939e-01 7.251658290624618530e-02 -6.842429190874099731e-02 9.961503744125366211e-02 -5.175862908363342285e-01 -1.623211055994033813e-01 -2.297770082950592041e-01 1.636194288730621338e-01 2.825446194037795067e-03 -1.835476979613304138e-02 6.251715868711471558e-02 1.841975301504135132e-01 3.021546266973018646e-02 9.432289004325866699e-02 -1.011931300163269043e-01 1.957572251558303833e-01 2.485012263059616089e-01 -4.637531936168670654e-02 2.478045225143432617e-01 -7.749065011739730835e-02 1.221299245953559875e-01 5.222204700112342834e-02 -1.324457526206970215e-01 2.691774368286132812e-01 -1.232103109359741211e-01 -1.352148056030273438e-01
7.375834882259368896e-02 9.037309139966964722e-02 -1.747106313705444336e-01 5.723034963011741638e-02 6.963968276977539062e-02 2.654756307601928711e-01 1.202364116907119751e-01 1.610413193702697754e-01 -4.424997791647911072e-02 -4.854938015341758728e-03 -2.413931675255298615e-02 1.118794307112693787e-01 -7.302781939506530762e-02 1.929066330194473267e-01 -5.484282597899436951e-02 -5.436233803629875183e-02 1.081562340259552002e-01 -3.385121375322341919e-02 -3.000974953174591064e-01 2.998554110527038574e-01 -1.496134400367736816e-01 3.440177738666534424e-01 1.368485093116760254e-01 8.056996762752532959e-02 1.111695691943168640e-01 2.580444514751434326e-01 -2.045809477567672729e-01 4.785589501261711121e-02 -4.238697588443756104e-01 2.336558699607849121e-01 -2.043676227331161499e-01 1.241047680377960205e-01
1.330018639564514160e-01 -1.976967006921768188e-01 -4.460606351494789124e-02 -1.367627382278442383e-01 1.376532912254333496e-01 -1.428343355655670166e-01 1.957298070192337036e-02 -1.640142053365707397e-01 -2.014649361371994019e-01 1.960240304470062256e-02 1.001518964767456055e-01 3.144719898700714111e-01 -2.749665677547454834e-01 -3.339015841484069824e-01 2.213483676314353943e-02 1.144607961177825928e-01 6.601987034082412720e-02 -2.217629998922348022e-01 -1.801290661096572876e-01 2.348941415548324585e-01 -1.530784964561462402e-01 -3.482417389750480652e-02 6.458085030317306519e-02 3.067868649959564209e-01 1.978576034307479858e-01 1.448866873979568481e-01 1.889715045690536499e-01 4.547011852264404297e-02 1.642984002828598022e-01 2.170918285846710205e-01 3.255287185311317444e-02 2.610010206699371338e-01
2.139053791761398315e-01 -9.152943640947341919e-02 -2.538752555847167969e-01 -2.666262686252593994e-01 -5.819611251354217529e-02 -2.805039053782820702e-03 -1.170287877321243286e-01 -1.056463569402694702e-01 -3.101858794689178467e-01 -4.748626798391342163e-02 -2.689411938190460205e-01 1.734413653612136841e-01 -2.260684520006179810e-01 -4.924946650862693787e-02 2.361752688884735107e-01 1.135187670588493347e-01 -3.234530091285705566e-01 -7.040867954492568970e-02 -2.426798641681671143e-02 -7.777229620842263103e-05 1.183379665017127991e-01 1.767238378524780273e-01 -1.762181147933006287e-02 1.786150187253952026e-01 2.346844673156738281e-01 3.241389691829681396e-01 1.196476668119430542e-01 9.935552626848220825e-02 -2.267594039440155029e-01 1.545851398259401321e-02 -1.758744716644287109e-01 6.675387173891067505e-02
3.964222595095634460e-02 1.588823050260543823e-01 -1.377597004175186157e-01 -6.797705590724945068e-02 -5.004788562655448914e-02 4.080474376678466797e-01 1.394179463386535645e-01 -1.141714379191398621e-01 -3.111535310745239258e-01 2.337444387376308441e-02 -1.815464049577713013e-01 -5.973884090781211853e-02 -6.433764845132827759e-02 -4.527584835886955261e-02 1.163474395871162415e-01 -7.917084544897079468e-02 -1.222578287124633789e-01 -1.661332845687866211e-01 -1.588517278432846069e-01 1.057463139295578003e-01 -1.250426769256591797e-01 9.125640243291854858e-02 2.653990983963012695e-01 1.381388604640960693e-01 3.271012306213378906e-01 2.657767534255981445e-01 1.136422604322433472e-01 -1.467632651329040527e-01 3.305190503597259521e-01 2.482940703630447388e-01 -2.024119719862937927e-02 1.112958937883377075e-01
-1.393468379974365234e-01 5.117500573396682739e-02 -2.636132538318634033e-01 -7.229512184858322144e-02 -9.740741550922393799e-02 3.317883610725402832e-01 7.609314471483230591e-02 -1.304086595773696899e-01 -4.211277365684509277e-01 -8.237649500370025635e-02 -2.869831165298819542e-03 -7.877795398235321045e-02 -2.586239576339721680e-01 1.555221676826477051e-01 2.027653008699417114e-01 2.274020761251449585e-01 1.219470649957656860e-01 -2.714948356151580811e-02 -2.291333377361297607e-01 1.850519701838493347e-02 2.210709005594253540e-01 2.370125055313110352e-01 1.846120208501815796e-01 1.883788555860519409e-01 -2.937124855816364288e-02 2.190807610750198364e-01 1.785044968128204346e-01 1.668829172849655151e-01 1.305837482213973999e-01 8.379364758729934692e-02 -5.580915510654449463e-02 -8.831648528575897217e-02
5.411788448691368103e-02 2.041402161121368408e-01 -1.230662688612937927e-01 4.032525699585676193e-03 3.531661629676818848e-02 3.310129046440124512e-01 7.557724416255950928e-02 -6.050584465265274048e-02 -2.629176378250122070e-01 8.067738264799118042e-02 -3.475787639617919922e-01 -6.001143157482147217e-02 -2.415330260992050171e-01 -1.168280914425849915e-01 2.964273095130920410e-01 3.828284144401550293e-02 -2.244168370962142944e-01 -2.869558893144130707e-02 1.308265626430511475e-01 3.402214348316192627e-01 -2.742646634578704834e-01 2.249715030193328857e-01 1.435754895210266113e-01 5.189367756247520447e-02 8.538225293159484863e-02 1.883993893861770630e-01 1.409698873758316040e-01 1.299675405025482178e-01 8.965029567480087280e-02 1.944599598646163940e-01 -4.514574073255062103e-03 -8.037069812417030334e-03
-2.558768689632415771e-01 -4.636090248823165894e-02 -9.316159039735794067e-02 -1.216881275177001953e-01 1.929646730422973633e-01 1.999345719814300537e-01 1.255268603563308716e-01 1.397693306207656860e-01 -3.931254744529724121e-01 -2.052494436502456665e-01 -4.219855368137359619e-01 -1.088671162724494934e-01 -3.130857944488525391e-01 -1.393303424119949341e-01 -1.171558573842048645e-01 2.063809186220169067e-01 -8.698915131390094757e-03 -1.959311217069625854e-01 1.368888616561889648e-01 5.579744651913642883e-02 1.421291828155517578e-01 1.856657117605209351e-01 7.252109795808792114e-02 2.036639302968978882e-01 1.785009354352951050e-01 5.776714533567428589e-02 2.331483922898769379e-02 7.070375978946685791e-02 1.719133108854293823e-01 5.743035674095153809e-02 -2.636583149433135986e-02 4.336284473538398743e-03
2.441149117657914758e-04 -1.505219787359237671e-01 -3.078105747699737549e-01 -9.657129645347595215e-02 3.363370895385742188e-01 1.315749883651733398e-01 -1.303099989891052246e-01 7.759121060371398926e-02 -3.394089639186859131e-01 -1.681276559829711914e-01 -3.264003098011016846e-01 -1.374511718750000000e-01 -2.674122452735900879e-01 -9.749147295951843262e-02 -4.145650565624237061e-02 -1.570286899805068970e-01 -1.744012534618377686e-02 6.889759749174118042e-02 -1.939042508602142334e-01 -1.266471892595291138e-01 -1.242370232939720154e-01 6.778485327959060669e-02 2.189235389232635498e-01 7.447110861539840698e-02 1.198235750198364258e-01 2.011311054229736328e-02 1.108134239912033081e-01 2.238488048315048218e-01 -1.262484025210142136e-02 1.984555125236511230e-01 -3.024072200059890747e-02 -3.061814904212951660e-01
-2.396615296602249146e-01 1.196355298161506653e-01 4.715732485055923462e-02 -7.276709377765655518e-02 2.501847147941589355e-01 6.768594961613416672e-03 1.598694324493408203e-01 4.204481840133666992e-02 -5.975834280252456665e-02 -6.899379938840866089e-02 9.348866343498229980e-02 2.526245266199111938e-02 -1.353552639484405518e-01 -7.047673314809799194e-02 3.180144429206848145e-01 4.240306094288825989e-02 6.203826144337654114e-02 1.066861152648925781e-01 -3.421574831008911133e-01 2.129200100898742676e-01 -6.385141517966985703e-03 3.003304898738861084e-01 3.396389186382293701e-01 2.072261422872543335e-01 2.312314808368682861e-01 1.607381105422973633e-01 2.327626794576644897e-01 1.502451207488775253e-02 -3.062850832939147949e-01 4.678523633629083633e-03 -1.571212708950042725e-01 9.184620529413223267e-02
-1.854827702045440674e-01 1.461797803640365601e-01 2.309145964682102203e-02 -1.245982050895690918e-01 4.709545522928237915e-02 -8.946901187300682068e-03 4.321915209293365479e-01 3.163874447345733643e-01 -1.325923018157482147e-03 -1.328880637884140015e-01 -9.422659873962402344e-02 -9.253748506307601929e-02 -2.033250033855438232e-01 3.427949175238609314e-02 -8.994025178253650665e-03 5.478217080235481262e-02 -7.628797739744186401e-02 1.514355540275573730e-01 -1.172801703214645386e-01 2.167442291975021362e-01 -1.470632255077362061e-01 8.088628947734832764e-02 2.795647680759429932e-01 9.999991953372955322e-02 1.725494414567947388e-01 3.652298748493194580e-01 -7.476104889065027237e-03 -3.211506828665733337e-02 -3.333791792392730713e-01 -5.494996160268783569e-02 -1.531180590391159058e-01 2.249633073806762695e-01
2.305872589349746704e-01 -1.596952229738235474e-01 -2.105160951614379883e-01 -2.520334534347057343e-02 6.905872374773025513e-02 -2.439185082912445068e-01 -2.588173747062683105e-01 1.573117822408676147e-01 -1.627457737922668457e-01 -1.321633756160736084e-01 -7.133418321609497070e-02 2.165130972862243652e-01 -3.431775569915771484e-01 -4.896289110183715820e-02 -3.469731658697128296e-02 1.907880008220672607e-01 1.030924022197723389e-01 -1.025423854589462280e-01 -2.830562889575958252e-01 -4.072377085685729980e-02 1.927856123074889183e-03 2.707826197147369385e-01 6.511528789997100830e-02 2.580960094928741455e-01 2.684479951858520508e-01 8.031712472438812256e-02 -1.364647150039672852e-01 2.024832367897033691e-02 -2.551412442699074745e-03 2.504456639289855957e-01 4.259999096393585205e-02 2.397690415382385254e-01
-1.169344186782836914e-01 -5.256627872586250305e-02 4.924055561423301697e-02 -1.768222451210021973e-01 -5.012059211730957031e-02 -1.955813169479370117e-02 -3.259237855672836304e-02 1.357911992818117142e-02 3.298238813877105713e-01 -5.021376907825469971e-02 -3.195382058620452881e-01 3.101752400398254395e-01 -2.198862731456756592e-01 1.660954765975475311e-02 8.216607570648193359e-02 -1.738276518881320953e-02 2.036999017000198364e-01 1.552726775407791138e-01 -3.335514366626739502e-01 2.644877731800079346e-01 -1.907419115304946899e-01 1.533865034580230713e-01 1.252621114253997803e-01 2.099784016609191895e-01 9.912385046482086182e-02 4.086928367614746094e-01 2.934452332556247711e-02 -5.719283223152160645e-02 1.401067823171615601e-01 -8.660901337862014771e-02 -1.423680223524570465e-02 7.488077133893966675e-02
-1.716383248567581177e-01 -1.448206007480621338e-01 -5.154875665903091431e-02 -1.716978996992111206e-01 6.303912401199340820e-02 -1.832505501806735992e-02 1.478157937526702881e-01 -2.594182193279266357e-01 -7.657451182603836060e-02 -1.461010426282882690e-01 -1.410624235868453979e-01 -6.030116695910692215e-03 5.034942552447319031e-02 5.680000409483909607e-02 1.854844093322753906e-01 1.144550442695617676e-01 2.243229746818542480e-01 -3.511256724596023560e-02 -3.670395910739898682e-01 7.376898080110549927e-02 9.301207959651947021e-02 2.334344536066055298e-01 9.302198886871337891e-03 2.459257096052169800e-01 3.279444575309753418e-01 6.531485915184020996e-02 -3.232270479202270508e-02 8.909393101930618286e-02 3.923882544040679932e-02 3.615030646324157715e-01 -5.214366316795349121e-02 3.903862833976745605e-01
1.003979146480560303e-01 -1.862811483442783356e-02 -9.534554183483123779e-02 3.798503894358873367e-03 -3.400756791234016418e-02 2.392496615648269653e-01 -2.255052775144577026e-01 -7.377316057682037354e-02 -7.002319395542144775e-02 -1.359428763389587402e-01 -9.751681983470916748e-02 -3.396411836147308350e-01 -3.099001944065093994e-01 -9.726043045520782471e-02 1.446770876646041870e-01 4.992934316396713257e-02 -5.062903836369514465e-02 8.604017086327075958e-03 -3.982940316200256348e-01 -7.932593673467636108e-02 2.813250720500946045e-01 6.222566589713096619e-02 1.811641603708267212e-01 2.171009629964828491e-01 2.397812455892562866e-01 2.266796529293060303e-01 8.162307739257812500e-02 2.906436026096343994e-01 2.121099680662155151e-01 6.748583912849426270e-02 -2.088215947151184082e-02 8.984197676181793213e-02
-3.572835028171539307e-01 -6.200323347002267838e-03 -3.061585724353790283e-01 2.114197239279747009e-02 -9.684032946825027466e-02 9.525847434997558594e-02 7.244756817817687988e-02 -5.030297860503196716e-02 -7.759994361549615860e-03 -1.158523485064506531e-01 -1.681717038154602051e-01 -1.435858905315399170e-01 -7.866347581148147583e-02 4.437999054789543152e-02 1.833482533693313599e-01 3.656674027442932129e-01 -1.490650177001953125e-01 -1.350898146629333496e-01 5.908906459808349609e-02 4.267430305480957031e-02 -3.055704534053802490e-01 2.937489449977874756e-01 3.267213106155395508e-01 1.425280719995498657e-01 5.112256854772567749e-02 2.278726696968078613e-01 -1.271178573369979858e-01 1.685730218887329102e-01 1.608285605907440186e-01 8.828596025705337524e-02 1.106176376342773438e-01 1.285092979669570923e-01
-1.235333234071731567e-01 -3.043671846389770508e-01 -2.259698323905467987e-02 -2.334501966834068298e-02 3.237267211079597473e-02 -5.328466743230819702e-02 1.920224279165267944e-01 -8.924903720617294312e-02 9.444443881511688232e-02 -2.131059393286705017e-02 -1.292162090539932251e-01 1.068860292434692383e-01 -2.848458886146545410e-01 1.906103640794754028e-02 4.103323221206665039e-01 2.074816375970840454e-01 2.975518703460693359e-01 -7.065171748399734497e-02 -3.430814445018768311e-01 -1.460804492235183716e-01 -2.743004560470581055e-01 7.307053357362747192e-02 7.665546238422393799e-02 -2.181191295385360718e-01 1.103588789701461792e-01 3.423472046852111816e-01 3.911954164505004883e-02 8.059415966272354126e-02 -3.140294179320335388e-02 4.340936243534088135e-02 -1.782074011862277985e-02 6.857587397098541260e-02
3.613379895687103271e-01 -2.254628688097000122e-01 -3.227085471153259277e-01 -1.249497872777283192e-03 -2.191978991031646729e-01 1.352894902229309082e-01 2.214077711105346680e-01 5.563089251518249512e-02 5.070059746503829956e-02 -2.511472702026367188e-01 -7.815152406692504883e-02 -6.394632160663604736e-02 -2.696834802627563477e-01 -3.516581282019615173e-02 3.107779920101165771e-01 1.020277589559555054e-01 1.364290416240692139e-01 1.209101732820272446e-02 -5.748875811696052551e-02 -5.661405157297849655e-03 -8.797454088926315308e-02 1.386113911867141724e-01 2.151674330234527588e-01 5.351847410202026367e-02 5.455338209867477417e-02 2.249382585287094116e-01 -1.008234471082687378e-01 -2.216396629810333252e-01 3.520143451169133186e-03 2.003689408302307129e-01 1.315951496362686157e-01 2.657834589481353760e-01
1.592081040143966675e-02 -1.987805217504501343e-01 -8.522997051477432251e-02 -7.367301732301712036e-02 -2.581193670630455017e-02 2.162916064262390137e-01 1.023072153329849243e-01 6.663288921117782593e-02 -2.353116571903228760e-01 2.229796536266803741e-02 -2.141278386116027832e-01 -1.386185437440872192e-01 -4.695396870374679565e-02 -5.802531540393829346e-02 3.490340337157249451e-02 2.953370213508605957e-01 -3.350811004638671875e-01 -1.692558974027633667e-01 -1.793771982192993164e-01 2.169599682092666626e-01 -3.704181909561157227e-01 2.874765694141387939e-01 2.361124455928802490e-01 2.692367732524871826e-01 1.569844484329223633e-01 -5.570437293499708176e-03 -1.009421497583389282e-01 -1.392958164215087891e-01 1.514171510934829712e-01 1.300240457057952881e-01 5.636135861277580261e-02 6.852255761623382568e-02
-1.526658236980438232e-01 -1.662127077579498291e-01 5.139063671231269836e-02 -1.795230209827423096e-01 2.437030375003814697e-01 -3.564554080367088318e-02 -5.019085109233856201e-02 -5.780580267310142517e-02 -3.655253052711486816e-01 -2.888911664485931396e-01 -1.191397011280059814e-01 -6.340516358613967896e-02 -3.664340078830718994e-01 -6.769288331270217896e-02 2.490440011024475098e-02 1.295095384120941162e-01 -1.958959251642227173e-01 -1.801522076129913330e-01 7.112018764019012451e-02 3.365056589245796204e-02 -4.129905626177787781e-02 9.931427240371704102e-02 1.784613728523254395e-01 1.404797881841659546e-01 2.781952619552612305e-01 1.318054497241973877e-01 1.371713280677795410e-01 3.489812314510345459e-01 5.123861134052276611e-02 -3.964527323842048645e-02 -2.664339244365692139e-01 7.361011952161788940e-02
5.213765799999237061e-02 1.009983196854591370e-01 -1.405736654996871948e-01 -2.104119211435317993e-01 3.180862963199615479e-01 -1.390550378710031509e-02 -1.627336256206035614e-02 9.755497425794601440e-02 -2.623658180236816406e-01 -1.121495664119720459e-01 -1.589644700288772583e-01 4.046115558594465256e-03 -9.033767879009246826e-02 -1.488577723503112793e-01 9.048858284950256348e-02 -7.937136292457580566e-02 8.840814977884292603e-02 1.781729161739349365e-01 -3.484247922897338867e-01 3.697643578052520752e-01 -8.295116573572158813e-02 3.144509494304656982e-01 2.543456852436065674e-01 7.382340729236602783e-02 1.637522131204605103e-01 6.057123467326164246e-02 1.580865234136581421e-01 3.219708451069891453e-04 1.479604095220565796e-01 2.430772036314010620e-01 -1.752019375562667847e-01 1.401683837175369263e-01
2.920728921890258789e-01 -2.627662941813468933e-02 -2.538160681724548340e-01 1.347720064222812653e-02 -6.546158343553543091e-02 1.482022553682327271e-01 -1.149017959833145142e-01 1.028032153844833374e-01 -2.088314294815063477e-02 -1.008148714900016785e-01 -2.193949073553085327e-01 3.879996016621589661e-03 -3.645249083638191223e-02 2.487816810607910156e-01 1.650891453027725220e-01 -1.137758865952491760e-01 1.904310733079910278e-01 -2.247960865497589111e-01 -1.038069128990173340e-01 3.148733824491500854e-02 -4.156861603260040283e-01 2.172047458589076996e-02 6.176291406154632568e-02 2.298854589462280273e-01 1.728141307830810547e-01 3.223884701728820801e-01 1.380189415067434311e-02 -1.088264733552932739e-01 2.510164380073547363e-01 -2.436876296997070312e-02 -2.262925952672958374e-01 2.192525863647460938e-01
-1.022642403841018677e-01 -1.925364732742309570e-01 -1.513103246688842773e-01 -1.277524530887603760e-01 -2.551709860563278198e-02 1.456722430884838104e-02 4.020267724990844727e-02 -4.875558614730834961e-02 8.503539115190505981e-02 -1.057856678962707520e-01 -3.271448314189910889e-01 3.689695894718170166e-01 -4.379694908857345581e-02 -6.778913736343383789e-02 2.798126637935638428e-01 7.717118412256240845e-02 2.611567974090576172e-01 2.158884555101394653e-01 -4.326658695936203003e-02 1.935255825519561768e-01 -2.824541330337524414e-01 7.599425315856933594e-02 5.743902921676635742e-02 6.361199915409088135e-02 1.656556874513626099e-01 3.870496451854705811e-01 1.613215357065200806e-01 4.254656657576560974e-02 1.453474014997482300e-01 -8.774708956480026245e-02 8.147843927145004272e-02 2.616626322269439697e-01
9.828220307826995850e-02 2.346928464248776436e-03 -1.092743650078773499e-01 -6.881870329380035400e-02 1.157569065690040588e-01 5.271061882376670837e-02 8.970754593610763550e-02 1.377379298210144043e-01 1.439356356859207153e-01 -1.682639420032501221e-01 -1.338382214307785034e-01 1.939464546740055084e-02 -3.235630989074707031e-01 6.513772159814834595e-02 1.336615830659866333e-01 2.460299804806709290e-02 -1.518723927438259125e-02 -4.814203381538391113e-01 -1.241365075111389160e-01 1.554255336523056030e-01 1.052292808890342712e-01 4.866211116313934326e-02 1.863384395837783813e-01 2.009885013103485107e-01 4.686269462108612061e-01 2.370550185441970825e-01 5.987650528550148010e-02 -5.871235579252243042e-02 -1.713809072971343994e-01 1.332205832004547119e-01 5.400841683149337769e-02 -2.067312002182006836e-01
-5.270149558782577515e-02 1.543617397546768188e-01 1.694434583187103271e-01 -5.333011150360107422e-01 -4.686290398240089417e-02 -4.683023318648338318e-02 6.873857975006103516e-02 7.562246918678283691e-02 -2.946709096431732178e-01 -2.550601065158843994e-01 -1.424435079097747803e-01 -7.191375643014907837e-02 -1.739165484905242920e-01 -3.224490210413932800e-02 9.233588725328445435e-02 1.913005411624908447e-01 6.907241046428680420e-02 -2.458547502756118774e-01 -6.945617496967315674e-02 8.196064829826354980e-02 -2.219412289559841156e-02 3.073365390300750732e-01 4.806819930672645569e-02 7.816600054502487183e-02 4.092852175235748291e-01 2.287333272397518158e-02 9.454774111509323120e-02 2.785740979015827179e-02 4.461697489023208618e-02 1.259853690862655640e-01 2.517659217119216919e-02 1.237262785434722900e-01
1.734405159950256348e-01 1.361577361822128296e-01 -5.131907761096954346e-02 -2.088896483182907104e-01 -1.440267711877822876e-01 -3.804212808609008789e-02 -3.564925491809844971e-02 1.226271912455558777e-01 -1.717234104871749878e-01 -1.519359350204467773e-01 -9.271194785833358765e-02 -9.571306407451629639e-03 -3.715219497680664062e-01 -2.599365711212158203e-01 -2.189351804554462433e-02 2.111073732376098633e-01 4.104933142662048340e-02 -3.012070059776306152e-01 1.025145798921585083e-01 -2.066983841359615326e-02 -2.471541613340377808e-01 2.483248114585876465e-01 2.445821017026901245e-01 -6.980875506997108459e-03 5.852276459336280823e-02 1.016532927751541138e-01 -1.318100988864898682e-01 1.497205942869186401e-01 1.173192709684371948e-01 2.850255370140075684e-01 -9.579727798700332642e-02 3.331881165504455566e-01
-9.379871189594268799e-02 -1.925909817218780518e-01 -1.830825358629226685e-01 -1.585847735404968262e-01 3.881252706050872803e-01 4.165768995881080627e-02 -7.065617293119430542e-02 -2.337559685111045837e-02 -2.005183249711990356e-01 -1.204203590750694275e-01 -4.611828327178955078e-01 -1.195241510868072510e-01 -2.408545613288879395e-01 5.703279748558998108e-02 -7.300455868244171143e-02 -1.408464368432760239e-02 -1.127536129206418991e-02 -1.078152284026145935e-01 -3.614939004182815552e-02 -1.956662684679031372e-01 -1.592808365821838379e-01 9.160571545362472534e-02 -3.480080887675285339e-02 2.855053357779979706e-02 2.625276148319244385e-01 7.439098507165908813e-02 9.265348315238952637e-02 2.558220028877258301e-01 3.285847976803779602e-02 2.913052439689636230e-01 -2.531585097312927246e-01 -5.837219953536987305e-02
1.255656331777572632e-01 7.489888370037078857e-02 -1.162035167217254639e-01 -2.734840512275695801e-01 6.413786113262176514e-02 -1.974077075719833374e-01 -5.539292469620704651e-02 -2.315970361232757568e-01 -1.371843516826629639e-01 -7.224503159523010254e-02 -3.780535757541656494e-01 -5.533898249268531799e-03 -4.889775216579437256e-01 -2.144194543361663818e-01 -1.539210043847560883e-02 -5.190355330705642700e-02 -7.188455760478973389e-02 -2.289997190237045288e-01 1.979396790266036987e-01 9.422907978296279907e-02 5.160128232091665268e-03 1.713970303535461426e-01 3.398652747273445129e-02 5.354527756571769714e-02 2.510186731815338135e-01 2.600418627262115479e-01 8.073570579290390015e-02 2.299820035696029663e-01 -3.413659706711769104e-02 6.116523966193199158e-02 -2.383502386510372162e-02 3.046397306025028229e-02
1.496676653623580933e-01 1.221249923110008240e-01 -6.615503132343292236e-02 -1.509940475225448608e-01 4.887854214757680893e-03 3.812482208013534546e-02 2.355242148041725159e-03 -1.753466427326202393e-01 -3.262544870376586914e-01 -1.176760345697402954e-01 -1.557581573724746704e-01 3.146969154477119446e-02 -1.829135864973068237e-01 2.381663322448730469e-01 2.510428130626678467e-01 2.359178066253662109e-01 -4.930844530463218689e-02 4.290478676557540894e-02 -9.727469831705093384e-02 -8.214847743511199951e-02 9.056357294321060181e-02 2.845017611980438232e-01 4.418423771858215332e-02 1.973946690559387207e-01 2.932275235652923584e-01 2.449959069490432739e-01 -7.190313190221786499e-02 3.466702699661254883e-01 -1.618829071521759033e-01 3.089366257190704346e-01 -6.972491741180419922e-02 2.170381136238574982e-02
-4.557455703616142273e-02 -7.967448234558105469e-02 -1.924242675304412842e-01 -3.145519495010375977e-01 -2.518165409564971924e-01 5.609044805169105530e-02 7.232996076345443726e-02 1.353671867400407791e-02 -2.075806707143783569e-01 -1.837812066078186035e-01 5.405646935105323792e-02 1.330229938030242920e-01 -1.865178495645523071e-01 -9.358783811330795288e-02 -6.679896265268325806e-02 2.424114644527435303e-01 4.091490805149078369e-02 -2.153211273252964020e-02 -1.959608942270278931e-01 4.058706760406494141e-01 -2.217428386211395264e-02 2.147468365728855133e-02 3.245289251208305359e-02 3.486413061618804932e-01 1.164186820387840271e-01 2.354820817708969116e-01 3.098666109144687653e-02 -3.080344758927822113e-02 -3.198360204696655273e-01 3.188132494688034058e-02 2.610947489738464355e-01 9.030375629663467407e-02
1.608850508928298950e-01 1.306815296411514282e-01 -5.528651177883148193e-02 -1.685035526752471924e-01 -9.203469008207321167e-02 2.188747376203536987e-01 1.333907842636108398e-01 -1.448665261268615723e-01 1.513230502605438232e-01 -1.480214893817901611e-01 -3.179179728031158447e-01 2.404251694679260254e-01 -2.469818145036697388e-01 -6.158297136425971985e-02 1.450042724609375000e-01 1.251666396856307983e-01 1.238744780421257019e-01 -1.089383736252784729e-01 -2.396282106637954712e-01 4.480590522289276123e-01 -7.345502078533172607e-02 2.097404301166534424e-01 1.825991421937942505e-01 2.164291888475418091e-01 -8.415103703737258911e-02 -6.581566482782363892e-02 3.362448886036872864e-02 2.033762037754058838e-01 7.483186572790145874e-02 9.390585869550704956e-02 -3.104013158008456230e-03 -2.048578113317489624e-01
3.336919248104095459e-01 9.491693228483200073e-02 -8.292199671268463135e-02 -1.498593389987945557e-01 1.334444433450698853e-01 3.929775208234786987e-02 -1.387799084186553955e-01 -5.838000681251287460e-03 -2.014813423156738281e-01 -9.261368960142135620e-02 -1.568170264363288879e-02 2.936810255050659180e-01 -1.902733296155929565e-01 3.328015282750129700e-02 5.463173612952232361e-02 4.068015217781066895e-01 7.856801897287368774e-02 -9.707498550415039062e-02 1.141941621899604797e-01 8.912441134452819824e-02 3.909349068999290466e-02 2.206775844097137451e-01 5.497511103749275208e-02 3.727630376815795898e-01 2.327773272991180420e-01 3.022616207599639893e-01 -9.766505099833011627e-03 1.390056461095809937e-01 2.978293783962726593e-02 9.146384149789810181e-02 -2.257667630910873413e-01 -1.274401992559432983e-01
1.983617665246129036e-03 -6.675899028778076172e-02 1.359963715076446533e-01 1.161519065499305725e-01 -9.179466217756271362e-02 4.051258414983749390e-02 2.178182154893875122e-01 -2.640277147293090820e-02 -9.307349100708961487e-03 1.782608479261398315e-01 -2.493008077144622803e-01 1.203389242291450500e-01 -4.082608520984649658e-01 -2.718608379364013672e-01 9.363254159688949585e-02 1.641126722097396851e-02 1.958615928888320923e-01 -3.194114565849304199e-02 -4.326690360903739929e-02 -5.990723893046379089e-02 -9.033968672156333923e-03 1.678080558776855469e-01 4.345530271530151367e-02 3.033869266510009766e-01 1.436412185430526733e-01 5.052731037139892578e-01 -1.246414408087730408e-01 2.154546529054641724e-01 -9.858908504247665405e-02 6.299801915884017944e-02 -1.545143574476242065e-01 -6.897000223398208618e-02
1.473768204450607300e-01 -6.716209929436445236e-03 -9.268123656511306763e-02 -1.821678280830383301e-01 -2.372642233967781067e-02 2.954738140106201172e-01 6.137556210160255432e-02 6.643230468034744263e-02 -1.019316166639328003e-01 -1.460916250944137573e-01 -1.087220534682273865e-01 -1.123460084199905396e-01 -2.729379832744598389e-01 -3.551070392131805420e-02 1.027708351612091064e-01 3.980555534362792969e-01 1.154520586133003235e-01 -3.379858657717704773e-02 -4.015045464038848877e-01 -1.859725117683410645e-01 1.603950560092926025e-01 1.176891624927520752e-01 1.762441098690032959e-01 -3.196386620402336121e-03 1.899882405996322632e-02 2.085423171520233154e-01 1.274047642946243286e-01 1.814716011285781860e-01 3.586038649082183838e-01 8.047918975353240967e-02 -1.540966629981994629e-01 8.200170099735260010e-02
-5.944940447807312012e-02 -1.605594605207443237e-01 -4.252392426133155823e-02 2.298699459061026573e-03 5.052709206938743591e-02 2.267464399337768555e-01 1.130336001515388489e-01 -5.845520645380020142e-02 -1.682637631893157959e-01 -1.548897325992584229e-01 -2.345924973487854004e-01 1.090601459145545959e-02 -1.605891138315200806e-01 -2.323085516691207886e-01 -6.333526223897933960e-02 3.001983463764190674e-01 2.787564992904663086e-01 -2.475670576095581055e-01 -3.187420368194580078e-01 2.124643176794052124e-01 2.012479864060878754e-02 1.364721208810806274e-01 7.271293550729751587e-03 5.060794577002525330e-02 3.507449328899383545e-01 5.471795052289962769e-02 -1.054829917848110199e-03 -2.183851301670074463e-01 -3.032651841640472412e-01 5.532765388488769531e-02 -1.843888759613037109e-01 -8.517261594533920288e-02
1.001814454793930054e-01 -1.325507164001464844e-01 -2.139437794685363770e-01 9.559447318315505981e-02 1.890786364674568176e-02 -5.832366645336151123e-02 5.632695555686950684e-02 2.583741843700408936e-01 2.799240648746490479e-01 -1.313733607530593872e-01 -2.950261235237121582e-01 -2.894151490181684494e-03 -3.483548760414123535e-01 8.479828387498855591e-02 3.116602897644042969e-01 2.443542703986167908e-03 2.566279768943786621e-01 -1.850817054510116577e-01 -5.608830228447914124e-02 9.123399853706359863e-02 -1.705019623041152954e-01 -1.358553394675254822e-02 1.814366728067398071e-01 1.455862075090408325e-01 2.721116840839385986e-01 2.909076511859893799e-01 -2.060127072036266327e-02 -3.401375189423561096e-02 -1.136582419276237488e-01 1.635007411241531372e-01 1.915957778692245483e-01 -6.232031062245368958e-02
-5.302369967103004456e-02 6.980878859758377075e-02 -1.455264240503311157e-01 3.629866987466812134e-02 -1.157679110765457153e-01 3.347521424293518066e-01 -1.238656640052795410e-01 -3.511054441332817078e-02 -2.090319842100143433e-01 5.918478965759277344e-02 -1.808758229017257690e-01 -1.002218388020992279e-02 -1.679799556732177734e-01 -1.160471737384796143e-01 2.826882302761077881e-01 -5.604933947324752808e-02 1.569363474845886230e-01 -1.828196048736572266e-01 -9.594943374395370483e-02 -9.516727924346923828e-02 1.355287581682205200e-01 4.127551019191741943e-01 -5.062085576355457306e-03 3.201626837253570557e-01 3.620379269123077393e-01 1.790829002857208252e-01 -1.921809911727905273e-01 -1.257125586271286011e-01 -1.352138221263885498e-01 -9.321138262748718262e-02 6.981646269559860229e-02 -8.789967745542526245e-02
-4.684408381581306458e-02 1.014977023005485535e-01 -2.982096076011657715e-01 -1.712480783462524414e-01 -8.842138200998306274e-02 -1.019709110260009766e-01 9.708210080862045288e-02 -1.314891874790191650e-01 -1.906769126653671265e-01 -1.342725306749343872e-01 -1.810985803604125977e-01 -1.019444167613983154e-01 -8.717872202396392822e-02 -7.916114293038845062e-03 8.919412642717361450e-02 1.543320715427398682e-01 -4.453532397747039795e-02 1.242842376232147217e-01 -7.063593715429306030e-02 -1.314533352851867676e-01 -2.914827764034271240e-01 -7.771442085504531860e-02 2.628230154514312744e-01 3.894225656986236572e-01 1.655793040990829468e-01 1.394173353910446167e-01 3.568403422832489014e-01 5.406419932842254639e-02 -2.174572795629501343e-01 3.293865621089935303e-01 -4.059587419033050537e-02 -3.654261305928230286e-02
1.091358065605163574e-01 -2.121947892010211945e-02 -1.125098764896392822e-02 -4.221055209636688232e-01 1.037218607962131500e-03 -1.647778004407882690e-01 2.112574726343154907e-01 -1.931359060108661652e-02 -2.398048788309097290e-01 -3.423679471015930176e-01 -8.521094918251037598e-02 -1.164389550685882568e-01 -2.910749614238739014e-01 -5.728280171751976013e-02 8.316656202077865601e-02 1.687786877155303955e-01 -6.779615581035614014e-02 -8.402992784976959229e-02 1.015334427356719971e-01 1.750971376895904541e-02 -1.212771683931350708e-01 2.570318877696990967e-01 -1.235287413001060486e-01 1.361237317323684692e-01 3.164301812648773193e-01 4.426884651184082031e-02 2.913809008896350861e-02 3.145118951797485352e-01 1.324282735586166382e-01 2.079014778137207031e-01 1.202797070145606995e-01 6.569959223270416260e-02
9.946954995393753052e-02 -1.217484772205352783e-01 2.682604826986789703e-02 -1.067426651716232300e-01 4.961738595739006996e-04 1.787346303462982178e-01 1.768555492162704468e-01 1.225884407758712769e-01 3.777793422341346741e-02 -1.515733897686004639e-01 -3.812016248703002930e-01 -5.247163120657205582e-03 2.092779725790023804e-01 1.697174161672592163e-01 1.117986533790826797e-02 -8.671416342258453369e-02 -4.625302553176879883e-02 -1.281149592250585556e-02 -4.908916354179382324e-01 -9.973261505365371704e-02 -2.144181430339813232e-01 3.263122737407684326e-01 1.479497998952865601e-01 2.222063690423965454e-01 3.393891155719757080e-01 2.999589312821626663e-03 -9.150994569063186646e-02 3.969600796699523926e-02 -8.959930390119552612e-03 1.725079715251922607e-01 8.329297415912151337e-03 5.413895472884178162e-02
1.405795365571975708e-01 3.121004207059741020e-03 -1.757295615971088409e-02 -3.905299901962280273e-01 -1.504146866500377655e-02 -8.205326646566390991e-02 7.821664959192276001e-02 5.649944767355918884e-02 -3.722814619541168213e-01 -2.037202864885330200e-01 -2.564694583415985107e-01 -5.761574581265449524e-02 -4.147950112819671631e-01 -6.075840070843696594e-02 -1.822484098374843597e-02 1.952175498008728027e-01 7.172173261642456055e-02 -1.093290969729423523e-01 2.163612544536590576e-01 -6.914561241865158081e-02 -2.663024663925170898e-01 1.247416213154792786e-01 2.372883493080735207e-03 4.008611291646957397e-02 2.737599909305572510e-01 9.230862557888031006e-02 4.711079224944114685e-02 2.991003915667533875e-02 9.062002063728868961e-04 2.779734432697296143e-01 -1.155828125774860382e-02 1.642950624227523804e-01
-4.162707179784774780e-02 -1.840751059353351593e-02 -2.015985399484634399e-01 -1.395307034254074097e-01 -1.572440564632415771e-01 1.504140440374612808e-02 1.323534995317459106e-01 -5.174390599131584167e-02 1.102515608072280884e-01 7.125197350978851318e-02 -4.143927395343780518e-01 -1.305982321500778198e-01 -5.758320912718772888e-02 -2.808856964111328125e-01 -1.353581994771957397e-02 3.333220481872558594e-01 -1.110616922378540039e-01 -1.592807769775390625e-01 -2.697634100914001465e-01 8.025468885898590088e-02 -2.541127502918243408e-01 3.103725910186767578e-01 2.117437869310379028e-01 1.490233391523361206e-01 -1.150361150503158569e-01 1.701103150844573975e-01 1.054564192891120911e-01 -3.018165193498134613e-02 2.365310788154602051e-01 8.324203640222549438e-02 -2.558500505983829498e-02 -1.748209595680236816e-01
6.570522673428058624e-04 -3.755485415458679199e-01 -2.348056249320507050e-02 -7.607197016477584839e-02 -8.664725348353385925e-03 2.182739973068237305e-01 -1.891071908175945282e-02 2.472875714302062988e-01 -5.923503264784812927e-02 -1.291015297174453735e-01 9.572777897119522095e-02 -1.485313773155212402e-01 -1.954603195190429688e-01 -1.187197491526603699e-01 1.432751268148422241e-01 1.496535539627075195e-01 -1.660932451486587524e-01 2.139267474412918091e-01 -1.061228886246681213e-01 -1.487976759672164917e-01 -4.978945478796958923e-02 -3.668940439820289612e-02 2.218345403671264648e-01 2.292531877756118774e-01 4.145440459251403809e-01 3.164277970790863037e-01 -2.033272236585617065e-01 7.502920925617218018e-02 -5.077367182821035385e-03 5.925046652555465698e-02 1.450746655464172363e-01 -2.022328078746795654e-01
-7.151640951633453369e-02 -2.161202281713485718e-01 -1.892040371894836426e-01 -3.008469343185424805e-01 -4.581955447793006897e-02 1.931855380535125732e-01 1.881459653377532959e-01 -1.417474150657653809e-01 -8.024057745933532715e-02 -4.994311034679412842e-01 -2.916337549686431885e-01 -6.009355559945106506e-02 -1.122012510895729065e-01 -1.874258220195770264e-01 -5.185114964842796326e-02 -7.698518037796020508e-02 -1.787465661764144897e-01 1.445146799087524414e-01 -2.923181466758251190e-02 1.857745349407196045e-01 -2.242816835641860962e-01 9.890238195657730103e-02 1.353205740451812744e-01 -5.310364440083503723e-02 1.400808840990066528e-01 2.421509921550750732e-01 -1.320885419845581055e-01 9.174516052007675171e-02 -4.902505874633789062e-02 -1.695351004600524902e-01 9.516146034002304077e-02 -1.111397892236709595e-01
2.697728872299194336e-01 -3.290238678455352783e-01 -1.215169131755828857e-01 -7.196600548923015594e-03 7.927414029836654663e-02 9.737912565469741821e-02 -2.631956525146961212e-02 5.364373326301574707e-02 2.088719010353088379e-01 -2.416481375694274902e-01 1.020528376102447510e-01 5.193575285375118256e-03 -1.225737184286117554e-01 -1.852039992809295654e-01 1.769461482763290405e-01 7.069884240627288818e-02 -6.933664530515670776e-02 -1.869660243391990662e-02 -1.361892223358154297e-01 1.174711808562278748e-01 -3.770994544029235840e-01 -1.633448451757431030e-01 1.080823838710784912e-01 2.031784057617187500e-01 3.271010220050811768e-01 3.138825893402099609e-01 -1.278120577335357666e-01 1.990029066801071167e-01 2.443006820976734161e-02 4.360393434762954712e-02 1.847672313451766968e-01 1.710809469223022461e-01
2.693000808358192444e-02 3.704000636935234070e-02 -8.677107840776443481e-02 -7.211107731563970447e-05 -3.610270470380783081e-02 4.619333148002624512e-01 -2.242129296064376831e-02 -2.112590223550796509e-01 -1.294645965099334717e-01 -1.470122188329696655e-01 -1.163423284888267517e-01 1.204584985971450806e-01 -2.454441189765930176e-01 1.823723912239074707e-01 6.028385087847709656e-02 1.013330221176147461e-01 -1.354130171239376068e-02 -2.238252907991409302e-01 -2.594683170318603516e-01 2.738099694252014160e-01 6.410378962755203247e-02 -6.248939409852027893e-02 1.900778412818908691e-01 6.870879977941513062e-02 1.801413893699645996e-01 2.833535671234130859e-01 -1.584355384111404419e-01 1.265042228624224663e-03 -2.741891443729400635e-01 -1.016665324568748474e-01 1.460092812776565552e-01 2.657268643379211426e-01
6.459988653659820557e-02 -1.582153886556625366e-01 -1.355197876691818237e-01 -6.169209256768226624e-02 5.708034336566925049e-02 2.841109633445739746e-01 1.317412555217742920e-01 3.300890326499938965e-02 4.818191006779670715e-02 -1.569274812936782837e-01 -2.072112113237380981e-01 -2.009440660476684570e-01 2.580703236162662506e-02 -3.173755705356597900e-01 1.448970586061477661e-01 1.880773007869720459e-01 2.555079385638237000e-02 -1.215834077447652817e-02 -5.120526254177093506e-02 -3.984692990779876709e-01 -4.953390359878540039e-02 1.866278201341629028e-01 1.884179264307022095e-01 -8.004638552665710449e-02 3.058817088603973389e-01 2.923779487609863281e-01 2.816730737686157227e-01 8.681555837392807007e-02 -1.170979216694831848e-01 2.340429872274398804e-01 4.283535759896039963e-03 -4.849818348884582520e-02
-2.785994112491607666e-01 -2.134689688682556152e-01 -1.049781665205955505e-01 -7.284466922283172607e-02 -8.876373060047626495e-03 1.962914466857910156e-01 -1.121338531374931335e-01 -1.058770809322595596e-02 -9.054245054721832275e-02 3.950874134898185730e-02 -5.023564398288726807e-02 -2.648448348045349121e-01 -1.305301636457443237e-01 -2.472338378429412842e-01 1.601324528455734253e-01 1.826072484254837036e-01 -1.010162830352783203e-01 1.275727525353431702e-02 -2.486874759197235107e-01 2.569877803325653076e-01 1.208428740501403809e-01 -8.981943130493164062e-02 3.375554457306861877e-02 3.425653278827667236e-01 4.250628054141998291e-01 1.429354399442672729e-01 -2.754790335893630981e-02 -6.649278104305267334e-02 -3.008217178285121918e-02 -2.661572210490703583e-02 -4.123834893107414246e-02 3.171696066856384277e-01
1.012572720646858215e-01 2.141962349414825439e-01 3.704543411731719971e-02 -1.520686447620391846e-01 2.347888946533203125e-01 2.904784083366394043e-01 -2.676903009414672852e-01 -1.126884575933218002e-02 1.921846866607666016e-01 -1.426439881324768066e-01 -1.773441731929779053e-01 5.542149767279624939e-02 -2.622995078563690186e-01 -4.059126228094100952e-02 -6.254394352436065674e-02 -6.619539856910705566e-02 9.710165858268737793e-02 -5.169848352670669556e-02 1.289514154195785522e-01 1.996093690395355225e-01 -2.199556827545166016e-01 9.675731998868286610e-04 1.728433668613433838e-01 5.368328467011451721e-02 3.675093948841094971e-01 3.872745037078857422e-01 -2.037941664457321167e-01 1.728776693344116211e-01 -2.276507578790187836e-02 -1.279331296682357788e-01 -1.201765984296798706e-01 -5.560107529163360596e-03
-1.121973469853401184e-01 -2.276495099067687988e-01 -1.819768846035003662e-01 1.472080312669277191e-02 -1.712144464254379272e-01 -2.267169505357742310e-01 1.570392251014709473e-01 2.920097708702087402e-01 4.834235832095146179e-02 -1.398398429155349731e-01 -2.071222513914108276e-01 7.978291064500808716e-02 -3.373948931694030762e-01 -1.124967858195304871e-01 3.941318094730377197e-01 8.066181093454360962e-02 3.287831842899322510e-01 -1.334696263074874878e-01 -2.549293041229248047e-01 2.673670053482055664e-01 -9.645447134971618652e-02 5.709318444132804871e-02 7.454978302121162415e-03 1.199545934796333313e-01 1.135696247220039368e-01 8.925495296716690063e-02 7.157829403877258301e-02 1.562495157122612000e-02 1.389850378036499023e-01 1.183792427182197571e-01 5.124646425247192383e-02 2.306280285120010376e-02
5.784512683749198914e-02 -7.646413147449493408e-02 2.420146018266677856e-01 1.309714764356613159e-01 5.578782781958580017e-02 -1.387234032154083252e-01 1.169522926211357117e-01 -1.194302588701248169e-01 -4.536315426230430603e-02 -8.268063515424728394e-02 -4.337871968746185303e-01 1.694119870662689209e-01 -1.539538800716400146e-01 -5.513909459114074707e-02 1.623102426528930664e-01 6.522715091705322266e-02 3.227873444557189941e-01 -2.720913589000701904e-01 -3.149843215942382812e-01 9.787783771753311157e-02 -1.273667067289352417e-01 3.095725476741790771e-01 2.804247140884399414e-01 -1.712348870933055878e-02 5.595326051115989685e-02 2.747073769569396973e-01 3.855799138545989990e-02 5.067345127463340759e-02 -4.473684355616569519e-02 6.991373747587203979e-02 2.062526904046535492e-02 1.170654743909835815e-01
9.488332271575927734e-02 -9.838834404945373535e-02 2.137071043252944946e-01 8.061611652374267578e-02 -2.244090661406517029e-02 7.933191210031509399e-02 4.044061601161956787e-01 7.729507982730865479e-02 -3.594914451241493225e-02 -5.361548974178731441e-04 -7.327990233898162842e-02 1.074208170175552368e-01 -3.859757483005523682e-01 -9.931620210409164429e-02 2.684199512004852295e-01 2.106667309999465942e-02 2.893595993518829346e-01 2.450579777359962463e-03 -2.125385105609893799e-01 -8.650848641991615295e-03 -6.898356229066848755e-02 1.891293823719024658e-01 9.446892887353897095e-02 2.258044779300689697e-01 1.744999289512634277e-01 2.908247709274291992e-01 -1.336980909109115601e-01 2.419315725564956665e-01 -1.642907591303810477e-04 1.424715220928192139e-01 -2.439097017049789429e-01 -5.144511908292770386e-02
1.340150982141494751e-01 3.460225835442543030e-02 -2.684881091117858887e-01 -3.356032669544219971e-01 -1.324912011623382568e-01 -9.664219804108142853e-03 -2.986932098865509033e-01 -3.000571392476558685e-02 -8.919350802898406982e-02 -1.266529262065887451e-01 -1.998208910226821899e-01 8.475785702466964722e-02 -2.355987280607223511e-01 -1.027057841420173645e-01 1.994925439357757568e-01 8.980060927569866180e-03 -1.771765649318695068e-01 8.763082325458526611e-03 -3.023507893085479736e-01 9.411264955997467041e-02 1.875682771205902100e-01 1.816267073154449463e-01 -1.334035098552703857e-01 1.819820255041122437e-01 2.916651070117950439e-01 2.290789783000946045e-01 -1.623697578907012939e-01 1.244858130812644958e-01 -1.785022467374801636e-01 8.127187937498092651e-02 -1.967395842075347900e-01 6.255782395601272583e-02
1.178116910159587860e-02 -1.699561178684234619e-01 -7.307716645300388336e-03 -5.935359001159667969e-02 -1.814161539077758789e-01 1.397231370210647583e-01 1.168711856007575989e-01 1.763364970684051514e-01 7.571377605199813843e-02 1.434328556060791016e-01 -3.097796440124511719e-01 1.379853785037994385e-01 -3.091961443424224854e-01 8.459959924221038818e-02 -3.723698481917381287e-02 4.179602488875389099e-03 2.161314040422439575e-01 3.194267153739929199e-01 -1.501456499099731445e-01 3.013627827167510986e-01 -2.136704474687576294e-01 9.736078232526779175e-02 9.289143979549407959e-02 7.070636004209518433e-02 1.320617794990539551e-01 3.611495792865753174e-01 1.610669642686843872e-01 3.121186494827270508e-01 -1.082741022109985352e-01 9.121359908021986485e-04 -9.278209507465362549e-02 4.801376163959503174e-02
3.879763558506965637e-02 -2.518554329872131348e-01 -1.881712675094604492e-01 1.596632599830627441e-01 -2.257957682013511658e-02 -1.329252421855926514e-01 1.014438346028327942e-01 2.107163816690444946e-01 -5.750811658799648285e-03 -2.983314543962478638e-02 -3.224633932113647461e-01 1.408745944499969482e-01 -4.139798581600189209e-01 -9.726497530937194824e-02 3.633124828338623047e-01 5.272889509797096252e-02 3.593859970569610596e-01 -1.519160717725753784e-01 -9.941892325878143311e-02 9.962870180606842041e-02 -1.249929666519165039e-01 1.147651299834251404e-01 9.015581756830215454e-02 2.266595065593719482e-01 8.019375056028366089e-02 1.613452434539794922e-01 -3.646001592278480530e-02 -1.567273736000061035e-01 2.993067167699337006e-02 2.159716747701168060e-02 1.960086673498153687e-01 4.942217469215393066e-02
9.705657511949539185e-02 8.893444389104843140e-02 -5.999115109443664551e-02 -2.288760244846343994e-02 1.844698488712310791e-01 1.338284462690353394e-01 -5.015591159462928772e-02 -2.197449952363967896e-01 -7.125968486070632935e-02 -2.593981623649597168e-01 4.190544714219868183e-04 -4.498865921050310135e-03 -1.536067873239517212e-01 -2.774828970432281494e-01 -3.299428522586822510e-02 3.163750171661376953e-01 3.272882401943206787e-01 -5.299471691250801086e-02 -4.261175394058227539e-01 2.739013433456420898e-01 -5.911067128181457520e-02 1.886039227247238159e-01 -5.087045207619667053e-02 9.380955994129180908e-02 3.967805206775665283e-01 8.606831729412078857e-02 1.893882639706134796e-02 -1.695454306900501251e-02 1.780026219785213470e-02 1.581463403999805450e-02 -1.309382766485214233e-01 3.831039369106292725e-02
1.730373203754425049e-01 1.422202959656715393e-02 -1.039687246084213257e-01 -1.258312165737152100e-02 -7.967922091484069824e-02 -9.061038494110107422e-02 1.971574127674102783e-02 4.693786054849624634e-02 -4.130696654319763184e-01 -9.777067601680755615e-02 -2.630514800548553467e-01 1.023951470851898193e-01 -2.013705074787139893e-01 1.509267687797546387e-01 8.608657866716384888e-02 2.563516199588775635e-01 -6.012701243162155151e-02 2.440102398395538330e-01 -3.929061442613601685e-02 -9.293381869792938232e-02 -3.562008589506149292e-02 3.906179219484329224e-02 -4.824027884751558304e-03 3.061295747756958008e-01 3.305267989635467529e-01 1.685017198324203491e-01 -5.767185613512992859e-02 3.998618423938751221e-01 -1.026277318596839905e-01 2.270720899105072021e-01 -1.013769209384918213e-01 -4.813354462385177612e-02
-5.798332765698432922e-02 -8.178184181451797485e-02 1.121228188276290894e-01 -2.518447488546371460e-02 -7.512749731540679932e-02 -4.637559503316879272e-02 2.782002985477447510e-01 1.723360270261764526e-01 1.077559590339660645e-01 1.640633195638656616e-01 -1.609254926443099976e-01 1.752662360668182373e-01 -2.810243070125579834e-01 -3.075094223022460938e-01 1.874790936708450317e-01 1.975040137767791748e-01 3.874446749687194824e-01 -6.844406574964523315e-02 -9.374777972698211670e-02 3.709572553634643555e-02 -5.835363641381263733e-02 2.736497297883033752e-02 1.199757903814315796e-01 2.487261891365051270e-01 1.228321939706802368e-01 3.875843286514282227e-01 1.062017306685447693e-01 1.452361643314361572e-01 8.283124864101409912e-02 1.559656560420989990e-01 -1.804137676954269409e-01 1.105657145380973816e-01
-1.467999815940856934e-01 -1.711919307708740234e-01 8.566007018089294434e-02 -3.300471231341362000e-02 -9.948823601007461548e-02 1.842552721500396729e-01 1.642319262027740479e-01 -2.821934521198272705e-01 -4.381883740425109863e-01 -2.278057336807250977e-01 -2.871082536876201630e-02 -6.337795406579971313e-03 -1.672589629888534546e-01 -2.808159887790679932e-01 2.101812511682510376e-01 1.949653327465057373e-01 1.119640171527862549e-01 -4.317392036318778992e-02 -1.497413516044616699e-01 2.788143157958984375e-01 -1.591499894857406616e-01 2.158631682395935059e-01 -1.002592816948890686e-01 1.364934146404266357e-01 2.856895923614501953e-01 2.766843512654304504e-02 6.970773637294769287e-02 -1.300587207078933716e-01 -1.691605001688003540e-01 -1.860286854207515717e-02 -1.022469438612461090e-02 8.989505469799041748e-02
5.677739530801773071e-02 -1.166567802429199219e-01 -3.979481160640716553e-01 1.225482970476150513e-01 8.649616688489913940e-02 -8.134041912853717804e-03 1.940215528011322021e-01 5.866821110248565674e-02 3.794990014284849167e-03 -2.673166096210479736e-01 -4.084840714931488037e-01 2.520370781421661377e-01 -3.726502656936645508e-01 -2.019632980227470398e-02 2.759961485862731934e-01 -9.316088259220123291e-02 2.277300804853439331e-01 9.017822146415710449e-02 -1.308553218841552734e-01 2.954915538430213928e-02 -2.401551231741905212e-02 1.060606390237808228e-01 -1.521902382373809814e-01 1.007942631840705872e-01 1.426828503608703613e-01 1.268093138933181763e-01 1.152121201157569885e-01 -1.381930708885192871e-01 1.551277488470077515e-01 -5.249792709946632385e-02 1.273428499698638916e-01 1.363370846956968307e-02
-1.181412935256958008e-01 -2.785494625568389893e-01 -2.208999842405319214e-01 -3.665182292461395264e-01 -1.078220903873443604e-01 2.749478518962860107e-01 -3.597858548164367676e-02 -1.064511667937040329e-02 -1.587584018707275391e-01 -2.689448595046997070e-01 -1.185156479477882385e-01 -1.927271038293838501e-01 -1.723652482032775879e-01 -1.430085450410842896e-01 4.129877313971519470e-03 2.009271383285522461e-01 -1.241434589028358459e-01 -7.138863205909729004e-02 -1.602254621684551239e-02 5.757168680429458618e-02 4.464941099286079407e-02 3.172304034233093262e-01 2.583311498165130615e-01 1.117938682436943054e-01 1.224274337291717529e-01 6.525548547506332397e-02 2.197716087102890015e-01 7.126274704933166504e-02 2.999518066644668579e-02 -1.744639277458190918e-01 2.543864846229553223e-01 1.509977579116821289e-01
3.983804583549499512e-02 -1.819710284471511841e-01 -3.719099164009094238e-01 -1.928699761629104614e-01 9.088320285081863403e-02 1.021172627806663513e-01 1.065723523497581482e-01 1.953675746917724609e-01 2.074661199003458023e-03 -1.177442669868469238e-01 -1.043290458619594574e-02 -7.247263938188552856e-02 -3.901358246803283691e-01 2.598628029227256775e-02 -7.397482544183731079e-02 1.370010823011398315e-01 -1.403012275695800781e-01 9.343125671148300171e-02 -3.111864626407623291e-01 2.457457035779953003e-02 3.436619043350219727e-02 -1.950313895940780640e-01 2.487193793058395386e-01 1.489059925079345703e-01 2.955540120601654053e-01 2.495231777429580688e-01 9.993211366236209869e-03 1.596397012472152710e-01 1.254958212375640869e-01 -7.095979899168014526e-02 2.521934807300567627e-01 -1.285533905029296875e-01
6.354079395532608032e-02 -2.923076599836349487e-02 -3.660202026367187500e-01 -3.052441179752349854e-01 -2.564869634807109833e-02 -7.224013656377792358e-02 6.256754975765943527e-03 1.349420249462127686e-01 -2.258442109450697899e-03 1.498234458267688751e-02 -1.405811160802841187e-01 1.430128961801528931e-01 -2.136365026235580444e-01 3.020884096622467041e-01 3.119190335273742676e-01 8.333875983953475952e-02 1.457154750823974609e-01 -1.667791903018951416e-01 1.055066287517547607e-01 1.726496368646621704e-01 7.331710308790206909e-02 8.277717977762222290e-02 3.325220942497253418e-01 2.850930094718933105e-01 2.234120965003967285e-01 3.088021278381347656e-01 7.135581225156784058e-02 -3.425118746235966682e-03 -3.840881958603858948e-02 5.290588829666376114e-03 7.850292325019836426e-02 -1.007517203688621521e-01
-1.068851947784423828e-01 3.312578424811363220e-03 1.096468791365623474e-01 -3.140710294246673584e-01 1.445539742708206177e-01 1.393009126186370850e-01 -5.648723617196083069e-02 -3.318453952670097351e-02 -2.995097041130065918e-01 -2.117083817720413208e-01 -2.675424218177795410e-01 1.269785035401582718e-02 -2.358118146657943726e-01 -1.364298909902572632e-02 -1.882848441600799561e-01 1.592553108930587769e-01 -4.864612594246864319e-02 -5.382895469665527344e-02 -7.918881601653993130e-04 1.478175222873687744e-01 7.912699133157730103e-02 2.270870357751846313e-01 2.052333019673824310e-02 3.501501381397247314e-01 2.728002071380615234e-01 1.197958067059516907e-01 -1.543394923210144043e-01 1.493209451436996460e-01 4.084437787532806396e-01 -2.681501954793930054e-02 1.317718531936407089e-03 5.411945283412933350e-03
2.764101140201091766e-02 -1.301258057355880737e-01 -1.273067295551300049e-01 -1.313339769840240479e-01 -3.078059852123260498e-01 4.806707799434661865e-02 2.379124797880649567e-02 -1.497426182031631470e-01 2.131545692682266235e-01 -7.592725101858377457e-03 -5.513300001621246338e-02 1.691574901342391968e-01 -2.805477678775787354e-01 2.906788885593414307e-01 2.770626246929168701e-01 1.635380834341049194e-01 1.288135051727294922e-01 4.078295454382896423e-02 -7.931628823280334473e-02 -9.731371700763702393e-02 3.508505225181579590e-02 1.518226116895675659e-01 2.353602200746536255e-01 6.769530475139617920e-02 2.968002855777740479e-01 3.817752301692962646e-01 -1.468640714883804321e-01 1.844748668372631073e-02 3.180524706840515137e-02 2.877762019634246826e-01 1.198867484927177429e-01 -1.127860769629478455e-01
-2.610447406768798828e-01 1.104272156953811646e-02 -1.224704235792160034e-01 7.511085271835327148e-02 1.555857360363006592e-01 3.215927630662918091e-02 -2.839766442775726318e-02 2.741102874279022217e-01 1.598484441637992859e-02 8.372259140014648438e-02 -1.746924519538879395e-01 2.727496922016143799e-01 -7.451658695936203003e-02 -3.699530959129333496e-01 2.112580984830856323e-01 2.732394039630889893e-01 7.125500589609146118e-02 -1.457640379667282104e-01 -2.027343660593032837e-01 -1.340430527925491333e-01 -1.605928689241409302e-01 3.114154562354087830e-02 1.386661920696496964e-02 6.281787157058715820e-02 1.512794643640518188e-01 3.875756263732910156e-01 8.981804549694061279e-02 2.749706506729125977e-01 -1.005359441041946411e-01 1.410393565893173218e-01 1.053393483161926270e-01 -1.478592753410339355e-01
-1.993685029447078705e-02 -2.413712739944458008e-01 2.663245424628257751e-02 -1.822014749050140381e-01 -8.269137144088745117e-02 2.322669476270675659e-01 -1.290356814861297607e-01 1.136048436164855957e-01 -1.907117366790771484e-01 -1.471943855285644531e-01 8.239154517650604248e-02 -2.396838814020156860e-01 -2.152661681175231934e-01 -1.037901565432548523e-01 1.646311730146408081e-01 2.641806304454803467e-01 -2.060443162918090820e-02 1.955305188894271851e-01 -3.305860459804534912e-01 -3.623879253864288330e-01 -3.275386616587638855e-02 6.827681511640548706e-02 9.071413427591323853e-03 5.314110219478607178e-02 2.248552888631820679e-01 3.774304986000061035e-01 9.669352322816848755e-02 2.049003839492797852e-01 4.050106555223464966e-02 2.976405620574951172e-02 -7.611583173274993896e-02 -1.536814868450164795e-02
-1.076123937964439392e-01 -2.581291496753692627e-01 -2.297273138538002968e-03 -1.006653383374214172e-01 -9.650131314992904663e-02 -1.290255878120660782e-02 4.529447853565216064e-02 -8.911452442407608032e-02 2.237709015607833862e-01 -1.240553259849548340e-01 -6.824604421854019165e-02 -4.804736748337745667e-02 -2.536285817623138428e-01 -1.016080155968666077e-01 2.470821589231491089e-01 7.404680550098419189e-02 -5.453276447951793671e-03 -1.510936170816421509e-01 1.160777918994426727e-02 1.954968273639678955e-01 -6.118731200695037842e-02 1.719930469989776611e-01 -1.257413625717163086e-01 -5.936226993799209595e-02 3.540050089359283447e-01 3.324194550514221191e-01 3.404615521430969238e-01 1.786199510097503662e-01 -3.079680800437927246e-01 2.358778119087219238e-01 3.914981149137020111e-03 1.747925728559494019e-01
2.066935598850250244e-01 -7.218161970376968384e-02 -1.380536407232284546e-01 -6.934121251106262207e-02 -7.183475885540246964e-03 1.838176399469375610e-01 2.414417564868927002e-01 -1.322082132101058960e-01 6.141934171319007874e-02 -2.503556311130523682e-01 -2.217332720756530762e-01 1.471416354179382324e-01 -3.040053844451904297e-01 -8.608578145503997803e-02 4.042006283998489380e-02 8.115931600332260132e-02 1.150478571653366089e-01 -5.998603999614715576e-02 -3.521363437175750732e-01 4.936517775058746338e-01 4.284641146659851074e-02 2.267109602689743042e-01 3.596795350313186646e-02 1.521145850419998169e-01 7.139439694583415985e-03 -5.901537835597991943e-02 1.420582830905914307e-01 2.501160502433776855e-01 5.635475367307662964e-02 -2.615311881527304649e-03 3.255638107657432556e-02 -1.433949321508407593e-01
9.411929547786712646e-02 -2.016293108463287354e-01 2.174394670873880386e-03 -1.331636160612106323e-01 3.536417782306671143e-01 3.666314482688903809e-02 4.156885296106338501e-02 1.632128097116947174e-02 -2.158861607313156128e-01 -1.015453934669494629e-01 -3.001159429550170898e-01 -1.002780497074127197e-01 -4.564249813556671143e-01 3.316212072968482971e-02 1.291837915778160095e-02 2.341806590557098389e-01 1.409231573343276978e-01 4.168656654655933380e-03 1.479200273752212524e-01 -4.822110757231712341e-02 -9.831999242305755615e-02 3.300099074840545654e-02 -1.950956881046295166e-01 1.576691865921020508e-01 4.222796559333801270e-01 6.134530901908874512e-02 7.130186259746551514e-02 5.595076829195022583e-02 1.959779411554336548e-01 1.881773173809051514e-01 3.639845876023173332e-03 3.138689696788787842e-02
4.982504993677139282e-02 -1.137532815337181091e-01 -7.620710879564285278e-02 -2.423874288797378540e-01 7.594912499189376831e-02 -2.398267388343811035e-01 4.024561122059822083e-02 -4.769786819815635681e-02 -1.647624671459197998e-01 -5.571739748120307922e-02 -5.574638396501541138e-02 2.045188844203948975e-02 -3.683096766471862793e-01 2.523722872138023376e-02 -3.442489728331565857e-02 1.318885535001754761e-01 -1.607874333858489990e-01 7.449261844158172607e-02 1.565434336662292480e-01 1.702201366424560547e-01 -6.330817192792892456e-02 1.898076832294464111e-01 2.287855930626392365e-02 2.355963140726089478e-01 2.722156941890716553e-01 5.248506665229797363e-01 -1.493263989686965942e-01 5.324057769030332565e-03 -2.276409864425659180e-01 7.798444479703903198e-02 -1.575207263231277466e-01 -1.692205518484115601e-01
7.833586633205413818e-02 -1.163901016116142273e-01 -2.676387429237365723e-01 2.343044057488441467e-02 1.407618373632431030e-01 4.673145338892936707e-02 -3.158873319625854492e-02 2.265285700559616089e-01 5.465442314743995667e-02 2.464550919830799103e-02 -3.454648554325103760e-01 8.507856167852878571e-03 -1.101811230182647705e-01 1.070526987314224243e-01 1.369787007570266724e-02 3.236531466245651245e-02 2.531884983181953430e-02 -1.896126866340637207e-01 -1.562889218330383301e-01 2.089644372463226318e-01 -4.906510189175605774e-02 -5.671875923871994019e-02 1.132974848151206970e-01 5.417851731181144714e-02 3.926505148410797119e-01 3.445478975772857666e-01 2.591370940208435059e-01 1.386410742998123169e-01 -8.535177260637283325e-02 2.538313269615173340e-01 2.268511801958084106e-01 -2.783132791519165039e-01
4.074644669890403748e-02 -1.127175912261009216e-01 -3.405633270740509033e-01 5.139398574829101562e-02 -8.281643688678741455e-02 1.219112426042556763e-02 -3.545766696333885193e-02 -2.269059419631958008e-02 1.076700314879417419e-01 -8.588927239179611206e-02 -1.592411310411989689e-03 3.885138407349586487e-02 -2.039219737052917480e-01 -1.010266784578561783e-02 -5.404847115278244019e-02 5.760459974408149719e-02 1.756089180707931519e-01 -4.892794787883758545e-02 -1.962112337350845337e-01 1.616998016834259033e-01 -3.939168155193328857e-01 3.838381543755531311e-02 -3.339671492576599121e-01 -7.733909040689468384e-02 4.489671587944030762e-01 1.337705701589584351e-01 1.006596535444259644e-01 2.936034798622131348e-01 6.492453068494796753e-02 1.655702441930770874e-01 -7.353018224239349365e-02 2.548506557941436768e-01
-1.283054053783416748e-01 -1.062479317188262939e-01 -2.699333131313323975e-01 -2.224631905555725098e-01 -6.676597148180007935e-02 3.769603073596954346e-01 1.816760599613189697e-01 8.520194143056869507e-02 -8.616331964731216431e-02 -6.182438507676124573e-02 1.401431113481521606e-01 2.732411772012710571e-02 -3.973510861396789551e-01 -6.888665258884429932e-02 4.060253128409385681e-02 6.092063337564468384e-02 8.669286221265792847e-02 1.061431914567947388e-01 -2.848104834556579590e-01 1.201631054282188416e-01 -6.505270302295684814e-02 2.123472094535827637e-01 -1.675166748464107513e-02 4.543159902095794678e-02 2.604019343852996826e-01 -7.989578694105148315e-02 1.125226914882659912e-01 2.089073657989501953e-01 -8.014968037605285645e-02 -3.216308057308197021e-01 5.823107436299324036e-02 2.316967248916625977e-01
-5.000852420926094055e-02 1.141663566231727600e-01 2.999610081315040588e-02 -2.694728076457977295e-01 7.567775994539260864e-02 2.372607886791229248e-01 -1.092590019106864929e-01 1.104338392615318298e-01 -3.921796381473541260e-01 1.545195467770099640e-03 -2.857065200805664062e-01 -1.330161094665527344e-01 1.595918238162994385e-01 -9.236146509647369385e-02 -3.847536444664001465e-02 2.777020931243896484e-01 2.467245422303676605e-02 -8.870047330856323242e-02 -2.370894998311996460e-01 7.491347193717956543e-02 -1.847786456346511841e-01 1.876881867647171021e-01 -8.127066493034362793e-02 1.143706142902374268e-01 3.754361271858215332e-01 2.175466865301132202e-01 -1.931519061326980591e-01 -6.566917896270751953e-02 -1.997809261083602905e-01 1.519960165023803711e-01 -8.186011016368865967e-02 9.921674616634845734e-03
8.387292176485061646e-02 5.870795994997024536e-02 -3.161782920360565186e-01 -8.809000253677368164e-02 -5.433289334177970886e-02 3.012498319149017334e-01 2.617441713809967041e-01 -5.355245247483253479e-02 1.680915802717208862e-01 -1.248843595385551453e-01 1.203005015850067139e-01 1.643245369195938110e-01 -1.705993413925170898e-01 -1.189541742205619812e-01 -2.901384979486465454e-02 1.964908987283706665e-01 1.838184893131256104e-01 1.413626521825790405e-01 -2.642167508602142334e-01 -2.437796629965305328e-02 -1.909521669149398804e-01 2.789099216461181641e-01 1.043394654989242554e-01 2.385313063859939575e-01 2.812407016754150391e-01 -1.509733870625495911e-02 -4.366500303149223328e-03 1.214723214507102966e-01 -1.608702689409255981e-01 -1.292623132467269897e-01 2.283285260200500488e-01 2.316094487905502319e-01
-2.549228072166442871e-01 -8.910182118415832520e-02 3.491793572902679443e-02 -1.057692542672157288e-01 2.090502083301544189e-01 1.885900199413299561e-01 -1.267030388116836548e-01 7.209987193346023560e-02 -2.557286620140075684e-01 -3.021265566349029541e-01 -2.588382661342620850e-01 -1.222808100283145905e-02 -3.006697893142700195e-01 -1.397440582513809204e-01 6.248679384589195251e-02 -5.679809674620628357e-02 -1.525869518518447876e-01 -8.631433546543121338e-02 1.606189310550689697e-01 1.786044836044311523e-01 1.020586341619491577e-01 3.643843233585357666e-01 7.022465765476226807e-02 2.011725157499313354e-01 1.692823469638824463e-01 1.619911044836044312e-01 -9.325510263442993164e-02 1.729314923286437988e-01 2.611686587333679199e-01 1.927930302917957306e-02 -1.561274975538253784e-01 -9.890472888946533203e-02
-8.201573789119720459e-02 -9.810987114906311035e-02 -5.072290450334548950e-02 -3.071800433099269867e-02 -2.228864282369613647e-01 2.918557226657867432e-01 1.339480429887771606e-01 2.405939623713493347e-02 -3.799562156200408936e-02 -3.109131380915641785e-02 -1.934808939695358276e-01 -8.723478019237518311e-02 9.410513192415237427e-02 -1.951214969158172607e-01 1.760625839233398438e-01 1.421312689781188965e-01 -4.020139202475547791e-02 -1.137465238571166992e-01 -4.209847748279571533e-02 1.435387134552001953e-01 -2.123618423938751221e-01 4.776607751846313477e-01 -4.789178818464279175e-02 2.911652922630310059e-01 3.225247859954833984e-01 1.403692662715911865e-01 -2.923504114151000977e-01 -1.245673075318336487e-01 7.217513024806976318e-02 2.154063582420349121e-01 -7.886999845504760742e-02 -3.701790794730186462e-02
-1.035045310854911804e-01 -1.733294427394866943e-01 -8.974596858024597168e-02 -6.580244749784469604e-02 1.704004704952239990e-01 2.283419221639633179e-01 3.956878557801246643e-02 5.439518764615058899e-02 -2.571516633033752441e-01 -8.252001553773880005e-02 -3.175778314471244812e-02 4.817195609211921692e-02 -1.263621728867292404e-03 -1.336316913366317749e-01 4.281035438179969788e-02 1.846829056739807129e-01 2.294346690177917480e-01 -2.137664258480072021e-01 -3.675222396850585938e-01 3.107252120971679688e-01 -1.562273949384689331e-01 3.724461197853088379e-01 -7.323879003524780273e-02 1.770335882902145386e-01 2.645571529865264893e-01 7.557047903537750244e-02 -5.545679107308387756e-02 -1.400446295738220215e-01 -2.543030679225921631e-01 1.601290255784988403e-01 -6.534138321876525879e-02 9.130208194255828857e-02
-6.001250818371772766e-02 1.756370365619659424e-01 2.022287994623184204e-01 -2.634893357753753662e-02 2.986374683678150177e-02 2.541823089122772217e-01 -3.598161414265632629e-02 9.247484803199768066e-02 -1.499229073524475098e-01 -3.082360625267028809e-01 -3.981233537197113037e-01 4.122622311115264893e-02 1.706994920969009399e-01 -1.515394896268844604e-01 -3.614617884159088135e-02 4.395993798971176147e-02 -7.945068180561065674e-02 -1.174598112702369690e-01 -3.367598056793212891e-01 3.017491400241851807e-01 -1.612879931926727295e-01 1.271276772022247314e-01 2.822053730487823486e-01 1.479384899139404297e-01 2.297032773494720459e-01 2.049442380666732788e-01 3.100112453103065491e-02 -8.446933329105377197e-02 4.755355417728424072e-02 8.808112144470214844e-02 -1.076463386416435242e-01 -1.511420309543609619e-01
3.778036311268806458e-02 -1.038023978471755981e-01 -3.855368494987487793e-02 -1.066331416368484497e-01 1.372282742522656918e-03 2.915858626365661621e-01 -4.641158878803253174e-02 7.175225764513015747e-02 -1.804417222738265991e-01 -1.565923243761062622e-01 -1.335894316434860229e-01 -3.076338768005371094e-01 -1.397875398397445679e-01 2.079991549253463745e-01 9.896737337112426758e-02 3.253933489322662354e-01 1.804144680500030518e-01 2.456719577312469482e-01 -3.363968133926391602e-01 9.253942966461181641e-02 -7.665344327688217163e-02 -1.201867759227752686e-01 3.150591552257537842e-01 7.774819433689117432e-02 -7.722574751824140549e-03 2.328855097293853760e-01 9.907596558332443237e-02 1.349479109048843384e-01 -3.369610523805022240e-03 2.519418895244598389e-01 1.748500764369964600e-01 -1.339043229818344116e-01
-1.351479291915893555e-01 -1.421421170234680176e-01 2.483537234365940094e-02 2.423080205917358398e-01 2.104199081659317017e-01 1.807792782783508301e-01 7.993955165147781372e-02 -5.481223762035369873e-02 -9.031142294406890869e-02 -2.696527242660522461e-01 -2.409750521183013916e-01 -2.995667755603790283e-01 -2.742897905409336090e-02 -1.619078218936920166e-01 1.056858897209167480e-01 2.433027625083923340e-01 -1.971497200429439545e-02 -3.070882558822631836e-01 -1.049052774906158447e-01 2.196912318468093872e-01 7.797667384147644043e-02 1.028806269168853760e-01 2.060599774122238159e-01 3.587991297245025635e-01 1.447006911039352417e-01 9.248284995555877686e-02 1.611382514238357544e-01 7.251863181591033936e-02 1.827644705772399902e-01 1.718747019767761230e-01 3.140470013022422791e-02 1.528681814670562744e-01
3.833476826548576355e-02 2.695778571069240570e-02 -7.396095246076583862e-02 -1.822633892297744751e-01 3.890980407595634460e-02 5.358022451400756836e-01 5.315832793712615967e-02 9.679537266492843628e-02 -1.614716500043869019e-01 -2.970646135509014130e-02 -1.146467030048370361e-01 -1.006511375308036804e-01 -3.095538318157196045e-01 -1.191652193665504456e-02 1.748969554901123047e-01 1.588752716779708862e-01 4.915500432252883911e-02 -2.055200040340423584e-01 1.850217580795288086e-01 1.742237657308578491e-01 1.119899749755859375e-01 2.167553454637527466e-01 7.398343086242675781e-02 2.383533865213394165e-01 2.391039729118347168e-01 4.187453165650367737e-02 1.310370713472366333e-01 -2.581617534160614014e-01 1.563159823417663574e-01 3.180693835020065308e-02 1.990806162357330322e-01 1.319864094257354736e-01
-2.934343218803405762e-01 -1.547328233718872070e-01 -1.838923394680023193e-01 -9.802319109439849854e-03 -1.683167666196823120e-01 -1.992709636688232422e-01 2.888883650302886963e-01 5.193447321653366089e-02 -3.746887668967247009e-02 -1.202348545193672180e-01 -2.345350682735443115e-01 -4.703435581177473068e-03 -4.443930685520172119e-01 1.777020841836929321e-01 2.466391623020172119e-01 1.822561472654342651e-01 -9.367193281650543213e-02 1.385020092129707336e-02 -1.082161739468574524e-01 -7.181435078382492065e-02 -1.022970601916313171e-01 -1.150142848491668701e-01 1.913717836141586304e-01 1.595881283283233643e-01 2.917862236499786377e-01 1.810875385999679565e-01 -1.131800636649131775e-01 -1.021022722125053406e-01 -2.211746722459793091e-01 -2.642285637557506561e-02 -7.377303391695022583e-02 1.890908810310065746e-03
-2.089372724294662476e-01 -1.164692491292953491e-01 -7.766457647085189819e-02 -2.199226059019565582e-02 -2.746716737747192383e-01 1.461136788129806519e-01 2.422959208488464355e-01 -1.098802685737609863e-01 -2.168431282043457031e-01 -2.538692653179168701e-01 -1.936339586973190308e-01 -3.408037126064300537e-02 -1.294985115528106689e-01 -8.864936232566833496e-02 8.088515698909759521e-02 3.825620710849761963e-01 -2.247118800878524780e-01 6.177706643939018250e-02 8.867398649454116821e-02 3.466958105564117432e-01 -3.441299796104431152e-01 8.145512640476226807e-02 -4.253164865076541901e-03 -6.346260756254196167e-02 1.905017197132110596e-01 2.682791948318481445e-01 3.511041775345802307e-02 1.056072786450386047e-01 7.916744798421859741e-02 7.393387611955404282e-03 -3.017888776957988739e-02 4.095236957073211670e-02
1.067259311676025391e-01 -1.477493811398744583e-02 -3.605288639664649963e-02 -5.110019072890281677e-02 -1.205533295869827271e-01 4.418709874153137207e-01 5.200446769595146179e-02 2.285580188035964966e-01 -2.683623731136322021e-01 1.532722450792789459e-02 -1.022352576255798340e-01 -9.038849920034408569e-02 -1.435388326644897461e-01 -2.400472760200500488e-01 1.169627755880355835e-01 -5.285966023802757263e-02 1.363804936408996582e-02 -2.147582173347473145e-01 -1.366866230964660645e-01 7.664446532726287842e-02 -7.976032793521881104e-02 3.711604475975036621e-01 -5.995239131152629852e-03 -1.327439546585083008e-01 5.120695009827613831e-02 3.525828123092651367e-01 1.707961261272430420e-01 2.076112776994705200e-01 1.330522298812866211e-01 -6.186009850353002548e-03 -1.110208034515380859e-01 2.688073217868804932e-01
-1.328686773777008057e-01 -9.677993506193161011e-02 -8.857183903455734253e-02 -1.942412108182907104e-01 1.368844807147979736e-01 -7.534150034189224243e-02 4.634843021631240845e-02 -1.507479399442672729e-01 -1.523929387331008911e-01 2.732052505016326904e-01 -5.768117681145668030e-02 1.746386885643005371e-01 -1.099597960710525513e-01 -2.409758269786834717e-01 1.044506281614303589e-01 9.005194902420043945e-02 5.101108178496360779e-02 -5.775667354464530945e-02 -3.222368359565734863e-01 2.669979929924011230e-01 -2.261387258768081665e-01 -3.513317182660102844e-02 1.163576766848564148e-01 3.224580585956573486e-01 1.779058277606964111e-01 1.480111926794052124e-01 -4.512220248579978943e-02 1.866739094257354736e-01 -1.944720372557640076e-02 1.422200798988342285e-01 -1.382365971803665161e-01 4.196892380714416504e-01
4.681525751948356628e-02 -1.602893173694610596e-01 -3.046514391899108887e-01 1.351207196712493896e-01 1.483283378183841705e-02 9.137935191392898560e-02 2.055245637893676758e-01 2.012649476528167725e-01 2.063265591859817505e-01 -4.210773110389709473e-02 -9.665670990943908691e-02 1.859123446047306061e-02 -2.690993249416351318e-01 2.074482142925262451e-01 2.883928418159484863e-01 2.839663997292518616e-02 5.505433306097984314e-02 -7.972570136189460754e-03 -2.954297959804534912e-01 -5.996091291308403015e-02 -1.681793630123138428e-01 2.449688687920570374e-02 2.490597516298294067e-01 1.464982926845550537e-01 2.738964259624481201e-01 3.569246530532836914e-01 2.049832344055175781e-01 1.216167365782894194e-04 -5.917046964168548584e-02 5.865490809082984924e-02 2.046054750680923462e-01 -1.291767656803131104e-01
1.759522259235382080e-01 1.157626733183860779e-01 -1.054358854889869690e-01 -1.825268417596817017e-01 -2.369075268507003784e-02 -1.495575532317161560e-02 -9.073458611965179443e-02 2.064299732446670532e-01 -1.304095685482025146e-01 -3.070511110126972198e-02 -1.964670419692993164e-01 3.129202406853437424e-03 -2.091515809297561646e-01 -2.865514457225799561e-01 1.435230970382690430e-01 6.226480007171630859e-03 2.957692444324493408e-01 4.979304224252700806e-02 -1.905604600906372070e-01 -2.377324551343917847e-02 -2.027034312486648560e-01 2.833075523376464844e-01 -7.965918630361557007e-02 2.172231823205947876e-01 3.100476264953613281e-01 5.136013776063919067e-02 -2.152764499187469482e-01 -2.997632622718811035e-01 -2.690013647079467773e-01 6.276398897171020508e-02 -1.896715164184570312e-01 -8.693410456180572510e-02
-1.545114070177078247e-01 -2.819451317191123962e-02 1.661515980958938599e-01 5.247944965958595276e-02 -9.111990034580230713e-02 -8.211559802293777466e-02 3.385724723339080811e-01 9.449564665555953979e-02 -6.536266207695007324e-02 1.490097045898437500e-01 -2.923680245876312256e-01 -1.016586050391197205e-01 -4.539721310138702393e-01 -9.654895961284637451e-02 1.316192448139190674e-01 -5.163583904504776001e-02 2.684628367424011230e-01 5.423946678638458252e-02 -9.177283197641372681e-02 7.072763890027999878e-02 -1.786122769117355347e-01 1.183261945843696594e-01 1.390996575355529785e-01 1.467050313949584961e-01 1.515894383192062378e-01 3.621869683265686035e-01 7.280137389898300171e-02 1.620776802301406860e-01 -5.771941319108009338e-02 1.708731949329376221e-01 -2.329079657793045044e-01 3.091562353074550629e-02
-3.055059537291526794e-02 -1.305056065320968628e-01 -3.073182143270969391e-02 7.613719999790191650e-02 -2.324215918779373169e-01 3.739424049854278564e-02 -1.571144312620162964e-01 2.663963437080383301e-01 3.208769857883453369e-02 1.458702236413955688e-01 -3.399399518966674805e-01 2.375223785638809204e-01 -3.405773043632507324e-01 -6.612516939640045166e-02 1.101413071155548096e-01 -2.496808767318725586e-03 2.243209481239318848e-01 2.206682562828063965e-01 -2.549750208854675293e-01 2.188728749752044678e-01 -1.227823495864868164e-01 1.275977343320846558e-01 1.696295887231826782e-01 1.521742343902587891e-01 1.957343518733978271e-01 2.973521351814270020e-01 2.053028494119644165e-01 8.021444082260131836e-02 2.091766707599163055e-02 -1.859545148909091949e-02 -9.504275396466255188e-03 1.613369733095169067e-01
9.426353126764297485e-02 1.248457133769989014e-01 1.747988313436508179e-01 -2.500884830951690674e-01 2.892190814018249512e-01 2.850590050220489502e-01 1.257697194814682007e-01 -1.192313358187675476e-01 -9.366712719202041626e-02 -2.520681321620941162e-01 -3.294695317745208740e-01 1.481249183416366577e-01 2.023570053279399872e-02 -1.915300190448760986e-01 2.092411071062088013e-01 3.147032856941223145e-01 2.619659304618835449e-01 1.820895122364163399e-03 -2.182758599519729614e-01 1.606509238481521606e-01 2.570983208715915680e-02 7.197309285402297974e-02 1.995821893215179443e-01 1.351998299360275269e-01 2.276879549026489258e-01 3.674836456775665283e-02 -5.689625442028045654e-02 5.693701561540365219e-03 -7.411142438650131226e-02 -8.307721465826034546e-02 -9.936407953500747681e-02 -1.414465904235839844e-01
1.293653398752212524e-01 2.657141722738742828e-02 -3.381150960922241211e-01 -1.086277812719345093e-01 -1.857031881809234619e-01 3.695664107799530029e-01 -1.450648754835128784e-01 1.162888333201408386e-01 -2.674206495285034180e-01 -3.617295296862721443e-03 1.520382165908813477e-01 -1.809981912374496460e-01 -3.997522890567779541e-01 -5.655011162161827087e-02 1.301429122686386108e-01 -1.707824505865573883e-02 -9.988276660442352295e-02 -2.713545858860015869e-01 -1.365008205175399780e-01 2.137055695056915283e-01 -1.324558705091476440e-01 2.394996583461761475e-01 1.818816214799880981e-01 -7.022054493427276611e-02 1.279898583889007568e-01 1.415887922048568726e-01 2.610795758664608002e-02 1.377162635326385498e-01 5.198966711759567261e-02 6.250507384538650513e-02 1.121224537491798401e-01 -8.418380469083786011e-02
1.160394921898841858e-01 1.488657742738723755e-01 1.526420116424560547e-01 -2.122812569141387939e-01 7.737448811531066895e-02 2.934733591973781586e-02 2.318518981337547302e-02 2.329536154866218567e-02 -2.114075422286987305e-01 -8.243256062269210815e-02 -1.563492566347122192e-01 -1.525059491395950317e-01 -3.840988278388977051e-01 -1.766850948333740234e-01 2.278983779251575470e-02 2.560368776321411133e-01 -1.801878586411476135e-02 5.575969815254211426e-02 6.027826294302940369e-02 -2.011148072779178619e-02 -4.828210473060607910e-01 3.006704449653625488e-01 2.126671820878982544e-01 -5.360701680183410645e-02 5.371569097042083740e-02 2.331274598836898804e-01 -1.592984199523925781e-01 -3.848370164632797241e-02 -8.602771908044815063e-02 2.289437353610992432e-01 9.226483851671218872e-02 1.120542734861373901e-01
6.322738528251647949e-02 1.583534181118011475e-01 -6.254253536462783813e-02 -3.966195508837699890e-02 -6.264510750770568848e-02 4.181091487407684326e-01 2.689936161041259766e-01 -3.994466736912727356e-02 -1.163155287504196167e-01 1.862604543566703796e-02 -2.261122465133666992e-01 -8.332543075084686279e-02 -3.454480785876512527e-03 -7.567603886127471924e-02 2.059220969676971436e-01 -2.925665304064750671e-02 -2.553780376911163330e-01 -9.945797920227050781e-02 -8.851688355207443237e-02 9.496044367551803589e-02 -9.411404281854629517e-02 1.483227461576461792e-01 6.152228638529777527e-02 1.950239390134811401e-01 3.666805028915405273e-01 3.538415133953094482e-01 -1.002622395753860474e-01 -8.447897434234619141e-02 2.548989951610565186e-01 2.287877202033996582e-01 -4.336786642670631409e-02 1.764069795608520508e-01
-7.726141251623630524e-03 -1.956342458724975586e-01 1.006481274962425232e-01 1.097602620720863342e-01 -1.429286301136016846e-01 5.000080168247222900e-02 1.878353059291839600e-01 1.229930147528648376e-01 5.996863171458244324e-02 1.256673932075500488e-01 -3.452535569667816162e-01 4.653036594390869141e-02 -5.466518402099609375e-01 7.283017039299011230e-02 1.825658082962036133e-01 2.298503555357456207e-02 7.919724285602569580e-02 1.669659167528152466e-01 -1.511770635843276978e-01 1.116613596677780151e-01 -2.639125287532806396e-01 -1.854158006608486176e-02 1.734028756618499756e-01 1.660296320915222168e-01 1.615555733442306519e-01 2.512019872665405273e-01 -2.678666263818740845e-02 -1.850911229848861694e-02 -8.420506119728088379e-02 1.900250762701034546e-01 -2.311876565217971802e-01 -5.827973783016204834e-02
-1.251282244920730591e-01 3.584738820791244507e-02 -2.881178557872772217e-01 -4.600735008716583252e-02 2.621162915602326393e-03 2.808979153633117676e-01 2.125184834003448486e-01 7.617992907762527466e-02 -1.072478964924812317e-01 -3.090395629405975342e-01 -3.794155716896057129e-01 -8.040408045053482056e-02 9.665741771459579468e-02 -1.622057706117630005e-01 -2.610894739627838135e-01 7.896608114242553711e-02 -1.010283529758453369e-01 -2.286923527717590332e-01 -2.556937038898468018e-01 -4.707673937082290649e-02 -1.793853789567947388e-01 2.028104960918426514e-01 1.376975923776626587e-01 1.763019710779190063e-02 1.899007856845855713e-01 2.867856025695800781e-01 6.024830415844917297e-02 1.578611433506011963e-01 3.460922837257385254e-02 1.674581617116928101e-01 2.324766293168067932e-02 -3.524467349052429199e-02
-2.827630192041397095e-02 -2.150513976812362671e-01 -1.631299257278442383e-01 -2.412801831960678101e-01 1.818886846303939819e-01 1.351532489061355591e-01 8.234746009111404419e-02 1.549507081508636475e-01 -4.622432217001914978e-02 -3.751026988029479980e-01 -3.042581677436828613e-01 6.753245741128921509e-02 3.115147911012172699e-02 -4.482176527380943298e-02 2.232841402292251587e-02 1.781698018312454224e-01 -1.808349639177322388e-01 -1.591711640357971191e-01 -1.298540532588958740e-01 -7.848432660102844238e-02 -8.576119691133499146e-02 3.071227669715881348e-01 4.216422736644744873e-01 -7.232651859521865845e-02 1.378596872091293335e-01 2.585639357566833496e-01 -3.272084146738052368e-02 6.182862818241119385e-02 -4.466874524950981140e-02 8.317097276449203491e-02 2.082057893276214600e-01 -4.497376829385757446e-02
-2.122538387775421143e-01 3.176466375589370728e-02 -1.178113147616386414e-01 -9.138030558824539185e-02 2.264616191387176514e-01 2.902408689260482788e-02 1.837351471185684204e-01 3.982915878295898438e-01 -8.685332536697387695e-02 -1.245824173092842102e-01 -4.052780196070671082e-02 9.824735671281814575e-02 -8.736499398946762085e-02 -6.341198831796646118e-02 2.581212110817432404e-02 -4.076666384935379028e-02 4.969991371035575867e-02 1.227737031877040863e-02 -3.628844320774078369e-01 -2.613278850913047791e-02 8.146636188030242920e-02 2.588900327682495117e-01 2.241701632738113403e-01 1.035040616989135742e-01 3.274850845336914062e-01 2.522408664226531982e-01 -3.696404993534088135e-01 -2.951270155608654022e-02 -6.105336919426918030e-02 -1.253382186405360699e-03 -2.094123512506484985e-01 1.152014881372451782e-01
1.251349598169326782e-01 1.191133260726928711e-01 -4.044394940137863159e-02 -3.818227052688598633e-01 1.921039521694183350e-01 1.724289655685424805e-01 -5.835923552513122559e-02 -2.724952399730682373e-01 -4.243151098489761353e-02 -2.833214104175567627e-01 -1.519639194011688232e-01 -2.446368522942066193e-02 -1.814625710248947144e-01 1.535292863845825195e-01 1.851290762424468994e-01 -6.216067820787429810e-02 1.710482090711593628e-01 -1.192565858364105225e-01 1.403241977095603943e-02 3.115193247795104980e-01 -2.769257426261901855e-01 -1.115890499204397202e-02 2.458342462778091431e-01 -8.289849758148193359e-02 2.816928327083587646e-01 2.533102035522460938e-01 -1.008364409208297729e-01 -1.011131331324577332e-01 8.782139047980308533e-03 9.009575098752975464e-02 -1.399190574884414673e-01 -3.890998661518096924e-02
-2.941870875656604767e-02 -6.201009452342987061e-02 -5.874792486429214478e-02 -1.374789923429489136e-01 -5.444292724132537842e-02 -1.321016401052474976e-01 -9.357277303934097290e-02 1.384343020617961884e-02 -1.066800951957702637e-01 1.611451804637908936e-02 -1.861590147018432617e-01 -9.618779271841049194e-02 -1.910104900598526001e-01 -7.483772933483123779e-02 1.653536409139633179e-01 2.557206749916076660e-01 -4.279052838683128357e-02 -1.599627286195755005e-01 -3.502446711063385010e-01 -8.583454042673110962e-02 -2.982591986656188965e-01 2.732435762882232666e-01 2.309914976358413696e-01 -1.386117786169052124e-01 8.276878297328948975e-02 3.787070512771606445e-01 -3.314674273133277893e-02 1.899546980857849121e-01 -1.629146561026573181e-02 1.787238121032714844e-01 1.075184196233749390e-01 -3.582443296909332275e-01
1.679135710000991821e-01 -1.283789426088333130e-01 -3.992539942264556885e-01 -2.596836686134338379e-01 1.534710228443145752e-01 -5.450043827295303345e-02 -6.287398189306259155e-02 2.553507983684539795e-01 3.394922986626625061e-02 -5.262130126357078552e-02 -1.032521650195121765e-01 -4.333118349313735962e-02 -3.621397018432617188e-01 1.311358511447906494e-01 -4.399535432457923889e-02 1.323433220386505127e-01 -2.557211518287658691e-01 1.286414265632629395e-02 -2.657298445701599121e-01 1.323198229074478149e-01 -5.935135111212730408e-02 -2.509712055325508118e-02 2.229300290346145630e-01 1.255914419889450073e-01 2.982897460460662842e-01 2.697742283344268799e-01 -5.741220340132713318e-02 -1.077982112765312195e-01 4.558129236102104187e-02 -1.611720584332942963e-02 1.943813115358352661e-01 -9.195265173912048340e-02
1.180730834603309631e-01 -2.740429639816284180e-01 -1.187125686556100845e-02 6.227036006748676300e-03 7.363110780715942383e-02 6.490557640790939331e-02 3.039088845252990723e-02 7.060417532920837402e-02 1.646416038274765015e-01 -1.444433480501174927e-01 -2.368684299290180206e-02 -4.243700206279754639e-02 -3.179593682289123535e-01 -4.661772251129150391e-01 1.283619850873947144e-01 -2.096412181854248047e-01 1.190013810992240906e-01 -4.245562851428985596e-02 -1.222681999206542969e-01 -2.300243265926837921e-02 -2.333182543516159058e-01 -4.965782910585403442e-02 1.540927290916442871e-01 3.982590511441230774e-02 3.911779820919036865e-01 3.256766498088836670e-01 -2.719597890973091125e-02 1.546648889780044556e-01 2.257722467184066772e-01 -8.604194968938827515e-02 1.012613400816917419e-01 2.365046646445989609e-03
2.444902658462524414e-01 1.992209255695343018e-01 -1.308751851320266724e-01 -1.455707699060440063e-01 6.585066672414541245e-03 7.296660542488098145e-02 9.143380820751190186e-02 1.527311205863952637e-01 -2.274212241172790527e-01 -1.327486932277679443e-01 -2.287175655364990234e-01 -1.089227572083473206e-01 -2.175914496183395386e-01 -6.016914919018745422e-02 3.425966501235961914e-01 4.617304354906082153e-02 1.505024880170822144e-01 -2.918716892600059509e-02 -2.726759016513824463e-01 1.080002784729003906e-01 2.181652337312698364e-01 9.076438844203948975e-02 -4.854074493050575256e-02 3.208281695842742920e-01 3.336852490901947021e-01 -3.845437243580818176e-02 -9.424498677253723145e-02 9.331525862216949463e-02 -2.479163706302642822e-01 1.006661131978034973e-01 -1.666844263672828674e-02 2.196453064680099487e-01
2.437140792608261108e-02 -1.250276416540145874e-01 -1.260950118303298950e-01 1.203960850834846497e-01 -1.395744234323501587e-01 3.720018565654754639e-01 4.958829656243324280e-02 -2.902719378471374512e-01 3.685402125120162964e-02 -2.142835706472396851e-01 -7.807484269142150879e-02 -1.832370758056640625e-01 -4.326305538415908813e-02 -3.476078435778617859e-02 -3.920307010412216187e-02 4.549885690212249756e-01 1.422515958547592163e-01 -1.449804157018661499e-01 -1.894347369670867920e-01 2.236403971910476685e-01 2.753911772742867470e-03 8.159675449132919312e-02 -6.224815919995307922e-02 1.698054373264312744e-01 2.569986581802368164e-01 3.005096018314361572e-01 6.088057905435562134e-02 1.463068276643753052e-01 -1.608310937881469727e-01 1.738794147968292236e-01 -5.690530687570571899e-02 5.368310213088989258e-02
3.098121285438537598e-01 8.346652984619140625e-02 -5.585340037941932678e-02 -1.917429715394973755e-01 -5.875423178076744080e-02 1.658106595277786255e-01 1.936295181512832642e-01 -1.449859440326690674e-01 -7.797168102115392685e-03 -3.510076999664306641e-01 -1.960405260324478149e-01 2.383177578449249268e-01 -3.789658546447753906e-01 -8.089716732501983643e-02 5.782773718237876892e-02 8.895329385995864868e-02 1.040826812386512756e-01 -1.632820814847946167e-01 -1.049494221806526184e-01 3.973160982131958008e-01 -8.504421263933181763e-02 2.195406556129455566e-01 9.647280722856521606e-02 1.502404808998107910e-01 6.654613465070724487e-02 -4.888276755809783936e-02 2.147435843944549561e-01 1.450253725051879883e-01 -5.892746523022651672e-02 1.215230897068977356e-01 -3.197686374187469482e-02 -2.982210740447044373e-02
1.628250479698181152e-01 8.145374059677124023e-02 -1.189222186803817749e-01 -2.113282084465026855e-01 3.016629442572593689e-02 4.583955109119415283e-01 4.621043056249618530e-02 -8.827043324708938599e-02 -7.783357799053192139e-02 1.407914459705352783e-01 -1.097881197929382324e-01 1.710043996572494507e-01 -3.042204082012176514e-01 -2.120953053236007690e-01 3.004538416862487793e-01 2.205852419137954712e-01 -2.817537486553192139e-01 -7.141453027725219727e-02 1.102201491594314575e-01 1.413017958402633667e-01 -1.679193377494812012e-01 1.686982810497283936e-01 2.134731411933898926e-01 1.194482818245887756e-01 2.228986471891403198e-01 -3.929373994469642639e-02 9.291423112154006958e-02 4.997463896870613098e-02 1.578712277114391327e-02 2.063059955835342407e-01 -5.589891970157623291e-02 -4.536101967096328735e-02
-3.920468688011169434e-02 1.437029335647821426e-02 8.753295242786407471e-02 -1.870340257883071899e-01 1.470162421464920044e-01 -7.667441666126251221e-02 -1.077598184347152710e-01 -2.002818137407302856e-02 2.763534523546695709e-02 -2.457810789346694946e-01 3.099289257079362869e-03 -1.952924794750288129e-04 -2.756377458572387695e-01 -4.712381400167942047e-03 6.633272022008895874e-02 1.751545816659927368e-02 -1.838565915822982788e-01 -5.155231431126594543e-02 -1.361903101205825806e-01 3.574630320072174072e-01 -6.007491424679756165e-02 5.507566407322883606e-02 2.310631722211837769e-01 -1.237778440117835999e-01 4.846159517765045166e-01 1.764069199562072754e-01 -1.553177237510681152e-01 2.563079446554183960e-02 -2.644616365432739258e-01 2.481930255889892578e-01 -1.771527528762817383e-01 2.498049139976501465e-01
-6.235932558774948120e-02 -1.589884459972381592e-01 -4.094611108303070068e-02 9.243071079254150391e-02 -3.373575210571289062e-02 9.425007551908493042e-02 2.542716860771179199e-01 1.850626468658447266e-01 4.728217050433158875e-02 1.992868185043334961e-01 -2.614194452762603760e-01 1.797460913658142090e-01 -1.864854395389556885e-01 3.573747351765632629e-02 7.893748581409454346e-02 -9.397447854280471802e-02 2.289352864027023315e-01 1.118462830781936646e-01 -7.108233869075775146e-02 2.296687513589859009e-01 -2.667616903781890869e-01 1.196947321295738220e-01 1.248672306537628174e-01 2.783291935920715332e-01 2.207738310098648071e-01 3.641628324985504150e-01 2.923476276919245720e-03 2.141989916563034058e-01 2.439826913177967072e-02 1.157251819968223572e-01 -3.355603814125061035e-01 5.359174683690071106e-02
1.441290229558944702e-01 -2.213568687438964844e-01 3.001628518104553223e-01 -2.085215002298355103e-01 1.365290880203247070e-01 4.715377464890480042e-02 1.715175062417984009e-01 2.997006773948669434e-01 -7.412750273942947388e-02 -1.204870194196701050e-01 -3.190390467643737793e-01 -3.681069985032081604e-02 -2.340074628591537476e-01 -1.764524541795253754e-02 9.132550098001956940e-03 1.203164309263229370e-01 -2.462659217417240143e-02 -3.072216510772705078e-01 -1.509579569101333618e-01 1.210317611694335938e-01 -1.233080178499221802e-01 3.392657339572906494e-01 1.835850179195404053e-01 2.507928311824798584e-01 3.917533159255981445e-02 1.311928927898406982e-01 -2.300916612148284912e-01 -2.779532596468925476e-02 -1.371770501136779785e-01 5.384108424186706543e-02 2.077596262097358704e-02 9.909113496541976929e-02
9.400420635938644409e-02 1.188402716070413589e-02 -9.281756356358528137e-03 4.231490194797515869e-02 -1.148928776383399963e-01 1.401344966143369675e-02 1.308573931455612183e-01 1.015618741512298584e-01 1.251886636018753052e-01 -2.355110943317413330e-01 -3.170988559722900391e-01 2.108765691518783569e-01 -2.140880078077316284e-01 -3.073121905326843262e-01 2.867115139961242676e-01 -1.100407615303993225e-01 4.339377209544181824e-02 5.167228635400533676e-03 -9.881573170423507690e-02 -1.015345603227615356e-01 -2.040180861949920654e-01 -1.060754582285881042e-01 1.706418842077255249e-01 8.481408655643463135e-02 2.645310461521148682e-01 3.263983726501464844e-01 1.430009454488754272e-01 -2.125128358602523804e-01 1.564041338860988617e-02 1.709832549095153809e-01 -3.316237628459930420e-01 6.939780712127685547e-02
5.709832534193992615e-03 5.840585380792617798e-02 1.229128465056419373e-01 9.711165726184844971e-02 1.927311532199382782e-02 1.129575744271278381e-01 1.147631630301475525e-01 4.106419906020164490e-02 -2.439049780368804932e-01 -3.265196457505226135e-02 -1.403633952140808105e-01 2.129984200000762939e-01 -1.256435066461563110e-01 -2.462644316256046295e-02 6.572190206497907639e-03 1.721335649490356445e-01 2.109656631946563721e-01 6.589864939451217651e-02 -4.505198001861572266e-01 -1.143433060497045517e-02 -9.236815571784973145e-02 8.833807706832885742e-02 -1.045138482004404068e-02 1.703042089939117432e-01 2.109996527433395386e-01 1.630830913782119751e-01 -4.318898543715476990e-02 2.675678431987762451e-01 -2.112420052289962769e-01 1.700131148099899292e-01 -1.034379824995994568e-01 4.961255192756652832e-01
1.833701580762863159e-01 -8.915330469608306885e-02 -2.526522576808929443e-01 -7.336403429508209229e-02 5.192256718873977661e-02 -1.189712733030319214e-01 1.359592080116271973e-01 1.475534290075302124e-01 7.947511225938796997e-02 -2.324453741312026978e-01 -5.619519576430320740e-02 -1.152757406234741211e-01 1.278623640537261963e-01 -1.473903506994247437e-01 9.314198046922683716e-02 5.473487451672554016e-02 5.769937857985496521e-02 -1.350389868021011353e-01 -7.287748157978057861e-02 3.916065394878387451e-01 -1.723048686981201172e-01 4.398111999034881592e-01 -1.103135198354721069e-01 1.060378476977348328e-01 2.609178125858306885e-01 2.851712107658386230e-01 -1.198517382144927979e-01 2.443974763154983521e-01 1.340643465518951416e-01 -6.475289165973663330e-02 4.135456681251525879e-02 1.772791445255279541e-01
3.691475689411163330e-01 -1.013400927186012268e-01 -1.633325070142745972e-01 -7.582016289234161377e-02 -1.567003428936004639e-01 -8.276105672121047974e-02 -3.850919753313064575e-02 1.290387809276580811e-01 -5.174646154046058655e-02 -2.065632045269012451e-01 -1.915403306484222412e-01 -2.589849829673767090e-01 -3.442614153027534485e-02 1.677405685186386108e-01 4.909697473049163818e-01 -4.454758763313293457e-02 1.697672158479690552e-01 -1.415904313325881958e-01 -2.298348993062973022e-01 1.340238600969314575e-01 -1.529029458761215210e-01 4.232348501682281494e-02 9.013766050338745117e-02 1.188769116997718811e-01 8.267880976200103760e-02 3.251252472400665283e-01 1.564324349164962769e-01 1.897940337657928467e-01 7.566555589437484741e-02 -3.810497000813484192e-02 -3.230899944901466370e-02 4.113952443003654480e-02
8.524999022483825684e-02 2.015939205884933472e-01 6.265334039926528931e-02 -1.927469074726104736e-01 -5.237554665654897690e-03 3.689656965434551239e-03 -8.083201199769973755e-02 7.456546276807785034e-02 -1.598430722951889038e-01 -5.477750091813504696e-04 -9.743259102106094360e-02 3.806283697485923767e-02 -2.846534550189971924e-01 -4.657849669456481934e-03 3.099960684776306152e-01 5.309044942259788513e-02 1.685019284486770630e-01 6.310852617025375366e-02 -2.131780534982681274e-01 -1.422856897115707397e-01 2.213331684470176697e-02 3.221928775310516357e-01 1.992934793233871460e-01 3.687930405139923096e-01 3.024989068508148193e-01 9.793978929519653320e-02 -2.005621790885925293e-01 -6.838763505220413208e-02 -2.755952179431915283e-01 8.799809217453002930e-02 1.097267866134643555e-01 2.501937747001647949e-01
-3.742566108703613281e-01 -1.637493669986724854e-01 -2.834057509899139404e-01 -1.093722805380821228e-01 3.010970912873744965e-02 3.277806639671325684e-01 -2.037632018327713013e-01 -1.085997149348258972e-01 -7.628838717937469482e-02 6.846749782562255859e-02 -1.340891867876052856e-01 1.490842849016189575e-01 -2.818359732627868652e-01 -3.188870102167129517e-02 -2.512671649456024170e-01 -7.974970340728759766e-02 -5.641064792871475220e-02 4.280156642198562622e-02 -1.618374884128570557e-01 -1.528024673461914062e-01 -5.248070880770683289e-02 2.598755955696105957e-01 4.925834760069847107e-02 2.391094416379928589e-01 1.959226578474044800e-01 2.422489970922470093e-01 -3.904748708009719849e-02 2.067359089851379395e-01 2.091303020715713501e-01 6.420255452394485474e-02 2.722129411995410919e-02 -6.436606496572494507e-02
1.957364678382873535e-01 2.475832961499691010e-02 -1.598649770021438599e-01 1.484474986791610718e-01 -1.184063553810119629e-01 3.480723127722740173e-02 9.536284208297729492e-02 1.877311915159225464e-01 6.885402649641036987e-02 -9.591905027627944946e-02 -1.638072878122329712e-01 1.273177862167358398e-01 -3.735474348068237305e-01 -9.093121439218521118e-02 1.699744015932083130e-01 -3.428863286972045898e-01 2.501930296421051025e-01 2.710361182689666748e-01 -1.658356934785842896e-01 8.570584654808044434e-02 -1.378733217716217041e-01 2.355166971683502197e-01 4.728515446186065674e-02 1.682800799608230591e-01 1.315622329711914062e-01 4.262979626655578613e-01 3.889987245202064514e-02 3.048152290284633636e-02 4.879508633166551590e-03 1.007316913455724716e-02 -1.491782665252685547e-01 5.351511761546134949e-02
-4.577599838376045227e-02 -2.000017277896404266e-02 -6.997352838516235352e-02 -2.109834700822830200e-01 -9.383299201726913452e-02 -7.230523228645324707e-02 -8.806803077459335327e-02 -3.824290260672569275e-02 -2.238794863224029541e-01 -1.699281334877014160e-01 1.653085649013519287e-01 1.211544722318649292e-01 -2.562272250652313232e-01 -1.119588389992713928e-01 3.600741550326347351e-02 3.433901369571685791e-01 2.176483422517776489e-01 -9.379171580076217651e-02 5.816360190510749817e-02 1.911536157131195068e-01 1.416793316602706909e-01 1.940165609121322632e-01 1.938627213239669800e-01 2.541888058185577393e-01 3.622529804706573486e-01 1.782246232032775879e-01 2.789064347743988037e-01 2.635864317417144775e-01 -4.951082542538642883e-02 -1.575077474117279053e-01 -1.061223596334457397e-01 -4.073387756943702698e-02
7.573277503252029419e-02 -1.520127952098846436e-01 -4.324958920478820801e-01 -3.374671339988708496e-01 1.025409102439880371e-01 1.178426109254360199e-02 -4.297686740756034851e-02 2.378871589899063110e-01 4.604411125183105469e-02 -8.443007618188858032e-02 -1.036698445677757263e-01 7.549552619457244873e-02 -1.800727099180221558e-01 1.169135868549346924e-01 1.120623573660850525e-02 2.143794596195220947e-01 -2.332570105791091919e-01 -8.755244314670562744e-02 -1.309302747249603271e-01 6.537315994501113892e-02 -6.344927009195089340e-03 4.954576492309570312e-02 1.763253509998321533e-01 3.309389948844909668e-01 3.008353412151336670e-01 1.674990206956863403e-01 7.159109413623809814e-02 1.107450127601623535e-01 3.738065809011459351e-02 -4.871382564306259155e-02 2.657350599765777588e-01 -2.152308374643325806e-01
-2.335225977003574371e-02 -1.408565938472747803e-01 -3.786213323473930359e-02 -2.099311649799346924e-01 3.333438336849212646e-01 -1.639766395092010498e-01 7.063187658786773682e-02 3.564848005771636963e-02 -2.626709938049316406e-01 -1.598756015300750732e-01 -3.107235729694366455e-01 1.873894780874252319e-01 -2.345664352178573608e-01 -1.915207654237747192e-01 1.577069163322448730e-01 1.436606943607330322e-01 4.595213010907173157e-02 -1.483453661203384399e-01 -3.725934922695159912e-01 -1.201317161321640015e-01 -1.250180006027221680e-01 -7.735016196966171265e-02 2.331781387329101562e-01 -9.114558994770050049e-02 5.413234606385231018e-02 1.539781689643859863e-01 -4.929206520318984985e-02 3.389793634414672852e-01 5.840934440493583679e-02 -2.159020118415355682e-02 1.240887194871902466e-01 3.862550854682922363e-02
5.981383472681045532e-02 -5.151405557990074158e-02 -3.426403552293777466e-02 -1.048070639371871948e-01 -2.517598867416381836e-01 8.455462008714675903e-02 8.677665144205093384e-03 -1.331477016210556030e-01 2.056221216917037964e-01 -9.690731018781661987e-02 -1.697997301816940308e-01 1.674908697605133057e-01 -3.979941606521606445e-01 3.378390893340110779e-02 2.592681944370269775e-01 2.039240151643753052e-01 5.100446939468383789e-02 -1.338517069816589355e-01 -1.216932609677314758e-01 -6.166052818298339844e-02 -5.958428978919982910e-02 -2.569573223590850830e-01 1.471859663724899292e-01 2.768270075321197510e-01 1.557327061891555786e-01 4.497248530387878418e-01 7.676003873348236084e-02 -1.860430389642715454e-01 3.076100349426269531e-02 1.338800489902496338e-01 1.285674273967742920e-01 8.342332392930984497e-02
-2.929526194930076599e-02 -1.340197175741195679e-01 -1.298740059137344360e-01 -1.542907115072011948e-02 -5.361004918813705444e-02 5.208900943398475647e-02 -7.596556842327117920e-02 1.951714456081390381e-01 1.824677437543869019e-01 1.976358890533447266e-01 -3.354789018630981445e-01 1.743945479393005371e-01 -3.099538385868072510e-01 -1.675734519958496094e-01 1.919808983802795410e-01 6.340705603361129761e-02 3.024177551269531250e-01 2.727895379066467285e-01 -9.416537731885910034e-02 1.451522260904312134e-01 -1.453533917665481567e-01 9.278245270252227783e-02 2.215842157602310181e-01 2.642015218734741211e-01 8.807983249425888062e-03 3.487565219402313232e-01 7.322810590267181396e-02 4.019024595618247986e-02 -5.060923844575881958e-02 -5.837344750761985779e-02 -1.305488753132522106e-03 2.349044531583786011e-01
4.277400672435760498e-02 3.128980100154876709e-02 1.593080931343138218e-03 7.277984172105789185e-02 3.700474277138710022e-02 -1.819085516035556793e-02 1.955858916044235229e-01 -1.877781152725219727e-01 -1.722129732370376587e-01 -2.297336608171463013e-02 -1.008727103471755981e-01 1.317466348409652710e-01 -2.010422348976135254e-01 -1.961786001920700073e-01 6.376649439334869385e-02 -8.729096502065658569e-02 -7.257348299026489258e-02 -3.995524346828460693e-01 7.698328793048858643e-02 1.674210429191589355e-01 -2.361295670270919800e-01 1.384110003709793091e-01 1.559024006128311157e-01 1.386821568012237549e-01 5.640318393707275391e-01 1.881720274686813354e-01 2.298443168401718140e-01 -8.351644501090049744e-03 -1.848013997077941895e-01 -1.755208149552345276e-02 7.226561009883880615e-02 -7.021784782409667969e-02
1.320464015007019043e-01 -1.109595745801925659e-01 -1.854647696018218994e-01 -5.266400799155235291e-02 1.411692649126052856e-01 2.370814681053161621e-01 8.282217383384704590e-02 3.716209158301353455e-02 4.793969541788101196e-02 -1.529290527105331421e-01 6.923964619636535645e-02 1.487962156534194946e-01 5.893034487962722778e-02 -1.357554346323013306e-01 6.739669293165206909e-02 4.448164999485015869e-01 1.599295586347579956e-01 -1.439086794853210449e-01 -3.064087629318237305e-01 2.833110988140106201e-01 -3.132864534854888916e-01 2.277843207120895386e-01 5.677585303783416748e-02 2.971967160701751709e-01 1.348731368780136108e-01 8.174186944961547852e-02 2.213486880064010620e-01 -5.263036116957664490e-02 -6.426794081926345825e-02 -5.008931457996368408e-02 -1.597406417131423950e-01 -3.100662678480148315e-02
-2.572810277342796326e-02 9.768486768007278442e-02 -3.663647472858428955e-01 -3.944320678710937500e-01 -8.043646812438964844e-03 1.570281386375427246e-01 3.152833133935928345e-02 4.522820934653282166e-02 -1.029937118291854858e-01 3.002267330884933472e-02 -8.985378593206405640e-02 5.236711818724870682e-03 -5.508174002170562744e-02 3.437357395887374878e-02 2.217194996774196625e-02 1.461262255907058716e-01 4.543392658233642578e-01 1.291454136371612549e-01 -1.974187046289443970e-01 -1.243233587592840195e-02 -1.284289360046386719e-01 1.250254660844802856e-01 -1.788588613271713257e-02 6.927661597728729248e-03 3.285133838653564453e-01 1.957001686096191406e-01 -4.210812970995903015e-02 -9.771132469177246094e-02 -1.040062084794044495e-01 3.046881966292858124e-02 -3.850228786468505859e-01 1.196261644363403320e-01
6.005138531327247620e-02 -4.277501627802848816e-02 -5.500008538365364075e-02 -2.864019870758056641e-01 -1.514167487621307373e-01 2.744301259517669678e-01 -5.469425767660140991e-02 -1.396249532699584961e-01 -1.053377687931060791e-01 1.171658188104629517e-01 -1.057299897074699402e-01 3.172475146129727364e-03 -1.938128471374511719e-01 -5.506623163819313049e-02 1.714859455823898315e-01 2.486526668071746826e-01 3.740800917148590088e-01 1.873048990964889526e-01 -9.324824064970016479e-02 6.139921024441719055e-02 -4.927515983581542969e-02 1.316367387771606445e-01 -2.178128212690353394e-01 2.264786362648010254e-01 4.597467780113220215e-01 1.701895296573638916e-01 -9.222970902919769287e-02 -1.515418142080307007e-01 -1.205396465957164764e-02 3.753763437271118164e-02 -1.961659044027328491e-01 5.594580247998237610e-02
-1.699299179017543793e-02 -2.203881144523620605e-01 -2.169786393642425537e-01 -2.606318593025207520e-01 1.106310710310935974e-01 -1.845335587859153748e-02 -2.831487357616424561e-01 -4.122717678546905518e-02 -2.134468592703342438e-02 -3.032485954463481903e-02 -3.067991137504577637e-01 1.485202312469482422e-01 -9.152195602655410767e-02 -1.135243568569421768e-03 3.268364369869232178e-01 -1.654056645929813385e-02 2.241576761007308960e-01 2.589038014411926270e-01 -1.225603520870208740e-01 2.297324128448963165e-02 -2.415424734354019165e-01 1.841144561767578125e-01 5.040974915027618408e-02 -4.880318883806467056e-03 -7.209739089012145996e-02 4.476902782917022705e-01 9.848066838458180428e-04 2.735953405499458313e-02 -2.886332571506500244e-02 6.302471458911895752e-02 -6.918473634868860245e-03 2.641721069812774658e-01
3.212238848209381104e-02 -6.296221166849136353e-02 9.628866799175739288e-03 -9.153949469327926636e-02 -7.413487881422042847e-02 3.621888756752014160e-01 1.376121789216995239e-01 8.454647660255432129e-02 -1.002876982092857361e-01 -2.316549420356750488e-01 -3.967743813991546631e-01 1.078368499875068665e-01 -2.065305560827255249e-01 -2.387208789587020874e-01 3.852580487728118896e-02 -6.972550600767135620e-02 -4.549628496170043945e-02 -3.142012953758239746e-01 2.860387600958347321e-02 1.512019932270050049e-01 -8.959965780377388000e-03 2.015947550535202026e-01 -1.842225342988967896e-02 2.113017626106739044e-02 8.255963772535324097e-02 1.989886015653610229e-01 3.621156215667724609e-01 -1.827501505613327026e-01 2.394552081823348999e-01 1.392753422260284424e-01 -1.262569278478622437e-01 1.241235211491584778e-01
-1.874239891767501831e-01 -1.067358776926994324e-01 -7.761123776435852051e-02 -2.526847720146179199e-01 -7.344791293144226074e-02 3.485425710678100586e-01 5.844292044639587402e-02 3.315469715744256973e-03 -1.237324774265289307e-01 -9.832278639078140259e-02 1.044202521443367004e-01 -3.889726996421813965e-01 -3.074010610580444336e-01 1.598263531923294067e-02 3.356425836682319641e-02 8.269146084785461426e-02 -1.240951269865036011e-01 1.122474819421768188e-01 6.684448570013046265e-02 -7.132948376238346100e-03 -9.017938375473022461e-02 2.379726171493530273e-01 3.797934949398040771e-01 1.384336799383163452e-01 2.898506820201873779e-01 1.171958371996879578e-01 1.351746916770935059e-01 2.217222154140472412e-01 -3.109964542090892792e-02 -4.653564840555191040e-02 -7.505591958761215210e-02 1.696224361658096313e-01
-2.485641539096832275e-01 -3.464213609695434570e-01 6.612189114093780518e-03 -2.882436215877532959e-01 6.796479225158691406e-02 2.481077797710895538e-03 2.026322670280933380e-02 1.546383202075958252e-01 8.277977257966995239e-02 -1.496145874261856079e-01 -4.830946028232574463e-02 2.308508567512035370e-02 -2.461774498224258423e-01 -1.359736025333404541e-01 -9.265139698982238770e-03 1.742499768733978271e-01 -2.285672724246978760e-02 -1.497457027435302734e-01 1.121725663542747498e-01 2.790773808956146240e-01 8.601385354995727539e-02 4.183264672756195068e-01 9.959848970174789429e-02 2.853697538375854492e-01 2.590167820453643799e-01 3.603015467524528503e-02 2.022523134946823120e-01 1.215977128595113754e-02 -1.767998784780502319e-01 4.924777895212173462e-02 1.531400382518768311e-01 -1.036576703190803528e-01
-7.398541271686553955e-02 -7.523566484451293945e-02 4.691510647535324097e-02 -8.038543909788131714e-02 9.774813801050186157e-02 5.153551325201988220e-02 3.862537816166877747e-02 1.333150118589401245e-01 -1.117834374308586121e-01 1.682781577110290527e-01 -3.101558685302734375e-01 2.719261124730110168e-02 -9.394411742687225342e-02 -1.749566197395324707e-01 2.604523599147796631e-01 -1.089998241513967514e-02 3.123570047318935394e-02 -1.084226071834564209e-01 -3.830797970294952393e-01 -2.287614345550537109e-01 -4.224831759929656982e-01 -1.477382332086563110e-01 4.990644287317991257e-03 9.667587280273437500e-02 1.789021790027618408e-01 3.387090861797332764e-01 -1.514465361833572388e-01 9.865260124206542969e-02 1.496333032846450806e-01 1.516713500022888184e-01 1.429599821567535400e-01 -1.919790208339691162e-01
5.694866552948951721e-02 -1.133425384759902954e-01 -1.840880215167999268e-01 -2.872857823967933655e-02 2.927146106958389282e-02 1.534176468849182129e-01 2.720016241073608398e-01 -9.989578276872634888e-02 -1.429449766874313354e-01 -3.775821998715400696e-02 -1.583040654659271240e-01 -4.138735681772232056e-02 5.450044944882392883e-02 -1.535608470439910889e-01 -8.456328511238098145e-02 1.108984276652336121e-02 4.359284341335296631e-01 -9.909834712743759155e-02 -3.044050037860870361e-01 1.612194031476974487e-01 -1.760608255863189697e-01 6.000810489058494568e-02 8.598785102367401123e-02 1.474259346723556519e-01 5.270460247993469238e-01 2.823629230260848999e-02 -1.368868052959442139e-01 -9.182652086019515991e-02 -5.204797536134719849e-02 1.933096675202250481e-03 3.495499864220619202e-02 2.578126490116119385e-01
4.268639534711837769e-02 2.504079043865203857e-02 -1.386854946613311768e-01 -3.083404898643493652e-01 -1.554196607321500778e-02 2.958895564079284668e-01 6.685771793127059937e-02 -2.613368034362792969e-01 -5.930328741669654846e-02 1.494905948638916016e-01 -1.510237604379653931e-01 7.615648210048675537e-02 -2.688772082328796387e-01 -4.934765025973320007e-02 1.853444129228591919e-01 1.277559250593185425e-02 4.012560248374938965e-01 7.289228588342666626e-02 -1.210813745856285095e-01 7.768388837575912476e-03 -1.145587563514709473e-01 2.148610204458236694e-01 -3.935669362545013428e-02 2.611944973468780518e-01 2.654580473899841309e-01 1.348646581172943115e-01 -4.782348126173019409e-02 -2.915785312652587891e-01 -1.162400171160697937e-01 -1.496203336864709854e-02 -2.432364225387573242e-01 -1.861838856711983681e-03
1.591934412717819214e-01 -7.407676428556442261e-02 -5.240178108215332031e-01 -1.414473950862884521e-01 2.166597843170166016e-01 2.082433179020881653e-02 3.120481669902801514e-01 4.096965305507183075e-03 -1.573805660009384155e-01 -1.172056943178176880e-01 -1.926218420267105103e-01 -8.194762468338012695e-02 -1.538309752941131592e-01 1.546427956782281399e-04 1.533831059932708740e-01 9.638487547636032104e-02 1.001324579119682312e-01 3.839840367436408997e-02 -3.217672556638717651e-02 -1.661554910242557526e-02 -7.315903902053833008e-02 -1.312664747238159180e-01 3.944499492645263672e-01 2.078121006488800049e-01 4.301962628960609436e-02 1.669374108314514160e-01 8.300352841615676880e-02 3.154744207859039307e-02 -5.699940957129001617e-03 2.797072231769561768e-01 -6.116329506039619446e-02 -1.929039657115936279e-01
-5.158876627683639526e-02 -2.740857899188995361e-01 -2.035134285688400269e-01 8.914048969745635986e-02 1.277728974819183350e-01 1.771827638149261475e-01 1.165195181965827942e-01 1.969901919364929199e-01 -1.187004521489143372e-01 -1.588144153356552124e-01 9.729331731796264648e-02 -1.316960006952285767e-01 -8.442194759845733643e-02 -7.916676253080368042e-02 1.361265629529953003e-01 1.237415373325347900e-01 -5.519611015915870667e-02 -1.211128383874893188e-01 -2.673650979995727539e-01 -1.861770637333393097e-02 -4.944287240505218506e-02 2.225076556205749512e-01 4.465654790401458740e-01 -5.019922554492950439e-02 2.954762876033782959e-01 9.971150755882263184e-02 -3.326904177665710449e-01 8.889888226985931396e-02 8.149828761816024780e-03 -2.634794116020202637e-01 -1.388386487960815430e-01 1.065486669540405273e-01
6.281311810016632080e-02 -3.241546452045440674e-02 1.588437855243682861e-01 -3.840376734733581543e-01 3.058418817818164825e-02 9.371794015169143677e-02 -1.121090650558471680e-01 9.751431643962860107e-02 -1.173455491662025452e-01 -3.275769650936126709e-01 4.620078206062316895e-02 1.343531906604766846e-01 -3.314926028251647949e-01 -2.080249041318893433e-01 -1.061939354985952377e-02 2.284379489719867706e-02 -6.920914351940155029e-02 1.159245520830154419e-01 1.023847162723541260e-01 -9.543335065245628357e-03 -1.622322499752044678e-01 2.745538055896759033e-01 2.709731757640838623e-01 -1.158133074641227722e-01 3.161360323429107666e-01 2.178357541561126709e-01 -1.162448227405548096e-01 -2.178210020065307617e-02 5.127406492829322815e-02 2.248697280883789062e-01 2.119067907333374023e-01 1.364227533340454102e-01
2.734103426337242126e-02 -1.634742915630340576e-01 -1.821658760309219360e-02 1.287753582000732422e-01 -1.689047217369079590e-01 1.251507997512817383e-01 1.052999198436737061e-01 1.962415315210819244e-02 1.374700367450714111e-01 -2.231061272323131561e-02 -3.225451409816741943e-01 -1.515652425587177277e-02 -3.490858376026153564e-01 -2.299592941999435425e-01 2.300871759653091431e-01 1.043342798948287964e-01 2.041092216968536377e-01 1.914519816637039185e-01 5.493200384080410004e-03 2.848252654075622559e-02 -3.383530676364898682e-01 -3.716382011771202087e-02 1.537480801343917847e-01 5.585693195462226868e-02 1.588881164789199829e-01 1.689942032098770142e-01 8.640794456005096436e-02 -1.011444106698036194e-01 -2.540607750415802002e-01 2.474329918622970581e-01 -3.432369828224182129e-01 -2.931371331214904785e-02
4.654089361429214478e-02 -1.656278520822525024e-01 -2.847289144992828369e-01 -1.209764927625656128e-01 8.036597073078155518e-02 1.799418777227401733e-01 2.636226117610931396e-01 -1.774620264768600464e-03 -2.353392988443374634e-01 1.614277511835098267e-01 -1.747280657291412354e-01 -1.009458974003791809e-01 4.913637414574623108e-02 -1.104275286197662354e-01 4.586273804306983948e-02 -1.457664836198091507e-02 4.970077276229858398e-01 -2.037483640015125275e-02 -2.370985597372055054e-01 1.388611197471618652e-01 -9.617840498685836792e-02 2.581291198730468750e-01 1.436229646205902100e-01 1.701126396656036377e-01 3.124237358570098877e-01 6.911922991275787354e-02 -6.372683495283126831e-02 -7.320307940244674683e-02 -1.572023960761725903e-03 -4.132957383990287781e-02 4.250542446970939636e-02 2.521308958530426025e-01
2.252225950360298157e-02 -1.472915410995483398e-01 1.342969201505184174e-02 -2.576044797897338867e-01 2.085512131452560425e-01 -1.781466752290725708e-01 2.920668572187423706e-02 1.899168342351913452e-01 4.923842847347259521e-02 -4.048494994640350342e-01 -2.005349844694137573e-01 3.646712005138397217e-02 -2.931263670325279236e-02 -2.144537419080734253e-01 4.323024302721023560e-02 2.708387374877929688e-01 1.708163321018218994e-01 -1.972760073840618134e-02 -2.298740744590759277e-01 -2.483683079481124878e-01 -3.036503791809082031e-01 -8.334757760167121887e-03 1.655642092227935791e-01 2.402233928442001343e-01 2.663923799991607666e-01 -4.886972904205322266e-02 6.701271235942840576e-02 -1.539793424308300018e-02 -5.591851100325584412e-02 1.950318217277526855e-01 1.387126278132200241e-03 1.686037927865982056e-01
-2.462913468480110168e-02 -1.632828265428543091e-01 -8.640424162149429321e-02 -3.663291037082672119e-01 -3.267729282379150391e-02 1.527653038501739502e-01 -5.726383533328771591e-04 -2.171377390623092651e-01 -5.274076014757156372e-02 -3.664669692516326904e-01 -3.676603734493255615e-01 -1.050553470849990845e-01 -5.585385486483573914e-02 -2.177235931158065796e-01 -2.536360174417495728e-02 -1.484445929527282715e-01 -1.023897975683212280e-01 1.416027396917343140e-01 -1.943927444517612457e-02 1.699037253856658936e-01 -2.007716447114944458e-01 -1.082198545336723328e-01 2.668316960334777832e-01 2.028096839785575867e-02 1.446387469768524170e-01 2.818747460842132568e-01 -2.122123241424560547e-01 1.429886221885681152e-01 -1.625487208366394043e-01 -8.753270655870437622e-02 1.400858461856842041e-01 -7.029045838862657547e-03
8.296541869640350342e-02 -1.534574180841445923e-01 -2.178606837987899780e-01 -1.718965917825698853e-01 -4.063116759061813354e-02 2.073359638452529907e-01 -1.411858107894659042e-02 -9.915054589509963989e-02 -1.092456802725791931e-01 -3.723021745681762695e-01 6.535569578409194946e-02 -1.160287298262119293e-02 -4.881821572780609131e-02 -2.312730252742767334e-01 7.276830822229385376e-02 2.091954350471496582e-01 1.446264535188674927e-01 2.071485221385955811e-01 -1.980073451995849609e-01 2.499546706676483154e-01 -6.172187998890876770e-02 4.111368581652641296e-02 -6.139177456498146057e-02 2.046521604061126709e-01 2.910565733909606934e-01 1.143720075488090515e-01 -3.695948421955108643e-02 1.606559604406356812e-01 -1.202614009380340576e-01 1.243416517972946167e-01 2.367582172155380249e-01 3.878100216388702393e-01
4.348763078451156616e-02 8.508445322513580322e-02 3.023992851376533508e-02 5.523768067359924316e-02 4.774122498929500580e-03 2.590787410736083984e-01 1.472335457801818848e-01 3.154389932751655579e-02 -3.519782721996307373e-01 -2.634429633617401123e-01 -3.515141606330871582e-01 -2.361973524093627930e-01 -1.247867047786712646e-01 -4.425710067152976990e-03 8.914599195122718811e-03 2.821437120437622070e-01 2.391341775655746460e-01 2.954908311367034912e-01 -2.204747647047042847e-01 1.623342335224151611e-01 -2.581538446247577667e-02 -2.038343399763107300e-01 1.859586387872695923e-01 7.459614425897598267e-02 7.173377275466918945e-02 2.638167142868041992e-01 -2.043939568102359772e-02 6.080053001642227173e-02 4.662958532571792603e-02 1.971275955438613892e-01 4.883223772048950195e-02 -7.119896262884140015e-02
2.017569839954376221e-01 -7.513061631470918655e-03 -1.216341629624366760e-01 -5.042570456862449646e-02 7.038357853889465332e-02 2.490303963422775269e-01 5.247911438345909119e-02 -7.255259156227111816e-02 -9.170272946357727051e-02 -2.972136996686458588e-02 -1.459583491086959839e-01 1.947314292192459106e-01 -2.626943588256835938e-01 6.954535841941833496e-02 -2.679535746574401855e-02 -1.191045790910720825e-01 7.826820015907287598e-02 -1.013996005058288574e-01 -2.232691049575805664e-01 3.223093450069427490e-01 -3.765229880809783936e-01 -3.014252781867980957e-01 1.798011735081672668e-02 9.202353656291961670e-02 3.721572458744049072e-01 2.232685983180999756e-01 -1.110125333070755005e-01 1.503519415855407715e-01 -2.512966394424438477e-01 -4.804158210754394531e-02 6.868589669466018677e-02 6.806569546461105347e-02
2.715260088443756104e-01 -4.217968881130218506e-02 -3.506052196025848389e-01 -1.972967013716697693e-02 -1.091667041182518005e-01 1.855406612157821655e-01 -5.268612504005432129e-02 1.143456622958183289e-01 1.120316386222839355e-01 -2.132844626903533936e-01 -1.276461184024810791e-01 -5.760359391570091248e-02 -9.863685816526412964e-02 -5.452048964798450470e-03 4.539606273174285889e-01 -1.274065673351287842e-01 2.884724140167236328e-01 -5.490629002451896667e-03 -1.001166999340057373e-01 9.848043322563171387e-02 -3.324672877788543701e-01 -1.618476957082748413e-01 -1.203695591539144516e-02 1.151640340685844421e-01 5.570804700255393982e-02 2.875154018402099609e-01 5.499839037656784058e-02 1.816636323928833008e-01 -9.641018509864807129e-02 1.295819431543350220e-01 -1.354902982711791992e-01 9.959332644939422607e-02
-9.566707164049148560e-02 -2.195589803159236908e-02 -4.941665753722190857e-02 -1.378173381090164185e-02 -6.120091676712036133e-02 6.631190329790115356e-02 1.446641385555267334e-01 7.590147852897644043e-02 -3.384047150611877441e-01 -1.107053682208061218e-01 5.050381273031234741e-02 -4.075909554958343506e-01 -7.309773564338684082e-02 -1.367999017238616943e-01 9.543413668870925903e-02 2.011680006980895996e-01 7.875176519155502319e-02 -6.587662547826766968e-02 -1.696035861968994141e-01 2.221871167421340942e-01 -3.602422773838043213e-02 -1.318193376064300537e-01 2.855723202228546143e-01 1.594648361206054688e-01 3.412558436393737793e-01 2.938544452190399170e-01 7.118644425645470619e-04 -1.636206358671188354e-01 2.108577489852905273e-01 1.697444170713424683e-01 -1.082186475396156311e-01 -2.343536019325256348e-01
-3.093812763690948486e-01 -3.776545524597167969e-01 -1.230273395776748657e-01 1.033623814582824707e-01 -1.526739895343780518e-01 8.124220371246337891e-02 -2.676222100853919983e-02 -2.378186136484146118e-01 -1.109907180070877075e-01 4.104825854301452637e-02 -3.378292918205261230e-01 8.798487484455108643e-02 8.781372755765914917e-02 -1.066469773650169373e-01 2.466469258069992065e-01 2.385091632604598999e-01 -5.687297880649566650e-02 -1.437241882085800171e-01 -6.611381471157073975e-02 8.065927773714065552e-02 -2.983467578887939453e-01 8.527100831270217896e-02 2.687009274959564209e-01 -4.100218787789344788e-02 2.566220164299011230e-01 2.105121612548828125e-01 -9.477162361145019531e-02 -5.854964256286621094e-03 -8.071930706501007080e-02 1.888065487146377563e-01 9.057623893022537231e-02 3.862569481134414673e-02
-2.055881544947624207e-02 6.026120483875274658e-02 -4.449299722909927368e-02 -7.080455124378204346e-02 1.947482973337173462e-01 2.359767705202102661e-01 8.915833383798599243e-02 -2.794916033744812012e-01 2.658087760210037231e-02 -2.601547241210937500e-01 -9.861346334218978882e-02 -6.115354225039482117e-02 -1.254364699125289917e-01 -3.423011302947998047e-01 3.825026005506515503e-02 2.885606586933135986e-01 3.900177180767059326e-01 -2.820518054068088531e-02 -3.160002529621124268e-01 1.963721960783004761e-01 -9.222984313964843750e-02 1.764284968376159668e-01 5.323673412203788757e-02 3.941926639527082443e-03 3.182257413864135742e-01 1.500287801027297974e-01 -2.907550707459449768e-02 9.660111740231513977e-03 -1.616962105035781860e-01 2.335915528237819672e-02 -4.418294131755828857e-02 1.504033505916595459e-01
-1.159323900938034058e-01 -1.307987123727798462e-01 -2.125197947025299072e-01 -2.683025598526000977e-01 1.292029619216918945e-01 3.089656829833984375e-01 -2.044346630573272705e-01 8.146801590919494629e-02 -3.457711637020111084e-02 1.892317458987236023e-02 -1.860509514808654785e-01 -9.980343282222747803e-02 -9.565740823745727539e-02 -1.297379136085510254e-01 2.659460306167602539e-01 -7.738545071333646774e-03 -5.335400998592376709e-02 9.370947629213333130e-02 -1.690155416727066040e-01 -3.468809425830841064e-01 -9.087351709604263306e-02 2.258080840110778809e-01 2.009779810905456543e-01 1.673401445150375366e-01 2.021164447069168091e-01 1.964535117149353027e-01 8.745203167200088501e-02 3.058105111122131348e-01 2.240968346595764160e-01 -1.209807619452476501e-01 -1.643071509897708893e-02 -1.221324875950813293e-01
4.022966325283050537e-02 -2.560769915580749512e-01 1.849291101098060608e-02 -2.002792209386825562e-01 -1.002142205834388733e-02 2.799512818455696106e-02 1.322723478078842163e-01 -3.302799537777900696e-02 -1.881806999444961548e-01 -6.763681769371032715e-02 -1.483710110187530518e-01 1.803861558437347412e-01 -2.780988216400146484e-01 -9.789674729108810425e-02 -1.527708321809768677e-01 2.156347781419754028e-01 -8.175924420356750488e-02 -2.525638937950134277e-01 7.529979199171066284e-02 4.505984485149383545e-01 6.997308135032653809e-02 2.090859413146972656e-02 3.246053457260131836e-01 2.665912508964538574e-01 1.753939092159271240e-01 1.156639531254768372e-01 -3.507855162024497986e-02 2.477423846721649170e-02 -2.420691102743148804e-01 3.411069512367248535e-02 2.213169932365417480e-01 7.680346816778182983e-02
1.515049487352371216e-02 -4.276162385940551758e-02 -1.819084137678146362e-01 -2.912795245647430420e-01 1.400055643171072006e-02 -1.746301352977752686e-01 7.450018823146820068e-02 5.731426924467086792e-02 1.496461313217878342e-02 1.587481051683425903e-01 2.795130130834877491e-04 6.842217594385147095e-02 -2.567466795444488525e-01 -3.393123671412467957e-02 -9.579309076070785522e-02 2.293321937322616577e-01 -1.415225267410278320e-01 5.245589092373847961e-02 1.067612394690513611e-01 1.405130773782730103e-01 -1.153315827250480652e-01 9.477532655000686646e-02 2.816181816160678864e-02 2.966720163822174072e-01 4.174032211303710938e-01 4.220543801784515381e-01 -1.591049581766128540e-01 1.448798477649688721e-01 -1.540931910276412964e-01 8.260302990674972534e-02 -2.402462959289550781e-01 -1.719731539487838745e-01
-1.114284712821245193e-02 -2.821674048900604248e-01 -2.421709448099136353e-01 3.899489343166351318e-02 -1.274656057357788086e-01 -1.215377449989318848e-01 1.898964494466781616e-01 2.256453782320022583e-01 1.279541477560997009e-02 -1.899758130311965942e-01 -2.614578008651733398e-01 4.724011197686195374e-02 -3.535073995590209961e-01 -1.318495273590087891e-01 4.392513930797576904e-01 1.049968227744102478e-02 2.304668128490447998e-01 -2.290965616703033447e-01 -2.757823467254638672e-01 8.535867184400558472e-02 -1.240773275494575500e-01 2.604527212679386139e-02 -1.297636628150939941e-01 1.570260226726531982e-01 1.124103888869285583e-01 9.114605188369750977e-02 4.997597262263298035e-02 -2.913916297256946564e-02 1.356811374425888062e-01 1.021971106529235840e-01 -1.369820535182952881e-02 -1.158584374934434891e-03
-1.982564479112625122e-02 -2.003254294395446777e-01 -4.059599712491035461e-02 8.259787410497665405e-02 -1.558645963668823242e-01 1.477173864841461182e-01 1.255074441432952881e-01 8.494375646114349365e-02 7.631125627085566521e-04 1.826776564121246338e-01 -3.346428275108337402e-01 1.750991791486740112e-01 -2.813519239425659180e-01 3.851447999477386475e-02 -8.641085028648376465e-02 9.724156558513641357e-02 2.438810169696807861e-01 2.330092340707778931e-01 -2.091194987297058105e-01 1.487446129322052002e-01 -2.795429229736328125e-01 8.658597618341445923e-02 1.358316540718078613e-01 1.713384389877319336e-01 1.180039346218109131e-01 3.599121570587158203e-01 1.335151642560958862e-01 1.828437894582748413e-01 -1.354588866233825684e-01 1.224175989627838135e-01 -2.455924600362777710e-01 8.304022997617721558e-02
-2.064302936196327209e-02 2.141505181789398193e-01 -1.435175240039825439e-01 -2.570281922817230225e-01 8.507397025823593140e-03 3.954413160681724548e-02 -1.485628038644790649e-01 2.396515309810638428e-01 -1.082164719700813293e-01 9.776587784290313721e-02 -2.485475391149520874e-01 1.032194867730140686e-01 -2.817606031894683838e-01 -1.694196760654449463e-01 -2.813929319381713867e-02 4.843052104115486145e-02 -8.589313179254531860e-02 1.241019070148468018e-01 -2.964797914028167725e-01 -3.847550600767135620e-02 3.490249440073966980e-02 2.461518794298171997e-01 -5.246388539671897888e-02 3.725613951683044434e-01 2.890006601810455322e-01 2.264647930860519409e-01 -6.918040663003921509e-02 -1.851325780153274536e-01 -1.335600018501281738e-01 6.361840665340423584e-02 -2.440559118986129761e-02 2.628926932811737061e-01
-7.358831912279129028e-02 6.001322343945503235e-02 -1.995940953493118286e-01 -2.159090787172317505e-01 -2.329749315977096558e-01 1.080293282866477966e-01 7.229022216051816940e-03 -1.948931068181991577e-01 3.860905766487121582e-02 1.078276894986629486e-02 -2.815608680248260498e-01 1.113143786787986755e-01 1.234085764735937119e-02 -2.634354531764984131e-01 1.968654692173004150e-01 1.399346292018890381e-01 -4.493525251746177673e-02 -9.166447818279266357e-02 1.235968375112861395e-04 2.681061327457427979e-01 -1.540831476449966431e-01 3.971721827983856201e-01 2.313821464776992798e-01 7.463796436786651611e-02 1.545933485031127930e-01 1.880764067173004150e-01 -2.824217379093170166e-01 -2.663317322731018066e-02 3.238809406757354736e-01 4.195370897650718689e-02 -9.182963520288467407e-02 4.061512649059295654e-02
-6.569401919841766357e-02 1.059297025203704834e-01 -1.382479965686798096e-01 5.697949230670928955e-02 -8.638412505388259888e-02 1.626702994108200073e-01 1.153054013848304749e-01 1.661396957933902740e-02 -1.007922068238258362e-01 -2.267981469631195068e-01 -4.403786659240722656e-01 -4.603801295161247253e-02 8.659625053405761719e-02 -2.555633187294006348e-01 -8.546886593103408813e-02 1.755805611610412598e-01 -1.529009938240051270e-01 -2.432798147201538086e-01 -1.378923803567886353e-01 -1.406031847000122070e-01 -1.176573857665061951e-01 9.067712724208831787e-02 1.757417321205139160e-01 -5.537021905183792114e-02 3.126207888126373291e-01 4.060544371604919434e-01 6.099687144160270691e-02 1.396135836839675903e-01 -5.618142709136009216e-02 2.719648778438568115e-01 7.435108721256256104e-02 1.328627765178680420e-02
-1.673419922590255737e-01 -1.942032426595687866e-01 -3.330766630824655294e-04 7.002265658229589462e-03 1.915257275104522705e-01 1.925733089447021484e-01 3.810965269804000854e-02 5.898575857281684875e-02 -3.907488584518432617e-01 -2.780805826187133789e-01 -2.921962738037109375e-01 3.952627885155379772e-04 -1.332348436117172241e-01 -1.176755651831626892e-01 1.490037050098180771e-02 -5.329092592000961304e-02 1.122739072889089584e-02 2.683042362332344055e-02 -1.667167097330093384e-01 1.951751112937927246e-02 6.100565195083618164e-02 -2.040699822828173637e-03 2.627599537372589111e-01 3.788693994283676147e-02 2.306574583053588867e-01 1.858390122652053833e-01 1.634066104888916016e-01 1.191943213343620300e-01 3.261552453041076660e-01 2.018072307109832764e-01 -2.366365641355514526e-01 -2.655321955680847168e-01
4.447830617427825928e-01 -2.065037339925765991e-01 -2.512035071849822998e-01 5.563536658883094788e-02 -1.048060804605484009e-01 2.895590662956237793e-01 1.784193962812423706e-01 -2.316132783889770508e-01 1.019989624619483948e-01 -9.410250931978225708e-02 -2.339415103197097778e-01 -8.875163644552230835e-02 -1.980728358030319214e-01 -3.043305687606334686e-02 -1.303453743457794189e-01 2.642621695995330811e-01 1.883985660970211029e-02 4.182254895567893982e-02 -1.251742243766784668e-01 1.825658828020095825e-01 1.897933310829102993e-03 1.240451335906982422e-01 1.413726061582565308e-01 2.398537844419479370e-01 2.474780231714248657e-01 1.553105115890502930e-01 -2.057174295186996460e-01 -5.636312067508697510e-02 -1.139765530824661255e-01 9.168217331171035767e-02 4.563176631927490234e-02 7.628441601991653442e-02
-2.618402838706970215e-01 -3.435407532379031181e-03 -2.882703542709350586e-01 4.984869807958602905e-02 -1.405183374881744385e-01 2.308793812990188599e-01 2.381846308708190918e-01 -4.805005714297294617e-02 2.463825978338718414e-02 2.160635590553283691e-02 -2.684181928634643555e-01 -2.340291440486907959e-02 4.186405986547470093e-02 -1.371272653341293335e-01 2.980898916721343994e-01 3.226700723171234131e-01 1.421701014041900635e-01 -2.110607326030731201e-01 -1.753462553024291992e-01 7.960939407348632812e-02 -4.356509149074554443e-01 1.960788667201995850e-01 1.291635334491729736e-01 3.698331490159034729e-02 3.536793217062950134e-02 1.339651346206665039e-01 9.135613217949867249e-03 -1.878973469138145447e-02 4.194082692265510559e-02 2.358502894639968872e-01 3.276421129703521729e-02 -1.809239014983177185e-02
-4.672575369477272034e-02 4.810416325926780701e-02 1.005611345171928406e-01 2.035279385745525360e-02 1.995486915111541748e-01 9.475056082010269165e-02 8.678493648767471313e-02 3.289282694458961487e-02 -1.630565226078033447e-01 -1.870129257440567017e-01 -3.310378640890121460e-02 -7.138964533805847168e-02 -4.049275517463684082e-01 7.354858517646789551e-02 7.956612855195999146e-02 1.623256653547286987e-01 4.609178304672241211e-01 2.122986018657684326e-01 -1.827992647886276245e-01 2.107492648065090179e-03 -1.979903578758239746e-01 -1.357742398977279663e-01 1.178532689809799194e-01 4.476326704025268555e-02 -7.861932390369474888e-04 3.602427840232849121e-01 6.850253790616989136e-02 8.462680131196975708e-02 -4.094431921839714050e-02 3.341670930385589600e-01 4.792207479476928711e-02 -1.897924244403839111e-01
2.079868316650390625e-01 -9.180112183094024658e-02 -7.035878486931324005e-03 -3.963002860546112061e-01 3.618513932451605797e-03 6.766156107187271118e-02 1.658042371273040771e-01 2.440401315689086914e-01 -2.570050060749053955e-01 -2.085439711809158325e-01 -1.469659358263015747e-01 -6.542224436998367310e-02 -2.739653587341308594e-01 -3.493496030569076538e-02 1.117284521460533142e-01 3.389674425125122070e-01 -1.700905114412307739e-01 5.201264098286628723e-02 1.199570596218109131e-01 9.176415950059890747e-02 -1.841671913862228394e-01 1.262076646089553833e-01 1.182687878608703613e-01 -1.878511346876621246e-02 3.646064400672912598e-01 -1.475658919662237167e-02 -9.427490830421447754e-02 -3.231590986251831055e-02 2.888784930109977722e-02 1.845169961452484131e-01 2.493985444307327271e-01 4.111810773611068726e-02
1.773572862148284912e-01 6.935408711433410645e-02 -1.830573230981826782e-01 -3.575284481048583984e-01 -1.126810163259506226e-01 3.408397138118743896e-01 5.023483652621507645e-03 3.761501610279083252e-02 -1.511919647455215454e-01 2.294770330190658569e-01 -1.461507230997085571e-01 1.908629685640335083e-01 -1.466530263423919678e-01 -4.827496409416198730e-02 1.059635728597640991e-01 1.638698726892471313e-01 4.134119451045989990e-01 1.556094884872436523e-01 -1.382766962051391602e-01 1.112825348973274231e-01 -1.894387006759643555e-01 1.205605864524841309e-01 -5.130001902580261230e-02 7.882357388734817505e-02 3.286024332046508789e-01 6.526173651218414307e-02 -6.801728159189224243e-02 -1.087586730718612671e-01 -1.988683342933654785e-01 1.065620407462120056e-01 -7.200167328119277954e-02 7.865032553672790527e-02
-1.203194111585617065e-01 6.145733594894409180e-02 1.681479364633560181e-01 4.129730537533760071e-02 -1.203265637159347534e-01 -1.409171521663665771e-01 3.196808993816375732e-01 1.413309276103973389e-01 -8.350916206836700439e-03 -1.046215668320655823e-01 -2.422365695238113403e-01 5.776504054665565491e-02 -1.305549442768096924e-01 1.563414558768272400e-02 1.529880613088607788e-01 6.744137406349182129e-02 -7.047398388385772705e-02 5.631827283650636673e-03 -3.088181316852569580e-01 1.528352797031402588e-01 1.324857212603092194e-02 2.210403978824615479e-01 4.202192127704620361e-01 -2.427855652058497071e-04 1.557345688343048096e-01 4.168881773948669434e-01 -7.481958717107772827e-02 7.598143070936203003e-02 -2.852472662925720215e-01 6.854470074176788330e-02 1.049857586622238159e-01 -1.453840136528015137e-01
1.754790544509887695e-02 3.200975432991981506e-02 1.673762500286102295e-02 -1.430539786815643311e-01 -9.214962832629680634e-03 3.421384394168853760e-01 1.427686512470245361e-01 1.199611946940422058e-01 -2.413471490144729614e-01 -3.903470039367675781e-01 -1.797005236148834229e-01 -9.976203739643096924e-02 -9.678267687559127808e-02 -6.250355392694473267e-02 2.212664671242237091e-02 8.193845301866531372e-02 -1.733838766813278198e-01 -4.340355396270751953e-01 8.730863220989704132e-03 3.907168284058570862e-02 -1.639171987771987915e-01 2.935315668582916260e-01 9.585686028003692627e-02 -1.854859106242656708e-02 2.622388601303100586e-01 2.080257385969161987e-01 1.768317632377147675e-02 1.704772561788558960e-01 1.368439346551895142e-01 2.048573046922683716e-01 -8.723444491624832153e-02 1.814104430377483368e-02
-2.753559947013854980e-01 -2.672801911830902100e-01 3.243718296289443970e-02 -1.406257897615432739e-01 -1.918269880115985870e-02 7.066738605499267578e-02 -1.981133036315441132e-02 8.323238044977188110e-02 1.137824133038520813e-01 -2.389642745256423950e-01 -3.290819823741912842e-01 2.925314009189605713e-01 -9.028372913599014282e-02 6.792894005775451660e-02 2.310855090618133545e-01 8.201614953577518463e-03 2.258132696151733398e-01 1.800183355808258057e-01 -1.712268888950347900e-01 -8.291005156934261322e-03 -7.393906265497207642e-02 1.771613359451293945e-01 3.180651739239692688e-02 1.021717786788940430e-01 2.106241732835769653e-01 4.549527466297149658e-01 -5.238291621208190918e-02 -1.455357521772384644e-01 5.901332944631576538e-02 -1.188961192965507507e-01 -1.861161887645721436e-01 2.146280184388160706e-02
-1.384536921977996826e-01 3.227105364203453064e-02 -1.443937569856643677e-01 -6.675644963979721069e-02 2.127573639154434204e-01 1.320635676383972168e-01 -2.489246577024459839e-01 2.069896459579467773e-01 5.992317572236061096e-02 -3.452943265438079834e-02 -4.115558862686157227e-01 1.949505358934402466e-01 -8.670761436223983765e-02 4.658408835530281067e-02 1.579629033803939819e-01 3.094242140650749207e-02 -1.006634533405303955e-01 -6.221799552440643311e-02 -1.892586201429367065e-01 1.800505793653428555e-03 -1.092013418674468994e-01 -9.833235293626785278e-02 1.161834597587585449e-01 4.110104739665985107e-01 2.227142266929149628e-02 2.405636608600616455e-01 7.460486888885498047e-02 2.552221156656742096e-02 -1.439507752656936646e-01 3.158160150051116943e-01 5.199882388114929199e-02 -3.124181330204010010e-01
-1.810796558856964111e-01 -1.205523982644081116e-01 -1.064677685499191284e-01 -9.324373304843902588e-02 1.179088950157165527e-01 -8.710263669490814209e-02 7.357148081064224243e-02 -1.365996003150939941e-01 8.407394401729106903e-03 -7.552149146795272827e-02 -1.347393840551376343e-01 -1.223097741603851318e-02 -3.531585931777954102e-01 -8.647271990776062012e-02 -3.730937466025352478e-02 -6.519109755754470825e-02 1.501682698726654053e-01 7.719962298870086670e-02 -1.707586646080017090e-01 4.987278282642364502e-01 1.086448654532432556e-01 1.859657466411590576e-01 7.097341120243072510e-02 9.386991150677204132e-03 2.757582366466522217e-01 4.130040109157562256e-02 -4.886776208877563477e-02 2.109628915786743164e-01 -1.327376812696456909e-01 3.036545217037200928e-01 -9.624546021223068237e-02 3.514629304409027100e-01
1.223462074995040894e-01 -7.841014885343611240e-04 -1.274087131023406982e-01 -3.155225217342376709e-01 -4.316842183470726013e-02 6.967446953058242798e-02 -1.267564892768859863e-01 1.231657639145851135e-01 -3.028257787227630615e-01 -1.017482653260231018e-01 -1.412418335676193237e-01 3.187003135681152344e-01 -1.273132562637329102e-01 -1.423073466867208481e-02 4.025171399116516113e-01 1.089439466595649719e-01 -2.078393399715423584e-01 8.709251135587692261e-02 8.368628472089767456e-02 5.640644207596778870e-02 8.942221850156784058e-02 1.046396940946578979e-01 2.270164899528026581e-02 2.557716667652130127e-01 3.113040924072265625e-01 2.569704055786132812e-01 -5.284168198704719543e-02 2.194685637950897217e-01 -2.225186973810195923e-01 -4.348672181367874146e-02 1.440288964658975601e-03 -7.908771932125091553e-02
7.405332475900650024e-02 -2.317413836717605591e-01 -8.727801591157913208e-02 1.253733634948730469e-01 -2.607467174530029297e-01 2.679714746773242950e-02 -1.365463435649871826e-01 2.912279963493347168e-01 -1.146797835826873779e-01 9.556619077920913696e-02 -1.966894418001174927e-01 1.466285437345504761e-01 -4.034684300422668457e-01 -1.532481014728546143e-01 -2.348333969712257385e-02 -1.098668053746223450e-01 1.049821227788925171e-01 1.689440906047821045e-01 -9.392697364091873169e-02 2.429134100675582886e-01 -1.165722757577896118e-01 1.634849607944488525e-01 2.749152183532714844e-01 1.499751508235931396e-01 5.409146100282669067e-02 3.408230841159820557e-01 2.075257152318954468e-01 2.177405655384063721e-01 -5.056742578744888306e-03 4.204890131950378418e-02 -5.153625831007957458e-02 6.443490087985992432e-02
4.903611913323402405e-02 -9.967364370822906494e-02 -3.138614296913146973e-01 -1.257945299148559570e-01 8.463355153799057007e-02 1.296006292104721069e-01 7.834137976169586182e-02 3.147016167640686035e-01 -1.266679316759109497e-01 -9.561163932085037231e-02 -7.768738269805908203e-02 -1.683837175369262695e-01 -2.328665107488632202e-01 -2.860466241836547852e-01 1.152935400605201721e-01 9.283018857240676880e-02 2.114772945642471313e-01 1.111153289675712585e-01 -2.660064697265625000e-01 6.109683588147163391e-02 -1.793573796749114990e-01 -5.549842864274978638e-02 -2.692796289920806885e-01 1.230742782354354858e-01 2.213331460952758789e-01 8.062086254358291626e-02 -3.297760188579559326e-01 9.892630577087402344e-02 -1.623325347900390625e-01 1.076004728674888611e-01 2.008383721113204956e-02 2.446021288633346558e-01
-1.265663057565689087e-01 -6.534825265407562256e-02 -2.913771569728851318e-01 -2.296057343482971191e-01 3.523116558790206909e-02 2.219496518373489380e-01 1.176789700984954834e-01 9.949029982089996338e-02 -2.700931131839752197e-01 -1.505403965711593628e-02 -6.009718030691146851e-02 -2.850514054298400879e-01 3.544386848807334900e-02 -8.499873429536819458e-02 1.139275208115577698e-01 1.933477967977523804e-01 1.599593460559844971e-01 3.225432708859443665e-02 -1.564529240131378174e-01 2.283809334039688110e-01 3.635688126087188721e-02 1.982463151216506958e-01 3.262149393558502197e-01 3.228965699672698975e-01 2.081176936626434326e-01 4.986223205924034119e-02 -1.122343987226486206e-01 6.917811930179595947e-02 2.275426387786865234e-01 -2.727018594741821289e-01 -2.725285477936267853e-02 7.952401787042617798e-02
-1.823408007621765137e-01 2.351548522710800171e-02 -8.033633977174758911e-02 -1.109604537487030029e-01 -1.958904601633548737e-02 -4.684801772236824036e-02 -1.124567016959190369e-01 -7.763385772705078125e-02 6.685684621334075928e-02 -3.914392292499542236e-01 7.834738492965698242e-02 6.820885837078094482e-02 -2.875394001603126526e-02 -4.000585898756980896e-02 9.882823377847671509e-02 -9.565673023462295532e-02 2.460737153887748718e-02 -1.083159223198890686e-01 -1.278074681758880615e-01 -1.640176028013229370e-01 -3.498073518276214600e-01 8.309783041477203369e-02 1.616469919681549072e-01 3.070000708103179932e-01 3.615865111351013184e-01 1.860905587673187256e-01 2.881047129631042480e-01 2.583436965942382812e-01 -3.085808642208576202e-02 3.151821494102478027e-01 1.160452812910079956e-01 -4.741839691996574402e-02
5.673817172646522522e-02 1.597515195608139038e-01 -3.196022287011146545e-02 1.265015639364719391e-02 1.969433156773447990e-03 3.671807646751403809e-01 -1.511407494544982910e-01 -3.474912839010357857e-03 -1.618787944316864014e-01 -9.940177202224731445e-03 -2.483058720827102661e-01 -2.078817933797836304e-01 -2.086083143949508667e-01 -9.198528528213500977e-02 7.700756192207336426e-02 4.039726853370666504e-01 9.297307580709457397e-02 -2.366884201765060425e-01 -3.287928104400634766e-01 -3.136247768998146057e-02 2.303026616573333740e-01 1.791928261518478394e-01 1.251419037580490112e-01 1.038080453872680664e-01 1.836932599544525146e-01 6.766520440578460693e-02 -4.427155852317810059e-02 2.653017938137054443e-01 2.258508801460266113e-01 8.120964467525482178e-02 3.097688220441341400e-02 7.450297474861145020e-02
-3.996338695287704468e-02 1.664298474788665771e-01 5.391235649585723877e-02 -4.528111517429351807e-01 -4.443003330379724503e-03 -8.721563033759593964e-03 3.042532363906502724e-03 1.803649663925170898e-01 -2.355496287345886230e-01 -8.379631489515304565e-02 -2.293055653572082520e-01 -1.832578182220458984e-01 -9.994257986545562744e-02 -2.117500454187393188e-01 -3.141738846898078918e-02 1.734724491834640503e-01 1.137919351458549500e-01 -1.615475714206695557e-01 1.114097386598587036e-01 1.887807808816432953e-02 -3.431141749024391174e-02 2.471916824579238892e-01 -1.499748695641756058e-02 5.746672675013542175e-02 4.995172619819641113e-01 1.480169594287872314e-01 1.468771100044250488e-01 5.586461350321769714e-02 -5.874088406562805176e-02 1.662649512290954590e-01 -3.876667097210884094e-02 2.218243330717086792e-01
8.117543160915374756e-02 2.731384709477424622e-02 3.871104121208190918e-02 -6.267008930444717407e-02 1.317838877439498901e-01 1.469472944736480713e-01 -7.157976180315017700e-02 -1.802209019660949707e-01 -2.171874940395355225e-01 -1.277149319648742676e-01 -8.115629851818084717e-02 -8.351987600326538086e-02 -1.211061924695968628e-01 -2.355260252952575684e-01 1.633499399758875370e-03 3.127465546131134033e-01 2.246832996606826782e-01 7.055296748876571655e-02 -3.413901031017303467e-01 3.203022778034210205e-01 -1.726235598325729370e-01 3.084421753883361816e-01 -3.672648221254348755e-02 -1.305281836539506912e-02 3.817373514175415039e-01 1.591412574052810669e-01 -1.526627317070960999e-02 -5.005130171775817871e-02 -1.587498039007186890e-01 -7.275216281414031982e-02 -2.428839169442653656e-02 -2.444410473108291626e-01
-1.063048392534255981e-01 -1.264733672142028809e-01 -4.121880605816841125e-02 -3.471936583518981934e-01 -8.536515384912490845e-02 1.642037183046340942e-01 2.861937880516052246e-01 4.473070055246353149e-02 -3.316796198487281799e-02 -2.068151682615280151e-01 -3.057782351970672607e-01 -4.612830281257629395e-02 1.758069247007369995e-01 -2.621942758560180664e-01 -3.208617866039276123e-02 -1.002118065953254700e-01 8.096397668123245239e-02 -2.469896674156188965e-01 -2.230213135480880737e-01 4.749161005020141602e-02 -2.447552680969238281e-01 -7.233323901891708374e-02 3.139022365212440491e-02 1.173861101269721985e-01 2.161686718463897705e-01 2.705448269844055176e-01 -5.979979038238525391e-02 8.815851062536239624e-02 -1.412019431591033936e-01 3.028226196765899658e-01 -3.717506770044565201e-03 -1.992416232824325562e-01
1.575741916894912720e-01 3.533414378762245178e-02 -8.676315099000930786e-02 -5.028273463249206543e-01 -1.457946598529815674e-01 -1.478608846664428711e-01 -6.308628618717193604e-02 -2.692799270153045654e-01 -1.118255555629730225e-01 -4.857571911998093128e-04 -1.653276383876800537e-01 -3.672235831618309021e-02 -2.808742821216583252e-01 -1.394623667001724243e-01 -5.283768847584724426e-02 -8.818643540143966675e-02 -1.968141198158264160e-01 -1.290335804224014282e-01 1.221753843128681183e-02 1.150601729750633240e-01 -1.581562757492065430e-01 1.626175194978713989e-01 2.677242755889892578e-01 3.352064192295074463e-01 2.218840718269348145e-01 2.262619733810424805e-01 -7.272157818078994751e-02 -5.909131505177356303e-05 -6.551513820886611938e-02 1.359732598066329956e-01 9.897918254137039185e-02 -3.588725998997688293e-02
1.237517669796943665e-01 -8.919128030538558960e-02 -1.633629500865936279e-01 -3.095203638076782227e-01 1.696137478575110435e-03 1.582923829555511475e-01 -1.333053708076477051e-01 7.859501987695693970e-02 -1.061286106705665588e-01 -1.385887265205383301e-01 -1.107091158628463745e-01 3.765747845172882080e-01 -4.057525694370269775e-01 -2.730419337749481201e-01 2.453802675008773804e-01 5.265252664685249329e-02 -1.957668811082839966e-01 -1.118655651807785034e-01 -1.705313324928283691e-01 -1.628029532730579376e-02 1.888590455055236816e-01 2.357694692909717560e-02 -5.191564187407493591e-02 8.994427323341369629e-02 1.202797666192054749e-01 2.855081856250762939e-01 -4.618864133954048157e-02 1.915536671876907349e-01 -7.032465934753417969e-02 7.487312704324722290e-02 -1.311531066894531250e-01 1.696260571479797363e-01
2.051510363817214966e-01 -6.314707547426223755e-02 -1.276505738496780396e-01 -3.372164815664291382e-02 -2.790002822875976562e-01 1.451811846345663071e-02 -1.575899273157119751e-01 2.896460592746734619e-01 1.230734027922153473e-02 -3.479283303022384644e-02 -2.847215533256530762e-01 1.723939329385757446e-01 -1.622178405523300171e-01 -7.110808789730072021e-02 5.626332759857177734e-02 -1.484195794910192490e-02 1.629059612751007080e-01 2.829306423664093018e-01 -2.889658212661743164e-01 -1.395417153835296631e-01 -2.683015763759613037e-01 2.791920006275177002e-01 2.709243297576904297e-01 1.639398187398910522e-01 2.029910683631896973e-01 1.377691775560379028e-01 1.467153578996658325e-01 3.376539051532745361e-02 2.119784951210021973e-01 3.489113226532936096e-02 -1.182092502713203430e-01 7.693263702094554901e-03
-1.752713695168495178e-02 -3.374245464801788330e-01 -2.658269405364990234e-01 -1.660444140434265137e-01 -2.215321362018585205e-01 -7.587390393018722534e-02 8.638817816972732544e-02 3.245975673198699951e-01 -2.377357706427574158e-02 -2.832300662994384766e-01 -1.276989816688001156e-03 -6.196200102567672729e-02 -2.966998815536499023e-01 1.307035535573959351e-01 3.276918232440948486e-01 1.951098740100860596e-01 -5.655083805322647095e-02 4.655217006802558899e-02 5.737619474530220032e-03 1.233672797679901123e-01 -8.521054685115814209e-02 -1.958017796277999878e-01 2.323559820652008057e-01 2.686884105205535889e-01 2.082998901605606079e-01 6.480045616626739502e-02 -9.810512885451316833e-03 5.054381489753723145e-02 -1.739355921745300293e-01 2.840799465775489807e-02 6.535060703754425049e-02 8.236442506313323975e-02
3.099616430699825287e-02 -7.031363248825073242e-02 -2.879627235233783722e-02 -1.148951351642608643e-01 -3.740340173244476318e-01 1.185015067458152771e-01 1.074933633208274841e-01 -9.848962537944316864e-03 2.441305369138717651e-01 -2.289117276668548584e-01 -8.487106114625930786e-02 2.126397043466567993e-01 -4.305071532726287842e-01 1.694306917488574982e-02 2.934001088142395020e-01 1.007337421178817749e-01 7.503504306077957153e-02 -8.857783675193786621e-02 -1.754273772239685059e-01 -9.843418002128601074e-02 -4.257664456963539124e-02 -1.849404871463775635e-01 1.131256297230720520e-01 2.589681148529052734e-01 1.073613166809082031e-01 3.345830738544464111e-01 9.101586043834686279e-02 -1.974554359912872314e-01 1.194641441106796265e-01 7.159759104251861572e-02 5.375617370009422302e-02 7.311263680458068848e-02
1.356807798147201538e-01 1.610793173313140869e-01 -2.580383978784084320e-02 -6.523776054382324219e-02 3.027427792549133301e-01 2.659906744956970215e-01 2.079475820064544678e-01 -1.117257550358772278e-01 -2.343094795942306519e-01 -2.486941069364547729e-01 -2.473352402448654175e-01 7.133429497480392456e-02 -1.353976503014564514e-02 -2.107876092195510864e-01 1.627888977527618408e-01 3.130216598510742188e-01 1.637533903121948242e-01 -2.588622272014617920e-01 -7.137516885995864868e-02 1.891277432441711426e-01 5.383944511413574219e-02 1.549464166164398193e-01 -2.167624421417713165e-02 2.906923294067382812e-01 2.829137146472930908e-01 8.831036835908889771e-02 -1.122883185744285583e-01 1.078372001647949219e-01 7.145047187805175781e-02 -3.452090080827474594e-03 -1.216999888420104980e-01 -4.371284693479537964e-02
-8.662968128919601440e-02 -4.985131695866584778e-02 -7.843042910099029541e-02 -7.582206279039382935e-02 -3.076483309268951416e-01 2.144280374050140381e-01 1.096319779753684998e-02 -2.005478739738464355e-01 -1.595856249332427979e-01 -4.351778030395507812e-01 -4.113186597824096680e-01 -1.221389845013618469e-01 -1.573971360921859741e-01 -2.302626222372055054e-01 -1.239098533987998962e-01 1.121193752624094486e-03 7.177651673555374146e-02 2.962819933891296387e-01 -2.319147437810897827e-01 1.618786603212356567e-01 -1.587363928556442261e-01 -7.682130485773086548e-02 2.477613985538482666e-01 1.025550886988639832e-01 7.087049633264541626e-02 9.556800872087478638e-02 1.875698007643222809e-02 9.588073939085006714e-02 -1.111898664385080338e-02 2.035495080053806305e-02 3.894112631678581238e-02 -5.800086632370948792e-02
1.089404337108135223e-03 2.899086475372314453e-02 -2.474701702594757080e-01 -1.802249848842620850e-01 1.751151233911514282e-01 2.158527076244354248e-01 1.328508555889129639e-01 -7.910137623548507690e-02 1.200957596302032471e-01 -1.379404067993164062e-01 -4.625675082206726074e-02 -1.741073578596115112e-01 -1.989749521017074585e-01 -2.113598436117172241e-01 8.999214507639408112e-03 1.548734307289123535e-01 2.794598042964935303e-01 -6.555132567882537842e-02 -2.181211709976196289e-01 7.781716436147689819e-02 -2.340209782123565674e-01 2.709528505802154541e-01 -1.118112578988075256e-01 4.200276732444763184e-02 3.457139432430267334e-01 2.064728178083896637e-03 -1.798548102378845215e-01 -1.940495222806930542e-01 -1.365438252687454224e-01 9.905163198709487915e-02 -2.371793687343597412e-01 2.780792117118835449e-01
-1.199908182024955750e-01 5.291537195444107056e-02 -1.145820394158363342e-01 -1.719991266727447510e-01 1.705897301435470581e-01 3.607527911663055420e-01 1.335514038801193237e-01 -2.173677980899810791e-01 -2.368832938373088837e-02 -1.379289478063583374e-01 -5.381232500076293945e-02 -1.741696894168853760e-01 -3.014881014823913574e-01 -8.081749826669692993e-02 1.487385183572769165e-01 6.988146156072616577e-02 1.378597766160964966e-01 -6.749761290848255157e-03 -3.065982833504676819e-02 4.796758666634559631e-02 8.495027571916580200e-02 -1.000193282961845398e-01 -1.438257843255996704e-01 2.833934724330902100e-01 1.802722737193107605e-02 4.147368073463439941e-01 -1.215643957257270813e-01 1.174672618508338928e-01 -4.568872973322868347e-02 3.486063182353973389e-01 -1.931094005703926086e-02 -2.703833878040313721e-01
4.682724550366401672e-02 -2.764253914356231689e-01 6.260753422975540161e-02 -1.293368935585021973e-01 -7.962205260992050171e-02 2.863164246082305908e-01 -1.413860321044921875e-01 1.351072192192077637e-01 -3.667505085468292236e-02 -8.941917121410369873e-02 -4.587906599044799805e-02 -2.875510156154632568e-01 -1.786907166242599487e-01 -2.543718814849853516e-01 2.085289061069488525e-01 3.561356067657470703e-01 4.600305110216140747e-02 1.670822799205780029e-01 -1.779009103775024414e-01 -1.819674521684646606e-01 4.765734076499938965e-02 -2.822874858975410461e-02 3.246852159500122070e-01 2.807867527008056641e-01 1.024592816829681396e-01 2.086078524589538574e-01 1.852028220891952515e-01 1.460724323987960815e-01 -8.963076025247573853e-02 1.090407148003578186e-01 -1.359385065734386444e-02 -3.492682427167892456e-02
-1.597763299942016602e-01 -4.868659749627113342e-02 -2.584613263607025146e-01 -2.337795644998550415e-01 -8.527293056249618530e-02 3.818988800048828125e-01 -1.033816337585449219e-01 -1.034975703805685043e-02 -1.672043651342391968e-02 -2.678154408931732178e-01 -5.833070725202560425e-02 -1.821694150567054749e-02 -2.304230332374572754e-01 -4.674985259771347046e-02 -2.149044722318649292e-01 4.452134966850280762e-01 2.137368023395538330e-01 -8.100315928459167480e-03 -2.866793572902679443e-01 1.520537137985229492e-01 9.442871809005737305e-02 1.821063011884689331e-01 1.507740169763565063e-01 2.330258637666702271e-01 2.618815377354621887e-02 5.787957832217216492e-02 1.190503537654876709e-01 7.923956960439682007e-03 -1.406633853912353516e-01 -3.227865323424339294e-02 4.517874494194984436e-02 2.427519299089908600e-03
-1.707775145769119263e-01 -9.332424402236938477e-02 -1.282770484685897827e-01 -3.350697755813598633e-01 -7.698617130517959595e-02 2.143457382917404175e-01 1.535850316286087036e-01 2.768224850296974182e-02 -2.020879983901977539e-01 -2.256483435630798340e-01 1.534624397754669189e-01 -3.042344748973846436e-01 -3.169695734977722168e-01 5.904432851821184158e-03 9.607333689928054810e-02 1.456073820590972900e-01 -2.122555524110794067e-01 -7.249352335929870605e-02 3.030649013817310333e-02 9.717147052288055420e-02 -9.900578856468200684e-02 2.668132781982421875e-01 3.533157110214233398e-01 1.598283499479293823e-01 2.051597088575363159e-01 1.510538905858993530e-01 1.249337717890739441e-01 1.195163354277610779e-01 -3.911377862095832825e-02 -4.409260302782058716e-02 -7.419271022081375122e-02 1.501832604408264160e-01
6.117843464016914368e-02 -2.252085506916046143e-01 -4.981952160596847534e-02 -8.048567920923233032e-02 2.215223461389541626e-01 6.642924994230270386e-02 -2.212844043970108032e-01 -1.328246202319860458e-02 -1.316658556461334229e-01 -7.589484006166458130e-02 -2.741875648498535156e-01 -8.664032816886901855e-02 -4.735768139362335205e-01 2.558233439922332764e-01 1.310154348611831665e-01 2.707481384277343750e-01 -3.923509642481803894e-02 2.187618426978588104e-02 8.120412379503250122e-02 2.086487971246242523e-02 1.993841864168643951e-02 1.124118119478225708e-01 -7.268851995468139648e-02 1.207333989441394806e-02 4.991209208965301514e-01 1.197832152247428894e-01 -5.232571065425872803e-02 2.255340479314327240e-02 1.384427770972251892e-02 1.886584311723709106e-01 4.612366110086441040e-02 -1.258592903614044189e-01
-2.448048740625381470e-01 -1.681950986385345459e-01 1.483261734247207642e-01 -7.244288176298141479e-02 9.582418948411941528e-02 2.981490194797515869e-01 6.606276333332061768e-02 -1.300291270017623901e-01 -3.311731219291687012e-01 1.036187410354614258e-01 -2.040797322988510132e-01 -2.652475535869598389e-01 -5.839148536324501038e-02 1.274795830249786377e-01 1.375010758638381958e-01 7.163745164871215820e-02 1.546690613031387329e-01 -1.465843617916107178e-01 -4.027724266052246094e-01 1.476144194602966309e-01 -4.283547773957252502e-02 2.890203893184661865e-01 1.467655450105667114e-01 1.970607340335845947e-01 2.621713578701019287e-01 2.018241584300994873e-02 -1.568269282579421997e-01 7.240884751081466675e-02 -9.988590329885482788e-02 6.935256719589233398e-02 -5.813323426991701126e-03 1.017583161592483521e-02
8.801634609699249268e-02 1.156093180179595947e-01 -2.204153686761856079e-01 -3.461945950984954834e-01 -1.350421011447906494e-01 8.135310560464859009e-02 -3.671619296073913574e-01 2.886871621012687683e-02 -2.563768923282623291e-01 -1.150508075952529907e-01 -2.266874164342880249e-01 4.048742353916168213e-02 -1.773699223995208740e-01 -2.029778957366943359e-01 1.008657366037368774e-01 9.100443869829177856e-02 -6.400820612907409668e-02 -1.213741526007652283e-01 -2.883948981761932373e-01 3.668571263551712036e-02 2.240724861621856689e-01 7.516498863697052002e-02 -1.156782824546098709e-02 9.358527511358261108e-02 2.338983863592147827e-01 3.376379609107971191e-01 -1.082764118909835815e-01 4.590950161218643188e-02 -2.529565095901489258e-01 -2.765957266092300415e-02 -9.331296198070049286e-03 1.066540852189064026e-01
6.372718513011932373e-02 -1.053321734070777893e-01 4.901213943958282471e-02 -2.402363568544387817e-01 -7.833801209926605225e-02 1.401533335447311401e-01 -2.217305004596710205e-01 7.378535717725753784e-02 8.919876813888549805e-02 -5.240717902779579163e-02 2.150692744180560112e-03 -3.626365661621093750e-01 -2.501027286052703857e-01 -1.003601402044296265e-01 1.558176577091217041e-01 1.250455826520919800e-01 -1.134667843580245972e-01 -1.410422660410404205e-02 -1.933470368385314941e-01 -5.577338859438896179e-02 -9.607586264610290527e-02 -8.668865263462066650e-02 3.671506643295288086e-01 -1.057234555482864380e-01 1.806090623140335083e-01 4.520818293094635010e-01 -1.406545937061309814e-01 2.406560182571411133e-01 1.236047893762588501e-01 5.760520324110984802e-02 6.062366813421249390e-02 1.906029731035232544e-01
9.604141861200332642e-02 -1.036459803581237793e-01 -3.599709570407867432e-01 -1.925943940877914429e-01 1.116828247904777527e-01 2.212793007493019104e-02 -4.148469492793083191e-02 1.727209389209747314e-01 -1.491762883961200714e-02 3.825867548584938049e-02 -9.816607087850570679e-02 3.392563760280609131e-02 -2.887893617153167725e-01 2.041746228933334351e-01 1.726887002587318420e-02 6.788629572838544846e-03 -1.554120033979415894e-01 -1.144644469022750854e-01 -2.350540012121200562e-01 1.932048201560974121e-01 -1.218924578279256821e-02 -2.393093891441822052e-02 3.831540942192077637e-01 2.717073559761047363e-01 3.373951911926269531e-01 2.454979866743087769e-01 2.827963046729564667e-02 -3.244640305638313293e-02 -5.102611333131790161e-02 6.252595037221908569e-02 1.943563222885131836e-01 -2.439458519220352173e-01
5.881845951080322266e-02 -3.745954111218452454e-02 -4.417875409126281738e-02 -3.261063247919082642e-02 -1.230359748005867004e-01 1.359013766050338745e-01 -6.902693957090377808e-02 2.265036851167678833e-01 -6.465221941471099854e-02 -1.283133625984191895e-01 -7.746733725070953369e-02 -2.255233228206634521e-01 -2.529774904251098633e-01 4.003502801060676575e-02 1.667727828025817871e-01 2.007469832897186279e-01 -1.085772588849067688e-01 -2.563197910785675049e-01 -2.688313126564025879e-01 1.594631522893905640e-01 1.658305227756500244e-01 7.064067572355270386e-02 2.260510474443435669e-01 2.576505243778228760e-01 2.375442832708358765e-01 3.137138187885284424e-01 2.430627048015594482e-01 1.455200910568237305e-01 3.135126531124114990e-01 5.127098411321640015e-02 -1.097628101706504822e-01 -1.341669559478759766e-01
-1.360228806734085083e-01 -5.497188493609428406e-02 -9.436078369617462158e-02 -1.209293585270643234e-02 8.128757029771804810e-02 -4.694428294897079468e-02 6.037044525146484375e-02 -1.516133546829223633e-01 4.317596927285194397e-02 -3.732843101024627686e-01 -1.944543719291687012e-01 -4.731646925210952759e-02 6.397694814950227737e-03 -1.549327820539474487e-01 -2.577511221170425415e-02 1.498631387948989868e-01 8.501117676496505737e-02 -4.740227013826370239e-02 -5.594328045845031738e-02 -2.198572456836700439e-01 -2.107830047607421875e-01 1.241476088762283325e-01 1.980031430721282959e-01 2.442126572132110596e-01 4.889451861381530762e-01 1.351675391197204590e-01 2.562017440795898438e-01 2.681412994861602783e-01 8.713369816541671753e-02 1.911509037017822266e-01 2.096421122550964355e-01 -5.452102795243263245e-02
4.735963046550750732e-02 -8.353296667337417603e-02 8.850292116403579712e-02 8.962623775005340576e-03 7.567755877971649170e-02 9.789863228797912598e-02 6.274809688329696655e-02 3.009895235300064087e-02 -4.109787344932556152e-01 1.499080955982208252e-01 -3.510406017303466797e-01 -9.931889176368713379e-02 -1.092201024293899536e-01 -6.853975355625152588e-02 -1.012612432241439819e-01 -9.086941182613372803e-02 1.379625052213668823e-01 -1.820493936538696289e-01 1.438709348440170288e-01 5.592484399676322937e-02 -1.348321586847305298e-01 3.353157341480255127e-01 2.308323830366134644e-01 1.094012707471847534e-01 3.201246559619903564e-01 2.946584224700927734e-01 -1.187874004244804382e-03 -1.298966109752655029e-01 2.883556485176086426e-01 -2.124103717505931854e-02 1.537259668111801147e-01 1.335055232048034668e-01
-5.761571601033210754e-02 8.907289057970046997e-02 6.555584073066711426e-02 -1.341429203748703003e-01 -1.708761900663375854e-01 2.006502449512481689e-01 9.274175018072128296e-02 -4.783279821276664734e-02 -7.135004270821809769e-03 1.245904564857482910e-01 -2.624969780445098877e-01 -4.835301544517278671e-03 -1.097726356238126755e-02 -1.309820115566253662e-01 3.017610125243663788e-02 2.229605615139007568e-01 -2.073170393705368042e-01 -5.442216247320175171e-02 -1.596964299678802490e-01 2.213868349790573120e-01 -5.794877409934997559e-01 1.375903040170669556e-01 3.134597837924957275e-02 -9.172841673716902733e-04 3.029239773750305176e-01 2.444281727075576782e-01 1.342604607343673706e-01 1.646468490362167358e-01 2.081918567419052124e-01 9.587996453046798706e-02 2.679200470447540283e-02 -8.735418319702148438e-02
-2.083190828561782837e-01 2.198242209851741791e-02 -2.141450643539428711e-01 8.007932454347610474e-02 -3.130605816841125488e-01 2.561202943325042725e-01 1.713826209306716919e-01 1.009234692901372910e-02 -1.723631471395492554e-01 -8.911896497011184692e-02 -4.326067566871643066e-01 -2.493270672857761383e-02 -1.068916097283363342e-01 -3.612997755408287048e-02 2.053972631692886353e-01 2.894455790519714355e-01 -3.478564694523811340e-02 -1.739955097436904907e-01 -5.210626497864723206e-02 2.075605839490890503e-02 -4.374261200428009033e-01 2.493627816438674927e-01 5.388296395540237427e-02 6.676495075225830078e-02 9.238995611667633057e-02 5.022928863763809204e-02 -1.858885884284973145e-01 -6.747877597808837891e-02 -2.702072495594620705e-03 -2.808260545134544373e-02 -1.190261822193861008e-02 5.661523435264825821e-03
8.197423815727233887e-02 -8.250983059406280518e-02 -1.295786201953887939e-01 -4.087058454751968384e-02 -3.973366320133209229e-02 1.982991546392440796e-01 -5.031898990273475647e-02 8.107730001211166382e-02 1.639963090419769287e-01 -1.925597339868545532e-01 -8.018857240676879883e-02 -1.867493838071823120e-01 -2.572444677352905273e-01 -2.675804793834686279e-01 9.575067460536956787e-02 2.498646527528762817e-01 -4.929396882653236389e-02 5.357501655817031860e-02 -3.000188767910003662e-01 -2.294461876153945923e-01 1.635304093360900879e-01 1.440667957067489624e-01 3.907186985015869141e-01 1.297287195920944214e-01 2.607451677322387695e-01 1.135082170367240906e-01 -5.592744797468185425e-02 2.215819805860519409e-01 2.766157090663909912e-01 1.571219265460968018e-01 -3.240045905113220215e-02 5.525634437799453735e-02
-2.091556489467620850e-01 -1.213531792163848877e-01 -3.540398180484771729e-02 -4.419686645269393921e-02 -1.127811986953020096e-02 3.935865461826324463e-01 9.333855658769607544e-02 -1.449188143014907837e-01 4.409126937389373779e-02 -4.048877656459808350e-01 -1.798831820487976074e-01 -3.613457381725311279e-01 -1.046910136938095093e-01 -3.025110960006713867e-01 1.820032149553298950e-01 7.546641677618026733e-02 1.775380074977874756e-01 -1.283120214939117432e-01 -1.653536409139633179e-01 -8.910287171602249146e-02 -8.962887525558471680e-02 -1.792715489864349365e-01 -1.359777897596359253e-02 6.412123888731002808e-02 1.489734351634979248e-01 2.690578997135162354e-01 -7.054970413446426392e-02 1.351472884416580200e-01 -1.474702507257461548e-01 5.572877079248428345e-02 -8.960226923227310181e-02 -7.090114057064056396e-02
2.194844931364059448e-02 -2.107152640819549561e-01 -4.676029384136199951e-01 3.884096071124076843e-02 -2.478650026023387909e-02 2.731961011886596680e-01 8.773706108331680298e-02 2.373900078237056732e-02 -1.992962807416915894e-01 -5.620893090963363647e-02 -1.049266830086708069e-01 -1.397718936204910278e-01 -1.770588755607604980e-01 -2.950491756200790405e-02 1.611264795064926147e-01 -9.087347425520420074e-03 -1.500031948089599609e-01 1.706291586160659790e-01 -9.367457777261734009e-02 -1.534754186868667603e-01 -1.512802094221115112e-01 -7.655991613864898682e-02 -1.253317017108201981e-02 3.157643675804138184e-01 3.208120465278625488e-01 1.023846194148063660e-01 4.675716534256935120e-02 4.435120895504951477e-02 -1.086876988410949707e-01 -9.641936421394348145e-02 -3.562598824501037598e-01 2.039905935525894165e-01
-2.713040262460708618e-02 7.432377897202968597e-03 -4.408932477235794067e-02 -3.601419925689697266e-01 1.690357029438018799e-01 2.945999205112457275e-01 2.028835415840148926e-01 1.225603669881820679e-01 -1.463469713926315308e-01 7.412677258253097534e-02 -1.515210717916488647e-01 9.785529971122741699e-02 -1.937706321477890015e-01 4.326089099049568176e-02 1.793721020221710205e-01 -9.241203218698501587e-02 5.163032934069633484e-02 8.483623154461383820e-03 -3.615112006664276123e-01 -5.588589981198310852e-02 8.666769601404666901e-03 3.094655275344848633e-01 -4.444091767072677612e-02 5.710472539067268372e-02 4.704915881156921387e-01 -3.232568129897117615e-02 -5.551068857312202454e-02 5.393455922603607178e-02 -1.615733024664223194e-03 -1.336689144372940063e-01 -9.353716671466827393e-02 2.525670230388641357e-01
-1.611088812351226807e-01 9.359971433877944946e-02 3.738430887460708618e-02 -2.971544861793518066e-01 1.541953831911087036e-01 2.699313759803771973e-01 1.903578341007232666e-01 2.574833035469055176e-01 -8.509355783462524414e-02 -1.020353008061647415e-02 -1.647923439741134644e-01 -1.375301480293273926e-01 -1.394194811582565308e-01 3.063483722507953644e-02 -2.317359670996665955e-02 -9.466414153575897217e-02 1.670621335506439209e-02 -3.195812925696372986e-02 -4.406678080558776855e-01 -6.003396213054656982e-02 6.606463342905044556e-02 3.104481101036071777e-01 1.988766491413116455e-01 6.008439138531684875e-02 3.767752349376678467e-01 6.192022934556007385e-02 -2.043882757425308228e-01 8.252626657485961914e-02 8.164749294519424438e-02 -4.940780997276306152e-02 -1.204127212986350060e-03 2.159539908170700073e-01
4.737533628940582275e-02 1.039325073361396790e-01 7.116161286830902100e-02 5.943813920021057129e-02 -7.700729370117187500e-02 1.658774167299270630e-01 3.187808692455291748e-01 -2.053600996732711792e-01 -4.365984722971916199e-02 -1.972988098859786987e-01 -2.416721135377883911e-01 1.421901434659957886e-01 -3.988965749740600586e-01 -3.952026367187500000e-02 3.006609156727790833e-02 3.252805769443511963e-01 1.247587893158197403e-02 -3.002685308456420898e-01 -1.118922084569931030e-01 3.238084316253662109e-01 -9.640052914619445801e-03 -3.916950896382331848e-02 2.605477571487426758e-01 2.099230885505676270e-01 1.828746944665908813e-01 8.435258641839027405e-03 -6.812512129545211792e-02 4.837948456406593323e-02 -1.129173710942268372e-01 -9.217666834592819214e-02 6.097167730331420898e-02 1.659521758556365967e-01
-1.156702488660812378e-01 -1.272081881761550903e-01 2.297038584947586060e-02 -1.563996523618698120e-01 -7.890781387686729431e-03 2.700378000736236572e-01 9.750707447528839111e-02 1.682006269693374634e-01 -3.278425633907318115e-01 1.808682531118392944e-01 -2.798136472702026367e-01 -1.296119242906570435e-01 -9.959083795547485352e-02 4.316581785678863525e-02 8.303932100534439087e-02 -1.384298503398895264e-01 -1.348065286874771118e-01 2.899779565632343292e-02 2.701393663883209229e-01 9.707838296890258789e-02 -2.571419775485992432e-01 1.762402951717376709e-01 3.041820824146270752e-01 1.701835989952087402e-01 3.850066065788269043e-01 1.126433461904525757e-01 -1.593888998031616211e-01 -2.697574719786643982e-02 2.966018579900264740e-02 2.021787762641906738e-01 -3.226259723305702209e-02 1.077325940132141113e-01
1.186603382229804993e-01 -2.511242032051086426e-01 -2.902819812297821045e-01 5.595336481928825378e-02 -3.534028679132461548e-02 -1.212981939315795898e-01 2.009842097759246826e-01 2.221728116273880005e-01 1.725763976573944092e-01 -3.299841582775115967e-01 -1.761830896139144897e-01 -5.641828849911689758e-02 -2.990638911724090576e-01 1.305879950523376465e-01 3.747978210449218750e-01 1.814357638359069824e-01 1.275298297405242920e-01 -1.499130669981241226e-02 -1.993916779756546021e-01 2.819939553737640381e-01 -2.571498416364192963e-02 1.259535402059555054e-01 -4.645719379186630249e-02 2.260525077581405640e-01 8.382305502891540527e-02 1.656721234321594238e-01 5.195545498281717300e-03 -6.236264482140541077e-02 1.304131895303726196e-01 7.411483675241470337e-02 -2.202478609979152679e-02 1.001937091350555420e-01
-4.480614140629768372e-02 -6.262648105621337891e-02 -1.812592148780822754e-01 1.208542212843894958e-01 1.603544130921363831e-02 1.643595099449157715e-01 4.465733096003532410e-02 1.117279380559921265e-01 -4.295184612274169922e-01 4.715527221560478210e-02 -1.127834245562553406e-01 2.906990796327590942e-02 -6.042380258440971375e-02 -2.676098607480525970e-02 2.095163911581039429e-01 1.010177284479141235e-01 -2.222297340631484985e-02 3.039557933807373047e-01 3.578535839915275574e-02 -1.059742718935012817e-01 -2.383040487766265869e-01 -4.772175103425979614e-03 5.732024833559989929e-02 4.749846160411834717e-01 3.125481903553009033e-01 2.666533589363098145e-01 -7.323674857616424561e-02 -1.545599102973937988e-01 -7.805284857749938965e-02 -1.289726346731185913e-01 6.389888003468513489e-04 1.850576996803283691e-01
2.209303528070449829e-01 -3.883903473615646362e-02 1.645825617015361786e-02 -2.169622480869293213e-01 3.303850293159484863e-01 1.248268634080886841e-01 -2.507536299526691437e-02 -3.388829762116074562e-03 -2.753449380397796631e-01 -8.098563551902770996e-02 -4.651153981685638428e-01 -1.674408316612243652e-01 -2.965855598449707031e-01 -6.899754051119089127e-03 3.652692213654518127e-02 1.373418867588043213e-01 4.062056913971900940e-02 -5.392457544803619385e-02 7.999767363071441650e-02 -9.919805079698562622e-02 -3.906275704503059387e-02 1.745716184377670288e-01 -1.165954694151878357e-01 1.459707915782928467e-01 4.338133335113525391e-01 -9.541114792227745056e-03 -1.157469749450683594e-01 1.249425262212753296e-01 -4.166700690984725952e-02 1.850011497735977173e-01 3.200353309512138367e-02 -5.667764693498611450e-03
1.434193402528762817e-01 1.174232810735702515e-01 -3.333683311939239502e-01 -6.339911371469497681e-02 2.996400892734527588e-01 1.704104617238044739e-02 6.922541558742523193e-02 4.383903462439775467e-03 -1.902221590280532837e-01 -5.222937464714050293e-02 -1.087974235415458679e-01 1.298104822635650635e-01 -2.197891026735305786e-01 -3.551630303263664246e-02 3.991131186485290527e-01 -1.250123530626296997e-01 1.930261403322219849e-01 -2.916512489318847656e-01 -2.668194770812988281e-01 2.597450613975524902e-01 -1.513061672449111938e-01 -4.108539223670959473e-02 2.008553408086299896e-02 6.629944592714309692e-02 2.709881961345672607e-01 6.655981391668319702e-02 -5.152351409196853638e-02 9.856116026639938354e-02 -4.553641378879547119e-02 1.013876646757125854e-01 -1.461209207773208618e-01 2.218477278947830200e-01
-1.571588218212127686e-01 8.889929950237274170e-02 -1.121248155832290649e-01 4.312269017100334167e-02 2.797790169715881348e-01 7.080622017383575439e-02 -9.400852769613265991e-02 1.647436618804931641e-01 1.172547563910484314e-01 -1.714888215065002441e-01 -5.299799442291259766e-01 2.537341415882110596e-02 -1.187278777360916138e-01 -8.787057548761367798e-02 1.553469300270080566e-01 -1.977749727666378021e-02 -9.688861668109893799e-02 -1.095374226570129395e-01 -2.387999147176742554e-01 1.542515866458415985e-02 -1.831112504005432129e-01 -3.916934132575988770e-02 1.060104444622993469e-01 3.086239099502563477e-01 9.818420559167861938e-02 2.108752727508544922e-01 1.874713152647018433e-01 2.968312241137027740e-02 -1.526215225458145142e-01 2.744255065917968750e-01 -7.974457927048206329e-03 -2.316812872886657715e-01
1.242217258550226688e-03 -7.650959491729736328e-02 -1.141983643174171448e-01 -3.942073285579681396e-01 -2.289629131555557251e-01 2.559152841567993164e-01 -4.137208312749862671e-02 -3.399371802806854248e-01 -1.039062738418579102e-01 -2.410116940736770630e-01 -1.390090882778167725e-01 -6.318645924329757690e-02 -3.637586832046508789e-01 -4.464344307780265808e-02 -6.460265815258026123e-02 -2.478966861963272095e-02 -1.716238558292388916e-01 -5.870091915130615234e-02 2.236387692391872406e-02 2.465393245220184326e-01 -1.289518326520919800e-01 -1.268731355667114258e-01 2.890025377273559570e-01 -6.813175976276397705e-02 1.541154086589813232e-01 2.037428617477416992e-01 3.489879146218299866e-02 2.583361566066741943e-01 -8.878137916326522827e-03 7.285438477993011475e-02 7.056128699332475662e-03 7.410228252410888672e-02
8.102522790431976318e-02 3.373410087078809738e-03 7.487954944372177124e-02 -7.557636499404907227e-02 -1.578544974327087402e-01 3.131676614284515381e-01 2.242048680782318115e-01 -1.108023151755332947e-01 -1.158998534083366394e-01 -3.366946578025817871e-01 -2.442991435527801514e-01 1.397463865578174591e-02 -3.882612586021423340e-01 -1.757888197898864746e-01 7.231472432613372803e-02 2.020497173070907593e-01 1.229146048426628113e-01 4.120985977351665497e-03 -8.401039242744445801e-02 3.401583433151245117e-01 -2.380655258893966675e-01 1.993688642978668213e-01 8.752605319023132324e-02 2.010148316621780396e-01 -1.743429154157638550e-01 -1.064860075712203979e-01 1.116850972175598145e-01 1.909909099340438843e-01 -1.953929290175437927e-02 5.459166318178176880e-02 7.340694963932037354e-02 1.935528591275215149e-02
7.645184546709060669e-02 -3.473965525627136230e-01 -1.971381753683090210e-01 -2.345971912145614624e-01 7.625680416822433472e-02 2.718826830387115479e-01 -1.138219684362411499e-01 3.396116942167282104e-02 1.467359662055969238e-01 -2.136776149272918701e-01 1.410818193107843399e-02 6.508754193782806396e-02 -2.740831673145294189e-01 7.942312210798263550e-02 1.055132076144218445e-01 3.114276565611362457e-03 9.739641100168228149e-02 -8.159831166267395020e-02 -1.699462682008743286e-01 4.505926668643951416e-01 1.252248883247375488e-01 -1.139381825923919678e-01 1.239692121744155884e-01 1.460799872875213623e-01 2.456807047128677368e-01 2.162618041038513184e-01 -1.102077662944793701e-01 -1.201539039611816406e-01 -7.979667931795120239e-02 1.335901319980621338e-01 1.529334634542465210e-01 1.636637896299362183e-01
-5.703683197498321533e-02 -3.841843456029891968e-02 -1.636134088039398193e-01 -1.879917979240417480e-01 -5.256657674908638000e-02 -1.741214245557785034e-01 -1.368131637573242188e-01 1.980810165405273438e-01 1.711223423480987549e-01 -2.702365219593048096e-01 -2.111171931028366089e-01 6.626122444868087769e-02 -1.458678096532821655e-01 2.771050669252872467e-02 6.351549178361892700e-02 7.882004976272583008e-02 -3.523709625005722046e-02 -1.118863001465797424e-01 -2.223377674818038940e-02 -8.151296526193618774e-03 -1.896649897098541260e-01 -1.660574972629547119e-02 5.129396170377731323e-02 4.964434206485748291e-01 2.632364630699157715e-01 -4.542072117328643799e-02 2.073604315519332886e-01 3.182467520236968994e-01 -1.017965897917747498e-01 2.836601734161376953e-01 1.993498504161834717e-01 1.127067506313323975e-01
[truncated: 3,270,182 more chars]
