# Supplementary material for: The Language of Innovation
Source: PLoS One. 2020 Apr 30;15(4):e0230107. doi: 10.1371/journal.pone.0230107 (PMC7194493; doi:10.1371/journal.pone.0230107)
Supplement: S4 File — (GZ) [file pone.0230107.s004.tar.gz › 1982-1986/V2Run_19_VS_4500_embeddings1982-1986ED32.txt]

3.318892717361450195e-01 -1.933386772871017456e-01 4.512187559157609940e-03 2.298940122127532959e-01 -1.174799427390098572e-01 3.214336633682250977e-01 1.200774870812892914e-02 -1.284350305795669556e-01 2.310960143804550171e-01 5.229481309652328491e-02 -2.503809034824371338e-01 8.696591109037399292e-02 1.148762628436088562e-01 1.624859273433685303e-01 -6.741816550493240356e-02 -4.270958900451660156e-02 1.549097299575805664e-01 3.235911726951599121e-01 -1.404641568660736084e-01 5.324162915349006653e-02 1.873706839978694916e-02 -1.375456601381301880e-01 1.854493468999862671e-02 -6.521480623632669449e-03 1.087027490139007568e-01 1.192185729742050171e-01 2.701815366744995117e-01 2.172655165195465088e-01 9.353788197040557861e-02 3.581747412681579590e-01 7.853589951992034912e-02 1.819573342800140381e-01
-1.949449330568313599e-01 -2.533861100673675537e-01 2.669425010681152344e-01 3.586290404200553894e-02 -1.964098811149597168e-01 2.707556188106536865e-01 1.408115625381469727e-01 -1.301962882280349731e-01 6.295907497406005859e-02 2.232196778059005737e-01 -2.614146471023559570e-01 4.196933209896087646e-01 2.608057670295238495e-02 1.424843519926071167e-01 4.618164617568254471e-03 1.723384410142898560e-01 5.328169837594032288e-02 -5.981372669339179993e-02 -9.830051101744174957e-03 -1.880896836519241333e-01 -3.616576194763183594e-01 1.377168893814086914e-01 5.123334750533103943e-02 -6.664661318063735962e-02 -1.164293587207794189e-01 5.844493862241506577e-03 -2.577648684382438660e-02 -1.630010604858398438e-01 9.148760885000228882e-02 2.791018784046173096e-01 -3.857251256704330444e-02 1.758176460862159729e-02
-4.014642909169197083e-02 -1.615585088729858398e-01 1.000098437070846558e-01 1.695414036512374878e-01 -7.925300300121307373e-02 1.045075058937072754e-01 -5.506145767867565155e-03 1.930977106094360352e-01 2.185481935739517212e-01 1.295756101608276367e-01 -2.186994850635528564e-01 1.005579158663749695e-01 3.689980506896972656e-01 1.173854172229766846e-01 8.013047277927398682e-02 8.650067262351512909e-03 -5.568286404013633728e-03 -1.212127786129713058e-02 6.198073551058769226e-02 -9.591019153594970703e-02 -2.383889406919479370e-01 2.202372848987579346e-01 3.097945265471935272e-02 -8.820410817861557007e-02 -2.976281642913818359e-01 8.536716923117637634e-03 3.902165293693542480e-01 -2.279022932052612305e-01 -3.365640342235565186e-01 1.688326597213745117e-01 -8.315777033567428589e-02 1.767516583204269409e-01
4.447292983531951904e-01 -2.667911648750305176e-01 1.516247838735580444e-01 1.856953799724578857e-01 9.679167531430721283e-03 1.602251678705215454e-01 -1.165607199072837830e-01 -1.814720928668975830e-01 -1.091359034180641174e-01 2.439107596874237061e-01 -1.642661690711975098e-01 1.503710597753524780e-01 2.020702697336673737e-03 4.897294193506240845e-02 8.375272154808044434e-03 8.199976384639739990e-02 -2.483048886060714722e-01 -6.977403536438941956e-03 4.821081086993217468e-02 -1.228113025426864624e-01 -3.050187230110168457e-01 1.217229664325714111e-01 3.468376994132995605e-01 -4.125982522964477539e-02 1.293883472681045532e-01 -9.103664010763168335e-02 3.318653106689453125e-01 2.150179818272590637e-02 -1.057129129767417908e-01 3.146403655409812927e-02 -9.467270225286483765e-02 -7.328191399574279785e-02
1.774413883686065674e-01 -1.918253004550933838e-01 1.024695113301277161e-01 2.038985639810562134e-01 -1.402244716882705688e-01 2.607806026935577393e-01 -2.662933804094791412e-02 -2.515086233615875244e-01 3.267534375190734863e-01 1.615573465824127197e-01 -2.386962473392486572e-01 4.055277258157730103e-02 3.397643938660621643e-02 -6.445927917957305908e-02 1.025937721133232117e-01 -1.995213627815246582e-01 2.225541695952415466e-02 9.928546845912933350e-02 -1.161433532834053040e-01 -5.571004003286361694e-02 -1.196713298559188843e-01 2.066407501697540283e-01 2.020433545112609863e-01 -2.707391083240509033e-01 1.337660402059555054e-01 -1.010505035519599915e-01 4.435102939605712891e-01 -1.171514019370079041e-01 1.717822104692459106e-01 9.963861852884292603e-02 1.909524574875831604e-02 -6.674275547266006470e-02
1.811877358704805374e-03 -5.403581634163856506e-02 1.674031168222427368e-01 2.488582879304885864e-01 -4.414604306221008301e-01 4.499724134802818298e-02 1.639028452336788177e-02 -7.540976256132125854e-02 1.240027621388435364e-01 2.713243365287780762e-01 -2.153337299823760986e-01 2.388000935316085815e-01 -3.258446697145700455e-03 2.328449785709381104e-01 7.490953430533409119e-03 -6.889902055263519287e-02 -2.210824340581893921e-01 -1.466854214668273926e-01 6.090694293379783630e-02 4.136539250612258911e-02 -1.941668838262557983e-01 2.919086217880249023e-01 2.871051132678985596e-01 -7.172091305255889893e-02 -2.226403914391994476e-02 9.833778440952301025e-02 7.763197273015975952e-02 9.366638958454132080e-02 1.073995605111122131e-01 2.694129943847656250e-01 -2.387211322784423828e-01 -2.157668583095073700e-02
-1.070299446582794189e-01 -2.848348319530487061e-01 2.915982156991958618e-02 4.552687704563140869e-02 -3.336597979068756104e-01 -1.903702318668365479e-02 -1.893148720264434814e-01 1.689342856407165527e-01 2.288523502647876740e-02 3.369292914867401123e-01 -1.838440895080566406e-01 2.303209155797958374e-01 1.259082257747650146e-01 -8.037568628787994385e-02 4.736375436186790466e-02 2.733373641967773438e-01 -1.456293910741806030e-01 1.562600582838058472e-01 -1.825208365917205811e-01 -3.613936901092529297e-01 -7.223884761333465576e-02 9.589146077632904053e-02 1.374459918588399887e-02 -3.141329884529113770e-01 7.673049345612525940e-03 -2.081871479749679565e-01 4.354573786258697510e-02 -1.510835532099008560e-02 7.307934015989303589e-02 1.092139855027198792e-01 -1.563361436128616333e-01 1.349021643400192261e-01
-2.359181195497512817e-01 -1.660661697387695312e-01 6.699109077453613281e-02 2.420013695955276489e-01 -7.819888740777969360e-02 9.765256196260452271e-02 3.819965757429599762e-03 1.516191661357879639e-01 -7.595815509557723999e-02 3.963185846805572510e-02 -2.841565608978271484e-01 4.536329805850982666e-01 9.365335851907730103e-02 3.104533255100250244e-01 -1.755879968404769897e-01 -2.252449393272399902e-01 -3.328069448471069336e-01 6.576444208621978760e-02 -7.577354460954666138e-02 -1.003989949822425842e-02 2.045251280069351196e-01 8.109439909458160400e-02 2.720409072935581207e-02 -7.110854610800743103e-03 2.753109037876129150e-01 1.042338535189628601e-01 1.410120129585266113e-01 1.342597007751464844e-01 -1.634530536830425262e-02 7.499022036790847778e-02 -1.718179136514663696e-01 6.605562567710876465e-02
1.060492694377899170e-01 -1.083596423268318176e-01 2.045170962810516357e-01 3.376777768135070801e-01 -4.093606173992156982e-01 1.267939656972885132e-01 1.313466578722000122e-01 1.350873410701751709e-01 -6.078105885535478592e-03 1.226754263043403625e-01 -2.996678948402404785e-01 1.038218587636947632e-01 5.821621790528297424e-02 4.190912246704101562e-01 2.781765162944793701e-02 4.752864688634872437e-02 -3.983226418495178223e-02 -6.646724045276641846e-02 -2.116453647613525391e-01 3.229872323572635651e-03 -1.845694184303283691e-01 1.902228593826293945e-02 3.809269284829497337e-03 -3.249203413724899292e-02 7.703717052936553955e-02 -1.666855067014694214e-02 1.895071119070053101e-01 1.763090193271636963e-01 5.296383518725633621e-03 2.067866623401641846e-01 -2.039477974176406860e-01 -2.457213401794433594e-01
2.039895206689834595e-01 1.038476228713989258e-01 -3.662330657243728638e-02 2.364772558212280273e-01 -3.305896818637847900e-01 5.548135563731193542e-02 -3.818031027913093567e-02 -2.279477268457412720e-01 -1.865864247083663940e-01 2.408626228570938110e-01 -3.043062984943389893e-01 2.869263291358947754e-01 -3.724727779626846313e-02 9.405321627855300903e-02 2.493988163769245148e-02 -3.167555481195449829e-02 8.968593180179595947e-02 8.981452137231826782e-02 -6.903419643640518188e-02 -1.689109802246093750e-01 -2.916868329048156738e-01 3.703737258911132812e-01 6.477928161621093750e-02 -1.864441931247711182e-01 -4.442317411303520203e-02 1.064537838101387024e-01 6.949000805616378784e-02 -1.590880751609802246e-01 1.034949347376823425e-01 2.506120502948760986e-01 7.046804577112197876e-02 -1.113062277436256409e-01
6.918211281299591064e-02 -4.164633154869079590e-01 1.825786381959915161e-01 2.395101487636566162e-01 -1.073575112968683243e-02 2.380142211914062500e-01 -2.636812068521976471e-02 1.480511948466300964e-02 -9.526458568871021271e-03 8.943543583154678345e-02 7.216832786798477173e-02 2.527996525168418884e-02 1.834612786769866943e-01 1.958631277084350586e-01 -4.113206639885902405e-02 -1.002372652292251587e-01 -4.067570343613624573e-02 1.123658791184425354e-01 -9.209593385457992554e-02 -2.921284362673759460e-02 -4.049512445926666260e-01 1.588529646396636963e-01 5.090630054473876953e-02 -1.101415753364562988e-01 -2.732789702713489532e-02 -2.184533774852752686e-01 4.231884777545928955e-01 1.205074489116668701e-01 -3.424360603094100952e-02 1.818422675132751465e-01 5.207873508334159851e-02 2.628806233406066895e-01
-1.028610542416572571e-01 8.146532811224460602e-03 3.467988222837448120e-02 1.811420172452926636e-01 1.575456708669662476e-01 6.460059434175491333e-02 -9.789517521858215332e-02 4.303130507469177246e-02 -3.166371956467628479e-02 1.259424686431884766e-01 -4.186138510704040527e-01 2.999402880668640137e-01 -9.659381210803985596e-02 2.905011177062988281e-02 7.704024761915206909e-02 -3.187675178050994873e-01 -2.226945906877517700e-01 1.331211924552917480e-01 -4.366289079189300537e-01 -9.916947036981582642e-02 -2.482676208019256592e-01 2.872144579887390137e-01 5.647089704871177673e-02 3.181570023298263550e-02 1.773465722799301147e-01 5.492831766605377197e-02 9.114522486925125122e-02 5.419822782278060913e-02 -7.615084946155548096e-02 1.615510433912277222e-01 2.275148965418338776e-02 1.444587558507919312e-01
1.324796080589294434e-01 -1.655543595552444458e-02 4.184204712510108948e-02 1.751142181456089020e-02 -2.054827809333801270e-01 1.320577859878540039e-01 -2.324015051126480103e-01 6.100351363420486450e-02 -3.998977690935134888e-02 2.177281826734542847e-01 -2.576695084571838379e-01 1.359124481678009033e-01 2.897209227085113525e-01 2.375723719596862793e-01 8.485443890094757080e-02 6.253458093851804733e-03 1.151508167386054993e-01 3.894544020295143127e-02 -6.730681285262107849e-03 -3.800334930419921875e-01 -3.021818995475769043e-01 2.660910487174987793e-01 1.972583122551441193e-02 -1.196680217981338501e-02 -1.929561644792556763e-01 -1.027036756277084351e-01 -4.692993126809597015e-03 1.414817478507757187e-02 -5.797963589429855347e-02 4.243792891502380371e-01 4.081055521965026855e-03 -1.669080704450607300e-01
9.067257493734359741e-02 -1.922294944524765015e-01 -2.238435447216033936e-01 2.594866156578063965e-01 -4.082726836204528809e-01 4.552155435085296631e-01 1.020224317908287048e-01 -4.846696183085441589e-02 1.710636168718338013e-01 2.128288894891738892e-01 -5.450073629617691040e-02 3.196996152400970459e-01 -6.179128959774971008e-02 1.103504560887813568e-02 -2.623890712857246399e-02 -1.345469653606414795e-01 -1.055479571223258972e-01 9.640856832265853882e-02 1.453858707100152969e-02 -1.038547512143850327e-02 -1.613024175167083740e-01 1.891001462936401367e-01 1.846615225076675415e-01 -1.239951997995376587e-01 3.246983047574758530e-03 3.144158050417900085e-02 8.706288784742355347e-02 2.749950587749481201e-01 -1.241452917456626892e-01 1.222570389509201050e-01 3.216201812028884888e-02 2.554620988667011261e-02
6.537199765443801880e-02 -3.335083723068237305e-01 2.040557563304901123e-01 1.561224311590194702e-01 -1.032315120100975037e-01 2.006377875804901123e-01 -1.931124329566955566e-01 -1.352241635322570801e-01 -5.020811036229133606e-02 2.031546980142593384e-01 -2.154738456010818481e-01 2.754883766174316406e-01 -2.509638899937272072e-03 3.839770331978797913e-02 1.052362844347953796e-01 3.407540917396545410e-02 -2.887243926525115967e-01 -9.259131550788879395e-02 -1.443632096052169800e-01 1.591755598783493042e-01 -2.019515484571456909e-01 1.557870209217071533e-01 -4.053600504994392395e-02 1.176333054900169373e-01 -1.473387032747268677e-01 -3.024417161941528320e-01 2.053397893905639648e-01 -2.567921280860900879e-01 -2.281870394945144653e-01 1.855384111404418945e-01 -2.787017636001110077e-02 7.042205333709716797e-02
-2.117417305707931519e-01 -5.418664589524269104e-02 1.242652535438537598e-01 1.098477542400360107e-01 -1.680738925933837891e-01 -1.928623914718627930e-01 2.079367823898792267e-02 6.956008821725845337e-02 -9.105060249567031860e-03 1.704543381929397583e-01 -1.630221121013164520e-02 -1.152893248945474625e-02 -2.443922609090805054e-01 3.768871426582336426e-01 2.949907779693603516e-01 1.395876705646514893e-01 -2.113936841487884521e-01 3.782208263874053955e-01 1.971147581934928894e-02 -1.586898863315582275e-01 9.302613139152526855e-02 1.386423707008361816e-01 3.054457008838653564e-01 -1.428625583648681641e-01 -5.579142645001411438e-02 -5.611739307641983032e-02 1.777953281998634338e-02 2.650278434157371521e-02 -1.513259112834930420e-01 3.453094959259033203e-01 6.299828737974166870e-02 8.896169066429138184e-02
-1.690500527620315552e-01 -3.320156931877136230e-01 -1.628093421459197998e-01 5.577621981501579285e-02 -2.462067902088165283e-01 2.228933274745941162e-01 7.657632231712341309e-02 1.250020880252122879e-02 6.876083556562662125e-03 2.347257435321807861e-01 -1.126406639814376831e-01 1.078889742493629456e-01 6.206722557544708252e-02 8.323836326599121094e-02 3.153441846370697021e-01 -8.551757037639617920e-02 -2.902936637401580811e-01 2.149980068206787109e-01 7.174048572778701782e-02 -1.205877959728240967e-01 -3.280168771743774414e-01 -1.025882959365844727e-01 2.944994904100894928e-02 -2.335720509290695190e-01 -1.886258367449045181e-03 1.940199881792068481e-01 1.296489834785461426e-01 3.635372966527938843e-02 1.602701246738433838e-01 2.606424391269683838e-01 2.065823078155517578e-01 4.942498356103897095e-02
3.521662205457687378e-02 1.058578211814165115e-02 -1.279459148645401001e-01 1.689474582672119141e-01 -2.699621319770812988e-01 1.809289306402206421e-01 -1.734633594751358032e-01 -1.857483386993408203e-01 8.501880615949630737e-02 2.480152249336242676e-01 -2.616561651229858398e-01 -8.652990311384201050e-02 1.128875371068716049e-02 3.422557115554809570e-01 1.200497895479202271e-01 9.993338584899902344e-02 -2.302139103412628174e-01 4.245488718152046204e-02 -1.293156296014785767e-01 -2.773886620998382568e-01 -3.731500804424285889e-01 1.696377545595169067e-01 -1.974573731422424316e-02 -3.257345855236053467e-01 -3.363817231729626656e-03 -7.735786586999893188e-02 3.842722997069358826e-02 -5.974727869033813477e-02 1.962457038462162018e-02 2.378516942262649536e-01 7.089661061763763428e-02 -3.414513543248176575e-02
3.313193842768669128e-02 -4.326210916042327881e-02 3.221784904599189758e-02 2.294222563505172729e-01 -8.872419595718383789e-02 2.692387998104095459e-01 4.769938439130783081e-02 -7.636846508830785751e-03 1.467778384685516357e-01 3.180646896362304688e-01 -2.953579425811767578e-01 4.208080843091011047e-02 1.206957399845123291e-01 6.228588894009590149e-02 -1.576990447938442230e-02 -7.196417450904846191e-02 -2.183429896831512451e-01 1.986529380083084106e-01 -1.572959274053573608e-01 2.999719679355621338e-01 -4.091435074806213379e-01 2.363808304071426392e-01 2.554602324962615967e-01 1.291136890649795532e-01 1.834570989012718201e-02 -2.500690147280693054e-02 8.067081123590469360e-02 2.044226825237274170e-01 -7.879327982664108276e-02 2.303689420223236084e-01 9.686654061079025269e-02 9.286292828619480133e-03
5.745464935898780823e-02 -1.513366401195526123e-01 1.901742219924926758e-01 -1.307738870382308960e-01 -1.113813817501068115e-01 1.671546548604965210e-01 -5.121198669075965881e-02 4.232379496097564697e-01 1.394429653882980347e-01 5.876445770263671875e-02 -9.381087124347686768e-02 2.127422541379928589e-01 8.721238374710083008e-02 1.592542678117752075e-01 -1.404763460159301758e-01 7.389230281114578247e-02 -1.979846358299255371e-01 -1.202751174569129944e-01 -2.733426392078399658e-01 -2.072849422693252563e-01 -1.088035386055707932e-02 -7.714027166366577148e-02 -3.448941558599472046e-02 -3.079589456319808960e-03 2.541570663452148438e-01 -3.767959401011466980e-02 3.202982246875762939e-01 1.406619250774383545e-01 -5.807661265134811401e-02 4.317841827869415283e-01 3.548623993992805481e-02 7.233456522226333618e-02
-1.547933667898178101e-01 -3.437022566795349121e-01 1.027845367789268494e-01 6.692433357238769531e-02 -3.420388102531433105e-01 3.697911500930786133e-01 -3.013006150722503662e-01 -7.495535910129547119e-02 -1.545131206512451172e-01 2.633981406688690186e-01 -2.376712709665298462e-01 1.465924829244613647e-01 2.304856926202774048e-01 5.270442459732294083e-03 6.579715758562088013e-02 -6.504790857434272766e-03 -6.392280757427215576e-02 1.667665541172027588e-01 -2.266044467687606812e-01 4.908129945397377014e-02 -7.574943453073501587e-02 1.866628676652908325e-01 -1.687690801918506622e-02 -1.872324645519256592e-01 5.611511692404747009e-02 -6.829453259706497192e-02 1.140957847237586975e-01 -6.055938079953193665e-02 1.746776700019836426e-02 1.058610156178474426e-01 -2.100952863693237305e-01 1.491554826498031616e-01
9.614362567663192749e-02 1.109639834612607956e-02 1.204901188611984253e-01 3.179228901863098145e-01 -2.209830582141876221e-01 1.946115195751190186e-01 -1.150554567575454712e-01 -2.626608014106750488e-01 4.560706317424774170e-01 3.485611379146575928e-01 1.033220067620277405e-01 1.767158955335617065e-01 -2.503994405269622803e-01 2.271577417850494385e-01 9.143284708261489868e-02 3.851814195513725281e-02 -3.809083253145217896e-02 2.795903682708740234e-01 -1.956363022327423096e-02 -4.872113466262817383e-02 -2.099205106496810913e-01 7.951527088880538940e-02 1.763694882392883301e-01 3.488789498805999756e-02 -1.209869049489498138e-02 -4.602765664458274841e-02 3.775615477934479713e-03 1.943988353013992310e-02 -5.016515962779521942e-03 1.357520818710327148e-01 1.371013522148132324e-01 -7.458590716123580933e-02
4.340117871761322021e-01 -1.550910025835037231e-01 8.913000673055648804e-02 3.914908468723297119e-01 -2.952095568180084229e-01 9.614453464746475220e-02 6.721948832273483276e-02 -3.899439703673124313e-03 1.684592515230178833e-01 2.487732470035552979e-01 2.555030398070812225e-02 2.342456765472888947e-02 -8.323050290346145630e-02 2.855806350708007812e-01 1.862875930964946747e-02 9.695806354284286499e-02 -5.463930964469909668e-02 -1.581411063671112061e-01 -1.925560645759105682e-02 -1.733007133007049561e-01 -2.851600646972656250e-01 2.321259118616580963e-02 1.200558617711067200e-01 -2.992260828614234924e-02 6.504065543413162231e-02 2.838774584233760834e-02 1.974087357521057129e-01 6.711027771234512329e-02 1.428585201501846313e-01 3.085083365440368652e-01 1.228847950696945190e-01 3.141047805547714233e-02
4.807616397738456726e-02 -3.478983044624328613e-01 1.085031405091285706e-02 4.648422822356224060e-02 -2.203153520822525024e-01 2.084177136421203613e-01 9.826149046421051025e-02 -6.182132661342620850e-02 1.149269342422485352e-01 2.315653860569000244e-01 1.420975569635629654e-02 7.832336425781250000e-02 1.899274885654449463e-01 1.826898306608200073e-01 9.284931235015392303e-03 -7.661014795303344727e-02 -6.321483105421066284e-02 -8.361093699932098389e-02 9.220984578132629395e-02 6.460539996623992920e-02 -5.978574976325035095e-02 3.827502131462097168e-01 2.823736071586608887e-01 4.216518253087997437e-02 -1.771400719881057739e-01 -6.324036419391632080e-02 2.624186277389526367e-01 -9.371294826269149780e-02 -1.072635501623153687e-01 2.755162119865417480e-01 -4.448526725172996521e-02 4.033447802066802979e-01
3.263825178146362305e-01 -1.731118708848953247e-01 3.368806838989257812e-01 2.587335109710693359e-01 8.439464122056961060e-02 4.264247119426727295e-01 3.084358200430870056e-02 -1.308422237634658813e-01 8.980933576822280884e-02 2.253293842077255249e-01 -8.736871927976608276e-02 1.900599449872970581e-01 -1.106398254632949829e-01 9.688423573970794678e-02 -4.536692984402179718e-03 -2.106276340782642365e-02 -1.817483603954315186e-01 -1.024327501654624939e-01 -3.780180960893630981e-02 5.570511892437934875e-02 -1.308472305536270142e-01 6.357803195714950562e-02 1.849171072244644165e-01 -9.837607294321060181e-02 1.731109321117401123e-01 -1.865784525871276855e-01 1.074689105153083801e-01 1.989976614713668823e-01 6.428995728492736816e-02 2.776215970516204834e-01 -9.174516797065734863e-02 1.808633655309677124e-01
3.207375407218933105e-01 -1.425871104001998901e-01 3.048622906208038330e-01 -1.857777833938598633e-01 6.664559477940201759e-04 2.176966220140457153e-01 -1.668158918619155884e-01 -1.430497020483016968e-01 2.960281632840633392e-02 1.266697794198989868e-01 -3.553424030542373657e-02 4.181270301342010498e-02 1.182654872536659241e-01 5.811128020286560059e-01 1.013448014855384827e-01 2.260680496692657471e-01 -9.288639575242996216e-02 4.301789402961730957e-02 -7.439303398132324219e-02 -9.336736053228378296e-02 -1.663421094417572021e-02 1.507893204689025879e-01 -6.822652369737625122e-02 -7.705492526292800903e-02 -2.061610296368598938e-02 1.573258340358734131e-01 1.194931715726852417e-01 7.676022499799728394e-02 -1.958356201648712158e-01 8.364106714725494385e-02 -1.051194593310356140e-01 2.461480796337127686e-01
3.106534779071807861e-01 -2.566833496093750000e-01 8.954037725925445557e-02 -2.110808342695236206e-01 -1.393814235925674438e-01 3.079930841922760010e-01 -1.115012913942337036e-01 3.353668749332427979e-02 2.045937627553939819e-01 1.545953005552291870e-01 -3.105650655925273895e-02 1.760729998350143433e-01 -8.968238532543182373e-02 1.825894415378570557e-01 1.339231431484222412e-01 -8.409208059310913086e-02 -5.987468361854553223e-02 1.157469116151332855e-02 -5.554316565394401550e-02 6.146050244569778442e-02 -3.247078061103820801e-01 -8.508529514074325562e-03 -1.571850478649139404e-01 9.342170320451259613e-03 1.754969358444213867e-01 1.120495125651359558e-01 2.414092272520065308e-01 3.736660778522491455e-01 -3.139301389455795288e-02 2.781399190425872803e-01 -4.707714170217514038e-02 1.742756217718124390e-01
-1.849541586125269532e-04 -3.648218214511871338e-01 1.900523551739752293e-03 1.242997497320175171e-01 -3.702964261174201965e-02 2.342246621847152710e-01 7.282884418964385986e-02 4.600992426276206970e-02 1.669787168502807617e-01 1.912639290094375610e-01 -1.891790777444839478e-01 2.340250760316848755e-01 -7.992333173751831055e-02 1.139474809169769287e-01 5.897730216383934021e-02 -3.790606930851936340e-02 -1.793801784515380859e-02 -1.813356764614582062e-02 1.708113849163055420e-01 -6.300639361143112183e-02 -4.415364861488342285e-01 -7.466825656592845917e-03 1.953882724046707153e-01 -9.043691307306289673e-02 -7.992380112409591675e-02 -1.312137842178344727e-01 2.060477882623672485e-01 -9.609672427177429199e-02 -3.121268153190612793e-01 1.228925511240959167e-01 -3.049894422292709351e-02 3.802323341369628906e-01
5.300779640674591064e-02 -1.058489382266998291e-01 2.170852422714233398e-01 2.186122089624404907e-01 1.140663959085941315e-02 2.462494969367980957e-01 -6.298774480819702148e-02 2.173423916101455688e-01 1.386367976665496826e-01 2.267822474241256714e-01 -1.896516233682632446e-01 1.461639767512679100e-03 2.588952146470546722e-02 1.666623502969741821e-01 -1.521749943494796753e-01 -3.651209920644760132e-02 -3.004787862300872803e-01 -1.114663109183311462e-01 -6.152940914034843445e-02 2.170179784297943115e-02 -1.726160794496536255e-01 3.934749960899353027e-01 2.246775031089782715e-01 -1.236746981739997864e-01 2.665518224239349365e-01 -2.402115017175674438e-01 2.109421789646148682e-01 6.965614110231399536e-02 -1.172508820891380310e-01 2.405702173709869385e-01 -7.332180440425872803e-02 8.411972969770431519e-02
1.280227452516555786e-01 -2.508136332035064697e-01 1.434236615896224976e-01 5.229148268699645996e-01 2.011348307132720947e-01 1.959829628467559814e-01 -6.851532380096614361e-04 -4.093747586011886597e-02 9.551309049129486084e-02 2.375068068504333496e-01 -2.658464610576629639e-01 3.963927179574966431e-02 -1.730397529900074005e-02 2.255142629146575928e-01 4.028284922242164612e-02 6.797683984041213989e-02 -1.092383861541748047e-01 3.752666758373379707e-03 4.376425221562385559e-02 -1.101544946432113647e-01 -2.735963165760040283e-01 1.398681253194808960e-01 2.462317943572998047e-01 -1.710146218538284302e-01 9.021120518445968628e-02 -1.348536759614944458e-01 1.867783488705754280e-03 7.334674242883920670e-03 5.564592033624649048e-02 1.228472813963890076e-01 -2.285463213920593262e-01 2.094786316156387329e-01
3.179812133312225342e-01 -1.628714799880981445e-01 1.331248730421066284e-01 1.222102120518684387e-01 -1.216285005211830139e-01 9.008666872978210449e-02 -2.543774843215942383e-01 1.475739926099777222e-01 3.158975839614868164e-01 4.505695998668670654e-01 -8.570905029773712158e-02 1.349909007549285889e-01 -1.292215939611196518e-02 -1.320256665349006653e-02 5.749390646815299988e-02 1.618264019489288330e-01 1.323198825120925903e-01 2.196465879678726196e-01 -1.811857521533966064e-01 5.492886528372764587e-02 7.537563890218734741e-02 1.432028561830520630e-01 4.084293544292449951e-02 -1.192891448736190796e-01 -1.035256534814834595e-01 -1.404800415039062500e-01 2.565597891807556152e-01 2.202756404876708984e-01 -1.556664705276489258e-01 -7.664664089679718018e-02 -1.257028579711914062e-01 1.941931694746017456e-01
-6.537901610136032104e-02 -1.494659930467605591e-01 -1.197356060147285461e-01 2.980921231210231781e-02 -2.312967777252197266e-01 1.164241433143615723e-01 2.171839475631713867e-01 -1.292743682861328125e-01 8.050409704446792603e-02 3.386923372745513916e-01 -3.525817990303039551e-01 4.430933892726898193e-01 -4.708447307348251343e-02 1.422970592975616455e-01 -1.106908470392227173e-01 -1.400530487298965454e-01 -1.691173464059829712e-01 3.349797055125236511e-02 -7.686424255371093750e-02 -1.160686910152435303e-01 1.818657666444778442e-01 5.099532753229141235e-02 1.508618444204330444e-01 -7.631631195545196533e-02 7.534987479448318481e-02 -1.904245913028717041e-01 -8.169925212860107422e-02 1.252784729003906250e-01 -5.340682342648506165e-02 3.621052205562591553e-01 1.183638647198677063e-01 7.349973171949386597e-02
6.724754720926284790e-02 1.227185279130935669e-01 1.698883920907974243e-01 1.193115413188934326e-01 -2.841486632823944092e-01 2.398883402347564697e-01 -9.975346177816390991e-02 -2.806480508297681808e-03 6.352066993713378906e-02 1.909073889255523682e-01 -5.852001309394836426e-01 7.926609367132186890e-02 2.045323103666305542e-01 1.848249286413192749e-01 2.021132260560989380e-01 5.010559037327766418e-02 2.262259274721145630e-02 2.402264624834060669e-01 1.200267747044563293e-01 6.651116907596588135e-02 1.971772164106369019e-01 1.324982941150665283e-02 -2.560245990753173828e-01 -8.951480500400066376e-03 -1.244817748665809631e-01 7.668407261371612549e-02 1.809324622154235840e-01 -1.141192764043807983e-01 -4.524008929729461670e-02 1.475082784891128540e-01 8.350853621959686279e-02 2.914421819150447845e-02
-7.010283321142196655e-02 -2.497565448284149170e-01 2.247206568717956543e-01 2.820512056350708008e-01 -4.296208918094635010e-02 1.402883082628250122e-01 -8.250767737627029419e-02 5.119035765528678894e-02 3.126249909400939941e-01 2.916411757469177246e-01 -4.141799360513687134e-02 1.361980885267257690e-01 -5.504246801137924194e-02 -9.651587903499603271e-02 -1.643726229667663574e-01 1.353223323822021484e-01 -3.283222317695617676e-01 3.836497366428375244e-01 2.266745641827583313e-02 -1.029263213276863098e-01 -3.388740122318267822e-02 1.090076118707656860e-01 1.281650513410568237e-01 -1.400003731250762939e-01 3.724510967731475830e-02 -8.167321234941482544e-02 2.103893458843231201e-01 8.709812909364700317e-02 1.653516441583633423e-01 -8.746783249080181122e-03 -2.954629361629486084e-01 1.456002742052078247e-01
-9.061640501022338867e-02 -3.298293948173522949e-01 4.132448136806488037e-02 -1.363539099693298340e-01 -2.764071822166442871e-01 2.932157218456268311e-01 9.649524092674255371e-02 5.022758617997169495e-02 2.014100104570388794e-01 2.317458093166351318e-01 -7.567869126796722412e-02 1.883870959281921387e-01 -6.339038908481597900e-02 -2.492057345807552338e-02 1.550169140100479126e-01 1.377843469381332397e-01 -1.561497151851654053e-01 2.265580147504806519e-01 2.633919417858123779e-01 -9.336193092167377472e-03 -7.009671628475189209e-02 3.167716860771179199e-01 1.437827050685882568e-01 -2.142912335693836212e-02 -5.980672687292098999e-02 2.289382554590702057e-02 4.352633059024810791e-01 7.945263385772705078e-02 -3.200692683458328247e-02 1.342004388570785522e-01 -1.006030738353729248e-01 6.899321824312210083e-02
1.156997755169868469e-01 -4.953142721205949783e-03 2.443480491638183594e-01 3.927756249904632568e-01 3.632516413927078247e-02 1.882677674293518066e-01 1.144357696175575256e-01 -3.322957456111907959e-02 2.773839607834815979e-02 4.094069600105285645e-01 -9.231569617986679077e-02 1.247478872537612915e-01 1.571064293384552002e-01 1.855695545673370361e-01 -9.999236464500427246e-02 -1.687851548194885254e-02 -4.459610208868980408e-02 1.629414968192577362e-02 -1.988039612770080566e-01 -2.512512505054473877e-01 -6.981331110000610352e-02 2.469462156295776367e-01 3.439778387546539307e-01 -2.933883368968963623e-01 -4.071285948157310486e-02 -5.082528665661811829e-02 1.184904798865318298e-01 1.431042142212390900e-02 6.808754056692123413e-02 9.207382053136825562e-02 -1.717571020126342773e-01 1.533586233854293823e-01
1.363148353993892670e-02 -1.174089163541793823e-01 6.009902060031890869e-02 4.210825562477111816e-01 -1.801401004195213318e-02 5.824663862586021423e-02 -2.384301722049713135e-01 -1.455772370100021362e-01 3.470572531223297119e-01 2.137640714645385742e-01 -2.392842024564743042e-01 -9.209382534027099609e-02 -1.610818654298782349e-01 6.795115768909454346e-02 1.687099486589431763e-01 -9.642511606216430664e-03 -1.223438009619712830e-01 1.930537074804306030e-01 -9.648862481117248535e-02 -1.344938296824693680e-02 -3.306787908077239990e-01 1.485506258904933929e-02 1.319601833820343018e-01 -1.442313939332962036e-01 1.823453009128570557e-01 -6.916432827711105347e-02 1.437333077192306519e-01 3.029362484812736511e-02 -4.589227493852376938e-03 2.309407889842987061e-01 -3.063247501850128174e-01 1.266147196292877197e-01
2.667703926563262939e-01 -7.781809568405151367e-02 3.464685380458831787e-02 3.451454043388366699e-01 1.769424527883529663e-01 2.162612974643707275e-01 -1.036876142024993896e-01 -1.228184252977371216e-01 -2.526017278432846069e-02 3.444583415985107422e-01 -2.582406103610992432e-01 1.558628827333450317e-01 -2.659006603062152863e-02 2.182466387748718262e-01 -7.216044515371322632e-02 9.113735705614089966e-02 -1.661799731664359570e-03 -1.425509899854660034e-01 2.947221696376800537e-02 -6.661504507064819336e-02 -1.275286078453063965e-03 1.841898560523986816e-01 2.366056442260742188e-01 -1.079703122377395630e-01 1.684604585170745850e-02 -8.297361433506011963e-02 1.691302359104156494e-01 4.197506234049797058e-02 3.532948195934295654e-01 3.383386731147766113e-01 -1.472563743591308594e-01 2.663166634738445282e-02
3.322136998176574707e-01 -8.128033578395843506e-02 -1.679583638906478882e-02 -1.097502186894416809e-02 -5.897548049688339233e-02 2.490192055702209473e-01 -6.352617591619491577e-02 2.059556543827056885e-02 1.009898111224174500e-01 1.949266791343688965e-01 -2.400940209627151489e-01 4.392029717564582825e-02 -1.095314323902130127e-01 1.537576019763946533e-01 -2.877167426049709320e-02 -1.329281479120254517e-01 -8.090420812368392944e-02 -7.050282508134841919e-02 7.334581762552261353e-02 -1.344778388738632202e-01 -2.941903471946716309e-01 -1.702007204294204712e-01 -6.835409253835678101e-02 3.316742181777954102e-01 2.634408175945281982e-01 -7.902338169515132904e-03 2.992751896381378174e-01 -1.437647640705108643e-02 1.730453968048095703e-01 4.037600457668304443e-01 1.641319990158081055e-01 8.032764494419097900e-02
1.388905644416809082e-01 -2.799715995788574219e-01 1.069705709815025330e-01 4.301602840423583984e-01 -4.801091924309730530e-02 5.972222238779067993e-02 1.607671380043029785e-01 9.872110560536384583e-03 2.141799181699752808e-01 2.413876205682754517e-01 7.830999791622161865e-02 2.144184559583663940e-01 2.120962180197238922e-02 2.084570527076721191e-01 5.226806551218032837e-02 -1.135519891977310181e-01 -2.475229501724243164e-01 -3.744108229875564575e-02 -1.312473863363265991e-01 5.074456334114074707e-02 -5.995958670973777771e-02 3.465382158756256104e-01 1.897964626550674438e-01 -1.789736598730087280e-01 2.393332868814468384e-01 -2.230554372072219849e-01 2.219671010971069336e-01 7.210044562816619873e-02 -1.127787753939628601e-01 7.518059015274047852e-02 -4.213931038975715637e-02 -4.892017319798469543e-02
-9.064253419637680054e-03 -6.609998643398284912e-02 1.389742344617843628e-01 2.591876387596130371e-01 -2.613344192504882812e-01 9.070247411727905273e-02 3.791373074054718018e-01 -1.311776638031005859e-01 2.869177162647247314e-01 2.868991196155548096e-01 -1.469145864248275757e-01 9.881199151277542114e-02 1.858391053974628448e-02 1.668928861618041992e-01 1.175144538283348083e-01 -9.301099926233291626e-02 5.433474481105804443e-02 -2.720785886049270630e-02 2.519680373370647430e-02 2.159577049314975739e-02 -2.512048184871673584e-01 1.516837030649185181e-01 -1.117244064807891846e-01 -8.462510257959365845e-02 -2.471850365400314331e-01 1.085725054144859314e-01 2.390871793031692505e-01 1.974774897098541260e-01 -8.393967896699905396e-02 3.225446939468383789e-01 -1.828927844762802124e-01 2.851174212992191315e-02
1.003543138504028320e-01 -1.062603145837783813e-01 8.506803959608078003e-02 1.413183193653821945e-02 -1.448494493961334229e-01 2.114648073911666870e-01 -5.037520080804824829e-02 -2.263912707567214966e-01 -2.665771842002868652e-01 -2.436431497335433960e-02 -4.831278920173645020e-01 2.618542909622192383e-01 1.088986396789550781e-01 -6.064410507678985596e-02 2.366606146097183228e-01 -2.504807896912097931e-02 6.294873310253024101e-05 -4.498405382037162781e-02 -8.295194804668426514e-02 -8.599872700870037079e-03 -1.143907159566879272e-01 3.274166285991668701e-01 -6.449404358863830566e-02 -1.709282696247100830e-01 -2.179855294525623322e-02 -1.937542855739593506e-02 3.111076951026916504e-01 -1.603806391358375549e-02 1.579696089029312134e-01 3.163828849792480469e-01 4.042264074087142944e-02 1.366699486970901489e-01
2.693530619144439697e-01 -2.110842466354370117e-01 4.114358425140380859e-01 2.956628799438476562e-01 -1.748637109994888306e-02 2.526766955852508545e-01 -1.031960025429725647e-01 1.766162663698196411e-01 -1.105919703841209412e-01 3.832946419715881348e-01 6.321801338344812393e-03 1.153236255049705505e-01 5.239501222968101501e-02 8.145513385534286499e-02 -1.447485983371734619e-01 5.602857843041419983e-02 1.418126523494720459e-01 1.495450735092163086e-01 1.203974410891532898e-01 -1.613620519638061523e-01 -4.147411882877349854e-02 2.578370571136474609e-01 1.894458979368209839e-01 1.336080282926559448e-01 -7.002107799053192139e-02 -3.880979865789413452e-02 2.007970064878463745e-01 -6.680196523666381836e-02 5.369268730282783508e-02 2.259810864925384521e-01 2.023297175765037537e-02 -6.120919436216354370e-02
3.080102205276489258e-01 -1.517708748579025269e-01 1.612483561038970947e-01 4.263965487480163574e-01 1.310353074222803116e-02 2.959106862545013428e-01 -1.689333096146583557e-02 -5.715598538517951965e-02 -6.519266217947006226e-02 2.877908647060394287e-01 8.913859724998474121e-02 2.151393741369247437e-01 1.745567470788955688e-02 1.883091777563095093e-01 -2.095496058464050293e-01 -1.672563329339027405e-02 -3.133380785584449768e-02 1.792376637458801270e-01 1.454174518585205078e-01 -1.627022176980972290e-01 -1.611957401037216187e-01 1.579950004816055298e-01 2.528969943523406982e-01 -5.501010268926620483e-02 -2.182126976549625397e-02 -2.273508310317993164e-01 8.700365573167800903e-02 4.803439229726791382e-02 2.102344669401645660e-02 2.663624882698059082e-01 -1.671278029680252075e-01 4.139238223433494568e-02
-1.907857805490493774e-01 -6.318990141153335571e-02 1.625109016895294189e-01 -2.072026431560516357e-01 9.316697716712951660e-02 1.991808041930198669e-02 1.477375067770481110e-02 -1.928072273731231689e-01 1.036725193262100220e-01 7.166352123022079468e-02 -8.263072371482849121e-02 4.873483628034591675e-02 -2.015081793069839478e-01 3.907681107521057129e-01 -1.954657435417175293e-01 -5.462195724248886108e-02 -2.452701926231384277e-01 1.163304373621940613e-01 -2.000644654035568237e-01 -3.599177598953247070e-01 -1.757551580667495728e-01 1.908795908093452454e-03 1.992665827274322510e-01 4.641225561499595642e-02 -7.660568505525588989e-02 1.829820722341537476e-01 3.225203156471252441e-01 -2.192296534776687622e-01 -1.419303268194198608e-01 2.082513421773910522e-01 -1.134668886661529541e-01 1.954584755003452301e-02
2.289558649063110352e-01 2.817195355892181396e-01 1.593964397907257080e-01 4.833016544580459595e-03 -2.738958895206451416e-01 1.547506302595138550e-01 -2.190127670764923096e-01 -1.558732092380523682e-01 7.101683318614959717e-02 4.142068699002265930e-02 4.916480928659439087e-02 2.295710742473602295e-01 1.242050603032112122e-01 3.417343497276306152e-01 2.985495626926422119e-01 4.765466600656509399e-02 -6.092311441898345947e-02 2.217539697885513306e-01 -3.121578395366668701e-01 -6.703233718872070312e-02 1.620006002485752106e-02 3.145257383584976196e-02 6.047665700316429138e-02 -8.480708301067352295e-02 7.086853682994842529e-02 -1.484077721834182739e-01 2.320642471313476562e-01 -1.280954331159591675e-01 1.028221324086189270e-01 2.285920083522796631e-01 -1.646517962217330933e-01 1.785829812288284302e-01
1.048043146729469299e-01 -1.459608078002929688e-01 1.340790241956710815e-01 3.322215080261230469e-01 1.785057336091995239e-01 3.192219734191894531e-01 -1.337712444365024567e-02 -3.022674471139907837e-02 -1.898981481790542603e-01 3.739597499370574951e-01 -3.089872747659683228e-02 1.083652526140213013e-01 -1.732990443706512451e-01 2.943226397037506104e-01 -2.504083141684532166e-02 1.889480799436569214e-01 -3.596792817115783691e-01 2.416925737634301186e-03 3.497464209794998169e-02 -1.864048093557357788e-01 -1.038586720824241638e-01 1.762401312589645386e-01 2.443214058876037598e-01 -2.000753581523895264e-01 8.545456826686859131e-02 -6.218857318162918091e-02 -4.384997300803661346e-03 7.547602057456970215e-03 5.603762716054916382e-02 1.541562825441360474e-01 -1.171667799353599548e-01 6.417068839073181152e-02
-1.997311562299728394e-01 3.564831987023353577e-02 8.422168344259262085e-02 2.794328844174742699e-03 1.874342858791351318e-01 -5.309645831584930420e-02 -1.478752940893173218e-01 -1.367712318897247314e-01 3.177543580532073975e-01 1.213590800762176514e-01 -2.881849706172943115e-01 4.080471992492675781e-01 -2.576364576816558838e-01 -3.460300341248512268e-02 -1.859903931617736816e-01 7.513633463531732559e-04 5.027817189693450928e-02 1.320665478706359863e-01 1.376816630363464355e-01 -2.732493281364440918e-01 -6.962472945451736450e-02 1.615858674049377441e-01 1.557076573371887207e-01 1.587043702602386475e-01 -7.567188143730163574e-02 6.039396300911903381e-02 1.407571285963058472e-01 -5.018066614866256714e-02 -4.548051219899207354e-04 3.098902404308319092e-01 1.341611146926879883e-01 2.570589780807495117e-01
4.321150109171867371e-02 -1.510730832815170288e-01 -3.854126110672950745e-02 -1.844318583607673645e-02 -1.510855406522750854e-01 -2.107999101281166077e-02 2.161233425140380859e-01 -1.866967231035232544e-01 2.490431964397430420e-01 3.701341450214385986e-01 -3.949687182903289795e-01 1.105519235134124756e-01 6.536764651536941528e-02 1.897150725126266479e-01 2.715540304780006409e-02 -9.989386796951293945e-02 -2.255417704582214355e-01 2.201586961746215820e-02 -2.720119357109069824e-01 -7.492098957300186157e-02 1.704271733760833740e-01 1.721368916332721710e-02 3.243790939450263977e-03 -1.859857589006423950e-01 3.742440044879913330e-02 -1.244944855570793152e-01 -9.036641567945480347e-02 1.013832539319992065e-02 -1.919117420911788940e-01 4.179029762744903564e-01 8.978567272424697876e-02 1.040191501379013062e-01
1.007570251822471619e-01 -2.608666419982910156e-01 -4.082145914435386658e-02 1.160980239510536194e-01 -3.194895386695861816e-01 6.655203551054000854e-02 7.219267636537551880e-02 -2.702157497406005859e-01 7.836759835481643677e-02 2.347373068332672119e-01 -4.105319380760192871e-01 1.760979592800140381e-01 1.052481904625892639e-01 1.084519997239112854e-01 -1.559449080377817154e-02 -7.745729386806488037e-02 -2.095228284597396851e-01 3.905891999602317810e-02 -1.135515421628952026e-01 -2.005672156810760498e-01 2.270942479372024536e-01 -8.344915509223937988e-02 6.971007585525512695e-02 2.471292763948440552e-02 1.353770941495895386e-01 -1.911735087633132935e-01 2.965082228183746338e-02 5.553328990936279297e-02 -3.020256198942661285e-02 4.399527907371520996e-01 1.177189052104949951e-01 4.827555269002914429e-02
1.255693584680557251e-01 -2.212884724140167236e-01 8.158310502767562866e-02 -5.019858852028846741e-02 3.650843864306807518e-03 3.878406882286071777e-01 -1.180169805884361267e-01 1.173326447606086731e-01 1.694666892290115356e-01 3.074299991130828857e-01 -1.883347630500793457e-01 3.260435909032821655e-02 1.513480991125106812e-01 1.061812192201614380e-01 3.151788115501403809e-01 -1.880294382572174072e-01 -1.936037391424179077e-01 9.706892073154449463e-03 1.345975846052169800e-01 -1.105595603585243225e-01 -3.646570071578025818e-02 2.748590111732482910e-01 -3.126272186636924744e-02 -3.306832397356629372e-03 2.973496168851852417e-02 1.958480924367904663e-01 2.303939163684844971e-01 8.908867835998535156e-02 3.353559076786041260e-01 1.665699034929275513e-01 1.118638738989830017e-01 1.433775871992111206e-01
7.202630490064620972e-02 -7.967024296522140503e-02 -1.259691566228866577e-01 1.732670515775680542e-02 -6.926859170198440552e-02 4.940603673458099365e-02 -8.311142772436141968e-02 -2.038043737411499023e-01 1.533084362745285034e-01 3.454209864139556885e-01 -1.520327776670455933e-01 1.322053521871566772e-01 1.020081713795661926e-02 7.864601165056228638e-02 -9.972193092107772827e-02 1.122479513287544250e-01 -3.297641873359680176e-01 3.305209577083587646e-01 -1.264327466487884521e-01 -2.972376644611358643e-01 1.447029262781143188e-01 3.461602926254272461e-01 -1.353137046098709106e-01 5.149701610207557678e-02 -2.739599347114562988e-01 -1.808749139308929443e-01 2.032660692930221558e-01 1.583532691001892090e-01 -4.630322009325027466e-02 1.984206885099411011e-01 3.078983537852764130e-02 6.076168268918991089e-02
2.368553280830383301e-01 2.551089599728584290e-02 -3.075402928516268730e-03 -1.116742491722106934e-01 -3.766581416130065918e-01 1.493789404630661011e-01 1.247544656507670879e-03 -2.518139481544494629e-01 1.011292710900306702e-01 7.821612060070037842e-03 -2.983804941177368164e-01 1.337683349847793579e-01 4.622358828783035278e-02 1.914584338665008545e-01 6.154458969831466675e-02 -1.657807230949401855e-01 -1.753016114234924316e-01 4.741358160972595215e-01 -2.872965112328529358e-02 -1.027782931923866272e-01 1.432128995656967163e-01 1.900755017995834351e-01 1.707313805818557739e-01 -6.214923784136772156e-02 6.424975581467151642e-03 -2.711391746997833252e-01 5.165811628103256226e-02 -6.681208312511444092e-02 -1.118213236331939697e-01 2.457142472267150879e-01 -6.583179533481597900e-02 -3.762646391987800598e-02
8.523926138877868652e-02 -4.290892481803894043e-01 -1.179174855351448059e-01 2.339105308055877686e-01 1.550657451152801514e-01 -9.641668200492858887e-02 -8.909539878368377686e-02 1.378068625926971436e-01 1.374188661575317383e-01 1.287051886320114136e-01 -2.129590362310409546e-01 3.698952794075012207e-01 -9.041386842727661133e-02 7.084671407938003540e-02 1.230260655283927917e-01 4.567934200167655945e-02 -1.578179188072681427e-02 -8.812560141086578369e-02 1.294908076524734497e-01 -1.612712740898132324e-01 1.869807392358779907e-01 5.300128087401390076e-02 1.314061880111694336e-01 1.535109281539916992e-01 1.727200597524642944e-01 -1.975762695074081421e-01 2.293319404125213623e-01 -2.608591616153717041e-01 -1.013659536838531494e-01 2.591660320758819580e-01 -1.353901326656341553e-01 -1.304264515638351440e-01
-7.060741633176803589e-02 -3.200334608554840088e-01 -6.684592366218566895e-02 6.377347558736801147e-02 -2.465289682149887085e-01 5.456602573394775391e-01 5.796084180474281311e-02 2.321757003664970398e-02 1.723270863294601440e-02 9.235331416130065918e-02 -9.367874264717102051e-02 8.821177296340465546e-03 -2.655632607638835907e-02 4.520730674266815186e-02 6.320905685424804688e-02 -8.518328517675399780e-02 -1.552145034074783325e-01 3.770131468772888184e-01 -4.560307040810585022e-02 -2.757211960852146149e-02 -1.756548583507537842e-01 1.532509475946426392e-01 1.080689653754234314e-01 -1.510798465460538864e-02 4.057681560516357422e-02 -1.807343214750289917e-01 3.475804626941680908e-01 6.038985401391983032e-02 1.420237123966217041e-02 2.951853573322296143e-01 1.625040546059608459e-02 -9.093400090932846069e-02
2.428847551345825195e-02 -5.551848933100700378e-02 -8.502320945262908936e-02 -1.183382943272590637e-01 -5.097949877381324768e-02 2.449345588684082031e-01 -1.565365493297576904e-02 -5.977867171168327332e-02 3.500881791114807129e-02 2.210317179560661316e-02 -2.905093431472778320e-01 5.448338985443115234e-01 1.516835540533065796e-01 1.999097615480422974e-01 -2.169665135443210602e-02 -8.152806013822555542e-02 -3.454945087432861328e-01 1.927476376295089722e-01 1.493043899536132812e-01 -6.748303771018981934e-02 -1.866991221904754639e-01 1.443753391504287720e-01 1.099439263343811035e-01 -1.438598632812500000e-01 -1.621355563402175903e-01 -3.140579462051391602e-01 2.205227315425872803e-01 -9.763849899172782898e-03 1.355845481157302856e-02 5.220625177025794983e-02 -7.547982037067413330e-02 3.925244137644767761e-02
2.540200352668762207e-01 8.140183240175247192e-02 2.422274053096771240e-01 1.999762058258056641e-01 -1.437071245163679123e-02 4.081638902425765991e-02 8.103951066732406616e-02 -1.064813733100891113e-01 2.275641411542892456e-01 -7.230151444673538208e-02 -2.214075922966003418e-01 5.003810524940490723e-01 6.182480603456497192e-02 2.786029577255249023e-01 -2.507115900516510010e-01 -6.407056469470262527e-03 -2.849818579852581024e-02 -4.911268595606088638e-03 -2.909024655818939209e-01 -2.315948531031608582e-02 2.106883972883224487e-01 1.621257141232490540e-02 -1.531779617071151733e-01 -6.129566580057144165e-02 -2.089514024555683136e-02 -5.210498813539743423e-03 1.173951402306556702e-01 1.538486406207084656e-02 -3.124996423721313477e-01 1.379965245723724365e-01 -9.758812189102172852e-02 1.052405089139938354e-01
2.263782769441604614e-01 -9.957125782966613770e-02 -2.679800800979137421e-02 8.999086171388626099e-02 -3.930003643035888672e-01 1.045946180820465088e-01 2.796975709497928619e-02 -3.571162521839141846e-01 1.003417894244194031e-01 -7.933217287063598633e-02 -2.236253768205642700e-01 1.950276792049407959e-01 -1.791879981756210327e-01 2.055860906839370728e-01 1.521548330783843994e-01 -5.385383591055870056e-02 -6.790930777788162231e-02 4.914774596691131592e-01 -1.053222734481096268e-02 -1.367560625076293945e-01 -4.671313241124153137e-02 1.572446078062057495e-01 1.372850593179464340e-02 5.945361033082008362e-02 5.010654777288436890e-02 -2.837538719177246094e-01 -5.311278998851776123e-02 -1.039445251226425171e-01 -2.935827523469924927e-02 1.933376491069793701e-01 -2.858166024088859558e-02 -1.304304972290992737e-02
-8.077970892190933228e-02 -2.894863188266754150e-01 3.015548735857009888e-02 3.461651504039764404e-02 -2.119685523211956024e-02 -5.606305599212646484e-02 -1.016336232423782349e-01 -2.084054239094257355e-02 2.613407671451568604e-01 2.730160951614379883e-01 -1.572718769311904907e-01 -1.333788633346557617e-01 6.719207856804132462e-03 3.174507021903991699e-01 1.286882609128952026e-01 1.174591481685638428e-02 7.832510024309158325e-02 4.721324443817138672e-01 4.092153161764144897e-03 -2.639384940266609192e-02 8.980511128902435303e-02 2.451140284538269043e-01 -4.175591841340065002e-02 5.318166688084602356e-02 2.951497435569763184e-01 -3.028338253498077393e-01 2.029387950897216797e-01 1.681281355558894575e-05 7.706972956657409668e-02 1.078109070658683777e-01 1.353334933519363403e-01 1.788012087345123291e-01
7.376275956630706787e-02 -1.670519560575485229e-01 4.327459260821342468e-02 1.718289703130722046e-01 -3.012927947565913200e-03 6.824296712875366211e-02 2.011254616081714630e-02 3.397966623306274414e-01 -7.181068882346153259e-03 2.804738283157348633e-01 -3.937697112560272217e-01 1.720704734325408936e-01 7.478304952383041382e-02 2.297377288341522217e-01 -1.097548454999923706e-01 9.751430153846740723e-02 1.584008187055587769e-01 2.146573960781097412e-01 5.226272717118263245e-02 2.840963900089263916e-01 2.208229154348373413e-01 1.604258269071578979e-01 3.120946884155273438e-01 1.919529736042022705e-01 2.502864301204681396e-01 1.897978410124778748e-02 1.381621360778808594e-01 6.066067144274711609e-02 -1.099531352519989014e-02 1.174596622586250305e-01 -7.747543603181838989e-02 4.862017184495925903e-02
2.189998626708984375e-01 -2.372244000434875488e-01 2.417321205139160156e-01 2.367131412029266357e-01 -2.953112423419952393e-01 3.194230496883392334e-01 -6.574857234954833984e-02 1.292127221822738647e-01 2.418056279420852661e-01 2.071993350982666016e-01 -6.607061624526977539e-02 -1.040597483515739441e-01 2.408309839665889740e-03 3.207573294639587402e-01 -1.944786161184310913e-01 5.488395690917968750e-02 -5.360450968146324158e-02 8.722916245460510254e-02 1.512712240219116211e-01 -5.517621338367462158e-02 -1.431338340044021606e-01 -6.913603097200393677e-02 3.074096441268920898e-01 -1.091788187623023987e-01 -8.610945194959640503e-02 7.661772519350051880e-02 2.586443126201629639e-01 -7.187292724847793579e-02 5.715170502662658691e-02 1.905110627412796021e-01 -6.717365980148315430e-02 -1.148853674530982971e-01
-5.778051912784576416e-02 -9.411267936229705811e-02 -4.354992508888244629e-02 -7.390211522579193115e-02 -1.975191943347454071e-02 4.834975674748420715e-02 4.520819708704948425e-02 -5.571115761995315552e-02 3.376287221908569336e-01 3.590997755527496338e-01 -3.752507567405700684e-01 1.152419224381446838e-01 -2.407371811568737030e-02 9.022345393896102905e-02 7.707242667675018311e-02 1.335644274950027466e-01 8.123546838760375977e-02 4.991722106933593750e-01 -2.767971716821193695e-02 -1.591168940067291260e-01 2.808163687586784363e-02 1.084595099091529846e-01 -2.154577523469924927e-02 9.621409326791763306e-02 2.269651591777801514e-01 3.338401019573211670e-01 7.932286709547042847e-02 -7.100155204534530640e-02 7.867416739463806152e-02 -2.148073725402355194e-02 2.337612360715866089e-01 -5.753758922219276428e-02
9.743778407573699951e-02 -3.817082643508911133e-01 1.457098871469497681e-01 2.785291969776153564e-01 -3.532318398356437683e-03 1.285021752119064331e-01 -2.560228407382965088e-01 -4.218633100390434265e-02 1.385975480079650879e-01 9.986191987991333008e-02 1.115485206246376038e-01 4.361148551106452942e-02 -1.071204021573066711e-01 -8.813253045082092285e-02 1.230700984597206116e-01 -1.110581085085868835e-01 -1.401119381189346313e-01 7.837130874395370483e-02 -2.880543470382690430e-02 -1.939938813447952271e-01 -2.470556795597076416e-01 3.021194636821746826e-01 2.827818095684051514e-01 -5.160296708345413208e-02 1.714415997266769409e-01 -7.997848838567733765e-02 3.129428029060363770e-01 8.675495535135269165e-02 7.228332106024026871e-03 3.387908935546875000e-01 -1.264309883117675781e-01 2.550241351127624512e-02
7.889901846647262573e-02 2.890318632125854492e-02 1.791100353002548218e-01 2.544750869274139404e-01 -1.546977609395980835e-01 -9.979335218667984009e-02 -1.718240380287170410e-01 -2.257393747568130493e-01 3.483705818653106689e-01 4.530325233936309814e-01 -7.674305886030197144e-02 5.756940692663192749e-02 -1.134100854396820068e-01 1.079287976026535034e-01 2.574456930160522461e-01 1.855882704257965088e-01 -7.450408488512039185e-02 1.562350541353225708e-01 -8.760701119899749756e-02 1.873933896422386169e-02 -8.292504400014877319e-02 2.465607225894927979e-01 2.169238179922103882e-01 -1.754221469163894653e-01 -1.592743247747421265e-01 -1.031623333692550659e-01 5.985313653945922852e-02 -1.056176871061325073e-01 -8.993364125490188599e-02 2.287918925285339355e-01 1.612977087497711182e-01 3.294166876003146172e-03
1.954074501991271973e-01 -9.094252437353134155e-02 4.681184515357017517e-02 3.388752695173025131e-03 1.334595680236816406e-01 1.068426370620727539e-01 -7.259825617074966431e-02 1.559762749820947647e-02 8.642015606164932251e-02 2.865539789199829102e-01 -3.004006147384643555e-01 1.734535098075866699e-01 -1.657571047544479370e-01 1.434490084648132324e-01 -4.685296863317489624e-02 5.073058977723121643e-02 2.153421491384506226e-01 2.728574573993682861e-01 1.737492233514785767e-01 -1.856331154704093933e-02 -3.644296899437904358e-02 1.989219337701797485e-01 -7.295135408639907837e-02 2.863796949386596680e-01 8.668547868728637695e-02 1.251486092805862427e-01 3.913743197917938232e-01 -2.697807252407073975e-01 -2.402535378932952881e-01 1.607086807489395142e-01 -2.882745116949081421e-02 -2.019151449203491211e-01
-1.778288483619689941e-01 -2.288164347410202026e-01 -5.982912331819534302e-02 2.877087891101837158e-01 7.266702502965927124e-02 1.455727815628051758e-01 3.917688503861427307e-02 3.935787826776504517e-02 -1.444321125745773315e-01 2.679631412029266357e-01 -3.004844784736633301e-01 3.761687278747558594e-01 -1.241925954818725586e-01 1.696778833866119385e-01 -8.108352124691009521e-02 -2.540518641471862793e-01 -1.159930601716041565e-01 1.312060207128524780e-01 -2.509584724903106689e-01 -2.546826601028442383e-01 -3.199599310755729675e-02 2.491149604320526123e-01 2.504906654357910156e-01 2.050741314888000488e-01 7.915444672107696533e-02 4.396088048815727234e-02 4.575043544173240662e-02 4.992670193314552307e-02 3.605095669627189636e-02 6.886214017868041992e-02 -4.598566889762878418e-02 1.139393746852874756e-01
-7.033064961433410645e-02 -9.354837983846664429e-02 -5.422065034508705139e-02 6.943378597497940063e-02 -3.198768198490142822e-01 8.357787877321243286e-02 7.522440701723098755e-02 -3.004320263862609863e-01 9.894113987684249878e-02 4.183267652988433838e-01 -3.494085371494293213e-01 1.411863118410110474e-01 2.183544263243675232e-02 1.653149276971817017e-01 -4.217264056205749512e-02 2.560102194547653198e-02 -3.778232038021087646e-01 1.161163374781608582e-01 -1.814855635166168213e-01 -2.526087462902069092e-01 1.203859150409698486e-01 1.649592258036136627e-02 9.709020704030990601e-02 5.698004364967346191e-02 1.463092118501663208e-01 -1.812944710254669189e-01 -2.237775549292564392e-02 -2.197122201323509216e-02 -9.652309119701385498e-02 2.384305298328399658e-01 1.131267026066780090e-01 -4.037059843540191650e-02
-8.720575133338570595e-04 -2.802671194076538086e-01 -8.785064518451690674e-02 2.411966212093830109e-02 -4.748466238379478455e-02 1.158709153532981873e-01 1.507359594106674194e-01 -3.283648788928985596e-01 1.211375594139099121e-01 3.297176063060760498e-01 -3.775694966316223145e-01 1.120176389813423157e-01 -3.145310655236244202e-02 1.259667128324508667e-01 -1.188790146261453629e-02 -6.856732070446014404e-02 -2.485947459936141968e-01 7.228987663984298706e-02 -2.088453620672225952e-01 -2.878460884094238281e-01 1.465609222650527954e-01 3.267338871955871582e-02 1.282214969396591187e-01 -5.202202126383781433e-02 1.717972606420516968e-01 -1.826376467943191528e-01 -1.270968019962310791e-01 -6.478406488895416260e-02 -2.224464714527130127e-01 3.012491464614868164e-01 7.697141915559768677e-02 4.646582156419754028e-02
-6.325262784957885742e-02 7.926262170076370239e-02 -9.369964711368083954e-03 2.023237571120262146e-02 5.018115788698196411e-02 -6.871166080236434937e-02 9.864319115877151489e-02 -1.706466227769851685e-01 -1.358324736356735229e-01 3.373107314109802246e-01 -1.396098881959915161e-01 3.981216549873352051e-01 1.580753028392791748e-01 2.013211697340011597e-01 -9.993483126163482666e-02 -2.468383014202117920e-01 -2.024913281202316284e-01 3.054015338420867920e-01 -7.311496138572692871e-02 -2.366293966770172119e-01 4.282990097999572754e-02 3.902845457196235657e-02 -7.873823493719100952e-02 1.933844387531280518e-02 2.236184328794479370e-01 1.059380471706390381e-01 1.512810140848159790e-01 -6.964859366416931152e-02 -3.380193114280700684e-01 3.848990425467491150e-02 -2.768468558788299561e-01 9.789358079433441162e-02
-2.272456698119640350e-02 -1.365381628274917603e-01 1.336282193660736084e-01 -8.728394284844398499e-03 -3.503447771072387695e-01 4.227398708462715149e-02 -1.555724591016769409e-01 -3.150736391544342041e-01 1.139268353581428528e-01 2.422917932271957397e-01 -3.389748930931091309e-01 1.252453625202178955e-01 -1.234005093574523926e-01 1.488894522190093994e-01 8.220214396715164185e-02 -2.844672501087188721e-01 -1.477342098951339722e-01 2.838164567947387695e-01 -8.344956487417221069e-02 -1.019569560885429382e-01 1.647228300571441650e-01 1.102814078330993652e-01 1.135602667927742004e-01 1.759500354528427124e-01 -2.866766415536403656e-03 -1.291123032569885254e-01 -1.500227749347686768e-01 1.005842909216880798e-01 -9.165731072425842285e-02 3.214728832244873047e-01 1.128369718790054321e-01 1.043533533811569214e-01
-1.383296400308609009e-02 3.795270249247550964e-02 5.656231194734573364e-02 2.209371328353881836e-01 -2.415895015001296997e-01 -5.383732169866561890e-02 -1.534206420183181763e-01 -1.866557300090789795e-01 5.576574802398681641e-02 2.666524946689605713e-01 -4.215530455112457275e-01 1.347548961639404297e-01 -2.201877832412719727e-01 -6.487048417329788208e-02 1.236059740185737610e-01 1.795270591974258423e-01 -3.296701610088348389e-01 1.072886511683464050e-01 5.948134884238243103e-02 -2.219204902648925781e-01 -1.319968551397323608e-01 1.563335768878459930e-02 -1.832141131162643433e-01 3.432952463626861572e-01 2.663974277675151825e-02 -2.492419444024562836e-02 1.018899604678153992e-01 -6.576258689165115356e-02 1.098207905888557434e-01 1.637851744890213013e-01 -4.491896554827690125e-02 2.396397590637207031e-01
2.485458105802536011e-01 -3.633458912372589111e-02 8.164869248867034912e-02 -8.381638675928115845e-02 3.660033643245697021e-02 1.346612125635147095e-01 -9.924283251166343689e-03 5.187967419624328613e-02 -7.039160281419754028e-02 2.538920342922210693e-01 1.994396327063441277e-03 4.570314586162567139e-01 -8.233623206615447998e-02 2.839089930057525635e-01 -1.876588016748428345e-01 1.515963673591613770e-02 -3.364166617393493652e-01 1.710064709186553955e-01 -2.813654839992523193e-01 -5.456199496984481812e-02 2.596346437931060791e-01 1.527802348136901855e-01 1.687345653772354126e-02 6.801117956638336182e-02 -1.691500283777713776e-02 2.109942883253097534e-01 2.963504791259765625e-01 1.063753142952919006e-01 -5.438516288995742798e-02 1.058956757187843323e-01 -3.181432560086250305e-02 -1.430732756853103638e-01
3.860365971922874451e-02 -6.107877939939498901e-03 6.232725456357002258e-02 8.856748044490814209e-02 -2.788783311843872070e-01 3.488521873950958252e-01 -7.423539645969867706e-03 1.305544525384902954e-01 2.394122928380966187e-01 7.729811221361160278e-02 -3.353073000907897949e-01 2.060908228158950806e-01 1.577489636838436127e-02 2.579099237918853760e-01 2.615117430686950684e-01 -9.937215596437454224e-02 9.419023990631103516e-02 3.622896075248718262e-01 2.325224690139293671e-02 -2.159032821655273438e-01 9.913716465234756470e-02 1.273562479764223099e-02 -4.468411207199096680e-02 -1.466534435749053955e-01 4.090233892202377319e-02 -1.120922937989234924e-01 -6.758186966180801392e-02 -1.473515033721923828e-01 -7.013416290283203125e-02 2.671939134597778320e-01 1.943816095590591431e-01 1.776455044746398926e-01
2.933255434036254883e-01 5.765117332339286804e-02 1.114080622792243958e-01 4.400526583194732666e-01 8.027908205986022949e-02 1.168382912874221802e-01 3.434262052178382874e-02 1.317813098430633545e-01 2.138928771018981934e-01 2.506608366966247559e-01 -1.002624705433845520e-01 2.659920156002044678e-01 -1.042635552585124969e-02 2.158808112144470215e-01 1.127843484282493591e-01 -6.225277204066514969e-03 -6.962331384420394897e-02 1.925986707210540771e-01 -3.565732156857848167e-03 -1.598008722066879272e-02 -2.306577712297439575e-01 1.179091110825538635e-01 3.007721602916717529e-01 -2.200186699628829956e-01 5.669953674077987671e-02 -2.530172765254974365e-01 4.699867963790893555e-02 -1.946200244128704071e-02 2.206285893917083740e-01 1.397246122360229492e-01 -1.688433736562728882e-01 4.861653968691825867e-02
-5.499677732586860657e-02 -9.181065857410430908e-02 -5.690978839993476868e-02 8.110160380601882935e-02 -2.206267118453979492e-01 -2.099836058914661407e-02 1.142242774367332458e-01 -1.417827457189559937e-01 -2.999382279813289642e-02 3.692888021469116211e-01 -3.673055469989776611e-01 1.508044302463531494e-01 -7.069106400012969971e-02 2.302379012107849121e-01 -2.342080324888229370e-02 -2.369835600256919861e-02 -2.866322994232177734e-01 -3.465198213234543800e-03 -2.140807062387466431e-01 -1.353100240230560303e-01 1.585860848426818848e-01 -1.860562525689601898e-02 1.242132857441902161e-01 -1.558143347501754761e-01 1.287866532802581787e-01 -2.063699811697006226e-01 -1.434361934661865234e-02 -4.754558205604553223e-02 -1.035750750452280045e-02 4.187416732311248779e-01 2.576969861984252930e-01 1.655438095331192017e-01
1.686792820692062378e-01 -1.020278111100196838e-01 -1.541237682104110718e-01 -1.034849137067794800e-01 -2.010105401277542114e-01 1.516134738922119141e-01 2.221656888723373413e-01 -1.824012100696563721e-01 5.519611760973930359e-02 3.041767477989196777e-01 -4.723100960254669189e-01 1.896194815635681152e-01 9.571871161460876465e-02 9.653421491384506226e-02 -1.075312271714210510e-01 3.003131970763206482e-02 -3.294943571090698242e-01 1.029711589217185974e-01 -9.993723034858703613e-02 -1.689654588699340820e-01 1.717128008604049683e-01 1.110996827483177185e-01 1.727818995714187622e-01 -1.077062338590621948e-01 9.321771562099456787e-02 -1.347870081663131714e-01 3.781247651204466820e-03 9.146919846534729004e-02 -3.471137583255767822e-02 2.967886328697204590e-01 1.697303354740142822e-01 -2.797690220177173615e-02
-9.603297710418701172e-02 -4.589778557419776917e-02 1.571465879678726196e-01 1.880872398614883423e-01 -2.102268338203430176e-01 1.434876676648855209e-02 3.381997719407081604e-02 1.189389303326606750e-01 1.708043068647384644e-01 7.430981099605560303e-02 1.173031888902187347e-02 2.478173524141311646e-01 -1.964612305164337158e-01 3.444477915763854980e-01 -1.517781615257263184e-01 -3.888232633471488953e-03 3.004316687583923340e-01 3.094562888145446777e-01 1.284939348697662354e-01 -6.869016680866479874e-03 -4.126948863267898560e-02 1.539626158773899078e-02 5.638892576098442078e-02 -1.993986070156097412e-01 1.407504081726074219e-01 8.774852380156517029e-03 2.980903089046478271e-01 1.042494550347328186e-01 -1.139253079891204834e-01 4.338818788528442383e-01 1.395659595727920532e-01 6.770006567239761353e-02
-6.606595218181610107e-02 -2.318744510412216187e-01 1.375025417655706406e-02 -1.879394240677356720e-02 1.597752422094345093e-01 1.743040680885314941e-01 -9.368246793746948242e-02 -1.351555585861206055e-01 2.627517879009246826e-01 9.147343784570693970e-02 -1.344633549451828003e-01 -6.986477971076965332e-02 1.009932383894920349e-01 3.791135251522064209e-01 1.396395713090896606e-01 1.894901096820831299e-01 1.216347366571426392e-01 3.479098975658416748e-01 3.839905187487602234e-02 -5.768342316150665283e-02 -4.944778233766555786e-02 5.679515004158020020e-02 5.441899225115776062e-02 1.160299926996231079e-01 3.659228980541229248e-01 -1.856088452041149139e-02 4.677740484476089478e-02 1.249058470129966736e-01 -3.235853910446166992e-01 3.493727743625640869e-01 3.705092892050743103e-02 -7.593141496181488037e-02
5.385028198361396790e-02 -8.169985562562942505e-02 1.321045756340026855e-01 1.075949799269437790e-02 -1.891086846590042114e-01 1.815453320741653442e-01 -5.227229371666908264e-02 2.603132277727127075e-02 1.513221561908721924e-01 8.917561173439025879e-02 -6.395730972290039062e-01 1.119756996631622314e-01 6.581228971481323242e-02 1.808482110500335693e-01 2.172969579696655273e-01 -7.561001181602478027e-02 -1.564630866050720215e-01 3.637562096118927002e-01 1.545367836952209473e-01 1.320995949208736420e-02 9.929436445236206055e-02 7.044298201799392700e-02 -3.274927660822868347e-02 -9.102696925401687622e-02 1.905890554189682007e-02 1.305113732814788818e-02 -1.754498183727264404e-01 -2.272165417671203613e-01 -6.840824335813522339e-02 2.051953375339508057e-01 1.495958864688873291e-01 3.419432416558265686e-02
7.997383922338485718e-02 -9.523075073957443237e-02 2.205933779478073120e-01 7.488013803958892822e-02 -2.718642354011535645e-01 1.073358431458473206e-01 -4.535011015832424164e-03 2.598633430898189545e-02 1.805535256862640381e-01 4.329257607460021973e-01 -1.563494205474853516e-01 2.662045359611511230e-01 2.291306108236312866e-01 5.246482789516448975e-02 -4.852546006441116333e-02 2.055478841066360474e-02 6.624891608953475952e-02 1.955795884132385254e-01 8.093269914388656616e-02 -2.144747599959373474e-02 9.201043099164962769e-02 2.122216373682022095e-01 6.114715337753295898e-02 -1.383456401526927948e-02 1.714897453784942627e-01 -1.277819424867630005e-01 2.747786343097686768e-01 7.248474657535552979e-02 3.418075293302536011e-02 -1.319111287593841553e-01 -3.827997744083404541e-01 2.684981822967529297e-01
-5.043781921267509460e-02 2.202745154500007629e-02 -9.188989549875259399e-02 -2.476948872208595276e-02 2.234627008438110352e-01 2.712199389934539795e-01 -1.668687611818313599e-01 -3.459867462515830994e-02 2.786024808883666992e-01 5.351313948631286621e-02 -1.155289337038993835e-01 1.535758227109909058e-01 -3.094367086887359619e-01 4.849245250225067139e-01 1.089407596737146378e-03 9.242274612188339233e-02 -1.350439637899398804e-01 2.581132352352142334e-01 1.673858463764190674e-01 -2.824660949409008026e-02 -9.206992574036121368e-03 6.478533893823623657e-02 7.151898741722106934e-02 5.590069293975830078e-02 -7.976613193750381470e-02 1.019877418875694275e-01 3.325120210647583008e-01 -4.934697970747947693e-02 -7.211639732122421265e-02 1.156788468360900879e-01 -3.224445581436157227e-01 -8.785983081907033920e-04
2.149421423673629761e-01 -1.499678343534469604e-01 1.431672424077987671e-01 7.760950922966003418e-02 -1.669549196958541870e-01 9.299317747354507446e-02 -1.403198391199111938e-01 -2.546199262142181396e-01 2.115922421216964722e-01 2.742616236209869385e-01 -1.081558987498283386e-01 2.567059993743896484e-01 1.786696910858154297e-01 1.953509598970413208e-01 2.257903367280960083e-01 5.524988751858472824e-03 1.916510313749313354e-01 -1.753039211034774780e-01 1.133625581860542297e-01 -2.946443557739257812e-01 -1.692263185977935791e-01 3.416284918785095215e-01 -9.412446161150000989e-06 -1.326459795236587524e-01 9.071050584316253662e-02 1.252924352884292603e-01 -1.537933647632598877e-01 -6.243861094117164612e-02 -3.493625298142433167e-02 2.658435404300689697e-01 3.934540227055549622e-02 1.003706678748130798e-01
-5.531264096498489380e-02 -7.182481884956359863e-02 1.433929204940795898e-01 -1.648353189229965210e-01 -9.774976223707199097e-02 1.601489633321762085e-02 -2.222145348787307739e-02 -2.166744880378246307e-02 8.257311582565307617e-02 1.415036916732788086e-01 -8.657500892877578735e-02 3.186838328838348389e-01 -3.728018701076507568e-02 2.572212219238281250e-01 1.953605413436889648e-01 8.282587677240371704e-02 -7.682456076145172119e-02 4.397580623626708984e-01 1.488730013370513916e-01 -1.609159447252750397e-02 -1.496017575263977051e-01 4.920615255832672119e-02 2.605325579643249512e-01 7.131291180849075317e-02 6.939656287431716919e-02 -7.744169235229492188e-02 1.359824836254119873e-01 2.876114249229431152e-01 -3.997495174407958984e-01 2.598595619201660156e-01 1.041078492999076843e-01 -1.230223998427391052e-01
-1.103919669985771179e-01 1.922762952744960785e-02 1.422852575778961182e-01 3.906057178974151611e-01 2.564105391502380371e-02 1.557450294494628906e-01 -5.325002968311309814e-02 1.691436618566513062e-01 1.614544391632080078e-01 8.723169565200805664e-02 -2.225040197372436523e-01 2.338246107101440430e-01 -1.580482274293899536e-01 2.648117840290069580e-01 -3.298513963818550110e-02 8.685825020074844360e-02 9.600888192653656006e-02 1.751352548599243164e-01 2.380767464637756348e-01 -8.096118271350860596e-02 -1.762311160564422607e-02 3.415039181709289551e-01 1.201624423265457153e-01 -8.484577387571334839e-02 3.605131506919860840e-01 -6.009409204125404358e-02 1.506844609975814819e-01 -2.007205784320831299e-01 -2.072676718235015869e-01 5.329683423042297363e-02 2.459010295569896698e-02 -1.788622140884399414e-01
1.512855738401412964e-01 -1.854745894670486450e-01 1.780296266078948975e-01 1.816816031932830811e-01 -1.729030013084411621e-01 1.456636339426040649e-01 -5.479266121983528137e-02 -8.324238657951354980e-02 3.317366540431976318e-01 1.572801545262336731e-02 -1.657028049230575562e-01 1.414219141006469727e-01 1.068921834230422974e-01 -2.272264473140239716e-02 -2.396501041948795319e-02 -8.141259849071502686e-02 -1.076784133911132812e-01 1.289795041084289551e-01 -2.058112025260925293e-01 5.502531677484512329e-02 -2.640287578105926514e-01 2.789235413074493408e-01 9.103507548570632935e-02 -1.440093517303466797e-01 1.193874478340148926e-01 1.212220080196857452e-02 4.995394051074981689e-01 -9.095313027501106262e-03 -6.794705986976623535e-02 5.018601194024085999e-02 -3.361261188983917236e-01 -7.599147409200668335e-02
6.723149865865707397e-02 -1.661913655698299408e-02 2.376438677310943604e-02 1.564598828554153442e-02 -2.918998599052429199e-01 7.627061754465103149e-02 -2.962493523955345154e-02 -9.805192798376083374e-02 2.451952844858169556e-01 3.579221665859222412e-03 -2.249722778797149658e-01 8.609960228204727173e-02 1.131960749626159668e-01 2.877447307109832764e-01 4.282155260443687439e-02 -8.838450908660888672e-02 -8.737740665674209595e-02 4.666533768177032471e-01 2.072822302579879761e-01 -2.111973315477371216e-01 2.569198012351989746e-01 2.084571421146392822e-01 1.976859718561172485e-01 1.149762421846389771e-01 3.035611100494861603e-02 -2.098077535629272461e-01 -9.169913828372955322e-02 -1.074623968452215195e-02 -1.096198558807373047e-01 3.435612916946411133e-01 -9.285356104373931885e-02 5.094107240438461304e-02
-6.868604570627212524e-02 -3.717577755451202393e-01 2.309357672929763794e-01 3.071036934852600098e-01 -3.617529943585395813e-02 -7.187484204769134521e-02 2.151734568178653717e-02 7.577922195196151733e-02 -1.828625649213790894e-01 1.764596551656723022e-01 -3.329934775829315186e-01 -1.061310097575187683e-01 -6.921606138348579407e-03 3.251257240772247314e-01 -2.760871127247810364e-02 1.989867687225341797e-01 3.621149808168411255e-02 2.804593145847320557e-01 -1.201214566826820374e-01 3.246290236711502075e-02 4.334265738725662231e-02 5.793707445263862610e-02 1.971831619739532471e-01 -7.855557650327682495e-02 3.724097013473510742e-01 3.881245478987693787e-02 1.561866998672485352e-01 -1.018361886963248253e-03 -2.158957421779632568e-01 -2.711855247616767883e-02 -7.123485952615737915e-02 -3.414607793092727661e-02
2.773681282997131348e-01 -3.119336664676666260e-01 2.919794321060180664e-01 -7.766612619161605835e-02 -2.989230491220951080e-02 1.901490837335586548e-01 4.641110077500343323e-02 -1.348401308059692383e-01 1.022062748670578003e-01 1.549101620912551880e-01 4.453299567103385925e-02 1.139242947101593018e-01 3.562577813863754272e-02 1.718366742134094238e-01 1.549171209335327148e-01 -3.825231269001960754e-02 -3.587332963943481445e-01 -3.836901858448982239e-02 9.437344223260879517e-02 -4.597633704543113708e-02 -1.187806278467178345e-01 3.364629149436950684e-01 1.991681754589080811e-01 -1.124612614512443542e-01 9.160988777875900269e-02 -4.006253182888031006e-02 3.030524849891662598e-01 -3.033227752894163132e-03 1.145682632923126221e-01 2.878491580486297607e-01 -2.290319353342056274e-01 1.815724931657314301e-02
1.342259496450424194e-01 -4.623734392225742340e-03 5.380278080701828003e-02 -5.574804265052080154e-03 -8.980918675661087036e-02 -9.748419374227523804e-02 -7.622699439525604248e-02 -4.552261903882026672e-02 2.226105481386184692e-01 3.712318241596221924e-01 8.708077669143676758e-02 1.743405610322952271e-01 2.480395585298538208e-01 1.533437669277191162e-01 -2.670976100489497185e-03 -2.338566482067108154e-01 -2.691193521022796631e-01 -6.342159211635589600e-02 1.571771353483200073e-01 -3.356035053730010986e-01 -1.168753132224082947e-01 3.808831796050071716e-02 -4.267256334424018860e-02 8.217193186283111572e-02 2.805027663707733154e-01 -5.032927915453910828e-02 3.976145088672637939e-01 -6.846710294485092163e-02 -1.253623515367507935e-01 2.546240687370300293e-01 -1.408097296953201294e-01 -8.162280917167663574e-02
9.722659736871719360e-02 -1.181977018713951111e-01 3.102696835994720459e-01 9.920745342969894409e-02 -8.663623034954071045e-02 3.304471448063850403e-02 -1.920476853847503662e-01 -1.961483061313629150e-01 -6.949309259653091431e-02 2.073109298944473267e-01 -4.226429015398025513e-02 5.717998743057250977e-02 2.623507194221019745e-02 2.646087706089019775e-01 2.948641180992126465e-01 -2.364782094955444336e-01 -1.478725671768188477e-01 -2.535212226212024689e-02 8.326920121908187866e-02 -1.134534552693367004e-01 -1.062333732843399048e-01 2.535704374313354492e-01 2.068238854408264160e-01 -5.426412820816040039e-02 -1.379654854536056519e-01 1.421984434127807617e-01 2.669510543346405029e-01 -1.850465834140777588e-01 -1.912386715412139893e-01 8.631177991628646851e-02 1.282829493284225464e-01 3.888700604438781738e-01
1.680002361536026001e-01 -3.977040052413940430e-01 5.947434902191162109e-02 1.528617292642593384e-01 -1.964229047298431396e-01 6.646905839443206787e-02 -1.331258565187454224e-01 1.809780858457088470e-02 1.053452938795089722e-01 4.951792955398559570e-01 -3.385780379176139832e-02 2.523075938224792480e-01 3.218798711895942688e-02 6.975172460079193115e-02 1.206245869398117065e-01 1.409153640270233154e-01 -2.022181153297424316e-01 -7.263122498989105225e-02 2.566135227680206299e-01 8.015421032905578613e-02 6.925728637725114822e-03 6.194369401782751083e-03 -3.985109180212020874e-02 1.973484605550765991e-01 2.199289202690124512e-01 4.251069948077201843e-02 3.123390376567840576e-01 1.326954364776611328e-01 9.974096715450286865e-02 9.994632750749588013e-02 -1.400683522224426270e-01 -1.670775935053825378e-02
1.199649944901466370e-01 -1.351112723350524902e-01 1.716523021459579468e-01 5.318732187151908875e-02 -4.586076438426971436e-01 1.833101920783519745e-02 5.289456341415643692e-03 -1.303484886884689331e-01 2.905307114124298096e-01 -6.589277833700180054e-02 -3.336623311042785645e-01 2.383242249488830566e-01 2.520645558834075928e-01 5.332022160291671753e-02 -2.307041361927986145e-02 1.146305575966835022e-01 -8.966700732707977295e-02 1.968992501497268677e-01 -4.113103821873664856e-02 -1.410697400569915771e-01 -1.719019263982772827e-01 1.743078529834747314e-01 -2.501223683357238770e-01 9.376610070466995239e-02 -4.804753884673118591e-02 2.863449603319168091e-02 2.891367077827453613e-01 1.053038537502288818e-01 1.660520136356353760e-01 1.839152574539184570e-01 -9.262058883905410767e-02 5.450294539332389832e-02
2.056470960378646851e-01 -2.058160752058029175e-01 2.517444789409637451e-01 2.480865716934204102e-01 3.240893408656120300e-02 9.829404950141906738e-02 1.174758523702621460e-01 -4.096497595310211182e-02 5.321434140205383301e-02 3.727247714996337891e-01 -7.995610684156417847e-02 1.747958064079284668e-01 2.108132541179656982e-01 1.028909459710121155e-01 -5.996951460838317871e-02 8.117657154798507690e-02 -4.574776887893676758e-01 -4.451116546988487244e-02 -5.887249112129211426e-02 2.304531633853912354e-02 -1.724256277084350586e-01 1.768545508384704590e-01 1.806986927986145020e-01 -3.740924224257469177e-02 -7.256614416837692261e-02 -1.860868185758590698e-01 2.889346778392791748e-01 6.698800623416900635e-02 -1.635027527809143066e-01 1.442179735749959946e-02 3.859912231564521790e-02 2.317319959402084351e-01
9.107886999845504761e-02 1.658501476049423218e-01 9.032446146011352539e-02 -2.184621430933475494e-02 -1.499922424554824829e-01 7.682184129953384399e-02 -4.842728003859519958e-02 -4.479496181011199951e-01 1.479365527629852295e-01 -7.366740703582763672e-02 -1.251448243856430054e-01 2.110869437456130981e-01 -9.639665484428405762e-02 2.135055661201477051e-01 1.383806914091110229e-01 -6.265968829393386841e-02 -9.111400693655014038e-02 1.593575477600097656e-01 -6.923642009496688843e-02 3.078852966427803040e-02 7.602053880691528320e-02 2.699274718761444092e-01 1.684477739036083221e-02 1.662510447204113007e-02 1.525651216506958008e-01 -8.119375258684158325e-02 9.231506288051605225e-02 -3.016584813594818115e-01 -1.359978020191192627e-01 4.250162839889526367e-01 -1.398558616638183594e-01 3.032412230968475342e-01
1.750285923480987549e-01 -2.410712689161300659e-01 2.719184756278991699e-01 -1.342470059171319008e-03 9.658797085285186768e-02 3.639665842056274414e-01 -6.234860792756080627e-02 -6.437338143587112427e-02 1.985600739717483521e-01 2.662795484066009521e-01 -1.311559509485960007e-02 1.117398142814636230e-01 1.137214004993438721e-01 1.125376224517822266e-01 1.731431931257247925e-01 -1.300944685935974121e-01 -2.755014300346374512e-01 5.677723139524459839e-02 -4.902175068855285645e-02 -2.339667975902557373e-01 -2.365786284208297729e-01 2.078603804111480713e-01 7.346776127815246582e-02 -1.706788688898086548e-01 7.047026604413986206e-02 4.540468752384185791e-02 1.028567776083946228e-01 1.506895273923873901e-01 -2.047788947820663452e-01 1.729360520839691162e-01 -3.192566931247711182e-01 8.907167613506317139e-02
1.618836969137191772e-01 -3.653308749198913574e-02 -1.523515582084655762e-01 2.958790659904479980e-01 -2.026813924312591553e-01 1.806989759206771851e-01 -4.207098856568336487e-02 -1.403372585773468018e-01 2.819010913372039795e-01 -2.155662178993225098e-01 -2.795344591140747070e-01 1.420133262872695923e-01 -1.178356856107711792e-01 3.132332265377044678e-01 7.919779419898986816e-02 -3.229610249400138855e-02 -1.629715859889984131e-01 1.584153249859809875e-02 3.947636485099792480e-01 8.494628965854644775e-02 -2.221602499485015869e-01 7.186117023229598999e-02 -5.155381187796592712e-02 1.551981866359710693e-01 1.513622403144836426e-01 -1.317482143640518188e-01 9.704989939928054810e-02 6.664305180311203003e-02 -2.038379013538360596e-02 2.618207335472106934e-01 3.189623728394508362e-02 1.664572805166244507e-01
2.315077483654022217e-01 -2.233820408582687378e-01 3.055136501789093018e-01 3.363651335239410400e-01 -1.455820649862289429e-01 1.767422407865524292e-01 1.722795069217681885e-01 -6.037806719541549683e-02 -4.708624910563230515e-03 2.713394761085510254e-01 -1.418823897838592529e-01 1.581993252038955688e-01 -1.503940299153327942e-02 3.268935084342956543e-01 -2.217345386743545532e-01 2.762823738157749176e-02 -2.250164598226547241e-01 1.931173056364059448e-01 -6.034524738788604736e-02 1.035146489739418030e-01 -1.692463904619216919e-01 2.158849686384201050e-01 7.328798621892929077e-02 -1.503440886735916138e-01 -5.263692513108253479e-02 5.245387554168701172e-02 1.121437698602676392e-01 1.124275326728820801e-01 2.493744194507598877e-01 2.095128409564495087e-02 -1.485869884490966797e-01 -8.657437562942504883e-02
1.049522161483764648e-01 -1.746622025966644287e-01 -1.365873217582702637e-01 -1.013908088207244873e-01 -2.151863127946853638e-01 2.568102478981018066e-01 4.512203484773635864e-02 7.793934643268585205e-02 -3.072544746100902557e-02 6.590246409177780151e-02 -4.662366211414337158e-01 1.596779748797416687e-02 -2.653829008340835571e-02 3.204369544982910156e-01 -1.292152255773544312e-01 -1.542593389749526978e-01 -3.454063832759857178e-01 -4.295334592461585999e-02 -8.137688785791397095e-02 -1.235435009002685547e-01 1.066384017467498779e-01 2.670683860778808594e-01 -8.008391410112380981e-02 -5.286686122417449951e-02 -3.120154328644275665e-02 -1.013207063078880310e-01 4.152957350015640259e-02 2.054509669542312622e-01 -1.004991754889488220e-01 3.101315498352050781e-01 -1.655773669481277466e-01 1.362584233283996582e-01
-3.340955078601837158e-02 -2.590227127075195312e-01 3.631396293640136719e-01 1.661501377820968628e-01 -7.814429700374603271e-03 1.347450762987136841e-01 -1.379294544458389282e-01 -5.526582524180412292e-02 2.046645879745483398e-01 4.804949164390563965e-01 3.482218086719512939e-02 7.854833453893661499e-02 -1.059837266802787781e-02 2.753678858280181885e-01 2.606142163276672363e-01 3.872077539563179016e-02 -3.024673461914062500e-02 -6.881223991513252258e-03 3.440157324075698853e-02 -1.794406622648239136e-01 1.534870415925979614e-01 2.776118814945220947e-01 2.100222408771514893e-01 2.268933802843093872e-01 -6.364501267671585083e-02 2.415178269147872925e-01 -6.820356938987970352e-03 3.780782595276832581e-02 3.785706683993339539e-02 4.361376166343688965e-02 -6.737484037876129150e-02 6.496900320053100586e-02
-3.265440464019775391e-01 -1.361963599920272827e-01 3.724227193742990494e-03 1.120938360691070557e-01 -8.971038460731506348e-02 2.373573482036590576e-01 7.177978008985519409e-02 -1.507590711116790771e-01 1.116697266697883606e-01 1.071967482566833496e-01 -2.283176928758621216e-01 -9.071560949087142944e-02 2.646107226610183716e-02 7.943430542945861816e-02 9.495111554861068726e-02 1.177896559238433838e-01 8.544216305017471313e-02 3.931634724140167236e-01 1.638423949480056763e-01 -2.220032364130020142e-01 -1.357865631580352783e-01 2.562286853790283203e-01 3.073356747627258301e-01 -6.989126652479171753e-02 2.144407480955123901e-01 -2.942292205989360809e-02 -7.023864239454269409e-02 -4.721316043287515640e-03 -2.129113227128982544e-01 3.321865499019622803e-01 1.258478015661239624e-01 1.048432737588882446e-01
3.013731241226196289e-01 -6.351599097251892090e-02 -2.739002741873264313e-02 3.608951866626739502e-01 -2.936785481870174408e-02 -6.760793179273605347e-02 -1.074299663305282593e-01 -3.140343725681304932e-01 2.475271075963973999e-01 3.426190018653869629e-01 5.720329657196998596e-02 9.394257515668869019e-02 5.983725935220718384e-02 3.577262163162231445e-01 6.310798972845077515e-02 -4.319644719362258911e-02 -7.999601215124130249e-02 1.808336973190307617e-01 6.482729315757751465e-02 4.462806507945060730e-02 -2.644908726215362549e-01 1.726617217063903809e-01 -1.181205809116363525e-01 -1.904570497572422028e-02 1.561461985111236572e-01 -2.470052614808082581e-02 -1.660872064530849457e-02 1.517243403941392899e-02 6.643994897603988647e-02 3.543397188186645508e-01 1.180839464068412781e-01 -4.013431072235107422e-02
2.107905000448226929e-01 -1.232407987117767334e-01 1.106925010681152344e-01 1.918572783470153809e-01 -2.027730494737625122e-01 6.710509210824966431e-02 -1.726406663656234741e-01 -2.183354943990707397e-01 1.898099780082702637e-01 3.508765995502471924e-01 -8.651426434516906738e-02 1.979306787252426147e-01 -1.810851134359836578e-02 -1.661730259656906128e-01 1.267891824245452881e-01 1.698755323886871338e-01 1.187355518341064453e-01 4.290173649787902832e-01 1.620544344186782837e-01 -1.063281763345003128e-02 -1.199607998132705688e-01 1.482924222946166992e-01 1.860019862651824951e-01 -2.367658764123916626e-01 2.549865096807479858e-02 -1.191105172038078308e-01 2.659077346324920654e-01 -8.526176959276199341e-02 3.726212307810783386e-02 1.248052194714546204e-01 -1.000375375151634216e-01 1.348806619644165039e-01
3.583258017897605896e-02 -1.345190107822418213e-01 1.546739190816879272e-01 2.153963744640350342e-01 -2.974397316575050354e-02 -8.280210196971893311e-03 -2.485662102699279785e-01 -5.258709564805030823e-02 1.476416736841201782e-01 3.241298198699951172e-01 -1.340059489011764526e-01 3.500480055809020996e-01 -1.979994587600231171e-03 -1.139292344450950623e-01 9.281796962022781372e-02 9.166324138641357422e-02 -2.386387437582015991e-01 1.942730247974395752e-01 1.460020840167999268e-01 -1.060227081179618835e-01 -9.593924134969711304e-02 1.793226599693298340e-01 7.310974597930908203e-02 -2.452786713838577271e-01 2.153604030609130859e-01 -2.729735374450683594e-01 3.022042810916900635e-01 1.143534574657678604e-02 1.212192773818969727e-01 -4.684172163251787424e-04 -2.714421749114990234e-01 1.122639849781990051e-01
2.155409567058086395e-02 -9.585890918970108032e-03 1.048231124877929688e-01 2.439168840646743774e-01 -3.075886666774749756e-01 1.926172375679016113e-01 -6.696518510580062866e-02 3.742326796054840088e-02 -1.111433655023574829e-01 1.397680044174194336e-01 -5.427922606468200684e-01 2.679363191127777100e-01 3.759559988975524902e-02 1.875768303871154785e-01 6.783805787563323975e-02 -3.840850293636322021e-02 -1.131389439105987549e-01 3.156262040138244629e-01 2.141535133123397827e-01 1.812226772308349609e-01 9.326933324337005615e-02 1.589333266019821167e-01 -1.287856101989746094e-01 3.552771359682083130e-02 4.213837906718254089e-02 4.753126949071884155e-02 -6.301243603229522705e-02 -9.515230357646942139e-02 -1.458484828472137451e-01 1.070692986249923706e-01 1.549034267663955688e-01 1.834816336631774902e-01
-1.793085969984531403e-02 -1.581672877073287964e-01 2.301350384950637817e-01 -9.636019915342330933e-02 -3.555184006690979004e-01 1.940733939409255981e-01 1.775147467851638794e-01 -3.163631260395050049e-02 -1.391892880201339722e-01 5.929896235466003418e-02 -3.451224565505981445e-01 2.253968268632888794e-01 1.124025695025920868e-02 1.102388501167297363e-01 -1.034126877784729004e-01 -1.145470291376113892e-01 -3.248619139194488525e-01 6.409351527690887451e-02 -1.845776140689849854e-01 -6.551857106387615204e-03 -1.650948524475097656e-01 2.967626452445983887e-01 1.291159689426422119e-01 -2.790414094924926758e-01 -1.424821745604276657e-02 -1.180797535926103592e-02 1.790462583303451538e-01 8.558940142393112183e-02 -4.999409243464469910e-02 9.812207520008087158e-02 3.957039490342140198e-02 2.826897203922271729e-01
-6.227010115981101990e-02 -1.288374811410903931e-01 -1.668054908514022827e-01 3.779165148735046387e-01 1.064876914024353027e-01 1.107124835252761841e-01 8.120580017566680908e-02 6.280582398176193237e-02 1.168063580989837646e-01 9.320288896560668945e-02 -2.330335229635238647e-01 1.893171668052673340e-01 -1.398883759975433350e-01 2.596567273139953613e-01 -4.524811357259750366e-02 -3.067926168441772461e-01 -5.114643275737762451e-02 -3.254654631018638611e-02 -2.274710983037948608e-01 -4.662083387374877930e-01 -9.945296496152877808e-02 1.125091463327407837e-01 -1.007343269884586334e-02 5.293227359652519226e-02 5.249412264674901962e-03 1.121419891715049744e-01 3.620257228612899780e-02 1.412333697080612183e-01 -4.545188695192337036e-02 2.005370557308197021e-01 -1.678944081068038940e-01 2.766864597797393799e-01
6.292845308780670166e-02 -1.947678625583648682e-01 2.770635783672332764e-01 -8.926175534725189209e-03 -2.953660786151885986e-01 6.764353066682815552e-02 -8.847657591104507446e-02 -1.553300768136978149e-01 2.546902596950531006e-01 1.684216260910034180e-01 -1.816452145576477051e-01 3.837783336639404297e-01 1.444440037012100220e-01 -1.442092657089233398e-01 -1.052855402231216431e-01 2.032104581594467163e-01 2.255196450278162956e-03 2.253762930631637573e-01 5.967176705598831177e-02 -2.357195876538753510e-02 2.843968197703361511e-02 1.479709446430206299e-01 2.340975850820541382e-01 -2.667247951030731201e-01 4.333630949258804321e-02 -2.281142920255661011e-01 5.410045757889747620e-02 -1.540319621562957764e-01 6.810294091701507568e-02 1.019109338521957397e-01 -5.681626498699188232e-03 3.012453019618988037e-01
2.448064833879470825e-02 1.076727136969566345e-01 1.236540973186492920e-01 1.060956567525863647e-01 -8.869928866624832153e-02 -6.676335632801055908e-02 8.053957670927047729e-02 6.698999553918838501e-02 -1.747979670763015747e-01 -6.639815121889114380e-02 -2.465638369321823120e-01 5.253099277615547180e-02 -1.065464168787002563e-01 3.362462520599365234e-01 1.501294374465942383e-01 6.017879024147987366e-02 -2.712396681308746338e-01 5.257849097251892090e-01 1.486900895833969116e-01 -2.385387569665908813e-01 -1.133127957582473755e-01 1.035261750221252441e-01 1.793891638517379761e-01 -7.459375541657209396e-03 4.264492541551589966e-03 -1.917004287242889404e-01 6.786561012268066406e-02 1.705467351712286472e-03 -9.912583231925964355e-02 3.745425641536712646e-01 1.110856607556343079e-01 -1.495137810707092285e-02
1.913932114839553833e-01 -4.401591792702674866e-02 1.171874329447746277e-01 5.991436168551445007e-02 -2.951952815055847168e-01 2.279388159513473511e-01 2.229733765125274658e-01 -2.382388524711132050e-02 6.236563622951507568e-02 2.077648639678955078e-01 -8.818716555833816528e-02 2.141472548246383667e-01 1.129127815365791321e-01 -5.067529156804084778e-02 7.112155854701995850e-02 2.118586329743266106e-03 -5.529854819178581238e-02 1.462433785200119019e-01 -3.305921554565429688e-01 -1.480579823255538940e-01 -1.841923147439956665e-01 1.561130136251449585e-01 -1.402982175350189209e-01 1.307518482208251953e-01 1.952917426824569702e-01 1.982769072055816650e-01 1.139477640390396118e-01 -1.442023068666458130e-01 2.528977692127227783e-01 3.263773024082183838e-01 -2.598799169063568115e-01 1.835008859634399414e-01
2.087778784334659576e-02 -3.911132812500000000e-01 -4.301564022898674011e-02 2.252954244613647461e-01 -1.086157187819480896e-01 2.321319282054901123e-01 -3.946779966354370117e-01 -5.574617534875869751e-02 -5.615824833512306213e-02 -1.269829720258712769e-01 -8.776584267616271973e-02 3.696101903915405273e-01 2.917497418820858002e-02 1.658625453710556030e-01 -1.209303736686706543e-02 2.084551751613616943e-01 -1.439822316169738770e-01 2.861618995666503906e-01 1.078963428735733032e-01 -2.560259401798248291e-01 5.256443843245506287e-02 2.384725213050842285e-01 -8.587609976530075073e-02 2.353602200746536255e-01 -1.862295530736446381e-02 1.078741326928138733e-01 8.340338617563247681e-02 -1.007730364799499512e-01 4.448227211833000183e-02 7.304240949451923370e-03 5.488243768922984600e-04 2.306466735899448395e-02
-1.705091893672943115e-01 -2.136326953768730164e-02 2.466993480920791626e-01 3.095609843730926514e-01 2.091393992304801941e-02 6.636026501655578613e-02 -9.750874713063240051e-03 9.908232837915420532e-02 3.102871179580688477e-01 -1.427162438631057739e-02 -1.325310170650482178e-01 3.171806633472442627e-01 -3.249162733554840088e-01 1.236337870359420776e-01 8.094333857297897339e-02 -7.238065451383590698e-02 1.770677268505096436e-01 3.481780588626861572e-01 3.906846418976783752e-02 -2.344371527433395386e-01 2.465618029236793518e-02 2.152054905891418457e-01 1.908810883760452271e-01 -2.394848614931106567e-01 2.384701557457447052e-02 1.441410183906555176e-02 2.548026144504547119e-01 -5.972215533256530762e-02 8.204330690205097198e-03 1.482641249895095825e-01 7.543852925300598145e-02 -7.032498717308044434e-02
3.846928104758262634e-02 -3.222830891609191895e-01 1.744163595139980316e-02 7.682347297668457031e-02 -2.649722099304199219e-01 4.195239543914794922e-01 -2.336023934185504913e-02 1.575340144336223602e-02 1.470417231321334839e-01 6.950327008962631226e-02 -5.634052678942680359e-03 -1.734255813062191010e-02 6.662029772996902466e-02 9.630706906318664551e-02 2.973848581314086914e-01 -9.414970129728317261e-02 -3.429221808910369873e-01 1.357347369194030762e-01 1.104770377278327942e-01 -4.132129997014999390e-02 -1.652493178844451904e-01 2.275794744491577148e-01 1.829622238874435425e-01 1.054248493164777756e-02 1.884950511157512665e-02 -1.052914536558091640e-03 4.033572971820831299e-01 2.246433496475219727e-01 -2.854025922715663910e-02 8.196535706520080566e-02 -1.163423284888267517e-01 8.024089783430099487e-02
2.976099252700805664e-01 -3.607222437858581543e-01 1.338070333003997803e-01 1.618882566690444946e-01 -1.503826957195997238e-02 1.891049444675445557e-01 -4.555884003639221191e-02 1.584236770868301392e-01 3.980676829814910889e-01 3.586063086986541748e-01 -1.864763647317886353e-01 6.974741071462631226e-02 1.943843960762023926e-01 5.220643058419227600e-02 1.873943358659744263e-01 1.433019340038299561e-01 -1.755111068487167358e-01 2.571250312030315399e-03 2.543578147888183594e-01 -1.498081088066101074e-01 6.864197552204132080e-02 8.560518175363540649e-02 -1.032706871628761292e-01 1.429164260625839233e-01 1.349290460348129272e-01 1.447139829397201538e-01 1.173306033015251160e-01 3.779476135969161987e-02 1.405866295099258423e-01 1.232500597834587097e-01 8.371873758733272552e-03 2.699582651257514954e-02
6.929682195186614990e-02 -4.169751703739166260e-01 2.300075590610504150e-01 2.049363404512405396e-01 -9.339465945959091187e-02 -1.627457910217344761e-03 -1.655498743057250977e-01 1.811580732464790344e-02 6.945832073688507080e-02 -7.291859388351440430e-02 -1.341899186372756958e-01 3.397638201713562012e-01 1.981379836797714233e-02 1.421009749174118042e-01 -2.137074470520019531e-01 2.163246870040893555e-01 -1.896365731954574585e-01 3.341328799724578857e-01 -4.078352451324462891e-02 -8.257187157869338989e-02 -1.890837699174880981e-01 1.138827875256538391e-01 -2.783876061439514160e-01 6.046775355935096741e-02 2.500656545162200928e-01 -1.957852095365524292e-01 -3.640618547797203064e-02 1.312297433614730835e-01 8.339662104845046997e-02 3.261191397905349731e-02 1.137247383594512939e-01 8.364965766668319702e-02
8.127845078706741333e-02 -8.842765539884567261e-02 -1.306882500648498535e-01 1.868955343961715698e-01 -3.379192650318145752e-01 -7.332091778516769409e-02 -2.457497268915176392e-01 -3.733449801802635193e-02 2.102738767862319946e-01 3.760311007499694824e-01 -6.287669297307729721e-03 3.736360669136047363e-01 -1.526668965816497803e-01 2.289424091577529907e-01 -1.302506476640701294e-01 6.350515037775039673e-02 -1.005177050828933716e-01 2.281381934881210327e-01 5.252662673592567444e-02 -1.016866564750671387e-01 -3.055344521999359131e-01 1.533676981925964355e-01 -8.686432987451553345e-02 -2.090639062225818634e-02 -6.167832016944885254e-02 6.413904577493667603e-02 8.139776438474655151e-02 -2.848004102706909180e-01 -1.103041246533393860e-01 1.344451904296875000e-01 5.833402648568153381e-02 -2.879804186522960663e-02
1.659584641456604004e-01 1.325757708400487900e-02 1.888246275484561920e-02 9.300519526004791260e-02 1.006829664111137390e-01 1.453750878572463989e-01 2.017614059150218964e-02 1.697769910097122192e-01 3.020439147949218750e-01 -8.053845912218093872e-02 -2.292435169219970703e-01 -4.271008819341659546e-02 -2.656084299087524414e-01 3.945833742618560791e-01 -7.709901034832000732e-02 -1.248179614776745439e-04 -5.511140450835227966e-02 2.301027476787567139e-01 1.251655369997024536e-01 2.442906843498349190e-03 -1.512635797262191772e-01 2.652595937252044678e-01 -5.532767251133918762e-02 -4.655259475111961365e-02 7.356777042150497437e-02 1.831202208995819092e-01 4.317638278007507324e-01 8.851616084575653076e-02 -2.621649205684661865e-01 1.768410652875900269e-01 1.144188940525054932e-01 -4.547071829438209534e-02
5.578189343214035034e-02 -4.500642418861389160e-01 -3.282378241419792175e-02 1.177891045808792114e-01 -2.000079117715358734e-02 2.632966041564941406e-01 -7.356353104114532471e-02 1.298928260803222656e-01 4.925394058227539062e-02 1.761028468608856201e-01 1.760199666023254395e-01 1.042962446808815002e-01 -1.192715093493461609e-01 3.884672224521636963e-01 2.777839004993438721e-01 1.158521845936775208e-01 -6.699902564287185669e-02 2.947602868080139160e-01 -1.209264323115348816e-01 -3.059806525707244873e-01 -1.137410104274749756e-01 1.951262503862380981e-01 -1.106353625655174255e-01 1.053846068680286407e-02 -2.785076014697551727e-02 -7.830768078565597534e-02 -1.918825879693031311e-02 -2.156438678503036499e-01 1.008085161447525024e-01 1.631179302930831909e-01 5.822199862450361252e-03 -5.280688405036926270e-02
1.725739389657974243e-01 -1.800354570150375366e-01 2.440949678421020508e-01 2.048539668321609497e-01 -2.278866171836853027e-01 -1.265146881341934204e-01 6.162898615002632141e-02 4.116306081414222717e-03 2.817761600017547607e-01 1.719157397747039795e-01 4.769984632730484009e-02 1.351615488529205322e-01 1.461538076400756836e-01 9.168027341365814209e-02 6.927134841680526733e-02 -3.029419807717204094e-03 1.731634326279163361e-02 3.528262972831726074e-01 8.996420539915561676e-03 -3.563633933663368225e-02 -1.948076635599136353e-01 -9.470430761575698853e-02 -1.860356777906417847e-01 -3.373091816902160645e-01 3.573841154575347900e-01 -1.103385984897613525e-01 1.571346819400787354e-01 5.574303679168224335e-03 -1.740700900554656982e-01 2.590818703174591064e-01 -1.236677169799804688e-01 -4.065990820527076721e-02
7.596659660339355469e-02 -3.238887786865234375e-01 3.518302738666534424e-02 3.160216212272644043e-01 2.468912601470947266e-01 4.264653846621513367e-02 -1.163732931017875671e-01 -6.084407866001129150e-02 9.786029905080795288e-02 3.729921579360961914e-01 -1.632033586502075195e-01 2.305357307195663452e-01 -1.846874058246612549e-01 -1.006687805056571960e-02 -1.651649549603462219e-02 9.070090204477310181e-02 -4.385674372315406799e-02 1.532194949686527252e-02 -2.299272827804088593e-02 -1.192630901932716370e-01 -1.859592795372009277e-01 2.805786132812500000e-01 2.712348997592926025e-01 -2.180256694555282593e-01 -1.441425234079360962e-01 7.499091327190399170e-02 4.567429795861244202e-02 9.454308450222015381e-02 -3.008805448189377785e-03 2.510323226451873779e-01 -1.526114791631698608e-01 2.488891929388046265e-01
2.356472164392471313e-01 -7.985185831785202026e-02 -1.373589597642421722e-02 -1.185518456622958183e-03 -2.294724285602569580e-01 6.166988611221313477e-02 -3.003179430961608887e-01 -1.278450042009353638e-01 1.753796637058258057e-01 -7.263148576021194458e-02 -6.671470403671264648e-02 1.678771525621414185e-01 -2.819290570914745331e-02 6.408268213272094727e-02 1.810889244079589844e-01 8.523277938365936279e-02 2.376212030649185181e-01 2.343683093786239624e-01 -1.960531473159790039e-01 -5.789288133382797241e-02 -1.269274204969406128e-01 -8.305870927870273590e-03 4.600360244512557983e-02 3.482529893517494202e-02 2.318613976240158081e-01 -1.771602183580398560e-01 2.916062772274017334e-01 -2.173575460910797119e-01 -2.661511301994323730e-01 3.749114871025085449e-01 -1.831808127462863922e-02 2.437982708215713501e-01
1.421497464179992676e-01 2.300886213779449463e-01 4.082445427775382996e-02 6.772972643375396729e-03 -3.487262502312660217e-02 -8.219444751739501953e-02 -1.148799359798431396e-01 -1.745359599590301514e-01 -8.645219355821609497e-02 1.315694451332092285e-01 -4.303726851940155029e-01 2.977770268917083740e-01 2.022983133792877197e-01 2.540572583675384521e-01 -1.626661121845245361e-01 -2.684808373451232910e-01 -1.145895272493362427e-01 -2.820777520537376404e-02 -1.308669801801443100e-02 -5.686774477362632751e-02 1.224485039710998535e-01 2.545011462643742561e-03 -1.012092921882867813e-02 -5.880391597747802734e-02 1.931850910186767578e-01 1.388253569602966309e-01 2.701153457164764404e-01 1.389694809913635254e-01 -2.092953175306320190e-01 3.093613982200622559e-01 -1.755053997039794922e-01 1.254939138889312744e-01
1.248975545167922974e-01 -1.918582469224929810e-01 -1.592599228024482727e-02 5.482906103134155273e-02 -2.446984201669692993e-01 8.716780692338943481e-02 -9.625002741813659668e-02 -3.082800805568695068e-01 9.992261230945587158e-02 3.068106472492218018e-01 -4.062435030937194824e-01 1.481016576290130615e-01 2.374925650656223297e-02 1.148065403103828430e-01 -8.120544999837875366e-02 -2.226842194795608521e-01 -1.881830841302871704e-01 7.144087553024291992e-02 -4.878893494606018066e-02 -1.446534395217895508e-01 2.933419346809387207e-01 1.110275462269783020e-01 -1.088281199336051941e-01 -1.870621889829635620e-01 3.751922771334648132e-02 -2.473323494195938110e-01 1.701438426971435547e-01 -4.007857292890548706e-02 -8.143336325883865356e-02 3.031557798385620117e-01 1.036244183778762817e-01 9.981174021959304810e-03
2.074667960405349731e-01 2.199567854404449463e-03 1.051706969738006592e-01 1.501249223947525024e-01 -2.659821808338165283e-01 3.264806866645812988e-01 9.462347626686096191e-02 -1.219176799058914185e-01 2.210703641176223755e-01 8.587262034416198730e-02 -5.192177295684814453e-01 -4.553225263953208923e-02 1.198594272136688232e-01 2.763177156448364258e-01 3.626598045229911804e-02 -1.061935499310493469e-01 5.217831581830978394e-02 3.581506609916687012e-01 6.519019603729248047e-02 1.704276502132415771e-01 7.079129666090011597e-02 1.638619303703308105e-01 3.620378673076629639e-03 7.614002679474651814e-04 -1.934108510613441467e-02 6.275097280740737915e-02 -1.112919151782989502e-01 2.828167006373405457e-02 -1.748588383197784424e-01 1.690408289432525635e-01 1.237783282995223999e-01 5.338063463568687439e-02
5.076315253973007202e-02 -6.172027066349983215e-02 2.242437750101089478e-01 6.923528015613555908e-02 -3.926410805433988571e-03 3.408305943012237549e-01 -8.421084284782409668e-02 -3.280407488346099854e-01 2.279246747493743896e-01 -6.551992893218994141e-02 -9.760051220655441284e-02 1.454336643218994141e-01 2.829453945159912109e-01 2.179270833730697632e-01 -3.693709895014762878e-02 1.487241499125957489e-02 -3.049305081367492676e-01 2.200119942426681519e-01 5.079116672277450562e-02 -1.501222997903823853e-01 -2.145496159791946411e-01 -7.544470019638538361e-03 2.555181980133056641e-01 -1.640986353158950806e-01 -1.249259803444147110e-02 -2.121858596801757812e-01 1.181692704558372498e-01 -1.254591047763824463e-01 1.512469351291656494e-01 1.440058946609497070e-01 -1.573898643255233765e-01 2.086101174354553223e-01
-1.336593776941299438e-01 1.021600961685180664e-01 1.643435209989547729e-01 2.522592842578887939e-01 -4.151667281985282898e-02 1.629738360643386841e-01 -2.317156791687011719e-01 1.196189522743225098e-01 4.425632655620574951e-01 -1.011977270245552063e-01 -2.551812231540679932e-01 3.537793755531311035e-01 -6.858156621456146240e-02 1.801349669694900513e-01 2.538971416652202606e-02 2.473854571580886841e-01 -3.724683821201324463e-01 4.217185080051422119e-02 -1.834521628916263580e-02 1.440854221582412720e-01 -6.043778732419013977e-02 -7.044746726751327515e-02 1.205798611044883728e-01 -1.347009092569351196e-01 8.317478932440280914e-03 1.844899170100688934e-02 1.709421575069427490e-01 -4.415911436080932617e-02 -1.347057521343231201e-01 1.764940470457077026e-01 -2.545130811631679535e-02 -7.043260335922241211e-02
-4.110978916287422180e-02 9.397795051336288452e-02 7.000643759965896606e-02 2.286744117736816406e-01 -3.023886382579803467e-01 -4.245695099234580994e-02 -6.468858569860458374e-02 2.492777109146118164e-01 2.840035222470760345e-02 4.529938101768493652e-01 -8.682452142238616943e-02 1.963848620653152466e-01 -1.035324782133102417e-01 3.993386030197143555e-01 -8.087920397520065308e-02 -1.138728037476539612e-01 -6.054066121578216553e-02 2.904761210083961487e-02 -6.960766762495040894e-02 3.397856652736663818e-02 -2.332223057746887207e-01 5.700440332293510437e-02 2.153780907392501831e-01 -8.484519273042678833e-02 -8.539911359548568726e-02 -2.106238156557083130e-02 2.032851129770278931e-01 -3.045821189880371094e-01 9.967791289091110229e-02 1.764085143804550171e-01 3.763398528099060059e-02 1.576852053403854370e-01
1.795636489987373352e-02 -1.763522624969482422e-01 -3.872570767998695374e-02 7.712320983409881592e-02 -3.283804655075073242e-01 8.326489478349685669e-02 6.218357756733894348e-02 4.133952409029006958e-02 2.617853581905364990e-01 1.268790215253829956e-01 -4.562458693981170654e-01 2.648269534111022949e-01 2.826981060206890106e-02 1.727152764797210693e-01 1.159061938524246216e-01 -8.240015804767608643e-02 -9.153994172811508179e-02 1.885646581649780273e-01 1.241455599665641785e-01 -4.031824693083763123e-02 2.879064083099365234e-01 5.641520023345947266e-02 4.684951156377792358e-02 1.810808479785919189e-01 -2.263924926519393921e-01 -4.624586179852485657e-02 -5.615853518247604370e-02 -1.664060503244400024e-01 -1.504292339086532593e-01 2.157291769981384277e-01 2.503766119480133057e-01 1.699552088975906372e-01
9.796060621738433838e-02 -2.017992287874221802e-01 5.656871572136878967e-02 2.413720041513442993e-01 -1.044133305549621582e-02 8.950170874595642090e-02 -3.685359358787536621e-01 2.022568136453628540e-01 -8.598702400922775269e-02 1.563379019498825073e-01 -4.747594594955444336e-01 -1.014202013611793518e-01 2.280316315591335297e-03 1.465093493461608887e-01 1.345372796058654785e-01 1.051769182085990906e-01 3.749097883701324463e-02 2.189738005399703979e-01 -2.762752771377563477e-02 1.374524831771850586e-01 1.887524574995040894e-01 1.681824773550033569e-01 1.801636666059494019e-01 8.788267523050308228e-02 2.377637773752212524e-01 2.645576372742652893e-02 3.517200350761413574e-01 -1.013567484915256500e-02 -1.491922587156295776e-01 3.718143329024314880e-02 -1.133267581462860107e-02 8.547709137201309204e-02
1.275883913040161133e-01 -2.620319426059722900e-01 2.375888377428054810e-01 9.455273300409317017e-02 -5.615637078881263733e-02 9.223674982786178589e-02 -2.821451723575592041e-01 -1.876264959573745728e-01 -7.753234822303056717e-03 5.840161070227622986e-02 -1.714264750480651855e-01 1.507155969738960266e-02 1.614065915346145630e-01 1.502166390419006348e-01 3.625771403312683105e-01 -3.022063337266445160e-02 -9.700033068656921387e-02 -4.228601604700088501e-02 1.747130900621414185e-01 -1.745190024375915527e-01 -1.109926700592041016e-01 2.727360427379608154e-01 1.034561693668365479e-01 5.409107077866792679e-03 -8.394373953342437744e-02 2.112561278045177460e-02 1.630617529153823853e-01 5.835108458995819092e-03 -1.743108183145523071e-01 1.008598059415817261e-01 -9.228003211319446564e-03 5.145382881164550781e-01
2.968326210975646973e-01 -4.396199285984039307e-01 1.387811899185180664e-01 1.929737254977226257e-02 6.546469032764434814e-02 2.173358649015426636e-01 -4.841704852879047394e-03 1.666303575038909912e-01 3.717362508177757263e-02 3.248672187328338623e-01 -1.607290208339691162e-01 1.795281320810317993e-01 9.433350712060928345e-02 5.066171661019325256e-02 3.356466889381408691e-01 1.225946322083473206e-01 -1.605316251516342163e-01 1.560043245553970337e-01 2.141025066375732422e-01 -5.611439794301986694e-02 -1.240217983722686768e-01 9.140381217002868652e-02 -1.244054082781076431e-02 2.135862857103347778e-01 1.940248459577560425e-01 1.539575308561325073e-02 1.009994298219680786e-01 1.593462675809860229e-01 1.958963274955749512e-01 7.063559442758560181e-02 2.992013702169060707e-03 1.734630614519119263e-01
1.799401938915252686e-01 -2.944975160062313080e-02 2.588355354964733124e-02 2.635166049003601074e-01 -4.488491639494895935e-02 7.960368692874908447e-02 -1.676382273435592651e-01 -3.566566389054059982e-03 2.248253906145691872e-03 2.644084393978118896e-01 2.703995071351528168e-02 1.303674876689910889e-01 2.712045311927795410e-01 3.101088702678680420e-01 2.329495549201965332e-01 7.041867077350616455e-02 -3.002854883670806885e-01 -4.642006009817123413e-02 2.032241225242614746e-02 -7.067007571458816528e-02 -8.842799067497253418e-02 2.373947054147720337e-01 1.166142970323562622e-01 -1.268221139907836914e-01 -6.247324869036674500e-03 -3.858956098556518555e-01 2.675873339176177979e-01 -3.202516213059425354e-02 -2.168058305978775024e-01 1.593687236309051514e-01 5.535322800278663635e-02 2.344076335430145264e-01
1.385849118232727051e-01 -1.342322230339050293e-01 1.524021327495574951e-01 1.698335111141204834e-01 1.200877949595451355e-01 1.861270666122436523e-01 3.465959429740905762e-02 -2.054294943809509277e-01 8.805178850889205933e-02 1.154954433441162109e-01 -6.316419690847396851e-02 2.968823313713073730e-01 2.135894745588302612e-01 2.754701673984527588e-01 2.801993489265441895e-01 -2.213187366724014282e-01 -1.109679937362670898e-01 2.003796957433223724e-02 1.449008733034133911e-01 -7.146484404802322388e-02 -1.123982220888137817e-01 1.637737601995468140e-01 1.193617586977779865e-03 -6.480915099382400513e-02 -1.577113717794418335e-01 1.336212456226348877e-01 1.576962471008300781e-01 -5.934408679604530334e-02 1.828971435315907001e-03 5.591635778546333313e-02 6.803819537162780762e-02 5.428331494331359863e-01
-2.026176080107688904e-02 -2.039706408977508545e-01 5.730278044939041138e-02 4.151447117328643799e-01 -1.579660773277282715e-01 1.815568953752517700e-01 1.272914707660675049e-01 7.660083472728729248e-02 2.279631346464157104e-01 2.573721706867218018e-01 -1.422113478183746338e-01 7.033345848321914673e-02 1.066618114709854126e-01 9.477420151233673096e-02 8.032447844743728638e-02 -1.849111285991966724e-03 -2.515691816806793213e-01 8.656831830739974976e-02 -1.688524484634399414e-01 1.975273489952087402e-01 -1.777498573064804077e-01 1.596775949001312256e-01 4.435207843780517578e-01 1.125369295477867126e-01 -8.532525599002838135e-02 -1.826661825180053711e-01 2.045167088508605957e-01 9.603611542843282223e-04 -6.162895634770393372e-02 1.949146986007690430e-01 -1.752977818250656128e-02 -5.317752063274383545e-02
2.223156094551086426e-01 -1.911904811859130859e-01 1.378041058778762817e-01 4.154242873191833496e-01 2.775646932423114777e-02 -9.786452166736125946e-03 -2.881036102771759033e-01 -5.168477818369865417e-02 1.946534365415573120e-01 1.387904286384582520e-01 -1.613838821649551392e-01 1.152256056666374207e-01 2.499227039515972137e-02 -7.444168627262115479e-02 2.709201574325561523e-01 6.450235843658447266e-02 -1.445682644844055176e-01 1.161792203783988953e-01 -1.290771216154098511e-01 -1.767904162406921387e-01 -1.401537805795669556e-01 -1.211635321378707886e-01 2.519381344318389893e-01 -2.704051733016967773e-01 -8.441995829343795776e-02 -1.582228094339370728e-01 1.060077622532844543e-01 -7.330738753080368042e-02 -1.436758227646350861e-02 3.893596827983856201e-01 2.464297600090503693e-02 -3.603253886103630066e-02
2.135559022426605225e-01 -5.883530154824256897e-02 -1.505863964557647705e-01 2.391546666622161865e-01 -1.863213926553726196e-01 7.992373406887054443e-02 -1.226615309715270996e-01 -3.213900923728942871e-01 3.505511879920959473e-01 3.676533699035644531e-01 3.232441842555999756e-02 1.097238659858703613e-01 -5.097042303532361984e-03 2.358032464981079102e-01 1.155331358313560486e-01 7.429131655953824520e-04 -1.488087922334671021e-01 3.701274693012237549e-01 7.544710487127304077e-02 -1.404452174901962280e-01 -2.116995453834533691e-01 1.763857603073120117e-01 3.883784520439803600e-04 -2.983049303293228149e-02 3.443667292594909668e-02 1.082245558500289917e-01 2.998349629342556000e-02 -1.335823386907577515e-01 1.903960667550563812e-02 1.593214273452758789e-01 2.176207005977630615e-01 -7.336819916963577271e-02
-2.085202783346176147e-01 -1.466271281242370605e-01 -5.257920920848846436e-02 5.062817409634590149e-02 -2.724388241767883301e-01 1.061491072177886963e-01 4.970234259963035583e-02 1.110846027731895447e-01 2.607810776680707932e-03 2.743257582187652588e-01 -1.603942178189754486e-02 4.298401996493339539e-02 2.373599261045455933e-01 3.187038600444793701e-01 1.021804939955472946e-02 1.065716370940208435e-01 2.527519362047314644e-03 1.708667874336242676e-01 1.772244274616241455e-01 -9.766554087400436401e-02 -9.504900872707366943e-02 1.385216563940048218e-01 1.982102692127227783e-01 6.840486545115709305e-03 3.003885447978973389e-01 -4.550932347774505615e-02 1.249764189124107361e-01 -3.985469788312911987e-02 -4.305686652660369873e-01 3.050310313701629639e-01 2.225768864154815674e-01 -8.637072890996932983e-02
2.114026695489883423e-01 -1.438188403844833374e-01 1.352827250957489014e-01 2.544803619384765625e-01 -1.235531270503997803e-01 8.116001635789871216e-02 -7.470093667507171631e-02 -1.483911573886871338e-01 3.505032360553741455e-01 2.971303462982177734e-01 -2.429565489292144775e-01 3.616034612059593201e-02 1.987990736961364746e-01 2.741978764533996582e-01 -9.926171973347663879e-03 2.033040821552276611e-01 -1.595323830842971802e-01 3.100788034498691559e-02 2.772611081600189209e-01 2.388480454683303833e-01 1.805855520069599152e-02 5.550962686538696289e-02 1.843466311693191528e-01 -1.362473517656326294e-01 -5.541058257222175598e-02 -1.807406693696975708e-01 1.718659698963165283e-01 -3.249494126066565514e-03 -1.149751543998718262e-01 2.572014331817626953e-01 3.010907769203186035e-02 -1.124582514166831970e-01
1.309301853179931641e-01 -2.126633822917938232e-01 -6.978873163461685181e-02 -1.201387420296669006e-01 -1.851141601800918579e-01 8.767564781010150909e-03 -9.209910035133361816e-02 -3.834890946745872498e-02 1.107413098216056824e-01 2.408061623573303223e-01 -7.055278867483139038e-02 5.830822885036468506e-02 7.771790027618408203e-02 -2.396799251437187195e-02 2.781988978385925293e-01 8.173131197690963745e-02 4.335032775998115540e-02 2.005299031734466553e-01 -2.484157979488372803e-01 -2.864057756960391998e-02 -1.416941285133361816e-01 2.168590575456619263e-01 2.690813839435577393e-01 -1.561748832464218140e-01 -1.574215292930603027e-01 -1.406193617731332779e-02 6.007941365242004395e-01 -7.480535656213760376e-02 -4.701895173639059067e-03 2.055770605802536011e-01 -9.126001037657260895e-03 4.789584502577781677e-02
-1.169499009847640991e-01 -3.045850694179534912e-01 3.897132724523544312e-02 2.243364006280899048e-01 -1.729933917522430420e-01 1.018413528800010681e-01 8.802367746829986572e-02 -5.778130143880844116e-02 2.863307595252990723e-01 1.818072167225182056e-03 -1.123281493782997131e-01 1.070999428629875183e-01 -1.132928878068923950e-01 -9.534040838479995728e-02 -9.409464150667190552e-02 1.393741518259048462e-01 -2.604497671127319336e-01 1.725426912307739258e-01 -1.630105823278427124e-01 -6.537914276123046875e-02 -1.807736158370971680e-01 5.457664132118225098e-01 1.162294745445251465e-01 5.250344425439834595e-02 -4.422489181160926819e-02 -1.510744988918304443e-01 1.944751590490341187e-01 -1.146609932184219360e-01 2.124005369842052460e-02 2.386970967054367065e-01 1.588701754808425903e-01 -1.916062831878662109e-02
-2.009551413357257843e-02 -2.815093994140625000e-01 1.124635711312294006e-01 6.652262061834335327e-02 -1.083384528756141663e-01 -1.381830126047134399e-01 -1.341021955013275146e-01 1.530926488339900970e-02 8.842247724533081055e-02 1.062202081084251404e-01 -1.043695881962776184e-01 1.442496180534362793e-01 -1.868577599525451660e-01 3.663136363029479980e-01 -2.160587348043918610e-03 3.479519486427307129e-01 1.182912066578865051e-01 1.815722137689590454e-01 -1.841524429619312286e-02 -5.435570329427719116e-02 9.451708942651748657e-02 1.092351898550987244e-01 -2.382632344961166382e-01 -3.975751698017120361e-01 1.331865340471267700e-01 1.227114051580429077e-01 3.346997499465942383e-01 1.676472425460815430e-01 -1.909442991018295288e-01 1.253657341003417969e-01 3.686878830194473267e-02 -2.878630906343460083e-02
1.062861308455467224e-01 -1.358422189950942993e-01 3.936797976493835449e-01 -1.751310825347900391e-01 -1.255231350660324097e-01 1.368800401687622070e-01 1.150653883814811707e-01 1.326659470796585083e-01 1.444572061300277710e-01 -2.415990922600030899e-03 -2.180726379156112671e-01 3.482299149036407471e-01 -1.747107803821563721e-01 6.756735593080520630e-02 1.346254199743270874e-01 8.691284060478210449e-02 -2.062875181436538696e-01 -1.183428317308425903e-01 -3.662104951217770576e-03 -2.270416170358657837e-01 -1.583295464515686035e-01 -3.114920854568481445e-02 -8.440160751342773438e-02 2.181646078824996948e-01 2.490920126438140869e-01 4.493778944015502930e-02 1.885638236999511719e-01 -2.278180420398712158e-02 2.172336354851722717e-02 3.796495795249938965e-01 5.115663260221481323e-02 1.804419159889221191e-01
8.375456929206848145e-02 -2.108032852411270142e-01 3.249627351760864258e-01 1.803210824728012085e-01 -1.472849845886230469e-01 -8.770374581217765808e-03 -6.126284971833229065e-02 -2.003457397222518921e-01 -1.641751267015933990e-02 9.660762548446655273e-02 -9.601769596338272095e-02 1.844188719987869263e-01 1.006115898489952087e-01 2.287622839212417603e-01 3.172459006309509277e-01 7.531924545764923096e-02 -5.731854587793350220e-02 -1.533052474260330200e-01 1.739769876003265381e-01 4.141403362154960632e-02 -1.079496666789054871e-01 1.301504671573638916e-01 1.907866448163986206e-02 -5.347466096282005310e-02 -6.242904067039489746e-02 -2.424985915422439575e-02 2.722778618335723877e-01 -3.570397943258285522e-02 -1.832902878522872925e-01 1.604555696249008179e-01 -1.408170759677886963e-01 5.229827761650085449e-01
1.170178353786468506e-01 -2.598133683204650879e-01 3.004429340362548828e-01 1.262986063957214355e-01 -7.569313794374465942e-02 1.722092181444168091e-01 -1.484934389591217041e-01 6.051554903388023376e-02 -7.947436720132827759e-02 2.073069959878921509e-01 -1.524638235569000244e-01 -7.382289320230484009e-02 -6.068970263004302979e-02 4.442593455314636230e-02 2.608596682548522949e-01 -3.347583115100860596e-01 -2.334979921579360962e-01 1.783961653709411621e-01 5.147315561771392822e-02 -4.436608031392097473e-02 -1.149131655693054199e-01 -8.558802306652069092e-02 7.999627292156219482e-02 -1.772187501192092896e-01 2.374400198459625244e-01 5.890815332531929016e-02 2.911574244499206543e-01 -2.627662718296051025e-01 5.106934905052185059e-02 3.152191042900085449e-01 -8.980228006839752197e-02 -1.213695779442787170e-01
1.676169782876968384e-01 -7.392825931310653687e-02 8.174639940261840820e-02 2.918466627597808838e-01 -1.797885745763778687e-01 5.869787558913230896e-02 -9.870178997516632080e-03 1.537271887063980103e-01 1.285532414913177490e-01 3.321900069713592529e-01 -9.203939139842987061e-02 1.427644491195678711e-01 -5.392947793006896973e-02 3.467308580875396729e-01 -2.239058017730712891e-01 -8.927443064749240875e-03 6.540396064519882202e-02 1.552047431468963623e-01 -3.336343541741371155e-02 1.869152486324310303e-01 -3.876441121101379395e-01 8.092944324016571045e-02 1.948647052049636841e-01 1.572261899709701538e-01 -7.368019223213195801e-02 6.786409020423889160e-02 2.416745275259017944e-01 -1.787249147891998291e-01 1.453202068805694580e-01 1.880190074443817139e-01 -1.746749430894851685e-01 1.213251277804374695e-01
8.837340772151947021e-02 -6.871084868907928467e-02 1.363654732704162598e-01 1.229919940233230591e-01 -1.175719350576400757e-01 1.401417609304189682e-02 -1.183296442031860352e-01 1.134884357452392578e-01 8.256532996892929077e-02 5.665596127510070801e-01 -1.853861957788467407e-01 1.758581250905990601e-01 3.410726413130760193e-02 1.099387481808662415e-01 -8.679552935063838959e-03 1.116841137409210205e-01 -1.513425558805465698e-01 1.908867508172988892e-01 -2.119456231594085693e-02 1.170606464147567749e-01 7.615781575441360474e-02 2.176604270935058594e-01 1.135740801692008972e-01 -3.335335254669189453e-01 -1.185547094792127609e-02 -1.108575984835624695e-01 2.353558987379074097e-01 -2.466712519526481628e-02 1.516636367887258530e-02 -1.400360316038131714e-01 -1.815129518508911133e-01 3.491612076759338379e-01
8.026615530252456665e-02 -1.736896932125091553e-01 -1.464935541152954102e-01 4.957270808517932892e-03 -4.008204117417335510e-02 1.038459688425064087e-01 -2.458376437425613403e-02 -4.779542237520217896e-02 8.507012575864791870e-02 3.370084762573242188e-01 -3.970084786415100098e-01 1.378043442964553833e-01 3.652304783463478088e-02 2.075717449188232422e-01 1.852891035377979279e-02 -1.249560788273811340e-01 -2.304982393980026245e-01 2.042327774688601494e-03 -1.696411371231079102e-01 -2.463413774967193604e-01 2.041126638650894165e-01 8.786094188690185547e-02 4.190980643033981323e-02 -1.523169279098510742e-01 2.052208483219146729e-01 -2.161703556776046753e-01 -1.201233416795730591e-01 1.085890736430883408e-02 -2.559725008904933929e-02 4.728480875492095947e-01 1.500813513994216919e-01 -4.169463366270065308e-02
5.309207364916801453e-02 -1.862476319074630737e-01 -9.100697934627532959e-02 2.832962870597839355e-01 -1.901874244213104248e-01 -6.663668155670166016e-02 1.542534530162811279e-01 -2.727437615394592285e-01 1.187136322259902954e-01 3.767075538635253906e-01 -1.074296236038208008e-01 9.470991045236587524e-02 -1.451626513153314590e-02 2.703854441642761230e-01 8.537585847079753876e-03 1.277345865964889526e-01 1.058216467499732971e-01 8.008432388305664062e-02 -3.666338697075843811e-02 -1.773600280284881592e-01 -1.533627361059188843e-01 9.593665599822998047e-02 -6.362795829772949219e-02 -2.958227097988128662e-01 1.878862082958221436e-01 1.206611096858978271e-01 3.090525269508361816e-01 -1.956555098295211792e-01 -1.688504219055175781e-01 -1.579341441392898560e-01 1.942378282546997070e-01 1.393038481473922729e-01
4.678808525204658508e-02 -1.415677219629287720e-01 1.824044138193130493e-01 3.422355651855468750e-01 1.749044358730316162e-01 1.178285852074623108e-01 7.211061567068099976e-02 1.582592725753784180e-02 4.838980734348297119e-01 9.611685574054718018e-02 -1.156477853655815125e-01 3.627056255936622620e-02 2.587956190109252930e-01 1.733278632164001465e-01 3.302454575896263123e-02 -1.290631014853715897e-03 -4.755628854036331177e-02 4.023196101188659668e-01 2.186135500669479370e-01 -1.132871359586715698e-01 3.010838665068149567e-02 1.684524118900299072e-01 7.100711762905120850e-02 -2.078479900956153870e-02 2.994854450225830078e-01 6.888312101364135742e-02 -3.394485265016555786e-02 -4.527179116848856211e-04 -2.201674431562423706e-01 -6.828111410140991211e-02 -4.412910714745521545e-02 1.052342951297760010e-01
1.873407512903213501e-01 4.632887244224548340e-02 9.866934269666671753e-02 2.040677936747670174e-03 -1.261728852987289429e-01 -8.496239036321640015e-02 2.808444574475288391e-02 1.581254601478576660e-01 -2.420248091220855713e-02 2.304261177778244019e-01 -1.900062859058380127e-01 3.653154373168945312e-01 -5.171987414360046387e-02 3.585939705371856689e-01 -1.825255453586578369e-01 -2.386199682950973511e-01 -3.409470617771148682e-01 9.979294985532760620e-02 -2.219101786613464355e-01 1.750674098730087280e-02 1.039610803127288818e-01 -2.470024488866329193e-02 1.060886010527610779e-01 4.009567201137542725e-02 4.229928851127624512e-01 1.782386936247348785e-02 1.677485704421997070e-01 -3.708037734031677246e-02 -1.662009656429290771e-01 1.475411504507064819e-01 2.916185744106769562e-02 -1.719883456826210022e-02
1.841536462306976318e-01 -2.047016918659210205e-01 1.506283581256866455e-01 -3.547902777791023254e-02 -1.424474716186523438e-01 2.144453823566436768e-01 2.748515829443931580e-02 -7.928176969289779663e-02 -5.661539360880851746e-02 4.029882252216339111e-01 -1.066171005368232727e-01 2.418501526117324829e-01 -1.041216999292373657e-01 2.919333577156066895e-01 2.312587797641754150e-01 1.715601533651351929e-01 1.725415140390396118e-01 8.931674063205718994e-02 -2.214301563799381256e-02 -1.476394683122634888e-01 -8.272084593772888184e-02 3.124633431434631348e-01 2.231632173061370850e-01 -6.163294892758131027e-03 1.225135922431945801e-01 8.256108313798904419e-02 -1.427626907825469971e-01 8.878657966852188110e-02 8.788487315177917480e-02 5.467449873685836792e-02 3.012301921844482422e-01 2.158237546682357788e-01
-6.107370834797620773e-03 8.720302581787109375e-02 3.741463273763656616e-02 7.769734133034944534e-03 -2.807168364524841309e-01 1.094964295625686646e-01 -1.089649796485900879e-01 -1.996532678604125977e-01 1.340682208538055420e-01 -3.306290879845619202e-02 -1.370703876018524170e-01 3.914093375205993652e-01 -5.741072446107864380e-02 2.484447658061981201e-01 2.009003162384033203e-01 6.473765522241592407e-02 8.969681710004806519e-02 9.260393679141998291e-02 -2.418747246265411377e-01 -3.859705105423927307e-02 4.766507074236869812e-02 1.342832744121551514e-01 1.927817165851593018e-01 -7.070306688547134399e-02 9.078834950923919678e-02 -2.250917255878448486e-01 7.210653275251388550e-02 -1.064121052622795105e-01 -2.283842712640762329e-01 3.292820155620574951e-01 -2.308708280324935913e-01 3.454580307006835938e-01
2.628693282604217529e-01 -5.014945287257432938e-03 1.815913431346416473e-02 2.565273344516754150e-01 -2.324457466602325439e-01 1.971865743398666382e-01 1.757497787475585938e-01 9.609186649322509766e-02 4.142343997955322266e-01 3.973439931869506836e-01 -1.969658024609088898e-02 2.685102820396423340e-01 1.073950622230768204e-02 3.663385212421417236e-01 -1.469323933124542236e-01 1.121088117361068726e-02 5.607217177748680115e-02 7.480524480342864990e-02 -4.635278880596160889e-02 1.029011160135269165e-01 -4.458241909742355347e-02 -1.980509050190448761e-02 1.596429198980331421e-01 1.878593116998672485e-02 -2.007333934307098389e-02 2.045623809099197388e-01 1.708112806081771851e-01 -1.730881780385971069e-01 1.025341078639030457e-01 7.504908740520477295e-02 -6.212875247001647949e-02 -5.123631656169891357e-02
-1.233712658286094666e-01 2.794995158910751343e-02 -2.554395608603954315e-02 8.490743488073348999e-02 -2.202404886484146118e-01 3.012032508850097656e-01 -1.252102293074131012e-02 -1.689264029264450073e-01 2.704760758206248283e-03 3.214963376522064209e-01 -3.725337982177734375e-01 3.129400312900543213e-01 1.106193754822015762e-03 2.891713976860046387e-01 -7.846614718437194824e-02 -1.426645964384078979e-01 -7.711161673069000244e-02 -3.024267964065074921e-02 -7.073228061199188232e-02 -3.959906399250030518e-01 1.502610743045806885e-02 1.089725643396377563e-01 -9.358489513397216797e-02 -1.362691968679428101e-01 1.668669283390045166e-02 -1.262658685445785522e-01 5.860596522688865662e-02 2.444347590208053589e-01 -7.471331208944320679e-02 2.210803329944610596e-01 -1.982986927032470703e-02 -1.250837594270706177e-01
1.483554113656282425e-02 2.471164101734757423e-03 2.182398363947868347e-02 1.180913075804710388e-01 -2.031824290752410889e-01 2.013773471117019653e-01 -5.074252188205718994e-02 -9.203442372381687164e-03 1.777341663837432861e-01 1.144459843635559082e-01 -2.078943401575088501e-01 1.146499663591384888e-01 -5.001934710890054703e-03 2.137987166643142700e-01 3.305125236511230469e-01 3.101889491081237793e-01 1.098701655864715576e-01 4.408373832702636719e-01 2.634719200432300568e-02 -6.371877342462539673e-02 1.625459454953670502e-02 1.174184381961822510e-01 2.967058718204498291e-01 1.208152547478675842e-01 1.016327366232872009e-01 -1.174769029021263123e-01 8.955673128366470337e-02 -1.607543439604341984e-03 9.524714946746826172e-02 3.539355099201202393e-01 2.008102983236312866e-01 -1.181030124425888062e-01
-3.761633858084678650e-02 -1.983234733343124390e-01 -2.257555872201919556e-01 2.391998097300529480e-02 -2.291868478059768677e-01 -3.207764402031898499e-02 -1.524331700056791306e-02 -2.767955958843231201e-01 7.135479152202606201e-02 3.631340861320495605e-01 -4.136004447937011719e-01 1.396449655294418335e-01 7.630094885826110840e-02 5.559217184782028198e-02 -5.363652110099792480e-02 1.383625436574220657e-02 -1.268975734710693359e-01 6.297343224287033081e-02 -1.341179907321929932e-01 -1.948201954364776611e-01 2.320093959569931030e-01 8.287553489208221436e-02 1.726201623678207397e-01 -1.537992507219314575e-01 5.716897174715995789e-02 -1.142929792404174805e-01 3.521523624658584595e-02 3.542428836226463318e-02 -2.108314186334609985e-01 4.039284884929656982e-01 8.778263628482818604e-02 1.162199452519416809e-01
-2.654100656509399414e-01 -2.919600307941436768e-01 -1.819175085984170437e-03 1.180421411991119385e-01 1.290266215801239014e-01 1.884072832763195038e-02 -2.518420573323965073e-03 -7.133956998586654663e-02 3.887872397899627686e-02 -5.000242590904235840e-02 -1.226459145545959473e-01 3.872214853763580322e-01 1.619551628828048706e-01 2.519587278366088867e-01 -1.671131998300552368e-01 -1.459941565990447998e-01 -3.508927822113037109e-01 1.168634891510009766e-01 -8.352066390216350555e-03 -2.068719267845153809e-01 5.543332174420356750e-02 1.906411498785018921e-01 1.982974410057067871e-01 -3.689108416438102722e-02 -1.382402032613754272e-01 1.681503057479858398e-01 3.091244399547576904e-01 1.369745433330535889e-01 -2.443104535341262817e-01 3.679375350475311279e-02 1.274199336767196655e-01 -4.003426060080528259e-02
1.917916536331176758e-01 -1.925640255212783813e-01 1.756284683942794800e-01 1.105460971593856812e-01 -1.227637305855751038e-01 1.028200685977935791e-01 1.068543363362550735e-02 1.744589507579803467e-01 1.929102987051010132e-01 4.080456495285034180e-01 -2.591055333614349365e-01 -7.977104745805263519e-03 -1.734703481197357178e-01 2.284546345472335815e-01 4.924680665135383606e-02 -3.466812148690223694e-02 -1.522994339466094971e-01 3.737969696521759033e-02 -9.281230159103870392e-04 -1.399696618318557739e-01 -2.088773399591445923e-01 9.653854370117187500e-02 2.394289970397949219e-01 -2.313893437385559082e-01 -1.181570217013359070e-01 -2.181525342166423798e-02 2.585305571556091309e-01 -4.913363233208656311e-02 2.106110304594039917e-01 1.093053370714187622e-01 -3.489026725292205811e-01 1.795246079564094543e-02
1.410888135433197021e-01 -3.518734872341156006e-01 1.740630567073822021e-01 4.193425774574279785e-01 1.806370541453361511e-02 -1.651881784200668335e-01 -1.785912662744522095e-01 1.006995663046836853e-01 1.028466448187828064e-01 1.214940175414085388e-01 -1.254778653383255005e-01 6.442735344171524048e-02 9.063798002898693085e-03 2.621202468872070312e-01 -4.834696184843778610e-03 7.873998582363128662e-02 -1.543739587068557739e-01 -1.279246360063552856e-01 -2.243692725896835327e-01 5.748493596911430359e-02 -1.374413818120956421e-01 1.786873117089271545e-02 2.378951311111450195e-01 -2.252850383520126343e-01 -1.239338219165802002e-01 -1.887555979192256927e-02 -3.849506378173828125e-02 1.370260566473007202e-01 -1.109793633222579956e-01 4.220092594623565674e-01 -1.078198850154876709e-01 4.279851913452148438e-02
1.771435514092445374e-02 8.328521251678466797e-02 3.211852610111236572e-01 7.282605022192001343e-02 -1.910521090030670166e-01 4.254717007279396057e-02 2.740123569965362549e-01 1.642529964447021484e-01 3.324486315250396729e-01 1.107536908239126205e-02 1.374497171491384506e-02 2.851539850234985352e-01 -2.052952200174331665e-01 3.249465823173522949e-01 -3.751243278384208679e-02 2.126161009073257446e-01 -2.769021131098270416e-02 9.784384071826934814e-02 1.634442508220672607e-01 -1.076929792761802673e-01 6.880032364279031754e-03 1.610833853483200073e-01 1.416154503822326660e-01 -3.547572195529937744e-01 1.095833927392959595e-01 1.414174307137727737e-02 1.698000431060791016e-01 5.512806028127670288e-02 -1.099436078220605850e-02 2.498627901077270508e-01 1.529549509286880493e-01 8.267789334058761597e-02
1.670164614915847778e-01 -3.143010735511779785e-01 2.254203706979751587e-01 1.727457791566848755e-01 -1.747948378324508667e-01 4.382580053061246872e-03 2.025990039110183716e-01 -2.043945193290710449e-01 3.161694407463073730e-01 8.435329049825668335e-02 -1.164396032691001892e-01 -2.666490525007247925e-02 -9.714660048484802246e-02 2.428994923830032349e-01 3.427149951457977295e-01 -1.142336130142211914e-01 -1.943462714552879333e-02 1.627528965473175049e-01 -6.607844680547714233e-02 1.130834296345710754e-01 1.802169680595397949e-01 1.622222214937210083e-01 1.027622446417808533e-01 1.415374279022216797e-01 3.800118863582611084e-01 -6.291104853153228760e-02 2.092888802289962769e-01 6.175021082162857056e-02 -4.737995937466621399e-02 -1.099805161356925964e-02 1.641790866851806641e-01 -1.646105572581291199e-02
2.025372385978698730e-01 -4.415042232722043991e-03 2.100947313010692596e-02 3.806787133216857910e-01 -9.424356371164321899e-02 1.159095838665962219e-01 -1.911485791206359863e-01 -1.304718554019927979e-01 4.358863532543182373e-01 -3.982786089181900024e-02 -2.060923427343368530e-01 1.593420207500457764e-01 -2.000106573104858398e-01 2.506581246852874756e-01 -1.090139523148536682e-02 -7.890140637755393982e-03 -3.738499283790588379e-01 9.328718483448028564e-02 -4.220201820135116577e-02 1.767491102218627930e-01 -6.244013085961341858e-02 1.026986315846443176e-01 -2.841752022504806519e-02 3.223951533436775208e-02 -3.801398351788520813e-02 1.884756982326507568e-01 1.541808247566223145e-01 -2.156623005867004395e-01 1.065188348293304443e-01 -1.771735958755016327e-02 1.811533272266387939e-01 1.604833304882049561e-01
1.069482043385505676e-01 5.965531989932060242e-02 1.458974275738000870e-02 6.291662901639938354e-02 -1.222862750291824341e-01 6.004528328776359558e-02 2.706093192100524902e-01 2.784896455705165863e-02 9.369766712188720703e-02 -2.764424681663513184e-02 -1.666808575391769409e-01 9.022598154842853546e-03 -9.923318028450012207e-02 2.866907119750976562e-01 8.953420072793960571e-02 2.313070893287658691e-01 -2.955087423324584961e-01 6.475840806961059570e-01 2.558414358645677567e-03 -1.947864592075347900e-01 -1.124458014965057373e-01 1.464364398270845413e-02 1.690958142280578613e-01 -1.324314624071121216e-01 -5.515391007065773010e-02 4.104052111506462097e-02 2.412601746618747711e-02 1.699409186840057373e-01 -6.131030619144439697e-02 2.324187308549880981e-01 2.825062908232212067e-02 3.015830367803573608e-02
3.658641278743743896e-01 3.466833755373954773e-02 2.292638272047042847e-01 -4.354425147175788879e-02 -7.532374560832977295e-02 -9.531259536743164062e-02 3.995004296302795410e-02 1.832002550363540649e-01 -1.181330084800720215e-01 1.898300200700759888e-01 -7.379076629877090454e-02 -4.532060772180557251e-02 -6.057228520512580872e-02 3.658219277858734131e-01 1.619517058134078979e-01 1.639527231454849243e-01 -1.659902483224868774e-01 4.953791797161102295e-01 3.109932318329811096e-02 2.171466685831546783e-02 9.942790865898132324e-02 8.192297071218490601e-02 1.111671850085258484e-01 3.877958748489618301e-03 -1.252882182598114014e-02 -4.238541796803474426e-02 3.830416128039360046e-02 -2.537610940635204315e-02 1.001302599906921387e-01 3.336620926856994629e-01 5.259613320231437683e-02 2.844708561897277832e-01
1.071932166814804077e-01 -2.435994297266006470e-01 1.112272962927818298e-01 1.410471200942993164e-01 -2.338330745697021484e-01 -9.182914160192012787e-03 -3.091045916080474854e-01 1.418955717235803604e-02 2.071697115898132324e-01 1.436644792556762695e-01 -2.807996571063995361e-01 -9.059236943721771240e-02 -3.332187607884407043e-02 1.709622740745544434e-01 7.548942416906356812e-02 3.390306234359741211e-01 -4.369990155100822449e-02 1.515243947505950928e-01 2.830919921398162842e-01 3.539298474788665771e-02 6.763167679309844971e-02 1.536697149276733398e-01 3.736518621444702148e-01 6.613776087760925293e-02 2.873710095882415771e-01 -1.375746820122003555e-02 2.362375408411026001e-01 5.975547712296247482e-03 -1.286602914333343506e-01 6.676376610994338989e-02 6.928990036249160767e-02 -4.395721107721328735e-02
1.895264238119125366e-01 -2.317924350500106812e-01 -1.074196994304656982e-01 4.164162278175354004e-01 1.159081161022186279e-01 2.898847758769989014e-01 1.991397328674793243e-02 -1.019956544041633606e-01 3.239037692546844482e-01 2.073148488998413086e-01 -1.151081696152687073e-01 3.349123150110244751e-02 5.054278764873743057e-03 2.836811840534210205e-01 2.137156724929809570e-01 1.390038579702377319e-01 1.247239261865615845e-01 1.289856433868408203e-01 9.081220254302024841e-03 -2.800318412482738495e-02 -1.268268674612045288e-01 -6.699226796627044678e-02 2.256125062704086304e-01 -1.046825572848320007e-01 2.971450090408325195e-01 -9.736436605453491211e-02 3.142853826284408569e-02 -1.220449507236480713e-01 4.790117964148521423e-02 2.106695920228958130e-01 9.769144468009471893e-03 -1.829194575548171997e-01
2.836029827594757080e-01 1.288304924964904785e-01 4.109030961990356445e-02 1.493423432111740112e-01 -1.262598037719726562e-01 5.103436857461929321e-02 -1.779707819223403931e-01 -4.189427942037582397e-02 1.575096845626831055e-01 -4.333708435297012329e-02 8.122956007719039917e-02 2.020745575428009033e-01 9.395229816436767578e-02 1.509554982185363770e-01 1.058974862098693848e-02 4.826649278402328491e-02 6.442949175834655762e-02 1.695380210876464844e-01 -2.238530516624450684e-01 -2.374618798494338989e-01 1.295373737812042236e-01 2.606338262557983398e-01 -3.202664107084274292e-02 -2.347269952297210693e-01 1.381362378597259521e-01 -1.135134920477867126e-01 6.713820248842239380e-02 -2.065178900957107544e-01 -2.845027446746826172e-01 4.362586736679077148e-01 -7.998572289943695068e-02 2.860407531261444092e-01
8.512844145298004150e-02 2.886099927127361298e-02 3.019592911005020142e-02 -1.187579706311225891e-02 -3.373447358608245850e-01 1.189350709319114685e-01 7.794325053691864014e-02 -2.283122241497039795e-01 2.680499553680419922e-01 -5.939187854528427124e-02 -1.943928003311157227e-01 -4.462841898202896118e-02 1.587363332509994507e-01 2.420474290847778320e-01 1.633685678243637085e-01 -4.076410830020904541e-02 -2.914633154869079590e-01 4.280443191528320312e-01 -5.731481127440929413e-03 -1.428444832563400269e-01 9.024374186992645264e-02 2.755583524703979492e-01 8.736777305603027344e-02 -1.247146446257829666e-02 -1.081983000040054321e-02 -2.337119579315185547e-01 4.459231346845626831e-02 -1.313283294439315796e-01 -4.394073784351348877e-02 3.469262719154357910e-01 -2.056889981031417847e-02 1.625288091599941254e-02
2.871270477771759033e-01 -2.870853245258331299e-01 2.563014253973960876e-02 3.082370460033416748e-01 1.692853420972824097e-01 1.344021689146757126e-02 -1.502228230237960815e-01 -7.159068435430526733e-02 2.460709214210510254e-01 2.867878973484039307e-01 -1.899853050708770752e-01 -2.653657086193561554e-02 -1.117326393723487854e-01 4.231434315443038940e-02 -1.185024976730346680e-01 -1.856386661529541016e-01 -1.364208161830902100e-01 -7.362397760152816772e-02 -2.949380129575729370e-02 -6.606335192918777466e-02 -1.044275239109992981e-01 6.435570865869522095e-02 3.049186766147613525e-01 -2.691271901130676270e-01 -8.921098709106445312e-02 2.911400608718395233e-02 1.182235255837440491e-01 1.142164766788482666e-01 -3.070010542869567871e-01 2.880465984344482422e-01 -4.486364871263504028e-02 1.256496608257293701e-01
2.046742103993892670e-02 8.317589759826660156e-02 1.158154532313346863e-01 2.100907564163208008e-01 -8.570656180381774902e-02 1.035820227116346359e-02 -1.489800065755844116e-01 -1.252089887857437134e-01 2.690359354019165039e-01 -5.022886767983436584e-02 -3.062503337860107422e-01 2.551119923591613770e-01 -3.859626054763793945e-01 6.696105003356933594e-02 1.248055994510650635e-01 2.465784549713134766e-01 -2.661994695663452148e-01 5.721986666321754456e-02 1.779958456754684448e-01 1.661619096994400024e-01 -9.858975559473037720e-02 1.174532473087310791e-01 2.347775697708129883e-01 -2.006410621106624603e-02 9.681084752082824707e-02 1.344884037971496582e-01 -3.405037522315979004e-02 1.871029138565063477e-01 -2.021145522594451904e-01 2.837335169315338135e-01 -1.625580191612243652e-01 4.806179925799369812e-02
9.009295701980590820e-02 -8.672597259283065796e-02 3.354881703853607178e-01 9.368424117565155029e-02 2.137019783258438110e-01 -4.764135926961898804e-02 1.718747764825820923e-01 -5.401453934609889984e-03 1.995286643505096436e-01 3.283554315567016602e-01 -3.043251335620880127e-01 -2.858711639419198036e-03 1.678265333175659180e-01 2.280537337064743042e-01 2.224767357110977173e-01 2.697114050388336182e-01 2.306272834539413452e-02 1.743275374174118042e-01 1.921557039022445679e-01 4.346439149230718613e-03 2.547351419925689697e-01 5.505187064409255981e-02 9.285748749971389771e-02 8.872198313474655151e-02 1.607649326324462891e-01 1.116775944828987122e-01 2.614654898643493652e-01 -1.404241770505905151e-01 -1.361263245344161987e-01 2.071388065814971924e-01 6.868693046271800995e-03 5.191573128104209900e-02
-2.340961247682571411e-01 6.467416137456893921e-02 -1.315928995609283447e-01 3.871583640575408936e-01 -3.498872742056846619e-02 3.408125638961791992e-01 -1.257861107587814331e-01 -1.104042232036590576e-01 -6.409399956464767456e-02 1.735182702541351318e-01 -6.891320645809173584e-02 2.242667526006698608e-01 4.171700403094291687e-02 -2.399982698261737823e-02 1.834167242050170898e-01 2.682687342166900635e-01 -1.667222380638122559e-01 2.219781279563903809e-01 1.948835328221321106e-02 8.558874577283859253e-02 -7.560343481600284576e-03 1.934067457914352417e-01 1.493488103151321411e-01 -6.221392191946506500e-03 1.246174275875091553e-01 1.242462322115898132e-01 1.807832121849060059e-01 -2.426330372691154480e-02 1.631068438291549683e-01 3.946334421634674072e-01 1.537043154239654541e-01 1.282444596290588379e-01
7.903041690587997437e-02 5.690700560808181763e-02 2.044507712125778198e-01 -1.451819576323032379e-02 1.364358663558959961e-01 -2.432717755436897278e-02 -1.365517526865005493e-01 4.472677037119865417e-02 3.180086240172386169e-02 1.625522971153259277e-01 -2.765308022499084473e-01 3.871900439262390137e-01 -1.404570881277322769e-02 4.485158622264862061e-01 -1.254394650459289551e-01 -1.234774515032768250e-01 -3.162051737308502197e-01 8.626399934291839600e-02 -1.951886713504791260e-01 -4.308350011706352234e-02 2.409110404551029205e-02 -1.346055511385202408e-02 -8.540671318769454956e-02 7.973520457744598389e-02 1.718676835298538208e-01 -7.944301515817642212e-02 2.124515771865844727e-01 2.558663189411163330e-01 -1.461713910102844238e-01 2.666543126106262207e-01 -1.848615333437919617e-02 -1.463740319013595581e-01
-5.123768746852874756e-02 -1.932995170354843140e-01 -5.050877109169960022e-02 5.860675498843193054e-02 -2.631260454654693604e-01 4.953757300972938538e-02 1.593476384878158569e-01 -2.507832646369934082e-01 1.463161855936050415e-01 -7.765835523605346680e-02 -2.680306136608123779e-01 1.733920127153396606e-01 -6.373875774443149567e-03 2.977869212627410889e-01 1.487366706132888794e-01 8.718831092119216919e-02 -1.430705040693283081e-01 3.670899271965026855e-01 -4.756829515099525452e-02 -1.604765951633453369e-01 1.653375178575515747e-01 3.415030539035797119e-01 -1.683615744113922119e-01 -1.195434629917144775e-01 -2.873332500457763672e-01 1.628464087843894958e-02 5.551668256521224976e-02 1.317337714135646820e-02 -2.380458824336528778e-02 2.667520046234130859e-01 -1.082445010542869568e-01 8.310418576002120972e-02
-9.049858897924423218e-02 -2.094076424837112427e-01 1.083169057965278625e-01 9.296624362468719482e-02 6.352346390485763550e-02 1.899734586477279663e-01 -4.621075093746185303e-02 -1.259368062019348145e-01 1.902923434972763062e-01 2.156535238027572632e-01 -2.461540885269641876e-02 1.871334016323089600e-01 1.093040704727172852e-01 1.335841715335845947e-01 1.746745556592941284e-01 7.229466736316680908e-02 -1.048875134438276291e-02 3.819803297519683838e-01 1.912142783403396606e-01 -6.899815797805786133e-02 -3.561104834079742432e-02 4.480889812111854553e-02 7.038550823926925659e-02 7.196954637765884399e-02 3.248496353626251221e-01 9.484086930751800537e-02 3.657358512282371521e-02 3.078824654221534729e-02 -4.694410860538482666e-01 3.025739192962646484e-01 1.993693262338638306e-01 -1.278906762599945068e-01
-2.828956348821520805e-03 -3.924719691276550293e-01 -8.773992210626602173e-02 -1.234922930598258972e-02 -2.507876157760620117e-01 1.430907845497131348e-02 8.405268192291259766e-02 -1.467696111649274826e-02 1.813836693763732910e-01 7.906260341405868530e-02 -3.185515999794006348e-01 1.699270606040954590e-01 1.676731258630752563e-01 2.375202029943466187e-01 1.868388205766677856e-01 1.376870721578598022e-01 5.820556357502937317e-02 2.700494825839996338e-01 -1.673661619424819946e-01 -1.543988883495330811e-01 7.699248939752578735e-02 2.359842211008071899e-01 -7.291599363088607788e-02 -1.953903436660766602e-01 3.617089092731475830e-01 -8.299001492559909821e-03 1.442756950855255127e-01 -7.617767900228500366e-02 4.590960592031478882e-02 -1.443298757076263428e-01 2.020874470472335815e-01 7.249251008033752441e-02
1.138302758336067200e-01 -1.954367011785507202e-01 1.949510164558887482e-02 1.726294495165348053e-02 -3.543315231800079346e-01 3.241214901208877563e-02 8.310220390558242798e-02 -2.004687786102294922e-01 3.714716061949729919e-02 4.180479049682617188e-01 -3.616074621677398682e-01 1.486895531415939331e-01 3.986524790525436401e-02 1.209600344300270081e-01 3.191101597622036934e-03 -1.822161823511123657e-01 -2.293415963649749756e-01 5.696315318346023560e-02 -2.187254726886749268e-01 -2.509676218032836914e-01 2.189924567937850952e-01 -1.623272709548473358e-02 1.100220009684562683e-01 -3.619107231497764587e-02 9.314163774251937866e-02 -2.440338134765625000e-01 3.386041149497032166e-03 -1.238697767257690430e-01 -9.345083683729171753e-02 2.431726753711700439e-01 1.179193109273910522e-01 4.868551716208457947e-02
1.088732481002807617e-01 -1.161121390759944916e-02 1.092485897243022919e-02 1.799400448799133301e-01 -1.794266514480113983e-02 -2.078823596239089966e-01 2.478608042001724243e-01 2.682408988475799561e-01 2.033495306968688965e-01 1.440799236297607422e-01 -2.715679258108139038e-02 1.270344853401184082e-01 -4.077813774347305298e-02 2.905389666557312012e-01 1.696191728115081787e-01 -9.863055497407913208e-02 -7.942075282335281372e-02 4.183766245841979980e-01 1.178408637642860413e-01 1.253080274909734726e-02 1.867174543440341949e-02 2.556808292865753174e-01 1.946519464254379272e-01 -3.887119889259338379e-02 -7.914870977401733398e-02 -1.196442097425460815e-01 1.026981323957443237e-01 2.330956757068634033e-01 -8.556150645017623901e-02 3.689718544483184814e-01 1.593731343746185303e-01 1.421153098344802856e-01
-5.755283311009407043e-02 -5.185768753290176392e-02 -9.631545096635818481e-02 -1.810652576386928558e-02 -2.335951924324035645e-01 -3.610005974769592285e-02 2.453829795122146606e-01 -2.924132943153381348e-01 7.604256272315979004e-02 -7.283865008503198624e-03 -4.225825965404510498e-01 2.812374830245971680e-01 -9.443242847919464111e-02 7.481737434864044189e-02 6.211571767926216125e-02 2.199774142354726791e-03 -1.899608224630355835e-01 3.458728492259979248e-01 -2.771355509757995605e-01 -1.173393204808235168e-01 1.204369589686393738e-01 1.560990959405899048e-01 6.373822689056396484e-03 2.049173787236213684e-02 1.596830785274505615e-01 1.507645845413208008e-01 4.070637375116348267e-02 2.135099023580551147e-01 1.239690929651260376e-01 3.217626512050628662e-01 1.083007175475358963e-02 2.853176370263099670e-02
5.311617255210876465e-02 -6.698186695575714111e-02 -2.491252683103084564e-02 4.612743258476257324e-01 -2.965188920497894287e-01 3.300537168979644775e-01 -7.322024554014205933e-02 -2.063460487988777459e-05 -1.093972846865653992e-02 1.419232189655303955e-01 -1.589290052652359009e-01 1.961506605148315430e-01 1.904680430889129639e-01 6.207461282610893250e-02 8.505725860595703125e-02 -1.278550624847412109e-01 -1.698593981564044952e-02 6.301390379667282104e-02 2.656318545341491699e-01 -1.633061654865741730e-02 -1.998881846666336060e-01 1.015447005629539490e-01 9.807346761226654053e-02 -2.347423881292343140e-02 -2.133690379559993744e-02 -7.873385399580001831e-02 2.101726084947586060e-01 1.309786289930343628e-01 1.916246414184570312e-01 4.009971618652343750e-01 1.522727608680725098e-01 7.182378321886062622e-02
-1.855659037828445435e-01 -3.990051895380020142e-02 1.249652206897735596e-01 -1.868093200027942657e-02 9.573764353990554810e-02 1.770228594541549683e-01 1.313981264829635620e-01 -5.948722735047340393e-02 5.673152208328247070e-02 2.062953412532806396e-01 9.126507490873336792e-02 1.015568152070045471e-03 -2.206116914749145508e-01 3.620707988739013672e-01 1.874696314334869385e-01 -1.926530152559280396e-01 3.750183805823326111e-02 4.911895394325256348e-01 6.701845675706863403e-02 -2.276923656463623047e-01 -7.871447503566741943e-02 1.116901412606239319e-01 1.939550638198852539e-01 -1.183798760175704956e-01 -1.328139007091522217e-02 1.221237704157829285e-01 1.708933413028717041e-01 1.348826736211776733e-01 -4.790312424302101135e-02 3.801304399967193604e-01 3.842759504914283752e-02 -2.233450859785079956e-02
1.498458236455917358e-01 -2.091950327157974243e-01 3.572948276996612549e-01 1.540837138891220093e-01 -3.039314970374107361e-02 1.471846085041761398e-02 6.894002109766006470e-02 1.780652403831481934e-01 3.115137815475463867e-01 2.439166307449340820e-01 2.706794999539852142e-02 -1.409954577684402466e-02 -7.710438966751098633e-02 1.012434139847755432e-01 2.457202225923538208e-01 -1.883735656738281250e-01 -2.599484622478485107e-01 -2.195582725107669830e-02 -5.087227001786231995e-02 -3.411883115768432617e-01 2.954651787877082825e-02 1.306774467229843140e-01 -2.449764311313629150e-01 -1.292921900749206543e-01 1.718581318855285645e-01 9.899238497018814087e-02 9.854558110237121582e-02 -1.534645445644855499e-02 -1.516911238431930542e-01 3.082517087459564209e-01 1.077493205666542053e-01 -1.208430454134941101e-01
1.154402866959571838e-01 -6.665746122598648071e-02 -1.602271348237991333e-01 3.221399188041687012e-01 -1.594801843166351318e-01 -5.545587092638015747e-02 -1.816842705011367798e-01 -8.818916231393814087e-02 8.259937912225723267e-02 1.913615763187408447e-01 7.202452421188354492e-02 -1.035702899098396301e-01 -7.662659138441085815e-02 3.713717758655548096e-01 -1.654705405235290527e-02 2.181205339729785919e-02 2.240338362753391266e-02 4.826216399669647217e-01 1.103538125753402710e-01 -6.700360029935836792e-02 -1.058213561773300171e-01 4.546209797263145447e-02 2.105136960744857788e-01 -4.936523362994194031e-02 -2.609318681061267853e-02 1.497463881969451904e-01 7.788000255823135376e-02 -1.199231967329978943e-01 -2.143820561468601227e-02 3.707478344440460205e-01 2.861869335174560547e-01 -7.819201797246932983e-02
1.479270011186599731e-01 -2.430633306503295898e-01 8.742977678775787354e-02 1.851158738136291504e-01 -3.574394285678863525e-01 5.921635404229164124e-02 1.184396147727966309e-01 -1.879887282848358154e-01 5.779119953513145447e-02 -1.248241886496543884e-01 -4.075397253036499023e-01 1.626427322626113892e-01 8.860360831022262573e-02 -1.127575710415840149e-02 3.238957002758979797e-02 -4.824765026569366455e-02 8.414426445960998535e-02 2.082331627607345581e-01 -1.413190178573131561e-02 -1.678012013435363770e-01 -2.330123782157897949e-01 -1.528545934706926346e-02 -8.371301740407943726e-02 2.181966900825500488e-01 5.550110340118408203e-02 1.804608553647994995e-01 2.281948328018188477e-01 1.545605808496475220e-01 2.106001973152160645e-01 2.895490825176239014e-01 -1.798180937767028809e-01 1.165915653109550476e-01
1.252121478319168091e-01 -6.514240056276321411e-02 -2.934988439083099365e-01 1.047464832663536072e-01 2.083468250930309296e-03 1.582944691181182861e-01 9.482800960540771484e-02 -6.481314450502395630e-02 7.330567389726638794e-02 1.049686893820762634e-01 -4.181825518608093262e-01 2.521853446960449219e-01 4.794830922037363052e-03 1.011491194367408752e-01 1.471672765910625458e-02 -4.080196022987365723e-01 -3.536010086536407471e-01 2.414244115352630615e-01 -2.192173600196838379e-01 -3.349487856030464172e-02 2.542721852660179138e-02 2.305721938610076904e-01 1.768853068351745605e-01 1.579089313745498657e-01 4.456860572099685669e-02 1.032122299075126648e-01 1.598085165023803711e-01 1.165957972407341003e-01 7.139989174902439117e-03 6.323679536581039429e-02 -1.153538897633552551e-01 3.512071073055267334e-02
1.685916334390640259e-01 -3.704449236392974854e-01 3.074124455451965332e-02 2.401558905839920044e-01 -1.628945767879486084e-01 1.975791305303573608e-01 -3.054445385932922363e-01 9.197455644607543945e-02 -5.609979387372732162e-03 -2.163175195455551147e-01 -3.310112655162811279e-01 4.436766803264617920e-01 -2.747648656368255615e-01 1.182990148663520813e-01 1.475918889045715332e-01 1.444865763187408447e-01 -2.031450346112251282e-02 1.547375470399856567e-01 8.493512868881225586e-02 -1.190007776021957397e-01 -3.849212825298309326e-02 1.686392724514007568e-02 -2.152995206415653229e-03 1.370900720357894897e-01 -7.371852546930313110e-02 4.710389301180839539e-02 4.869897291064262390e-02 9.694397449493408203e-02 1.201026514172554016e-01 8.653100579977035522e-02 4.093623906373977661e-02 1.170484200119972229e-01
-7.660955190658569336e-02 -3.085658252239227295e-01 3.896554931998252869e-02 4.791882634162902832e-01 -1.035418435931205750e-01 2.202886529266834259e-02 1.378288269042968750e-01 1.185870468616485596e-01 3.723607584834098816e-02 1.147714927792549133e-01 -1.831300556659698486e-01 1.281413435935974121e-01 -1.357657909393310547e-01 1.713055521249771118e-01 6.605434417724609375e-02 3.322745114564895630e-02 1.325918883085250854e-01 2.322574853897094727e-01 -2.628258988261222839e-02 -3.602331504225730896e-02 1.042971089482307434e-01 -4.762788489460945129e-02 -1.886803805828094482e-01 1.377147287130355835e-01 3.202540576457977295e-01 -5.212887376546859741e-02 1.059797182679176331e-01 5.739139020442962646e-02 -2.037070691585540771e-01 1.344683766365051270e-01 -2.930144071578979492e-01 3.150962591171264648e-01
1.138449087738990784e-01 8.091873675584793091e-02 -2.200381457805633545e-01 1.512387394905090332e-01 -3.944121897220611572e-01 8.210310339927673340e-02 2.300866320729255676e-02 -5.796629120595753193e-04 2.976502478122711182e-01 3.619928658008575439e-01 -3.211395144462585449e-01 5.741758272051811218e-02 -6.013040989637374878e-02 2.713808417320251465e-01 4.183356463909149170e-02 1.103195250034332275e-01 -8.353445678949356079e-02 6.799489259719848633e-02 -1.091517582535743713e-01 -3.125756382942199707e-01 -3.515133559703826904e-01 1.648180782794952393e-01 3.540923446416854858e-02 -4.310727864503860474e-02 -4.467239230871200562e-02 3.443966805934906006e-02 -1.035155802965164185e-01 -7.265938073396682739e-02 -9.999708831310272217e-02 1.266625970602035522e-01 -8.735883235931396484e-02 3.486917912960052490e-02
1.049278527498245239e-01 2.183680385351181030e-01 1.473830491304397583e-01 2.112348824739456177e-01 -8.957154303789138794e-02 2.120008021593093872e-01 -2.695977389812469482e-01 -5.262030661106109619e-02 1.886063963174819946e-01 -1.190134063363075256e-01 -2.131316512823104858e-01 1.371576040983200073e-01 -1.557770073413848877e-01 1.735684573650360107e-01 8.539929054677486420e-03 1.943732947111129761e-01 -3.512667715549468994e-01 2.186453491449356079e-01 -1.043240055441856384e-01 1.824744641780853271e-01 -1.641565412282943726e-01 -1.792172342538833618e-02 -7.008458673954010010e-02 1.489697992801666260e-01 1.511053144931793213e-01 6.443608552217483521e-02 3.384046554565429688e-01 -1.485353857278823853e-01 -2.709348797798156738e-01 1.527150422334671021e-01 -9.938635677099227905e-02 2.016375772655010223e-02
7.297161966562271118e-03 -2.485182285308837891e-01 3.631464391946792603e-02 3.298069238662719727e-01 3.830067068338394165e-02 -1.536248344928026199e-02 -3.781661987304687500e-01 5.621881037950515747e-02 1.430240571498870850e-01 2.043156176805496216e-01 -1.787149012088775635e-01 -1.037734523415565491e-01 -9.858092665672302246e-02 1.791054904460906982e-01 4.474821966141462326e-03 -2.075042128562927246e-01 -1.279742270708084106e-01 1.710312962532043457e-01 -6.324546039104461670e-02 -9.498290717601776123e-02 -7.890410721302032471e-02 1.245940476655960083e-01 2.382933348417282104e-01 -1.801324337720870972e-01 1.064155921339988708e-01 2.504054084420204163e-02 7.849931716918945312e-02 1.109956428408622742e-01 -1.134104132652282715e-01 4.007506668567657471e-01 -2.768447399139404297e-01 -2.006635963916778564e-01
3.789759054780006409e-02 -2.490015476942062378e-01 -2.436927109956741333e-01 1.032441779971122742e-01 -2.376489788293838501e-01 2.387664020061492920e-01 -6.899383664131164551e-02 1.096298396587371826e-01 1.805783659219741821e-01 2.106625437736511230e-01 -1.519919782876968384e-01 1.643989235162734985e-01 1.278541535139083862e-01 1.789937764406204224e-01 3.056742548942565918e-01 -2.007033079862594604e-01 -2.192065268754959106e-01 -3.435202687978744507e-02 1.675392389297485352e-01 8.934725821018218994e-02 -9.549943357706069946e-02 3.868873715400695801e-01 3.336431831121444702e-02 -2.054798454046249390e-01 4.441798850893974304e-02 -5.332436785101890564e-02 2.965075671672821045e-01 1.169124394655227661e-01 -1.784457266330718994e-02 -1.996044628322124481e-02 -9.503847360610961914e-02 1.531653851270675659e-01
1.973385214805603027e-01 -9.877439588308334351e-02 9.969029575586318970e-02 -1.217878386378288269e-01 2.286757975816726685e-01 5.777987837791442871e-02 1.101877540349960327e-01 7.229585200548171997e-02 1.152782812714576721e-01 1.437503993511199951e-01 -1.366358548402786255e-01 2.842781245708465576e-01 1.947245374321937561e-02 3.965348899364471436e-01 -6.653787195682525635e-02 -5.891518294811248779e-02 -3.613061308860778809e-01 1.099226251244544983e-01 -1.962974220514297485e-01 2.524765022099018097e-02 1.872219145298004150e-01 -3.075200133025646210e-03 1.655928343534469604e-01 2.169939279556274414e-01 1.713200062513351440e-01 3.858466073870658875e-02 4.360378980636596680e-01 6.753560155630111694e-02 -5.581080447882413864e-03 1.349670588970184326e-01 -9.388045221567153931e-02 -1.030680760741233826e-01
-4.471779987215995789e-02 -7.309498637914657593e-02 5.567242205142974854e-02 7.898195832967758179e-02 -7.415131479501724243e-02 9.475957602262496948e-02 -1.025903038680553436e-02 3.792683407664299011e-02 6.855466961860656738e-02 1.392304748296737671e-01 -5.471737980842590332e-01 2.689538598060607910e-01 -7.350183278322219849e-02 1.521824300289154053e-02 1.667751558125019073e-02 -2.145590037107467651e-01 -2.946358621120452881e-01 2.459274083375930786e-01 -1.719099469482898712e-02 -2.987612187862396240e-01 2.429168075323104858e-01 1.877157837152481079e-01 -1.013411357998847961e-01 -9.774329513311386108e-02 -1.375616490840911865e-01 -1.043102890253067017e-01 8.940942585468292236e-02 1.328749358654022217e-01 -1.673601567745208740e-01 2.770590484142303467e-01 2.512189000844955444e-02 -8.809517323970794678e-02
8.984706550836563110e-02 -8.823199570178985596e-02 1.055536121129989624e-01 2.343874722719192505e-01 -9.596378356218338013e-02 3.127667307853698730e-01 -6.125651299953460693e-02 -8.513627201318740845e-02 2.451398670673370361e-01 -3.851474076509475708e-02 -1.348170638084411621e-01 1.189302131533622742e-01 -2.559386491775512695e-01 3.704477250576019287e-01 1.739479228854179382e-02 -4.261406511068344116e-02 -9.656932204961776733e-02 -1.478312164545059204e-01 3.346400856971740723e-01 3.007839620113372803e-02 5.293578375130891800e-03 2.079598754644393921e-01 1.261952221393585205e-01 2.164340913295745850e-01 2.524887770414352417e-02 2.545177377760410309e-02 3.565987050533294678e-01 -2.805048227310180664e-01 5.427473783493041992e-02 1.891145110130310059e-01 4.544068127870559692e-02 -5.710360407829284668e-02
1.804942078888416290e-02 -1.725528389215469360e-01 7.069076597690582275e-02 2.291060835123062134e-01 -3.451457917690277100e-01 -7.047697156667709351e-02 1.015035808086395264e-01 -1.791971176862716675e-01 9.399926662445068359e-02 2.286799550056457520e-01 -8.200484514236450195e-02 3.049212396144866943e-01 -3.975868523120880127e-01 1.655083298683166504e-01 -6.957488507032394409e-02 -8.817575871944427490e-02 2.473264783620834351e-01 2.145339101552963257e-01 -1.681744307279586792e-01 3.628405928611755371e-02 2.070219963788986206e-01 2.144779264926910400e-01 7.176309078931808472e-02 -1.489659305661916733e-02 2.814360260963439941e-01 1.219849437475204468e-01 1.543845385313034058e-01 -1.321769356727600098e-01 5.161370709538459778e-02 3.302338346838951111e-02 8.163177222013473511e-02 1.007698625326156616e-01
3.765681385993957520e-02 -4.926776885986328125e-02 2.549965083599090576e-01 1.034881249070167542e-01 -2.800195515155792236e-01 1.412219107151031494e-01 -1.174036227166652679e-02 1.909863017499446869e-02 1.255538016557693481e-01 6.619582325220108032e-02 -6.099606752395629883e-01 1.156218647956848145e-01 1.321186125278472900e-01 2.699365913867950439e-01 1.508076339960098267e-01 -9.295492619276046753e-02 -1.156084388494491577e-01 2.551101148128509521e-01 1.680725663900375366e-01 1.181012541055679321e-01 6.683284044265747070e-02 8.888752013444900513e-02 -8.756713569164276123e-02 7.101491838693618774e-02 -4.954358562827110291e-02 -2.150888890027999878e-01 -3.935059159994125366e-02 -4.420701786875724792e-02 -2.143345586955547333e-02 1.788613200187683105e-01 1.380003839731216431e-01 2.117939889430999756e-01
2.068024426698684692e-01 -1.513400971889495850e-01 5.201353877782821655e-02 2.628434896469116211e-01 -1.267544627189636230e-01 3.682716190814971924e-02 -1.412771195173263550e-01 -3.665351495146751404e-02 2.792524993419647217e-01 2.245202213525772095e-01 -1.868722289800643921e-01 1.948684900999069214e-01 9.005045890808105469e-02 3.414729535579681396e-01 -1.591685600578784943e-02 3.651583492755889893e-01 -1.428927630186080933e-01 1.319273561239242554e-01 2.043657004833221436e-01 9.262361377477645874e-02 -2.558588683605194092e-01 -8.155146986246109009e-02 1.857113838195800781e-01 -1.203875914216041565e-01 8.546835184097290039e-02 -1.725579053163528442e-02 1.739695519208908081e-01 -1.806595474481582642e-01 -2.239156328141689301e-02 2.092467248439788818e-01 1.032054424285888672e-01 -1.717882603406906128e-01
1.117886826395988464e-01 -3.290888071060180664e-01 -2.024695724248886108e-01 3.413616716861724854e-01 1.067862883210182190e-01 -7.422154396772384644e-02 2.166167646646499634e-02 1.114699095487594604e-01 2.763793468475341797e-01 4.383997246623039246e-02 -3.746746480464935303e-01 9.736191481351852417e-02 -7.474843412637710571e-02 1.740930527448654175e-01 -7.565837353467941284e-02 -3.146032243967056274e-02 1.716400086879730225e-01 2.211750857532024384e-02 2.984056062996387482e-02 -6.863661110401153564e-02 1.060535907745361328e-01 -5.295663326978683472e-02 -1.941675394773483276e-01 1.120405644178390503e-01 1.850137114524841309e-01 5.151474475860595703e-02 3.071510195732116699e-01 5.630934983491897583e-02 -3.786211833357810974e-02 3.232584893703460693e-01 -1.620896160602569580e-02 2.839930951595306396e-01
1.787649095058441162e-01 -2.326626479625701904e-01 -1.558979749679565430e-01 2.245582491159439087e-01 -1.267740279436111450e-01 8.676493540406227112e-03 -2.612172365188598633e-01 2.437316067516803741e-02 1.972098462283611298e-02 1.232696622610092163e-01 -4.095793664455413818e-01 1.666347533464431763e-01 6.440977752208709717e-02 7.993409037590026855e-02 -2.580972015857696533e-01 1.182156130671501160e-01 -1.822450160980224609e-01 3.871781826019287109e-01 -1.081083491444587708e-01 -1.889509558677673340e-01 -2.375406920909881592e-01 3.573160618543624878e-02 -2.491466999053955078e-01 4.036503285169601440e-02 7.547516375780105591e-02 -1.731709092855453491e-01 1.028250828385353088e-01 -1.962269246578216553e-01 5.944993346929550171e-03 6.905599683523178101e-02 -7.383578270673751831e-02 7.097207754850387573e-02
3.003486692905426025e-01 -2.710818648338317871e-01 -6.451094150543212891e-02 2.067643404006958008e-01 1.366152316331863403e-01 1.045502126216888428e-01 9.374473989009857178e-02 -7.075379136949777603e-03 1.496207863092422485e-01 -7.887317240238189697e-02 -1.059927120804786682e-01 3.350122272968292236e-01 -2.727952599525451660e-01 2.148007452487945557e-01 -6.326588243246078491e-02 1.353447884321212769e-01 -4.633750766515731812e-02 -5.786303058266639709e-02 2.068705260753631592e-01 1.797080338001251221e-01 -1.524870097637176514e-01 6.814190745353698730e-02 -1.669451780617237091e-02 3.814217401668429375e-03 1.076004728674888611e-01 2.667132318019866943e-01 4.025039672851562500e-01 1.739609390497207642e-01 3.149772062897682190e-02 2.336996346712112427e-01 -1.286581307649612427e-01 9.299654513597488403e-03
3.393594175577163696e-02 -1.772682368755340576e-01 1.951731592416763306e-01 -4.159767180681228638e-02 -5.718097835779190063e-02 -2.138039767742156982e-01 1.690781116485595703e-01 -1.919981837272644043e-01 4.839847981929779053e-02 2.231324166059494019e-01 -1.652998924255371094e-01 4.250732809305191040e-02 2.296969294548034668e-01 3.150615990161895752e-01 1.604083329439163208e-01 2.169535309076309204e-01 -1.007461622357368469e-01 1.144282221794128418e-01 1.587350517511367798e-01 -1.332941278815269470e-02 1.471864730119705200e-01 1.149832680821418762e-01 2.063018083572387695e-01 1.909221559762954712e-01 2.156099975109100342e-01 4.314515888690948486e-01 1.162281259894371033e-01 -1.541263461112976074e-01 7.980754598975181580e-03 1.171086803078651428e-01 -1.716981530189514160e-01 1.772233843803405762e-01
3.753424584865570068e-01 -2.174706459045410156e-01 1.663899235427379608e-02 1.036155596375465393e-02 -3.697233200073242188e-01 8.558765798807144165e-02 -1.479539927095174789e-02 -7.689252495765686035e-02 1.287479400634765625e-01 1.423736661672592163e-02 -1.468649134039878845e-02 -3.166336799040436745e-03 1.736957132816314697e-01 9.423252940177917480e-02 -1.129047051072120667e-01 1.850927025079727173e-01 -1.204347163438796997e-01 1.256266236305236816e-01 1.423583477735519409e-01 -5.975809320807456970e-02 -4.106087144464254379e-04 6.979864835739135742e-02 1.711970865726470947e-01 7.856713235378265381e-02 2.294690459966659546e-01 -1.444542557001113892e-01 3.451444804668426514e-01 -4.840174019336700439e-01 6.669562775641679764e-03 9.027988463640213013e-02 1.597923189401626587e-01 5.568790063261985779e-02
1.050961613655090332e-01 -2.350835800170898438e-01 1.139166653156280518e-01 4.489646553993225098e-01 8.497512340545654297e-02 -9.179888293147087097e-03 -2.176982164382934570e-01 9.237568825483322144e-02 2.354515194892883301e-01 3.464875519275665283e-01 1.040766984224319458e-01 1.728529185056686401e-01 -1.087540537118911743e-01 3.946940600872039795e-02 -2.367909997701644897e-02 -2.213608473539352417e-02 9.150304249487817287e-04 1.432534903287887573e-01 1.754399091005325317e-01 -2.729378268122673035e-02 -1.487513035535812378e-01 1.905659735202789307e-01 3.122461140155792236e-01 -5.656496435403823853e-02 4.459716379642486572e-02 2.099995166063308716e-01 3.339948654174804688e-01 9.967464208602905273e-02 -7.646133750677108765e-02 1.612291038036346436e-01 -1.186318024992942810e-01 -2.448038384318351746e-02
-2.560901828110218048e-02 -3.650572150945663452e-02 2.725187540054321289e-01 -1.560467947274446487e-02 -1.144299376755952835e-02 -2.462840825319290161e-02 1.918464601039886475e-01 8.270917832851409912e-02 2.752803564071655273e-01 2.043969631195068359e-01 -1.545528322458267212e-01 1.507147550582885742e-01 3.399941697716712952e-02 9.437596797943115234e-02 1.673175394535064697e-01 8.073826879262924194e-02 -3.088684082031250000e-01 -1.440204083919525146e-01 -9.350289404392242432e-02 -1.809983402490615845e-01 -2.704956531524658203e-01 2.430752515792846680e-01 -3.052431903779506683e-02 -1.520874202251434326e-01 2.699688076972961426e-01 5.774379242211580276e-03 2.399986237287521362e-01 1.042345985770225525e-01 2.775062024593353271e-01 3.001891672611236572e-01 1.332059223204851151e-02 2.184962779283523560e-01
-6.296452879905700684e-02 -1.921002119779586792e-01 -2.869990170001983643e-01 1.200983226299285889e-01 -2.587429285049438477e-01 2.160623520612716675e-01 -1.050936728715896606e-01 -4.173088073730468750e-02 -6.035716086626052856e-02 2.664186954498291016e-01 -4.095360338687896729e-01 7.823945581912994385e-02 -1.387577652931213379e-01 1.620175391435623169e-01 -1.975353807210922241e-01 -7.128153461962938309e-03 -2.642890214920043945e-01 1.746302992105484009e-01 3.028825391083955765e-03 -3.109305202960968018e-01 -1.934301406145095825e-01 -1.773571409285068512e-02 3.008719161152839661e-02 -1.346301473677158356e-02 -6.777531653642654419e-02 -7.024252414703369141e-02 4.614189639687538147e-02 -2.203356176614761353e-01 9.684571623802185059e-02 2.664946019649505615e-01 1.194708719849586487e-01 -1.102845445275306702e-01
1.921390742063522339e-01 -1.749310344457626343e-01 -2.175778001546859741e-01 2.407493591308593750e-01 -6.004322320222854614e-02 -1.136933043599128723e-01 -4.200211912393569946e-02 -3.796410560607910156e-01 1.560543626546859741e-01 5.314454436302185059e-02 -3.340273797512054443e-01 2.230848744511604309e-02 5.812135525047779083e-03 1.992200911045074463e-01 -7.358646392822265625e-02 -2.109674178063869476e-02 1.302099674940109253e-01 9.809092618525028229e-03 -1.910339593887329102e-01 -3.881898522377014160e-01 -1.499144732952117920e-02 1.272757202386856079e-01 1.385170221328735352e-01 1.995078474283218384e-01 -1.954270154237747192e-01 1.375905983150005341e-02 2.569260597229003906e-01 -1.697885617613792419e-02 1.681358739733695984e-02 2.979496121406555176e-01 7.135937362909317017e-02 -3.804270550608634949e-02
-6.035119295120239258e-02 -2.546833455562591553e-01 2.911084294319152832e-01 1.884207725524902344e-01 5.382103845477104187e-02 1.381720304489135742e-01 -7.614237815141677856e-02 -8.422358334064483643e-02 1.108241081237792969e-01 1.727256178855895996e-01 9.622765332460403442e-02 3.620224595069885254e-01 1.391803622245788574e-01 3.010058701038360596e-01 2.562514506280422211e-02 -1.834538429975509644e-01 -1.079406216740608215e-01 2.029643021523952484e-02 3.500387817621231079e-02 -3.829110786318778992e-02 -2.256833314895629883e-01 -6.029197946190834045e-02 2.762310504913330078e-01 -2.677350640296936035e-01 6.826436519622802734e-02 1.392190307378768921e-01 -3.579047694802284241e-02 -1.353214085102081299e-01 -3.260057270526885986e-01 4.677074030041694641e-02 -6.997109204530715942e-02 2.744778990745544434e-01
1.371686756610870361e-01 -2.975340001285076141e-02 -1.639256030321121216e-01 1.940304189920425415e-01 -2.371704429388046265e-01 1.935862898826599121e-01 -1.462735533714294434e-01 1.964270323514938354e-01 3.202733397483825684e-01 1.171593889594078064e-01 -3.268347382545471191e-01 1.016878858208656311e-01 1.394559890031814575e-01 2.221490591764450073e-01 -1.459841132164001465e-01 6.318578869104385376e-02 -1.679563224315643311e-01 -1.308834105730056763e-01 -3.314195666462182999e-03 -3.689088821411132812e-01 -2.088123261928558350e-01 8.849117904901504517e-02 -2.768825925886631012e-02 -1.386672258377075195e-01 -9.993255138397216797e-02 1.009288579225540161e-01 7.890115678310394287e-02 7.747159153223037720e-02 -1.317173838615417480e-01 2.831600308418273926e-01 1.303352713584899902e-01 -1.863341480493545532e-01
5.688046105206012726e-03 -1.143733039498329163e-01 6.317641586065292358e-02 3.179084956645965576e-01 -2.517418563365936279e-01 3.122635185718536377e-01 1.140580326318740845e-01 -7.235445827245712280e-02 6.440825760364532471e-02 2.242984175682067871e-01 -6.893800199031829834e-02 8.075490593910217285e-02 1.355517357587814331e-01 2.559549510478973389e-01 7.484801113605499268e-02 -1.329517066478729248e-01 -3.441833555698394775e-01 1.762929707765579224e-01 6.256741285324096680e-02 5.675597861409187317e-02 -2.748636305332183838e-01 -2.503366582095623016e-02 -4.096339643001556396e-02 -1.715914718806743622e-02 -1.339596956968307495e-01 2.136491537094116211e-01 3.849364817142486572e-01 1.129431352019309998e-01 1.605836749076843262e-01 -2.713094837963581085e-02 -1.009140536189079285e-01 1.837060153484344482e-01
-3.438572213053703308e-02 -5.335298925638198853e-02 2.396712303161621094e-01 5.677161738276481628e-02 -1.858468726277351379e-02 1.886918842792510986e-01 -3.413674235343933105e-01 -5.278190225362777710e-02 2.130296677350997925e-01 3.250841498374938965e-01 -2.383307218551635742e-01 2.359174638986587524e-01 9.589175879955291748e-02 1.293936185538768768e-02 3.602201864123344421e-02 1.605278849601745605e-01 -3.687058016657829285e-02 3.632897436618804932e-01 -4.567343741655349731e-02 7.616152986884117126e-03 -1.788053065538406372e-01 1.631777137517929077e-01 1.190819367766380310e-01 -6.725866347551345825e-02 1.450098603963851929e-01 -1.525131314992904663e-01 2.092816829681396484e-01 -4.736324306577444077e-03 6.221710145473480225e-02 -1.680543869733810425e-01 -8.284799009561538696e-02 3.744552433490753174e-01
-5.553113669157028198e-02 3.835446015000343323e-02 1.071707233786582947e-01 1.787764877080917358e-01 -2.814981937408447266e-01 1.570805460214614868e-01 1.293967515230178833e-01 7.338638533838093281e-04 1.032887175679206848e-01 9.143259376287460327e-02 -5.948354601860046387e-01 1.124069541692733765e-01 2.160067111253738403e-01 1.377480924129486084e-01 3.275854140520095825e-02 -2.780195884406566620e-02 3.412227705121040344e-02 3.239884376525878906e-01 2.145030051469802856e-01 1.375087499618530273e-01 8.999824523925781250e-02 1.393012851476669312e-01 4.059194773435592651e-02 9.322912245988845825e-02 -1.424216479063034058e-01 -1.331557184457778931e-01 9.048195183277130127e-02 -1.515278965234756470e-01 1.375376741634681821e-04 2.303193360567092896e-01 1.203842982649803162e-01 1.810195595026016235e-01
1.925062835216522217e-01 4.574191570281982422e-02 2.484010905027389526e-01 3.294108510017395020e-01 -3.076936118304729462e-02 7.015932351350784302e-02 1.066932827234268188e-02 1.329762768000364304e-02 3.760854005813598633e-01 -1.231690868735313416e-01 -3.176844120025634766e-01 -8.028478175401687622e-02 2.958396077156066895e-01 1.267857253551483154e-01 5.480636656284332275e-02 -2.075685262680053711e-01 1.858050227165222168e-01 2.352611422538757324e-01 1.258013248443603516e-01 -1.850746423006057739e-01 2.718914486467838287e-02 6.089133769273757935e-02 8.002604544162750244e-02 -1.142200231552124023e-01 1.833331882953643799e-01 8.545880019664764404e-02 2.283892631530761719e-01 -1.400560047477483749e-02 -1.965829730033874512e-01 2.679907083511352539e-01 1.945386268198490143e-02 -5.337513238191604614e-02
2.364176511764526367e-01 -3.381568938493728638e-02 5.785387009382247925e-02 -1.552061140537261963e-01 -4.446886479854583740e-02 -3.199221566319465637e-02 -1.647574603557586670e-01 1.163112297654151917e-01 1.864227801561355591e-01 3.771299421787261963e-01 5.868948996067047119e-02 2.603525817394256592e-01 6.626394577324390411e-03 8.691474050283432007e-02 -1.202306710183620453e-02 -2.350846081972122192e-01 -3.383943438529968262e-01 4.757794365286827087e-02 -1.310407370328903198e-02 -8.113190531730651855e-02 -1.682678982615470886e-02 1.449969410896301270e-01 -1.375785768032073975e-01 -1.502304822206497192e-01 3.870288133621215820e-01 -1.042908951640129089e-01 3.267698884010314941e-01 -1.229184269905090332e-01 -1.159791019745171070e-03 2.522087693214416504e-01 6.196030229330062866e-02 1.558822095394134521e-01
-7.645379006862640381e-02 -1.194079443812370300e-01 -4.586060717701911926e-02 2.719057202339172363e-01 7.454319298267364502e-02 1.684581190347671509e-01 9.261041879653930664e-02 9.549422562122344971e-02 6.778155267238616943e-02 1.937483400106430054e-01 -4.141702055931091309e-01 1.224863156676292419e-01 -8.358629792928695679e-02 1.359895318746566772e-01 -7.772824168205261230e-02 -3.951342701911926270e-01 -1.423274576663970947e-01 1.177725121378898621e-01 -3.478621244430541992e-01 -2.338988631963729858e-01 -8.763446658849716187e-02 1.710374653339385986e-01 1.440187450498342514e-02 1.416765153408050537e-01 1.953557599335908890e-03 1.299727708101272583e-01 5.375279113650321960e-02 7.141153514385223389e-02 -6.613039970397949219e-02 2.050562798976898193e-01 -1.592037677764892578e-01 2.686906456947326660e-01
-3.877471014857292175e-02 -4.442336857318878174e-01 6.192917004227638245e-02 3.992098569869995117e-01 -2.917345613241195679e-02 1.919003427028656006e-01 -1.436899304389953613e-01 3.352449834346771240e-02 -1.299968510866165161e-01 2.633117139339447021e-01 -1.912255436182022095e-01 4.404097795486450195e-03 -1.461480855941772461e-01 -2.546251192688941956e-02 1.127713546156883240e-02 -1.677612513303756714e-01 -5.926527827978134155e-02 2.866565287113189697e-01 6.976248323917388916e-02 1.947419345378875732e-01 -2.070333659648895264e-01 7.571206986904144287e-02 2.497788332402706146e-02 -2.002168260514736176e-02 -1.340030133724212646e-01 1.096668317914009094e-01 2.301711291074752808e-01 3.670922596938908100e-04 7.704214751720428467e-02 3.640117049217224121e-01 -6.184304133057594299e-02 -4.562485590577125549e-02
2.128410041332244873e-01 -3.775155544281005859e-01 -1.242335438728332520e-01 3.231169581413269043e-01 -2.187779843807220459e-01 2.580254375934600830e-01 6.889826059341430664e-02 1.712022274732589722e-01 2.154613658785820007e-02 4.270248711109161377e-01 -1.131024286150932312e-01 7.879982143640518188e-02 3.076161630451679230e-02 -6.447825580835342407e-03 1.899843364953994751e-01 -2.355636097490787506e-02 -1.219887733459472656e-01 4.865312203764915466e-02 1.588202267885208130e-01 -1.641762405633926392e-01 4.122274741530418396e-02 -5.223736166954040527e-02 1.531219184398651123e-01 -1.332513871602714062e-03 2.805151939392089844e-01 1.168252751231193542e-01 2.577770948410034180e-01 -1.406082808971405029e-01 1.357391178607940674e-01 -2.999181114137172699e-02 6.619238108396530151e-02 6.947248429059982300e-02
-1.131527945399284363e-01 7.153697311878204346e-02 -1.043598726391792297e-01 3.679573535919189453e-02 -2.596719563007354736e-01 1.497711837291717529e-01 1.269642859697341919e-01 5.967273842543363571e-03 -3.347731381654739380e-02 4.103334993124008179e-02 -7.674524188041687012e-02 1.549419164657592773e-01 -1.842828392982482910e-01 2.782539129257202148e-01 1.415193080902099609e-01 -1.180019751191139221e-01 3.364238888025283813e-02 3.573507964611053467e-01 5.945542827248573303e-02 6.486174464225769043e-02 6.167545914649963379e-02 3.771618604660034180e-01 1.894015073776245117e-01 3.155893087387084961e-02 -2.200254984200000763e-02 2.680793963372707367e-02 4.351799786090850830e-01 -6.183771416544914246e-02 2.012033313512802124e-01 3.178412020206451416e-01 -1.440725624561309814e-01 -9.803276509046554565e-02
3.340781927108764648e-01 -5.652155354619026184e-02 4.089561998844146729e-01 1.156157404184341431e-01 -1.342764943838119507e-01 3.853708505630493164e-02 -2.097560316324234009e-01 -8.180546015501022339e-02 -1.658591479063034058e-01 1.206110715866088867e-01 4.717348515987396240e-02 1.730692684650421143e-01 7.813785225152969360e-02 2.812784910202026367e-01 5.339691787958145142e-02 2.597744017839431763e-02 2.094132602214813232e-01 -8.291115052998065948e-03 8.081515878438949585e-02 1.202827766537666321e-01 -5.111811310052871704e-02 2.642997503280639648e-01 3.314963579177856445e-01 -7.891115546226501465e-02 8.912082016468048096e-02 8.036546409130096436e-02 1.162856370210647583e-01 6.935850530862808228e-02 -5.733918398618698120e-02 3.258519470691680908e-01 9.128472208976745605e-02 2.595300674438476562e-01
4.929771181195974350e-03 -3.415996730327606201e-01 -4.574309289455413818e-02 2.226323187351226807e-01 -1.967142075300216675e-01 1.930636763572692871e-01 6.537739932537078857e-02 -1.356824785470962524e-01 2.059439122676849365e-01 3.853178024291992188e-01 -3.655632585287094116e-02 3.156997635960578918e-02 4.001954570412635803e-02 4.014699161052703857e-01 -1.212003733962774277e-02 1.779404729604721069e-01 2.500236406922340393e-02 1.165169030427932739e-01 -7.195115834474563599e-02 -1.082384362816810608e-01 1.245391145348548889e-01 6.306003034114837646e-02 4.667422547936439514e-02 -1.933667510747909546e-01 1.290557235479354858e-01 7.140464335680007935e-02 3.993208706378936768e-01 -1.486693322658538818e-01 -2.861525164917111397e-03 -2.183817327022552490e-01 5.896132066845893860e-02 2.302213944494724274e-02
-1.390015184879302979e-01 -3.063957989215850830e-01 2.419766932725906372e-01 2.838449776172637939e-01 -3.149827718734741211e-01 -1.292083528824150562e-03 -7.108019292354583740e-02 -7.275647670030593872e-02 -3.680852428078651428e-02 2.923944294452667236e-01 -4.059458374977111816e-01 4.413743689656257629e-02 4.071732982993125916e-02 1.992042362689971924e-01 2.481521666049957275e-02 1.579545736312866211e-01 1.988230943679809570e-01 9.491146355867385864e-02 -1.237783059477806091e-01 5.555999651551246643e-02 2.283909171819686890e-01 -1.148297041654586792e-01 8.512509614229202271e-02 -1.017953604459762573e-01 2.937253378331661224e-02 1.800017356872558594e-01 2.169630080461502075e-01 1.424598991870880127e-01 1.316959410905838013e-01 2.025469988584518433e-01 8.877755701541900635e-02 -2.893695048987865448e-02
6.208014115691184998e-02 -2.365663200616836548e-01 -4.220421239733695984e-02 -1.287224330008029938e-02 -2.163116484880447388e-01 9.944763779640197754e-02 1.130621135234832764e-01 -3.378821313381195068e-01 1.375856846570968628e-01 2.694682478904724121e-01 -3.451481759548187256e-01 1.932789683341979980e-01 -9.492038190364837646e-02 1.571910232305526733e-01 -7.491863518953323364e-02 -6.609912961721420288e-02 -3.145608901977539062e-01 1.591695398092269897e-01 -1.965223103761672974e-01 -2.011340484023094177e-02 2.979138195514678955e-01 -3.147041052579879761e-02 3.423050791025161743e-02 3.826216235756874084e-02 2.069977968931198120e-01 -2.226402163505554199e-01 2.965954318642616272e-02 8.128257840871810913e-02 -6.714648753404617310e-02 3.175095915794372559e-01 2.344571612775325775e-02 3.765714541077613831e-02
2.699674367904663086e-01 -2.551433444023132324e-01 8.785531669855117798e-02 3.426092267036437988e-01 3.490697443485260010e-01 4.218588396906852722e-02 -9.713064879179000854e-02 4.258489236235618591e-02 1.053476259112358093e-01 2.016466408967971802e-01 -9.460087120532989502e-02 4.549524560570716858e-02 -5.011831223964691162e-02 1.229739487171173096e-01 2.392314001917839050e-02 -8.555937558412551880e-02 -1.708435565233230591e-01 1.621867418289184570e-01 1.169090941548347473e-01 -2.632931470870971680e-01 -1.736841946840286255e-01 1.039307788014411926e-01 2.340134233236312866e-01 -2.426114231348037720e-01 -1.687199473381042480e-01 3.564354777336120605e-02 2.638852298259735107e-01 9.386335313320159912e-02 8.735862374305725098e-02 2.626385092735290527e-01 -1.512018144130706787e-01 1.140533015131950378e-01
2.222304195165634155e-01 -1.733009219169616699e-01 1.383995264768600464e-01 -6.763337552547454834e-02 -4.062550887465476990e-02 1.401916146278381348e-01 -5.063418671488761902e-02 -2.737693190574645996e-01 1.741573810577392578e-01 2.450972050428390503e-01 -1.879427284002304077e-01 2.341236770153045654e-01 2.868837416172027588e-01 2.175694555044174194e-01 -5.045600607991218567e-02 1.145943701267242432e-01 -2.287012338638305664e-01 2.216740399599075317e-01 2.340763434767723083e-02 6.121071800589561462e-02 -3.045618236064910889e-01 1.130540743470191956e-01 1.524961441755294800e-01 -2.760255932807922363e-01 -2.274420112371444702e-03 -5.741260573267936707e-02 -6.488233059644699097e-02 6.472331285476684570e-02 9.882926195859909058e-02 1.566341668367385864e-01 -2.868238687515258789e-01 1.821689903736114502e-01
-4.386612772941589355e-02 -1.680081486701965332e-01 1.451508551836013794e-01 1.678080409765243530e-01 -2.981058657169342041e-01 1.717718690633773804e-01 4.172361642122268677e-02 -1.985026448965072632e-01 7.015022635459899902e-02 1.661421209573745728e-01 -3.203462958335876465e-01 1.003247201442718506e-01 6.719917804002761841e-02 4.051821827888488770e-01 5.538588017225265503e-02 -2.069885730743408203e-01 6.406018137931823730e-02 3.897762298583984375e-01 2.555838525295257568e-01 -1.905786395072937012e-01 1.376619338989257812e-01 -4.785241186618804932e-02 -1.226729229092597961e-01 -1.009824275970458984e-01 3.623044863343238831e-02 -2.658847905695438385e-02 -6.866589188575744629e-02 -8.838728815317153931e-02 -1.686648130416870117e-01 1.911054551601409912e-01 1.216043457388877869e-01 5.319517478346824646e-02
7.208696752786636353e-02 -1.668180674314498901e-01 -4.304074123501777649e-02 1.264432817697525024e-01 -1.089080274105072021e-01 1.974479109048843384e-01 -2.030073702335357666e-01 -1.723731011152267456e-01 3.038203343749046326e-02 7.637912034988403320e-02 -2.306633889675140381e-01 3.577922880649566650e-01 -1.734427511692047119e-01 3.146139979362487793e-01 3.404042720794677734e-01 8.790489286184310913e-02 -8.671352267265319824e-02 8.024041354656219482e-02 4.331024736166000366e-02 -2.123220264911651611e-01 -1.905510425567626953e-01 3.500823676586151123e-01 -2.493827641010284424e-01 -3.155450150370597839e-02 1.202409565448760986e-01 1.355390530079603195e-02 -6.945107132196426392e-02 1.084085851907730103e-01 6.147337704896926880e-02 1.991723179817199707e-01 7.467575371265411377e-02 -1.533217579126358032e-01
1.857806444168090820e-01 -2.591274976730346680e-01 -1.200273185968399048e-01 1.733847260475158691e-01 -2.475693970918655396e-01 -1.621479839086532593e-01 7.812280207872390747e-02 -3.792561888694763184e-01 1.882795393466949463e-01 3.731628134846687317e-02 -4.597972035408020020e-01 1.310274153947830200e-01 -1.710860989987850189e-02 2.615447938442230225e-01 -1.184099018573760986e-01 -2.006611041724681854e-02 -3.197213411331176758e-01 5.469432100653648376e-02 -3.879213333129882812e-02 -1.942281872034072876e-01 -1.295548975467681885e-01 1.470845937728881836e-02 9.237468987703323364e-02 -3.779802471399307251e-02 -6.546150427311658859e-03 -1.205637380480766296e-01 8.010802790522575378e-03 1.567274890840053558e-02 2.487389743328094482e-02 2.094563394784927368e-01 2.161766774952411652e-02 -1.911857575178146362e-01
1.552274227142333984e-01 -1.183906644582748413e-01 -8.061100542545318604e-02 2.730628848075866699e-02 -4.282702505588531494e-01 -1.096375808119773865e-01 -1.441583186388015747e-01 -2.639234960079193115e-01 2.197331488132476807e-01 2.098782062530517578e-01 -1.329339742660522461e-01 6.766471266746520996e-02 -3.048511967062950134e-02 2.107857167720794678e-01 -7.448738440871238708e-03 -4.000850021839141846e-02 -7.789012789726257324e-02 3.145981729030609131e-01 7.905454374849796295e-03 -1.331256628036499023e-01 -3.404988050460815430e-01 1.054011136293411255e-01 1.635137200355529785e-01 -2.075536549091339111e-01 1.737392693758010864e-01 -2.243008315563201904e-01 4.962375387549400330e-02 -7.987793534994125366e-02 6.104030460119247437e-02 3.010035753250122070e-01 6.139925867319107056e-02 -6.895142141729593277e-03
2.536156475543975830e-01 -2.245379090309143066e-01 2.956682443618774414e-01 1.692774742841720581e-01 -1.154951006174087524e-01 -6.524495780467987061e-02 -3.206468420103192329e-03 -1.546843796968460083e-01 -1.237158030271530151e-01 8.887552469968795776e-02 -5.244650244712829590e-01 1.728435754776000977e-01 -8.626584894955158234e-03 4.972564578056335449e-01 7.257650792598724365e-02 -6.406278163194656372e-02 1.727694869041442871e-01 -1.591693013906478882e-01 1.782715767621994019e-01 -8.747461438179016113e-02 3.194577246904373169e-02 -8.494680374860763550e-02 -7.247196882963180542e-02 5.304406955838203430e-02 3.951073065400123596e-02 4.082611296325922012e-03 4.220834933221340179e-03 2.983281761407852173e-02 -9.979926794767379761e-02 1.409976184368133545e-02 5.198680609464645386e-02 1.285883486270904541e-01
1.407646574079990387e-03 1.241769716143608093e-01 1.501083076000213623e-01 4.740682989358901978e-02 -3.860651701688766479e-02 1.656364947557449341e-01 3.821009397506713867e-02 2.125771716237068176e-02 1.174017600715160370e-02 4.979238659143447876e-02 7.030570413917303085e-04 5.567891523241996765e-02 -1.503753215074539185e-01 2.549135386943817139e-01 1.571503281593322754e-02 1.453969776630401611e-01 -1.107146292924880981e-01 1.578935235738754272e-01 -9.782629460096359253e-02 -8.418606221675872803e-02 4.216597676277160645e-01 3.460119068622589111e-01 9.352482110261917114e-02 -2.803113758563995361e-01 4.434787109494209290e-02 -5.181385204195976257e-02 1.554958969354629517e-01 2.240764945745468140e-01 -1.805812865495681763e-01 4.493077099323272705e-01 2.417288422584533691e-01 6.011084094643592834e-02
1.649529337882995605e-01 -1.031617000699043274e-01 9.739983826875686646e-02 -7.174336910247802734e-02 1.455012559890747070e-01 1.932120621204376221e-01 8.951801806688308716e-02 -1.318855434656143188e-01 1.933232843875885010e-01 9.507150202989578247e-02 -7.265494018793106079e-02 2.511740922927856445e-01 1.152123138308525085e-02 3.316627442836761475e-01 -2.350608557462692261e-01 1.392382010817527771e-02 -2.965326607227325439e-01 1.133728623390197754e-01 -3.216040432453155518e-01 -1.401413828134536743e-01 2.754427492618560791e-01 4.135493561625480652e-02 4.824569821357727051e-02 7.916499674320220947e-02 1.629052907228469849e-01 1.188864409923553467e-01 3.559539616107940674e-01 1.094527244567871094e-01 -2.425263822078704834e-01 7.865095138549804688e-02 8.803517371416091919e-02 -1.452843546867370605e-01
1.006899774074554443e-01 -1.072504222393035889e-01 -1.442736685276031494e-01 1.811406612396240234e-01 1.293707755394279957e-03 -9.320206195116043091e-02 7.872243970632553101e-02 -3.593738749623298645e-02 2.313501387834548950e-01 3.245737552642822266e-01 -3.210218548774719238e-01 7.984354346990585327e-02 1.276655346155166626e-01 2.437613755464553833e-01 -8.532920852303504944e-03 1.477206796407699585e-01 2.082797139883041382e-01 2.779451571404933929e-02 -1.196537688374519348e-01 -2.035594880580902100e-01 -1.806787401437759399e-01 -2.189630270004272461e-01 1.349974870681762695e-01 1.196800842881202698e-01 -3.432367742061614990e-01 6.507195532321929932e-02 1.293677389621734619e-01 -3.917727619409561157e-03 3.835004940629005432e-02 3.837777972221374512e-01 -1.535968035459518433e-01 1.358409672975540161e-01
7.730176299810409546e-02 -1.539873927831649780e-01 -3.534488379955291748e-01 1.587864160537719727e-01 -1.514378488063812256e-01 -5.811744928359985352e-02 -7.281972467899322510e-02 -1.205512359738349915e-01 2.916402220726013184e-01 4.273827373981475830e-01 -4.974512755870819092e-02 1.494102180004119873e-01 1.033145412802696228e-01 1.962699443101882935e-01 1.637098193168640137e-01 -1.144229844212532043e-01 -1.525706052780151367e-01 2.614392638206481934e-01 1.586322039365768433e-01 -2.355819940567016602e-02 4.007747396826744080e-02 1.347550302743911743e-01 -1.928567290306091309e-01 1.038367208093404770e-02 -1.144736856222152710e-01 -2.272907271981239319e-02 -1.839604228734970093e-02 1.284140162169933319e-03 -1.120286807417869568e-02 4.310169219970703125e-01 1.245133951306343079e-01 -5.147571861743927002e-02
-1.559498067945241928e-02 -1.668157726526260376e-01 -1.053957417607307434e-01 -1.412740796804428101e-01 -3.667432665824890137e-01 2.395267486572265625e-01 -9.035097062587738037e-02 -1.277912408113479614e-01 3.098878860473632812e-01 5.688852071762084961e-02 -3.085029423236846924e-01 2.218047082424163818e-01 1.075226143002510071e-01 1.344998478889465332e-01 -7.187131047248840332e-02 -1.413240563124418259e-02 -1.666846126317977905e-01 2.284944653511047363e-01 -1.276980787515640259e-01 -1.622980982065200806e-01 1.062244549393653870e-01 1.683509051799774170e-01 -8.318746834993362427e-02 3.880460932850837708e-02 -1.215522065758705139e-01 -1.005759611725807190e-01 -3.993656486272811890e-02 1.997052133083343506e-01 -1.908067055046558380e-02 4.324818551540374756e-01 -9.997274726629257202e-02 1.066818311810493469e-01
1.206501871347427368e-01 -3.221720457077026367e-01 -2.325884252786636353e-01 7.146143168210983276e-02 -3.823502957820892334e-01 2.924093604087829590e-01 -1.562086306512355804e-02 -1.177820786833763123e-01 4.514253884553909302e-02 9.836070984601974487e-02 -1.307647079229354858e-01 2.610813081264495850e-01 1.966294348239898682e-01 4.437485039234161377e-01 5.743539333343505859e-02 -2.080531977117061615e-02 -9.257809072732925415e-02 1.951097398996353149e-01 -7.001670449972152710e-02 -8.638267964124679565e-02 -6.760816276073455811e-02 -1.391746401786804199e-01 -2.840858697891235352e-02 1.710549890995025635e-01 -2.204625904560089111e-01 5.998530425131320953e-03 -3.929688537027686834e-04 -1.835012435913085938e-01 6.595528870820999146e-02 1.575358957052230835e-01 1.062811762094497681e-01 -6.755695492029190063e-02
1.277660876512527466e-01 -2.252498865127563477e-01 2.991449534893035889e-01 3.906476497650146484e-02 -2.156936824321746826e-01 -1.143813654780387878e-01 1.604231595993041992e-01 -3.680246695876121521e-02 1.726040542125701904e-01 2.218939960002899170e-01 -1.977873221039772034e-02 1.404433250427246094e-01 1.133383587002754211e-01 -1.037262752652168274e-01 8.856856822967529297e-02 -2.386590093374252319e-01 -2.144735753536224365e-01 -4.048619046807289124e-02 -9.300461411476135254e-02 1.069259550422430038e-02 -2.378526329994201660e-01 3.016407191753387451e-01 1.023641005158424377e-01 -1.150114387273788452e-01 3.810399472713470459e-01 8.192408084869384766e-02 1.121418923139572144e-01 -1.378158107399940491e-02 -9.674344211816787720e-02 2.667675912380218506e-01 4.642067849636077881e-02 3.043986558914184570e-01
-3.125754371285438538e-02 -2.311925143003463745e-01 -2.071006037294864655e-02 1.756594479084014893e-01 -2.548524141311645508e-01 -7.055383175611495972e-03 3.645811602473258972e-02 -1.095250844955444336e-01 -1.369183808565139771e-01 -4.717134288512170315e-04 -1.329668313264846802e-01 7.605928182601928711e-02 1.280050426721572876e-01 3.716512918472290039e-01 -1.119211316108703613e-01 -2.499575614929199219e-01 -1.195800751447677612e-01 7.808023691177368164e-02 -8.358763158321380615e-02 2.301787585020065308e-02 -2.579373717308044434e-01 1.708097159862518311e-01 2.262623049318790436e-02 9.604195505380630493e-02 -2.045709043741226196e-01 -1.323145925998687744e-01 2.956984937191009521e-01 -7.378310710191726685e-02 2.331750392913818359e-01 1.669268757104873657e-01 -1.938390731811523438e-01 3.985388875007629395e-01
7.517534308135509491e-03 1.417904794216156006e-01 1.240753680467605591e-01 1.916170120239257812e-01 7.513385266065597534e-02 2.263966649770736694e-01 -2.645361125469207764e-01 8.623680472373962402e-02 1.755855828523635864e-01 2.195667624473571777e-01 -2.472338527441024780e-01 3.225744068622589111e-01 -3.006072044372558594e-01 2.835746407508850098e-01 5.316194146871566772e-02 -1.478730291128158569e-01 2.109374403953552246e-01 1.844667084515094757e-02 2.047864794731140137e-01 -6.987015157938003540e-02 -4.305348172783851624e-02 5.942991748452186584e-02 1.580805480480194092e-01 -2.268093228340148926e-01 1.775390803813934326e-01 6.405478343367576599e-03 2.373767197132110596e-01 3.739735484123229980e-02 5.576496943831443787e-02 2.742949724197387695e-01 -8.164598047733306885e-02 -7.698927819728851318e-02
3.151982128620147705e-01 -1.453403383493423462e-01 2.278816401958465576e-01 2.629653736948966980e-02 -1.173029541969299316e-01 3.143700361251831055e-01 -6.898865848779678345e-02 7.193302363157272339e-02 -4.552782338578253984e-04 2.741649150848388672e-01 -1.344341039657592773e-01 2.258895151317119598e-02 2.271294035017490387e-02 3.146385550498962402e-01 1.618011109530925751e-02 1.288375556468963623e-01 -5.280877277255058289e-02 1.886797249317169189e-01 -5.942572653293609619e-02 -2.023731917142868042e-02 -1.296504307538270950e-02 4.874926805496215820e-01 7.050401065498590469e-03 3.584230244159698486e-01 -7.076548412442207336e-03 1.257010400295257568e-01 -1.239072605967521667e-01 -1.677940972149372101e-02 -9.577074646949768066e-02 1.675191372632980347e-01 1.043376773595809937e-01 7.738700509071350098e-02
7.821481674909591675e-02 -2.437042891979217529e-01 -8.402413874864578247e-02 2.463924288749694824e-01 8.165834471583366394e-03 8.484457619488239288e-03 7.278849929571151733e-02 2.042774558067321777e-01 2.290068715810775757e-01 1.507412642240524292e-01 -2.564039528369903564e-01 1.596232801675796509e-01 -3.668562322854995728e-02 3.054209426045417786e-02 -8.547584712505340576e-02 1.354330033063888550e-01 3.642215952277183533e-02 2.527888417243957520e-01 1.288414746522903442e-01 -1.523804571479558945e-02 1.088129878044128418e-01 1.502064019441604614e-01 4.667827486991882324e-02 2.894681394100189209e-01 4.508541226387023926e-01 2.031064126640558243e-03 1.431511938571929932e-01 -2.682346403598785400e-01 -4.515835084021091461e-03 1.957640945911407471e-01 -2.850765585899353027e-01 8.646725118160247803e-02
1.124562397599220276e-01 -2.642876282334327698e-02 1.104123964905738831e-01 3.169570267200469971e-01 -2.654481530189514160e-01 -1.951927989721298218e-01 2.293585427105426788e-02 -3.573485016822814941e-01 2.212259918451309204e-01 2.875544726848602295e-01 -2.195124626159667969e-01 -7.869274914264678955e-02 8.680442720651626587e-02 2.390960603952407837e-01 -6.710272282361984253e-02 -3.242096304893493652e-02 1.980842351913452148e-01 1.467481162399053574e-02 -2.391699142754077911e-02 -1.496535390615463257e-01 -2.237866260111331940e-02 -1.135103106498718262e-01 2.211811393499374390e-01 9.762580692768096924e-02 -1.385723352432250977e-01 8.782663382589817047e-03 1.324601918458938599e-01 -9.753728657960891724e-02 -1.644222438335418701e-01 4.153828322887420654e-01 -2.619138918817043304e-02 -9.621130302548408508e-03
-2.032108902931213379e-01 -1.940244808793067932e-02 9.145174920558929443e-02 3.682611286640167236e-01 -2.809430100023746490e-02 1.281638294458389282e-01 -1.187827140092849731e-01 -1.874147206544876099e-01 -1.078523471951484680e-01 1.686975806951522827e-01 -2.027664780616760254e-01 1.803041994571685791e-01 -3.615702688694000244e-01 3.240353167057037354e-01 -6.515321880578994751e-02 -1.580382511019706726e-02 1.860198192298412323e-02 1.606983505189418793e-02 2.286536693572998047e-01 8.761691302061080933e-02 1.824909299612045288e-01 1.760427057743072510e-01 -5.375089123845100403e-02 -1.405913382768630981e-01 1.405298411846160889e-01 -2.787129580974578857e-02 3.484234809875488281e-01 -1.263975799083709717e-01 4.637148231267929077e-02 2.372032850980758667e-01 -3.164953365921974182e-02 1.706697940826416016e-01
-2.083773761987686157e-01 -1.163617745041847229e-01 9.889549016952514648e-02 3.541122972965240479e-01 -9.199650585651397705e-02 3.193166851997375488e-01 -3.685322823002934456e-03 5.774305388331413269e-02 1.170142367482185364e-01 1.293593049049377441e-01 -1.053719818592071533e-01 2.099778130650520325e-02 2.696768045425415039e-01 1.412775069475173950e-01 8.381489664316177368e-02 3.589393794536590576e-01 -1.443845778703689575e-01 2.372656762599945068e-01 5.062451586127281189e-02 -2.741431072354316711e-02 -9.672064334154129028e-02 1.480193249881267548e-02 1.503868401050567627e-01 6.732147932052612305e-02 2.619546353816986084e-01 7.221423834562301636e-02 2.668721675872802734e-01 -7.946428842842578888e-03 -6.068395450711250305e-02 3.170664310455322266e-01 7.291744649410247803e-02 -2.274706065654754639e-01
2.357422262430191040e-01 -8.653885871171951294e-02 3.358709812164306641e-01 1.124342307448387146e-01 -1.250180602073669434e-01 3.829502463340759277e-01 -1.163530573248863220e-01 -1.673548296093940735e-02 -1.167525537312030792e-03 3.047440946102142334e-01 -1.692832559347152710e-01 -2.993514388799667358e-02 7.427829317748546600e-03 4.548611864447593689e-02 2.417518347501754761e-01 1.138099059462547302e-01 2.254797145724296570e-02 5.807260796427726746e-02 2.543730139732360840e-01 -1.371954530477523804e-01 1.177330911159515381e-01 3.370853066444396973e-01 1.385315954685211182e-01 1.838375478982925415e-01 7.384813576936721802e-02 3.974228166043758392e-03 3.424263000488281250e-01 -5.235753580927848816e-02 1.056269556283950806e-01 3.997975587844848633e-02 -1.696647554636001587e-01 6.746262311935424805e-02
1.666124612092971802e-01 1.326984018087387085e-01 1.039173603057861328e-01 -2.228648662567138672e-01 3.705948963761329651e-02 5.496591702103614807e-02 -2.195802479982376099e-01 2.283624410629272461e-01 1.617216318845748901e-01 2.361573837697505951e-02 -1.408906280994415283e-01 9.227620810270309448e-02 -1.622829884290695190e-01 3.214885890483856201e-01 2.526345551013946533e-01 1.702151894569396973e-01 3.295951709151268005e-02 3.068874478340148926e-01 -1.425735056400299072e-01 -5.186761170625686646e-02 6.204571947455406189e-02 2.090642750263214111e-01 1.119624301791191101e-01 5.463190749287605286e-02 1.991497427225112915e-01 1.266336590051651001e-01 1.806962937116622925e-01 -1.423100978136062622e-01 3.347867727279663086e-02 2.819644212722778320e-01 1.454076915979385376e-01 3.465686440467834473e-01
7.638954371213912964e-02 1.689545111730694771e-03 -7.429871708154678345e-02 6.642128527164459229e-02 -7.847817242145538330e-02 3.371352329850196838e-02 8.686481043696403503e-03 2.967068739235401154e-02 -2.211673744022846222e-02 1.503165960311889648e-01 -6.046915426850318909e-02 3.753252327442169189e-01 -1.995635330677032471e-01 7.644650340080261230e-02 2.860566973686218262e-01 -4.576585814356803894e-02 -1.102946884930133820e-02 3.511061072349548340e-01 2.701863944530487061e-01 -3.179623931646347046e-02 6.125425919890403748e-02 1.689352840185165405e-01 3.076663911342620850e-01 1.303680008277297020e-03 2.598224580287933350e-01 -2.665548026561737061e-02 7.554197311401367188e-02 4.616315290331840515e-02 -2.950823903083801270e-01 3.588006496429443359e-01 2.156821936368942261e-01 -1.266083866357803345e-01
1.943755596876144409e-01 -2.320085763931274414e-01 -4.584129154682159424e-02 -6.917304545640945435e-02 -3.435113728046417236e-01 1.294302046298980713e-01 1.970454603433609009e-01 -2.004170417785644531e-01 9.565942734479904175e-02 -6.229738891124725342e-02 -2.975328266620635986e-01 2.111537456512451172e-01 2.587566711008548737e-02 1.175491213798522949e-01 1.399186998605728149e-01 5.844543501734733582e-02 -9.846279025077819824e-02 2.852104902267456055e-01 2.656077407300472260e-02 -1.794926226139068604e-01 1.373032331466674805e-01 2.581180632114410400e-01 -1.190921813249588013e-01 -1.035751253366470337e-01 -3.361517786979675293e-01 5.946144461631774902e-02 1.475402712821960449e-01 7.397416234016418457e-02 -1.748640239238739014e-01 2.224418520927429199e-01 -1.677242070436477661e-01 1.334916502237319946e-01
-8.292088657617568970e-02 1.765291951596736908e-02 2.812084853649139404e-01 1.488282531499862671e-01 5.169059336185455322e-02 -1.060364674776792526e-02 1.164205670356750488e-01 2.195227295160293579e-01 -1.886657476425170898e-01 2.104057520627975464e-01 -2.137116342782974243e-01 2.339027971029281616e-01 1.094682291150093079e-01 1.784312278032302856e-01 -2.396207749843597412e-01 -1.918423622846603394e-01 -1.555670648813247681e-01 2.219462990760803223e-01 -1.766234636306762695e-01 -2.292904555797576904e-01 1.859080493450164795e-01 8.806811273097991943e-02 1.664550304412841797e-01 -2.217156998813152313e-02 1.129350364208221436e-01 6.185951083898544312e-02 3.869987428188323975e-01 2.576690614223480225e-01 -1.965146511793136597e-01 6.900356709957122803e-02 3.793374449014663696e-02 5.879089981317520142e-02
1.348917037248611450e-01 -2.643323242664337158e-01 1.213768869638442993e-01 4.690554440021514893e-01 2.350784279406070709e-02 8.971328288316726685e-02 -2.874476909637451172e-01 -7.813668251037597656e-02 1.763402372598648071e-01 1.814783960580825806e-01 -1.747422963380813599e-01 1.569209843873977661e-01 -2.537001073360443115e-01 1.141440719366073608e-01 3.135381266474723816e-02 -1.290643811225891113e-01 -1.855549961328506470e-01 7.956283539533615112e-02 -2.218374423682689667e-02 -8.458155207335948944e-03 -5.466695502400398254e-02 7.882543653249740601e-02 1.635590195655822754e-01 -2.604256868362426758e-01 3.118178248405456543e-02 1.705574989318847656e-01 1.336398273706436157e-01 1.510006934404373169e-01 2.849037349224090576e-01 7.811932265758514404e-02 -2.420775741338729858e-01 6.273049861192703247e-02
1.179743632674217224e-01 -2.995362877845764160e-01 2.631832659244537354e-02 1.745421886444091797e-01 -2.561930716037750244e-01 1.555854976177215576e-01 -9.623021632432937622e-02 1.677364460192620754e-03 1.815666407346725464e-01 2.965039908885955811e-01 -1.569249480962753296e-01 1.718685925006866455e-01 1.934957355260848999e-01 1.501867473125457764e-01 -2.531467378139495850e-01 -1.665461435914039612e-02 1.399316452443599701e-02 2.192784100770950317e-01 -1.589100509881973267e-01 -1.752644181251525879e-01 -2.810402512550354004e-01 1.146547198295593262e-01 -2.334976047277450562e-01 9.810998290777206421e-02 2.402188442647457123e-02 -1.246458962559700012e-01 -4.299781471490859985e-02 -2.953936755657196045e-01 5.433617159724235535e-02 2.667021565139293671e-02 1.325195878744125366e-01 2.823564112186431885e-01
-1.275738328695297241e-01 -4.249026998877525330e-02 4.881924763321876526e-02 2.982111275196075439e-01 1.079792231321334839e-01 1.238848492503166199e-01 -9.863489121198654175e-02 -1.341893970966339111e-01 1.254987865686416626e-01 1.525183767080307007e-01 -3.821285963058471680e-01 2.019443362951278687e-01 4.342585429549217224e-02 2.158113420009613037e-01 -1.654562205076217651e-01 -4.164752662181854248e-01 -1.886483430862426758e-01 1.721564382314682007e-01 -2.937301695346832275e-01 -8.204319328069686890e-02 -3.375081717967987061e-02 1.825090199708938599e-01 1.790151149034500122e-01 1.269526034593582153e-01 -4.847290739417076111e-02 9.817753732204437256e-02 2.289516776800155640e-01 8.676428347826004028e-03 6.533736363053321838e-03 1.140811890363693237e-01 -1.739037185907363892e-01 1.101434081792831421e-01
1.892205923795700073e-01 -1.586205810308456421e-01 1.749447733163833618e-01 3.275929093360900879e-01 4.241257160902023315e-02 8.845638483762741089e-02 -3.743724152445793152e-02 1.535477489233016968e-01 -2.496328204870223999e-02 1.819702088832855225e-01 -2.950298190116882324e-01 -4.115308821201324463e-02 -8.702360093593597412e-02 1.047747880220413208e-01 -7.458176463842391968e-02 -1.314637996256351471e-02 -3.163874149322509766e-02 8.715443313121795654e-02 -1.566213369369506836e-01 -1.074434816837310791e-01 -3.886257708072662354e-01 3.115316480398178101e-02 3.330617249011993408e-01 -2.862568795680999756e-01 -6.849101278930902481e-03 6.755533069372177124e-02 -8.274213969707489014e-02 5.283039435744285583e-02 -1.097406223416328430e-01 4.453427791595458984e-01 -1.886828243732452393e-02 7.231833785772323608e-02
8.955731056630611420e-03 -3.296585083007812500e-01 2.108930200338363647e-01 2.752198278903961182e-01 2.156281918287277222e-01 1.208372861146926880e-01 -2.042379528284072876e-01 -2.740123867988586426e-01 1.237302646040916443e-01 3.120597004890441895e-01 1.228945478796958923e-01 6.837682425975799561e-02 5.289904028177261353e-02 2.249451577663421631e-01 -5.506467074155807495e-02 8.574204891920089722e-02 -2.189792543649673462e-01 4.564692452549934387e-02 -1.382419914007186890e-01 -3.761377930641174316e-02 -4.046367853879928589e-02 8.356990292668342590e-03 -1.539765484631061554e-02 -8.597499877214431763e-02 6.433960795402526855e-02 -5.420783907175064087e-02 2.244306653738021851e-01 9.009501338005065918e-02 -2.120389789342880249e-01 3.162543475627899170e-01 -3.098213970661163330e-01 -1.022287607192993164e-01
2.712093591690063477e-01 -1.991746425628662109e-01 2.669441699981689453e-01 3.104091286659240723e-01 -1.226286888122558594e-01 1.059197187423706055e-01 6.920871883630752563e-02 6.462173163890838623e-02 -1.672691479325294495e-02 2.112173736095428467e-01 -1.837086826562881470e-01 2.902899086475372314e-01 -1.075194925069808960e-01 2.514884471893310547e-01 5.337821319699287415e-02 3.824523836374282837e-02 -1.404583901166915894e-01 1.100186556577682495e-01 -4.666901752352714539e-02 6.420791894197463989e-02 -7.464689016342163086e-02 1.184889525175094604e-01 1.085422635078430176e-01 -2.503340542316436768e-01 -1.879513114690780640e-01 7.372512668371200562e-02 1.675660908222198486e-01 -1.067085787653923035e-01 2.631206810474395752e-01 2.211285680532455444e-01 -2.786753773689270020e-01 -1.835774928331375122e-01
8.620694279670715332e-02 -5.219493806362152100e-02 2.979555726051330566e-01 4.832161664962768555e-01 -2.768166363239288330e-01 -1.316819898784160614e-02 -7.759614847600460052e-03 1.111326813697814941e-01 2.886314392089843750e-01 2.244929820299148560e-01 -2.617970108985900879e-01 1.812404245138168335e-01 6.153585016727447510e-02 1.592584401369094849e-01 5.233142897486686707e-02 -1.249511316418647766e-01 -1.832470595836639404e-01 1.459001153707504272e-01 -1.076002344489097595e-01 -1.288649439811706543e-02 -2.438390254974365234e-01 -1.944469287991523743e-02 3.673179820179939270e-02 -1.698083728551864624e-01 3.878062218427658081e-02 6.280183047056198120e-02 1.134194806218147278e-01 -8.134378492832183838e-02 1.916518062353134155e-01 1.181539818644523621e-01 -2.343422770500183105e-01 -9.273033589124679565e-02
-1.338202357292175293e-01 -1.434330642223358154e-01 1.391891390085220337e-02 1.178915947675704956e-01 -2.743064463138580322e-01 2.329964339733123779e-01 1.575229912996292114e-01 8.033850463107228279e-04 3.330632150173187256e-01 1.093015223741531372e-01 -2.029537707567214966e-01 -1.160845831036567688e-01 3.434670567512512207e-01 2.892142832279205322e-01 1.788281202316284180e-01 3.214404731988906860e-02 -4.861649870872497559e-02 1.561771631240844727e-01 -3.584093600511550903e-02 1.959639191627502441e-01 -1.256426572799682617e-01 1.983605325222015381e-01 1.384528130292892456e-01 -3.630140423774719238e-02 2.671953737735748291e-01 1.569437086582183838e-01 2.528526782989501953e-01 2.821711078286170959e-02 -2.188727706670761108e-01 1.320956051349639893e-01 -8.098164200782775879e-02 -7.862158119678497314e-02
-8.237133920192718506e-02 -1.408667415380477905e-01 3.170230686664581299e-01 4.800765588879585266e-02 -2.910109795629978180e-02 -2.048205584287643433e-01 -2.243554741144180298e-01 2.068454623222351074e-01 2.786293327808380127e-01 6.468908395618200302e-03 -2.254755049943923950e-01 2.092777788639068604e-01 -3.933159410953521729e-01 1.502090543508529663e-01 6.722087413072586060e-02 1.105078011751174927e-01 1.580881029367446899e-01 8.920419961214065552e-02 7.733388245105743408e-02 -2.348336279392242432e-01 -5.047561600804328918e-02 1.291260272264480591e-01 5.495540425181388855e-02 4.149588569998741150e-02 5.168462917208671570e-02 -3.146413713693618774e-02 9.776047617197036743e-02 1.513760089874267578e-01 -1.729313731193542480e-01 2.628381550312042236e-01 -1.431340277194976807e-01 3.077200949192047119e-01
-1.519063115119934082e-01 -2.423358112573623657e-01 -8.802537620067596436e-02 3.846494853496551514e-01 -3.938634321093559265e-02 -5.387445166707038879e-02 3.432956710457801819e-02 1.390274316072463989e-01 1.519400030374526978e-01 1.237925067543983459e-01 -3.025082945823669434e-01 4.767239466309547424e-02 -1.221059449017047882e-02 7.984385639429092407e-02 1.690913885831832886e-01 1.561529189348220825e-01 4.951773583889007568e-02 2.136667519807815552e-01 -9.847533702850341797e-02 -9.825079143047332764e-02 6.714584771543741226e-03 3.990621268749237061e-01 -3.328387439250946045e-01 1.889456361532211304e-01 1.518481820821762085e-01 9.083665907382965088e-02 -4.274342791177332401e-04 -1.414565648883581161e-02 -1.615145504474639893e-01 2.456568628549575806e-01 -3.854799643158912659e-02 2.305986881256103516e-01
2.556333243846893311e-01 -1.752645820379257202e-01 2.828034460544586182e-01 1.353635787963867188e-01 4.748242720961570740e-02 -1.271829940378665924e-02 1.345892529934644699e-02 -5.827937647700309753e-02 -1.292898356914520264e-01 2.193230539560317993e-01 -2.657189667224884033e-01 3.487178590148687363e-03 1.170415058732032776e-01 3.191961944103240967e-01 1.469087903387844563e-03 5.737408623099327087e-02 5.900584533810615540e-02 1.838675141334533691e-01 1.806120425462722778e-01 1.343621313571929932e-01 1.028308421373367310e-01 1.661570370197296143e-01 1.201143208891153336e-02 1.224742233753204346e-01 2.837689518928527832e-01 3.428897559642791748e-01 1.846649944782257080e-01 -3.846759200096130371e-01 -4.801971837878227234e-02 9.687156230211257935e-02 8.743014186620712280e-02 6.726486980915069580e-02
1.552799995988607407e-02 -2.873860299587249756e-01 2.487790435552597046e-01 -3.543089143931865692e-03 -1.031713262200355530e-01 2.565671503543853760e-02 5.028844252228736877e-02 1.330251693725585938e-01 2.940243482589721680e-01 -1.686164289712905884e-01 -8.941276371479034424e-02 -3.716795006766915321e-03 -3.801697492599487305e-01 2.599160671234130859e-01 -4.717969894409179688e-02 -6.992582231760025024e-02 -1.776072941720485687e-02 2.274521142244338989e-01 -2.923235595226287842e-01 1.963263093784917146e-05 -6.131800636649131775e-02 1.666140742599964142e-02 1.110637560486793518e-01 2.605348229408264160e-01 1.248552277684211731e-01 1.305195987224578857e-01 3.575964272022247314e-01 -1.183643937110900879e-01 -1.766900420188903809e-01 1.392772495746612549e-01 7.086546719074249268e-02 1.724621653556823730e-01
9.964737296104431152e-02 -3.105826973915100098e-01 1.409432739019393921e-01 2.257267981767654419e-01 -9.558502584695816040e-02 1.165603920817375183e-01 -2.005605548620223999e-01 2.110094875097274780e-01 1.795479282736778259e-02 7.687462866306304932e-02 -2.853635251522064209e-01 8.040597289800643921e-02 1.104053929448127747e-01 2.849932014942169189e-01 -8.126001805067062378e-02 1.214158535003662109e-01 6.794769316911697388e-03 1.078593209385871887e-01 -3.745605051517486572e-02 9.442437440156936646e-02 2.595760822296142578e-01 -1.598376184701919556e-01 1.745970547199249268e-01 2.399959564208984375e-01 4.226240813732147217e-01 -1.195914000272750854e-01 2.610097527503967285e-01 -1.295079141855239868e-01 4.080808162689208984e-02 1.036727055907249451e-01 -1.147491037845611572e-01 -5.724290385842323303e-03
6.213743612170219421e-02 -3.311506509780883789e-01 2.281441241502761841e-01 1.362982541322708130e-01 7.107873260974884033e-02 1.412264257669448853e-01 -5.423531308770179749e-02 3.248776867985725403e-02 -4.720846563577651978e-02 3.046202957630157471e-01 -1.366876363754272461e-01 1.404734607785940170e-02 7.713516056537628174e-02 2.439912557601928711e-01 3.277760744094848633e-01 -4.839618224650621414e-03 -5.477930232882499695e-02 -2.412343770265579224e-02 -1.770591549575328827e-02 1.430512219667434692e-01 -4.046154022216796875e-02 2.519179880619049072e-01 9.359310567378997803e-02 -1.937788277864456177e-01 3.804536461830139160e-01 2.518443465232849121e-01 -1.305847764015197754e-01 -7.883804291486740112e-02 -1.267891842871904373e-02 2.576926052570343018e-01 -2.531680166721343994e-01 -4.630209878087043762e-02
-4.309552907943725586e-02 -1.973384320735931396e-01 3.880563005805015564e-02 1.319099217653274536e-01 -6.143604964017868042e-02 -3.915960341691970825e-02 -8.979574777185916901e-04 1.515832841396331787e-01 -2.360241673886775970e-02 8.835934102535247803e-02 -3.658172786235809326e-01 5.680884718894958496e-01 9.328550100326538086e-02 2.211596220731735229e-01 -4.336086567491292953e-03 -1.869226098060607910e-01 -2.090400457382202148e-01 2.871048264205455780e-02 -2.978634834289550781e-01 -1.649158447980880737e-01 3.670702874660491943e-02 -1.325194984674453735e-01 1.686630398035049438e-01 -8.740831911563873291e-02 1.206875964999198914e-01 1.246053054928779602e-01 2.626701891422271729e-01 1.299275457859039307e-01 -1.435862630605697632e-01 -3.766135871410369873e-02 2.944942936301231384e-02 -1.464455854147672653e-02
-3.319393843412399292e-02 3.382661566138267517e-02 3.339975699782371521e-02 -8.069947361946105957e-02 -2.438556998968124390e-01 2.751994431018829346e-01 1.602633446455001831e-01 -6.670942902565002441e-02 2.798217535018920898e-01 -2.387147955596446991e-02 -3.936847746372222900e-01 9.568841010332107544e-02 -3.686731308698654175e-02 1.766299456357955933e-01 -2.924987860023975372e-02 -1.127944812178611755e-01 -6.173773854970932007e-02 1.401188969612121582e-01 -2.338664978742599487e-01 -3.265858888626098633e-01 -2.297197729349136353e-01 9.806200861930847168e-02 -9.732992202043533325e-02 5.908171087503433228e-02 -1.474057231098413467e-02 2.271850258111953735e-01 2.659516632556915283e-01 8.423392474651336670e-02 1.565443426370620728e-01 1.725655198097229004e-01 -3.684749826788902283e-02 3.003250956535339355e-01
1.233211997896432877e-02 -2.884214222431182861e-01 -7.168515026569366455e-02 -4.574036225676536560e-02 -2.347519099712371826e-01 2.396523505449295044e-01 -2.181107848882675171e-01 1.266682595014572144e-01 2.515256702899932861e-01 1.873388290405273438e-01 1.464125961065292358e-01 -6.642190366983413696e-02 7.375049591064453125e-02 2.967640198767185211e-02 1.795810461044311523e-01 -7.003304362297058105e-02 -2.432936578989028931e-01 1.933410167694091797e-01 -1.196879148483276367e-01 -2.185919433832168579e-01 6.623503565788269043e-02 2.953777611255645752e-01 -1.457973476499319077e-02 -2.152471244335174561e-01 6.020082533359527588e-02 1.697975546121597290e-01 3.704504072666168213e-01 4.300604388117790222e-02 -8.507617563009262085e-02 2.941696345806121826e-01 -1.666815206408500671e-02 -5.602499842643737793e-02
1.559872627258300781e-01 -4.166506230831146240e-02 1.457696706056594849e-01 -1.528094559907913208e-01 9.052909165620803833e-02 2.642381787300109863e-01 4.062942788004875183e-02 1.109472066164016724e-01 2.019485086202621460e-01 7.118493318557739258e-02 -1.341702789068222046e-01 5.020686388015747070e-01 -1.569097489118576050e-02 2.569147050380706787e-01 -1.548590697348117828e-02 -2.195611000061035156e-01 -2.736504077911376953e-01 8.460902422666549683e-02 -2.048672139644622803e-01 -2.690748572349548340e-01 -3.607542812824249268e-02 -1.221462190151214600e-01 2.628096751868724823e-02 1.270297616720199585e-01 1.347505003213882446e-01 -6.061518937349319458e-02 1.453627943992614746e-01 3.961031883955001831e-02 1.022635400295257568e-02 3.270673751831054688e-01 -4.926256462931632996e-02 -1.524219363927841187e-01
1.063348129391670227e-01 -4.383623898029327393e-01 1.671444624662399292e-01 2.262082993984222412e-01 -2.331950366497039795e-01 -4.228967800736427307e-02 -8.992643654346466064e-02 1.483383625745773315e-01 -5.178994312882423401e-02 2.794927358627319336e-02 -1.201307624578475952e-01 1.105367466807365417e-01 3.097057528793811798e-02 1.253154575824737549e-01 3.491844609379768372e-02 1.599886417388916016e-01 -1.599889248609542847e-01 1.508073955774307251e-01 1.780987977981567383e-01 -5.473413467407226562e-01 -9.787750989198684692e-02 4.619782418012619019e-02 -7.943663001060485840e-02 1.699251979589462280e-01 -7.343319058418273926e-02 1.323084533214569092e-01 2.471966296434402466e-01 -6.157595291733741760e-02 -1.223213449120521545e-01 3.728255257010459900e-02 1.477181613445281982e-01 7.115806639194488525e-02
5.649076774716377258e-02 -2.069397717714309692e-01 6.802404671907424927e-02 2.012358605861663818e-02 -1.695716381072998047e-01 -8.808556199073791504e-02 -8.587212860584259033e-02 -7.833299227058887482e-03 2.120968848466873169e-01 -2.266639494337141514e-04 -4.241640269756317139e-01 2.449438720941543579e-01 6.162614747881889343e-02 4.099167585372924805e-01 -7.491762936115264893e-02 1.776833832263946533e-01 -2.575364112854003906e-01 8.903362601995468140e-02 1.635541170835494995e-01 -3.437295258045196533e-01 -1.327767819166183472e-01 1.092762202024459839e-01 -2.025472521781921387e-01 2.633416652679443359e-01 1.522303819656372070e-01 8.645768277347087860e-03 -3.035414963960647583e-02 1.619685441255569458e-02 -1.005037948489189148e-01 -5.611195415258407593e-02 -4.104302264750003815e-03 1.195664331316947937e-01
2.932594716548919678e-01 -2.612299621105194092e-01 2.079340517520904541e-01 3.332211077213287354e-02 8.945626765489578247e-02 1.541799157857894897e-01 -3.891633125022053719e-03 3.917002677917480469e-02 -1.115669012069702148e-01 1.718993037939071655e-01 -1.988280117511749268e-01 3.814660310745239258e-01 2.212336361408233643e-01 2.240372598171234131e-01 1.054030060768127441e-01 -8.619720488786697388e-02 -1.488498151302337646e-01 7.275713980197906494e-02 1.035289317369461060e-01 6.687188148498535156e-02 -8.609716594219207764e-02 1.284864395856857300e-01 1.491412222385406494e-01 -1.885557919740676880e-01 -8.981887996196746826e-02 -1.432236433029174805e-01 2.008926123380661011e-01 2.466174773871898651e-02 -3.678555786609649658e-01 9.521709755063056946e-03 6.984720006585121155e-03 3.066005706787109375e-01
-1.462351083755493164e-01 -2.541065514087677002e-01 4.621395096182823181e-02 2.855575978755950928e-01 -5.834440886974334717e-02 -1.840385980904102325e-02 -2.439942806959152222e-01 -1.927481777966022491e-02 -7.903929799795150757e-02 1.439057439565658569e-01 -1.845208108425140381e-01 3.179017305374145508e-01 -2.411052882671356201e-01 -1.169557049870491028e-01 1.793177053332328796e-02 1.397504936903715134e-02 -1.817729510366916656e-02 2.415094524621963501e-01 5.162789300084114075e-02 -8.671206235885620117e-02 1.767995804548263550e-01 3.850592076778411865e-01 -2.457885071635246277e-02 -1.199268698692321777e-01 3.347576260566711426e-01 1.760907918214797974e-01 1.569250971078872681e-01 -9.654168388806283474e-04 -4.810984432697296143e-02 -1.132562640123069286e-03 1.597081273794174194e-01 2.710162103176116943e-01
1.633372902870178223e-01 -2.679238915443420410e-01 3.306961804628372192e-02 -4.293628968298435211e-03 -4.338614270091056824e-02 8.198231458663940430e-02 -2.069113999605178833e-01 9.644076228141784668e-02 2.156345695257186890e-01 1.078548505902290344e-01 -7.979138940572738647e-02 -6.224891543388366699e-02 -2.924199998378753662e-01 1.554690003395080566e-01 3.350811898708343506e-01 1.319222301244735718e-01 -3.445482552051544189e-01 -6.027638167142868042e-02 -3.089654445648193359e-02 -2.009403891861438751e-03 -1.537124216556549072e-01 7.054855674505233765e-02 -2.414209395647048950e-02 2.255005538463592529e-01 2.350393384695053101e-01 1.558344513177871704e-01 3.281396627426147461e-01 -2.368527948856353760e-01 -1.425763815641403198e-01 1.954027861356735229e-01 1.476727873086929321e-01 7.078208774328231812e-02
-4.292091354727745056e-03 -3.155859932303428650e-02 -2.493000626564025879e-01 4.029150605201721191e-01 3.535424917936325073e-02 -2.947192452847957611e-02 1.028683781623840332e-01 2.314823679625988007e-02 1.342378109693527222e-01 1.478545665740966797e-01 -1.334629803895950317e-01 1.780987679958343506e-01 -2.676820158958435059e-01 2.682708501815795898e-01 -1.794840022921562195e-02 1.177429184317588806e-01 1.837431937456130981e-01 3.929060399532318115e-01 -6.065458059310913086e-02 -1.981652677059173584e-01 1.035612896084785461e-01 1.661686450242996216e-01 6.589329987764358521e-02 2.490355819463729858e-01 2.360169440507888794e-01 5.373771488666534424e-02 -7.745506614446640015e-02 -1.425650864839553833e-01 -4.492668434977531433e-02 2.052178829908370972e-01 7.310889661312103271e-02 2.094312608242034912e-01
1.920604556798934937e-01 7.443326711654663086e-02 -1.281445473432540894e-01 2.860219180583953857e-01 -9.005724638700485229e-02 3.041090071201324463e-01 -5.498949065804481506e-02 1.275768578052520752e-01 2.778203487396240234e-01 2.394503802061080933e-01 -2.582738101482391357e-01 2.413361668586730957e-01 -2.269807755947113037e-01 7.475468516349792480e-02 9.348133206367492676e-02 -3.078408539295196533e-02 -3.165646493434906006e-01 -9.621415287256240845e-02 2.705940902233123779e-01 -3.812424466013908386e-02 -2.056514322757720947e-01 -7.415861636400222778e-02 -4.627941548824310303e-02 1.569669097661972046e-01 1.955473870038986206e-01 3.133637085556983948e-02 5.370656773447990417e-02 3.312166407704353333e-02 4.001503810286521912e-02 3.022447526454925537e-01 -3.507741540670394897e-02 1.307038813829421997e-01
2.184309959411621094e-01 -3.457513749599456787e-01 3.129043057560920715e-02 3.484773337841033936e-01 5.416075233370065689e-03 9.177823364734649658e-02 -1.284528672695159912e-01 6.799120455980300903e-02 3.274603784084320068e-01 2.492782473564147949e-01 -1.400514692068099976e-01 1.058645546436309814e-01 -2.376432418823242188e-01 -2.372069284319877625e-02 -8.273544907569885254e-02 -2.882217057049274445e-02 -2.774336002767086029e-02 2.033718377351760864e-01 -9.948646277189254761e-02 6.749802827835083008e-02 -1.900917887687683105e-01 9.391790628433227539e-02 4.297029227018356323e-02 -1.835099756717681885e-01 -7.349443435668945312e-02 1.682697832584381104e-01 -4.610790312290191650e-02 1.017577722668647766e-01 3.344898298382759094e-02 4.289192259311676025e-01 -2.177848368883132935e-01 -8.341412991285324097e-03
-2.024301700294017792e-02 -4.076815843582153320e-01 -9.056477248668670654e-02 3.425951004028320312e-01 -1.362444758415222168e-01 1.122404932975769043e-01 6.618003547191619873e-02 8.817534893751144409e-02 7.435983419418334961e-02 1.632429659366607666e-01 -3.672419488430023193e-01 2.590394318103790283e-01 -1.362341195344924927e-01 -1.028983015567064285e-02 2.564647495746612549e-01 2.096965312957763672e-01 1.265231817960739136e-01 1.039425805211067200e-01 -1.610158234834671021e-01 -1.633022427558898926e-01 1.553030461072921753e-01 1.361798942089080811e-01 -3.587108105421066284e-02 3.225539326667785645e-01 3.651082888245582581e-02 -6.890330463647842407e-02 1.277862787246704102e-01 2.365865185856819153e-02 -2.066946923732757568e-01 -3.537959652021527290e-03 -1.227226294577121735e-02 9.319993853569030762e-02
-5.867139995098114014e-02 -1.993270516395568848e-01 8.073616772890090942e-02 1.037756130099296570e-01 3.341952338814735413e-02 5.307238548994064331e-02 -9.942605346441268921e-02 -2.429874092340469360e-01 5.550197511911392212e-02 2.050992250442504883e-01 -3.201566338539123535e-01 4.970306754112243652e-01 -1.270401477813720703e-01 1.454847902059555054e-01 -7.978478097356855869e-04 3.976573422551155090e-02 2.908510267734527588e-01 1.678379178047180176e-01 4.681070521473884583e-02 -8.465134352445602417e-02 2.199111878871917725e-01 2.378928661346435547e-01 -7.310176640748977661e-02 -1.144436225295066833e-01 2.309394478797912598e-01 1.302034705877304077e-01 1.870944648981094360e-01 5.814800783991813660e-02 1.026198044419288635e-01 -4.221360757946968079e-02 7.910683751106262207e-02 2.456529736518859863e-01
9.369126707315444946e-02 -3.585864007472991943e-01 -7.061659544706344604e-02 3.093566894531250000e-01 1.370532363653182983e-01 9.122071415185928345e-02 1.148560177534818649e-02 1.033196374773979187e-01 1.464853733777999878e-01 2.997697293758392334e-01 -2.043886333703994751e-01 1.203930452466011047e-01 -1.073621213436126709e-01 2.049814760684967041e-01 -2.254983782768249512e-02 -6.957399100065231323e-02 5.460694059729576111e-02 1.790377944707870483e-01 1.624748855829238892e-01 6.818234175443649292e-02 1.452817916870117188e-01 -5.820880457758903503e-02 2.498583048582077026e-01 2.024753987789154053e-01 3.741799294948577881e-01 -1.661438308656215668e-02 2.439207136631011963e-01 -2.801265716552734375e-01 3.015231527388095856e-02 9.352086484432220459e-02 -3.121149912476539612e-02 1.211100444197654724e-01
3.293223083019256592e-01 -3.153882324695587158e-01 1.325928568840026855e-01 2.474920637905597687e-02 6.091394647955894470e-02 7.452145218849182129e-02 -9.793119505047798157e-03 1.365949809551239014e-01 1.423325091600418091e-01 2.878677845001220703e-01 -1.303809285163879395e-01 1.401261687278747559e-01 2.392226010560989380e-01 7.646221201866865158e-03 2.256967723369598389e-01 4.938614740967750549e-02 -1.979534029960632324e-01 1.014003008604049683e-01 3.026892244815826416e-01 -9.175700694322586060e-02 6.263284385204315186e-02 2.828247547149658203e-01 -1.507739871740341187e-01 2.136101722717285156e-01 1.841976642608642578e-01 8.373382687568664551e-02 4.824203625321388245e-02 2.084209918975830078e-01 1.470788121223449707e-01 2.090591341257095337e-01 1.128289252519607544e-01 1.699509173631668091e-01
2.706452608108520508e-01 -1.644004583358764648e-01 4.843807220458984375e-02 2.463722527027130127e-01 -9.868901222944259644e-02 1.118328720331192017e-01 -1.018453836441040039e-01 1.655642837285995483e-01 8.421522378921508789e-02 1.583729386329650879e-01 -3.551884591579437256e-01 -2.705196291208267212e-02 1.294669359922409058e-01 2.162523269653320312e-01 -3.522576391696929932e-02 2.030064612627029419e-01 4.864099249243736267e-02 2.593039870262145996e-01 -6.810154765844345093e-02 1.247131228446960449e-01 2.821286618709564209e-01 -2.110804244875907898e-02 2.774355411529541016e-01 3.251985087990760803e-02 3.527353107929229736e-01 -8.467045612633228302e-03 3.397871851921081543e-01 3.370450437068939209e-02 -2.426198683679103851e-02 8.866931498050689697e-02 -2.077797241508960724e-02 -1.173467710614204407e-01
1.450777500867843628e-01 -2.308968156576156616e-01 2.152575254440307617e-01 -1.117034256458282471e-01 4.779536649584770203e-02 1.267331689596176147e-01 -1.252385228872299194e-01 7.377747446298599243e-02 -2.324580848217010498e-01 -4.107034951448440552e-02 -1.412093192338943481e-01 2.644637525081634521e-01 7.457803189754486084e-02 1.443385481834411621e-01 4.384988173842430115e-02 3.549132049083709717e-01 1.891899704933166504e-01 1.071156710386276245e-01 -2.680859267711639404e-01 -2.719280123710632324e-01 -1.005479171872138977e-01 4.909752402454614639e-03 2.325243204832077026e-01 -7.511291652917861938e-02 3.067670166492462158e-01 -7.249854970723390579e-03 2.448459863662719727e-01 -1.233211904764175415e-01 -2.909216582775115967e-01 7.330067455768585205e-02 1.709077134728431702e-02 7.017075270414352417e-02
2.628955245018005371e-01 -2.991692423820495605e-01 9.248013049364089966e-02 -1.486712247133255005e-01 -2.600040435791015625e-01 1.319331824779510498e-01 -1.378868669271469116e-01 -2.489487454295158386e-02 2.566476762294769287e-01 3.830122053623199463e-01 -1.370475888252258301e-01 2.532269060611724854e-01 1.349009945988655090e-02 1.411540247499942780e-02 -1.656926572322845459e-01 -5.869677290320396423e-02 -3.486524820327758789e-01 -4.805579781532287598e-02 2.703768387436866760e-02 -6.315366178750991821e-02 -4.339079558849334717e-02 4.082519933581352234e-02 2.662568353116512299e-02 5.393737182021141052e-02 3.035064935684204102e-01 1.003861427307128906e-01 1.405162364244461060e-01 -2.673408985137939453e-01 9.846096858382225037e-03 1.508861780166625977e-01 -1.463190764188766479e-01 -7.679058611392974854e-02
1.889701038599014282e-01 -3.238944709300994873e-01 -8.593370765447616577e-02 1.317040026187896729e-01 -2.549293339252471924e-01 1.912297159433364868e-01 -2.208372578024864197e-02 -5.855929851531982422e-02 1.015468910336494446e-01 -1.152866408228874207e-01 -1.483645942062139511e-02 3.662175834178924561e-01 3.818573802709579468e-02 1.435646116733551025e-01 5.407844204455614090e-03 1.482696980237960815e-01 -3.656823560595512390e-02 1.093406975269317627e-01 -3.131492137908935547e-01 1.318992823362350464e-01 -2.412581145763397217e-01 4.245014190673828125e-01 -6.891568005084991455e-02 1.155268922448158264e-01 5.594989284873008728e-02 -1.043364256620407104e-01 1.600304841995239258e-01 -8.395218104124069214e-02 8.326512575149536133e-02 2.900800704956054688e-01 -6.348490715026855469e-02 -1.086442917585372925e-02
3.325426578521728516e-01 -1.814665943384170532e-01 6.120081990957260132e-02 1.975488066673278809e-01 -4.694334790110588074e-02 6.567394733428955078e-02 -6.847422569990158081e-02 -1.642356999218463898e-02 5.990886688232421875e-02 2.749000787734985352e-01 -4.528599232435226440e-02 3.593109548091888428e-01 2.437756061553955078e-01 1.535549312829971313e-01 9.999316930770874023e-02 1.690688356757164001e-02 -1.947535276412963867e-01 -4.987688735127449036e-02 -1.201600860804319382e-02 -2.129332423210144043e-01 -4.048043861985206604e-02 1.615068018436431885e-01 2.203474044799804688e-01 -9.810543619096279144e-03 -1.291979700326919556e-01 -2.475830763578414917e-01 1.432428210973739624e-01 1.831438392400741577e-02 -3.764488101005554199e-01 -3.462378866970539093e-03 4.985923692584037781e-02 3.054596185684204102e-01
1.509416401386260986e-01 -1.710742712020874023e-01 4.494975507259368896e-02 2.771359086036682129e-01 -2.568715438246726990e-02 3.104652510955929756e-03 -2.762471139430999756e-01 1.824106872081756592e-01 -1.446419954299926758e-02 2.739665508270263672e-01 -2.500054538249969482e-01 1.448765695095062256e-01 3.183134645223617554e-02 1.840997636318206787e-01 1.161358878016471863e-01 2.553243935108184814e-01 -3.992395475506782532e-02 2.861771285533905029e-01 8.201609365642070770e-03 1.586705148220062256e-01 2.942023277282714844e-01 1.190929710865020752e-01 1.792061328887939453e-01 5.202896520495414734e-02 3.998334705829620361e-01 -2.260688506066799164e-02 1.097688227891921997e-01 -7.060432434082031250e-02 -2.170913517475128174e-01 1.225449889898300171e-01 4.899166151881217957e-02 -1.655153743922710419e-02
3.736201673746109009e-02 -2.126981317996978760e-02 8.470161259174346924e-02 1.156456992030143738e-01 2.285723984241485596e-01 1.296775043010711670e-02 -1.588014364242553711e-01 -1.301212012767791748e-01 2.187662869691848755e-01 3.129979074001312256e-01 -2.106623649597167969e-01 2.637629210948944092e-01 1.697344332933425903e-01 1.748471520841121674e-02 2.611320912837982178e-01 -4.663766548037528992e-02 1.262120008468627930e-01 3.121109306812286377e-01 1.416317932307720184e-02 -6.923861801624298096e-02 -3.446529060602188110e-02 1.262564510107040405e-01 3.956682682037353516e-01 -8.927448093891143799e-02 1.711867600679397583e-01 1.321733742952346802e-01 1.578846573829650879e-01 -1.224744245409965515e-01 -1.878259778022766113e-01 1.229630559682846069e-01 2.885343134403228760e-01 -5.866955593228340149e-02
1.636172272264957428e-02 -2.128599733114242554e-01 1.187119632959365845e-01 9.597315639257431030e-02 -1.092041954398155212e-01 -4.924922063946723938e-02 -5.246832594275474548e-02 1.684694737195968628e-01 6.902974098920822144e-02 2.422675937414169312e-01 -4.219610989093780518e-01 4.311546683311462402e-02 1.616926304996013641e-02 3.310906291007995605e-01 2.242142111063003540e-01 1.599663943052291870e-01 2.507639825344085693e-01 1.558381468057632446e-01 -1.761592030525207520e-01 -1.877134442329406738e-01 2.181801795959472656e-01 5.845306068658828735e-02 1.007275506854057312e-01 -8.100564032793045044e-02 3.193337023258209229e-01 -2.198709174990653992e-02 2.503838837146759033e-01 6.877828389406204224e-02 -1.950148791074752808e-01 -1.114890202879905701e-01 -3.371790796518325806e-02 1.178126782178878784e-01
1.106116697192192078e-01 -1.371617764234542847e-01 3.494727909564971924e-01 2.854562401771545410e-01 1.263872981071472168e-01 2.064414508640766144e-02 -1.095028221607208252e-01 -6.786578148603439331e-02 9.197714738547801971e-03 1.715403199195861816e-01 -1.197801008820533752e-01 -1.140545979142189026e-01 1.131416931748390198e-01 2.965991497039794922e-01 3.184490501880645752e-01 2.975095808506011963e-01 8.661021292209625244e-02 1.964639574289321899e-01 -3.276126459240913391e-02 6.552932411432266235e-02 -3.414870798587799072e-02 1.243385523557662964e-01 1.242368444800376892e-01 1.621633954346179962e-02 2.681370973587036133e-01 1.593544483184814453e-01 7.689630240201950073e-02 -2.333772331476211548e-01 -5.448328703641891479e-02 2.725450098514556885e-01 -1.165498495101928711e-01 2.290968745946884155e-01
1.800904721021652222e-01 1.527201980352401733e-01 1.024444922804832458e-01 -2.108671963214874268e-01 1.928705535829067230e-02 -7.550255954265594482e-02 -1.729243397712707520e-01 1.146240755915641785e-01 3.820212930440902710e-02 3.447281941771507263e-02 -1.347575336694717407e-01 3.638501092791557312e-02 -8.949024230241775513e-02 4.768076837062835693e-01 1.429550796747207642e-01 1.642076075077056885e-01 -3.944425284862518311e-02 2.087348550558090210e-01 -1.383830904960632324e-01 -8.677146583795547485e-02 6.008647754788398743e-02 2.596806585788726807e-01 2.846366167068481445e-01 -2.909995056688785553e-02 1.420397460460662842e-01 1.012962907552719116e-01 1.441183537244796753e-01 -2.077528238296508789e-01 -2.026929259300231934e-01 1.692432612180709839e-01 1.584343165159225464e-01 3.483865261077880859e-01
3.640840947628021240e-02 -2.366140484809875488e-01 3.917827829718589783e-02 -1.319411396980285645e-01 -3.601886034011840820e-01 -6.420344859361648560e-02 8.863691985607147217e-02 -6.256265193223953247e-02 1.201317310333251953e-01 2.383312135934829712e-01 1.621979624032974243e-01 -6.536680459976196289e-02 4.361958429217338562e-02 1.911548823118209839e-01 -9.878836572170257568e-02 -6.373073905706405640e-02 -3.184698820114135742e-01 2.578039839863777161e-02 3.136185184121131897e-02 -6.561529822647571564e-03 -7.368324697017669678e-02 2.009189575910568237e-01 1.605290360748767853e-02 -2.533303797245025635e-01 1.872456222772598267e-01 3.304639458656311035e-01 3.816442489624023438e-01 -1.817048713564872742e-02 -1.687866300344467163e-01 2.794882059097290039e-01 -8.052540570497512817e-02 8.576548099517822266e-02
1.292062848806381226e-01 8.972194045782089233e-03 3.386725112795829773e-02 8.529794216156005859e-02 -3.532855212688446045e-01 -1.318462938070297241e-01 -5.016405880451202393e-02 6.912183016538619995e-02 -3.153062239289283752e-02 1.649102270603179932e-01 -1.596936210989952087e-02 2.190458029508590698e-01 1.700949370861053467e-01 6.583284586668014526e-02 9.889294207096099854e-02 -1.451950222253799438e-01 -2.681793868541717529e-01 1.028696596622467041e-01 6.794047355651855469e-02 -3.343443274497985840e-01 7.527723163366317749e-02 9.507454931735992432e-02 -9.054286777973175049e-02 -2.436946630477905273e-01 3.788124322891235352e-01 2.772616147994995117e-01 2.432442605495452881e-01 -1.050901412963867188e-01 -4.458468034863471985e-02 3.299343883991241455e-01 -3.818995878100395203e-02 -2.603897079825401306e-02
1.556117385625839233e-01 -1.187345683574676514e-01 2.384736239910125732e-01 6.060457974672317505e-02 -2.099086642265319824e-01 3.018321990966796875e-01 -4.937095195055007935e-02 -1.415552347898483276e-01 -1.088248491287231445e-01 2.372596599161624908e-02 -1.748541593551635742e-01 1.925237625837326050e-01 2.048769146203994751e-01 6.911613792181015015e-02 1.273236870765686035e-01 -8.393311500549316406e-02 -2.259361743927001953e-01 -1.346211135387420654e-01 -5.210398137569427490e-02 -1.859328597784042358e-01 -1.632931083440780640e-01 4.591834545135498047e-01 1.750175096094608307e-02 4.582223016768693924e-03 -8.259337395429611206e-03 1.101106554269790649e-01 1.534145474433898926e-01 1.976419985294342041e-02 -1.004278101027011871e-02 3.831112980842590332e-01 -2.491767108440399170e-01 6.380583345890045166e-02
-1.715976297855377197e-01 -2.833074331283569336e-01 -2.108472771942615509e-02 6.749411672353744507e-02 6.038674339652061462e-02 9.452886879444122314e-02 1.086088120937347412e-01 2.297833329066634178e-03 1.549034267663955688e-01 1.089376285672187805e-01 -3.140305876731872559e-01 3.707239031791687012e-01 1.903054118156433105e-02 3.677223622798919678e-02 4.274336248636245728e-02 -3.476266860961914062e-01 -2.228667885065078735e-01 2.047354727983474731e-01 -2.988446354866027832e-01 -1.263025403022766113e-01 -4.773334134370088577e-03 6.356932967901229858e-02 2.192438840866088867e-01 2.684402763843536377e-01 1.151163801550865173e-01 1.771932393312454224e-01 8.228669315576553345e-02 -5.246093869209289551e-02 -5.451816692948341370e-02 1.549453288316726685e-01 -2.034730017185211182e-01 1.449666321277618408e-01
-2.946515195071697235e-02 -2.796728610992431641e-01 -1.415371745824813843e-01 4.289424046874046326e-02 -9.147239476442337036e-02 2.271444499492645264e-01 -2.000919170677661896e-02 8.958133310079574585e-02 1.714040935039520264e-01 2.337552607059478760e-01 -2.071562260389328003e-01 4.760897532105445862e-02 -9.434748440980911255e-02 1.287818551063537598e-01 1.297051310539245605e-01 -1.560893505811691284e-01 1.376733090728521347e-02 -1.068189665675163269e-01 1.706361323595046997e-01 -2.653881162405014038e-02 -3.070832192897796631e-01 1.592523902654647827e-01 6.390869617462158203e-03 -2.109201997518539429e-02 4.357790946960449219e-02 2.399577945470809937e-02 4.585257768630981445e-01 1.232505813241004944e-01 9.202125668525695801e-02 4.763273596763610840e-01 -9.969165921211242676e-02 2.656666096299886703e-03
-6.960130296647548676e-03 -2.337858378887176514e-01 1.686646044254302979e-01 -9.830709546804428101e-03 -1.681048721075057983e-01 5.431655421853065491e-02 1.862633377313613892e-01 -2.604173868894577026e-02 7.832883298397064209e-02 1.141574382781982422e-01 2.140365268132882193e-06 1.624675542116165161e-01 4.346529394388198853e-02 2.543683350086212158e-01 2.115855365991592407e-01 2.384083345532417297e-02 -6.590320169925689697e-02 2.236479669809341431e-01 2.505448460578918457e-01 -4.400928318500518799e-02 5.530156195163726807e-04 1.168625131249427795e-01 3.566497564315795898e-01 -5.624753236770629883e-02 1.307876082137227058e-03 -1.463624387979507446e-01 3.285017907619476318e-01 2.186707258224487305e-01 -3.414193987846374512e-01 2.591117322444915771e-01 2.533656656742095947e-01 -6.731977313756942749e-02
-9.048073738813400269e-02 -7.686962187290191650e-02 1.150717213749885559e-02 4.082779288291931152e-01 -4.376206174492835999e-02 2.243880555033683777e-02 2.700999975204467773e-01 3.546950593590736389e-02 2.305686324834823608e-01 6.908401846885681152e-02 -2.349870651960372925e-01 1.551109254360198975e-01 -1.601420044898986816e-01 1.819789260625839233e-01 8.963499963283538818e-02 2.452691793441772461e-01 2.990651130676269531e-01 1.733105778694152832e-01 -2.537866681814193726e-02 -3.023702502250671387e-01 1.033233702182769775e-01 -2.335322322323918343e-03 6.915558874607086182e-02 8.999212086200714111e-02 1.803043931722640991e-01 -5.031558871269226074e-02 -2.942116558551788330e-02 -2.289661914110183716e-01 -1.712587624788284302e-01 2.770884335041046143e-01 -7.519268989562988281e-02 2.075560986995697021e-01
-9.713672846555709839e-02 -3.481521829962730408e-02 3.451467677950859070e-02 -2.000022083520889282e-01 -1.546345502138137817e-01 -8.538937568664550781e-02 -1.153461858630180359e-01 -1.653589606285095215e-01 2.484987527132034302e-01 1.682992130517959595e-01 -2.766622304916381836e-01 1.970857083797454834e-01 -2.617549300193786621e-01 2.275525927543640137e-01 -1.633251309394836426e-01 -1.815740168094635010e-01 -1.051927953958511353e-01 5.520620569586753845e-02 -2.084893137216567993e-01 -2.410485893487930298e-01 2.149329148232936859e-02 -2.255154028534889221e-02 1.825104653835296631e-01 1.651190072298049927e-01 2.342507094144821167e-01 -1.347508002072572708e-02 1.927643418312072754e-01 2.343074679374694824e-01 1.848459988832473755e-02 2.751458883285522461e-01 -1.831457912921905518e-01 2.386940121650695801e-01
-1.722499877214431763e-01 -9.863895922899246216e-02 8.535834401845932007e-02 2.048843801021575928e-01 -1.704187542200088501e-01 7.667546719312667847e-02 5.421349033713340759e-02 -2.315880358219146729e-01 -1.385931074619293213e-01 4.022806286811828613e-01 -3.241965472698211670e-01 2.850338220596313477e-01 3.080620802938938141e-02 1.312587857246398926e-01 2.471702732145786285e-02 -6.943131983280181885e-02 -2.027423232793807983e-01 1.414529830217361450e-01 -7.208286970853805542e-02 -3.522658348083496094e-01 -1.630168780684471130e-02 1.508290320634841919e-01 4.910245910286903381e-02 -2.916903235018253326e-02 -9.836082346737384796e-03 -2.336808294057846069e-01 -7.046331465244293213e-02 1.752768158912658691e-01 8.283604681491851807e-02 2.410397976636886597e-01 2.376596182584762573e-01 -1.832463406026363373e-02
-3.654644265770912170e-02 -2.761623859405517578e-01 -7.989462465047836304e-02 3.905250728130340576e-01 -1.043152362108230591e-01 4.319461062550544739e-02 6.299227476119995117e-02 1.434617787599563599e-01 2.681290209293365479e-01 2.693776190280914307e-01 -7.432434707880020142e-02 6.535123288631439209e-02 -1.127419024705886841e-01 9.311200678348541260e-02 3.017015159130096436e-01 3.069421052932739258e-01 -2.751664817333221436e-02 2.020761966705322266e-01 -8.484618365764617920e-02 -1.709943711757659912e-01 1.899087131023406982e-01 -3.863581269979476929e-02 -1.645608693361282349e-01 7.036943733692169189e-02 2.713333070278167725e-01 -7.306002080440521240e-02 2.172109335660934448e-01 -1.227893829345703125e-01 -1.533912271261215210e-01 2.121485471725463867e-01 -8.737038075923919678e-02 -1.821729727089405060e-02
1.427709758281707764e-01 -2.305454909801483154e-01 3.978226184844970703e-01 3.292392566800117493e-02 4.897705465555191040e-02 -9.034261107444763184e-02 -4.438514355570077896e-03 -1.879241019487380981e-01 -2.919590286910533905e-02 2.657670676708221436e-01 3.244604915380477905e-02 5.998631939291954041e-02 5.883109569549560547e-02 3.238654136657714844e-01 3.739749640226364136e-02 2.767548561096191406e-01 4.791206866502761841e-02 2.166819721460342407e-01 1.020360514521598816e-01 -1.759914010763168335e-01 2.136717550456523895e-02 -7.905304431915283203e-02 1.125142797827720642e-01 1.243295893073081970e-01 2.252482622861862183e-02 -4.439690336585044861e-02 4.976049438118934631e-02 -1.955053955316543579e-01 3.489268571138381958e-02 3.055705428123474121e-01 2.231475412845611572e-01 3.817440867424011230e-01
-1.064526587724685669e-01 -2.287520319223403931e-01 5.198755860328674316e-02 -1.557038873434066772e-01 -2.763331830501556396e-01 1.092185676097869873e-01 -1.409127414226531982e-01 -1.190870627760887146e-01 1.117106527090072632e-01 3.396391570568084717e-01 -4.738130141049623489e-03 4.788917675614356995e-02 8.631122857332229614e-02 2.785167284309864044e-02 2.608263790607452393e-01 -5.437859892845153809e-02 -5.526875331997871399e-02 1.580879688262939453e-01 -4.993992298841476440e-02 1.324016042053699493e-02 7.825957238674163818e-02 2.263321578502655029e-01 2.719169557094573975e-01 1.232397109270095825e-01 -1.302442513406276703e-02 -3.268223255872726440e-02 5.178207755088806152e-01 -1.217313259840011597e-01 -6.416543573141098022e-02 2.504391372203826904e-01 -2.129162400960922241e-01 6.439030915498733521e-02
-7.269016653299331665e-02 -1.751347929239273071e-01 -7.128423452377319336e-02 1.652801632881164551e-01 1.157581135630607605e-01 -1.204817369580268860e-01 2.210598737001419067e-01 -2.609945237636566162e-01 1.674493253231048584e-01 1.987802088260650635e-01 -2.548515796661376953e-01 3.463899791240692139e-01 5.255236476659774780e-02 4.343773424625396729e-02 -2.385033108294010162e-02 7.243142463266849518e-03 -2.325517386198043823e-01 2.700976431369781494e-01 -8.607227355241775513e-02 -2.146075516939163208e-01 7.730341702699661255e-02 2.458999007940292358e-01 -1.579869389533996582e-01 -2.606685087084770203e-02 5.296592414379119873e-02 -3.218533396720886230e-01 2.531684041023254395e-01 -3.950148820877075195e-02 1.224313303828239441e-01 -4.140360280871391296e-02 -2.872970886528491974e-02 2.585094869136810303e-01
-6.250524520874023438e-02 -4.995689541101455688e-02 -1.167295202612876892e-01 2.662387192249298096e-01 4.266927018761634827e-02 8.783642947673797607e-02 5.270348861813545227e-02 -8.384752087295055389e-03 -1.547857001423835754e-02 1.835476905107498169e-01 -3.524924218654632568e-01 2.424721568822860718e-01 -1.337957382202148438e-01 2.465137094259262085e-01 -1.264451742172241211e-01 -3.601378798484802246e-01 -9.669709950685501099e-02 3.484375029802322388e-02 -2.892731428146362305e-01 -2.689911723136901855e-01 -1.096929013729095459e-01 1.983495056629180908e-01 5.493295565247535706e-02 1.397221833467483521e-01 5.437803268432617188e-02 1.238644495606422424e-01 3.439516946673393250e-02 2.402906678617000580e-02 6.970445159822702408e-03 1.904539614915847778e-01 -1.972825825214385986e-01 3.457712531089782715e-01
-4.925614595413208008e-02 -1.785396188497543335e-01 1.558534950017929077e-01 3.983420506119728088e-02 -2.486286014318466187e-01 2.953182458877563477e-01 1.355169992893934250e-02 -1.952151954174041748e-02 1.906551122665405273e-01 5.298525840044021606e-02 -4.816246926784515381e-01 2.998540401458740234e-01 7.905643433332443237e-02 1.711893826723098755e-01 1.499834954738616943e-01 -1.533116027712821960e-02 -1.526689380407333374e-01 2.168436199426651001e-01 1.990871429443359375e-01 1.210952848196029663e-01 8.115658164024353027e-02 -4.634734615683555603e-02 -1.828338056802749634e-01 8.066630363464355469e-02 -2.792393974959850311e-02 7.456904742866754532e-03 -1.011171936988830566e-01 -8.537486940622329712e-02 -1.045388653874397278e-01 2.859545350074768066e-01 2.324034571647644043e-01 1.804217994213104248e-01
1.308164596557617188e-01 -3.964395523071289062e-01 2.474710792303085327e-01 7.438866794109344482e-02 1.030200533568859100e-02 9.251946210861206055e-02 -1.717822700738906860e-01 -9.064947813749313354e-02 -4.591331258416175842e-02 6.000980138778686523e-01 6.539314240217208862e-02 -1.047335099428892136e-02 -7.632469385862350464e-02 2.396676391363143921e-01 2.156827747821807861e-01 -9.698650799691677094e-03 2.994023030623793602e-03 1.219577342271804810e-01 -1.428274903446435928e-02 -1.248669698834419250e-01 -1.623916625976562500e-02 2.106046676635742188e-01 1.234169527888298035e-01 1.499995738267898560e-01 -2.624812349677085876e-02 2.115841805934906006e-01 1.658047139644622803e-01 4.042991250753402710e-02 1.338672824203968048e-02 1.724992394447326660e-01 1.233362331986427307e-01 5.749909579753875732e-02
1.983494162559509277e-01 -1.984480321407318115e-01 2.056979387998580933e-01 3.492966666817665100e-02 -1.836536526679992676e-01 3.036028742790222168e-01 6.352998316287994385e-02 1.993182599544525146e-01 -1.201865728944540024e-02 3.140205442905426025e-01 -6.923614442348480225e-02 -3.305793553590774536e-02 5.464320536702871323e-03 2.673861384391784668e-01 1.640555076301097870e-02 9.307009726762771606e-02 -3.571758791804313660e-02 2.550292909145355225e-01 -6.979267299175262451e-02 -3.196796029806137085e-02 1.067921668291091919e-01 5.639333724975585938e-01 -6.510899215936660767e-02 2.133278101682662964e-01 1.009723544120788574e-01 -1.936762593686580658e-02 4.330295696854591370e-02 -5.022959038615226746e-02 5.609554052352905273e-02 3.736207634210586548e-02 4.657320212572813034e-03 2.281793206930160522e-01
2.483269572257995605e-01 -1.473439950495958328e-02 1.987901926040649414e-01 -1.443940103054046631e-01 1.321875602006912231e-01 7.186072319746017456e-02 -1.108614206314086914e-01 4.170199856162071228e-02 -1.685154065489768982e-02 2.024888060986995697e-02 -2.194516062736511230e-01 7.636230438947677612e-02 6.528020650148391724e-02 2.929761707782745361e-01 1.696958392858505249e-01 3.205634057521820068e-01 -6.512621790170669556e-02 -1.726428046822547913e-02 -2.697404846549034119e-02 -1.019367054104804993e-01 7.923502475023269653e-02 2.759438157081604004e-01 1.242018938064575195e-01 8.765432983636856079e-02 1.698853075504302979e-02 1.883788555860519409e-01 2.718866467475891113e-01 -1.403654217720031738e-01 -8.827162533998489380e-02 1.917963624000549316e-01 1.729980111122131348e-01 4.895381331443786621e-01
1.583547145128250122e-01 -2.248403131961822510e-01 4.355283379554748535e-01 1.436837166547775269e-01 2.626611152663826942e-03 -3.771857172250747681e-02 -6.521464139223098755e-02 6.116154417395591736e-02 1.558307707309722900e-01 2.626961171627044678e-01 -1.122240275144577026e-01 1.373756378889083862e-01 1.234266906976699829e-01 4.333576261997222900e-01 2.969560585916042328e-02 -3.864685073494911194e-02 6.086394563317298889e-02 -5.975649878382682800e-02 5.080775171518325806e-02 -3.067373037338256836e-01 -1.412046253681182861e-01 2.303768396377563477e-01 -2.726987190544605255e-02 1.334213465452194214e-01 -1.020357608795166016e-01 1.018478050827980042e-01 -5.908002331852912903e-02 -2.486499026417732239e-02 -3.186110556125640869e-01 4.376957938075065613e-02 1.761750578880310059e-01 1.399623602628707886e-01
2.476800084114074707e-01 -2.523854374885559082e-01 2.412866353988647461e-01 -1.226562773808836937e-03 2.344682440161705017e-02 1.665366590023040771e-01 -2.218427509069442749e-01 -8.835230767726898193e-02 5.698117986321449280e-02 1.748493611812591553e-01 -1.490257084369659424e-01 1.847357451915740967e-01 2.214060723781585693e-01 1.757692694664001465e-01 3.161472380161285400e-01 -1.774064153432846069e-01 -7.820294797420501709e-02 2.232684381306171417e-02 2.231740504503250122e-01 -2.637332864105701447e-02 -2.491701245307922363e-01 -2.682852372527122498e-02 8.828910440206527710e-02 1.197357997298240662e-01 -2.474771812558174133e-02 6.459978967905044556e-02 2.854757905006408691e-01 -2.142714560031890869e-01 -8.885712921619415283e-02 1.550026088953018188e-01 -9.535383433103561401e-02 3.386395275592803955e-01
3.033653795719146729e-01 -4.540615528821945190e-02 2.031693235039710999e-03 3.028391003608703613e-01 -6.131982058286666870e-02 2.066621929407119751e-02 -1.540332585573196411e-01 -2.990730106830596924e-01 1.644139885902404785e-01 2.468604445457458496e-01 -1.214245557785034180e-01 1.396108865737915039e-01 1.736648380756378174e-01 2.318389564752578735e-01 9.614333510398864746e-02 -1.360783819109201431e-02 -2.160975486040115356e-01 2.028066664934158325e-01 2.294659614562988281e-02 -8.827576041221618652e-02 -2.811074554920196533e-01 2.110329419374465942e-01 1.790551543235778809e-01 5.212596431374549866e-02 1.542115234769880772e-03 -2.108756639063358307e-02 -7.556324452161788940e-02 -2.662935853004455566e-01 1.547755002975463867e-01 2.946102619171142578e-01 1.871151477098464966e-01 -6.305100023746490479e-02
1.217789016664028168e-02 -1.122359856963157654e-01 -1.312084943056106567e-01 2.808529734611511230e-01 -1.580597460269927979e-01 1.818873882293701172e-01 1.947087608277797699e-02 -5.660199001431465149e-02 2.200334668159484863e-01 4.380620718002319336e-01 2.859595976769924164e-02 2.300896644592285156e-01 -3.032895503565669060e-03 2.783199846744537354e-01 -1.067548617720603943e-01 -6.470413506031036377e-02 -4.860171582549810410e-03 7.731542736291885376e-02 4.013659805059432983e-02 -3.765982091426849365e-01 9.405960887670516968e-02 8.475122600793838501e-02 -9.104491770267486572e-02 -1.689988970756530762e-01 2.138644605875015259e-01 -5.150664970278739929e-02 2.581056952476501465e-01 -1.735964119434356689e-01 -1.074250694364309311e-02 -1.167791560292243958e-01 2.358571738004684448e-01 1.598137468099594116e-01
3.294772505760192871e-01 -3.636713325977325439e-01 1.358251273632049561e-01 1.277316957712173462e-01 -1.984320580959320068e-01 1.747391819953918457e-01 -3.103649914264678955e-01 7.464660704135894775e-02 -3.291446343064308167e-02 3.687525913119316101e-02 -1.118751168251037598e-01 3.290417790412902832e-01 2.700198814272880554e-02 5.497450008988380432e-02 3.067674934864044189e-01 -1.498946845531463623e-01 -8.854599297046661377e-02 4.261408373713493347e-02 1.696010231971740723e-01 -2.049069851636886597e-01 1.106431111693382263e-01 8.020953275263309479e-03 1.101038530468940735e-01 -2.145015895366668701e-01 -1.252168864011764526e-01 -1.134222969412803650e-01 1.863064169883728027e-01 -9.509174525737762451e-02 1.110302936285734177e-02 1.515847072005271912e-02 1.271947324275970459e-01 2.634145617485046387e-01
3.645841181278228760e-01 8.983854949474334717e-02 4.744067415595054626e-02 6.411805748939514160e-02 7.174865901470184326e-02 -1.162818167358636856e-02 6.499721854925155640e-02 5.934121087193489075e-02 -2.985378354787826538e-02 1.586950868368148804e-01 -1.766576319932937622e-01 3.280126154422760010e-01 -1.892168447375297546e-02 4.950089156627655029e-01 -1.304706484079360962e-01 -4.554313421249389648e-02 -2.781963348388671875e-01 2.024287730455398560e-02 -1.806374639272689819e-01 -1.262041330337524414e-01 9.994691610336303711e-02 -6.217817217111587524e-02 3.151143714785575867e-02 1.217773035168647766e-01 3.234386146068572998e-01 9.121552109718322754e-02 2.389898002147674561e-01 1.890648454427719116e-01 -3.478410094976425171e-02 1.725124269723892212e-01 5.648948252201080322e-02 -1.194071173667907715e-01
-5.866405088454484940e-03 -8.161640167236328125e-02 2.560255303978919983e-02 -3.143807873129844666e-02 -1.990292221307754517e-02 -8.804559707641601562e-02 1.743568032979965210e-01 -1.093609407544136047e-01 1.197057515382766724e-01 1.912635415792465210e-01 4.384151101112365723e-02 3.786622285842895508e-01 6.051135808229446411e-02 1.057099401950836182e-01 2.339565157890319824e-01 6.493222713470458984e-02 7.631512358784675598e-03 3.056404590606689453e-01 2.662030160427093506e-01 -1.023467034101486206e-01 -6.819391250610351562e-02 2.270696014165878296e-01 4.950280189514160156e-01 1.317972689867019653e-01 2.136602252721786499e-01 5.890354048460721970e-03 2.037575393915176392e-01 -5.727862566709518433e-02 -2.150107771158218384e-01 1.490714401006698608e-01 1.327494680881500244e-01 3.377031534910202026e-02
1.809598654508590698e-01 -4.833043366670608521e-02 -4.085168242454528809e-02 1.428965032100677490e-01 -9.657636284828186035e-02 -7.133765518665313721e-02 -5.708555132150650024e-02 6.358715891838073730e-02 2.326698303222656250e-01 4.377781450748443604e-01 -2.083509266376495361e-01 1.854193955659866333e-01 -1.040335074067115784e-01 2.677856683731079102e-01 -1.364716738462448120e-01 1.840154081583023071e-01 -5.404320359230041504e-02 -1.387705057859420776e-01 2.835447713732719421e-02 2.526711858808994293e-02 -3.046086728572845459e-01 -1.154832914471626282e-01 2.201362997293472290e-01 -1.680635362863540649e-01 1.207671165466308594e-01 9.939394891262054443e-02 1.089187636971473694e-01 -1.653468906879425049e-01 1.375476270914077759e-01 3.728979825973510742e-01 -1.181677579879760742e-01 1.430614888668060303e-01
6.039362028241157532e-02 -7.512377202510833740e-02 -2.898731082677841187e-02 -1.191611811518669128e-01 -2.144914418458938599e-01 8.875192701816558838e-02 7.939217239618301392e-02 -2.035357952117919922e-01 -7.686732709407806396e-02 2.101588398218154907e-01 -5.934540629386901855e-01 2.886282503604888916e-01 5.387435108423233032e-02 3.010729551315307617e-01 -1.470099538564682007e-01 -3.374685719609260559e-02 -1.869466751813888550e-01 1.403952389955520630e-01 -8.497051149606704712e-02 -1.797705888748168945e-01 2.106019109487533569e-01 1.110993325710296631e-01 -4.701063781976699829e-02 5.179126560688018799e-02 -7.658241689205169678e-02 -9.866353124380111694e-02 4.411331936717033386e-02 -4.627618193626403809e-02 -9.990499913692474365e-02 2.240853458642959595e-01 1.217988878488540649e-01 1.472598463296890259e-01
-3.524898365139961243e-02 -3.132578432559967041e-01 4.738526940345764160e-01 2.421337366104125977e-01 2.362729758024215698e-01 1.147675141692161560e-01 -1.021291092038154602e-01 -1.732233352959156036e-02 2.661651186645030975e-02 3.423242866992950439e-01 -1.249651312828063965e-01 1.590154320001602173e-01 1.031833738088607788e-01 1.362504065036773682e-01 -1.093002259731292725e-01 -7.893321663141250610e-02 -2.721126377582550049e-02 6.297400593757629395e-02 -7.547558844089508057e-02 -6.768251210451126099e-02 -3.858653455972671509e-02 -9.252166748046875000e-02 6.837101280689239502e-02 -2.615349590778350830e-01 3.986911848187446594e-02 -7.952073961496353149e-02 1.810389906167984009e-01 -3.591447323560714722e-02 -2.559497654438018799e-01 3.286643326282501221e-01 -3.649731725454330444e-02 -1.288487464189529419e-01
2.470631003379821777e-01 2.051940374076366425e-02 -4.948160052299499512e-02 -2.147213555872440338e-02 -1.674616038799285889e-01 1.490010768175125122e-01 -1.908383965492248535e-01 -1.984809339046478271e-02 1.476134639233350754e-02 2.585550025105476379e-02 -2.604482509195804596e-02 3.922205269336700439e-01 -1.637681573629379272e-01 1.157553270459175110e-01 7.045520842075347900e-02 -6.939683854579925537e-02 -1.229706499725580215e-02 1.962593644857406616e-01 7.338915020227432251e-03 7.336025685071945190e-02 1.180300116539001465e-01 2.414046227931976318e-02 2.280835248529911041e-02 -8.313510566949844360e-02 -1.364341471344232559e-02 1.239337399601936340e-01 1.105035617947578430e-01 -3.752270936965942383e-01 -2.503129541873931885e-01 4.353328943252563477e-01 -1.258237808942794800e-01 3.749204277992248535e-01
1.813481003046035767e-01 -2.084938138723373413e-01 4.554067254066467285e-01 4.512667283415794373e-02 -2.216877341270446777e-01 7.095254212617874146e-02 -1.018892675638198853e-01 -1.469890773296356201e-01 1.129393428564071655e-01 3.353076875209808350e-01 4.735407605767250061e-02 1.584167964756488800e-02 1.916090697050094604e-01 2.395842075347900391e-01 1.914141625165939331e-01 1.071887910366058350e-01 1.078765764832496643e-01 2.172465473413467407e-01 -1.426058355718851089e-02 -2.465069442987442017e-01 6.124829128384590149e-02 1.677335053682327271e-01 1.388345956802368164e-01 1.349595189094543457e-01 -1.129994392395019531e-01 2.322909981012344360e-01 4.503924027085304260e-02 -1.292237732559442520e-02 5.986559018492698669e-02 1.211562380194664001e-01 3.768078982830047607e-02 2.834392488002777100e-01
3.571911156177520752e-01 -1.276276260614395142e-01 -6.107421591877937317e-02 1.024323850870132446e-01 -1.297516226768493652e-01 1.461303383111953735e-01 1.352035999298095703e-01 3.533336818218231201e-01 1.563226990401744843e-02 1.886181980371475220e-01 -1.415895968675613403e-01 9.075647592544555664e-02 -3.298649489879608154e-01 -1.206575543619692326e-03 1.356452852487564087e-01 1.222637146711349487e-01 -2.463590949773788452e-01 -3.614757955074310303e-02 -3.607399761676788330e-02 -2.371271327137947083e-02 2.610629983246326447e-02 1.256689429283142090e-01 -7.630609907209873199e-03 5.862645804882049561e-02 2.981007695198059082e-01 3.704304993152618408e-02 2.560098469257354736e-01 -2.795195281505584717e-01 -1.111917793750762939e-01 3.507275283336639404e-01 -1.238426659256219864e-02 3.248142451047897339e-02
2.534483075141906738e-01 -2.298037856817245483e-01 3.833193480968475342e-01 4.913169890642166138e-02 -1.636970192193984985e-01 2.756799161434173584e-01 1.732207089662551880e-02 -1.304993331432342529e-01 -1.109596490859985352e-01 2.660500109195709229e-01 -1.168432366102933884e-02 1.570232212543487549e-01 1.044486835598945618e-01 4.238973259925842285e-01 8.723785285837948322e-04 1.491300761699676514e-01 5.189364030957221985e-02 9.171468205749988556e-03 -1.058489456772804260e-01 -1.797465384006500244e-01 3.846776485443115234e-02 3.139744102954864502e-01 6.829243153333663940e-02 2.147029638290405273e-01 1.188604068011045456e-02 1.201508566737174988e-01 -1.027725338935852051e-01 -8.815701305866241455e-02 -9.139735996723175049e-02 1.627660840749740601e-01 5.326546356081962585e-02 1.582658886909484863e-01
-1.821636557579040527e-01 -2.127655595541000366e-01 2.750203199684619904e-02 1.558659225702285767e-01 -3.888570144772529602e-02 2.564623719081282616e-03 -7.163591682910919189e-02 6.724429875612258911e-02 1.587080061435699463e-01 7.721360027790069580e-02 -3.527245521545410156e-01 -5.103413388133049011e-02 -1.790190786123275757e-01 3.775308281183242798e-02 4.115869849920272827e-02 6.508883833885192871e-02 1.992895603179931641e-01 -2.831956185400485992e-02 -1.048387587070465088e-01 -1.630407422780990601e-01 -7.273519877344369888e-03 1.490540653467178345e-01 -8.134511299431324005e-03 -1.835440844297409058e-02 2.273612022399902344e-01 1.599715650081634521e-01 2.975248098373413086e-01 -4.444627165794372559e-01 -1.989918649196624756e-01 3.457927703857421875e-01 -6.672536581754684448e-02 2.449732422828674316e-01
1.130547747015953064e-01 5.039562284946441650e-02 -6.418413482606410980e-03 1.852241307497024536e-01 -2.284881193190813065e-03 4.581189900636672974e-02 1.883547306060791016e-01 9.740243852138519287e-02 2.211597859859466553e-01 -5.974528566002845764e-02 -1.378662735223770142e-01 3.815094009041786194e-02 -8.909146487712860107e-02 4.015291631221771240e-01 9.238733351230621338e-02 3.833700343966484070e-02 -3.014872372150421143e-01 3.594471216201782227e-01 2.575047314167022705e-01 -1.840080022811889648e-01 1.031256839632987976e-01 1.085745692253112793e-01 1.767616271972656250e-01 9.898332791635766625e-06 -1.021322831511497498e-01 -1.964039951562881470e-01 -1.061036661267280579e-01 7.782895117998123169e-02 -6.662040203809738159e-02 4.451512098312377930e-01 -5.890074744820594788e-02 6.948938220739364624e-02
-1.613802760839462280e-01 6.091442331671714783e-02 -1.283738017082214355e-01 9.547486901283264160e-02 -1.057495623826980591e-01 2.855255305767059326e-01 4.042714834213256836e-02 3.473304957151412964e-02 1.082805916666984558e-01 -3.899890929460525513e-02 -1.039994508028030396e-01 2.555856704711914062e-01 -2.214481532573699951e-01 4.603239297866821289e-01 1.447886228561401367e-01 1.783791631460189819e-01 1.304571032524108887e-01 2.435775995254516602e-01 -8.086062967777252197e-02 -2.107370197772979736e-01 -1.120302677154541016e-01 2.255727946758270264e-01 -9.644286707043647766e-03 1.428287625312805176e-01 2.545030117034912109e-01 -5.801211297512054443e-02 3.653600513935089111e-01 -3.011322766542434692e-02 1.031091064214706421e-01 1.223700791597366333e-01 6.336482614278793335e-02 5.117180198431015015e-02
9.606634080410003662e-02 -3.235810250043869019e-02 -8.030481636524200439e-02 8.649241179227828979e-02 -3.137785792350769043e-01 -3.082590736448764801e-02 1.347398310899734497e-01 -1.730956733226776123e-01 6.468363851308822632e-02 4.514527320861816406e-02 -3.312810063362121582e-01 1.042856872081756592e-01 -1.889790147542953491e-01 1.276755332946777344e-01 -2.761242538690567017e-02 1.830283999443054199e-01 -2.841330468654632568e-01 2.700353860855102539e-01 1.408651173114776611e-01 -2.562051713466644287e-01 -2.202679514884948730e-01 2.453066557645797729e-01 -3.949834033846855164e-03 2.301110327243804932e-01 -7.688150554895401001e-02 -9.294610470533370972e-03 -1.219491735100746155e-01 2.057809084653854370e-01 3.245849907398223877e-02 3.592734932899475098e-01 -1.199000403285026550e-01 8.144514262676239014e-02
3.408373594284057617e-01 -1.055288538336753845e-01 -4.281763359904289246e-02 2.213459014892578125e-01 -1.407745927572250366e-01 1.323785167187452316e-02 -1.404353529214859009e-01 -2.843767702579498291e-01 1.388057321310043335e-01 1.617644578218460083e-01 -3.008312582969665527e-01 1.575972437858581543e-01 1.963895857334136963e-01 2.112271934747695923e-01 -7.764665782451629639e-02 3.333170413970947266e-01 -2.624521553516387939e-01 1.068554818630218506e-01 1.892470940947532654e-02 -1.868337243795394897e-01 -1.719255149364471436e-01 -1.480246931314468384e-01 7.919639348983764648e-02 -3.183644637465476990e-02 1.525082588195800781e-01 2.109082788228988647e-02 1.157363429665565491e-01 -1.342487037181854248e-01 -4.303163662552833557e-02 6.212007999420166016e-02 1.711356937885284424e-01 -2.752385437488555908e-01
8.709534257650375366e-02 -5.397756397724151611e-02 1.775116622447967529e-01 6.485504657030105591e-02 -1.389488577842712402e-01 1.455009579658508301e-01 2.553406655788421631e-01 1.926632076501846313e-01 1.734280288219451904e-01 -9.586922824382781982e-02 1.928353309631347656e-02 2.383234798908233643e-01 -1.891624927520751953e-01 3.732350766658782959e-01 -8.634526282548904419e-03 -2.827367559075355530e-02 -1.759968139231204987e-02 4.328281581401824951e-01 1.334323287010192871e-01 8.625428378582000732e-02 1.245839428156614304e-02 -4.657290130853652954e-02 1.798859685659408569e-01 1.239960715174674988e-01 -3.493234887719154358e-02 2.182905524969100952e-01 2.144065052270889282e-01 -2.783997058868408203e-01 -2.070735394954681396e-01 2.428631484508514404e-01 -8.197749033570289612e-03 3.689453005790710449e-02
5.230130627751350403e-03 -5.804967135190963745e-02 7.242012768983840942e-02 4.512125849723815918e-01 -3.760825097560882568e-01 2.419025450944900513e-01 -7.978881150484085083e-02 -9.846942126750946045e-02 9.834033250808715820e-02 7.990574091672897339e-02 -2.770338580012321472e-02 1.015280857682228088e-01 2.012142986059188843e-01 1.085572168231010437e-01 7.059726119041442871e-02 6.554049998521804810e-02 -2.407133132219314575e-01 2.306520640850067139e-01 -1.808889955282211304e-02 2.063881754875183105e-01 -5.642111599445343018e-02 2.149600721895694733e-02 3.552632331848144531e-01 -3.077209927141666412e-02 -1.318581122905015945e-02 9.919079951941967010e-03 2.348770350217819214e-01 3.065781295299530029e-02 -8.664427697658538818e-02 3.128981888294219971e-01 1.385060101747512817e-01 -1.312205940485000610e-01
4.545955732464790344e-02 -4.673296213150024414e-01 1.490077096968889236e-02 3.131029009819030762e-01 1.088521108031272888e-01 -6.115896627306938171e-03 -2.108419984579086304e-01 1.583179682493209839e-01 -9.388780593872070312e-02 1.296620257198810577e-02 -1.958271116018295288e-01 3.003320395946502686e-01 -5.120558664202690125e-02 2.200497090816497803e-01 1.729845404624938965e-01 -7.326033711433410645e-02 -1.158201321959495544e-01 3.658957779407501221e-01 1.214552149176597595e-01 -3.322400748729705811e-01 -2.134381830692291260e-01 1.214465275406837463e-01 -5.985660851001739502e-02 9.576621651649475098e-02 -8.355195075273513794e-02 5.151793733239173889e-02 -6.640797108411788940e-02 -8.226104080677032471e-02 -9.166730940341949463e-02 -8.407049812376499176e-03 -9.105532430112361908e-03 3.397605195641517639e-02
1.241038888692855835e-01 -1.425898671150207520e-01 -1.930078864097595215e-01 -1.632855534553527832e-01 -8.790307492017745972e-02 2.201903611421585083e-01 -3.232094645500183105e-02 2.090572193264961243e-02 -7.401328533887863159e-02 1.244041994214057922e-01 -4.935533702373504639e-01 1.355869621038436890e-01 -1.129452604800462723e-02 1.266449540853500366e-01 -1.564787328243255615e-01 -1.494737863540649414e-01 -2.395755350589752197e-01 1.828458160161972046e-01 2.674468606710433960e-02 1.520031713880598545e-03 6.671094894409179688e-02 4.215584695339202881e-01 -4.762128926813602448e-03 2.654748782515525818e-02 3.332106024026870728e-02 -4.097209498286247253e-02 1.774664968252182007e-01 2.607517540454864502e-01 -2.877817116677761078e-02 3.340103030204772949e-01 8.162691444158554077e-02 3.110132925212383270e-02
3.240376478061079979e-03 -5.044189468026161194e-02 2.422875314950942993e-01 -2.546425461769104004e-01 -3.652898222208023071e-02 9.505138546228408813e-02 -2.950372919440269470e-02 9.689846634864807129e-02 6.264016032218933105e-02 1.596254706382751465e-01 -3.176511526107788086e-01 1.931929439306259155e-01 -1.804883778095245361e-01 1.216529682278633118e-01 -8.582057058811187744e-02 -1.698909401893615723e-01 -2.419828809797763824e-02 -1.077407523989677429e-01 -2.801771759986877441e-01 -1.838743090629577637e-01 -4.025077819824218750e-02 1.819307208061218262e-01 -7.579991221427917480e-02 1.767039597034454346e-01 1.830131411552429199e-01 2.346523851156234741e-02 2.836040556430816650e-01 -8.084294945001602173e-02 2.579791285097599030e-02 4.740193784236907959e-01 -2.205821424722671509e-01 -1.040068343281745911e-01
2.704058885574340820e-01 -1.417176332324743271e-02 1.308750808238983154e-01 -3.097663260996341705e-02 -9.372211643494665623e-04 -5.516490340232849121e-02 7.175875455141067505e-02 1.290038228034973145e-01 3.508452326059341431e-02 2.138452231884002686e-01 -1.292843073606491089e-01 3.660960793495178223e-01 -1.388442367315292358e-01 2.009702473878860474e-01 -6.006596237421035767e-02 -2.115903496742248535e-01 -3.253412544727325439e-01 1.387342214584350586e-01 -1.412182003259658813e-01 -9.212390333414077759e-02 1.180997565388679504e-01 1.348639875650405884e-01 -2.009253203868865967e-02 1.542245447635650635e-01 4.129650294780731201e-01 -2.283103391528129578e-02 2.092123478651046753e-01 2.712037563323974609e-01 -1.712702512741088867e-01 2.240122258663177490e-01 9.348070016130805016e-04 -1.622583530843257904e-02
2.579991817474365234e-01 -1.797100156545639038e-01 8.783347904682159424e-03 1.064514368772506714e-01 4.190471023321151733e-03 2.128045707941055298e-01 -2.632999792695045471e-02 -5.102408304810523987e-02 2.835181169211864471e-02 3.320694863796234131e-01 -1.388251930475234985e-01 1.833057403564453125e-01 2.055689841508865356e-01 2.009667754173278809e-01 1.134108975529670715e-01 -7.865297794342041016e-02 -4.612935781478881836e-01 -7.571472227573394775e-02 -3.201850876212120056e-02 -8.308880031108856201e-03 -1.879530847072601318e-01 1.851543337106704712e-01 1.862163245677947998e-01 -1.739412099123001099e-01 -9.925956837832927704e-04 -2.746501564979553223e-01 2.652649879455566406e-01 -4.035202413797378540e-02 -1.425912380218505859e-01 8.468052744865417480e-02 5.606909096240997314e-02 2.079807221889495850e-01
-8.826810866594314575e-02 -5.330045148730278015e-02 1.629895716905593872e-01 2.367895245552062988e-01 -3.953845053911209106e-02 5.393649451434612274e-03 5.449343845248222351e-02 6.351874768733978271e-02 -6.124451756477355957e-02 1.430104523897171021e-01 -3.752532601356506348e-01 5.357293486595153809e-01 2.141214162111282349e-01 2.552973926067352295e-01 6.389817595481872559e-02 -2.365722805261611938e-01 -7.287318259477615356e-02 6.877724826335906982e-02 -2.382183223962783813e-01 -1.352359354496002197e-01 8.142679184675216675e-02 -6.963749229907989502e-02 1.691045761108398438e-01 -1.490701083093881607e-02 6.459423899650573730e-02 6.513831019401550293e-02 3.253146111965179443e-01 1.643658429384231567e-01 -7.179689407348632812e-02 1.288720965385437012e-02 -5.211559310555458069e-02 1.909900270402431488e-02
5.123951286077499390e-02 -2.504325211048126221e-01 -7.310497015714645386e-02 -1.952492743730545044e-01 -1.459397971630096436e-01 1.460198163986206055e-01 6.552275270223617554e-02 -1.165922880172729492e-01 2.497291006147861481e-02 1.441322118043899536e-01 -3.628139793872833252e-01 1.697714030742645264e-01 -4.052108526229858398e-02 3.016540110111236572e-01 -1.371268481016159058e-01 -2.544981539249420166e-01 -2.546685934066772461e-01 2.256881445646286011e-02 -7.038853317499160767e-02 -1.552394777536392212e-01 9.681191295385360718e-02 2.582106888294219971e-01 7.688736170530319214e-02 1.227669492363929749e-01 8.051040023565292358e-02 -2.218486070632934570e-01 1.329503953456878662e-01 2.253430634737014771e-01 -5.483512580394744873e-02 3.518141210079193115e-01 7.302990998141467571e-04 1.738888919353485107e-01
2.129664868116378784e-01 -1.561288237571716309e-01 2.405784279108047485e-02 2.927615046501159668e-01 -3.355153203010559082e-01 -3.072036802768707275e-02 -3.074402548372745514e-02 2.254816144704818726e-01 3.191523998975753784e-02 3.368225693702697754e-01 -2.145342826843261719e-01 1.381654292345046997e-01 -9.278299659490585327e-02 2.503604292869567871e-01 -1.217935904860496521e-01 -1.011377647519111633e-01 7.927380502223968506e-03 3.293688967823982239e-02 4.267178475856781006e-02 1.164638400077819824e-01 -2.240668386220932007e-01 1.924626827239990234e-01 2.161188274621963501e-01 -1.330015212297439575e-01 -7.407435774803161621e-02 -6.711462885141372681e-02 1.338132023811340332e-01 -3.748785853385925293e-01 6.488694995641708374e-02 2.256777584552764893e-01 -1.625649631023406982e-03 1.048507988452911377e-01
1.449765413999557495e-01 -1.864567101001739502e-01 3.057333230972290039e-01 1.064181253314018250e-01 1.321239620447158813e-01 2.236090600490570068e-01 -1.746617108583450317e-01 -2.645773887634277344e-01 7.971253991127014160e-02 -6.273047626018524170e-02 -7.202658802270889282e-02 1.217421218752861023e-01 1.127685755491256714e-01 2.000612616539001465e-01 1.913876235485076904e-01 -1.575365066528320312e-01 -2.056480050086975098e-01 -1.185869984328746796e-02 1.811958700418472290e-01 -1.911346465349197388e-01 -1.061506047844886780e-01 8.192082494497299194e-02 1.139327064156532288e-01 1.418611872941255569e-02 -1.319253146648406982e-01 1.600206047296524048e-01 1.910149753093719482e-01 -7.824914157390594482e-02 -1.651078760623931885e-01 1.902809590101242065e-01 -6.057333201169967651e-03 4.846487343311309814e-01
1.638964712619781494e-01 -5.503550544381141663e-02 -9.741744026541709900e-03 4.108419269323348999e-02 1.575349718332290649e-01 7.149193435907363892e-02 -1.913223974406719208e-02 2.221286296844482422e-02 8.749691396951675415e-02 5.937529355287551880e-02 -2.544362545013427734e-01 3.662514388561248779e-01 -7.962173223495483398e-02 3.358611166477203369e-01 -1.764577776193618774e-01 -9.081121534109115601e-02 -3.577997088432312012e-01 1.858271658420562744e-01 -2.786451280117034912e-01 -1.425288617610931396e-01 6.877766549587249756e-02 -7.133347541093826294e-02 -1.197936907410621643e-01 8.864225447177886963e-02 1.928203850984573364e-01 1.685813963413238525e-01 3.255183994770050049e-01 2.328104525804519653e-01 -1.534647643566131592e-01 1.370730996131896973e-01 2.363618090748786926e-02 -8.806092292070388794e-02
6.732223182916641235e-02 -5.597788095474243164e-02 -7.918465882539749146e-02 3.265767693519592285e-01 -1.178885921835899353e-01 -8.269239962100982666e-02 9.305761009454727173e-02 -2.371848523616790771e-01 1.235785558819770813e-01 4.212207198143005371e-01 5.813169106841087341e-02 3.768933936953544617e-02 1.486177556216716766e-02 3.453670144081115723e-01 -1.007043197751045227e-01 7.725258171558380127e-02 1.136592701077461243e-01 -4.701159894466400146e-02 1.117027271538972855e-02 -1.744099333882331848e-02 -1.263496093451976776e-02 -5.091919749975204468e-02 1.375565975904464722e-01 -7.258064299821853638e-02 -7.351450622081756592e-02 8.760244399309158325e-02 2.763584852218627930e-01 -2.224052399396896362e-01 9.505042433738708496e-02 4.241737425327301025e-01 -2.958930730819702148e-01 5.220827087759971619e-02
2.180430740118026733e-01 -3.085529506206512451e-01 -9.631005674600601196e-02 -2.868777140974998474e-02 1.370600610971450806e-01 1.086888685822486877e-01 -1.520937830209732056e-01 -4.708066210150718689e-02 -1.079637780785560608e-01 1.413237899541854858e-01 -5.176932215690612793e-01 -8.189209550619125366e-02 6.593575235456228256e-04 2.787976861000061035e-01 1.413552463054656982e-02 -2.557873129844665527e-01 -1.725210249423980713e-01 8.523864299058914185e-02 -1.089727133512496948e-01 -2.012289464473724365e-01 -7.242393493652343750e-02 1.711409091949462891e-01 -2.224258333444595337e-02 5.697410181164741516e-02 1.636217087507247925e-01 -1.517454832792282104e-01 -9.665927290916442871e-02 2.507166564464569092e-01 -7.378417253494262695e-02 2.230837047100067139e-01 -7.340425997972488403e-02 1.767411231994628906e-01
-2.415250428020954132e-02 4.140598699450492859e-02 -1.778722368180751801e-02 3.592520654201507568e-01 -1.144681051373481750e-01 -1.678144782781600952e-01 -1.520764175802469254e-02 -2.818803787231445312e-01 6.997961550951004028e-02 1.938354074954986572e-01 -4.046622663736343384e-02 -4.074708372354507446e-02 -1.467500030994415283e-01 3.604947030544281006e-01 2.809858024120330811e-01 2.751703858375549316e-01 4.873697832226753235e-02 3.057414889335632324e-01 1.424185335636138916e-01 -1.231175661087036133e-01 -5.422921478748321533e-02 3.155466541647911072e-02 8.042179048061370850e-03 -2.287732902914285660e-03 1.635159105062484741e-01 9.688074886798858643e-02 1.679806709289550781e-01 -7.148433476686477661e-02 7.548183947801589966e-02 3.731501698493957520e-01 2.063270509243011475e-01 5.638791620731353760e-02
1.421874761581420898e-01 -1.631871983408927917e-02 1.270914636552333832e-02 -3.510496392846107483e-02 -2.773666381835937500e-01 7.766824215650558472e-02 3.471164032816886902e-02 -1.087132021784782410e-01 2.040563672780990601e-01 -9.163032472133636475e-02 -1.997245103120803833e-01 -1.601755991578102112e-02 2.621250227093696594e-02 2.910604178905487061e-01 2.143002152442932129e-01 -7.018775492906570435e-02 -1.317011266946792603e-01 4.832384288311004639e-01 1.615685522556304932e-01 -1.459956020116806030e-01 5.378020182251930237e-02 2.464518845081329346e-01 1.015888601541519165e-01 3.029973804950714111e-02 5.009046569466590881e-02 -3.350991308689117432e-01 1.117119640111923218e-01 -1.002137362957000732e-01 -2.447861731052398682e-01 2.653096318244934082e-01 -1.558313053101301193e-02 1.211232542991638184e-01
1.192536205053329468e-01 -3.029895126819610596e-01 3.046794049441814423e-02 -1.027648616582155228e-02 -3.275330364704132080e-01 2.724157273769378662e-01 -2.102402001619338989e-01 -8.793941140174865723e-02 2.652805447578430176e-01 4.601281881332397461e-02 -3.473304808139801025e-01 9.852569550275802612e-02 9.624519385397434235e-03 1.247430667281150818e-01 -6.072251126170158386e-03 -1.880937665700912476e-01 -7.588268816471099854e-02 2.804793119430541992e-01 -9.713647514581680298e-02 -1.589698642492294312e-01 2.595818638801574707e-01 4.532057046890258789e-02 2.024347335100173950e-02 -1.091761291027069092e-01 -6.008733063936233521e-02 -1.011986583471298218e-01 -4.016674682497978210e-02 -1.634482294321060181e-02 -1.836078763008117676e-01 1.917748749256134033e-01 3.106061816215515137e-01 1.483769267797470093e-01
4.452532902359962463e-02 -2.068472057580947876e-01 3.061282932758331299e-01 2.107046246528625488e-01 2.678864076733589172e-02 -7.365269213914871216e-02 -9.802928566932678223e-02 -1.147517040371894836e-01 4.410536214709281921e-02 4.043375551700592041e-01 -2.027864335104823112e-03 -2.294367179274559021e-02 6.523278355598449707e-02 3.926924765110015869e-01 1.915287226438522339e-01 1.655002236366271973e-01 -8.154509961605072021e-02 7.886482775211334229e-02 6.799632310867309570e-02 1.912271976470947266e-01 -4.290876910090446472e-02 4.293402284383773804e-02 1.118383407592773438e-01 7.838201522827148438e-02 2.152949571609497070e-01 1.599188745021820068e-01 1.079740226268768311e-01 -2.122065722942352295e-01 1.036132425069808960e-01 1.675125211477279663e-01 -1.711525139398872852e-03 3.948267996311187744e-01
1.580949425697326660e-01 -1.536883860826492310e-01 -3.452507080510258675e-03 -3.466685488820075989e-02 -2.265758216381072998e-01 1.183281466364860535e-02 -2.205222547054290771e-01 -2.425509244203567505e-01 6.679975986480712891e-02 1.978827863931655884e-01 -2.245602607727050781e-01 2.229718267917633057e-01 -3.403107076883316040e-02 3.252004683017730713e-01 -6.577416323125362396e-03 -2.987643480300903320e-01 -3.560335934162139893e-01 1.463646292686462402e-01 7.449457794427871704e-02 -2.258799970149993896e-01 3.660756647586822510e-01 1.350878621451556683e-03 1.584208309650421143e-01 -1.501731425523757935e-01 1.346665471792221069e-01 4.348539188504219055e-02 -1.180245503783226013e-01 -5.033758003264665604e-03 9.144998341798782349e-02 6.072922796010971069e-02 5.198619514703750610e-02 1.268977373838424683e-01
4.209190234541893005e-02 -2.338020876049995422e-02 2.015428543090820312e-01 -1.624714881181716919e-01 5.781791359186172485e-02 1.620245911180973053e-02 3.352278098464012146e-02 4.190668836236000061e-02 1.912517547607421875e-01 -1.460192957893013954e-03 -1.588888168334960938e-01 1.657857298851013184e-01 -3.069224357604980469e-01 2.869810760021209717e-01 -1.478473842144012451e-01 3.343489021062850952e-02 -4.598254263401031494e-01 2.268390357494354248e-01 -2.062546163797378540e-01 -2.725952565670013428e-01 1.320879608392715454e-01 6.437446177005767822e-02 1.295027285814285278e-01 1.625951938331127167e-02 4.269423335790634155e-02 2.623253166675567627e-01 2.657411396503448486e-01 -1.212544441223144531e-01 -1.110211852937936783e-02 1.396337896585464478e-01 1.260879188776016235e-01 1.596412658691406250e-01
2.481488287448883057e-01 1.419969201087951660e-01 2.336845099925994873e-01 1.201161369681358337e-01 3.424721211194992065e-02 -4.068424180150032043e-02 1.858917176723480225e-01 2.742267213761806488e-02 1.853292137384414673e-01 -2.796309767290949821e-03 3.039126098155975342e-02 1.285767704248428345e-01 -3.543711826205253601e-02 3.313997387886047363e-01 9.447211027145385742e-02 -6.726196408271789551e-02 -3.609081357717514038e-02 3.782757520675659180e-01 1.273481994867324829e-01 -1.346427351236343384e-01 -8.795833587646484375e-02 3.098455443978309631e-02 3.916831016540527344e-01 -1.250258535146713257e-01 -6.299597024917602539e-02 1.757033914327621460e-02 3.539004325866699219e-01 1.569921225309371948e-01 -5.394655838608741760e-02 3.394608795642852783e-01 7.426446676254272461e-02 2.078921534121036530e-02
8.560368418693542480e-02 -2.265181392431259155e-01 -2.588345110416412354e-01 3.044424653053283691e-01 -3.022222220897674561e-01 3.558553755283355713e-02 -8.906332403421401978e-02 -1.972881406545639038e-01 -1.567615121603012085e-01 1.019283980131149292e-01 -4.286879301071166992e-02 4.851102456450462341e-02 -7.544910162687301636e-02 2.989255189895629883e-01 1.495668143033981323e-01 -1.832237988710403442e-01 -2.749906182289123535e-01 5.201328173279762268e-02 1.791391670703887939e-01 -1.612773984670639038e-01 1.563652069307863712e-03 7.305582612752914429e-02 -2.560006678104400635e-01 3.123884089291095734e-02 -5.276016518473625183e-02 2.013416737318038940e-01 2.129718065261840820e-01 1.376138031482696533e-01 -1.114757731556892395e-01 1.904813349246978760e-01 -1.880771070718765259e-01 2.282517254352569580e-01
9.648726880550384521e-02 -3.104486502707004547e-02 -1.838506162166595459e-01 2.807955741882324219e-01 -2.585300207138061523e-01 1.503340005874633789e-01 -8.682078681886196136e-03 -7.146847993135452271e-02 1.730616092681884766e-01 2.983917295932769775e-01 -6.374878343194723129e-03 2.532193064689636230e-01 2.178242057561874390e-02 3.643099367618560791e-01 -1.134708225727081299e-01 4.947495833039283752e-02 -4.357292503118515015e-02 5.143133178353309631e-02 -1.586068049073219299e-02 -3.713575899600982666e-01 -1.737848855555057526e-02 -1.896287128329277039e-02 -1.836255043745040894e-01 -2.645218074321746826e-01 1.767446547746658325e-01 -9.286335110664367676e-02 2.283428609371185303e-01 -2.795171141624450684e-01 3.937527537345886230e-03 4.911737516522407532e-03 1.719890534877777100e-01 6.311807781457901001e-02
1.228974685072898865e-01 -2.396969497203826904e-01 2.659327387809753418e-01 -7.993333041667938232e-02 -2.585534378886222839e-02 2.466354221105575562e-01 -1.765143722295761108e-01 -8.640537410974502563e-02 2.749773673713207245e-02 -9.726943075656890869e-02 -9.251412004232406616e-02 1.132971942424774170e-01 1.684864759445190430e-01 5.271484255790710449e-01 2.124781310558319092e-01 2.833706438541412354e-01 -2.607242465019226074e-01 -1.000245213508605957e-01 -1.031049434095621109e-02 -9.809326380491256714e-02 2.994194254279136658e-02 2.106244564056396484e-01 3.018524311482906342e-02 -1.393786817789077759e-01 6.853329390287399292e-02 1.944883763790130615e-01 8.644630014896392822e-02 6.172579899430274963e-02 -6.601705402135848999e-02 1.153248026967048645e-01 1.338582485914230347e-01 2.102161496877670288e-01
4.244000911712646484e-01 -8.586258441209793091e-02 3.397720754146575928e-01 1.781046837568283081e-01 -1.054075658321380615e-01 3.172430396080017090e-01 4.201045632362365723e-02 -7.032584398984909058e-02 -1.263383775949478149e-01 1.506219953298568726e-01 -9.699536114931106567e-02 3.060507178306579590e-01 -3.519745171070098877e-02 5.889163911342620850e-02 6.772078573703765869e-02 -8.769101649522781372e-02 -8.378048986196517944e-02 2.074134796857833862e-01 1.724193096160888672e-01 -2.172381132841110229e-01 -3.385105635970830917e-03 1.281578391790390015e-01 -9.009245038032531738e-02 1.375401318073272705e-01 -1.158947031944990158e-02 -3.123709559440612793e-02 -8.100426942110061646e-02 -3.008300997316837311e-02 -3.552820384502410889e-01 9.037838876247406006e-02 5.093402415513992310e-02 2.686638534069061279e-01
1.731880158185958862e-01 -3.240523114800453186e-02 3.876335918903350830e-02 -1.984509229660034180e-01 -1.579883247613906860e-01 1.998502910137176514e-01 1.085020601749420166e-01 3.277540579438209534e-02 2.006617188453674316e-01 1.922347545623779297e-01 -6.359173059463500977e-01 1.264290809631347656e-01 -4.228947311639785767e-02 2.094218134880065918e-01 1.311897039413452148e-01 -8.011207729578018188e-02 -7.417431473731994629e-02 3.453936874866485596e-01 1.026703510433435440e-02 -5.005866289138793945e-02 4.653996322304010391e-03 -8.789229393005371094e-02 2.416863292455673218e-02 -2.375422045588493347e-02 -1.426346302032470703e-01 1.479661911725997925e-01 3.540778905153274536e-02 -1.694361865520477295e-01 -2.099493891000747681e-01 6.456948816776275635e-02 1.521675884723663330e-01 5.954058468341827393e-02
-1.141466200351715088e-01 -4.524906724691390991e-02 2.705556154251098633e-01 3.368881344795227051e-01 -5.242139101028442383e-01 -1.020170673727989197e-01 3.473504038993269205e-04 -1.372072994709014893e-01 -1.568182408809661865e-01 1.116156950592994690e-01 -1.992360949516296387e-01 2.563294172286987305e-01 1.900491490960121155e-02 -1.739992760121822357e-02 -8.431655913591384888e-02 8.306042850017547607e-02 -2.653288543224334717e-01 3.010181337594985962e-02 -1.377058327198028564e-01 -1.856229156255722046e-01 -5.565150454640388489e-02 1.666552573442459106e-01 3.323604166507720947e-02 1.939231008291244507e-01 -2.912526763975620270e-02 1.015105918049812317e-01 2.227545231580734253e-01 -9.133222699165344238e-02 1.624239534139633179e-01 9.280894696712493896e-02 -1.403697282075881958e-01 1.376764625310897827e-01
-1.373103410005569458e-01 -2.227601259946823120e-01 2.198863625526428223e-01 6.661164760589599609e-02 9.592978283762931824e-03 -2.428186871111392975e-02 -1.490043848752975464e-01 -9.818543493747711182e-02 2.518230974674224854e-01 2.299084216356277466e-01 -1.183818373829126358e-02 1.062881126999855042e-01 6.057580187916755676e-02 1.187252923846244812e-01 2.359662055969238281e-01 -1.215678229928016663e-01 -1.228616312146186829e-01 4.832447469234466553e-01 -1.401952058076858521e-01 -1.072275266051292419e-02 -8.755896240472793579e-02 -6.823575589805841446e-03 2.282542735338211060e-01 1.207590848207473755e-01 8.661209046840667725e-02 -5.657739937305450439e-02 1.442900747060775757e-01 -1.379552185535430908e-01 1.913972944021224976e-01 3.506911695003509521e-01 -7.406652718782424927e-02 -2.680210769176483154e-01
2.801678776741027832e-01 -1.901745051145553589e-01 2.423894107341766357e-01 4.188665151596069336e-01 2.149905711412429810e-01 3.670296072959899902e-01 -3.890436887741088867e-02 5.275008454918861389e-02 1.307106763124465942e-01 3.400843739509582520e-01 8.719994872808456421e-02 1.558825075626373291e-01 -2.087114006280899048e-01 2.176299393177032471e-01 -3.566630929708480835e-02 1.377154141664505005e-01 -5.309676006436347961e-02 -3.422097489237785339e-02 1.565114967525005341e-02 -7.677018642425537109e-02 -1.616378426551818848e-01 1.498657613992691040e-01 8.399056643247604370e-02 1.421017497777938843e-01 1.604729443788528442e-01 1.226924918591976166e-02 1.516783833503723145e-01 -1.282471716403961182e-01 4.638511687517166138e-03 1.954820305109024048e-01 -1.243933662772178650e-02 -1.988259889185428619e-02
-5.349125713109970093e-02 -7.090597599744796753e-02 1.654350608587265015e-01 5.414516851305961609e-02 -1.415518820285797119e-01 4.525914415717124939e-02 -2.344113290309906006e-01 -1.120622605085372925e-01 2.799747586250305176e-01 3.650896549224853516e-01 -2.643345594406127930e-01 2.291843667626380920e-02 -3.036820702254772186e-02 2.534992992877960205e-01 1.159110069274902344e-01 2.232742495834827423e-02 -2.261608242988586426e-01 3.616306185722351074e-01 -1.881906390190124512e-01 5.968709662556648254e-02 -2.335095554590225220e-01 1.268446743488311768e-01 2.248121798038482666e-02 6.025485694408416748e-02 1.473851315677165985e-02 1.373228281736373901e-01 4.138689488172531128e-02 -2.228373438119888306e-01 2.226059287786483765e-01 1.516357660293579102e-01 -2.044679820537567139e-01 -1.748484969139099121e-01
3.893731534481048584e-02 -2.638248503208160400e-01 2.780099809169769287e-01 2.097385525703430176e-01 5.962044745683670044e-02 -2.230947911739349365e-01 1.657729595899581909e-01 -1.254799216985702515e-01 -2.080831117928028107e-02 2.863821983337402344e-01 6.449202448129653931e-02 -1.560015082359313965e-01 9.296360611915588379e-02 3.664306402206420898e-01 6.226591020822525024e-02 2.350289672613143921e-01 -6.265182048082351685e-02 7.791962474584579468e-02 4.559402167797088623e-02 -4.729874059557914734e-02 -3.091027960181236267e-02 1.355168670415878296e-01 1.356612294912338257e-01 4.587550088763237000e-02 3.494458198547363281e-01 2.130807787179946899e-01 2.011247277259826660e-01 -8.588732033967971802e-02 -4.777257516980171204e-02 2.130150347948074341e-01 6.658666580915451050e-02 2.765854001045227051e-01
1.505441367626190186e-01 -3.889050781726837158e-01 1.890811719931662083e-03 4.400066137313842773e-01 5.568781495094299316e-02 4.005977138876914978e-02 6.947371363639831543e-02 1.103713065385818481e-01 5.840798839926719666e-02 3.280942142009735107e-01 -2.062593251466751099e-01 1.216846853494644165e-01 -2.891658991575241089e-02 2.803064696490764618e-02 -4.805306438356637955e-03 1.435294747352600098e-01 8.996964246034622192e-02 -5.978542566299438477e-02 6.403639912605285645e-02 -1.650115400552749634e-01 1.814715564250946045e-02 -3.530728444457054138e-02 1.059437766671180725e-01 2.139529436826705933e-01 3.298182487487792969e-01 -1.406252384185791016e-02 3.256567120552062988e-01 -1.198866739869117737e-01 -2.015145495533943176e-02 2.720449268817901611e-01 -1.149634718894958496e-01 3.878696635365486145e-02
3.328589498996734619e-01 -2.022224515676498413e-01 -1.583327911794185638e-02 2.431977987289428711e-01 -2.305628806352615356e-01 1.137993559241294861e-01 -3.642190620303153992e-02 2.301237173378467560e-02 2.703540921211242676e-01 3.666103482246398926e-01 -1.145270019769668579e-01 1.061185449361801147e-01 -6.797992438077926636e-02 1.378113031387329102e-01 1.952186226844787598e-02 9.049390256404876709e-02 -1.619478166103363037e-01 -1.053889840841293335e-01 -2.375002801418304443e-01 7.163086533546447754e-02 -9.835414588451385498e-02 -4.384689778089523315e-02 2.314661443233489990e-01 3.790792822837829590e-02 7.073805201798677444e-03 -1.487719640135765076e-02 2.612277865409851074e-01 -1.731180101633071899e-01 3.227432370185852051e-01 2.898083627223968506e-01 -5.058147013187408447e-02 4.713032394647598267e-02
-5.216268077492713928e-02 -2.767706215381622314e-01 1.695924401283264160e-01 1.622881442308425903e-01 4.644413292407989502e-02 3.863151371479034424e-02 -1.406115442514419556e-01 5.052974075078964233e-02 -7.939315587282180786e-02 2.920763790607452393e-01 -8.009554445743560791e-02 3.659511804580688477e-01 -2.308508008718490601e-01 3.151477873325347900e-01 -1.070822030305862427e-01 6.538075953722000122e-02 2.022872120141983032e-01 5.539984628558158875e-02 4.801949486136436462e-02 2.187908738851547241e-01 -1.913586817681789398e-02 1.688055135309696198e-02 -7.130685262382030487e-03 5.581142846494913101e-03 1.867718845605850220e-01 1.728732883930206299e-01 4.565000236034393311e-01 -2.176019996404647827e-01 -5.177689716219902039e-02 1.208841726183891296e-01 4.340345785021781921e-02 6.868526339530944824e-02
-5.926311016082763672e-03 6.619913130998611450e-02 3.166312277317047119e-01 8.333998918533325195e-02 -1.030175834894180298e-01 -1.873083859682083130e-01 -9.560928493738174438e-02 -2.425355315208435059e-01 2.024579048156738281e-01 2.464065141975879669e-02 -1.480546891689300537e-01 3.134074211120605469e-01 -2.497540600597858429e-02 2.075043171644210815e-01 -1.144611537456512451e-01 1.373413503170013428e-01 2.737163752317428589e-02 3.262382745742797852e-01 1.762428581714630127e-01 6.584487855434417725e-02 1.000016108155250549e-01 2.007039189338684082e-01 -2.559982240200042725e-03 -6.062161177396774292e-02 -5.671039596199989319e-02 -7.343363761901855469e-02 3.626998662948608398e-01 -2.619411796331405640e-02 -2.520640194416046143e-01 1.807966828346252441e-01 3.217341005802154541e-01 -1.446891762316226959e-02
-8.604763448238372803e-02 5.701746791601181030e-02 -2.229466289281845093e-02 1.001316308975219727e-01 -2.379392385482788086e-01 3.827022910118103027e-01 -2.387948147952556610e-02 1.153080016374588013e-01 3.095283210277557373e-01 1.659485697746276855e-01 -1.247191056609153748e-01 2.466751933097839355e-01 1.539959609508514404e-01 2.135153114795684814e-01 1.834121346473693848e-01 1.336925029754638672e-01 2.002969980239868164e-01 9.096328169107437134e-02 1.124770119786262512e-01 -1.488689184188842773e-01 5.585564300417900085e-02 1.687424629926681519e-01 6.031261384487152100e-02 1.259403675794601440e-02 2.155551910400390625e-01 2.171572446823120117e-01 1.942293196916580200e-01 -3.393407911062240601e-02 -1.718531847000122070e-01 2.140276730060577393e-01 -1.407443135976791382e-01 -3.083298504352569580e-01
2.105062454938888550e-01 -2.170623391866683960e-01 -1.080653723329305649e-02 4.036527574062347412e-01 -8.688790351152420044e-02 1.458368301391601562e-01 -2.656033448874950409e-02 -9.823068976402282715e-02 1.111011877655982971e-01 2.920521497726440430e-01 -2.607543468475341797e-01 -1.937163025140762329e-01 1.887841969728469849e-01 1.927233785390853882e-01 1.557654738426208496e-01 2.100740373134613037e-02 1.333706378936767578e-01 2.841344177722930908e-01 1.493917554616928101e-01 5.594708956778049469e-03 6.385061144828796387e-02 1.088177412748336792e-01 -4.007995501160621643e-02 -1.632146984338760376e-01 2.500881850719451904e-01 1.889826059341430664e-01 -6.690949946641921997e-02 1.507082134485244751e-01 -2.665647864341735840e-01 1.805813461542129517e-01 -3.837575390934944153e-02 -1.004131212830543518e-01
1.364329643547534943e-02 1.432246863842010498e-01 2.646069526672363281e-01 -8.028434216976165771e-02 -1.672548949718475342e-01 2.978678233921527863e-02 -1.182154417037963867e-01 -1.168718263506889343e-01 5.267427489161491394e-02 -2.271738462150096893e-02 -2.322301864624023438e-01 3.217788934707641602e-01 3.607161343097686768e-01 -3.534006699919700623e-02 -2.825476229190826416e-03 -2.502435147762298584e-01 -1.729907244443893433e-01 1.716806590557098389e-01 1.193609759211540222e-01 -3.562732636928558350e-01 1.036408394575119019e-01 2.667346596717834473e-02 1.684869527816772461e-01 1.931869052350521088e-02 1.326342374086380005e-01 7.235698401927947998e-02 1.837311685085296631e-01 -1.483104079961776733e-01 7.358257658779621124e-03 4.029418528079986572e-01 -4.341300576925277710e-02 8.894686400890350342e-02
-1.760775744915008545e-01 -1.978067755699157715e-01 -1.643250733613967896e-01 4.638055860996246338e-01 -9.548624604940414429e-02 -3.786700591444969177e-02 2.249410562217235565e-02 1.676334626972675323e-02 6.524436175823211670e-02 -2.062910795211791992e-02 -1.120017562061548233e-02 2.068050205707550049e-01 -1.312077343463897705e-01 3.383180201053619385e-01 1.235995590686798096e-01 1.476964950561523438e-01 1.811537444591522217e-01 1.545419692993164062e-01 -1.199346780776977539e-01 -6.076981127262115479e-02 8.250685036182403564e-02 1.910687237977981567e-01 -6.211442127823829651e-02 1.195881813764572144e-01 2.573832869529724121e-01 1.195738241076469421e-01 2.751631140708923340e-01 1.195439174771308899e-01 -7.581040263175964355e-02 2.509591281414031982e-01 -2.603201568126678467e-01 -1.295198649168014526e-01
6.276572495698928833e-02 -2.693032026290893555e-01 2.927258610725402832e-01 1.424767728894948959e-02 2.600861787796020508e-01 7.048700004816055298e-02 2.386683970689773560e-01 -2.381914407014846802e-01 9.878835827112197876e-02 3.843152821063995361e-01 -2.505418062210083008e-01 5.046617239713668823e-02 -1.769385486841201782e-01 1.885641366243362427e-01 2.074431627988815308e-01 9.702406823635101318e-02 -5.857600644230842590e-02 2.171650379896163940e-01 -9.332412481307983398e-02 1.058001965284347534e-01 -7.672310341149568558e-03 3.297771140933036804e-02 3.964885603636503220e-03 1.265249997377395630e-01 3.649490475654602051e-01 -1.667008996009826660e-01 1.540825068950653076e-01 -2.231776155531406403e-02 7.821962237358093262e-03 8.864945918321609497e-02 -1.621551662683486938e-01 4.639281332492828369e-02
1.827370524406433105e-01 -3.469851315021514893e-01 -5.528966709971427917e-02 2.647535502910614014e-01 -2.147939205169677734e-01 8.229865133762359619e-02 -2.184695564210414886e-03 1.094321534037590027e-01 2.648803591728210449e-01 -8.224436640739440918e-02 -3.324083238840103149e-02 1.786519140005111694e-01 2.464268170297145844e-02 -1.554154604673385620e-02 -1.258279830217361450e-01 -6.397331506013870239e-02 -2.815112471580505371e-01 1.435457617044448853e-01 -1.992937773466110229e-01 1.244706958532333374e-01 -1.375599950551986694e-01 4.363765120506286621e-01 9.715619683265686035e-02 1.613507792353630066e-02 1.380719840526580811e-01 -4.821266978979110718e-02 2.774675488471984863e-01 -3.136793524026870728e-02 1.336936354637145996e-01 2.830911874771118164e-01 6.838438659906387329e-02 -3.581758961081504822e-02
2.556118881329894066e-03 -1.284441817551851273e-02 -9.213271550834178925e-03 -9.154407680034637451e-02 -2.512794137001037598e-01 1.615650951862335205e-01 -4.439586400985717773e-02 -1.520039886236190796e-01 -3.701161593198776245e-02 1.763998419046401978e-01 -4.842358529567718506e-01 1.702041923999786377e-01 -1.126371771097183228e-01 1.230412945151329041e-01 -1.042430698871612549e-01 -2.005994468927383423e-01 -1.549442950636148453e-02 2.572740912437438965e-01 1.320700496435165405e-01 -1.556280702352523804e-01 3.002524971961975098e-01 5.667240917682647705e-02 1.061176359653472900e-01 1.709177047014236450e-01 -1.172119006514549255e-01 -2.319195717573165894e-01 8.007742464542388916e-02 -5.765746906399726868e-02 -2.329207956790924072e-01 3.453480303287506104e-01 -2.741762623190879822e-02 9.331582486629486084e-02
2.806584239006042480e-01 -9.322685003280639648e-02 2.719518542289733887e-01 3.625779151916503906e-01 3.678660094738006592e-02 1.457335501909255981e-01 2.660532668232917786e-02 7.468033581972122192e-02 -6.044366210699081421e-02 3.110219240188598633e-01 -1.351465284824371338e-01 6.627529859542846680e-02 -1.490009427070617676e-01 1.915035694837570190e-01 -6.816308200359344482e-02 -4.920573532581329346e-02 -2.397672981023788452e-01 2.094856835901737213e-02 4.444991424679756165e-02 -1.943218410015106201e-01 -1.426198333501815796e-01 2.662860453128814697e-01 1.427882760763168335e-01 -1.261208802461624146e-01 1.419897377490997314e-01 -9.022363275289535522e-02 5.944269150495529175e-02 3.633173555135726929e-02 5.635475739836692810e-02 2.334406226873397827e-01 -4.140099585056304932e-01 -4.263873398303985596e-02
1.612564474344253540e-01 4.838424175977706909e-02 3.865385800600051880e-02 -2.436675364151597023e-03 -2.920238673686981201e-02 -9.073483757674694061e-03 -1.387648433446884155e-01 6.032520160079002380e-02 -1.264564990997314453e-01 4.303812980651855469e-02 -1.764664351940155029e-01 4.684033393859863281e-01 1.945638447068631649e-03 2.468244582414627075e-01 -8.678990602493286133e-02 -1.998777687549591064e-01 -2.867099940776824951e-01 8.260638266801834106e-02 -4.419015347957611084e-02 -1.337434798479080200e-01 2.667059004306793213e-01 -3.970696032047271729e-02 1.441874355077743530e-01 2.392280697822570801e-01 3.587570190429687500e-01 1.034374758601188660e-01 2.973906993865966797e-01 3.795523941516876221e-02 -1.413031667470932007e-01 2.372946888208389282e-01 -2.076342515647411346e-02 -6.277455389499664307e-02
-8.637474477291107178e-02 -2.722931206226348877e-01 2.880967967212200165e-02 2.119319140911102295e-01 1.228436734527349472e-02 -3.008516505360603333e-02 2.756303921341896057e-02 6.615267135202884674e-03 2.087903209030628204e-02 -1.224447973072528839e-03 -4.042169451713562012e-01 3.270881175994873047e-01 4.737699404358863831e-02 1.745754629373550415e-01 -7.446578145027160645e-02 -4.416954517364501953e-01 -2.287958711385726929e-01 1.074074804782867432e-01 -2.214358001947402954e-01 5.534730479121208191e-02 -1.915032230317592621e-02 2.486396394670009613e-02 2.750825285911560059e-01 -1.507180184125900269e-02 4.764315858483314514e-02 1.417104452848434448e-01 2.102516591548919678e-01 1.784537881612777710e-01 -3.373094275593757629e-02 1.706707477569580078e-01 1.478202193975448608e-01 1.524171233177185059e-01
-8.110803551971912384e-03 -1.281093358993530273e-01 -8.035046979784965515e-03 2.966721653938293457e-01 -2.290009558200836182e-01 1.081316173076629639e-01 -1.779838949441909790e-01 1.582162976264953613e-01 3.415364399552345276e-02 3.419796526432037354e-01 2.763755060732364655e-02 7.958767563104629517e-02 -1.052606180310249329e-01 4.410628974437713623e-01 -1.793735772371292114e-01 1.285302489995956421e-01 -1.071496009826660156e-01 4.465027898550033569e-02 1.445908248424530029e-01 8.987399749457836151e-03 1.722601652145385742e-01 1.547714322805404663e-01 7.572769373655319214e-02 -1.924582198262214661e-02 -2.636652626097202301e-02 2.638390958309173584e-01 9.177380800247192383e-02 -2.908920049667358398e-01 -1.897221058607101440e-02 1.165440976619720459e-01 -3.091480433940887451e-01 1.673810780048370361e-01
1.961230039596557617e-01 -3.073250055313110352e-01 9.832438826560974121e-02 3.059573285281658173e-02 -1.161390170454978943e-01 3.526178374886512756e-02 -4.643259570002555847e-02 -3.239853680133819580e-01 2.156016230583190918e-01 1.209342107176780701e-01 -2.611109912395477295e-01 -1.118996888399124146e-01 -1.046587675809860229e-01 2.980793714523315430e-01 1.816508173942565918e-01 9.167364239692687988e-02 2.944256365299224854e-02 4.679844975471496582e-01 -3.031571162864565849e-03 1.276296824216842651e-01 1.745331846177577972e-02 6.815364956855773926e-02 1.268601976335048676e-02 4.477770999073982239e-02 2.179074138402938843e-01 -2.605433166027069092e-01 2.091868370771408081e-01 9.754706174135208130e-02 -1.022751033306121826e-01 6.754731293767690659e-03 7.065979391336441040e-02 1.555104255676269531e-01
1.665953993797302246e-01 -3.630263209342956543e-01 2.907215058803558350e-01 -1.157213095575571060e-02 -1.954363435506820679e-01 1.051050573587417603e-01 2.077225893735885620e-01 2.226449847221374512e-01 9.225462377071380615e-02 1.199023202061653137e-01 -8.505474030971527100e-02 1.905869506299495697e-02 -2.140567451715469360e-01 4.083061814308166504e-01 -5.910328403115272522e-02 1.385637670755386353e-01 -5.891624093055725098e-02 -6.233413587324321270e-04 -4.143616557121276855e-02 -1.655964702367782593e-01 2.245957218110561371e-02 4.453951716423034668e-01 1.261364370584487915e-01 1.616853177547454834e-01 8.880055695772171021e-02 1.372388098388910294e-02 -5.796126089990139008e-03 -1.868530958890914917e-01 -1.468737721443176270e-01 -6.066527566872537136e-04 2.712756954133510590e-02 9.620995819568634033e-02
1.646964550018310547e-01 -2.019925713539123535e-01 -1.024431362748146057e-01 2.718114256858825684e-01 4.824129864573478699e-02 2.227820903062820435e-01 -2.486198246479034424e-01 1.338028162717819214e-01 -4.718789085745811462e-02 2.564982175827026367e-01 -3.751736581325531006e-01 4.397303983569145203e-02 4.116279631853103638e-02 2.256075292825698853e-01 4.450907185673713684e-02 2.076001018285751343e-01 -5.423722788691520691e-02 1.543152779340744019e-01 2.205864526331424713e-02 2.494099885225296021e-01 1.477300524711608887e-01 1.005810797214508057e-01 2.188021540641784668e-01 1.718486398458480835e-01 3.300588130950927734e-01 -7.427597045898437500e-02 2.873660027980804443e-01 -5.724031105637550354e-02 -2.102390397340059280e-03 2.882188931107521057e-02 3.246752172708511353e-02 8.155110478401184082e-02
1.692526042461395264e-03 6.551326811313629150e-02 8.469626307487487793e-02 -8.353640139102935791e-02 -1.423188447952270508e-01 4.233194142580032349e-02 1.041599661111831665e-01 -8.438487350940704346e-02 -1.854670345783233643e-01 1.018642857670783997e-01 -3.971266746520996094e-01 4.572577774524688721e-01 2.078506201505661011e-01 1.520231068134307861e-01 -1.136144325137138367e-01 -1.658727079629898071e-01 -2.752892374992370605e-01 5.433879420161247253e-02 -1.068848893046379089e-01 -1.284429281949996948e-01 9.855826199054718018e-02 -4.113969858735799789e-03 1.275105178356170654e-01 1.190217807888984680e-01 2.615225911140441895e-01 9.978652000427246094e-02 2.770609557628631592e-01 3.897099569439888000e-02 -2.718836069107055664e-01 1.638186573982238770e-01 -1.378594189882278442e-01 -4.796755500137805939e-03
2.035146802663803101e-01 -7.951717823743820190e-02 8.903630077838897705e-02 9.968890808522701263e-03 5.785780400037765503e-02 9.128753840923309326e-02 -5.033851414918899536e-02 -1.531960666179656982e-01 -4.306037444621324539e-03 1.583679765462875366e-01 -3.288956880569458008e-01 9.894856810569763184e-02 -2.969516217708587646e-01 2.852422893047332764e-01 3.502140194177627563e-02 1.290727257728576660e-01 1.940521597862243652e-01 1.247114911675453186e-01 1.476279497146606445e-01 -6.069552525877952576e-02 -2.585787326097488403e-02 1.347686648368835449e-01 -9.293792396783828735e-02 1.028498932719230652e-01 2.719390094280242920e-01 2.038578987121582031e-01 3.989374041557312012e-01 -2.985758781433105469e-01 -7.731439918279647827e-02 2.807855010032653809e-01 -3.750550746917724609e-02 -9.638494998216629028e-02
7.559719681739807129e-02 -1.015553101897239685e-01 1.332636624574661255e-01 8.673634380102157593e-02 -1.196268424391746521e-01 1.257248818874359131e-01 1.037762165069580078e-01 -1.791023090481758118e-02 -6.475985050201416016e-02 4.314399883151054382e-02 -1.012680679559707642e-01 9.154275059700012207e-02 -3.575717508792877197e-01 3.810558021068572998e-01 2.035708129405975342e-01 7.225443422794342041e-02 9.119696170091629028e-02 2.954105436801910400e-01 5.590527132153511047e-02 -2.077076286077499390e-01 -2.562233991920948029e-02 5.577859282493591309e-02 -1.533106714487075806e-01 1.003443896770477295e-01 3.199877440929412842e-01 1.808000504970550537e-01 6.793395429849624634e-02 -2.843281626701354980e-01 1.972421072423458099e-02 4.127688109874725342e-01 4.985972866415977478e-02 -9.149468503892421722e-03
2.292456626892089844e-01 -2.109774649143218994e-01 2.413330674171447754e-01 1.399600654840469360e-01 -2.085878551006317139e-01 6.530569493770599365e-02 2.360790409147739410e-02 2.014793604612350464e-01 4.093277081847190857e-02 1.173002049326896667e-01 -2.301343530416488647e-02 2.787936711683869362e-03 3.552859416231513023e-03 2.813792601227760315e-02 4.696128144860267639e-02 -2.918333113193511963e-01 -1.620400249958038330e-01 8.268814533948898315e-02 -5.003896876587532461e-05 -1.804540902376174927e-01 -2.872864715754985809e-02 -2.653615549206733704e-02 -1.215213090181350708e-01 -2.981368601322174072e-01 3.741732239723205566e-01 -9.249646216630935669e-02 3.239503204822540283e-01 -1.561798006296157837e-01 -1.543959081172943115e-01 3.861370980739593506e-01 -9.975261986255645752e-02 2.006880752742290497e-02
2.603731453418731689e-01 -2.871747612953186035e-01 -1.448172181844711304e-01 3.803675472736358643e-01 -2.454412914812564850e-02 3.218720108270645142e-02 -9.994138777256011963e-02 -5.249536037445068359e-02 -8.223374187946319580e-02 5.256508290767669678e-02 -9.984815120697021484e-02 4.482523798942565918e-01 -9.095840156078338623e-02 2.547564208507537842e-01 -4.045166820287704468e-02 3.853470459580421448e-02 -7.740844041109085083e-02 3.007658123970031738e-01 5.995742976665496826e-02 -2.100840657949447632e-01 -1.551729887723922729e-01 2.158567309379577637e-01 -2.754217088222503662e-01 1.416822075843811035e-01 7.835391908884048462e-02 -8.606385439634323120e-02 3.087085485458374023e-02 5.007530376315116882e-02 1.877274811267852783e-01 9.521049447357654572e-03 -2.246342413127422333e-02 9.670488536357879639e-02
9.433306753635406494e-02 -2.294544279575347900e-01 3.024449050426483154e-01 3.152923658490180969e-02 -6.394051760435104370e-02 -1.105542629957199097e-01 1.304340660572052002e-01 -1.382227987051010132e-01 1.728407591581344604e-01 -3.690065070986747742e-02 -1.392583996057510376e-01 6.656958162784576416e-02 -3.433654308319091797e-01 3.864043056964874268e-01 -1.184119880199432373e-01 -3.516258220770396292e-05 -3.457006067037582397e-02 6.269418448209762573e-02 -1.346013695001602173e-01 -1.805115342140197754e-01 -7.214965671300888062e-02 -1.429256349802017212e-01 2.925847098231315613e-02 1.163326948881149292e-01 4.547950625419616699e-02 3.261059056967496872e-03 2.430613189935684204e-01 -1.773216277360916138e-01 -2.938667535781860352e-01 2.562505006790161133e-01 2.436838448047637939e-01 2.396065443754196167e-01
1.266103386878967285e-01 -1.403148770332336426e-01 3.797776624560356140e-02 1.192999705672264099e-01 -2.032932788133621216e-01 1.879298537969589233e-01 -3.639287874102592468e-02 -1.871790289878845215e-01 1.080251634120941162e-01 -4.138818755745887756e-02 -3.628190159797668457e-01 1.670705713331699371e-02 4.098737984895706177e-02 4.272652566432952881e-01 2.003275901079177856e-01 -3.832285851240158081e-02 -1.357905566692352295e-01 3.135755658149719238e-01 1.499978452920913696e-01 -1.477908343076705933e-01 7.976744323968887329e-03 2.793650925159454346e-01 6.280898302793502808e-02 -8.875500410795211792e-02 -6.988780200481414795e-02 -2.069160342216491699e-01 -2.350055277347564697e-01 -6.963715702295303345e-02 -2.203973531723022461e-01 1.867379248142242432e-01 9.366608224809169769e-03 1.487140059471130371e-01
1.952809691429138184e-01 -1.248532459139823914e-01 -1.629889309406280518e-01 -3.582372888922691345e-02 -1.256071776151657104e-01 -9.896673262119293213e-02 1.633560955524444580e-01 -2.052659541368484497e-02 -8.911590278148651123e-02 2.411137819290161133e-01 -4.019750356674194336e-01 -1.372828707098960876e-02 -3.413569927215576172e-01 3.158792853355407715e-01 2.512713707983493805e-02 6.611849367618560791e-02 -3.283348679542541504e-01 2.757017910480499268e-01 1.192231997847557068e-01 -2.557722032070159912e-01 8.701723814010620117e-02 -5.485215038061141968e-02 7.993705570697784424e-02 1.481906473636627197e-01 -1.471201889216899872e-02 -9.165360243059694767e-04 9.280982613563537598e-02 2.155588269233703613e-01 -3.010904975235462189e-02 1.738665401935577393e-01 -1.099917665123939514e-01 1.252279728651046753e-01
2.031700015068054199e-01 -2.648007571697235107e-01 2.193050533533096313e-01 -2.225731033831834793e-03 4.122333601117134094e-03 3.587343394756317139e-01 -2.514626085758209229e-01 -1.312381923198699951e-01 1.568691134452819824e-01 2.921164333820343018e-01 -1.339946780353784561e-02 2.204195559024810791e-01 2.506244182586669922e-01 1.418121159076690674e-01 3.760692477226257324e-02 -8.779241889715194702e-02 -2.420425713062286377e-01 2.089504897594451904e-01 1.217048913240432739e-01 6.796626746654510498e-02 -1.768386960029602051e-01 2.025864571332931519e-01 9.077941626310348511e-02 -2.484867423772811890e-01 -5.818180274218320847e-03 1.515819728374481201e-01 1.979443281888961792e-01 -5.757532641291618347e-02 1.669570803642272949e-01 3.778233379125595093e-02 -7.724247872829437256e-02 1.258435994386672974e-01
5.842925608158111572e-02 -8.445043116807937622e-03 -4.009091109037399292e-02 2.113853543996810913e-01 2.117152884602546692e-02 4.827808961272239685e-02 -1.464314460754394531e-01 -1.402817084453999996e-03 4.934157431125640869e-01 2.322928756475448608e-01 -2.279821485280990601e-01 2.303062081336975098e-01 -3.928484767675399780e-02 4.649667739868164062e-01 -1.681022793054580688e-01 2.042784541845321655e-01 -8.275084197521209717e-02 7.175346463918685913e-02 1.324378848075866699e-01 1.705990284681320190e-01 -1.419743597507476807e-01 8.372166752815246582e-02 -1.132875829935073853e-01 1.029639169573783875e-01 -1.347115379758179188e-03 2.005613408982753754e-03 1.165599152445793152e-01 2.989505184814333916e-03 3.318851441144943237e-02 2.825899720191955566e-01 -8.226060867309570312e-02 -1.589679121971130371e-01
1.478635966777801514e-01 -1.732639521360397339e-01 -4.139982908964157104e-02 2.383439093828201294e-01 -3.423484861850738525e-01 1.489710062742233276e-01 -1.527507901191711426e-01 -4.826695099472999573e-02 1.134945675730705261e-01 3.480981588363647461e-01 -1.320963948965072632e-01 2.037493735551834106e-01 5.882681906223297119e-02 3.195209205150604248e-01 1.083826762624084949e-03 4.747480526566505432e-02 1.569874137639999390e-01 7.696142792701721191e-02 -1.071796119213104248e-01 -3.062145411968231201e-01 6.850753724575042725e-02 2.006241120398044586e-02 -2.582179009914398193e-01 -1.644779741764068604e-01 -3.558901324868202209e-02 4.463680461049079895e-02 2.637099623680114746e-01 -2.563740015029907227e-01 -2.119725802913308144e-03 -2.949567325413227081e-02 2.149647623300552368e-01 5.872694775462150574e-02
8.861370384693145752e-02 -3.553990721702575684e-01 1.750722341239452362e-02 2.440894693136215210e-01 -1.476614028215408325e-01 2.705342471599578857e-01 -2.285559661686420441e-02 8.870181441307067871e-02 3.691573068499565125e-02 2.575539648532867432e-01 -2.783290445804595947e-01 -7.307930290699005127e-02 1.662065088748931885e-02 3.054016232490539551e-01 3.884830474853515625e-01 1.867803186178207397e-01 1.549969464540481567e-01 1.950146853923797607e-01 -1.516380906105041504e-01 -8.852294087409973145e-02 4.106104746460914612e-02 9.395930916070938110e-02 3.355269506573677063e-02 -8.305591181851923466e-04 6.739003211259841919e-02 -1.302350312471389771e-01 1.501319706439971924e-01 1.528823673725128174e-01 -1.964397281408309937e-01 -1.489449441432952881e-01 6.898658722639083862e-02 1.877221316099166870e-01
4.537273198366165161e-02 -1.757327765226364136e-01 1.617123037576675415e-01 1.247039139270782471e-01 -2.269891351461410522e-01 3.454705178737640381e-01 -1.477545648813247681e-01 2.080718241631984711e-02 -1.083959732204675674e-02 1.070747077465057373e-01 -2.168031968176364899e-02 2.507512867450714111e-01 1.680789589881896973e-01 2.144028246402740479e-01 2.682023942470550537e-01 -1.524697393178939819e-01 -2.074751108884811401e-01 2.817951738834381104e-01 -1.842341269366443157e-03 -9.337405860424041748e-02 -1.511178165674209595e-01 3.929180204868316650e-01 -3.073949515819549561e-01 1.420966982841491699e-01 5.307007208466529846e-02 1.293194144964218140e-01 1.448632925748825073e-01 -2.793930284678936005e-02 4.922750592231750488e-02 -8.605645969510078430e-03 1.399089843034744263e-01 -3.785527497529983521e-02
-4.814554378390312195e-02 1.014282577671110630e-03 2.079462558031082153e-01 1.992989629507064819e-01 -2.803013101220130920e-02 2.021267265081405640e-02 1.070635318756103516e-01 1.763551831245422363e-01 -3.605141863226890564e-02 2.920784056186676025e-01 -2.561026215553283691e-01 3.542590439319610596e-01 1.068801581859588623e-01 8.482269942760467529e-02 -1.368756890296936035e-01 -1.278261840343475342e-01 -1.634696871042251587e-01 1.749262213706970215e-01 -3.391017019748687744e-01 -1.774000227451324463e-01 1.638715416193008423e-01 -5.963135510683059692e-02 1.052957475185394287e-01 7.095237821340560913e-02 7.491709291934967041e-02 1.636024564504623413e-01 2.834552228450775146e-01 3.353638947010040283e-01 -1.712455749511718750e-01 1.372597813606262207e-01 -9.562802314758300781e-02 -8.217909187078475952e-02
2.654752135276794434e-01 -1.470597237348556519e-01 1.727097183465957642e-01 -3.760941908694803715e-04 2.843264257535338402e-03 1.809636056423187256e-01 2.226164937019348145e-01 8.126451075077056885e-02 8.503602445125579834e-02 4.329341351985931396e-01 -2.522469870746135712e-02 1.762101203203201294e-01 -5.483478680253028870e-02 2.303661555051803589e-01 2.368065565824508667e-01 7.253870368003845215e-02 -2.226525098085403442e-01 7.563617080450057983e-02 4.482436180114746094e-02 -1.945143938064575195e-01 6.118867546319961548e-03 -6.571523100137710571e-02 -3.531176447868347168e-01 1.850518137216567993e-01 3.691324964165687561e-02 4.389963299036026001e-02 3.203453421592712402e-01 1.191913634538650513e-01 1.031288132071495056e-01 2.087652385234832764e-01 6.873426586389541626e-02 8.884284645318984985e-02
1.351519227027893066e-01 -5.097738280892372131e-02 -6.734958291053771973e-02 -1.472186148166656494e-01 8.435758203268051147e-02 -1.299680918455123901e-01 -2.009443193674087524e-01 -1.583667248487472534e-01 -5.085399374365806580e-02 1.698290854692459106e-01 -3.290915787220001221e-01 2.418313920497894287e-01 -5.924887955188751221e-02 1.058722883462905884e-01 -1.139876171946525574e-01 -1.944558471441268921e-01 -1.578081995248794556e-01 4.617781043052673340e-01 -1.412114351987838745e-01 -8.681106567382812500e-02 -5.678525567054748535e-02 1.858061999082565308e-01 -9.368960559368133545e-02 -4.125057533383369446e-02 1.005630865693092346e-01 2.698566615581512451e-01 9.953212738037109375e-02 2.451756745576858521e-01 -1.651303470134735107e-01 1.778525412082672119e-01 -2.710514962673187256e-01 -2.352215908467769623e-02
8.865998685359954834e-02 -1.806105673313140869e-01 8.229612559080123901e-02 9.943395853042602539e-02 -1.055484190583229065e-01 -3.661312162876129150e-02 9.534297138452529907e-02 -7.025373727083206177e-02 1.616828590631484985e-01 4.105531424283981323e-02 -1.087311096489429474e-02 1.466598212718963623e-01 -1.263529360294342041e-01 1.345381885766983032e-01 1.856470555067062378e-01 -2.059700340032577515e-01 -3.788738548755645752e-01 -1.354197561740875244e-01 -7.597623765468597412e-02 -4.659947752952575684e-02 -2.645727992057800293e-01 1.886114031076431274e-01 9.797012060880661011e-02 -4.327585920691490173e-02 2.524492144584655762e-01 -3.949488326907157898e-02 2.116686999797821045e-01 3.603833541274070740e-02 3.549116849899291992e-01 4.327476322650909424e-01 -7.957540452480316162e-02 1.952292621135711670e-01
1.226863712072372437e-01 -1.371783018112182617e-01 6.929263472557067871e-02 1.212125867605209351e-01 -3.109315037727355957e-01 7.208693772554397583e-03 8.458507806062698364e-02 -2.809927612543106079e-02 -3.240156173706054688e-02 4.040777683258056641e-01 -3.627420365810394287e-01 -3.947901353240013123e-02 1.172686815261840820e-01 -1.146576181054115295e-01 -6.574266403913497925e-02 1.825091242790222168e-01 8.978111669421195984e-03 -3.975883871316909790e-02 2.324727922677993774e-01 -2.640207409858703613e-01 -1.939121931791305542e-01 1.696808338165283203e-01 -1.861667484045028687e-01 -1.196656376123428345e-01 5.188291147351264954e-02 2.026488073170185089e-02 3.272495865821838379e-01 -1.474219858646392822e-01 -1.485028862953186035e-01 2.637741267681121826e-01 -1.068964898586273193e-01 6.476295739412307739e-02
1.108785066753625870e-02 -1.146527659147977829e-02 -1.073066368699073792e-01 2.124537676572799683e-01 -2.615611851215362549e-01 1.151936277747154236e-01 4.705497249960899353e-02 -9.095993638038635254e-02 4.037171229720115662e-02 1.138282939791679382e-01 -3.137676715850830078e-01 7.401593029499053955e-02 8.519592694938182831e-03 -1.022273451089859009e-01 -1.650808900594711304e-01 2.224629744887351990e-02 -2.157873958349227905e-01 2.475813925266265869e-01 -5.427946895360946655e-02 -3.057304322719573975e-01 3.035621345043182373e-01 3.825002014636993408e-01 -9.187375009059906006e-02 -1.259304285049438477e-01 -8.854381740093231201e-02 -1.439410597085952759e-01 2.847167253494262695e-01 9.451036900281906128e-02 -3.848031163215637207e-02 2.187834829092025757e-01 -1.205972060561180115e-01 2.113255113363265991e-01
3.077848255634307861e-01 -3.316468596458435059e-01 2.437158674001693726e-01 -4.385380819439888000e-02 7.991138100624084473e-02 1.013133302330970764e-01 -8.466877788305282593e-02 -9.980193525552749634e-02 6.740637868642807007e-02 1.986502707004547119e-01 5.359975621104240417e-02 2.666427195072174072e-01 1.717182844877243042e-01 2.200713008642196655e-01 1.595837175846099854e-01 -2.405000030994415283e-01 -1.577321141958236694e-01 -2.314337529242038727e-02 2.988838963210582733e-02 -1.281481236219406128e-01 -7.441954314708709717e-02 3.614597022533416748e-01 1.020484343171119690e-01 -2.171917557716369629e-01 1.935987919569015503e-01 2.955082058906555176e-02 2.216906398534774780e-01 1.312179565429687500e-01 1.478249430656433105e-01 2.084133774042129517e-01 -1.125147193670272827e-01 -4.244918748736381531e-02
-1.394482254981994629e-01 -1.494621634483337402e-01 -5.847731605172157288e-02 9.925246238708496094e-02 3.338025510311126709e-01 -7.952805608510971069e-02 -1.193313449621200562e-01 -3.127688169479370117e-02 -6.449172645807266235e-02 6.236603856086730957e-02 -1.679845154285430908e-01 5.445032194256782532e-02 1.979763209819793701e-01 4.709023833274841309e-01 3.265755176544189453e-01 -1.322217402048408985e-03 -6.415501236915588379e-02 2.346935123205184937e-01 9.518883377313613892e-02 -8.750633895397186279e-02 5.488520860671997070e-02 -1.936004012823104858e-01 7.261492311954498291e-02 9.641237556934356689e-02 -1.436449959874153137e-02 9.893057495355606079e-02 3.374582529067993164e-01 -1.406725794076919556e-01 6.505642668344080448e-04 3.192150294780731201e-01 5.256246030330657959e-02 1.607774943113327026e-01
-2.756634168326854706e-02 -1.359049528837203979e-01 -1.602620929479598999e-01 1.160796880722045898e-01 1.291715651750564575e-01 -8.557755500078201294e-02 6.827197223901748657e-02 -4.700565338134765625e-02 -4.393085837364196777e-02 1.705424934625625610e-01 -3.412140309810638428e-01 1.814721524715423584e-01 3.583003208041191101e-02 1.352593898773193359e-01 5.912512913346290588e-02 -3.417650163173675537e-01 -5.672761797904968262e-01 2.188994139432907104e-01 -1.794298291206359863e-01 -1.648177057504653931e-01 7.680480182170867920e-02 -1.885129511356353760e-02 3.145902603864669800e-02 1.894903555512428284e-02 9.205218404531478882e-02 3.199009969830513000e-02 3.252518773078918457e-01 1.066829711198806763e-01 -1.468391623347997665e-02 1.091143637895584106e-01 5.390426144003868103e-02 1.100176349282264709e-01
2.664947211742401123e-01 -1.874792277812957764e-01 -6.711704656481742859e-03 2.152004837989807129e-01 -1.281110197305679321e-01 -2.584996260702610016e-02 -3.694010078907012939e-01 -7.758356630802154541e-03 5.812616273760795593e-02 2.135904133319854736e-01 2.356364428997039795e-01 2.940417230129241943e-01 1.076121702790260315e-01 1.813800930976867676e-01 1.969674974679946899e-01 -4.023368004709482193e-03 9.103945642709732056e-02 3.132814466953277588e-01 1.807847619056701660e-02 -5.907454760745167732e-04 1.029641255736351013e-01 3.421133011579513550e-02 -9.133873879909515381e-02 -1.700252741575241089e-01 4.153602756559848785e-03 -1.120244339108467102e-01 7.126802206039428711e-02 -6.242023035883903503e-02 -7.542929146438837051e-03 3.396078348159790039e-01 1.591944843530654907e-01 3.186568617820739746e-01
1.167515814304351807e-01 -1.683668941259384155e-01 -5.089906230568885803e-02 9.440370649099349976e-02 -2.193339914083480835e-01 1.546369791030883789e-01 1.806900277733802795e-02 -5.517395585775375366e-02 1.077524423599243164e-01 -1.115738898515701294e-01 -3.013838827610015869e-01 6.900438666343688965e-02 -2.823493070900440216e-02 4.213526546955108643e-01 3.672154247760772705e-01 -1.642928272485733032e-01 -2.717568539083003998e-02 3.293890357017517090e-01 7.144679874181747437e-02 -7.647760212421417236e-02 4.171701613813638687e-03 4.366936907172203064e-02 -1.190638467669487000e-01 -1.137415543198585510e-01 -3.765380382537841797e-02 -1.027936041355133057e-01 -1.268346011638641357e-01 -1.299980580806732178e-01 -1.705565303564071655e-01 3.816730976104736328e-01 1.078928336501121521e-01 1.752090007066726685e-01
-1.028299033641815186e-01 -3.673774749040603638e-02 3.705396354198455811e-01 -1.414871029555797577e-02 -2.213825732469558716e-01 -1.846413314342498779e-01 -2.743806689977645874e-02 7.682703435420989990e-02 1.426459699869155884e-01 4.125431180000305176e-02 -8.761053532361984253e-02 2.487940192222595215e-01 -2.853314876556396484e-01 2.660554051399230957e-01 -9.859184175729751587e-02 3.805812448263168335e-02 -1.465993523597717285e-01 6.344719231128692627e-02 -1.815277338027954102e-01 -1.910918205976486206e-01 -1.999331116676330566e-01 7.304474711418151855e-02 1.092931777238845825e-01 4.490096867084503174e-02 1.284888088703155518e-01 3.268045186996459961e-01 -6.737361848354339600e-02 3.762297332286834717e-02 9.799710661172866821e-02 3.272546529769897461e-01 1.056238785386085510e-01 3.073282837867736816e-01
-1.204207167029380798e-01 -1.890376210212707520e-01 6.860550493001937866e-02 4.094060137867927551e-02 -2.074159234762191772e-01 -9.333562105894088745e-02 -2.497023195028305054e-01 -2.775179445743560791e-01 5.551741644740104675e-02 1.288034617900848389e-01 -1.588483899831771851e-01 3.342823982238769531e-01 9.995599836111068726e-02 1.151774749159812927e-01 2.895321696996688843e-02 -9.501799196004867554e-02 -3.865461349487304688e-01 3.122088909149169922e-01 7.067354768514633179e-02 -3.286329209804534912e-01 2.444327324628829956e-01 1.377841979265213013e-01 1.528706848621368408e-01 -9.055299311876296997e-02 -1.370912324637174606e-02 1.003260537981987000e-01 -1.844260245561599731e-01 1.424029618501663208e-01 -2.832046151161193848e-02 1.161621585488319397e-01 -1.004071235656738281e-01 5.828117579221725464e-02
-4.531738162040710449e-02 -5.215847119688987732e-02 -2.106613246724009514e-03 2.982945740222930908e-01 -2.144588623195886612e-03 7.836282253265380859e-02 -6.148996576666831970e-02 -2.920307405292987823e-02 -1.300162523984909058e-01 -5.587176885455846786e-03 -3.053779006004333496e-01 4.316591918468475342e-01 -2.333481423556804657e-02 1.888231933116912842e-01 -3.678291290998458862e-02 -3.682058453559875488e-01 -3.202499747276306152e-01 1.957449316978454590e-01 -3.498345017433166504e-01 -1.108029708266258240e-01 6.926085799932479858e-02 1.419825553894042969e-01 1.900420337915420532e-01 3.399248048663139343e-02 -1.280439738184213638e-02 1.098653823137283325e-01 1.942902505397796631e-01 9.068954735994338989e-03 -8.394549041986465454e-02 1.468495577573776245e-01 -1.988322241231799126e-03 9.679135680198669434e-02
-2.272112853825092316e-02 -3.037573397159576416e-01 2.092285752296447754e-01 1.768335700035095215e-01 -1.795250475406646729e-01 1.314369887113571167e-01 9.845263510942459106e-02 5.480549857020378113e-02 -5.890916660428047180e-02 1.366338282823562622e-01 -3.665524423122406006e-01 2.905321307480335236e-02 2.739541232585906982e-02 1.539055854082107544e-01 -2.229835242033004761e-01 5.104944109916687012e-03 -6.224964745342731476e-03 2.712480723857879639e-01 2.917146682739257812e-01 1.851949654519557953e-02 -1.925481408834457397e-01 4.629492014646530151e-02 -1.821516752243041992e-01 2.372984141111373901e-01 7.596084475517272949e-02 1.876011192798614502e-01 1.058202981948852539e-01 -2.128173783421516418e-02 -1.641192287206649780e-01 1.127851679921150208e-01 3.129359781742095947e-01 2.459187954664230347e-01
2.154574245214462280e-01 -2.633774280548095703e-01 -1.176411285996437073e-02 2.105638980865478516e-01 -2.312265932559967041e-01 -1.039159670472145081e-01 2.467278763651847839e-02 -5.023458600044250488e-02 3.481065928936004639e-01 3.893356919288635254e-01 -1.046210303902626038e-01 9.075393527746200562e-02 -1.044296249747276306e-01 1.010278910398483276e-01 -3.785901367664337158e-01 1.744608581066131592e-01 -6.200009584426879883e-02 1.713760197162628174e-01 3.852461697533726692e-03 1.490375250577926636e-01 -1.249400898814201355e-01 1.771666556596755981e-01 -1.529722511768341064e-01 -4.205539450049400330e-02 -6.368090957403182983e-02 -1.192465722560882568e-01 1.775332540273666382e-01 -1.637478023767471313e-01 -2.004277892410755157e-02 1.610183417797088623e-01 9.089755266904830933e-02 2.161282002925872803e-01
2.022072225809097290e-01 -3.618172705173492432e-01 -4.255061596632003784e-02 1.717422157526016235e-01 6.274487823247909546e-02 6.024939566850662231e-02 -1.772942990064620972e-01 1.663644313812255859e-01 1.360204666852951050e-01 2.134684473276138306e-01 -1.385996937751770020e-01 -4.938517883419990540e-02 -2.038782238960266113e-01 1.590579599142074585e-01 -3.615020215511322021e-02 -5.954707041382789612e-02 -1.327314078807830811e-01 2.094163745641708374e-01 -8.461710810661315918e-02 -1.615380197763442993e-01 -6.655884534120559692e-02 5.657613649964332581e-02 4.314207136631011963e-01 -2.322205305099487305e-01 -1.141732372343540192e-02 3.970971703529357910e-02 1.741839051246643066e-01 6.676996499300003052e-02 1.864816844463348389e-01 1.560813337564468384e-01 -3.562150895595550537e-01 8.854223042726516724e-02
8.292207121849060059e-02 -1.902021318674087524e-01 7.118598371744155884e-02 4.176632165908813477e-01 2.201925218105316162e-01 4.344939813017845154e-02 -1.447913199663162231e-01 8.208064362406730652e-03 3.827467560768127441e-02 3.228911757469177246e-01 -1.695128530263900757e-01 5.325701460242271423e-02 -1.515102237462997437e-01 4.354127496480941772e-02 4.190845787525177002e-02 -1.387207210063934326e-01 -2.375366240739822388e-01 2.808139100670814514e-02 5.168479308485984802e-02 -2.219748049974441528e-01 -1.854706257581710815e-01 1.007806584239006042e-01 2.475888133049011230e-01 -3.149178922176361084e-01 -7.521459460258483887e-02 2.091809213161468506e-01 8.535744249820709229e-02 6.171695142984390259e-02 6.984721869230270386e-02 3.487142324447631836e-01 -5.267890915274620056e-02 1.376125961542129517e-01
1.238971576094627380e-01 -2.087445408105850220e-01 -2.148358374834060669e-01 9.812194854021072388e-02 1.407542824745178223e-01 8.222769200801849365e-02 8.346311748027801514e-02 -9.550396353006362915e-02 -5.159321799874305725e-02 2.260429710149765015e-01 -2.366210967302322388e-01 2.480195462703704834e-01 -2.318248748779296875e-01 1.174633130431175232e-01 -1.713335365056991577e-01 -1.447508335113525391e-01 -8.493888378143310547e-02 7.202228903770446777e-02 -2.847562432289123535e-01 -9.291540086269378662e-02 -1.347289383411407471e-01 2.355707287788391113e-01 1.701637357473373413e-01 3.481655195355415344e-02 1.420873552560806274e-01 -7.745037972927093506e-02 1.857269555330276489e-01 2.335714362561702728e-02 7.180771231651306152e-02 1.835335344076156616e-01 -2.714771926403045654e-01 4.169184863567352295e-01
2.083887308835983276e-01 -1.490927487611770630e-01 1.876805424690246582e-01 3.099086582660675049e-01 1.899341046810150146e-01 2.058281190693378448e-02 1.313672214746475220e-01 -1.099430248141288757e-01 -1.682050824165344238e-01 1.860233843326568604e-01 -4.085802733898162842e-01 7.368283718824386597e-02 2.457661554217338562e-02 1.932307034730911255e-01 2.330159693956375122e-01 -2.211292274296283722e-02 2.666267752647399902e-01 1.756975799798965454e-01 1.539563983678817749e-01 -8.892504498362541199e-03 1.727423816919326782e-02 1.366780549287796021e-01 -4.510588198900222778e-02 -1.592140346765518188e-01 3.405112922191619873e-01 1.654008328914642334e-01 2.928421795368194580e-01 1.030085608363151550e-02 -3.329730033874511719e-02 7.220977544784545898e-02 -3.361005708575248718e-02 -2.275607362389564514e-02
1.487838476896286011e-01 -1.111940741539001465e-01 2.132246196269989014e-01 1.036152392625808716e-01 -1.535219401121139526e-01 2.653762884438037872e-02 -6.445811688899993896e-02 6.658256053924560547e-02 7.314319163560867310e-02 -7.025384902954101562e-02 -1.014872416853904724e-01 1.428429633378982544e-01 3.822999820113182068e-02 2.044587582349777222e-01 2.192039787769317627e-01 2.852753102779388428e-01 7.774342596530914307e-02 4.626654982566833496e-01 -2.073144353926181793e-02 5.174176767468452454e-02 1.113273426890373230e-01 9.493999928236007690e-02 2.724510729312896729e-01 1.085729822516441345e-01 1.385733634233474731e-01 3.289851918816566467e-02 1.234676316380500793e-01 3.005382791161537170e-02 1.814094632863998413e-01 4.372097551822662354e-01 2.317522764205932617e-01 -1.338346749544143677e-01
3.236237466335296631e-01 -2.043018937110900879e-01 -1.088327467441558838e-01 2.204786837100982666e-01 -2.187681347131729126e-01 2.921344013884663582e-03 -1.437057927250862122e-02 -1.139216497540473938e-01 5.304508283734321594e-02 3.295312523841857910e-01 9.013808518648147583e-02 2.346685826778411865e-01 2.603243850171566010e-02 3.541358709335327148e-01 2.903603613376617432e-01 -9.431102126836776733e-02 -3.630353137850761414e-02 1.396235376596450806e-01 2.061166763305664062e-01 8.815856277942657471e-02 2.817839011549949646e-02 -2.371130511164665222e-02 -1.223648488521575928e-01 9.442535042762756348e-02 -2.349768579006195068e-02 1.667828261852264404e-01 -1.342574954032897949e-01 -5.858130753040313721e-02 -2.861502021551132202e-02 4.131562709808349609e-01 1.212844029068946838e-01 7.590357214212417603e-02
4.438171163201332092e-02 8.758127689361572266e-02 3.028172254562377930e-01 5.856443196535110474e-02 -4.821510985493659973e-02 9.708165377378463745e-02 4.446289688348770142e-02 2.387116663157939911e-02 1.429792642593383789e-01 7.016330212354660034e-02 -3.099245727062225342e-01 1.074074283242225647e-01 -2.566658556461334229e-01 1.743593662977218628e-01 -2.265682965517044067e-01 1.328988820314407349e-01 -2.369042634963989258e-01 -1.383797731250524521e-02 -7.802650332450866699e-02 -1.636075675487518311e-01 1.787777394056320190e-01 -1.665007509291172028e-02 3.298733830451965332e-01 1.592323780059814453e-01 -8.617071062326431274e-02 2.797061204910278320e-01 2.739398777484893799e-01 -9.968902170658111572e-02 3.996277973055839539e-02 1.861448585987091064e-01 2.224206179380416870e-01 2.660178244113922119e-01
1.400689184665679932e-01 -9.367886185646057129e-02 2.399550080299377441e-01 2.444071620702743530e-01 -2.449216097593307495e-01 8.740189671516418457e-02 -1.059596836566925049e-01 1.551980674266815186e-01 2.422569692134857178e-01 3.939194679260253906e-01 -3.843069672584533691e-01 3.440454974770545959e-02 3.625365346670150757e-02 1.289905309677124023e-01 -1.841063648462295532e-01 -1.421307474374771118e-01 1.342951506376266479e-01 1.500298827886581421e-01 -6.334184855222702026e-02 9.313293546438217163e-02 -1.691226661205291748e-01 -3.177301958203315735e-02 1.815292052924633026e-02 -1.530511379241943359e-01 8.100823312997817993e-02 9.212685376405715942e-02 1.244884952902793884e-01 2.653873991221189499e-03 1.665139049291610718e-01 3.075298964977264404e-01 -2.386919856071472168e-01 1.186199951916933060e-02
9.744458831846714020e-03 -2.467629909515380859e-01 1.965109705924987793e-01 4.712801873683929443e-01 2.519764900207519531e-01 -5.335825495421886444e-03 -1.402289569377899170e-01 1.212463900446891785e-01 1.524477899074554443e-01 1.688889712095260620e-01 -2.165517359972000122e-01 -5.502902437001466751e-03 -1.787222921848297119e-01 1.478728931397199631e-02 9.671274572610855103e-02 -6.820108741521835327e-02 -1.475682407617568970e-01 1.407055705785751343e-01 -2.287399917840957642e-01 -4.502257704734802246e-02 -1.695027351379394531e-01 1.606825292110443115e-01 2.330497652292251587e-01 -2.294834256172180176e-01 -7.061225920915603638e-02 1.556763201951980591e-01 1.298598796129226685e-01 -3.135072812438011169e-02 5.404915288090705872e-02 2.591489553451538086e-01 -2.130720913410186768e-01 1.247278675436973572e-01
1.605552881956100464e-01 1.419465392827987671e-01 3.199938312172889709e-02 1.786048337817192078e-02 -2.199842780828475952e-01 1.693607121706008911e-01 -3.141785860061645508e-01 -1.161555275321006775e-01 1.701789945363998413e-01 7.047041505575180054e-02 -2.197278738021850586e-01 9.536825865507125854e-02 -8.261401951313018799e-02 1.051816493272781372e-01 4.508491978049278259e-02 -2.012686617672443390e-02 3.015844151377677917e-02 1.356145441532135010e-01 -2.317288368940353394e-01 -5.411948263645172119e-02 2.010768651962280273e-01 2.724736034870147705e-01 -7.858111709356307983e-02 4.396864026784896851e-02 5.944463610649108887e-02 -9.217369556427001953e-02 8.901176042854785919e-03 -1.692579537630081177e-01 -3.541874289512634277e-01 4.678504168987274170e-01 1.274804584681987762e-02 2.605052292346954346e-01
1.961076259613037109e-01 -1.434830278158187866e-01 1.303844898939132690e-01 1.405416578054428101e-01 -1.648695915937423706e-01 -1.708555519580841064e-01 5.603699013590812683e-02 1.140378713607788086e-01 1.634385138750076294e-01 1.891140192747116089e-01 -5.744938272982835770e-03 -2.135888673365116119e-02 -2.656299769878387451e-01 1.344072371721267700e-01 1.129770502448081970e-01 -9.523165225982666016e-02 -5.882393568754196167e-02 4.186377525329589844e-01 1.548548191785812378e-01 -1.132415086030960083e-01 6.665411591529846191e-02 1.855945400893688202e-02 -1.702970713376998901e-01 -2.088391482830047607e-01 3.548756241798400879e-01 -3.052210509777069092e-01 1.017534360289573669e-01 8.444006554782390594e-03 -7.072424888610839844e-02 3.487959504127502441e-01 -9.350793808698654175e-02 -2.028522267937660217e-02
4.319839552044868469e-02 -1.240504980087280273e-01 2.345902323722839355e-01 1.827080696821212769e-01 -1.556093692779541016e-01 6.152232177555561066e-03 -4.177482798695564270e-02 2.654160857200622559e-01 -5.585175380110740662e-02 1.914231628179550171e-01 -1.452866569161415100e-02 1.372648328542709351e-01 2.087351121008396149e-02 3.470693528652191162e-01 2.921381890773773193e-01 1.762342453002929688e-01 -7.518251240253448486e-02 1.172643303871154785e-01 -2.424386590719223022e-01 -3.239305913448333740e-01 1.188763231039047241e-01 3.412281274795532227e-01 5.884436517953872681e-02 1.818207502365112305e-01 -7.341179251670837402e-02 -8.559355512261390686e-03 1.587392180226743221e-03 -1.487977504730224609e-01 -7.049488369375467300e-03 2.131427228450775146e-01 2.574681043624877930e-01 -1.104570552706718445e-01
4.566766321659088135e-02 1.728055328130722046e-01 -1.548057049512863159e-01 1.259022355079650879e-01 -1.805139705538749695e-02 -1.498046070337295532e-01 5.635258555412292480e-02 -1.128362119197845459e-01 -2.219174243509769440e-02 1.521266996860504150e-01 -3.488168120384216309e-01 3.164883255958557129e-01 1.009476408362388611e-01 1.175685226917266846e-01 -2.246639430522918701e-01 -1.353650689125061035e-01 -2.184162884950637817e-01 3.688878118991851807e-01 -1.730358153581619263e-01 -1.857425831258296967e-02 9.945320338010787964e-02 1.336193084716796875e-01 4.280126094818115234e-02 -6.601046770811080933e-02 3.489737808704376221e-01 1.818377375602722168e-01 2.200428098440170288e-01 -9.129126369953155518e-02 -1.527783721685409546e-01 1.832038313150405884e-01 -1.834203302860260010e-01 3.354030475020408630e-02
1.279833912849426270e-01 -1.953231543302536011e-01 2.125108838081359863e-01 3.786682486534118652e-01 -2.129113078117370605e-01 -7.186501473188400269e-02 -1.362724900245666504e-01 3.936078771948814392e-02 3.005082607269287109e-01 3.969194889068603516e-01 -1.942308545112609863e-01 3.855228424072265625e-02 7.096375524997711182e-02 4.130179435014724731e-02 -3.530005225911736488e-03 -1.184157207608222961e-01 -8.538492023944854736e-02 1.691784858703613281e-01 -1.711426675319671631e-01 -2.511233091354370117e-02 -1.152887195348739624e-01 1.530093513429164886e-02 -6.425261497497558594e-02 -2.528640925884246826e-01 3.972020372748374939e-02 1.910146325826644897e-01 2.422622740268707275e-01 3.155407309532165527e-02 7.297243922948837280e-02 1.863804161548614502e-01 -3.053254783153533936e-01 8.250890532508492470e-04
3.102117478847503662e-01 -4.606977477669715881e-02 2.576290667057037354e-01 -9.770423173904418945e-02 -2.686849832534790039e-01 9.283326566219329834e-02 5.378298833966255188e-02 4.994897171854972839e-03 3.578219935297966003e-02 -1.271205395460128784e-01 -3.045803867280483246e-02 1.236568614840507507e-01 -1.548292040824890137e-01 2.105399370193481445e-01 9.736557304859161377e-02 -4.340710863471031189e-02 -9.039923548698425293e-02 2.303985953330993652e-01 -2.068911045789718628e-01 -1.124700009822845459e-01 -3.123869895935058594e-01 1.782128363847732544e-01 -1.236845180392265320e-01 -1.678162366151809692e-01 7.636809349060058594e-02 4.635985791683197021e-01 2.016276419162750244e-01 1.197620853781700134e-01 -1.413268893957138062e-01 1.777136474847793579e-01 -7.115037180483341217e-03 1.086511537432670593e-01
-1.089227423071861267e-01 7.318893820047378540e-02 -3.754138946533203125e-02 1.856022328138351440e-01 -2.863236330449581146e-02 2.515960335731506348e-01 -6.204477325081825256e-02 6.984863430261611938e-02 6.149679049849510193e-02 -3.815274313092231750e-02 -1.271922737360000610e-01 3.049496710300445557e-01 -2.424837052822113037e-01 4.692068397998809814e-01 1.642447412014007568e-01 3.750946745276451111e-02 1.297216583043336868e-02 3.263633549213409424e-01 -2.070925571024417877e-02 -1.389381736516952515e-01 -2.247708141803741455e-01 2.545295655727386475e-01 -1.859000474214553833e-01 1.148645058274269104e-01 1.275063902139663696e-01 -1.156861409544944763e-01 3.003047406673431396e-01 1.602341085672378540e-01 1.942817308008670807e-02 6.464309990406036377e-02 9.635840356349945068e-02 5.926584824919700623e-02
4.195273295044898987e-02 -6.531029939651489258e-02 1.432405710220336914e-01 3.127176463603973389e-01 -3.950231373310089111e-01 2.255565524101257324e-01 -2.767972089350223541e-02 -2.751035690307617188e-01 1.042386591434478760e-01 2.270176559686660767e-01 -1.371428072452545166e-01 6.107112020254135132e-02 1.411864254623651505e-02 3.993265032768249512e-01 -2.445819973945617676e-02 -3.778810426592826843e-02 -2.930848114192485809e-02 6.307262182235717773e-02 1.744468063116073608e-01 -2.355430833995342255e-02 -3.551150262355804443e-01 1.093097031116485596e-01 1.479589343070983887e-01 3.190879896283149719e-02 -1.749010570347309113e-02 -4.815892875194549561e-02 1.636682599782943726e-01 -1.104351058602333069e-01 1.161120459437370300e-01 3.015532791614532471e-01 -5.148384347558021545e-02 1.431859191507101059e-02
-7.473846524953842163e-02 1.678569614887237549e-02 2.178894281387329102e-01 2.348496019840240479e-01 6.250082980841398239e-03 8.035755157470703125e-02 -1.528390496969223022e-01 -2.940280139446258545e-01 2.073799520730972290e-01 6.313179433345794678e-02 1.044941414147615433e-02 3.882817924022674561e-01 -1.270051598548889160e-01 3.174957633018493652e-01 9.973388910293579102e-02 -1.826697289943695068e-01 7.441595196723937988e-03 2.330047935247421265e-01 1.668926179409027100e-01 2.129853218793869019e-01 6.039561703801155090e-02 2.167613804340362549e-01 2.253882959485054016e-02 -7.014892250299453735e-02 1.817782372236251831e-01 -2.898537553846836090e-02 3.311862051486968994e-01 -1.293682754039764404e-01 -1.898381561040878296e-01 1.726458519697189331e-01 5.521043017506599426e-02 6.525858491659164429e-02
2.222552299499511719e-01 -4.310488700866699219e-01 1.057676523923873901e-01 2.399206161499023438e-01 -2.784121036529541016e-01 -3.204706311225891113e-01 -6.765783578157424927e-02 -1.521123349666595459e-01 1.127114519476890564e-01 -2.801328198984265327e-03 -3.408450484275817871e-01 1.362619996070861816e-01 4.721504822373390198e-02 1.616145372390747070e-01 -1.048086732625961304e-01 1.770137548446655273e-01 -2.720322906970977783e-01 1.335230022668838501e-01 -8.987679332494735718e-02 -2.120618671178817749e-01 -2.126794606447219849e-01 7.500118762254714966e-02 -5.499438196420669556e-02 1.729355007410049438e-01 1.255528032779693604e-01 6.599933840334415436e-03 7.957953214645385742e-02 1.807576045393943787e-02 1.329286303371191025e-02 6.996622681617736816e-02 1.123496815562248230e-01 3.421372920274734497e-02
2.234184592962265015e-01 -8.277747035026550293e-02 -7.622706145048141479e-02 4.353346303105354309e-02 -1.069974377751350403e-01 9.046595543622970581e-02 1.150883287191390991e-01 -2.011509984731674194e-01 8.516579866409301758e-02 1.618639528751373291e-01 -2.357455790042877197e-01 1.665317267179489136e-01 1.905987388454377651e-03 1.360614597797393799e-01 -3.330723047256469727e-01 1.206818670034408569e-01 -3.019748926162719727e-01 2.539897561073303223e-01 -2.421530038118362427e-01 -4.085974097251892090e-01 -3.822189196944236755e-02 1.055395975708961487e-01 -1.755349487066268921e-01 -2.234146744012832642e-01 1.359205879271030426e-02 -1.602011919021606445e-01 1.206308528780937195e-01 1.336312890052795410e-01 -8.801391720771789551e-02 9.049460291862487793e-02 -1.481003463268280029e-01 1.751107275485992432e-01
-3.539412468671798706e-02 -3.914580494165420532e-02 2.061877213418483734e-02 1.830672770738601685e-01 9.740383923053741455e-02 1.179548427462577820e-01 -1.235701739788055420e-01 -9.214045107364654541e-02 3.409071564674377441e-01 -1.789844632148742676e-01 -2.838989794254302979e-01 1.154449805617332458e-01 1.549945771694183350e-01 2.122570276260375977e-01 1.063462644815444946e-01 -7.203052937984466553e-02 1.336152106523513794e-01 2.640398144721984863e-01 2.049600929021835327e-01 2.921320311725139618e-02 7.529229670763015747e-02 2.977396845817565918e-01 1.983262598514556885e-01 -9.368821233510971069e-02 2.823863923549652100e-01 -2.464470416307449341e-01 1.634503528475761414e-02 -1.014852747321128845e-01 -1.723153442144393921e-01 3.574776351451873779e-01 -3.541112318634986877e-02 7.563126087188720703e-02
-8.060213178396224976e-02 -1.217847615480422974e-01 8.795781061053276062e-03 2.638609409332275391e-01 4.705232568085193634e-03 -4.768289625644683838e-02 3.038411587476730347e-02 1.454744189977645874e-01 4.096590280532836914e-01 1.503105312585830688e-01 -2.139339148998260498e-01 2.142679840326309204e-01 -3.295000791549682617e-01 1.010610237717628479e-01 -1.226497814059257507e-01 -5.079738330096006393e-04 7.608849555253982544e-02 2.199684381484985352e-01 7.430082559585571289e-02 -2.927606403827667236e-01 1.669336855411529541e-01 4.917576909065246582e-02 -3.920204192399978638e-02 2.467412650585174561e-01 2.087784111499786377e-01 2.373353205621242523e-02 5.106906592845916748e-02 -9.376980364322662354e-03 2.039497718214988708e-02 1.395273804664611816e-01 -2.242200970649719238e-01 3.369813859462738037e-01
1.762643754482269287e-01 -5.924225598573684692e-02 8.431153837591409683e-04 2.323453724384307861e-01 -2.321293503046035767e-01 1.177982762455940247e-01 -1.191959530115127563e-01 1.318295150995254517e-01 4.757557809352874756e-02 3.485720157623291016e-01 -3.046442270278930664e-01 2.305878847837448120e-01 -1.512134820222854614e-01 2.902766168117523193e-01 -1.405557245016098022e-01 6.215262040495872498e-02 -1.474391575902700424e-02 1.099339276552200317e-01 2.541938237845897675e-02 2.644759416580200195e-01 -1.625323295593261719e-01 6.150759011507034302e-02 8.416489511728286743e-02 -1.707749217748641968e-01 -1.808359473943710327e-01 2.896367385983467102e-02 1.093002706766128540e-01 -3.526909649372100830e-01 3.282905369997024536e-02 2.506015300750732422e-01 -1.542786955833435059e-01 6.853018701076507568e-02
9.392037987709045410e-02 -1.371504813432693481e-01 1.164321154356002808e-01 2.272967807948589325e-02 8.907765150070190430e-03 -2.288481146097183228e-01 6.857865303754806519e-02 1.915070861577987671e-01 1.260389387607574463e-01 -7.639224827289581299e-02 -1.441262513399124146e-01 1.099001690745353699e-01 -1.187749952077865601e-01 4.051439166069030762e-01 2.808022499084472656e-01 -5.604357272386550903e-02 -1.506243497133255005e-01 3.734175562858581543e-01 8.579453825950622559e-02 -3.496980667114257812e-02 2.483060061931610107e-01 1.045848205685615540e-01 3.693744242191314697e-01 -1.050841510295867920e-01 2.850013226270675659e-02 2.197005301713943481e-01 7.823642343282699585e-02 -8.844543248414993286e-02 1.203437298536300659e-01 2.683019340038299561e-01 4.643379151821136475e-02 8.497253805398941040e-02
3.034006357192993164e-01 -5.015914142131805420e-02 -9.922593086957931519e-02 1.583473384380340576e-01 -5.245220288634300232e-02 9.295113384723663330e-02 -5.065816268324851990e-02 -2.216805219650268555e-01 9.990321844816207886e-02 3.409067094326019287e-01 -2.033499330282211304e-01 2.290891706943511963e-01 2.650296986103057861e-01 3.636355102062225342e-01 2.189787477254867554e-01 4.906714428216218948e-03 4.376744478940963745e-02 3.122252225875854492e-01 2.584490925073623657e-02 -6.223627924919128418e-02 -2.641201317310333252e-01 1.213202103972434998e-01 -1.464871764183044434e-01 6.895065773278474808e-03 -7.492180168628692627e-02 1.537576317787170410e-01 -9.481836855411529541e-02 -1.664697080850601196e-01 6.403438746929168701e-02 4.937002435326576233e-02 2.323146015405654907e-01 2.331505529582500458e-02
3.168952167034149170e-01 -1.428527850657701492e-02 2.535270750522613525e-01 2.555424571037292480e-01 -8.035427331924438477e-02 2.191740125417709351e-01 4.352706298232078552e-02 -3.019982762634754181e-02 -1.313754618167877197e-01 2.434076517820358276e-01 -1.338142752647399902e-01 3.015118241310119629e-01 -9.376879036426544189e-02 -1.311412639915943146e-02 2.281816899776458740e-01 1.084499806165695190e-02 -1.123474314808845520e-01 3.151302933692932129e-01 3.050716966390609741e-02 -1.816990822553634644e-01 -4.905441310256719589e-03 3.378592804074287415e-02 -1.653421223163604736e-01 1.149000450968742371e-01 -6.770614534616470337e-02 -9.583649039268493652e-02 -3.724591806530952454e-02 3.128064423799514771e-02 -3.425502181053161621e-01 4.098922759294509888e-02 -6.446780171245336533e-03 3.784793019294738770e-01
5.647368729114532471e-02 -1.124129593372344971e-01 -2.140036225318908691e-01 -2.424534410238265991e-01 -1.126941144466400146e-01 2.098682373762130737e-01 -1.790541410446166992e-02 -2.649524062871932983e-02 -6.734990328550338745e-02 1.121795699000358582e-01 -4.743184447288513184e-01 5.240926891565322876e-02 -4.323449358344078064e-02 1.583219617605209351e-01 -1.246273964643478394e-01 -3.328340873122215271e-02 -3.649046421051025391e-01 1.580896973609924316e-01 -6.358774751424789429e-02 -7.954287342727184296e-03 7.526589930057525635e-02 3.423881530761718750e-01 8.580648899078369141e-02 3.557657077908515930e-02 1.143613308668136597e-01 -1.068619415163993835e-01 1.524331718683242798e-01 2.547523379325866699e-01 2.842444740235805511e-02 3.416965305805206299e-01 5.109836906194686890e-02 8.258586376905441284e-02
-8.733651041984558105e-02 -5.767098814249038696e-02 1.444042176008224487e-01 1.296170055866241455e-01 2.950593270361423492e-02 -3.330883011221885681e-02 1.244282629340887070e-02 9.669842571020126343e-02 -3.659025067463517189e-03 1.640758663415908813e-01 -2.819813787937164307e-01 5.650345087051391602e-01 1.495328098535537720e-01 2.079480290412902832e-01 -1.303053647279739380e-01 -2.099584788084030151e-01 -2.577223181724548340e-01 1.006459593772888184e-01 -2.891173660755157471e-01 -3.447604551911354065e-02 6.252200901508331299e-02 -5.253183469176292419e-02 2.500271201133728027e-01 7.430318277329206467e-03 1.894869357347488403e-01 1.074116080999374390e-01 3.125861287117004395e-01 6.705753505229949951e-02 -4.012271389365196228e-02 3.937197476625442505e-02 -3.510569036006927490e-02 -5.407734960317611694e-02
9.392070770263671875e-02 -1.218045055866241455e-01 2.371242344379425049e-01 2.385926693677902222e-01 1.261608898639678955e-01 2.728374004364013672e-01 1.325569748878479004e-01 -1.713402941823005676e-02 1.007749736309051514e-01 3.048071265220642090e-01 -2.919328585267066956e-02 2.274077981710433960e-01 5.279053002595901489e-02 -1.732524111866950989e-02 8.897971361875534058e-02 -1.879426389932632446e-01 -3.427615761756896973e-01 3.293231129646301270e-02 1.191880926489830017e-02 -1.438988447189331055e-01 -1.472270339727401733e-01 3.431696891784667969e-01 1.480137109756469727e-01 -1.073183417320251465e-01 3.142871260643005371e-01 -2.498970031738281250e-01 1.384786516427993774e-01 -6.090258434414863586e-02 -3.149835765361785889e-02 2.218941599130630493e-01 -6.895948946475982666e-02 4.036898165941238403e-02
1.403041929006576538e-01 -4.941087663173675537e-01 1.805062964558601379e-02 2.899791598320007324e-01 -8.356137573719024658e-02 -1.737164258956909180e-01 7.144124805927276611e-02 2.070169448852539062e-01 2.037807106971740723e-01 8.031433075666427612e-02 -1.998639106750488281e-01 3.909507021307945251e-02 -1.506438404321670532e-01 -6.411764770746231079e-02 2.379342913627624512e-03 2.429621294140815735e-02 1.957647129893302917e-02 1.586496829986572266e-01 1.157391220331192017e-01 2.344068139791488647e-02 2.621636390686035156e-01 1.470596492290496826e-01 1.487253457307815552e-01 1.820190101861953735e-01 1.549891978502273560e-01 -8.478910475969314575e-02 3.912037014961242676e-01 -1.293529272079467773e-01 -1.287694424390792847e-01 1.631379723548889160e-01 -5.599826574325561523e-02 1.317837834358215332e-01
1.830096542835235596e-01 4.574263095855712891e-02 1.586119383573532104e-01 -1.634910330176353455e-02 -5.855184420943260193e-02 2.387414276599884033e-01 1.462804079055786133e-01 -1.121798455715179443e-01 -5.688558146357536316e-02 9.889207035303115845e-02 -4.101107418537139893e-01 1.112175211310386658e-01 -2.513855397701263428e-01 3.294786214828491211e-01 6.836573779582977295e-02 5.824707448482513428e-02 2.565365731716156006e-01 1.196307167410850525e-01 1.594458669424057007e-01 2.613249421119689941e-02 2.114240080118179321e-03 -1.322052814066410065e-02 4.001356288790702820e-02 1.785016059875488281e-01 1.373824179172515869e-01 1.630771756172180176e-01 4.174107611179351807e-01 -1.839549094438552856e-01 -7.299061864614486694e-02 2.239438444375991821e-01 -1.474807262420654297e-01 2.342732436954975128e-02
1.007028073072433472e-01 8.649980276823043823e-02 1.854483634233474731e-01 4.762244224548339844e-02 1.802074462175369263e-01 -7.320445775985717773e-02 -6.708967685699462891e-02 -1.186168864369392395e-01 1.049360539764165878e-02 1.225693821907043457e-01 -9.569469094276428223e-02 -4.790665209293365479e-02 -9.937199205160140991e-02 2.025779932737350464e-01 7.714006304740905762e-02 1.166845709085464478e-01 -2.938971295952796936e-02 3.325247764587402344e-01 9.892068803310394287e-02 4.623354971408843994e-02 -3.534008935093879700e-02 2.662557661533355713e-01 2.235497832298278809e-01 -4.652914777398109436e-02 4.767042696475982666e-01 9.241570532321929932e-02 1.919119060039520264e-01 -1.946460008621215820e-01 -4.858307912945747375e-02 2.258207052946090698e-01 9.210088104009628296e-02 4.150492846965789795e-01
2.972055040299892426e-02 -8.216741681098937988e-02 -9.666704386472702026e-02 2.498600780963897705e-01 -2.891805768013000488e-01 -7.396941538900136948e-03 -2.165868878364562988e-01 -2.068945020437240601e-01 4.122704267501831055e-01 2.840510308742523193e-01 -3.010782599449157715e-01 3.674881160259246826e-02 5.806853249669075012e-02 3.263449668884277344e-01 -6.091840192675590515e-02 5.270811170339584351e-02 -7.834002375602722168e-02 -1.314396709203720093e-01 1.407063007354736328e-01 -5.812212824821472168e-02 -2.926025390625000000e-01 1.872886419296264648e-01 5.736641585826873779e-02 2.163750864565372467e-02 2.205507904291152954e-01 2.669787593185901642e-02 -1.991409249603748322e-02 1.201674863696098328e-01 -1.942266076803207397e-01 1.131665483117103577e-01 4.117348417639732361e-02 -2.687414921820163727e-02
1.248297467827796936e-02 -3.940869271755218506e-01 -7.797120511531829834e-02 1.027960255742073059e-01 5.316609889268875122e-02 5.415149033069610596e-02 7.534272223711013794e-02 -9.019956924021244049e-03 2.407297194004058838e-01 -7.857304066419601440e-02 -2.675533294677734375e-01 1.451416760683059692e-01 -1.944921314716339111e-01 1.163443475961685181e-01 1.449250429868698120e-01 7.891637831926345825e-02 1.608937233686447144e-01 8.927230536937713623e-02 3.200007230043411255e-02 -2.404368221759796143e-01 -5.457166954874992371e-02 -7.192063331604003906e-02 5.732413753867149353e-02 1.761427968740463257e-01 3.669196367263793945e-01 -5.286211613565683365e-03 1.761683076620101929e-01 -1.526626497507095337e-01 2.333091758191585541e-02 2.306417077779769897e-01 -3.001727461814880371e-01 3.361702263355255127e-01
7.166190538555383682e-03 1.987318545579910278e-01 1.625207364559173584e-01 -1.591889746487140656e-02 -2.243347913026809692e-01 3.257534280419349670e-02 -1.357723921537399292e-01 -3.441299200057983398e-01 2.403821945190429688e-01 -1.144885569810867310e-01 -1.854727417230606079e-01 4.423500001430511475e-01 -5.131743848323822021e-02 4.025937616825103760e-01 -1.266499161720275879e-01 -9.650900214910507202e-02 -1.248974427580833435e-01 6.357030570507049561e-02 -1.450281292200088501e-01 7.130498439073562622e-02 8.784469962120056152e-02 1.495342254638671875e-01 1.392551809549331665e-01 2.960067428648471832e-02 4.187573865056037903e-02 4.440045356750488281e-02 3.469540178775787354e-01 -1.684409379959106445e-02 -1.017859280109405518e-01 7.336099445819854736e-02 -1.495561096817255020e-02 1.343576759099960327e-01
1.848599612712860107e-01 -9.989415109157562256e-02 2.072228491306304932e-01 -2.457302249968051910e-02 2.181663922965526581e-02 3.534504175186157227e-01 -1.992318332195281982e-01 -8.843708783388137817e-02 8.218733221292495728e-02 3.552236258983612061e-01 -3.955934196710586548e-02 1.970168054103851318e-01 -5.854883044958114624e-02 2.977428734302520752e-01 7.736247032880783081e-02 2.789705395698547363e-01 3.003306500613689423e-02 2.244529873132705688e-01 5.693283304572105408e-02 -1.588208079338073730e-01 -4.991283267736434937e-02 3.620000779628753662e-01 3.162300959229469299e-02 2.254756540060043335e-02 -5.582949146628379822e-03 6.676088273525238037e-02 -7.773891091346740723e-02 2.229510694742202759e-01 2.062572166323661804e-02 1.408879458904266357e-01 2.982136011123657227e-01 7.708729058504104614e-02
1.661530733108520508e-01 -2.863599061965942383e-01 8.385343849658966064e-02 4.399493038654327393e-01 1.425159424543380737e-01 2.326604351401329041e-02 -2.517080903053283691e-01 6.481416523456573486e-02 2.311539202928543091e-01 2.690577507019042969e-01 -1.649114340543746948e-01 3.411615639925003052e-02 -2.392319031059741974e-02 5.875738337635993958e-03 -1.058671101927757263e-01 -1.841103658080101013e-02 -1.301603168249130249e-01 6.377734988927841187e-02 -6.765072047710418701e-02 -2.039796113967895508e-01 -7.045316696166992188e-02 2.197649031877517700e-01 2.802186310291290283e-01 -1.070408597588539124e-01 -1.104418113827705383e-01 2.409622222185134888e-01 1.258399933576583862e-01 3.288961201906204224e-02 9.466178715229034424e-02 1.455616652965545654e-01 -3.116616606712341309e-01 1.008122339844703674e-01
4.908537119626998901e-02 -6.007794663310050964e-02 1.683339774608612061e-01 -1.975656449794769287e-01 -2.068780958652496338e-01 -6.710869073867797852e-02 -1.955829709768295288e-01 3.934589028358459473e-02 7.273078709840774536e-02 1.832635104656219482e-01 -1.499762237071990967e-01 2.442700862884521484e-01 -8.091982454061508179e-02 1.610579341650009155e-01 -1.635605841875076294e-01 -2.841349542140960693e-01 -1.666629761457443237e-01 -2.425934001803398132e-02 3.240281343460083008e-02 -1.561927497386932373e-01 1.668525040149688721e-01 9.230284392833709717e-02 -8.591106534004211426e-02 -5.160480272024869919e-03 3.254532217979431152e-01 2.419444620609283447e-01 2.003233432769775391e-01 -2.036259919404983521e-01 -1.616897284984588623e-01 4.071937203407287598e-01 1.942890584468841553e-01 7.193778455257415771e-02
8.721137046813964844e-02 -2.514411211013793945e-01 2.789857983589172363e-01 7.706521451473236084e-02 -1.087700054049491882e-01 1.604530960321426392e-01 3.109649056568741798e-03 1.176836434751749039e-02 -1.200583856552839279e-02 2.726942598819732666e-01 -2.795816361904144287e-01 1.066230311989784241e-01 8.743511140346527100e-02 2.519230842590332031e-01 1.879245340824127197e-01 3.224487304687500000e-01 9.200527518987655640e-02 2.247406989336013794e-01 6.725911796092987061e-02 1.059720739722251892e-01 4.381848871707916260e-02 8.080601692199707031e-02 -1.496840566396713257e-01 2.266746759414672852e-01 3.294402956962585449e-01 2.142044454813003540e-01 1.707672476768493652e-01 -2.107462584972381592e-01 1.147927120327949524e-01 1.417950838804244995e-01 8.510723710060119629e-02 8.806534856557846069e-02
4.405968263745307922e-02 -8.703599125146865845e-02 -6.572473794221878052e-02 2.605993747711181641e-01 1.221332997083663940e-01 1.581099927425384521e-01 1.146911904215812683e-01 9.919821470975875854e-02 1.857315748929977417e-02 8.696606755256652832e-02 -3.150579631328582764e-01 2.671886384487152100e-01 -1.801108866930007935e-01 1.223142147064208984e-01 -9.427399188280105591e-02 -3.581584095954895020e-01 -8.687192201614379883e-02 9.126350283622741699e-02 -2.538005113601684570e-01 -1.087556853890419006e-01 1.410410255193710327e-01 3.583855032920837402e-01 5.114779248833656311e-02 2.460474967956542969e-01 -9.232864528894424438e-02 2.194757014513015747e-02 2.739599645137786865e-01 -5.621363967657089233e-02 -9.876831620931625366e-02 2.658408582210540771e-01 -1.435495465993881226e-01 1.889648661017417908e-02
1.355683952569961548e-01 -3.526533395051956177e-02 3.492196649312973022e-02 -2.340639233589172363e-01 -1.096420809626579285e-01 -3.368293121457099915e-02 7.896063476800918579e-02 -1.420011222362518311e-01 2.057606577873229980e-01 1.679245978593826294e-01 -4.119684398174285889e-01 2.312117815017700195e-01 -5.102502182126045227e-02 9.403563290834426880e-02 1.128851622343063354e-01 1.410931795835494995e-01 -1.651085764169692993e-01 1.675299555063247681e-01 -1.975625902414321899e-01 -3.832691116258502007e-03 -1.140079926699399948e-02 -1.881775259971618652e-01 1.113569438457489014e-01 2.092520594596862793e-01 -1.859117858111858368e-02 7.066134363412857056e-02 3.025519549846649170e-01 -2.024229317903518677e-01 -1.062813401222229004e-01 -4.099962115287780762e-02 1.199270635843276978e-01 4.423759877681732178e-01
-5.205658823251724243e-02 -2.320170402526855469e-01 -1.705169379711151123e-01 1.852365285158157349e-01 -4.521945714950561523e-01 2.621763050556182861e-01 2.231773920357227325e-02 3.355639278888702393e-01 2.267484739422798157e-02 9.102860838174819946e-02 -1.013059988617897034e-01 2.528140246868133545e-01 -4.742061253637075424e-03 9.921611100435256958e-02 2.676295638084411621e-01 -1.064986288547515869e-01 -1.893995255231857300e-01 1.574193984270095825e-01 -1.392884105443954468e-01 5.090969055891036987e-02 -2.406658977270126343e-01 1.733938157558441162e-01 5.118914321064949036e-02 -6.113624572753906250e-02 3.455713763833045959e-02 1.555883437395095825e-01 2.096550911664962769e-01 4.199430719017982483e-02 2.109277248382568359e-01 1.400634348392486572e-01 2.045344188809394836e-02 7.282244414091110229e-02
3.017356097698211670e-01 -9.444726258516311646e-02 1.400717049837112427e-01 1.856291294097900391e-01 -6.549826264381408691e-02 1.634445339441299438e-01 -1.004673391580581665e-01 7.437233626842498779e-02 1.148626133799552917e-01 1.525186449289321899e-01 -6.232013180851936340e-02 4.803261756896972656e-01 2.256337553262710571e-01 6.200459599494934082e-02 2.952117919921875000e-01 2.712162677198648453e-03 -2.515190541744232178e-01 -3.599196672439575195e-02 -9.074003994464874268e-02 -1.245103999972343445e-01 -6.263747811317443848e-02 -1.039625704288482666e-01 1.720662564039230347e-01 -1.725906282663345337e-01 -2.264427766203880310e-02 -1.273798346519470215e-01 1.659022122621536255e-01 5.518602952361106873e-02 -1.587398797273635864e-01 -2.420945093035697937e-03 1.443638205528259277e-01 3.613736927509307861e-01
-8.591675013303756714e-02 -2.544558644294738770e-01 1.261135339736938477e-01 1.115522310137748718e-01 -6.391137838363647461e-02 1.908370852470397949e-02 -3.334292396903038025e-02 8.223221451044082642e-02 -1.079401150345802307e-01 1.425911486148834229e-01 -2.822879850864410400e-01 3.876639604568481445e-01 1.334626823663711548e-01 2.958078682422637939e-01 -3.596773371100425720e-02 -3.476931154727935791e-01 -3.077660799026489258e-01 5.874148337170481682e-04 -1.560344696044921875e-01 -4.070686921477317810e-02 1.519555449485778809e-01 -1.594511121511459351e-01 2.762662172317504883e-01 -1.256835758686065674e-01 -8.747903257608413696e-02 1.174662336707115173e-01 2.308675944805145264e-01 1.042215004563331604e-01 -5.463597550988197327e-02 1.570657789707183838e-01 1.302976012229919434e-01 7.838109880685806274e-02
1.031303331255912781e-01 -1.875523775815963745e-01 2.845378816127777100e-01 2.084492594003677368e-01 -6.790097057819366455e-02 2.065027803182601929e-01 1.655155122280120850e-01 -3.663790598511695862e-02 4.934138432145118713e-02 1.547241508960723877e-01 -3.643310666084289551e-01 9.055296331644058228e-02 2.218874245882034302e-01 3.272871375083923340e-01 -1.739743500947952271e-01 2.011004686355590820e-01 -1.373485177755355835e-01 1.221057698130607605e-01 5.438834428787231445e-02 -1.992376148700714111e-02 -2.637957930564880371e-01 1.896104812622070312e-01 2.068480551242828369e-01 -1.381083279848098755e-01 -1.499858647584915161e-01 6.832442432641983032e-02 2.697963966056704521e-03 1.600909233093261719e-01 1.859196722507476807e-01 1.678923964500427246e-01 -1.965635865926742554e-01 -2.630289644002914429e-02
-2.909549884498119354e-02 -3.193866834044456482e-02 2.766211330890655518e-01 3.494073450565338135e-01 -5.939011648297309875e-02 7.867581397294998169e-02 -2.130550742149353027e-01 -5.975722451694309711e-04 2.836826145648956299e-01 2.071746885776519775e-01 -1.133501753211021423e-01 -5.709110200405120850e-02 1.405766904354095459e-01 4.413419216871261597e-02 9.675836563110351562e-02 1.944474130868911743e-02 5.868583172559738159e-02 3.638333380222320557e-01 -3.077510930597782135e-02 1.376920565962791443e-02 -2.297623902559280396e-01 3.795062005519866943e-02 5.449620261788368225e-02 -1.889616101980209351e-01 3.935575485229492188e-01 -1.000941470265388489e-01 2.228572219610214233e-01 -1.844309829175472260e-02 -1.377969086170196533e-01 3.116701245307922363e-01 1.061269342899322510e-01 -3.605897352099418640e-02
1.476453095674514771e-01 -2.310084998607635498e-01 -1.182499900460243225e-01 -9.874489903450012207e-02 -1.647417247295379639e-01 2.286852803081274033e-03 6.011279299855232239e-02 -1.501743793487548828e-01 6.061205267906188965e-02 -2.001710236072540283e-01 -2.649959325790405273e-01 1.140236333012580872e-01 -9.668037295341491699e-02 1.554429680109024048e-01 1.917356103658676147e-01 1.337698101997375488e-01 -1.156595796346664429e-01 2.607632577419281006e-01 8.656960725784301758e-02 -2.849653661251068115e-01 8.617854863405227661e-02 2.058743238449096680e-01 -7.760677486658096313e-02 -1.120769605040550232e-01 -6.198049336671829224e-02 4.142757356166839600e-01 2.261657714843750000e-01 -1.940110474824905396e-01 -1.263687461614608765e-01 1.300484985113143921e-01 -1.566736102104187012e-01 2.692649066448211670e-01
1.284552961587905884e-01 -1.044091060757637024e-01 8.322654664516448975e-02 4.065465554594993591e-02 -9.908353537321090698e-02 8.392364531755447388e-02 3.295285627245903015e-02 -3.935986757278442383e-02 6.218192726373672485e-02 3.730502128601074219e-01 -4.098940268158912659e-02 2.481124699115753174e-01 3.019084222614765167e-02 2.450261414051055908e-01 2.011716365814208984e-01 2.865184657275676727e-02 1.383521705865859985e-01 3.423649817705154419e-02 2.573005259037017822e-01 -7.447540760040283203e-02 2.414540387690067291e-02 1.690144389867782593e-01 4.782314896583557129e-01 1.319021265953779221e-02 1.921326816082000732e-01 7.824028283357620239e-02 2.031467407941818237e-01 8.500926196575164795e-02 -3.200895786285400391e-01 1.632425487041473389e-01 4.642357677221298218e-02 -2.512475550174713135e-01
1.126370504498481750e-01 -2.805964052677154541e-01 3.274756371974945068e-01 1.131370216608047485e-01 8.341521024703979492e-02 1.706072688102722168e-01 -1.952933967113494873e-01 -6.875015795230865479e-02 -1.093176901340484619e-01 5.499484539031982422e-01 5.674954131245613098e-02 1.507873982191085815e-01 7.382917683571577072e-03 2.425312101840972900e-01 1.839617192745208740e-01 2.288247086107730865e-02 1.574965193867683411e-02 1.348165571689605713e-01 1.751594990491867065e-01 -2.485034912824630737e-01 3.687951713800430298e-02 2.156957834959030151e-01 1.444768756628036499e-01 2.207752317190170288e-01 2.296397648751735687e-02 1.067788898944854736e-01 -4.710437729954719543e-03 -1.048767641186714172e-01 4.025187343358993530e-02 1.330483406782150269e-01 -7.288362830877304077e-02 8.479799143970012665e-03
2.220311947166919708e-02 -1.690339297056198120e-01 -1.229747608304023743e-01 2.727499008178710938e-01 -4.534697532653808594e-02 8.812882006168365479e-03 1.265430301427841187e-01 5.658341199159622192e-02 2.445670366287231445e-01 4.491305649280548096e-01 -1.137649416923522949e-01 1.162454336881637573e-01 -1.842939704656600952e-01 2.709761559963226318e-01 -1.972699314355850220e-01 3.642308339476585388e-02 -8.299904316663742065e-02 4.823454096913337708e-02 1.098093613982200623e-01 3.414783626794815063e-02 -8.244355767965316772e-02 4.009955003857612610e-02 2.508477270603179932e-01 -1.456320434808731079e-01 -4.335308447480201721e-02 5.845109000802040100e-02 -2.447975426912307739e-02 -4.377400279045104980e-01 1.014284268021583557e-01 2.422102391719818115e-01 -4.580656811594963074e-02 2.022572904825210571e-01
3.629897832870483398e-01 -2.258462011814117432e-01 -2.992905862629413605e-02 6.811350584030151367e-02 1.069314330816268921e-01 2.743703722953796387e-01 -3.975873813033103943e-02 -7.406831532716751099e-02 3.738223016262054443e-02 -1.146325170993804932e-01 -2.413306385278701782e-01 4.975179582834243774e-02 -3.557124435901641846e-01 2.569882571697235107e-01 -1.419584155082702637e-01 2.251103967428207397e-01 -2.133586257696151733e-02 -6.557248067110776901e-03 1.292867064476013184e-01 -5.337917059659957886e-02 2.469670958817005157e-03 2.789819240570068359e-01 5.433346331119537354e-02 -8.563271909952163696e-02 1.496948748826980591e-01 1.024187281727790833e-01 4.203769564628601074e-01 -8.621937036514282227e-02 -1.053767576813697815e-01 1.581480205059051514e-01 -5.018823966383934021e-02 1.240722388029098511e-01
2.548060715198516846e-01 -2.395206503570079803e-02 2.878227233886718750e-01 3.210356533527374268e-01 -8.685950189828872681e-02 5.906433984637260437e-02 -1.156685799360275269e-01 -9.068848192691802979e-02 -9.149386547505855560e-03 2.015499621629714966e-01 -2.376412153244018555e-01 1.272684186697006226e-01 1.398410182446241379e-02 3.409446179866790771e-01 9.304458647966384888e-02 -2.155928015708923340e-01 9.756495058536529541e-02 -1.015915986499749124e-04 1.951218545436859131e-01 -3.617636263370513916e-01 -9.547943621873855591e-02 3.089344203472137451e-01 -1.808271259069442749e-01 1.124583929777145386e-01 4.660176113247871399e-02 -2.649422548711299896e-02 1.137821003794670105e-02 7.814430445432662964e-02 -2.808046936988830566e-01 -6.874847691506147385e-03 1.198697984218597412e-01 1.615712791681289673e-02
3.413562178611755371e-01 -1.743586361408233643e-01 2.877803146839141846e-02 1.248805597424507141e-01 8.157002739608287811e-04 7.293149828910827637e-02 -1.402010470628738403e-01 -4.914781078696250916e-02 7.214721292257308960e-02 2.455408498644828796e-02 -1.307537704706192017e-01 3.662121891975402832e-01 3.391313254833221436e-01 1.133297532796859741e-01 1.317654401063919067e-01 1.928597241640090942e-01 -3.029587864875793457e-01 -3.333137929439544678e-02 -1.794815510511398315e-01 -1.289735082536935806e-02 -2.778883650898933411e-02 9.205801784992218018e-02 1.684070378541946411e-01 1.912399195134639740e-02 -3.332498669624328613e-02 -2.428205609321594238e-01 3.855116367340087891e-01 1.822932213544845581e-01 -1.836351305246353149e-02 1.536761969327926636e-01 9.527216106653213501e-02 1.778542101383209229e-01
-2.505967319011688232e-01 -1.953909844160079956e-01 -1.678391396999359131e-01 1.385390907526016235e-01 4.279536008834838867e-02 4.436954855918884277e-02 -2.076156586408615112e-01 1.206345036625862122e-01 -2.038020826876163483e-02 1.784611344337463379e-01 -2.127544581890106201e-01 1.625385582447052002e-01 1.939638108015060425e-01 3.469104170799255371e-01 -1.279281824827194214e-01 -1.731266081333160400e-01 -2.585096657276153564e-01 6.938834488391876221e-02 -1.430276632308959961e-01 -1.074836701154708862e-01 1.463097035884857178e-01 1.636522263288497925e-01 2.419265359640121460e-01 -8.211033046245574951e-02 -9.220875799655914307e-02 2.544823884963989258e-01 2.709114849567413330e-01 1.420693546533584595e-01 -2.091555893421173096e-01 8.728107064962387085e-02 1.412984579801559448e-01 1.633059829473495483e-01
2.734656035900115967e-01 1.976816728711128235e-02 -1.264798175543546677e-02 -1.460229605436325073e-01 -2.463715523481369019e-01 1.028646305203437805e-01 9.176069498062133789e-02 -1.209508180618286133e-01 2.953095734119415283e-02 8.037807047367095947e-02 -1.466789990663528442e-01 2.043672055006027222e-01 1.394965797662734985e-01 6.002521514892578125e-02 1.545380651950836182e-01 -9.756575524806976318e-02 -1.886714398860931396e-01 3.324825763702392578e-01 -4.233535751700401306e-02 -2.448174059391021729e-01 -2.008320018649101257e-02 2.375169247388839722e-01 -5.525876581668853760e-02 -1.331845968961715698e-01 1.606181412935256958e-01 -1.502298414707183838e-01 -1.066517457365989685e-01 9.245721250772476196e-02 -5.595642700791358948e-02 5.528433322906494141e-01 1.103422343730926514e-01 8.500628173351287842e-02
-8.077743463218212128e-03 -3.246285766363143921e-02 -6.587585806846618652e-02 -4.775295965373516083e-03 -7.940433174371719360e-02 -1.198495626449584961e-01 -3.032013177871704102e-01 -2.821714282035827637e-01 -8.545071631669998169e-02 2.069112509489059448e-01 -2.625043392181396484e-01 4.096031785011291504e-01 4.619738459587097168e-02 1.206831634044647217e-01 4.343309253454208374e-02 -9.026572853326797485e-02 -3.287393748760223389e-01 3.986511528491973877e-01 -4.393007978796958923e-02 -1.434094756841659546e-01 1.895716041326522827e-01 1.400400251150131226e-01 1.588867455720901489e-01 -2.047771774232387543e-02 -1.116979774087667465e-02 5.342379584908485413e-02 -1.447439789772033691e-01 1.609815657138824463e-01 2.323906664969399571e-05 1.902889162302017212e-01 -8.880987018346786499e-02 1.553196609020233154e-01
2.963435351848602295e-01 -1.772985607385635376e-01 5.830983445048332214e-02 3.129444122314453125e-01 -3.129623234272003174e-01 2.610706090927124023e-01 -1.924112141132354736e-01 1.532737761735916138e-01 1.131331920623779297e-01 3.066459298133850098e-01 -4.497048258781433105e-02 5.945606529712677002e-02 -1.432560291141271591e-02 3.199633955955505371e-01 -6.823872216045856476e-03 2.115443535149097443e-02 1.398147642612457275e-01 3.225813433527946472e-02 2.679764628410339355e-01 -8.406720310449600220e-02 4.277070239186286926e-02 1.367314904928207397e-01 2.190824151039123535e-01 -9.295668452978134155e-02 9.748428314924240112e-02 9.798120707273483276e-02 2.114652693271636963e-01 -2.543038427829742432e-01 -4.819392040371894836e-02 -1.163752935826778412e-02 -1.290528625249862671e-01 1.144323274493217468e-01
-2.106501460075378418e-01 3.997673839330673218e-02 3.182803466916084290e-02 1.859757006168365479e-01 3.949113655835390091e-03 9.665859490633010864e-02 -9.098824113607406616e-03 -1.004697009921073914e-01 1.902389228343963623e-01 6.582946330308914185e-02 -2.285796552896499634e-01 3.525709807872772217e-01 -2.050843089818954468e-01 4.407396018505096436e-01 2.966471947729587555e-02 -1.557677332311868668e-02 1.927232742309570312e-01 7.412093132734298706e-02 6.389158219099044800e-02 -8.270118385553359985e-02 6.726644933223724365e-02 3.889926075935363770e-01 4.706321284174919128e-02 -9.741774201393127441e-02 5.797118693590164185e-02 -1.256580743938684464e-02 3.440307378768920898e-01 1.754004955291748047e-01 1.242619454860687256e-01 2.097646594047546387e-01 6.339773535728454590e-02 -8.470280468463897705e-02
2.433680444955825806e-01 -2.304053902626037598e-01 2.509240508079528809e-01 1.558261215686798096e-01 -2.462047934532165527e-01 2.122865319252014160e-01 -4.170743748545646667e-03 1.109031587839126587e-01 7.438419759273529053e-02 2.450103759765625000e-01 -1.386119872331619263e-01 5.176870152354240417e-02 -1.400879323482513428e-01 2.780910730361938477e-01 -5.017691105604171753e-02 -9.119495749473571777e-03 -2.371053844690322876e-01 1.939566880464553833e-01 -2.412455715239048004e-02 -5.021339748054742813e-03 -1.620589792728424072e-01 -4.454173520207405090e-02 2.677583694458007812e-01 -2.448692023754119873e-01 -4.832912981510162354e-02 3.390534222126007080e-02 2.872106730937957764e-01 -1.645558774471282959e-01 2.927817404270172119e-01 1.180230528116226196e-01 -1.458206474781036377e-01 -8.431306481361389160e-02
1.836640983819961548e-01 6.861745845526456833e-03 6.844677031040191650e-02 3.379000127315521240e-01 -7.397964596748352051e-02 1.871981173753738403e-01 -5.485473200678825378e-02 -2.292309403419494629e-01 4.260064661502838135e-01 -2.225193083286285400e-01 -1.089069694280624390e-01 3.461910784244537354e-01 -1.068174540996551514e-01 1.790707856416702271e-01 -4.097925499081611633e-02 1.782515197992324829e-01 -2.610828280448913574e-01 9.096217155456542969e-02 1.337211485952138901e-02 1.800140142440795898e-01 -7.026334758847951889e-03 -3.851797804236412048e-02 -2.216674946248531342e-02 6.726277619600296021e-02 7.693314552307128906e-02 2.399281710386276245e-01 1.964724361896514893e-01 -4.796635732054710388e-02 -2.468436360359191895e-01 1.449523121118545532e-01 -6.895969808101654053e-02 7.068953663110733032e-02
2.060204595327377319e-01 7.138032466173171997e-02 1.531582921743392944e-01 3.039864003658294678e-01 -1.467065513134002686e-01 -1.366957426071166992e-01 2.082909792661666870e-01 1.750840693712234497e-01 9.875789284706115723e-02 -4.834460839629173279e-02 1.922745257616043091e-03 2.825207114219665527e-01 -1.009665429592132568e-01 2.927106022834777832e-01 1.511852741241455078e-01 2.978757023811340332e-02 -5.082888901233673096e-02 2.404992431402206421e-01 1.937578618526458740e-01 -8.040972054004669189e-02 -4.218094423413276672e-02 7.262770086526870728e-02 3.412682116031646729e-01 1.369353383779525757e-02 -3.263413533568382263e-02 -1.305271834135055542e-01 6.387902796268463135e-02 7.670781761407852173e-02 -1.659381240606307983e-01 4.473320841789245605e-01 1.535005271434783936e-01 5.839096009731292725e-02
1.867427080869674683e-01 5.087720975279808044e-02 2.052522450685501099e-02 3.099856376647949219e-01 -1.250920444726943970e-01 -2.680583596229553223e-01 -7.728497032076120377e-03 -3.247525310143828392e-03 2.318704277276992798e-01 3.345341980457305908e-01 5.118683725595474243e-02 3.101457953453063965e-01 6.574987620115280151e-02 3.401309549808502197e-01 -2.718196436762809753e-02 1.630004197359085083e-01 -1.405285764485597610e-02 2.943889796733856201e-01 4.573434591293334961e-02 6.921820342540740967e-02 -2.950637042522430420e-01 6.203198805451393127e-02 1.608937680721282959e-01 9.539673104882240295e-03 1.408076584339141846e-01 6.639368832111358643e-02 1.123838499188423157e-01 -9.381227195262908936e-02 -7.725930958986282349e-02 2.099906355142593384e-01 1.946366429328918457e-01 -1.496568024158477783e-01
1.998186260461807251e-01 -1.471585631370544434e-01 1.217174977064132690e-01 1.638368368148803711e-01 -2.087816298007965088e-01 1.028166264295578003e-01 -1.245831698179244995e-01 -2.760880067944526672e-02 2.768857777118682861e-01 7.331930845975875854e-02 7.284431252628564835e-03 2.941595762968063354e-02 6.077557429671287537e-02 1.504950523376464844e-01 2.590494453907012939e-01 2.354881018400192261e-01 5.298403277993202209e-02 4.338886439800262451e-01 2.563192881643772125e-02 -4.995125532150268555e-02 8.777875453233718872e-02 1.222019046545028687e-01 2.170125842094421387e-01 2.175510227680206299e-01 1.856921762228012085e-01 1.038716640323400497e-02 7.322058081626892090e-02 7.584099657833576202e-03 1.043921858072280884e-01 3.512923419475555420e-01 3.258278369903564453e-01 5.191658064723014832e-02
2.343763560056686401e-01 -2.640502452850341797e-01 1.023239642381668091e-01 -1.066729798913002014e-01 -3.825548663735389709e-02 3.567995131015777588e-01 -1.127070486545562744e-01 -1.669544130563735962e-01 -1.053583323955535889e-01 -2.727547474205493927e-02 -2.116327434778213501e-01 1.872385442256927490e-01 2.053675502538681030e-01 4.285584688186645508e-01 2.222952395677566528e-01 1.561510562896728516e-01 -1.034113764762878418e-01 -1.335017979145050049e-01 1.536201387643814087e-01 -6.897092610597610474e-02 1.393381208181381226e-01 8.401795476675033569e-02 3.914450854063034058e-02 -3.821729123592376709e-02 7.178983092308044434e-02 8.469446003437042236e-02 1.364901512861251831e-01 -8.942008763551712036e-02 -1.156026348471641541e-01 1.486032754182815552e-01 2.180391997098922729e-01 2.907611727714538574e-01
2.419105917215347290e-01 -2.059141993522644043e-01 6.059658899903297424e-02 -4.742322023957967758e-03 9.770501405000686646e-02 1.754703521728515625e-01 -1.463290154933929443e-01 1.955600976943969727e-01 4.229163825511932373e-01 1.460434645414352417e-01 -9.659018367528915405e-02 6.099260970950126648e-02 -2.195935882627964020e-02 1.281478404998779297e-01 1.529229432344436646e-01 1.103341430425643921e-01 3.483416885137557983e-02 -1.086452510207891464e-02 -4.378279298543930054e-02 -1.609728485345840454e-02 -8.960429579019546509e-03 -9.494729340076446533e-02 3.310876786708831787e-01 -2.530165016651153564e-02 2.465099543333053589e-01 1.220496296882629395e-01 2.681367695331573486e-01 7.801283895969390869e-02 -2.697179280221462250e-02 4.777460992336273193e-01 2.714227512478828430e-02 -1.532261371612548828e-01
2.911346852779388428e-01 -4.806742072105407715e-02 1.876460909843444824e-01 2.203714102506637573e-01 2.809378877282142639e-02 1.664880663156509399e-01 -1.581123769283294678e-01 -4.841474071145057678e-02 4.202472418546676636e-02 2.692111432552337646e-01 -1.166280210018157959e-01 2.649139165878295898e-01 2.584080994129180908e-01 2.190070152282714844e-01 5.468074977397918701e-02 1.241586059331893921e-01 -3.390395641326904297e-01 -8.122282475233078003e-02 -3.429909422993659973e-02 -1.785193011164665222e-02 -2.306661941111087799e-02 2.533890604972839355e-01 2.750824093818664551e-01 -1.083541885018348694e-01 8.072570711374282837e-02 -3.023901283740997314e-01 2.438590675592422485e-01 -9.478384256362915039e-02 -1.410276293754577637e-01 1.395908147096633911e-01 3.395332023501396179e-02 3.739996114745736122e-03
-1.705330051481723785e-02 2.002279460430145264e-02 1.624407321214675903e-01 1.119424551725387573e-01 -2.454500198364257812e-01 -6.138012185692787170e-02 3.297670483589172363e-01 -1.046192552894353867e-02 -2.950938791036605835e-02 1.066416949033737183e-01 9.120050072669982910e-02 1.568078845739364624e-01 -4.472135007381439209e-02 4.693936109542846680e-01 2.335035949945449829e-01 6.517365574836730957e-02 -1.011852622032165527e-01 3.189643025398254395e-01 1.139582023024559021e-01 -3.612963259220123291e-01 1.199511215090751648e-01 3.669914603233337402e-02 9.164896607398986816e-02 -3.407160565257072449e-02 2.865145541727542877e-02 -1.350011080503463745e-01 1.640516221523284912e-01 9.654822200536727905e-02 -1.502442061901092529e-01 3.085205256938934326e-01 -7.349350303411483765e-02 -4.512196034193038940e-02
3.351062163710594177e-02 -2.303589433431625366e-01 1.354412138462066650e-01 4.880921915173530579e-02 -3.108304440975189209e-01 2.775917053222656250e-01 -1.181030198931694031e-01 -1.783344000577926636e-01 1.086423024535179138e-01 -3.315178304910659790e-02 -3.623409867286682129e-01 -4.185268655419349670e-02 3.442101925611495972e-02 2.868887186050415039e-01 1.264177113771438599e-01 -7.261721789836883545e-02 -1.605503112077713013e-01 3.319728970527648926e-01 5.191615223884582520e-02 -5.903692170977592468e-02 7.656195759773254395e-02 6.406646221876144409e-02 4.687388986349105835e-02 -1.119010597467422485e-01 -1.090085133910179138e-01 -6.902856379747390747e-02 -6.587952375411987305e-02 -2.463639527559280396e-01 -3.101360499858856201e-01 2.702686488628387451e-01 1.701700538396835327e-01 9.084407240152359009e-02
4.448425024747848511e-02 -2.077318914234638214e-02 4.705233126878738403e-02 -5.151815339922904968e-02 -9.484334848821163177e-03 2.361907213926315308e-01 1.092688590288162231e-01 -8.749387413263320923e-02 1.483179181814193726e-01 1.752115488052368164e-01 -2.796534299850463867e-01 2.156563550233840942e-01 3.434322401881217957e-02 2.251411229372024536e-01 -4.455181583762168884e-02 2.179873287677764893e-01 1.236736178398132324e-01 2.821843326091766357e-01 5.442613735795021057e-02 -1.571255922317504883e-01 1.565659232437610626e-02 1.876729577779769897e-01 2.355553060770034790e-01 -2.762700803577899933e-02 2.327535301446914673e-01 -1.149237677454948425e-01 -3.308283537626266479e-02 2.963489666581153870e-02 -4.138213098049163818e-01 2.264949232339859009e-01 3.540754914283752441e-01 -8.310920745134353638e-02
2.946353256702423096e-01 -1.169135645031929016e-01 -4.352796822786331177e-02 -3.982824273407459259e-03 -1.412624418735504150e-01 1.555865108966827393e-01 2.396853715181350708e-01 8.687502145767211914e-02 7.648736983537673950e-02 -2.081738859415054321e-01 -1.662410646677017212e-01 1.057785078883171082e-01 3.004270838573575020e-03 2.644887566566467285e-01 6.683512777090072632e-02 -8.935062587261199951e-02 1.743540316820144653e-01 2.952964901924133301e-01 2.908845432102680206e-02 -2.881482243537902832e-01 7.657179236412048340e-02 2.093829959630966187e-01 -6.087378785014152527e-02 -1.661381721496582031e-01 -7.652106136083602905e-02 3.447093665599822998e-01 3.511016964912414551e-01 -4.923377558588981628e-02 -2.379306107759475708e-01 1.316758692264556885e-01 -5.810567364096641541e-02 8.852878957986831665e-02
1.167766824364662170e-01 -2.946562469005584717e-01 2.432190924882888794e-01 -1.267868280410766602e-02 2.126002162694931030e-01 -2.577049471437931061e-02 -5.333462357521057129e-02 -8.021208643913269043e-02 3.024182282388210297e-02 3.332457244396209717e-01 -3.226855397224426270e-01 6.702711433172225952e-02 5.100647732615470886e-02 5.826823413372039795e-02 1.233763322234153748e-01 2.665175199508666992e-01 3.798728063702583313e-02 1.582129150629043579e-01 2.212771475315093994e-01 -4.269332811236381531e-02 2.057874649763107300e-01 6.211347877979278564e-02 1.350028365850448608e-01 2.202383987605571747e-02 1.864031702280044556e-01 1.658486574888229370e-01 7.934274524450302124e-02 8.294558525085449219e-02 -2.483215332031250000e-01 1.917805075645446777e-01 -3.926965594291687012e-01 4.458577930927276611e-02
-2.530972063541412354e-01 -4.775359630584716797e-01 -1.376004051417112350e-02 2.037767767906188965e-01 -1.738427281379699707e-01 -1.303799897432327271e-01 2.214828282594680786e-01 8.327902853488922119e-02 3.139753639698028564e-02 1.359933167695999146e-01 -2.522686421871185303e-01 1.028757840394973755e-01 -1.146323382854461670e-01 1.985496282577514648e-01 5.778260063380002975e-03 1.109087243676185608e-01 6.449369341135025024e-02 6.506387144327163696e-02 -1.341854967176914215e-02 -6.383549422025680542e-02 4.714333638548851013e-02 1.376543939113616943e-01 -6.962027400732040405e-02 9.006008505821228027e-02 2.929234206676483154e-01 1.736308038234710693e-01 2.859844863414764404e-01 -1.060296595096588135e-01 -3.337113857269287109e-01 7.413384318351745605e-02 -9.313520789146423340e-02 1.519398987293243408e-01
-3.549515083432197571e-02 -3.147196769714355469e-01 4.582062363624572754e-02 2.500552535057067871e-01 1.428921818733215332e-01 8.504675328731536865e-02 2.263226509094238281e-01 9.438573569059371948e-02 1.294953376054763794e-01 2.365663647651672363e-01 -2.256277352571487427e-01 2.064109593629837036e-01 -2.174492329359054565e-01 1.267425566911697388e-01 -1.440900862216949463e-01 1.086202934384346008e-01 1.980942934751510620e-01 1.716020107269287109e-01 4.547313600778579712e-02 -2.827010154724121094e-01 1.876906752586364746e-01 7.247533649206161499e-02 -8.303821831941604614e-02 9.329981356859207153e-02 3.479598760604858398e-01 -8.420225232839584351e-02 2.045220732688903809e-01 -1.914914324879646301e-02 1.427102275192737579e-02 2.503677010536193848e-01 -2.096366733312606812e-01 -3.426912054419517517e-02
6.471296399831771851e-02 -4.956663399934768677e-02 2.837884612381458282e-02 6.945078819990158081e-02 -8.084511756896972656e-02 -3.965865354984998703e-03 2.506722807884216309e-01 6.960631161928176880e-02 -3.141814097762107849e-02 9.279117733240127563e-02 1.371258776634931564e-02 2.763556540012359619e-01 -1.436497271060943604e-01 1.452805995941162109e-01 3.047645986080169678e-01 4.954493790864944458e-02 -1.171270236372947693e-01 5.012363195419311523e-01 1.599585562944412231e-01 -1.017031818628311157e-01 -1.749304533004760742e-01 2.342194765806198120e-01 3.114055991172790527e-01 4.241162911057472229e-02 1.101323664188385010e-01 -1.412671245634555817e-02 2.335023581981658936e-01 9.031530469655990601e-02 -2.193637788295745850e-01 1.821736693382263184e-01 2.142809927463531494e-01 5.390956625342369080e-02
2.452574297785758972e-02 -3.649395331740379333e-02 -1.289821565151214600e-01 1.335025429725646973e-01 -4.152080975472927094e-03 1.199258863925933838e-01 -1.159306839108467102e-01 -1.060270667076110840e-01 3.231975734233856201e-01 -1.126267388463020325e-01 -1.607328951358795166e-01 2.573439776897430420e-01 -4.017538428306579590e-01 2.980256974697113037e-01 -4.817157983779907227e-03 1.398889720439910889e-01 -1.881373524665832520e-01 1.293400377035140991e-01 2.229854166507720947e-01 4.530366137623786926e-02 -2.404919825494289398e-02 2.475664615631103516e-01 2.105507403612136841e-01 -1.664677560329437256e-01 -1.863156072795391083e-02 2.017024755477905273e-01 2.191565185785293579e-01 1.130353808403015137e-01 -1.157841309905052185e-01 2.365222275257110596e-01 -1.469721496105194092e-01 -1.221030354499816895e-01
6.178078055381774902e-02 2.726096287369728088e-02 -4.867263138294219971e-02 1.950742900371551514e-01 8.786334842443466187e-02 9.418136626482009888e-02 4.377191141247749329e-02 -1.389632523059844971e-01 -7.054127752780914307e-02 1.492472551763057709e-02 -1.256759166717529297e-01 1.439876705408096313e-01 2.720040678977966309e-01 1.655464172363281250e-01 5.743261426687240601e-02 1.260864287614822388e-01 -7.279340922832489014e-02 1.971346884965896606e-01 -2.709023468196392059e-02 -5.395516753196716309e-02 -1.044570133090019226e-01 -1.819081157445907593e-01 2.602677941322326660e-01 -1.800985336303710938e-01 1.948162913322448730e-01 -2.395575046539306641e-01 2.949539422988891602e-01 -6.660562753677368164e-02 -1.001221463084220886e-01 5.154693722724914551e-01 -1.398764848709106445e-01 2.843064367771148682e-01
-5.350402370095252991e-02 -4.361628592014312744e-01 1.452227979898452759e-01 -9.377656504511833191e-03 1.336083114147186279e-01 2.120642513036727905e-01 -3.640909120440483093e-02 2.563637197017669678e-01 2.283294051885604858e-01 2.709122896194458008e-01 1.375089306384325027e-02 -5.402160063385963440e-02 2.166133187711238861e-02 1.769571155309677124e-01 4.087833315134048462e-02 -1.189887374639511108e-01 -2.652757465839385986e-01 2.678031325340270996e-01 -9.022938460111618042e-02 8.885167539119720459e-03 -1.137590482831001282e-01 1.171565614640712738e-02 7.897406071424484253e-02 -5.525175482034683228e-02 1.520490050315856934e-01 4.177090898156166077e-02 6.942165642976760864e-02 -1.935201585292816162e-01 -1.551894284784793854e-02 3.527814149856567383e-01 -3.341460824012756348e-01 -5.867952480912208557e-02
3.412235528230667114e-02 -3.480736315250396729e-01 1.310912370681762695e-01 5.621892213821411133e-02 8.904150128364562988e-02 1.493871957063674927e-01 -3.349408134818077087e-02 2.275027930736541748e-01 2.143562138080596924e-01 2.171249240636825562e-01 -3.747426206246018410e-03 -8.553134649991989136e-02 5.279803276062011719e-02 2.454918473958969116e-01 2.134950459003448486e-01 -1.427948474884033203e-01 -2.623256444931030273e-01 1.961828917264938354e-01 9.109498560428619385e-02 -3.336531668901443481e-02 -2.465655840933322906e-02 1.745458226650953293e-03 -1.012058556079864502e-01 -2.353684604167938232e-01 3.758881688117980957e-01 -5.866574123501777649e-02 2.222518175840377808e-01 -2.521182000637054443e-01 -4.428333044052124023e-02 3.158212602138519287e-01 -4.796320945024490356e-02 -1.007092650979757309e-02
2.762338519096374512e-01 -1.777779310941696167e-01 -1.709231585264205933e-01 3.543416261672973633e-01 -9.007916599512100220e-02 -1.665860712528228760e-01 -1.573479622602462769e-01 -2.828106284141540527e-01 1.477923989295959473e-01 2.028482407331466675e-01 -1.442807167768478394e-01 1.562272608280181885e-01 2.001779228448867798e-01 3.577194511890411377e-01 -3.999624401330947876e-03 -2.695073746144771576e-02 -1.821759156882762909e-02 -4.900056496262550354e-02 8.037507534027099609e-02 -3.163342773914337158e-01 6.929229199886322021e-02 2.289664000272750854e-01 2.837342210114002228e-02 -7.641227543354034424e-02 1.824211627244949341e-01 -3.945697471499443054e-02 1.777119487524032593e-01 -1.335914433002471924e-01 8.943142741918563843e-02 -4.326291382312774658e-02 1.253249496221542358e-01 -1.917061656713485718e-01
9.209140390157699585e-02 -3.212335109710693359e-01 1.903527379035949707e-01 1.884604841470718384e-01 1.270323991775512695e-01 1.361577659845352173e-01 -1.097261160612106323e-01 -1.144065856933593750e-01 9.100639075040817261e-02 6.171723455190658569e-02 -2.576468884944915771e-01 1.522883921861648560e-01 1.056519001722335815e-01 1.179053112864494324e-01 2.259114682674407959e-01 3.778447508811950684e-01 -1.937447115778923035e-02 1.628737747669219971e-01 -5.279853567481040955e-02 -2.262995392084121704e-01 3.017321228981018066e-01 1.837896108627319336e-01 1.425644457340240479e-01 -1.410365942865610123e-02 2.463534623384475708e-01 8.269585669040679932e-02 1.073973178863525391e-01 -8.344040066003799438e-02 -7.139747589826583862e-02 -5.324161797761917114e-02 -3.290911316871643066e-01 -8.794991672039031982e-02
1.007533911615610123e-02 -1.744616329669952393e-01 -4.120336845517158508e-02 7.317989133298397064e-03 -1.945002526044845581e-01 2.094022035598754883e-01 -7.212472707033157349e-02 7.337029278278350830e-02 -2.159653902053833008e-01 1.960660219192504883e-01 -3.881859183311462402e-01 1.488983184099197388e-01 4.066368937492370605e-02 9.684688597917556763e-02 -7.287278771400451660e-02 -1.993868201971054077e-01 -2.349071800708770752e-01 1.915025711059570312e-01 -6.755855283699929714e-04 -2.121810764074325562e-01 8.164680004119873047e-02 3.773863613605499268e-01 -1.608629375696182251e-01 -1.290913373231887817e-01 8.104690164327621460e-02 -1.149895489215850830e-01 9.126543253660202026e-02 1.405273079872131348e-01 1.304493546485900879e-01 3.913590908050537109e-01 1.058156341314315796e-01 6.046969443559646606e-02
2.222501486539840698e-01 -1.098520904779434204e-01 -1.382010281085968018e-01 1.743596792221069336e-01 1.491354964673519135e-02 9.001860022544860840e-02 1.271482855081558228e-01 -3.484139144420623779e-01 3.391719609498977661e-02 -2.830553241074085236e-02 -4.426902160048484802e-02 5.068152025341987610e-02 1.188627183437347412e-01 2.927426695823669434e-01 1.616114675998687744e-01 -3.162796795368194580e-02 -1.362318396568298340e-01 -8.524546399712562561e-03 -1.514342129230499268e-01 -4.228052124381065369e-02 -1.412810087203979492e-01 -1.523687094449996948e-01 3.411816656589508057e-01 -2.791142165660858154e-01 2.690083384513854980e-01 -6.356003135442733765e-02 1.629757881164550781e-01 -5.242896080017089844e-02 -9.603346884250640869e-02 2.824660837650299072e-01 -2.739753425121307373e-01 2.431080043315887451e-01
2.712053954601287842e-01 -3.391823768615722656e-01 1.465612798929214478e-01 2.253890782594680786e-02 -8.436255739070475101e-04 3.722033500671386719e-01 -6.120418757200241089e-02 5.333521589636802673e-02 7.403842359781265259e-02 1.199260205030441284e-01 -2.311489917337894440e-02 8.249934017658233643e-02 1.275238394737243652e-01 4.240116775035858154e-01 1.132813766598701477e-01 2.544220387935638428e-01 3.577579930424690247e-02 -2.069081068038940430e-01 3.757936134934425354e-02 -1.246958598494529724e-01 8.892168104648590088e-02 2.129888087511062622e-01 2.397833913564682007e-01 -2.092401310801506042e-02 1.550087984651327133e-02 2.083091437816619873e-01 1.051521450281143188e-01 1.756849698722362518e-02 -4.611046053469181061e-03 1.524435728788375854e-01 4.299055039882659912e-02 3.018410205841064453e-01
2.184196747839450836e-02 -2.067305296659469604e-01 -1.430776622146368027e-02 1.028584241867065430e-01 -3.332205414772033691e-01 8.291158080101013184e-02 -1.781429797410964966e-01 -1.044351048767566681e-02 -1.749077998101711273e-02 1.684515476226806641e-01 -3.080536723136901855e-01 1.822713613510131836e-01 2.385253459215164185e-01 -3.453724831342697144e-02 -8.527520298957824707e-02 -9.051467478275299072e-02 -2.092725783586502075e-01 3.953998982906341553e-01 9.212900884449481964e-03 -1.197181791067123413e-01 -2.546106278896331787e-01 2.599277198314666748e-01 -2.442209050059318542e-03 3.085048869252204895e-02 7.853544503450393677e-02 -7.681410759687423706e-02 2.416324019432067871e-01 -1.016220077872276306e-01 1.290290057659149170e-01 -8.241888135671615601e-02 -2.282069623470306396e-01 2.483775317668914795e-01
7.406933698803186417e-03 -2.301418036222457886e-02 6.825102120637893677e-02 -2.200796902179718018e-01 -1.327188760042190552e-01 -3.024492785334587097e-02 1.170634701848030090e-01 6.061922013759613037e-02 2.454914897680282593e-01 2.206510752439498901e-01 -4.000925719738006592e-01 2.930240929126739502e-01 -1.076942831277847290e-01 5.058514326810836792e-02 1.493121534585952759e-01 2.243162244558334351e-01 -1.387060880661010742e-01 1.605647057294845581e-01 -2.507412731647491455e-01 -4.862226173281669617e-02 5.143350921571254730e-03 -4.181737825274467468e-02 4.886936023831367493e-02 7.883161306381225586e-02 -9.496190398931503296e-02 1.245940327644348145e-01 2.395529150962829590e-01 -1.547270268201828003e-01 -2.024741917848587036e-01 -2.084083855152130127e-02 9.816414862871170044e-02 4.372508823871612549e-01
-3.527546674013137817e-02 -5.101143196225166321e-02 1.032882779836654663e-01 2.254062891006469727e-01 -1.093415096402168274e-01 1.034808903932571411e-01 -3.098529204726219177e-02 -6.590189784765243530e-02 4.743105173110961914e-02 1.239303126931190491e-01 -1.932442784309387207e-01 2.566697597503662109e-01 1.823732443153858185e-02 5.528480410575866699e-01 2.378975152969360352e-01 7.079767435789108276e-02 2.019108533859252930e-01 3.325038552284240723e-01 3.204821795225143433e-02 -1.812087744474411011e-01 -9.857665747404098511e-02 2.931967973709106445e-01 -6.196313723921775818e-02 6.582376360893249512e-02 3.070448152720928192e-02 -1.146687865257263184e-01 8.846929669380187988e-02 2.917465865612030029e-01 -1.039601862430572510e-01 -5.335987731814384460e-02 8.182398229837417603e-02 -4.323017969727516174e-02
5.158886313438415527e-02 -1.210229620337486267e-01 -2.009373754262924194e-01 2.324012219905853271e-01 -1.556811779737472534e-01 1.412749737501144409e-01 -1.332087963819503784e-01 -1.358152627944946289e-01 1.270415782928466797e-01 2.601673603057861328e-01 1.108742086216807365e-03 8.979538083076477051e-02 -8.901260793209075928e-02 4.753187000751495361e-01 -9.691360755823552608e-04 2.950655482709407806e-02 7.985826581716537476e-02 3.721373155713081360e-02 -2.083219289779663086e-01 -2.446161359548568726e-01 1.374629437923431396e-01 7.583758980035781860e-02 -1.482485979795455933e-01 -3.132877051830291748e-01 2.457174360752105713e-01 2.725065127015113831e-02 3.312858045101165771e-01 -1.486765295267105103e-01 -1.057395488023757935e-01 -3.509722277522087097e-02 1.380113512277603149e-01 -3.317368030548095703e-02
7.160365581512451172e-02 -3.675782680511474609e-01 -2.280017584562301636e-01 1.108320429921150208e-01 -2.816959023475646973e-01 7.533963024616241455e-02 1.049843877553939819e-01 -3.444407880306243896e-01 3.147751986980438232e-01 9.222815930843353271e-02 -1.485770493745803833e-01 6.822590529918670654e-02 1.391973793506622314e-01 2.494450509548187256e-01 6.260874122381210327e-02 -1.504161506891250610e-01 -2.612743079662322998e-01 2.670152187347412109e-01 9.748159348964691162e-02 -1.250836253166198730e-01 -1.397147476673126221e-01 1.623225361108779907e-01 1.603050380945205688e-01 1.106335595250129700e-01 -1.014488339424133301e-01 -5.411811172962188721e-02 -3.738167136907577515e-02 -9.460673481225967407e-02 8.236853778362274170e-02 2.081355601549148560e-01 4.088113456964492798e-02 -1.203186362981796265e-01
1.952191591262817383e-01 -2.866623997688293457e-01 1.297459304332733154e-01 -7.272468507289886475e-02 -3.639924526214599609e-01 3.674137964844703674e-02 1.809823364019393921e-01 -7.456929981708526611e-02 -2.982134744524955750e-02 -7.371979951858520508e-02 -2.898167073726654053e-01 2.062751799821853638e-01 -2.421339228749275208e-02 6.636059843003749847e-03 2.111306041479110718e-01 2.675719792023301125e-03 -1.421772390604019165e-01 1.162545010447502136e-01 -5.796235054731369019e-04 -4.870238527655601501e-02 5.332118645310401917e-02 3.511508107185363770e-01 -3.966937959194183350e-02 -5.915243551135063171e-02 -2.691257894039154053e-01 2.282148599624633789e-01 7.271875441074371338e-02 -1.258028596639633179e-01 -1.465174108743667603e-01 2.969775199890136719e-01 -1.022299602627754211e-01 2.725640833377838135e-01
-1.267075538635253906e-01 -1.635696887969970703e-01 7.013143599033355713e-02 -3.335090354084968567e-02 3.423417732119560242e-02 3.238814771175384521e-01 -2.443107403814792633e-02 -2.369444668292999268e-01 -4.420704022049903870e-02 -7.066439837217330933e-02 -2.793088257312774658e-01 3.020994663238525391e-01 8.122619986534118652e-02 2.118974626064300537e-01 -9.864114969968795776e-02 -1.703394576907157898e-02 -3.216430246829986572e-01 -5.490240827202796936e-02 -1.249396875500679016e-01 -1.145746558904647827e-01 -1.574473828077316284e-01 9.425785392522811890e-02 1.485956013202667236e-01 -1.663139760494232178e-01 -1.573024690151214600e-01 3.479735925793647766e-02 3.764871954917907715e-01 2.335762381553649902e-01 3.344875201582908630e-02 2.654490172863006592e-01 5.973407998681068420e-02 1.859528571367263794e-01
[truncated: 3,260,288 more chars]
