# Supplementary material for: The Language of Innovation
Source: PLoS One. 2020 Apr 30;15(4):e0230107. doi: 10.1371/journal.pone.0230107 (PMC7194493; doi:10.1371/journal.pone.0230107)
Supplement: S4 File — (GZ) [file pone.0230107.s004.tar.gz › 1982-1986/V2Run_5_VS_4500_embeddings1982-1986ED32.txt]

5.385246477089822292e-04 -1.602763533592224121e-01 2.690269947052001953e-01 -9.672804176807403564e-02 8.524999022483825684e-02 1.196243762969970703e-01 2.773347198963165283e-01 -1.038919836282730103e-01 4.245729651302099228e-03 1.240195631980895996e-01 3.964831531047821045e-01 4.082881212234497070e-01 1.880495548248291016e-01 -4.022254794836044312e-02 1.444534510374069214e-01 -1.750068664550781250e-01 1.174981798976659775e-02 4.666938483715057373e-01 -6.731886416673660278e-02 7.053874898701906204e-03 -5.917561054229736328e-02 9.577539563179016113e-02 7.671499997377395630e-02 1.299941390752792358e-01 -1.377990990877151489e-01 1.949294656515121460e-01 9.100212901830673218e-02 -9.844686090946197510e-02 -1.045719683170318604e-01 2.924942225217819214e-02 -4.209136217832565308e-02 -9.497004747390747070e-02
-7.564581930637359619e-03 -4.228150282870046794e-05 1.240674927830696106e-01 -7.350523769855499268e-02 -6.011418625712394714e-02 1.655026823282241821e-01 6.193977594375610352e-02 -3.836655914783477783e-01 -1.855366975069046021e-01 1.893945410847663879e-02 3.484830260276794434e-01 1.373307555913925171e-01 2.566169202327728271e-01 9.092564880847930908e-02 2.344269603490829468e-01 -3.574233129620552063e-02 -1.262491047382354736e-01 -3.081672266125679016e-02 -8.075724542140960693e-02 -3.869899809360504150e-01 -1.283487528562545776e-01 -2.617096602916717529e-01 -1.505941748619079590e-01 3.175196945667266846e-01 2.137342393398284912e-01 1.374107226729393005e-02 1.356665641069412231e-01 -6.476080045104026794e-03 -1.238442882895469666e-01 -1.439461559057235718e-01 -8.457013219594955444e-02 5.007933825254440308e-02
-2.321485877037048340e-01 -3.731850981712341309e-01 3.563167899847030640e-02 -1.515154689550399780e-01 -1.337877213954925537e-01 6.709755212068557739e-02 3.631079569458961487e-02 -3.491631150245666504e-02 -1.172097027301788330e-01 2.108509391546249390e-01 2.101341634988784790e-01 2.153635770082473755e-01 2.503280639648437500e-01 1.078081056475639343e-01 -6.717313081026077271e-02 -4.396360740065574646e-02 -1.448060721158981323e-01 1.326188743114471436e-01 1.469311863183975220e-01 -8.941490203142166138e-02 -9.037551283836364746e-02 -7.278832793235778809e-02 -9.536308795213699341e-02 4.346769154071807861e-01 -1.518982183188199997e-02 -1.167450547218322754e-01 -2.303601652383804321e-01 -9.819979220628738403e-02 -1.826932430267333984e-01 -2.186783850193023682e-01 -9.475012123584747314e-02 2.860428690910339355e-01
1.108720451593399048e-01 -3.178374469280242920e-02 -9.150669723749160767e-02 -1.458611041307449341e-01 -4.517068713903427124e-02 8.871057629585266113e-02 2.935338616371154785e-01 -8.792393654584884644e-02 -5.826618149876594543e-02 1.325602829456329346e-01 1.849529445171356201e-01 2.501382827758789062e-01 3.864618241786956787e-01 -1.089035347104072571e-02 -2.542941458523273468e-02 7.385507971048355103e-02 4.433933179825544357e-03 1.112753711640834808e-02 1.499690711498260498e-01 5.165085941553115845e-02 3.735632076859474182e-02 -3.823074102401733398e-01 1.431146413087844849e-01 2.273775935173034668e-01 1.627701967954635620e-01 -7.741398364305496216e-02 9.615860879421234131e-03 -2.268353104591369629e-01 -2.724572420120239258e-01 -1.659407466650009155e-01 3.271920084953308105e-01 2.050183415412902832e-01
-1.896999590098857880e-02 -2.638032659888267517e-02 2.280540615320205688e-01 -9.172312915325164795e-03 -5.260996147990226746e-02 2.678352892398834229e-01 2.441985607147216797e-01 1.636297255754470825e-01 -2.400839626789093018e-01 -1.209097802639007568e-01 3.332366347312927246e-01 3.145185112953186035e-02 3.534836173057556152e-01 -6.139049772173166275e-03 1.355525404214859009e-01 -1.676165461540222168e-01 -5.672268941998481750e-02 1.067789793014526367e-01 1.920211166143417358e-01 -6.815336644649505615e-03 -2.586350217461585999e-02 -1.963791698217391968e-01 1.932626813650131226e-01 1.381944268941879272e-01 2.295746654272079468e-01 -1.584911197423934937e-01 1.803297549486160278e-01 3.060317933559417725e-01 -1.783327460289001465e-01 -1.743812710046768188e-01 8.977308124303817749e-02 9.326522052288055420e-02
2.660396881401538849e-02 1.267111301422119141e-01 -1.614242047071456909e-01 -1.748815551400184631e-02 1.160025298595428467e-01 3.459372371435165405e-02 1.210727840662002563e-01 2.801774442195892334e-02 -2.920293211936950684e-01 -1.094570755958557129e-02 5.749629139900207520e-01 7.473212480545043945e-02 2.114206254482269287e-01 1.647392809391021729e-01 1.944506019353866577e-01 1.237184274941682816e-02 -7.290054857730865479e-02 3.335417062044143677e-02 -1.073542907834053040e-01 -1.325594484806060791e-01 -6.019722670316696167e-02 -2.551840245723724365e-01 -4.606056585907936096e-02 1.022429168224334717e-01 -2.348896265029907227e-01 -1.474519493058323860e-03 -4.509631171822547913e-02 6.938291341066360474e-02 -2.381598502397537231e-01 -1.248504444956779480e-01 1.311690509319305420e-01 3.564101159572601318e-01
1.625887602567672729e-01 -1.178106144070625305e-01 1.589729934930801392e-01 -1.607054322957992554e-01 -3.223869949579238892e-02 3.317858874797821045e-01 2.728788554668426514e-01 -7.922777533531188965e-02 -1.114712730050086975e-01 2.797418565023690462e-04 3.340597152709960938e-01 2.542840838432312012e-01 6.791302561759948730e-02 4.274991527199745178e-02 -1.246322039514780045e-02 3.877931088209152222e-02 -6.774714216589927673e-03 1.915617473423480988e-02 2.783161103725433350e-01 -1.464358568191528320e-01 6.887757219374179840e-03 -8.002842217683792114e-02 -2.033753693103790283e-01 2.663226425647735596e-01 -6.132654380053281784e-03 4.505663737654685974e-02 2.516685985028743744e-03 8.328140527009963989e-02 2.442192733287811279e-01 2.154171168804168701e-01 4.019803404808044434e-01 1.588762700557708740e-01
-1.620092988014221191e-01 1.181837841868400574e-01 -1.079971715807914734e-02 -1.938515454530715942e-01 1.106328815221786499e-01 -8.646237850189208984e-02 3.340735435485839844e-01 4.563519731163978577e-03 -2.284903973340988159e-01 1.078130528330802917e-01 4.061143994331359863e-01 4.376170039176940918e-02 2.969451621174812317e-02 -1.903546005487442017e-01 1.817177385091781616e-01 -3.012532591819763184e-01 -8.798047155141830444e-02 -2.579412423074245453e-02 1.261519081890583038e-02 -1.132248193025588989e-01 1.026688516139984131e-01 -2.204849570989608765e-01 1.832840293645858765e-01 4.028813838958740234e-01 -1.682524383068084717e-02 -1.792052090167999268e-01 4.701867327094078064e-02 5.174462497234344482e-02 1.145390272140502930e-01 2.381684817373752594e-02 1.368719935417175293e-01 -2.302826941013336182e-01
-9.893414378166198730e-02 1.516693383455276489e-01 -2.458029240369796753e-02 1.104687228798866272e-01 2.442399412393569946e-01 -6.265327800065279007e-03 1.667900085449218750e-01 -3.231922090053558350e-01 -1.894254684448242188e-01 -8.764616400003433228e-02 4.011433720588684082e-01 2.404845803976058960e-01 1.945912241935729980e-01 1.359053105115890503e-01 3.138409554958343506e-02 -6.433402746915817261e-02 -7.979524880647659302e-02 1.662575155496597290e-01 8.173627406358718872e-02 -1.015247106552124023e-01 5.378245189785957336e-02 -1.916850954294204712e-01 -3.856885060667991638e-02 1.712510734796524048e-02 -2.686107158660888672e-02 -2.011986523866653442e-01 -1.912533193826675415e-01 2.000342756509780884e-01 -1.445237398147583008e-01 -1.920722126960754395e-01 6.362312287092208862e-02 4.082032740116119385e-01
1.407975405454635620e-01 -1.089099422097206116e-01 1.599138369783759117e-03 -1.690762490034103394e-01 -3.726194798946380615e-02 3.433319032192230225e-01 2.528605796396732330e-02 -1.861557960510253906e-01 -2.725041806697845459e-01 1.002232264727354050e-02 5.376311540603637695e-01 1.720649749040603638e-01 2.563580311834812164e-02 -7.241569459438323975e-02 -1.085433140397071838e-01 6.992258131504058838e-02 -1.311628334224224091e-02 9.570888243615627289e-03 7.733199279755353928e-03 -3.390122354030609131e-01 -5.040709301829338074e-02 5.159172229468822479e-03 -1.295488178730010986e-01 -1.052618399262428284e-02 4.699886962771415710e-02 -4.552020132541656494e-02 -8.107531070709228516e-02 2.556928098201751709e-01 -3.786078095436096191e-01 4.853909090161323547e-02 -1.277043018490076065e-02 1.130140274763107300e-01
-8.657900989055633545e-02 -2.021743357181549072e-01 1.338727772235870361e-01 -1.850972920656204224e-01 -2.156587094068527222e-01 2.180554270744323730e-01 4.297413304448127747e-02 -2.476866692304611206e-01 -3.148041432723402977e-03 7.657615095376968384e-02 3.020763695240020752e-01 -2.814413607120513916e-02 4.344757795333862305e-01 1.927117109298706055e-01 -6.938700098544359207e-03 -2.026572450995445251e-02 -5.994725227355957031e-02 3.806280195713043213e-01 2.273896634578704834e-01 -3.181243315339088440e-02 3.491698578000068665e-02 -2.294351160526275635e-01 1.106929853558540344e-01 1.879353076219558716e-01 -1.199788153171539307e-01 1.592753827571868896e-01 7.626908272504806519e-02 -8.994107693433761597e-02 -1.113760024309158325e-01 -2.048986256122589111e-01 8.349261432886123657e-02 1.617966033518314362e-02
-1.382032930850982666e-01 -8.446634560823440552e-02 1.712295264005661011e-01 -1.240693219006061554e-02 -4.007473587989807129e-02 -1.143171787261962891e-01 2.711666524410247803e-01 -4.871851950883865356e-02 -5.085048675537109375e-01 3.394655585289001465e-01 2.816312611103057861e-01 1.504936814308166504e-01 2.146467939019203186e-02 -1.566932909190654755e-02 7.365166209638118744e-03 -2.140793353319168091e-01 9.347555041313171387e-02 2.461926937103271484e-01 1.099198907613754272e-01 -1.198564395308494568e-01 4.789801314473152161e-02 5.934583395719528198e-02 5.599313229322433472e-02 5.138069391250610352e-02 -1.409955173730850220e-01 -1.387853920459747314e-01 -8.866658061742782593e-02 2.770804166793823242e-01 -9.979596734046936035e-02 -8.174962550401687622e-02 8.579454571008682251e-02 -2.760005593299865723e-01
2.402848303318023682e-01 -3.167515695095062256e-01 1.011476293206214905e-01 -8.543353527784347534e-02 -2.140503525733947754e-01 -1.243523787707090378e-02 1.502711474895477295e-01 -1.719877272844314575e-01 -2.616477906703948975e-01 9.244506061077117920e-02 3.732208013534545898e-01 2.608167566359043121e-02 1.347611993551254272e-01 7.992524653673171997e-02 9.525321424007415771e-02 2.486960962414741516e-02 -4.012392833828926086e-02 -1.832621917128562927e-02 -1.029246374964714050e-01 -3.516486287117004395e-01 1.107542365789413452e-01 -2.333156615495681763e-01 -6.014904379844665527e-02 1.569182574748992920e-01 2.941055297851562500e-01 -1.834002137184143066e-01 -2.336421012878417969e-01 8.699684590101242065e-02 -2.400942593812942505e-01 -1.377747510559856892e-03 6.146297976374626160e-02 1.389230322092771530e-02
2.025317698717117310e-01 8.491270244121551514e-02 -4.778978601098060608e-02 -3.035574555397033691e-01 4.078882932662963867e-02 5.402962490916252136e-02 9.949016571044921875e-02 -4.250294342637062073e-02 -4.957197308540344238e-01 6.458254158496856689e-02 2.485697269439697266e-01 2.905821204185485840e-01 2.592604160308837891e-01 -9.171999990940093994e-02 1.250831782817840576e-01 -4.878404363989830017e-02 -2.420073151588439941e-01 1.896519213914871216e-01 1.520320624113082886e-01 4.338941723108291626e-02 9.850756265223026276e-03 -2.682868838310241699e-01 -9.290105849504470825e-02 1.755481660366058350e-01 -6.263494491577148438e-02 2.036727219820022583e-01 7.347889244556427002e-02 1.755432337522506714e-01 -1.232575848698616028e-01 -7.040841132402420044e-02 1.347679644823074341e-02 1.351215690374374390e-01
8.225601166486740112e-03 -7.137700915336608887e-02 -2.281178086996078491e-01 -3.098201751708984375e-02 -1.503374725580215454e-01 3.593125641345977783e-01 2.819781377911567688e-02 7.671759277582168579e-02 -2.644264511764049530e-02 9.422059357166290283e-02 2.826455235481262207e-01 3.388936072587966919e-02 4.432666301727294922e-01 5.280662700533866882e-02 8.921828866004943848e-02 -1.466453671455383301e-01 -8.112510293722152710e-02 3.259366154670715332e-01 -6.340389698743820190e-02 -1.271197646856307983e-01 -9.365170449018478394e-02 -2.074028253555297852e-01 -2.170373499393463135e-02 1.835872083902359009e-01 2.289055660367012024e-02 -2.670396864414215088e-02 -3.107931911945343018e-01 -9.616230428218841553e-02 -7.157477736473083496e-02 -6.907966732978820801e-02 3.467808663845062256e-01 8.896146714687347412e-02
1.228958442807197571e-01 -2.189563512802124023e-01 -2.956231832504272461e-01 -2.383696138858795166e-01 4.940476641058921814e-02 5.991223827004432678e-02 3.006620109081268311e-01 6.479831784963607788e-02 1.032635271549224854e-01 4.029137641191482544e-02 3.194620609283447266e-01 2.128699272871017456e-01 -2.714452147483825684e-01 3.542660176753997803e-02 -1.112255826592445374e-01 -2.329782247543334961e-01 1.703241840004920959e-02 8.160311728715896606e-02 -1.804533451795578003e-01 -2.122214883565902710e-01 -1.740660071372985840e-01 -2.640046775341033936e-01 2.244348526000976562e-01 -3.386516124010086060e-02 1.872979849576950073e-01 -1.274491846561431885e-01 1.537809818983078003e-01 1.376048475503921509e-01 -2.235076725482940674e-01 -1.219271216541528702e-03 1.045840382575988770e-01 1.598429051227867603e-03
9.571920335292816162e-02 -3.046987354755401611e-01 -5.168965086340904236e-02 -1.020512357354164124e-01 -4.938399419188499451e-02 2.468997538089752197e-01 -1.119128838181495667e-01 -2.573444247245788574e-01 -2.531919181346893311e-01 8.080390095710754395e-02 9.032048285007476807e-02 2.047950029373168945e-02 7.720777392387390137e-02 1.033390760421752930e-01 2.897592186927795410e-01 -1.423487216234207153e-01 -2.086763642728328705e-02 1.228577271103858948e-01 9.681485593318939209e-02 -2.389415353536605835e-01 -1.774203330278396606e-01 -3.426485657691955566e-01 1.293733716011047363e-01 9.935136884450912476e-02 -5.713586136698722839e-02 -1.152894943952560425e-01 4.802075773477554321e-02 3.614829778671264648e-01 -1.855781078338623047e-01 -1.274093389511108398e-01 2.237110882997512817e-01 1.869334727525711060e-01
-9.343377314507961273e-03 -1.857183426618576050e-01 -5.442136898636817932e-02 -2.931792140007019043e-01 -1.325880736112594604e-01 1.619601547718048096e-01 8.173543959856033325e-02 -2.475642710924148560e-01 -1.126811206340789795e-01 5.557632446289062500e-02 5.287878513336181641e-01 3.213495314121246338e-01 1.522066742181777954e-01 1.947480253875255585e-02 1.291195154190063477e-01 8.081290870904922485e-02 8.249905705451965332e-02 6.344713270664215088e-02 6.800367683172225952e-02 -1.238619983196258545e-01 5.670180916786193848e-02 -3.050518035888671875e-01 -2.951160669326782227e-01 -8.056226372718811035e-02 5.981383472681045532e-02 -8.103876560926437378e-02 -9.306431561708450317e-02 2.000428289175033569e-01 -8.345995098352432251e-02 7.654710114002227783e-02 1.207741871476173401e-01 1.114532053470611572e-01
-1.403680071234703064e-02 5.071286112070083618e-02 2.999545820057392120e-02 -1.950779259204864502e-01 -1.351759880781173706e-01 -2.028520219027996063e-02 1.953541189432144165e-01 8.049224503338336945e-03 -1.714405119419097900e-01 9.389009326696395874e-03 3.224892616271972656e-01 1.768019050359725952e-01 2.733830809593200684e-01 -2.306501269340515137e-01 3.969696164131164551e-02 -2.357050031423568726e-01 1.617028266191482544e-01 4.863281548023223877e-01 -3.757394105195999146e-02 -1.863826662302017212e-01 -2.809918671846389771e-02 -6.958789378404617310e-02 -1.266420334577560425e-01 1.837769001722335815e-01 -1.171960309147834778e-01 8.306299895048141479e-02 1.087190881371498108e-01 1.341202706098556519e-01 -2.544518709182739258e-01 2.715774253010749817e-02 1.899282447993755341e-02 2.846250236034393311e-01
-1.121753007173538208e-01 -2.008855193853378296e-01 -1.548915505409240723e-01 -4.276680573821067810e-02 1.538262963294982910e-01 7.877065986394882202e-02 2.835491001605987549e-01 -3.234394490718841553e-01 -2.559228837490081787e-01 3.454391658306121826e-01 2.662151753902435303e-01 -6.161365285515785217e-02 -3.490125015377998352e-02 8.511455357074737549e-02 3.223258256912231445e-01 2.302527986466884613e-02 -5.116431973874568939e-03 2.511556148529052734e-01 -3.378664329648017883e-02 3.198580443859100342e-02 -8.027207851409912109e-02 -1.029001642018556595e-02 -3.348535671830177307e-02 1.566261649131774902e-01 2.891865931451320648e-02 -2.720481157302856445e-01 1.411715745925903320e-01 -2.503720819950103760e-01 8.382559567689895630e-02 2.006381452083587646e-01 -3.686890378594398499e-02 1.743746250867843628e-01
-6.070574000477790833e-02 -4.300181195139884949e-02 1.104815527796745300e-01 -2.510522007942199707e-01 -3.483032286167144775e-01 3.083393275737762451e-01 5.979536101222038269e-02 -3.744965046644210815e-02 -1.174201294779777527e-01 -1.761480467393994331e-03 3.220802545547485352e-01 1.322841197252273560e-01 -2.056214399635791779e-02 2.043811082839965820e-01 1.626816540956497192e-01 -7.616864889860153198e-02 -1.414427310228347778e-01 1.127540096640586853e-01 1.197077780961990356e-01 -1.456991583108901978e-01 9.193677455186843872e-02 -1.776544153690338135e-01 -1.601966470479965210e-02 4.306612610816955566e-01 9.373660385608673096e-02 -2.011161595582962036e-01 1.115453094244003296e-01 1.003175973892211914e-01 1.735188812017440796e-02 9.710828214883804321e-02 2.720899283885955811e-01 1.971243619918823242e-01
-1.679447889328002930e-01 -1.569285243749618530e-01 -1.420114487409591675e-01 -4.631202667951583862e-02 -1.692259334959089756e-03 2.572645545005798340e-01 1.984745711088180542e-01 1.606448888778686523e-01 -4.479420557618141174e-02 -1.348548084497451782e-01 4.495826065540313721e-01 5.213189870119094849e-02 1.215843856334686279e-01 -1.115669012069702148e-01 1.488448828458786011e-01 -7.861462980508804321e-02 1.446665972471237183e-01 1.370193809270858765e-01 -2.703193575143814087e-02 -2.182610183954238892e-01 -3.301541134715080261e-02 -4.168602228164672852e-01 -9.085456281900405884e-02 -1.926875263452529907e-01 1.281103938817977905e-01 -2.062353938817977905e-01 -2.153695560991764069e-02 -6.019974499940872192e-02 -3.150383234024047852e-01 -1.133866533637046814e-01 -4.399958066642284393e-03 1.714484989643096924e-01
1.001272797584533691e-01 -4.231044277548789978e-02 2.776260115206241608e-02 -9.670927375555038452e-02 1.174176037311553955e-01 1.707394570112228394e-01 1.018833070993423462e-01 -1.125858053565025330e-01 -4.065621793270111084e-01 1.463203039020299911e-02 3.939331173896789551e-01 -2.217317000031471252e-02 2.491032928228378296e-01 6.471422314643859863e-02 9.091212600469589233e-02 -2.091576578095555305e-03 2.311549782752990723e-01 -5.631736130453646183e-04 4.244508594274520874e-02 1.479868404567241669e-02 2.777634263038635254e-01 -1.742291152477264404e-01 9.285763837397098541e-03 -4.901111125946044922e-02 6.499246507883071899e-02 -2.999806404113769531e-01 4.519466310739517212e-02 1.147143542766571045e-01 -4.387437701225280762e-01 -2.100289613008499146e-01 5.384256318211555481e-02 4.475337639451026917e-02
7.649476081132888794e-02 -1.627490073442459106e-01 1.749228090047836304e-01 -2.362694144248962402e-01 -1.526216268539428711e-01 1.291381567716598511e-01 8.205290138721466064e-02 1.178534999489784241e-01 -3.252505660057067871e-01 -5.061225965619087219e-02 1.779721975326538086e-01 1.448710113763809204e-01 2.445355951786041260e-01 3.357990980148315430e-01 -1.458059549331665039e-01 -1.393327414989471436e-01 3.131093923002481461e-03 3.026289343833923340e-01 1.351593434810638428e-01 -1.507714986801147461e-01 2.617633901536464691e-02 -1.499930620193481445e-01 1.180538907647132874e-01 3.538774847984313965e-01 3.550840541720390320e-02 1.973907649517059326e-01 -1.050344575196504593e-02 -1.728632748126983643e-01 -2.697459459304809570e-01 -6.332042068243026733e-02 -2.515825442969799042e-03 6.683532148599624634e-02
-8.204645663499832153e-02 3.174209967255592346e-02 -5.398213863372802734e-02 -2.514437139034271240e-01 -7.106715440750122070e-02 2.016740292310714722e-01 3.251315951347351074e-01 -1.336767375469207764e-01 -1.984682381153106689e-01 1.044451072812080383e-01 1.955762505531311035e-01 1.096641644835472107e-01 4.352314472198486328e-01 8.515627682209014893e-02 -1.518918275833129883e-01 -1.229343637824058533e-01 6.441674381494522095e-02 1.708145290613174438e-01 -1.101156100630760193e-01 1.957455463707447052e-02 1.400914788246154785e-01 -7.419694960117340088e-02 -1.066025868058204651e-01 1.941072344779968262e-01 2.933317609131336212e-02 -1.308829188346862793e-01 2.968378663063049316e-01 -1.357052773237228394e-01 -2.540595531463623047e-01 -1.572709828615188599e-01 2.785691022872924805e-01 9.987189620733261108e-02
-4.825897514820098877e-02 -2.727960944175720215e-01 6.005465984344482422e-02 3.639787808060646057e-02 2.447242140769958496e-01 1.577757298946380615e-01 2.004208415746688843e-01 -3.093352774158120155e-03 -2.828791141510009766e-01 3.217684924602508545e-01 3.094898164272308350e-01 2.089748680591583252e-01 -8.687630295753479004e-02 1.942100077867507935e-01 -2.090579867362976074e-01 -1.443537622690200806e-01 -2.168133109807968140e-01 6.598325073719024658e-02 1.850212551653385162e-02 -2.304842770099639893e-01 3.040737509727478027e-01 -1.492523699998855591e-01 -2.477430105209350586e-01 3.010110743343830109e-02 1.063236743211746216e-01 2.850876376032829285e-02 1.465991437435150146e-01 -4.190397262573242188e-02 -8.600762486457824707e-02 -1.266129314899444580e-01 -1.835797354578971863e-02 1.398777067661285400e-01
8.867713809013366699e-02 -1.891195029020309448e-01 1.195003390312194824e-01 1.642169989645481110e-02 -2.307464927434921265e-02 2.314308285713195801e-01 3.158628940582275391e-01 -2.440388798713684082e-01 -3.970101177692413330e-01 1.366911679506301880e-01 1.378470659255981445e-01 6.480855494737625122e-02 3.569885194301605225e-01 7.737791538238525391e-02 -1.164309028536081314e-02 -1.457131095230579376e-02 3.260766714811325073e-02 2.433570176362991333e-01 -3.396657109260559082e-01 2.525385096669197083e-02 5.627270042896270752e-02 -1.233929544687271118e-01 1.185576915740966797e-01 5.721433088183403015e-02 -1.472594123333692551e-02 4.327818006277084351e-02 2.047362178564071655e-01 -8.627477288246154785e-02 -4.012426361441612244e-02 2.684423029422760010e-01 -3.919153288006782532e-02 2.375875413417816162e-01
-3.581660799682140350e-03 -4.627148509025573730e-01 1.801624149084091187e-01 -1.286001801490783691e-01 6.122422218322753906e-02 1.563441306352615356e-01 1.686445474624633789e-01 1.385531425476074219e-01 -2.026129961013793945e-01 1.561200469732284546e-01 1.872175335884094238e-01 1.151161342859268188e-01 4.337732195854187012e-01 -2.351501025259494781e-02 5.968010798096656799e-02 5.317434296011924744e-02 -8.630929514765739441e-03 1.306551694869995117e-01 -5.595796555280685425e-02 1.429511141031980515e-02 3.622988238930702209e-02 -1.544029414653778076e-01 3.318385034799575806e-02 4.243092238903045654e-01 -5.993540585041046143e-02 1.051692813634872437e-01 -1.748238950967788696e-01 -9.942235797643661499e-02 -2.456814646720886230e-01 -9.960669279098510742e-02 2.939925761893391609e-03 7.936952635645866394e-03
1.484905630350112915e-01 8.896628767251968384e-02 1.044509280472993851e-02 -1.045288443565368652e-01 -1.229630708694458008e-01 1.093361824750900269e-01 4.441109001636505127e-01 -1.145746186375617981e-02 -1.697320640087127686e-01 1.705163270235061646e-01 2.102370709180831909e-01 -1.990815997123718262e-02 4.320986270904541016e-01 -5.621579289436340332e-02 -1.752078682184219360e-01 -1.724984943866729736e-01 -2.506856806576251984e-02 1.748478114604949951e-01 1.167138367891311646e-01 -1.603301465511322021e-01 -7.138311117887496948e-02 -2.021039575338363647e-01 1.633541472256183624e-02 1.893405318260192871e-01 -2.692772150039672852e-01 -2.100259624421596527e-02 2.622765004634857178e-01 -3.375098854303359985e-02 -1.051157116889953613e-01 -2.276992648839950562e-01 7.964170724153518677e-02 1.305827796459197998e-01
6.499642133712768555e-02 -4.045565426349639893e-02 -8.794885873794555664e-02 -2.292638272047042847e-01 -1.251875311136245728e-01 2.063203454017639160e-01 2.438563257455825806e-01 -1.070917174220085144e-01 -1.529358141124248505e-02 -7.345757633447647095e-02 3.428902924060821533e-01 1.589160710573196411e-01 3.891389966011047363e-01 6.553662568330764771e-02 -1.591082960367202759e-01 3.742355853319168091e-02 -1.331782899796962738e-02 5.248043313622474670e-02 6.259965151548385620e-02 -1.203745529055595398e-01 3.211262077093124390e-02 2.884881384670734406e-02 4.733693599700927734e-02 1.214610487222671509e-01 -1.824087798595428467e-01 -2.401032745838165283e-01 1.426349580287933350e-01 -1.618003100156784058e-02 -2.913180291652679443e-01 -3.718324303627014160e-01 3.112455308437347412e-01 -4.520273953676223755e-02
-5.830518156290054321e-02 -2.206056416034698486e-01 1.820989996194839478e-01 -2.302532494068145752e-01 -1.284498721361160278e-01 1.143244728446006775e-01 4.191775321960449219e-01 1.207670718431472778e-01 -9.921265766024589539e-03 -1.792035400867462158e-01 2.023033052682876587e-01 1.516118198633193970e-01 1.905071139335632324e-01 4.311928898096084595e-02 9.104937314987182617e-02 1.507355570793151855e-01 -7.074868679046630859e-02 1.705291271209716797e-01 3.261696100234985352e-01 -1.334886550903320312e-01 2.054072767496109009e-01 -2.807496581226587296e-03 3.479896858334541321e-02 1.360792368650436401e-01 1.006259545683860779e-01 -2.004224061965942383e-01 -2.979012019932270050e-02 -3.448526859283447266e-01 1.922347582876682281e-02 -1.130497157573699951e-01 7.709778845310211182e-02 2.592011988162994385e-01
-1.194578502327203751e-02 5.599634349346160889e-02 -5.280062183737754822e-02 -4.670611917972564697e-01 1.794214695692062378e-01 1.290189772844314575e-01 1.527506858110427856e-01 -1.943066529929637909e-02 -2.828766405582427979e-01 -1.037195324897766113e-02 2.672589123249053955e-01 3.129209578037261963e-01 1.310017704963684082e-01 -2.437189221382141113e-01 -1.296371128410100937e-02 -4.343545436859130859e-02 -3.368133679032325745e-02 3.402218818664550781e-01 -9.084660559892654419e-02 -2.052302956581115723e-01 -7.418752647936344147e-03 4.908170178532600403e-02 9.298009425401687622e-02 2.221690863370895386e-01 1.282702088356018066e-01 -2.049945294857025146e-01 -1.687944978475570679e-01 1.948565095663070679e-01 1.188230067491531372e-01 -2.860729210078716278e-02 -1.243678759783506393e-02 -8.599822223186492920e-02
9.279523789882659912e-02 -2.489360868930816650e-01 1.946598291397094727e-01 -1.469763368368148804e-01 1.128856092691421509e-01 4.104255437850952148e-01 -4.194688424468040466e-02 -3.113267011940479279e-02 1.189614683389663696e-01 9.006074070930480957e-02 1.702918559312820435e-01 3.364571928977966309e-01 2.068044692277908325e-01 -1.246799621731042862e-02 -3.404230624437332153e-02 -3.311767801642417908e-02 1.230891197919845581e-01 1.976795047521591187e-01 -1.869179308414459229e-01 -1.893803477287292480e-01 3.123151659965515137e-01 -1.364594697952270508e-01 9.165379405021667480e-02 1.844883561134338379e-01 -1.598086021840572357e-02 -2.517582774162292480e-01 -1.492480514571070671e-04 2.146028578281402588e-01 1.089546009898185730e-01 -1.543003320693969727e-01 -1.631051450967788696e-01 1.440653353929519653e-01
-3.469237685203552246e-02 1.486159414052963257e-01 5.468038097023963928e-02 -1.394888311624526978e-01 -5.204200372099876404e-02 1.832841485738754272e-01 5.480560064315795898e-01 -2.996350079774856567e-02 -1.661251187324523926e-01 7.120250165462493896e-02 3.835767507553100586e-01 4.539502784609794617e-02 2.645485103130340576e-01 1.438991073518991470e-02 8.987627178430557251e-02 7.373288972303271294e-04 -5.820426717400550842e-02 8.860718808136880398e-04 2.946820855140686035e-01 -3.464757651090621948e-02 3.252311348915100098e-01 8.667458593845367432e-02 8.806699514389038086e-02 7.429790683090686798e-03 -1.868381351232528687e-01 -2.510371850803494453e-04 3.998664766550064087e-02 8.211802691221237183e-02 -9.451135061681270599e-03 -1.157733276486396790e-01 2.365459203720092773e-01 1.770442426204681396e-01
1.778377443552017212e-01 -5.739497393369674683e-02 1.071830838918685913e-02 -1.101980730891227722e-01 2.918227761983871460e-02 -1.359486430883407593e-01 1.082789599895477295e-01 -4.644390568137168884e-02 -1.429796665906906128e-01 3.720595501363277435e-03 2.230422049760818481e-01 1.020321771502494812e-01 4.700643122196197510e-01 2.880911827087402344e-01 2.362515181303024292e-01 1.625765301287174225e-02 -1.210254803299903870e-01 1.195380315184593201e-01 1.654009371995925903e-01 -1.665685772895812988e-01 1.035813316702842712e-01 -2.897366583347320557e-01 3.544381558895111084e-01 1.804433017969131470e-01 -6.995957344770431519e-02 6.741249561309814453e-02 2.547907270491123199e-02 2.080659568309783936e-01 3.079332970082759857e-02 1.300173252820968628e-01 2.274610847234725952e-02 2.651475667953491211e-01
-1.049451995640993118e-02 9.430026262998580933e-02 2.167269587516784668e-02 -1.719849742949008942e-02 -1.817343533039093018e-01 2.417993545532226562e-01 3.133552670478820801e-01 -7.425119727849960327e-02 1.400586776435375214e-02 2.189301326870918274e-02 3.132458627223968506e-01 1.530047953128814697e-01 2.153023332357406616e-01 -1.609555259346961975e-02 -2.055072411894798279e-02 -4.632245749235153198e-02 -5.828234925866127014e-02 1.346675120294094086e-02 1.520675607025623322e-02 -6.748178601264953613e-02 2.268142849206924438e-01 -1.393878757953643799e-01 2.615796327590942383e-01 2.280052304267883301e-01 -3.442612662911415100e-02 -1.442281305789947510e-01 1.506322026252746582e-01 -6.229099631309509277e-02 -4.912903904914855957e-01 -3.549850285053253174e-01 3.057201392948627472e-03 8.970807492733001709e-02
-1.590844839811325073e-01 -1.224197596311569214e-01 -8.015380799770355225e-02 -3.198001980781555176e-01 -1.203956231474876404e-01 2.037069946527481079e-01 3.533869683742523193e-01 6.535293906927108765e-02 -1.464422941207885742e-01 -1.464280188083648682e-01 4.558515250682830811e-01 1.549655646085739136e-01 1.147118434309959412e-01 -1.505960971117019653e-01 1.562149971723556519e-01 -1.074092984199523926e-01 -3.080315589904785156e-01 -1.255272421985864639e-02 2.924342751502990723e-01 9.440782479941844940e-03 5.824349448084831238e-02 -1.635676482692360878e-03 3.468440845608711243e-02 -9.695999324321746826e-02 -7.800133526325225830e-02 -3.469355404376983643e-02 1.690594106912612915e-01 6.092860549688339233e-02 -2.257713377475738525e-01 -1.042071804404258728e-01 8.892223238945007324e-02 1.241656616330146790e-01
2.170497328042984009e-01 4.262358695268630981e-02 9.167891740798950195e-02 -1.730331331491470337e-01 1.033044978976249695e-01 1.163813844323158264e-01 3.657653033733367920e-01 -3.101678490638732910e-01 -4.528002440929412842e-02 -7.789125293493270874e-02 3.526313602924346924e-01 1.002045944333076477e-01 2.982442677021026611e-01 -1.008572876453399658e-01 -1.533027142286300659e-01 3.694970905780792236e-02 6.974342465400695801e-02 1.248697116971015930e-01 -3.067477606236934662e-03 -1.343547403812408447e-01 1.287094652652740479e-01 6.280730664730072021e-02 5.782309174537658691e-02 1.503703892230987549e-01 5.642945319414138794e-02 2.491479739546775818e-03 1.761662364006042480e-01 -2.585090696811676025e-01 -3.914810419082641602e-01 -1.022267267107963562e-01 2.042062133550643921e-01 2.416391298174858093e-02
7.653905451297760010e-02 -2.765688598155975342e-01 5.716831609606742859e-02 1.190222129225730896e-01 3.033930957317352295e-01 1.921080946922302246e-01 1.508257836103439331e-01 -2.578742802143096924e-01 -3.677841722965240479e-01 -1.476458646357059479e-02 3.480613529682159424e-01 8.292280882596969604e-02 3.447679281234741211e-01 -3.925589099526405334e-02 8.746412396430969238e-02 1.211516261100769043e-01 4.865330830216407776e-02 2.973257899284362793e-01 -2.378467917442321777e-01 1.454595178365707397e-01 -5.909348279237747192e-02 9.449836798012256622e-03 -4.347844421863555908e-02 8.793144673109054565e-02 -7.032842934131622314e-02 -1.345732361078262329e-01 1.223112419247627258e-01 -2.180729806423187256e-01 7.755608111619949341e-02 2.608413249254226685e-02 -1.516781654208898544e-02 3.970486670732498169e-02
1.150628644973039627e-02 1.768069416284561157e-01 8.362315595149993896e-02 -1.468833982944488525e-01 7.420028001070022583e-02 2.356867939233779907e-01 3.998835682868957520e-01 3.804338723421096802e-02 -1.041372343897819519e-01 1.941279172897338867e-01 2.033775299787521362e-01 9.367485530674457550e-03 2.918371558189392090e-01 6.109091266989707947e-02 1.810446567833423615e-02 -1.497646570205688477e-01 -1.317984014749526978e-01 3.083932697772979736e-01 1.872988045215606689e-01 -2.527727046981453896e-03 -2.018888592720031738e-01 -2.333231568336486816e-01 1.709449291229248047e-02 -3.380465507507324219e-02 -1.430931091308593750e-01 -8.949103206396102905e-02 1.356901675462722778e-01 -1.209104433655738831e-01 -2.884925603866577148e-01 -2.509808540344238281e-01 1.496583074331283569e-01 2.041125297546386719e-01
2.541779354214668274e-02 4.546728730201721191e-02 -3.098763152956962585e-02 -2.686676979064941406e-01 -6.132410839200019836e-03 -1.059010773897171021e-01 1.272452473640441895e-01 -1.403801739215850830e-01 -2.411507666110992432e-01 -1.081836372613906860e-01 5.026426315307617188e-01 7.067304104566574097e-02 2.977502942085266113e-01 2.009322643280029297e-01 8.258925378322601318e-02 -1.949278265237808228e-01 -2.434626780450344086e-02 9.175188094377517700e-02 -1.825346201658248901e-01 -8.340614289045333862e-02 -2.314228564500808716e-02 -5.649374425411224365e-02 1.475860774517059326e-01 6.164374575018882751e-02 4.416742548346519470e-02 1.737047731876373291e-01 -7.998316735029220581e-02 7.568136602640151978e-02 -3.940535187721252441e-01 1.506295204162597656e-01 -2.358936332166194916e-02 2.725375294685363770e-01
2.740038335323333740e-01 -4.535333067178726196e-02 1.501821726560592651e-01 2.399416081607341766e-02 -3.764898702502250671e-02 2.677125930786132812e-01 -3.025443479418754578e-02 -7.782497256994247437e-02 -3.266322016716003418e-01 3.281278312206268311e-01 3.625704646110534668e-01 6.060768291354179382e-02 7.476020604372024536e-02 2.030955553054809570e-01 -7.657131552696228027e-02 -8.825729042291641235e-02 -1.991207003593444824e-01 3.732230067253112793e-01 -2.426426485180854797e-02 -1.029167175292968750e-01 -2.822373062372207642e-02 -1.222810894250869751e-01 -4.953688755631446838e-02 2.518409788608551025e-01 1.463014632463455200e-01 -1.242458075284957886e-01 -3.724027797579765320e-02 2.880076766014099121e-01 -2.543204277753829956e-02 2.064324356615543365e-02 1.250851303339004517e-01 -7.139941211789846420e-03
-3.916888311505317688e-02 -7.551025599241256714e-02 -2.333423495292663574e-02 1.241532713174819946e-01 -6.219743564724922180e-02 9.726296365261077881e-02 2.736356556415557861e-01 -1.128164976835250854e-01 6.788138300180435181e-02 1.602167934179306030e-01 3.038025498390197754e-01 2.268675267696380615e-01 2.302331924438476562e-01 3.345288038253784180e-01 4.303652793169021606e-02 -3.198602423071861267e-02 -1.153027266263961792e-02 1.811681985855102539e-01 1.346102058887481689e-01 -2.894760966300964355e-01 3.817267343401908875e-02 8.971031010150909424e-02 -3.047986030578613281e-01 5.985312163829803467e-02 1.941166818141937256e-01 -2.380537837743759155e-01 4.592327401041984558e-02 -1.660423427820205688e-01 -3.075251281261444092e-01 -6.331083178520202637e-02 2.282565236091613770e-01 1.358929574489593506e-01
-1.240193191915750504e-02 4.690421745181083679e-03 -7.754071056842803955e-02 -1.775310933589935303e-02 -1.738478690385818481e-01 7.045517861843109131e-02 3.349176347255706787e-01 -1.610498279333114624e-01 3.386718779802322388e-02 2.057435363531112671e-01 4.181279540061950684e-01 2.072686403989791870e-01 1.807082444429397583e-01 3.464739769697189331e-02 -1.986086070537567139e-01 -5.853727459907531738e-02 -2.277428284287452698e-02 1.506848335266113281e-01 1.602902412414550781e-01 -8.631063625216484070e-03 7.433965057134628296e-02 -1.188079938292503357e-01 -1.660108268260955811e-01 1.377943605184555054e-01 -4.283745214343070984e-02 -1.380825787782669067e-01 8.608949184417724609e-02 4.176289774477481842e-03 -4.703083932399749756e-01 -2.716668248176574707e-01 2.088169604539871216e-01 9.870670735836029053e-03
-5.619428679347038269e-02 -3.997357934713363647e-02 -2.568434774875640869e-01 -3.971007838845252991e-02 2.096849530935287476e-01 -3.986470028758049011e-02 3.504123985767364502e-01 -1.244529932737350464e-01 -2.373260259628295898e-01 2.584927678108215332e-01 1.225576028227806091e-01 2.353789955377578735e-01 1.091982647776603699e-01 1.419636458158493042e-01 -7.196392118930816650e-02 -3.491096431389451027e-03 -1.152063310146331787e-01 -4.221354424953460693e-02 -1.882624626159667969e-01 -4.870772361755371094e-02 -2.501403093338012695e-01 -6.999191362410783768e-03 4.342651739716529846e-02 1.984260380268096924e-01 1.221045181155204773e-01 -3.501495718955993652e-01 -2.585691511631011963e-01 1.030908524990081787e-01 -2.402141392230987549e-01 1.362827699631452560e-02 1.600272357463836670e-01 -2.403851002454757690e-01
-1.579413414001464844e-01 -1.888458579778671265e-01 1.658882200717926025e-02 -1.176898777484893799e-01 1.565001606941223145e-01 -1.770984963513910770e-03 3.985112309455871582e-01 2.134599983692169189e-01 -9.174063056707382202e-02 -2.286896295845508575e-02 3.414201438426971436e-01 -1.445413380861282349e-01 1.209628582000732422e-01 1.451658606529235840e-01 3.873585909605026245e-02 -2.061188966035842896e-02 1.135494373738765717e-02 1.907165199518203735e-01 -1.264220923185348511e-01 -2.795076072216033936e-01 3.521826267242431641e-01 -2.769042253494262695e-01 -7.411719858646392822e-02 2.237058430910110474e-01 4.814746975898742676e-02 -1.224855333566665649e-01 -5.580899864435195923e-02 2.636675238609313965e-01 -1.633188314735889435e-02 3.786855563521385193e-02 -1.826826781034469604e-01 -2.189511433243751526e-02
1.117862984538078308e-01 1.263701021671295166e-01 -1.665641516447067261e-01 -1.835770010948181152e-01 8.285352028906345367e-03 2.375732176005840302e-02 3.183174431324005127e-01 -6.028703227639198303e-02 -3.855574759654700756e-04 7.194001227617263794e-02 2.278264909982681274e-01 2.102678716182708740e-01 3.560638725757598877e-01 1.930476129055023193e-01 2.214815840125083923e-02 -4.666108265519142151e-02 4.060922563076019287e-02 9.228985756635665894e-02 -1.854389347136020660e-02 -7.547590881586074829e-02 1.798712909221649170e-01 -4.673448577523231506e-02 5.475952848792076111e-02 2.232354581356048584e-01 -1.548444032669067383e-01 8.606201037764549255e-03 9.876558929681777954e-02 -2.145020663738250732e-02 -5.119267702102661133e-01 -2.047341912984848022e-01 2.797190546989440918e-01 -1.281262189149856567e-01
-9.261298179626464844e-02 -1.543561518192291260e-01 -3.267625272274017334e-01 -8.223714306950569153e-03 1.532713472843170166e-01 -8.696903288364410400e-02 2.674175240099430084e-02 -2.458756417036056519e-01 -3.623718917369842529e-01 -1.226824298501014709e-01 9.786382317543029785e-03 2.779342234134674072e-01 2.645175457000732422e-01 2.558496594429016113e-01 -2.523416280746459961e-02 -6.912168860435485840e-02 1.163573265075683594e-01 2.184937521815299988e-02 2.658384479582309723e-02 -2.630431950092315674e-01 -1.547433584928512573e-01 -1.753159761428833008e-01 2.107820361852645874e-01 1.929783970117568970e-01 -2.016299515962600708e-01 -2.181619405746459961e-01 -1.346399933099746704e-01 2.294220030307769775e-02 1.781764030456542969e-01 4.532207176089286804e-02 4.892537370324134827e-02 -2.015327364206314087e-01
-3.295867354609072208e-04 -3.605116605758666992e-01 -1.042559221386909485e-01 -3.404267430305480957e-01 9.390524774789810181e-02 8.856315165758132935e-02 7.681547850370407104e-02 -1.217459794133901596e-02 -2.628399729728698730e-01 -4.651333019137382507e-02 1.892011314630508423e-01 2.934487462043762207e-01 1.231013759970664978e-01 -6.973203271627426147e-02 1.639637500047683716e-01 -9.221232682466506958e-02 1.127131655812263489e-02 4.008815288543701172e-01 -6.190817430615425110e-02 -8.577834069728851318e-02 1.596955209970474243e-01 4.635692760348320007e-02 1.785640269517898560e-01 6.467621773481369019e-02 1.924965381622314453e-01 -1.266192793846130371e-01 -1.747555136680603027e-01 1.111274361610412598e-01 1.418124735355377197e-01 -1.091647222638130188e-01 1.819649785757064819e-01 -2.741191983222961426e-01
9.360322356224060059e-02 -1.311528682708740234e-01 -5.438416823744773865e-02 -2.910375595092773438e-01 8.173423260450363159e-02 2.433178275823593140e-01 3.086003661155700684e-01 -9.644727408885955811e-02 -2.767006158828735352e-01 -6.032589823007583618e-02 1.350141316652297974e-01 3.251009881496429443e-01 2.928987704217433929e-02 -2.846638262271881104e-01 1.942849308252334595e-01 -1.882958263158798218e-01 4.650461673736572266e-02 4.496767222881317139e-01 -7.706461101770401001e-02 -1.347522884607315063e-01 3.138942271471023560e-02 -2.139051817357540131e-02 6.572855263948440552e-02 1.455393135547637939e-01 1.953055262565612793e-01 -1.510282009840011597e-01 -9.255900233983993530e-02 1.867768354713916779e-02 5.659819021821022034e-02 4.649247601628303528e-02 7.631886005401611328e-02 -1.423665136098861694e-01
1.652457118034362793e-01 -2.000503838062286377e-01 -4.263933375477790833e-02 -6.442503072321414948e-03 -4.024232178926467896e-02 1.629740744829177856e-01 1.307235211133956909e-01 -1.316938400268554688e-01 -3.551715016365051270e-01 7.382130715996026993e-03 5.671489611268043518e-02 8.105238527059555054e-02 3.278523087501525879e-01 4.504088759422302246e-01 9.291103482246398926e-02 7.127919793128967285e-02 -1.866849064826965332e-01 3.408430814743041992e-01 -5.460431799292564392e-02 -6.199664622545242310e-02 1.915498971939086914e-01 -1.009545996785163879e-01 6.963601708412170410e-02 -8.247609436511993408e-02 1.559695601463317871e-02 -2.747046947479248047e-01 2.080648094415664673e-01 3.224297985434532166e-02 1.969997584819793701e-02 -9.204430133104324341e-02 2.115829735994338989e-01 1.345254778861999512e-01
1.519361734390258789e-01 -6.095141917467117310e-02 3.024343848228454590e-01 -3.767032027244567871e-01 3.740602359175682068e-02 2.024887055158615112e-01 2.871556580066680908e-01 -7.835014909505844116e-02 -1.610164642333984375e-01 3.040621289983391762e-03 4.079145193099975586e-01 1.308914422988891602e-01 -8.423879742622375488e-02 -8.782207034528255463e-03 -1.314734965562820435e-01 -9.074438130483031273e-04 -2.608256936073303223e-01 2.147164046764373779e-01 9.807657450437545776e-02 7.333523780107498169e-02 -1.088897585868835449e-01 -1.878119409084320068e-01 1.755508929491043091e-01 4.205447435379028320e-02 1.520629376173019409e-01 -2.052948325872421265e-01 -2.296637743711471558e-01 1.384429335594177246e-01 7.468147575855255127e-02 -8.571235463023185730e-03 1.218309625983238220e-01 -9.158001840114593506e-02
8.383311331272125244e-02 -2.651729285717010498e-01 2.211626805365085602e-02 -3.777498900890350342e-01 3.860851749777793884e-02 1.535011231899261475e-01 2.485724240541458130e-01 1.505859494209289551e-01 -6.370243430137634277e-02 -6.966895423829555511e-03 1.968348175287246704e-01 2.510879039764404297e-01 -3.416258469223976135e-02 -1.032951921224594116e-01 1.479308754205703735e-01 2.231124192476272583e-01 2.953027375042438507e-02 3.435730636119842529e-01 -1.042256876826286316e-01 -9.513822942972183228e-02 -7.150530070066452026e-02 -3.430547714233398438e-01 4.734092857688665390e-03 2.823775410652160645e-01 3.664591163396835327e-02 -6.434630602598190308e-02 -1.020003110170364380e-01 1.763743311166763306e-01 -4.019150882959365845e-02 -1.699734330177307129e-01 -1.681599617004394531e-01 -1.827322840690612793e-01
-4.202369134873151779e-03 -2.125044465065002441e-01 -2.942247502505779266e-02 2.218126785010099411e-03 -1.787038333714008331e-02 -1.637836545705795288e-01 2.147440165281295776e-01 -4.427586495876312256e-01 9.598291479051113129e-03 1.400857120752334595e-01 1.995186209678649902e-01 2.836742103099822998e-01 1.857571303844451904e-01 -8.476614207029342651e-02 6.099086254835128784e-02 -1.180474609136581421e-01 4.486891999840736389e-02 -9.356319159269332886e-02 2.738981693983078003e-02 -1.843338906764984131e-01 1.225735843181610107e-01 1.093830317258834839e-01 2.962857484817504883e-01 5.825475603342056274e-02 -2.759785354137420654e-01 -1.910766512155532837e-01 -5.266417190432548523e-02 -4.378402233123779297e-02 -3.237088918685913086e-01 1.853493303060531616e-01 1.468681097030639648e-01 2.087502181529998779e-01
1.985237374901771545e-02 -1.659408807754516602e-01 -6.317849457263946533e-02 -2.626877725124359131e-01 -9.858154505491256714e-02 -9.545177966356277466e-02 1.348101049661636353e-01 -1.767746508121490479e-01 -2.928074598312377930e-01 -2.499421536922454834e-01 1.176035180687904358e-01 6.100319325923919678e-02 2.765239477157592773e-01 1.922088116407394409e-01 4.766827076673507690e-02 -8.121923357248306274e-02 -5.782260093837976456e-03 3.340544402599334717e-01 1.276674121618270874e-01 -1.535931229591369629e-01 1.237097196280956268e-02 -3.447768986225128174e-01 2.809076011180877686e-01 1.134240180253982544e-01 1.547444611787796021e-01 -1.601014137268066406e-01 -3.685547038912773132e-02 1.957086324691772461e-01 -9.287466853857040405e-02 5.297017842531204224e-02 6.321929395198822021e-03 2.824164927005767822e-01
2.183392643928527832e-01 1.418038606643676758e-01 2.737770788371562958e-02 -3.072194457054138184e-01 -1.544651985168457031e-01 9.481233358383178711e-02 2.663650512695312500e-01 5.148258805274963379e-02 -2.414724081754684448e-01 2.968585789203643799e-01 2.154482156038284302e-01 4.986497014760971069e-02 8.557759225368499756e-02 -1.176795810461044312e-01 -1.605917885899543762e-02 7.107538729906082153e-02 -1.757954657077789307e-01 1.951804161071777344e-01 -9.601183980703353882e-02 -2.326475530862808228e-01 1.267081126570701599e-02 -1.352770924568176270e-01 1.541350185871124268e-01 3.898377120494842529e-01 -1.140894368290901184e-01 3.733691200613975525e-02 -2.747405469417572021e-01 9.925238788127899170e-02 -7.460258901119232178e-02 1.774252504110336304e-01 9.479726850986480713e-02 1.910680979490280151e-01
-1.462254226207733154e-01 1.213174983859062195e-01 -2.085224092006683350e-01 2.014573961496353149e-01 1.403542906045913696e-01 1.321298032999038696e-01 1.438022255897521973e-01 1.890215344246826135e-07 -2.994384467601776123e-01 3.287223577499389648e-01 1.496087163686752319e-01 2.164311259984970093e-01 5.286189913749694824e-02 -1.160844787955284119e-01 1.757173389196395874e-01 -1.390783190727233887e-01 1.511681377887725830e-01 8.896084129810333252e-02 -1.909974962472915649e-01 -2.819507718086242676e-01 9.001273661851882935e-02 -2.995923161506652832e-02 2.682279646396636963e-01 4.022535979747772217e-01 1.612927168607711792e-01 -2.725906670093536377e-02 -5.818758159875869751e-02 7.559126615524291992e-02 -2.382697761058807373e-01 4.819353669881820679e-02 -5.679724738001823425e-02 -2.974764443933963776e-02
1.815282702445983887e-01 -1.940419375896453857e-01 4.467817395925521851e-02 -2.130825817584991455e-01 -4.417186975479125977e-02 2.383637428283691406e-01 4.197336435317993164e-01 1.087863966822624207e-01 5.619775038212537766e-03 -3.240892663598060608e-02 2.610766291618347168e-01 1.821033805608749390e-01 1.146529093384742737e-01 -8.695033192634582520e-02 8.600590378046035767e-02 1.114455834031105042e-01 1.383908390998840332e-01 3.527527749538421631e-01 -2.561905086040496826e-01 -2.882034182548522949e-01 -3.153122365474700928e-01 -1.368056088685989380e-01 -3.687570244073867798e-02 3.705022623762488365e-03 6.134521216154098511e-03 8.905939012765884399e-02 -1.328609436750411987e-01 1.623124331235885620e-01 -9.712802711874246597e-04 -8.690738677978515625e-02 -1.123389154672622681e-01 -9.140766412019729614e-02
1.171864122152328491e-01 -3.246194422245025635e-01 1.112031936645507812e-01 -2.081251442432403564e-01 -2.994242310523986816e-02 1.992834173142910004e-02 1.182874143123626709e-01 1.344935595989227295e-01 2.541972398757934570e-01 -1.170758530497550964e-02 1.753786355257034302e-01 3.349441289901733398e-01 1.453383266925811768e-01 -1.944977790117263794e-02 1.332136690616607666e-01 1.464589387178421021e-01 -6.531544774770736694e-02 1.342180967330932617e-01 1.466345489025115967e-01 -2.813337147235870361e-01 -1.229775547981262207e-01 -1.290535330772399902e-01 2.151220440864562988e-01 1.391253471374511719e-01 5.722811073064804077e-02 -3.277422487735748291e-01 1.739690639078617096e-02 -2.059511691331863403e-01 2.682339772582054138e-02 2.966480553150177002e-01 1.929827183485031128e-01 1.540263742208480835e-01
-1.858929097652435303e-01 -8.544491231441497803e-02 1.411658376455307007e-01 -1.451170295476913452e-01 2.582713663578033447e-01 6.345762871205806732e-03 6.000423803925514221e-02 2.890036813914775848e-02 -1.354256123304367065e-01 6.177350133657455444e-02 1.306403875350952148e-01 3.633549213409423828e-01 2.049796730279922485e-01 -2.269707769155502319e-01 7.347267586737871170e-03 -2.508683204650878906e-01 -1.957377642393112183e-01 -9.206531569361686707e-03 8.929522591643035412e-04 -1.263348460197448730e-01 -1.358443778008222580e-02 -8.405908197164535522e-02 3.510616123676300049e-01 6.019451841711997986e-02 -3.164763748645782471e-02 -2.369368821382522583e-01 -9.201506152749061584e-03 -1.742208451032638550e-01 -1.516398340463638306e-01 -9.626130759716033936e-02 3.709863126277923584e-01 2.688077986240386963e-01
-1.127491816878318787e-01 -2.685433439910411835e-02 5.349288508296012878e-02 1.363086104393005371e-01 1.620467752218246460e-01 2.232081145048141479e-01 2.768207155168056488e-02 -6.766142696142196655e-02 -1.634885519742965698e-01 -1.181208491325378418e-01 4.019279778003692627e-01 3.089814782142639160e-01 3.249275386333465576e-01 -1.375923305749893188e-01 9.215165674686431885e-02 -1.634963899850845337e-01 3.074304759502410889e-02 2.326204478740692139e-01 -1.225948799401521683e-03 5.888509750366210938e-02 2.574109137058258057e-01 -2.401525229215621948e-01 -1.420486867427825928e-01 6.341127306222915649e-02 -6.243825703859329224e-02 -9.962586686015129089e-03 7.377766817808151245e-02 -4.933385178446769714e-02 -3.226742744445800781e-01 -1.081071496009826660e-01 2.871252596378326416e-01 9.741652756929397583e-02
7.497980445623397827e-02 -3.992184102535247803e-01 2.011508196592330933e-01 -6.598623096942901611e-02 2.413082718849182129e-01 2.191800028085708618e-01 1.718282103538513184e-01 -3.676138073205947876e-02 2.378891035914421082e-02 1.371656656265258789e-01 5.527936667203903198e-02 2.612056434154510498e-01 1.033485010266304016e-01 -1.397718787193298340e-01 -6.503292173147201538e-02 -3.163795173168182373e-01 1.077162101864814758e-01 2.720769345760345459e-01 -1.579987257719039917e-01 -2.716417908668518066e-01 -1.959880888462066650e-01 -1.470987051725387573e-01 5.797137320041656494e-02 -9.083708375692367554e-02 1.186955161392688751e-02 -2.600409388542175293e-01 -6.749167572706937790e-03 -6.803457654314115644e-05 1.585122495889663696e-01 1.448952704668045044e-01 3.740591555833816528e-02 2.376202493906021118e-01
-2.098694890737533569e-01 -1.080069169402122498e-01 -9.050501137971878052e-02 -9.259180724620819092e-02 -9.856979548931121826e-02 1.753071993589401245e-01 3.237002193927764893e-01 -6.169990450143814087e-02 -1.511849313974380493e-01 1.567097939550876617e-02 3.437164425849914551e-01 -1.582650691270828247e-01 3.572959601879119873e-01 6.942397356033325195e-02 2.468623071908950806e-01 5.224125087261199951e-02 -6.615599244832992554e-02 1.979126334190368652e-01 1.775960028171539307e-01 -5.533058196306228638e-02 -6.581762433052062988e-02 -1.181524023413658142e-01 2.491484135389328003e-01 7.908651977777481079e-02 -1.777024567127227783e-02 -6.010869517922401428e-02 3.263736367225646973e-01 -1.539404243230819702e-01 -1.904716938734054565e-01 -1.746002286672592163e-01 -1.907260157167911530e-02 2.236114144325256348e-01
-4.026831313967704773e-02 -2.522347867488861084e-01 -4.843888059258460999e-02 -2.613067626953125000e-01 -1.904822885990142822e-02 7.659436017274856567e-02 5.274587869644165039e-01 7.933167368173599243e-02 2.146967686712741852e-02 -2.480493634939193726e-01 2.998971641063690186e-01 1.712177097797393799e-01 3.644481003284454346e-01 -3.358157351613044739e-02 -6.078715994954109192e-02 -3.656535595655441284e-02 4.635175690054893494e-02 -9.161750786006450653e-03 2.333653531968593597e-02 -1.968187242746353149e-01 9.624784812331199646e-03 -3.359800875186920166e-01 -1.296240389347076416e-01 -1.156179234385490417e-01 -4.728078469634056091e-02 2.844467200338840485e-02 -4.262640699744224548e-02 6.338391453027725220e-02 -1.970503032207489014e-01 -6.995403021574020386e-02 -3.434735536575317383e-02 1.213521137833595276e-01
-6.817789375782012939e-02 -3.473634421825408936e-01 -1.512368209660053253e-02 -1.366376783698797226e-02 1.177092790603637695e-01 2.015695534646511078e-02 9.002476930618286133e-02 -1.572769880294799805e-01 2.464246898889541626e-01 1.880951672792434692e-01 1.991876363754272461e-01 1.914578862488269806e-02 3.565044701099395752e-01 3.969788178801536560e-02 2.522903680801391602e-01 -2.769547998905181885e-01 -1.735412925481796265e-01 1.211906522512435913e-01 1.348007023334503174e-01 -3.221343457698822021e-01 -5.514993146061897278e-02 2.613455057144165039e-02 -2.722598612308502197e-02 1.857346892356872559e-01 -4.498163610696792603e-02 -3.090419769287109375e-01 -2.152027040719985962e-01 -3.242296352982521057e-02 -1.471309214830398560e-01 2.080616950988769531e-01 7.720953226089477539e-02 2.233795449137687683e-02
7.118342816829681396e-02 -5.079523660242557526e-03 -1.214968562126159668e-01 4.769662395119667053e-02 1.994009613990783691e-01 -2.593096792697906494e-01 1.430122405290603638e-01 -7.222857326269149780e-02 -4.701744019985198975e-01 1.747259348630905151e-01 2.749823331832885742e-01 2.163654267787933350e-01 -4.378047306090593338e-03 1.029773578047752380e-01 8.516348153352737427e-02 -1.975229382514953613e-01 -5.630775168538093567e-02 2.705704569816589355e-01 1.632615476846694946e-01 -2.667269110679626465e-01 1.668110489845275879e-01 -9.558057039976119995e-02 -4.828690085560083389e-03 1.575028300285339355e-01 -1.977204978466033936e-01 -1.030068993568420410e-01 -2.216627262532711029e-02 1.645132005214691162e-01 9.472974389791488647e-02 -7.342402637004852295e-02 -8.623678237199783325e-03 -2.943084537982940674e-01
-1.862598210573196411e-02 -1.065041944384574890e-01 4.179355874657630920e-02 -2.711723446846008301e-01 1.219413205981254578e-01 1.690814197063446045e-01 1.793934255838394165e-01 -1.619314700365066528e-01 -2.117394804954528809e-01 -3.905200958251953125e-02 2.584095299243927002e-01 3.270258903503417969e-01 6.634523160755634308e-03 -1.751192212104797363e-01 4.682076349854469299e-02 -1.300485581159591675e-01 -9.196188300848007202e-03 4.518276453018188477e-01 7.139178458601236343e-03 -1.467113643884658813e-01 5.676377564668655396e-02 -8.908310532569885254e-02 6.268247961997985840e-02 -6.807374767959117889e-03 2.842537164688110352e-01 -2.280780971050262451e-01 -2.323351949453353882e-01 2.288913875818252563e-01 1.047300696372985840e-01 -1.738724857568740845e-01 7.234542164951562881e-03 -1.410205662250518799e-01
-3.830383345484733582e-02 -2.138676047325134277e-01 -2.430766448378562927e-02 -3.394340872764587402e-01 6.794768571853637695e-02 4.918543621897697449e-02 1.393988132476806641e-01 4.839438572525978088e-02 -1.779969036579132080e-01 3.799120709300041199e-02 1.748704761266708374e-01 4.047682881355285645e-01 3.459600359201431274e-02 -1.305735707283020020e-01 1.136132255196571350e-01 -1.655036658048629761e-01 -7.601354271173477173e-02 4.691273570060729980e-01 4.483552183955907822e-03 -1.845942586660385132e-01 -3.333928063511848450e-02 9.170509129762649536e-02 3.101717866957187653e-02 1.155295968055725098e-01 3.212122321128845215e-01 -2.525925040245056152e-01 -1.911525242030620575e-02 1.253528892993927002e-01 1.006699353456497192e-01 -4.010973870754241943e-02 -7.618885952979326248e-03 -2.084316462278366089e-01
-2.779855430126190186e-01 1.498342305421829224e-02 1.150009408593177795e-01 -4.123879969120025635e-01 1.058248281478881836e-01 2.529656328260898590e-02 2.460878491401672363e-01 -1.758954226970672607e-01 -1.637639701366424561e-01 1.515289247035980225e-01 2.887702286243438721e-01 3.408221304416656494e-01 -1.179216802120208740e-01 -1.971807703375816345e-02 3.894585743546485901e-02 -1.560253351926803589e-01 -6.826555822044610977e-03 -4.213312640786170959e-02 -5.850552394986152649e-02 9.748484194278717041e-02 1.129120886325836182e-01 2.172281406819820404e-02 3.445885479450225830e-01 2.828710675239562988e-01 -3.691212460398674011e-02 6.032954156398773193e-02 -1.026572957634925842e-01 9.112406522035598755e-02 -3.016977608203887939e-01 3.688113763928413391e-02 1.589938998222351074e-02 -5.643981322646141052e-02
6.451915949583053589e-02 -5.603603646159172058e-02 1.020113378763198853e-01 -1.408931314945220947e-01 8.030402474105358124e-03 4.873842746019363403e-02 1.712455749511718750e-01 -4.841409623622894287e-02 -1.357693374156951904e-01 1.935385912656784058e-01 2.638842761516571045e-01 3.394674360752105713e-01 -1.167878508567810059e-01 -1.383254081010818481e-01 1.366544216871261597e-01 1.067269369959831238e-01 2.231760621070861816e-01 3.075430989265441895e-01 -3.210926949977874756e-01 -2.005909085273742676e-01 1.034723967313766479e-01 -2.608264684677124023e-01 3.908954188227653503e-02 6.141753494739532471e-02 3.031703084707260132e-02 -2.568455636501312256e-01 -1.703266054391860962e-01 2.299140989780426025e-01 1.379059255123138428e-01 -2.562520205974578857e-01 9.426848590373992920e-02 -1.031235679984092712e-01
6.003224849700927734e-02 -8.092031814157962799e-03 -2.569772005081176758e-01 -2.431335859000682831e-02 2.291367761790752411e-02 1.981096416711807251e-01 3.418746292591094971e-01 -1.296009719371795654e-01 -1.530564576387405396e-01 -1.369095593690872192e-01 2.197903841733932495e-01 2.522571086883544922e-01 1.869534850120544434e-01 9.026174247264862061e-02 1.452676802873611450e-01 -1.383429020643234253e-01 -8.914262056350708008e-02 9.289011359214782715e-02 -2.308503091335296631e-01 -8.355091512203216553e-02 -9.342107176780700684e-02 3.551609441637992859e-02 1.751704812049865723e-01 -1.911057233810424805e-01 9.039264841703698039e-05 -1.776646673679351807e-01 -3.388649225234985352e-01 2.315548360347747803e-01 3.073523640632629395e-01 -2.587222754955291748e-01 3.998067975044250488e-02 4.180144146084785461e-02
-3.325161635875701904e-01 1.693739444017410278e-01 8.952549099922180176e-02 1.411033421754837036e-01 -3.380846465006470680e-03 5.216633528470993042e-02 2.926012277603149414e-01 -7.472690939903259277e-02 -1.885382384061813354e-01 1.322613209486007690e-01 3.771980702877044678e-01 1.630493253469467163e-01 -8.231054991483688354e-02 -7.195687294006347656e-02 1.822975128889083862e-01 5.506136268377304077e-02 -1.989500224590301514e-01 1.448702067136764526e-01 6.858309358358383179e-02 -1.265139430761337280e-01 -1.017191782593727112e-01 -6.049160659313201904e-02 2.514125704765319824e-01 2.871111929416656494e-01 -2.075024396181106567e-01 -3.508960604667663574e-01 7.900156825780868530e-02 -5.697160586714744568e-02 -6.012267246842384338e-02 -9.563332423567771912e-03 -2.193225324153900146e-01 1.902569457888603210e-02
2.620505094528198242e-01 -2.454917430877685547e-01 -3.646460920572280884e-02 -2.911704182624816895e-01 9.773062914609909058e-02 1.249090135097503662e-01 1.603210866451263428e-01 -1.787369847297668457e-01 8.498993515968322754e-02 7.956930994987487793e-02 2.228241264820098877e-01 2.247234582901000977e-01 2.378811240196228027e-01 -1.370291560888290405e-01 9.211774170398712158e-02 1.267015635967254639e-01 9.442995488643646240e-02 2.838245630264282227e-01 -1.677257865667343140e-01 -2.638063430786132812e-01 2.483024895191192627e-01 -3.112145662307739258e-01 7.065559923648834229e-02 1.815555244684219360e-01 -1.244004666805267334e-01 1.402702778577804565e-01 -1.752221258357167244e-03 5.984926596283912659e-02 9.317656606435775757e-02 -1.540830582380294800e-01 -1.318465024232864380e-01 -1.278105080127716064e-01
-1.927885971963405609e-02 3.495534136891365051e-02 -4.351902008056640625e-02 -1.555694043636322021e-01 -6.460831314325332642e-02 2.060608416795730591e-01 2.866862118244171143e-01 8.487259037792682648e-03 -7.469341158866882324e-02 -1.518982946872711182e-01 3.792245388031005859e-01 3.779287636280059814e-02 3.781807124614715576e-01 -1.096136569976806641e-01 -2.910916693508625031e-02 -1.626012921333312988e-01 -1.596748977899551392e-01 1.596976816654205322e-02 1.529483795166015625e-01 -8.667828142642974854e-02 1.378596723079681396e-01 -1.983576565980911255e-01 -7.004129886627197266e-02 2.157737016677856445e-01 -1.300894618034362793e-01 -2.287452369928359985e-01 -2.270971611142158508e-02 1.286920532584190369e-02 -4.817603528499603271e-01 -1.125341951847076416e-01 6.969074159860610962e-02 -3.442186489701271057e-02
5.795915424823760986e-02 -3.518952801823616028e-02 2.274073474109172821e-02 -1.954806447029113770e-01 1.293207406997680664e-01 8.399850875139236450e-02 7.554040849208831787e-02 -2.614901633933186531e-03 -1.423750072717666626e-01 -1.791152358055114746e-01 1.785965263843536377e-01 4.156138598918914795e-01 1.744170337915420532e-01 -1.843318939208984375e-01 4.770440235733985901e-02 -1.209211051464080811e-01 3.300816565752029419e-02 5.191303491592407227e-01 -6.512681394815444946e-02 -1.741641908884048462e-01 8.449618518352508545e-02 -3.796478733420372009e-02 1.984454542398452759e-01 1.076055169105529785e-01 1.486663073301315308e-01 -2.668461799621582031e-01 -2.476555109024047852e-01 1.305499225854873657e-01 8.128409832715988159e-02 -4.380381852388381958e-02 7.682622224092483521e-02 -1.951511800289154053e-01
6.532171368598937988e-02 -5.978181585669517517e-02 -6.478294730186462402e-02 -3.078536391258239746e-01 1.124044209718704224e-01 2.178507447242736816e-01 1.641451269388198853e-01 -1.294351927936077118e-02 -2.875805497169494629e-01 9.770507365465164185e-02 1.362292170524597168e-01 2.022829055786132812e-01 8.777649700641632080e-02 -7.112658768892288208e-02 2.281386703252792358e-01 -8.136317878961563110e-02 4.111597314476966858e-02 4.555580914020538330e-01 -2.982528693974018097e-02 -1.723080724477767944e-01 7.958495616912841797e-02 -1.568244188092648983e-03 2.291660308837890625e-01 6.008819118142127991e-02 2.991268932819366455e-01 -2.988179624080657959e-01 -2.350690364837646484e-01 1.215105876326560974e-01 3.262139856815338135e-02 1.963762333616614342e-03 4.956220090389251709e-02 -1.680597960948944092e-01
3.847513871733099222e-04 -3.710295855998992920e-01 -2.491525933146476746e-02 -8.438048511743545532e-02 2.810935676097869873e-01 1.934149861335754395e-01 -2.182725584134459496e-03 2.076981822028756142e-03 -8.809663355350494385e-03 -1.862261146306991577e-01 2.276170402765274048e-01 1.730534881353378296e-01 2.334288060665130615e-01 4.301068559288978577e-02 -3.890901058912277222e-02 -1.359303891658782959e-01 -7.300677150487899780e-02 4.776482656598091125e-02 7.027783989906311035e-02 -1.904354244470596313e-01 -1.122190207242965698e-01 -2.542104721069335938e-01 8.615667372941970825e-02 1.933950483798980713e-01 -1.977006904780864716e-02 -3.657467663288116455e-01 2.582727670669555664e-01 2.723399698734283447e-01 -1.091044396162033081e-01 1.371170878410339355e-01 3.810707852244377136e-02 -2.593647837638854980e-01
-4.657061398029327393e-02 -3.189837932586669922e-01 1.293069422245025635e-01 -2.719442248344421387e-01 3.330870270729064941e-01 -1.112023741006851196e-01 2.373464107513427734e-01 -6.026050820946693420e-02 4.344362765550613403e-02 1.498272176831960678e-03 9.934338182210922241e-02 1.547475904226303101e-01 1.389657557010650635e-01 -3.452983871102333069e-02 4.939823225140571594e-02 1.099579930305480957e-01 1.396491080522537231e-01 2.455085217952728271e-01 5.601645633578300476e-02 -2.636367678642272949e-01 -1.694588065147399902e-01 -4.243122637271881104e-01 3.831037506461143494e-02 7.782310992479324341e-02 7.540093362331390381e-02 5.063471943140029907e-02 2.615556418895721436e-01 -1.358540207147598267e-01 -2.172391116619110107e-01 -9.804991632699966431e-02 1.752362400293350220e-01 -7.594221737235784531e-03
4.512051492929458618e-02 -2.922012507915496826e-01 -1.948016136884689331e-02 -3.294987082481384277e-01 3.430082276463508606e-02 2.988451421260833740e-01 1.507914513349533081e-01 -7.483973633497953415e-03 -7.803815603256225586e-02 8.188745379447937012e-02 8.115805685520172119e-02 3.457453548908233643e-01 4.033558070659637451e-02 -1.896241605281829834e-01 -1.344729512929916382e-01 -3.130732104182243347e-02 9.542319923639297485e-02 9.598855674266815186e-02 -2.899489998817443848e-01 -2.201834172010421753e-01 6.002356857061386108e-02 -3.156770169734954834e-01 -1.603158749639987946e-02 3.113759458065032959e-01 -9.421999007463455200e-02 -1.929975003004074097e-01 4.611136764287948608e-02 1.163656339049339294e-01 1.192543432116508484e-01 -2.564341425895690918e-01 7.418784778565168381e-03 4.024999588727951050e-02
5.868159607052803040e-02 2.965787239372730255e-02 2.615291476249694824e-01 -3.330166935920715332e-01 -1.806885749101638794e-01 2.337887883186340332e-01 4.170267581939697266e-01 -7.790361996740102768e-03 8.016585558652877808e-02 9.213978052139282227e-02 1.805370748043060303e-01 1.813508272171020508e-01 9.789618104696273804e-02 1.376262158155441284e-01 2.736928164958953857e-01 1.084269490092992783e-02 -1.132099330425262451e-01 3.747055679559707642e-02 1.888652741909027100e-01 -1.917260438203811646e-01 1.842545866966247559e-01 8.401828259229660034e-02 1.617138087749481201e-01 1.395646929740905762e-01 4.019138962030410767e-02 -1.716886013746261597e-01 -3.236506134271621704e-02 -1.788286268711090088e-01 -7.300667464733123779e-02 6.466279923915863037e-02 1.496740728616714478e-01 3.191121816635131836e-01
-7.734759896993637085e-02 3.171218931674957275e-02 -2.600811123847961426e-01 -2.696912586688995361e-01 1.603312641382217407e-01 2.024721950292587280e-01 2.370100319385528564e-01 1.398448199033737183e-01 1.631201207637786865e-01 1.745466589927673340e-01 1.123697832226753235e-01 2.638081312179565430e-01 3.360172510147094727e-01 8.285432308912277222e-02 4.954649135470390320e-03 -7.579648494720458984e-02 -3.884375467896461487e-02 2.545753717422485352e-01 5.552846938371658325e-03 -1.647652834653854370e-01 -2.787333428859710693e-01 9.316720068454742432e-02 -1.122000962495803833e-01 1.231700852513313293e-01 -2.182231396436691284e-01 -3.066976666450500488e-01 -3.839496150612831116e-02 -4.816825687885284424e-02 -2.058588117361068726e-01 2.067436575889587402e-01 -8.175677061080932617e-02 -2.130624651908874512e-02
7.631744444370269775e-02 -2.424657940864562988e-01 2.283381521701812744e-01 -5.930837988853454590e-02 5.359975248575210571e-02 2.299477756023406982e-01 2.129285633563995361e-01 9.015519171953201294e-03 -2.218377739191055298e-01 3.194633424282073975e-01 3.809104263782501221e-01 1.154695525765419006e-01 8.813880383968353271e-02 7.110488414764404297e-02 1.910718083381652832e-01 1.377124935388565063e-01 -3.734308481216430664e-02 7.442222442477941513e-03 -7.807135581970214844e-02 -2.678220868110656738e-01 9.616734832525253296e-02 -2.063389569520950317e-01 -2.071055620908737183e-01 6.331413984298706055e-02 2.030209302902221680e-01 9.253172576427459717e-02 1.045854687690734863e-01 -1.558214891701936722e-02 -3.168662190437316895e-01 -6.225153803825378418e-02 -2.231023907661437988e-01 8.692261576652526855e-02
1.283410936594009399e-01 -3.041337132453918457e-01 -3.424626588821411133e-01 -4.727146029472351074e-02 1.144736260175704956e-01 1.258745938539505005e-01 1.920233964920043945e-01 -2.284660562872886658e-02 7.923199981451034546e-02 1.928683668375015259e-01 2.540893554687500000e-01 3.108724057674407959e-01 1.619222909212112427e-01 -1.773118227720260620e-01 -1.689084768295288086e-01 1.130514889955520630e-01 -8.836998790502548218e-02 3.188228309154510498e-01 -6.065439898520708084e-03 -1.111005917191505432e-01 -5.445577576756477356e-02 -2.697377204895019531e-01 3.820844367146492004e-02 6.360942870378494263e-02 2.545646727085113525e-01 -1.502495706081390381e-01 2.844496071338653564e-01 1.027353927493095398e-01 8.078289777040481567e-02 6.145496666431427002e-02 -9.645306318998336792e-02 -2.662906888872385025e-03
-2.788702249526977539e-01 -1.913161575794219971e-01 -1.134475767612457275e-01 -2.621836960315704346e-01 2.216811627149581909e-01 1.802398264408111572e-01 -1.202277466654777527e-01 -1.072875410318374634e-01 1.362268477678298950e-01 -9.083969146013259888e-02 3.212228715419769287e-01 1.903440207242965698e-01 3.695139884948730469e-01 -3.192066401243209839e-02 1.161033213138580322e-01 3.008914738893508911e-02 2.934717945754528046e-02 2.223371714353561401e-01 -4.591926559805870056e-02 -2.670955359935760498e-01 -4.616808146238327026e-02 -2.435476928949356079e-01 3.075967729091644287e-02 -1.081721782684326172e-01 -1.551884412765502930e-01 -9.701362252235412598e-02 9.977181255817413330e-02 -9.685418009757995605e-02 -6.722465902566909790e-02 2.174367159605026245e-01 2.673077881336212158e-01 6.584611535072326660e-02
1.739082508720457554e-03 -1.579222641885280609e-02 7.142782956361770630e-02 -6.500010937452316284e-02 -7.332146167755126953e-02 9.902703016996383667e-02 3.063588738441467285e-01 -3.842645883560180664e-02 -6.138049066066741943e-02 -4.151062294840812683e-02 4.445952177047729492e-01 3.989418968558311462e-02 2.836607396602630615e-01 -8.213409036397933960e-02 1.440540552139282227e-01 -1.060947328805923462e-01 -2.591487169265747070e-01 2.892138063907623291e-01 1.827153563499450684e-01 -6.241101026535034180e-02 -1.734284162521362305e-01 -1.510202139616012573e-01 1.872154623270034790e-01 1.776712536811828613e-01 1.615468710660934448e-01 5.434541404247283936e-02 1.743151992559432983e-01 2.845527417957782745e-02 2.396904677152633667e-02 -1.965501457452774048e-01 1.658289283514022827e-01 3.484331369400024414e-01
1.055880263447761536e-01 -2.571636736392974854e-01 -6.991829723119735718e-02 -3.457612693309783936e-01 1.085053384304046631e-01 3.215862065553665161e-02 3.025975823402404785e-01 6.577231734991073608e-02 4.094650596380233765e-02 -1.270019859075546265e-01 2.729842662811279297e-01 3.439151942729949951e-01 -1.166257262229919434e-01 -2.146651595830917358e-02 1.140946969389915466e-01 1.956584006547927856e-01 1.553373187780380249e-01 3.223318159580230713e-01 -3.632450401782989502e-01 -1.617605090141296387e-01 -3.676769509911537170e-02 -2.421663999557495117e-01 3.313009440898895264e-02 1.658264696598052979e-01 -1.119314953684806824e-01 -9.271936863660812378e-02 -2.911584079265594482e-02 1.554169785231351852e-02 -1.002849172800779343e-02 1.886320859193801880e-02 -9.759619832038879395e-02 -8.175473660230636597e-02
-1.461694538593292236e-01 -3.360407799482345581e-02 3.667972385883331299e-01 1.969560980796813965e-02 1.011428982019424438e-01 2.064739018678665161e-01 8.572135120630264282e-02 1.557963490486145020e-01 -1.103449016809463501e-01 1.013100519776344299e-01 -3.084412030875682831e-02 4.283694624900817871e-01 1.193626075983047485e-01 -1.730325371026992798e-01 1.325147598981857300e-01 -1.546159535646438599e-01 -6.088060885667800903e-02 1.033694371581077576e-01 1.263112276792526245e-01 -3.585618138313293457e-01 -1.000515073537826538e-01 -2.387800067663192749e-01 2.520830035209655762e-01 7.314055413007736206e-02 -2.290120869874954224e-01 -3.807312250137329102e-02 1.506267935037612915e-01 -2.560489177703857422e-01 -5.907373037189245224e-03 -6.293511390686035156e-02 1.554155051708221436e-01 2.049461007118225098e-02
-3.663012012839317322e-02 -1.006191000342369080e-01 -4.208831116557121277e-02 -9.236871451139450073e-02 -4.568598419427871704e-02 1.624601036310195923e-01 3.726561665534973145e-01 1.486326381564140320e-02 -1.812417656183242798e-01 8.326372504234313965e-02 3.396655619144439697e-01 -3.183570504188537598e-02 3.943845629692077637e-01 3.193615376949310303e-01 -1.019092872738838196e-01 -4.389867559075355530e-02 -2.395327985286712646e-01 4.332785680890083313e-02 -9.003232419490814209e-02 6.173211708664894104e-02 -3.340198099613189697e-02 -2.082176208496093750e-01 4.519262909889221191e-02 2.751618921756744385e-01 -5.103681609034538269e-02 -1.099030077457427979e-01 2.678500413894653320e-01 -4.939934983849525452e-02 -1.711014509201049805e-01 -1.667350344359874725e-02 2.335442751646041870e-01 1.352211982011795044e-01
6.619606912136077881e-02 -2.566089630126953125e-01 6.924265623092651367e-02 -9.899190813302993774e-02 1.570208929479122162e-02 2.080377936363220215e-01 1.951654702425003052e-01 -2.069366723299026489e-01 9.971235692501068115e-02 3.040151298046112061e-01 3.215219378471374512e-01 2.764622308313846588e-02 1.878313571214675903e-01 1.466915826313197613e-03 2.154668867588043213e-01 -1.956107616424560547e-01 -1.348954886198043823e-01 7.519093900918960571e-02 8.653242141008377075e-02 3.498018980026245117e-01 -9.498477913439273834e-03 -8.908139169216156006e-02 6.500800698995590210e-02 1.945103257894515991e-01 -2.207299619913101196e-01 -3.030074834823608398e-01 2.097149193286895752e-01 1.437629312276840210e-01 -1.328668147325515747e-01 -1.832306832075119019e-01 -3.614355996251106262e-02 5.248009413480758667e-02
-5.137868225574493408e-02 -2.299364358186721802e-01 1.282305866479873657e-01 -1.488065626472234726e-02 2.037311941385269165e-01 3.641099333763122559e-01 1.412056535482406616e-01 2.080648839473724365e-01 -2.394568920135498047e-01 1.296746544539928436e-02 3.118740022182464600e-01 7.583860307931900024e-02 1.745684891939163208e-01 9.348209202289581299e-02 -3.438293933868408203e-01 7.480382919311523438e-02 -2.018693834543228149e-01 3.275933563709259033e-01 6.439749896526336670e-02 -1.627781689167022705e-01 1.386689692735671997e-01 -1.192033812403678894e-01 3.837596625089645386e-02 1.861391812562942505e-01 1.662108004093170166e-01 3.223950415849685669e-02 1.574085094034671783e-02 -2.637030184268951416e-01 -8.037354052066802979e-02 -8.135319501161575317e-02 -8.434666693210601807e-02 6.627986207604408264e-03
1.334400624036788940e-01 -1.982858479022979736e-01 2.928538322448730469e-01 8.951763063669204712e-02 -7.793111260980367661e-03 1.989808976650238037e-01 2.371681295335292816e-02 -8.321135491132736206e-02 -1.886936128139495850e-01 1.668915003538131714e-01 3.056371212005615234e-01 2.580859363079071045e-01 9.884597361087799072e-02 6.656495481729507446e-02 8.093881607055664062e-02 -1.230022013187408447e-01 -1.284688338637351990e-02 8.888549357652664185e-02 3.727486729621887207e-02 1.828814484179019928e-02 1.109281554818153381e-02 -1.012315079569816589e-01 8.501732349395751953e-02 8.083072304725646973e-02 -8.809883892536163330e-02 -3.851934671401977539e-01 1.379495412111282349e-01 -1.165001466870307922e-01 -1.456903070211410522e-01 -6.323106586933135986e-02 3.057937026023864746e-01 4.485567212104797363e-01
1.893568783998489380e-01 5.415823683142662048e-02 1.481170654296875000e-01 -2.558884024620056152e-01 -8.674629777669906616e-02 1.237133443355560303e-01 1.909760385751724243e-01 -1.027819216251373291e-01 -2.019344717264175415e-01 6.297037750482559204e-02 4.924445450305938721e-01 1.477458178997039795e-01 2.597308754920959473e-01 2.567027509212493896e-01 4.229305312037467957e-02 4.300891235470771790e-02 1.412390917539596558e-01 -7.046583574265241623e-03 -2.107935249805450439e-01 -3.395418450236320496e-02 -3.787476196885108948e-02 -2.480774074792861938e-01 2.052968293428421021e-01 7.845953106880187988e-02 -1.256782263517379761e-01 -8.629088103771209717e-02 -1.722786277532577515e-01 1.371126025915145874e-01 2.088823914527893066e-01 -1.696882992982864380e-01 -9.591303020715713501e-02 1.662787348031997681e-01
-2.290650457143783569e-02 4.084281623363494873e-02 -2.969815162941813469e-03 -2.750385403633117676e-01 -1.591203510761260986e-01 2.553239762783050537e-01 1.627739816904067993e-01 4.557791631668806076e-03 -6.175593286752700806e-02 1.964733749628067017e-01 2.167626172304153442e-01 5.011249706149101257e-02 3.794248700141906738e-01 -6.798035651445388794e-02 -1.567491739988327026e-01 -2.191944867372512817e-01 -2.345703691244125366e-01 2.469764649868011475e-01 -4.722156748175621033e-02 -1.053860187530517578e-01 8.137454837560653687e-02 -1.785470396280288696e-01 1.529515981674194336e-01 2.703357636928558350e-01 -1.619849056005477905e-01 1.880410686135292053e-02 5.277160927653312683e-02 -1.671107113361358643e-01 -3.032816350460052490e-01 -1.170862391591072083e-01 1.769441217184066772e-01 1.826948970556259155e-01
-1.036124676465988159e-01 -3.445475995540618896e-01 -4.326992854475975037e-02 -2.958128601312637329e-02 1.936778724193572998e-01 2.114632576704025269e-01 5.044738054275512695e-01 -2.518211258575320244e-03 -8.602377772331237793e-02 4.811961948871612549e-02 1.222335398197174072e-01 1.616663336753845215e-01 1.780188642442226410e-02 7.309599965810775757e-02 1.431821137666702271e-01 -1.316484659910202026e-01 2.005543559789657593e-01 1.514904350042343140e-01 3.191856667399406433e-02 -2.153158187866210938e-01 5.704836221411824226e-04 -2.144091427326202393e-01 1.354685723781585693e-01 1.689264327287673950e-01 3.922703862190246582e-02 2.194605618715286255e-01 -1.630162149667739868e-01 3.103232979774475098e-01 -4.705100879073143005e-02 6.142822653055191040e-02 -2.341167777776718140e-01 2.472606021910905838e-03
-8.282454311847686768e-02 -1.636557579040527344e-01 7.551769260317087173e-03 1.550794988870620728e-01 -1.940897852182388306e-01 1.243468746542930603e-01 5.119003653526306152e-01 -4.250149801373481750e-02 -2.183458060026168823e-01 1.050469055771827698e-01 8.437379449605941772e-02 6.266111880540847778e-02 2.534511983394622803e-01 3.125004172325134277e-01 -1.949410885572433472e-02 -1.774868927896022797e-02 -1.807024776935577393e-01 2.072735577821731567e-01 -1.363783478736877441e-01 5.052836146205663681e-03 1.241720914840698242e-01 -2.327400743961334229e-01 1.280029565095901489e-01 1.040563285350799561e-01 -6.562350783497095108e-03 -6.558162719011306763e-02 4.636500030755996704e-02 -8.439629524946212769e-02 -2.683916687965393066e-01 -1.711248010396957397e-01 2.556787431240081787e-01 1.468996107578277588e-01
-8.650684729218482971e-03 -2.383306920528411865e-01 -2.358171790838241577e-01 -1.514102071523666382e-01 2.250111401081085205e-01 2.819638252258300781e-01 -4.488869756460189819e-02 -2.950606867671012878e-04 -1.190830394625663757e-01 -1.148853003978729248e-01 2.418752014636993408e-01 2.597286105155944824e-01 3.313725590705871582e-01 -1.091566607356071472e-01 1.315626651048660278e-01 1.920125260949134827e-02 2.050860524177551270e-01 1.742123216390609741e-01 -1.520387977361679077e-01 -1.438236981630325317e-01 -1.463595926761627197e-01 -1.347106993198394775e-01 1.252323240041732788e-01 7.599598169326782227e-02 -2.426000498235225677e-02 2.438100241124629974e-02 -1.751460582017898560e-01 -2.677612304687500000e-01 -9.444084763526916504e-02 8.788963407278060913e-02 -3.004986345767974854e-01 2.279507070779800415e-01
5.504503101110458374e-02 2.769272327423095703e-01 -6.626679096370935440e-03 -1.478130966424942017e-01 1.314276605844497681e-01 8.046998083591461182e-02 2.938137948513031006e-01 -1.313243210315704346e-01 2.245335467159748077e-02 -1.480953097343444824e-01 4.753978252410888672e-01 7.731138169765472412e-02 1.569156348705291748e-01 1.423435658216476440e-01 5.822543799877166748e-02 -2.208248376846313477e-01 -2.847007662057876587e-02 1.038737967610359192e-01 -6.727262586355209351e-02 -7.031417638063430786e-02 1.223513931035995483e-01 -1.181996837258338928e-01 4.310723766684532166e-02 2.225180268287658691e-01 -3.842857480049133301e-02 1.528570428490638733e-02 -1.039990410208702087e-01 1.192589104175567627e-01 -2.898551821708679199e-01 -4.063809812068939209e-01 1.223630607128143311e-01 1.653673946857452393e-01
1.425954103469848633e-01 1.594721227884292603e-01 1.416067183017730713e-01 -2.962498962879180908e-01 1.790818423032760620e-01 1.891364604234695435e-01 -3.146397881209850311e-03 4.327458515763282776e-02 -3.006304800510406494e-01 2.875918447971343994e-01 1.876567006111145020e-01 2.834868729114532471e-01 7.103044539690017700e-02 1.920118480920791626e-01 3.500436842441558838e-01 1.051163068041205406e-03 9.565792232751846313e-02 3.379916548728942871e-01 -2.102546989917755127e-01 3.599642589688301086e-02 -9.701077640056610107e-02 5.923078279010951519e-04 7.313550263643264771e-02 1.584571450948715210e-01 -2.142677828669548035e-02 -2.117867320775985718e-01 -1.626564711332321167e-01 9.594636969268321991e-03 -4.467122722417116165e-03 1.619636863470077515e-01 1.169198453426361084e-01 -5.509408935904502869e-02
1.021112352609634399e-01 -9.198380261659622192e-02 1.658306270837783813e-01 -1.448516733944416046e-02 1.475926339626312256e-01 2.338820099830627441e-01 9.623187035322189331e-02 1.819931343197822571e-02 4.602483939379453659e-03 1.645227521657943726e-01 1.426442712545394897e-01 4.031424224376678467e-01 3.575687408447265625e-01 3.731408119201660156e-01 8.196476101875305176e-02 -1.983342468738555908e-01 1.766109652817249298e-02 1.910532861948013306e-01 -1.281433999538421631e-01 -1.441175043582916260e-01 1.232772022485733032e-01 6.553017068654298782e-03 2.426836825907230377e-02 -7.005375623703002930e-02 1.745750606060028076e-01 1.123167201876640320e-01 2.734416127204895020e-01 -1.948326975107192993e-01 -2.262640744447708130e-01 -1.365842670202255249e-01 1.531351953744888306e-01 -1.894910074770450592e-02
-1.246729493141174316e-01 -2.880544066429138184e-01 -1.198280826210975647e-01 -2.273824214935302734e-01 -6.206680089235305786e-03 -8.365643024444580078e-02 1.958573423326015472e-02 -9.028192609548568726e-02 2.078515142202377319e-01 2.846106328070163727e-02 1.669889986515045166e-01 2.735975980758666992e-01 2.323779277503490448e-02 2.471014112234115601e-02 3.816644847393035889e-02 9.821122884750366211e-02 3.690780699253082275e-02 3.329959511756896973e-01 -4.055002331733703613e-02 -3.170530796051025391e-01 1.080863326787948608e-01 -4.070071280002593994e-01 1.822659671306610107e-01 -5.082686990499496460e-02 1.409887522459030151e-01 -9.422627091407775879e-02 9.343010187149047852e-02 2.062672078609466553e-01 -1.841972917318344116e-01 -9.383987635374069214e-02 3.271276056766510010e-01 -5.921538546681404114e-02
-1.042199432849884033e-01 -2.771777212619781494e-01 4.962001368403434753e-02 -1.239759922027587891e-01 -5.944033712148666382e-02 3.104377985000610352e-01 1.830210387706756592e-01 -1.275272667407989502e-01 -4.689554497599601746e-02 6.765172630548477173e-02 3.757225573062896729e-01 1.119095161557197571e-01 1.647240817546844482e-01 -9.941809624433517456e-02 1.060259714722633362e-01 -1.633227616548538208e-01 6.365267187356948853e-02 1.191072314977645874e-01 1.248201578855514526e-01 -9.480693936347961426e-02 5.849134922027587891e-02 -3.271516263484954834e-01 -4.051567614078521729e-02 -3.129434883594512939e-01 2.140704169869422913e-02 -1.725371628999710083e-01 3.051514551043510437e-02 1.704565621912479401e-02 -3.131243586540222168e-01 -2.299410104751586914e-01 -1.897479146718978882e-01 1.954710185527801514e-01
3.642126917839050293e-02 -1.330657005310058594e-01 2.314868718385696411e-01 -1.668440997600555420e-01 -9.904853999614715576e-02 1.059531196951866150e-01 3.761128187179565430e-01 2.607082724571228027e-01 -7.625225931406021118e-02 -7.173247635364532471e-02 3.326606452465057373e-01 3.117376267910003662e-01 1.579780727624893188e-01 7.929885759949684143e-03 6.982808560132980347e-02 2.255714535713195801e-01 5.968828871846199036e-02 -5.557796731591224670e-02 1.854184865951538086e-01 -1.233729645609855652e-01 1.762821227312088013e-01 -2.608991265296936035e-01 8.060757070779800415e-02 7.790762931108474731e-02 1.213595420122146606e-01 -1.849601119756698608e-01 1.279393136501312256e-01 1.461269110441207886e-01 -1.729620248079299927e-01 -6.503966450691223145e-02 -2.063455292955040932e-03 2.841162979602813721e-01
1.355630606412887573e-01 6.794353574514389038e-02 -1.309912744909524918e-02 -1.201629713177680969e-01 1.039946451783180237e-02 2.133560925722122192e-01 4.956251084804534912e-01 1.880915760993957520e-01 -6.202106922864913940e-02 6.318237632513046265e-03 3.765856921672821045e-01 2.960352972149848938e-02 2.477393299341201782e-01 3.696295991539955139e-02 1.615653634071350098e-01 1.804906129837036133e-01 -1.477182656526565552e-01 1.236182004213333130e-01 1.432465612888336182e-01 -8.751330524682998657e-02 1.057863235473632812e-01 -4.501557443290948868e-03 1.036129072308540344e-01 1.043084934353828430e-01 8.206669986248016357e-02 -1.932014375925064087e-01 1.132667660713195801e-01 3.944204375147819519e-02 -1.164749041199684143e-01 2.133490517735481262e-02 3.657779991626739502e-01 2.517414093017578125e-01
1.199359819293022156e-01 -4.210267215967178345e-02 8.091194555163383484e-03 -2.953361570835113525e-01 -2.821689657866954803e-02 4.112812578678131104e-01 1.712942719459533691e-01 -2.527544796466827393e-01 1.066511198878288269e-01 3.513680025935173035e-02 2.005453109741210938e-01 1.612111479043960571e-01 1.093822158873081207e-02 -1.824831776320934296e-02 -1.703820973634719849e-01 -1.192859038710594177e-01 1.333507746458053589e-01 1.956190466880798340e-01 -7.368367165327072144e-02 -3.859956562519073486e-01 2.240922451019287109e-01 -5.223737657070159912e-02 8.566415309906005859e-02 2.429274767637252808e-01 6.781377363950014114e-03 -1.801817566156387329e-01 8.163347095251083374e-02 1.925009340047836304e-01 1.057479530572891235e-01 -3.037801384925842285e-01 3.602613881230354309e-02 -9.283432736992835999e-03
1.136245056986808777e-01 1.521731764078140259e-01 -1.521536707878112793e-01 -2.419800162315368652e-01 -5.699395388364791870e-02 9.387780725955963135e-02 2.246484458446502686e-01 4.688779823482036591e-03 -2.891884744167327881e-01 -2.092082425951957703e-02 1.943637728691101074e-01 -2.686261199414730072e-02 2.136979550123214722e-01 2.558738589286804199e-01 4.797090962529182434e-02 1.875947602093219757e-02 -3.029291331768035889e-01 3.150330483913421631e-01 -1.122553870081901550e-01 -2.527679204940795898e-01 1.037932783365249634e-01 -3.903756663203239441e-02 -1.285695564001798630e-02 3.593279421329498291e-01 -9.938426315784454346e-03 -1.555083245038986206e-01 -1.858877837657928467e-01 2.821032404899597168e-01 2.675079181790351868e-02 4.267916455864906311e-02 1.510043442249298096e-01 -1.023645550012588501e-01
4.720857739448547363e-02 5.573830008506774902e-02 1.943142525851726532e-02 4.035363439470529556e-03 -8.341875672340393066e-02 -1.884980350732803345e-01 2.005718201398849487e-01 -1.397432535886764526e-01 -2.981337308883666992e-01 2.483907714486122131e-02 4.546431005001068115e-01 3.561589717864990234e-01 -3.228310029953718185e-03 1.685403585433959961e-01 5.679398402571678162e-02 -1.972716003656387329e-01 8.394661545753479004e-02 1.553547084331512451e-01 1.061724871397018433e-01 -2.843136787414550781e-01 -9.267905354499816895e-02 -3.605701774358749390e-02 -9.366899728775024414e-02 1.250457316637039185e-01 -1.186237856745719910e-01 -7.429093122482299805e-02 1.563477814197540283e-01 5.506778880953788757e-02 6.418249756097793579e-02 1.208878532052040100e-01 8.251912891864776611e-03 -4.182788133621215820e-01
-3.571203723549842834e-02 9.085683524608612061e-02 6.503394991159439087e-02 -1.943415552377700806e-01 -1.077089011669158936e-01 3.571429550647735596e-01 3.800925016403198242e-01 1.085209324955940247e-01 5.031081289052963257e-02 1.981346607208251953e-01 2.490695565938949585e-01 2.123846709728240967e-01 1.829207092523574829e-01 -5.719245597720146179e-02 2.253082543611526489e-01 3.362423479557037354e-01 -3.817171975970268250e-02 -3.220985829830169678e-02 2.493448108434677124e-01 -2.985775768756866455e-01 9.841573983430862427e-02 -1.709032654762268066e-01 4.064140468835830688e-02 1.624480187892913818e-01 1.243228986859321594e-01 -2.868825756013393402e-02 2.557334257289767265e-03 1.957329511642456055e-01 3.997917845845222473e-02 -7.478427886962890625e-02 3.686322271823883057e-02 1.403194665908813477e-01
2.864607870578765869e-01 -2.588978707790374756e-01 -1.668118685483932495e-01 -1.061586141586303711e-01 7.506182789802551270e-02 1.247155144810676575e-01 1.141241565346717834e-01 1.664110422134399414e-01 1.330280303955078125e-01 6.721961498260498047e-02 3.941375613212585449e-01 4.726198613643646240e-01 -1.842488646507263184e-01 8.676852285861968994e-02 -9.144330024719238281e-02 5.056230723857879639e-02 -1.161489784717559814e-01 8.196473121643066406e-02 -3.197453171014785767e-02 -8.313646167516708374e-02 -1.133660376071929932e-01 -3.012783825397491455e-01 1.626677215099334717e-01 1.587889790534973145e-01 4.495036602020263672e-02 -1.004940569400787354e-01 -1.549142897129058838e-01 1.964687556028366089e-01 -1.437771916389465332e-01 6.625941395759582520e-02 1.011361777782440186e-01 -5.604207143187522888e-02
2.332739531993865967e-01 4.275986552238464355e-02 1.788669973611831665e-01 -1.753526739776134491e-02 9.797782450914382935e-02 -1.311586052179336548e-01 3.133900761604309082e-01 -1.406633704900741577e-01 -1.099249050021171570e-01 6.488589197397232056e-02 4.267677366733551025e-01 1.132900342345237732e-01 2.426700145006179810e-01 3.296682238578796387e-01 -1.137202754616737366e-01 -1.818845719099044800e-01 2.053826600313186646e-01 1.836770176887512207e-01 -8.811407536268234253e-02 -4.515295475721359253e-02 -8.373415470123291016e-02 -9.469957649707794189e-02 -7.002105563879013062e-02 3.477053642272949219e-01 -5.906176939606666565e-02 -8.043416589498519897e-02 -6.472866237163543701e-02 -1.104183048009872437e-01 -6.267567165195941925e-03 1.211529830470681190e-03 -1.405845582485198975e-01 2.610763311386108398e-01
1.142313182353973389e-01 -1.985638141632080078e-01 -5.606254190206527710e-02 -4.818383976817131042e-02 9.215940535068511963e-02 3.423523530364036560e-02 3.367945179343223572e-02 -8.071104437112808228e-02 -2.351586669683456421e-01 1.904144287109375000e-01 4.219765663146972656e-01 1.040899567306041718e-02 2.385241091251373291e-01 1.285756528377532959e-01 2.480569109320640564e-02 -2.149507254362106323e-01 5.245766043663024902e-02 8.278813958168029785e-02 1.552004963159561157e-01 -5.248669385910034180e-01 -1.965160816907882690e-01 1.368391364812850952e-01 2.235218882560729980e-02 4.348673671483993530e-02 -4.825546592473983765e-02 3.732629120349884033e-03 -1.774583244696259499e-03 -1.183142364025115967e-01 3.020384311676025391e-01 -1.881765425205230713e-01 -9.694799780845642090e-02 1.160938590764999390e-01
-1.680191904306411743e-01 -2.922463417053222656e-01 -2.733716964721679688e-01 3.076975932344794273e-03 1.469610929489135742e-01 2.514980137348175049e-01 1.367854773998260498e-01 -6.375717371702194214e-02 -9.593258053064346313e-02 -2.449560165405273438e-01 3.279071748256683350e-01 6.239295750856399536e-02 4.348545894026756287e-02 1.550427675247192383e-01 -2.003215402364730835e-01 -1.532702594995498657e-01 1.623229533433914185e-01 2.564912438392639160e-01 -3.643147647380828857e-02 -2.202146053314208984e-01 3.698546066880226135e-02 -1.959311962127685547e-01 4.779548570513725281e-02 -6.010380759835243225e-02 -2.170928567647933960e-02 -1.662372350692749023e-01 1.830325126647949219e-01 -1.149149909615516663e-01 -1.271244883537292480e-01 3.038825690746307373e-01 2.190809845924377441e-01 -1.220561563968658447e-01
6.130547076463699341e-02 -1.484219133853912354e-01 -5.815229937434196472e-02 -2.012829780578613281e-01 -6.152052059769630432e-02 -2.511217817664146423e-02 8.679855614900588989e-02 2.228092588484287262e-02 -2.855430245399475098e-01 1.106635630130767822e-01 2.219183295965194702e-01 5.263471230864524841e-02 3.349326848983764648e-01 3.008105456829071045e-01 2.528200745582580566e-01 -2.462678030133247375e-02 -3.635744797065854073e-03 3.918473720550537109e-01 -2.358734793961048126e-02 3.253079950809478760e-02 6.981845945119857788e-02 -1.982321888208389282e-01 2.891549766063690186e-01 1.558331549167633057e-01 -1.615078188478946686e-02 5.787897855043411255e-02 1.088552922010421753e-01 1.176211237907409668e-01 -1.717201322317123413e-01 -6.361348927021026611e-02 4.773730412125587463e-02 3.640518784523010254e-01
2.579191029071807861e-01 -3.423402607440948486e-01 9.001377224922180176e-02 3.754894062876701355e-02 3.547563916072249413e-03 1.278787702322006226e-01 1.826323419809341431e-01 -2.702856063842773438e-01 -1.314747333526611328e-01 1.031298264861106873e-01 1.849010288715362549e-01 1.400642693042755127e-01 2.507554888725280762e-01 9.026296436786651611e-02 8.293711394071578979e-02 -8.104480057954788208e-02 -8.707888424396514893e-02 2.832087576389312744e-01 -1.200288012623786926e-01 -1.097415536642074585e-01 1.298154741525650024e-01 9.280160814523696899e-02 -2.359808236360549927e-02 -4.764210060238838196e-02 2.094959281384944916e-02 -3.490056991577148438e-01 7.181213051080703735e-02 -1.100770160555839539e-01 -2.415410801768302917e-02 -1.456382870674133301e-01 3.135888576507568359e-01 3.400193452835083008e-01
6.720042228698730469e-02 -1.349691450595855713e-01 9.557963162660598755e-02 -3.976469039916992188e-01 -1.700460016727447510e-01 2.961339801549911499e-02 3.018606007099151611e-01 -6.961771845817565918e-02 -6.464005261659622192e-02 1.945914477109909058e-01 4.028603732585906982e-01 6.222854554653167725e-02 1.269953399896621704e-01 8.911734074354171753e-02 2.717175185680389404e-01 -1.841598749160766602e-01 2.288106456398963928e-02 3.404935821890830994e-02 -4.584944620728492737e-02 -1.878466755151748657e-01 -2.620263695716857910e-01 -2.196556888520717621e-02 7.756341993808746338e-02 -7.387040555477142334e-02 -4.902864247560501099e-02 4.620905220508575439e-02 3.203558921813964844e-02 -2.044943720102310181e-01 3.263851702213287354e-01 -1.402386277914047241e-01 2.034829258918762207e-01 9.774667769670486450e-02
8.849335461854934692e-02 -2.501263022422790527e-01 1.249882504343986511e-01 -1.037399470806121826e-01 1.078600361943244934e-01 2.381799370050430298e-01 1.554320007562637329e-01 2.060930728912353516e-01 -1.972344368696212769e-01 4.549615457653999329e-02 5.481292605400085449e-01 5.650729872286319733e-03 8.163477480411529541e-02 -1.530280858278274536e-01 6.100913882255554199e-02 -2.947776317596435547e-01 1.230487450957298279e-01 -1.382711343467235565e-02 3.906025364995002747e-02 -1.060471758246421814e-01 -8.728051930665969849e-02 -2.010156661272048950e-01 -2.153991311788558960e-01 2.258330769836902618e-02 -2.366930991411209106e-01 -1.343021988868713379e-01 -1.889387816190719604e-01 1.311286836862564087e-01 -6.588979810476303101e-02 -2.191633135080337524e-01 6.049369275569915771e-02 -7.443408016115427017e-03
-5.387758836150169373e-02 -1.038747504353523254e-01 -3.470983803272247314e-01 -2.979796528816223145e-01 2.412823140621185303e-01 9.709035605192184448e-02 2.726687788963317871e-01 1.573811769485473633e-01 5.148943141102790833e-02 4.187509417533874512e-03 3.152191638946533203e-01 5.882349237799644470e-02 4.137945473194122314e-01 1.008478105068206787e-01 1.560310423374176025e-01 -1.263176929205656052e-02 4.236346576362848282e-03 -1.409480720758438110e-01 6.866087019443511963e-02 -2.266825288534164429e-01 -6.646212190389633179e-02 -7.224894315004348755e-02 -2.519174665212631226e-02 1.304787099361419678e-01 -1.349761784076690674e-01 -2.723599374294281006e-01 -1.024202406406402588e-01 -1.598672866821289062e-01 -6.854368001222610474e-02 2.157193869352340698e-01 -9.264403581619262695e-02 -8.568433672189712524e-02
2.272558361291885376e-01 -2.397209554910659790e-01 5.193385854363441467e-02 -6.023762747645378113e-02 -5.191286653280258179e-02 2.406228519976139069e-02 2.069844603538513184e-01 2.670315094292163849e-02 1.279093921184539795e-01 2.359102666378021240e-01 3.032603561878204346e-01 1.333166062831878662e-01 1.774273514747619629e-01 5.061362981796264648e-01 2.650452256202697754e-01 -4.036892205476760864e-02 3.035457730293273926e-01 1.242635399103164673e-01 7.096157968044281006e-02 -2.546731829643249512e-01 -1.398937869817018509e-02 -5.364496260881423950e-03 5.073574837297201157e-03 -1.211037263274192810e-01 -1.357223559170961380e-02 -1.230102479457855225e-01 1.001248583197593689e-01 3.069447539746761322e-02 -1.920291632413864136e-01 -1.792988479137420654e-01 -8.427479118108749390e-02 -4.056805744767189026e-02
-6.593379378318786621e-02 -2.117036730051040649e-01 -2.835624665021896362e-02 -1.679178327322006226e-01 -5.490900576114654541e-02 1.581265479326248169e-01 1.980077922344207764e-01 2.333559840917587280e-01 6.156041845679283142e-02 -8.265021606348454952e-04 5.030545592308044434e-01 -1.233947928994894028e-02 1.793601512908935547e-01 -1.829131245613098145e-01 3.932099938392639160e-01 8.922237902879714966e-02 -1.022066250443458557e-01 1.855524927377700806e-01 -4.107603337615728378e-03 6.069436296820640564e-02 7.659742236137390137e-02 -2.888548076152801514e-01 5.753058940172195435e-02 -3.171389549970626831e-02 -2.343581765890121460e-01 -9.336257725954055786e-02 3.197742104530334473e-01 1.848356449045240879e-03 4.591558128595352173e-02 5.108848586678504944e-02 -5.958024412393569946e-03 -4.576854407787322998e-02
3.813192993402481079e-02 -4.520568624138832092e-02 -4.834155738353729248e-02 -1.153611540794372559e-01 -8.684413880109786987e-02 1.156110167503356934e-01 1.833532154560089111e-01 1.087849736213684082e-01 -1.110124066472053528e-01 2.570000104606151581e-02 4.165172278881072998e-01 8.010935783386230469e-02 2.754568159580230713e-01 6.145197525620460510e-02 -9.918066114187240601e-02 -1.158825233578681946e-01 1.844884827733039856e-02 7.549688965082168579e-02 3.410881161689758301e-01 -1.258061826229095459e-01 -1.723333075642585754e-02 1.436456739902496338e-01 2.535571157932281494e-01 1.998752951622009277e-01 -2.762453258037567139e-02 -8.829124271869659424e-02 4.221118614077568054e-02 -3.083813935518264771e-03 -4.077953398227691650e-01 -2.838227450847625732e-01 2.852612733840942383e-01 -1.293576061725616455e-01
-1.238783374428749084e-01 -2.797902524471282959e-01 3.292508423328399658e-02 1.350508779287338257e-01 1.306266188621520996e-01 2.361995428800582886e-01 3.851007819175720215e-01 4.446180537343025208e-02 4.590236116200685501e-03 -1.161950826644897461e-01 1.995350569486618042e-01 -3.858735412359237671e-02 1.424796432256698608e-01 -6.878939270973205566e-02 8.880531787872314453e-02 1.992388665676116943e-01 1.449036747217178345e-01 1.317037940025329590e-01 2.587903849780559540e-02 -3.561223447322845459e-01 1.900153011083602905e-01 -3.564222753047943115e-01 1.363251805305480957e-01 2.049392759799957275e-01 3.002506680786609650e-02 -1.734084039926528931e-01 -9.791478514671325684e-02 1.593249887228012085e-01 -2.233346402645111084e-01 -3.163229301571846008e-02 -1.105127781629562378e-01 -1.337022483348846436e-01
-2.644113600254058838e-01 -2.738861143589019775e-01 7.055671513080596924e-02 -1.402934640645980835e-01 7.136798463761806488e-03 2.191417962312698364e-01 1.926495283842086792e-01 -1.185836493968963623e-01 -1.323850750923156738e-01 2.125653922557830811e-01 4.310845732688903809e-01 1.757475286722183228e-01 -1.797551363706588745e-01 -1.004481539130210876e-01 1.978014409542083740e-01 -2.377104908227920532e-01 7.478493452072143555e-02 1.252137869596481323e-01 -8.800509572029113770e-02 1.096515282988548279e-01 1.065983995795249939e-01 3.590391576290130615e-02 3.523574173450469971e-01 2.686240971088409424e-01 6.444546394050121307e-03 -8.391376468352973461e-04 5.129431188106536865e-02 1.353888511657714844e-01 -2.467470243573188782e-02 1.651123464107513428e-01 3.884245234075933695e-05 -1.217253431677818298e-01
6.220516562461853027e-02 -1.069889515638351440e-01 6.201868504285812378e-02 -2.726182043552398682e-01 1.211716756224632263e-01 1.352996826171875000e-01 1.777241080999374390e-01 -4.109261184930801392e-02 -3.432765603065490723e-01 6.237157806754112244e-02 1.774418801069259644e-01 3.994236886501312256e-01 -3.679808229207992554e-02 -2.252666205167770386e-01 2.373038083314895630e-01 1.272588819265365601e-01 -4.918854311108589172e-02 3.206309378147125244e-01 -3.185270726680755615e-02 -1.197750642895698547e-01 1.773175150156021118e-01 -4.634593427181243896e-02 1.623027473688125610e-01 1.648327261209487915e-01 1.853483617305755615e-01 -1.836614459753036499e-01 -1.450158804655075073e-01 9.434287250041961670e-02 2.268004119396209717e-01 -1.759418100118637085e-01 1.200497448444366455e-01 -1.963526383042335510e-02
1.269875019788742065e-01 -1.280441135168075562e-01 3.423116356134414673e-02 -4.231330752372741699e-01 1.688342243432998657e-01 2.376283407211303711e-01 1.277963817119598389e-01 -1.449450571089982986e-02 8.052699267864227295e-02 -2.896325290203094482e-02 2.468555867671966553e-01 3.406156003475189209e-01 -3.320188447833061218e-02 -2.438806742429733276e-02 -1.928509920835494995e-01 -5.604839697480201721e-02 2.515605390071868896e-01 1.460875570774078369e-01 -2.194734364748001099e-01 -2.655559778213500977e-01 2.652196884155273438e-01 -2.408634424209594727e-01 2.755637094378471375e-02 8.526528626680374146e-02 -1.636101603507995605e-01 -8.457989245653152466e-02 8.330743014812469482e-02 3.038653545081615448e-02 1.557607756694778800e-04 -1.624199748039245605e-01 1.207428053021430969e-02 2.267823070287704468e-01
6.497872527688741684e-03 -5.522581934928894043e-02 1.784283481538295746e-02 -2.461614012718200684e-01 -2.242208421230316162e-01 1.426429748535156250e-01 4.215944111347198486e-01 -2.603192813694477081e-02 6.958717852830886841e-02 -5.062901973724365234e-02 3.641873300075531006e-01 1.484560817480087280e-01 1.141420528292655945e-01 1.249575316905975342e-01 4.917755722999572754e-02 2.424106895923614502e-01 -3.846427500247955322e-01 3.184633255004882812e-01 -4.635551944375038147e-02 1.716998964548110962e-02 1.177194640040397644e-01 -1.015097349882125854e-01 3.861980140209197998e-02 2.209322303533554077e-01 4.062317311763763428e-02 5.242100730538368225e-02 -1.157080009579658508e-01 4.818098247051239014e-02 -2.813791036605834961e-01 5.966865643858909607e-02 7.586426287889480591e-02 -1.327195949852466583e-02
9.173495322465896606e-02 -6.399888545274734497e-02 -2.737730741500854492e-01 1.098990142345428467e-01 -4.096496105194091797e-02 2.464093267917633057e-01 6.896356493234634399e-02 1.032171025872230530e-01 1.079453602433204651e-01 4.753636941313743591e-02 2.968773245811462402e-01 3.296195864677429199e-01 3.718163073062896729e-01 2.122555486857891083e-02 7.309012860059738159e-02 -2.944957613945007324e-01 2.335962206125259399e-01 1.233440935611724854e-01 9.530043601989746094e-02 8.273655548691749573e-03 1.209061443805694580e-01 -6.309534888714551926e-03 5.154186487197875977e-02 2.654793262481689453e-01 9.811177849769592285e-02 -2.701202034950256348e-01 -1.916697919368743896e-01 1.136328503489494324e-01 -2.448319941759109497e-01 1.658862642943859100e-02 -1.474302411079406738e-01 1.641031168401241302e-02
1.022111698985099792e-01 -2.715222910046577454e-02 1.137001514434814453e-01 -2.096064537763595581e-01 1.519118547439575195e-01 1.390846371650695801e-01 3.667533770203590393e-02 4.947245866060256958e-02 -1.201503872871398926e-01 -3.215784132480621338e-01 3.961253464221954346e-01 2.286073565483093262e-01 2.788210511207580566e-01 1.690711379051208496e-01 2.887885570526123047e-01 -2.025931179523468018e-01 2.094770818948745728e-01 -6.526433676481246948e-02 1.143786236643791199e-01 -1.208975613117218018e-01 -1.463377568870782852e-02 -2.728495895862579346e-01 -6.926872581243515015e-02 1.613696962594985962e-01 -1.780503392219543457e-01 -4.022961482405662537e-02 -1.763854622840881348e-01 -5.785075947642326355e-02 -2.226985841989517212e-01 -9.868814796209335327e-02 1.290992051362991333e-01 -5.316602066159248352e-02
-1.891734893433749676e-03 -2.908245325088500977e-01 5.984219536185264587e-02 -3.774750232696533203e-01 -1.757260598242282867e-02 2.720219492912292480e-01 9.878502786159515381e-02 -1.939776837825775146e-01 -2.751157432794570923e-02 2.692794203758239746e-01 6.941540539264678955e-02 3.422020375728607178e-01 1.288883946835994720e-02 -3.937242180109024048e-02 6.038361787796020508e-02 -2.965989112854003906e-01 7.301893830299377441e-02 1.946167796850204468e-01 -2.917923331260681152e-01 -2.419706881046295166e-01 2.237306535243988037e-01 -1.396720409393310547e-01 4.290208593010902405e-02 1.016961261630058289e-01 -9.830590337514877319e-02 6.196774542331695557e-02 -1.390359848737716675e-01 1.734516471624374390e-01 5.482466518878936768e-02 -1.507730931043624878e-01 -9.620042517781257629e-03 -4.169280454516410828e-02
-6.559503823518753052e-02 3.996944800019264221e-02 2.269675582647323608e-01 2.639725431799888611e-02 8.253697305917739868e-02 -8.972577005624771118e-02 1.983904242515563965e-01 1.496953368186950684e-01 -2.001524670049548149e-03 8.302851766347885132e-02 2.246939539909362793e-01 2.152769565582275391e-01 1.954459846019744873e-01 -2.067966461181640625e-01 1.898523420095443726e-01 -2.384346276521682739e-01 -1.469312757253646851e-01 2.340973466634750366e-01 -3.871446847915649414e-02 -3.415970206260681152e-01 -3.501060232520103455e-02 -5.122499540448188782e-02 2.037473320960998535e-01 1.808023452758789062e-01 -1.500910669565200806e-01 -2.203509062528610229e-01 -1.480604242533445358e-02 -1.749414652585983276e-01 -9.327522665262222290e-02 1.264065206050872803e-01 3.664233982563018799e-01 2.327862232923507690e-01
1.756491325795650482e-02 -3.265959620475769043e-01 1.311698113568127155e-03 -3.703557699918746948e-02 1.818643957376480103e-01 2.340037971735000610e-01 8.074927330017089844e-02 2.076134532690048218e-01 -1.888024806976318359e-01 1.774365454912185669e-01 3.710317313671112061e-01 1.191612854599952698e-01 2.205271273851394653e-01 8.126041293144226074e-02 -2.564988732337951660e-01 1.276919245719909668e-01 -2.975638210773468018e-01 2.576434016227722168e-01 -7.073304802179336548e-02 -1.881176531314849854e-01 1.022263169288635254e-01 -8.111356198787689209e-02 1.110017001628875732e-01 1.981106996536254883e-01 8.520343154668807983e-02 2.061989307403564453e-01 2.236712910234928131e-02 -1.059542223811149597e-01 -1.937448978424072266e-02 -2.151751369237899780e-01 6.483919918537139893e-02 1.468733400106430054e-01
4.175884127616882324e-01 -3.026091754436492920e-01 1.896784007549285889e-01 8.347453176975250244e-02 8.659978210926055908e-02 1.520691663026809692e-01 2.142265439033508301e-01 -1.268417388200759888e-01 -1.085695177316665649e-01 1.739627569913864136e-01 7.082695513963699341e-02 2.494205236434936523e-01 2.855100631713867188e-01 2.269624471664428711e-01 5.204967781901359558e-02 7.665758579969406128e-02 1.218381244689226151e-02 2.435325533151626587e-01 2.804837562143802643e-02 -1.258046925067901611e-01 1.892848759889602661e-01 -2.752870507538318634e-02 2.976947650313377380e-02 1.586134582757949829e-01 -6.746326386928558350e-02 -1.693331599235534668e-01 1.736855953931808472e-01 -1.759524494409561157e-01 -1.125876512378454208e-02 -9.158486872911453247e-02 1.294433176517486572e-01 2.988009452819824219e-01
1.256967335939407349e-01 -1.316746026277542114e-01 -1.312828902155160904e-02 -2.710679173469543457e-01 -1.806735843420028687e-01 2.332792729139328003e-01 6.311744451522827148e-02 2.135442569851875305e-02 -1.050487309694290161e-01 2.796253561973571777e-01 2.206692844629287720e-01 9.186282008886337280e-02 3.155464828014373779e-01 -1.328008831478655338e-03 -8.039981871843338013e-02 -7.195795327425003052e-02 -1.713565140962600708e-01 2.591898739337921143e-01 2.001927345991134644e-01 -1.476262062788009644e-01 8.031779527664184570e-02 -2.435679137706756592e-01 -1.022377386689186096e-01 2.156829237937927246e-01 -1.834261566400527954e-01 -1.195668894797563553e-02 -1.445613950490951538e-01 -2.695194482803344727e-01 -2.904323935508728027e-01 -1.023764088749885559e-01 2.016329765319824219e-01 -1.271088141947984695e-02
-9.477059356868267059e-03 -2.395967394113540649e-01 1.127251610159873962e-01 -6.864006072282791138e-02 -2.801986783742904663e-02 3.185924887657165527e-01 2.517969310283660889e-01 2.925106510519981384e-02 -2.689519226551055908e-01 5.144451558589935303e-02 1.848073601722717285e-01 1.539942249655723572e-02 1.868650913238525391e-01 9.002269059419631958e-02 -2.726222872734069824e-01 1.109872162342071533e-01 -3.028002977371215820e-01 2.803343534469604492e-01 -1.090142205357551575e-01 -3.434106111526489258e-01 1.204397082328796387e-01 -6.546384096145629883e-02 1.666969358921051025e-01 2.105694413185119629e-01 -4.413571953773498535e-02 1.699813306331634521e-01 -3.155684098601341248e-02 -1.397372782230377197e-01 -1.620649397373199463e-01 -1.819092780351638794e-01 -1.194968447089195251e-01 -5.913473665714263916e-02
-2.730503492057323456e-02 1.147742718458175659e-01 -3.860854730010032654e-02 -2.739670872688293457e-02 -1.232576519250869751e-01 1.450378298759460449e-01 2.184095978736877441e-01 9.550351649522781372e-03 -2.085207253694534302e-01 -1.101304665207862854e-01 2.158567458391189575e-01 1.631972938776016235e-01 2.694458663463592529e-01 -1.048166006803512573e-01 1.491373926401138306e-01 -2.775325067341327667e-02 5.003576353192329407e-02 5.406994223594665527e-01 1.737763136625289917e-01 -1.200956106185913086e-01 -1.224720701575279236e-01 -1.442645639181137085e-01 -1.232889369130134583e-01 1.671722680330276489e-01 -6.775034219026565552e-02 -1.972825676202774048e-01 2.202032133936882019e-02 -9.156231582164764404e-02 -2.774537503719329834e-01 -1.900040209293365479e-01 1.217023581266403198e-01 2.562600970268249512e-01
-1.666746139526367188e-01 -2.832678854465484619e-01 -1.751389652490615845e-01 -1.281839311122894287e-01 -2.783483266830444336e-01 7.802022248506546021e-02 2.145965695381164551e-01 1.430768966674804688e-01 -1.014929860830307007e-01 -5.515142157673835754e-02 4.341281056404113770e-01 3.127583563327789307e-01 3.660131990909576416e-01 -8.333184570074081421e-02 7.464782893657684326e-02 -2.754099667072296143e-02 -1.045235544443130493e-01 -1.081770136952400208e-01 1.730420738458633423e-01 8.818551898002624512e-02 1.520200073719024658e-01 -1.819978803396224976e-01 2.111983448266983032e-01 1.149275712668895721e-02 1.067315489053726196e-01 3.617366775870323181e-02 -1.292268652468919754e-02 -8.122522383928298950e-03 -2.475884109735488892e-01 -1.010017469525337219e-01 1.605078205466270447e-02 -4.368675127625465393e-02
1.402090042829513550e-01 -2.668018043041229248e-01 7.860107719898223877e-02 -2.581208944320678711e-01 -4.547526314854621887e-02 2.607444226741790771e-01 2.396593242883682251e-01 2.073572948575019836e-02 -1.501193344593048096e-01 6.874026358127593994e-02 3.896585404872894287e-01 8.839551359415054321e-02 1.420857757329940796e-01 -4.148622974753379822e-02 1.679677814245223999e-01 -1.320723593235015869e-01 1.576742231845855713e-01 6.582400947809219360e-02 5.732735246419906616e-02 -2.563371136784553528e-02 6.332398205995559692e-02 -4.280131459236145020e-01 1.893986202776432037e-02 -3.466881513595581055e-01 -5.239301547408103943e-02 -7.606539130210876465e-02 -8.142361789941787720e-02 1.049705296754837036e-01 -2.596225142478942871e-01 -1.111765876412391663e-01 -3.715387359261512756e-02 7.575593143701553345e-02
2.234382927417755127e-02 -4.277836680412292480e-01 7.990739308297634125e-03 -3.226690292358398438e-01 8.053457736968994141e-02 -2.334856986999511719e-01 1.492628306150436401e-01 -1.953727453947067261e-01 -6.821011658757925034e-03 -6.953504681587219238e-02 6.886875629425048828e-02 4.715511798858642578e-01 1.978593319654464722e-01 9.660784155130386353e-02 -9.267977625131607056e-02 -1.311088949441909790e-01 -1.995010077953338623e-01 3.113747537136077881e-01 6.297654658555984497e-02 -4.314693436026573181e-02 8.528803288936614990e-02 -2.881869077682495117e-01 -1.197223551571369171e-02 -4.953837022185325623e-02 1.373914331197738647e-01 7.992120832204818726e-02 1.008251756429672241e-01 6.895373761653900146e-02 -1.844061911106109619e-02 4.100853577256202698e-02 8.284287154674530029e-02 -7.178894709795713425e-03
1.126683205366134644e-01 -9.146843105554580688e-02 -9.087458997964859009e-02 -5.009616911411285400e-02 -2.652088366448879242e-02 2.423558980226516724e-01 2.509945929050445557e-01 2.344886958599090576e-01 -3.208629041910171509e-02 -1.242974996566772461e-01 1.604201495647430420e-01 3.238428831100463867e-01 3.250157833099365234e-01 -1.392343044281005859e-01 3.329088911414146423e-02 -1.693315804004669189e-01 -1.848025619983673096e-01 4.122041463851928711e-01 -5.535604432225227356e-03 -1.120134890079498291e-01 1.188773885369300842e-01 -1.174574717879295349e-01 -2.336786985397338867e-01 -1.653443276882171631e-01 3.506066277623176575e-02 -1.122473403811454773e-01 -1.405063718557357788e-01 -9.963121265172958374e-02 -2.419998943805694580e-01 -9.508532285690307617e-02 1.624825298786163330e-01 1.576071679592132568e-01
1.084065530449151993e-02 -2.258992940187454224e-01 2.375703454017639160e-01 6.460584700107574463e-02 -3.615472093224525452e-02 3.842180129140615463e-03 2.239501029253005981e-01 1.070834919810295105e-01 -1.243792399764060974e-01 -2.231328375637531281e-02 2.167731970548629761e-01 -9.338643401861190796e-02 2.462608665227890015e-01 2.320572920143604279e-02 2.816952168941497803e-01 -2.392456680536270142e-01 -1.173997148871421814e-01 3.676627278327941895e-01 3.107046186923980713e-01 -2.260407358407974243e-01 8.596165478229522705e-02 -2.435038089752197266e-01 5.164511874318122864e-02 3.835278451442718506e-01 -6.368468981236219406e-03 -2.297691255807876587e-02 1.063067540526390076e-01 3.014364838600158691e-02 -6.526755634695291519e-03 8.188179135322570801e-02 -5.324478074908256531e-02 1.429951339960098267e-01
2.386904060840606689e-01 -2.633805572986602783e-02 5.702288448810577393e-02 1.370673766359686852e-03 -1.530919075012207031e-01 2.774627804756164551e-01 3.293157815933227539e-01 -8.843039977364242077e-04 -2.634180188179016113e-01 -1.117490464821457863e-03 3.022597134113311768e-01 2.963976748287677765e-02 8.438557386398315430e-02 1.983951590955257416e-02 1.542124003171920776e-01 4.970480501651763916e-02 1.331970989704132080e-01 1.484468281269073486e-01 1.693945080041885376e-01 -1.138247326016426086e-01 -4.149338006973266602e-01 -4.027204811573028564e-01 1.553656011819839478e-01 1.569958776235580444e-01 -1.282890886068344116e-01 3.726581484079360962e-02 -9.962747991085052490e-02 -9.678070247173309326e-02 1.665943674743175507e-02 -5.757286772131919861e-02 8.404485881328582764e-02 1.498269438743591309e-01
3.409438952803611755e-02 -1.261157542467117310e-01 3.081045299768447876e-02 -4.808963835239410400e-02 1.675428599119186401e-01 2.034148871898651123e-01 9.096908569335937500e-02 2.150956243276596069e-01 -3.937941044569015503e-02 -1.502840071916580200e-01 3.778010010719299316e-01 8.478111028671264648e-02 1.311313956975936890e-01 1.632023751735687256e-01 -1.974483877420425415e-01 -1.997230648994445801e-01 -2.762346900999546051e-02 -1.930082589387893677e-01 -9.207699447870254517e-02 -2.493580877780914307e-01 5.081670358777046204e-02 -2.326718419790267944e-01 2.848971486091613770e-01 -2.282515913248062134e-02 -1.569679081439971924e-01 -4.204196333885192871e-01 -9.347186982631683350e-02 3.214931115508079529e-02 6.067274883389472961e-02 -4.676023870706558228e-02 2.584353089332580566e-01 -1.673929542303085327e-01
6.548050791025161743e-02 -2.207741588354110718e-01 -4.402378946542739868e-02 4.192775860428810120e-02 2.104071229696273804e-01 1.844722479581832886e-01 4.447600245475769043e-01 -4.443556070327758789e-01 -1.996006816625595093e-01 6.831507384777069092e-02 1.697963327169418335e-01 -1.573632843792438507e-02 1.239835694432258606e-01 1.459555029869079590e-01 -6.962066888809204102e-02 -1.319614499807357788e-01 -2.415500394999980927e-02 4.223565384745597839e-02 -2.113507091999053955e-01 -6.775286048650741577e-02 1.104920729994773865e-02 -3.788790106773376465e-02 1.475938111543655396e-01 2.646837532520294189e-01 1.481099426746368408e-01 -3.295765519142150879e-01 1.602617502212524414e-01 -2.390050515532493591e-02 1.075714081525802612e-01 8.154386281967163086e-02 -5.469971895217895508e-02 1.189015880227088928e-01
1.779794842004776001e-01 -3.971405923366546631e-01 -2.472684346139431000e-02 5.948726832866668701e-02 1.422112882137298584e-01 2.547281980514526367e-01 1.965107470750808716e-01 -7.501443382352590561e-03 -1.807858049869537354e-01 1.213658004999160767e-01 2.708275318145751953e-01 1.121811792254447937e-01 2.856688499450683594e-01 1.170784980058670044e-01 -3.024657964706420898e-01 -4.155777022242546082e-02 -2.557477951049804688e-01 2.611612677574157715e-01 -5.690201651304960251e-03 -9.186440706253051758e-02 7.830445468425750732e-02 -8.629700541496276855e-02 2.016354352235794067e-02 2.353303283452987671e-01 2.308465354144573212e-02 1.991916596889495850e-01 -1.458203885704278946e-02 -8.985235542058944702e-02 -1.563436537981033325e-01 -2.424574047327041626e-01 -5.709362775087356567e-02 -1.198467537760734558e-01
4.524410888552665710e-02 -2.497712224721908569e-01 -4.901600629091262817e-02 -4.864859953522682190e-02 7.206106092780828476e-04 -2.582669258117675781e-02 2.441482394933700562e-01 1.534888613969087601e-02 -2.052239328622817993e-01 -2.502985596656799316e-01 1.958199888467788696e-01 1.220415085554122925e-01 2.476502507925033569e-01 2.070657163858413696e-02 2.746171653270721436e-01 -3.406062424182891846e-01 -1.187774613499641418e-01 4.612723737955093384e-02 -2.385072112083435059e-01 -2.182226814329624176e-02 1.166098415851593018e-01 -2.128512561321258545e-01 1.800987720489501953e-01 2.350511252880096436e-01 -7.725612074136734009e-02 -6.412676721811294556e-02 3.785202801227569580e-01 9.258452802896499634e-02 -1.173966526985168457e-01 -1.215152963995933533e-01 1.422319710254669189e-01 1.679289340972900391e-01
-4.869410395622253418e-02 -9.219999611377716064e-02 1.412923485040664673e-01 -6.017821282148361206e-02 1.869397014379501343e-01 5.818538740277290344e-02 1.643032729625701904e-01 -1.606515347957611084e-01 -5.146875232458114624e-02 -7.332728058099746704e-02 4.439094960689544678e-01 2.362266480922698975e-01 3.230725824832916260e-01 2.652721405029296875e-01 2.371739447116851807e-01 -5.199080333113670349e-02 1.373454928398132324e-01 8.864702284336090088e-02 1.456855833530426025e-01 7.614181935787200928e-02 -9.130216389894485474e-02 -8.330692350864410400e-02 -1.035286560654640198e-01 1.972906105220317841e-02 -2.359010875225067139e-01 2.905995771288871765e-02 -1.994837373495101929e-01 -9.198553860187530518e-02 -4.097976088523864746e-01 -1.365105509757995605e-01 9.151024371385574341e-02 1.572231412865221500e-03
9.169553220272064209e-02 -5.996551364660263062e-02 1.772222965955734253e-01 -2.907365858554840088e-01 -2.080487608909606934e-01 2.281685769557952881e-01 4.814734160900115967e-01 1.224568858742713928e-01 -8.439123630523681641e-03 -1.060961261391639709e-01 1.423932313919067383e-01 1.962151229381561279e-01 9.644539654254913330e-02 1.860205531120300293e-01 2.384904585778713226e-02 7.266148459166288376e-03 -1.435043364763259888e-01 -4.996187984943389893e-02 1.801984906196594238e-01 -1.543495506048202515e-01 2.733272910118103027e-01 -5.121091380715370178e-02 3.457515686750411987e-02 1.435157656669616699e-01 -2.206234335899353027e-01 -2.071983516216278076e-01 -1.629075407981872559e-02 -1.057088002562522888e-02 -6.035006046295166016e-02 -4.497195035219192505e-02 3.135454356670379639e-01 2.020057588815689087e-01
5.232460424304008484e-02 -3.418359905481338501e-02 -1.157276183366775513e-01 -4.034205973148345947e-01 9.792999178171157837e-02 1.032728850841522217e-01 1.000864356756210327e-01 -3.724041953682899475e-02 -2.023084610700607300e-01 9.941852092742919922e-02 5.084087327122688293e-02 4.040172696113586426e-01 1.005405411124229431e-01 -1.332824528217315674e-01 1.558570861816406250e-01 -2.089943736791610718e-01 -4.075883701443672180e-02 3.080389797687530518e-01 4.678512737154960632e-02 -1.033411473035812378e-01 1.515943109989166260e-01 -6.757095456123352051e-02 1.091386824846267700e-01 3.640754520893096924e-02 2.436676174402236938e-01 -3.292305469512939453e-01 -1.630100160837173462e-01 2.191545367240905762e-01 4.250525683164596558e-02 1.059717237949371338e-01 2.357053756713867188e-01 -1.210796236991882324e-01
-5.903728678822517395e-02 -7.201954722404479980e-02 1.693589091300964355e-01 -3.399699628353118896e-01 1.068986728787422180e-01 2.825890183448791504e-01 1.098831817507743835e-01 2.313223481178283691e-01 -1.251967344433069229e-02 7.334136962890625000e-02 3.548015952110290527e-01 1.453024297952651978e-01 5.367317050695419312e-02 5.916248261928558350e-02 -1.424215883016586304e-01 -1.750485002994537354e-01 7.291156053543090820e-02 1.030568480491638184e-01 2.179684042930603027e-01 -4.768490046262741089e-02 9.189536422491073608e-02 -2.219447493553161621e-01 7.617024332284927368e-02 -2.977991104125976562e-01 -1.595037281513214111e-01 -3.504717350006103516e-01 -1.228867322206497192e-01 -2.120149433612823486e-01 -9.683790267445147038e-04 1.194583531469106674e-02 1.542956084012985229e-01 1.737025827169418335e-01
-1.991174966096878052e-01 -1.467645764350891113e-01 -9.360238909721374512e-02 -4.620154500007629395e-01 2.344977706670761108e-01 -5.295838788151741028e-02 1.704739481210708618e-01 1.562265157699584961e-01 7.373678684234619141e-02 3.307820856571197510e-02 1.998906880617141724e-01 3.069443404674530029e-01 1.702275425195693970e-01 -1.703654825687408447e-01 3.430593013763427734e-02 -8.915988355875015259e-02 8.677318692207336426e-02 5.828638002276420593e-02 1.015708968043327332e-01 -7.819803059101104736e-02 1.155570223927497864e-01 -2.097282111644744873e-01 2.896223366260528564e-01 -7.503265142440795898e-02 -1.648019254207611084e-01 1.263732761144638062e-01 2.246467471122741699e-01 -1.025476083159446716e-01 -9.949799627065658569e-02 -3.140845894813537598e-01 7.833221554756164551e-02 6.703987717628479004e-02
-2.110500931739807129e-01 5.237677693367004395e-02 -5.676725134253501892e-02 6.690166890621185303e-02 2.562575638294219971e-01 2.803967893123626709e-02 2.797730565071105957e-01 -1.934112012386322021e-01 -1.049786135554313660e-01 1.135085672140121460e-01 4.847353100776672363e-01 -6.867953576147556305e-03 1.232283096760511398e-02 -5.818068236112594604e-02 1.754268705844879150e-01 -1.939045339822769165e-01 -1.902922391891479492e-01 2.328690439462661743e-01 4.697090759873390198e-02 1.013585105538368225e-01 1.930426340550184250e-03 -6.279036402702331543e-02 4.554009139537811279e-01 2.134837508201599121e-01 6.344889104366302490e-02 -1.555194556713104248e-01 6.201779842376708984e-02 6.317881494760513306e-02 -2.109422720968723297e-02 5.394060909748077393e-02 2.945782616734504700e-02 -1.787401884794235229e-01
1.000892221927642822e-01 -9.433769434690475464e-02 1.413357257843017578e-01 -2.221434842795133591e-03 1.691111624240875244e-01 2.203318774700164795e-01 1.719999164342880249e-01 1.069758012890815735e-01 1.779031381011009216e-02 2.340936362743377686e-01 3.224962651729583740e-01 1.463511586189270020e-02 2.513200342655181885e-01 7.125309854745864868e-02 -1.217387467622756958e-01 -1.460217833518981934e-01 3.834319114685058594e-02 2.952679097652435303e-01 -1.771326959133148193e-01 -4.345329701900482178e-01 1.937950849533081055e-01 -8.978703618049621582e-02 3.362727351486682892e-03 -1.416176557540893555e-01 2.058773785829544067e-01 -2.754206210374832153e-02 3.517008423805236816e-01 -4.525642469525337219e-02 -1.021817103028297424e-01 -1.530354171991348267e-01 -3.238455578684806824e-02 2.974758110940456390e-02
6.931141484528779984e-03 -4.876227676868438721e-02 7.590369135141372681e-02 4.898858815431594849e-02 2.170575708150863647e-01 9.780804067850112915e-02 6.211456656455993652e-01 -1.115142405033111572e-01 -5.593556910753250122e-02 4.018251597881317139e-02 1.101432964205741882e-01 1.632245630025863647e-01 -1.482524210587143898e-03 7.339344918727874756e-02 3.175522200763225555e-03 3.634695336222648621e-02 2.393978238105773926e-01 1.324440538883209229e-01 5.764850601553916931e-02 -2.524228394031524658e-01 7.322851568460464478e-02 -3.667666316032409668e-01 4.744201153516769409e-02 3.536015450954437256e-01 -3.164085373282432556e-02 9.397361427545547485e-02 -1.235877424478530884e-01 1.224455237388610840e-01 -9.002676233649253845e-03 -2.279717009514570236e-03 -1.870425343513488770e-01 3.071814542636275291e-03
1.082909852266311646e-01 7.706768065690994263e-02 1.904656887054443359e-01 -1.876304149627685547e-01 3.324533998966217041e-01 1.316446512937545776e-01 3.796038031578063965e-02 -5.886583402752876282e-02 -7.504044473171234131e-02 -7.568816095590591431e-02 5.970607995986938477e-01 2.189482003450393677e-01 2.604832649230957031e-01 9.953589737415313721e-02 2.449351400136947632e-01 -1.536668092012405396e-01 2.847844362258911133e-02 5.652273446321487427e-02 1.140895411372184753e-01 1.044069752097129822e-01 1.318596303462982178e-01 -5.480847135186195374e-02 -1.098472028970718384e-01 -6.433688849210739136e-02 -5.693732202053070068e-02 -1.101512387394905090e-01 -5.970093235373497009e-02 -9.201551228761672974e-02 -2.993337512016296387e-01 5.635361373424530029e-02 1.255596578121185303e-01 -2.183115296065807343e-02
-5.930625647306442261e-02 -9.175944328308105469e-02 2.196684777736663818e-01 -2.421710789203643799e-01 2.230575680732727051e-01 -2.071082778275012970e-02 2.613319456577301025e-01 -1.926976740360260010e-01 -3.981773555278778076e-01 2.544128708541393280e-02 1.973132938146591187e-01 1.126052364706993103e-01 1.277294382452964783e-02 -1.456085294485092163e-01 1.676868498325347900e-01 3.284019604325294495e-02 -1.525440514087677002e-01 3.270209729671478271e-01 -2.078236341476440430e-01 -3.160150051116943359e-01 -2.269178628921508789e-03 -2.484460026025772095e-01 -7.966956496238708496e-02 7.302958518266677856e-02 1.668544560670852661e-01 -1.474998742341995239e-01 -1.476154327392578125e-01 7.580786198377609253e-02 9.422832727432250977e-02 1.028235778212547302e-01 1.438773572444915771e-01 1.477973535656929016e-02
6.089048460125923157e-02 -3.495694696903228760e-01 4.775755852460861206e-02 -1.472970992326736450e-01 6.089669466018676758e-02 -8.725000917911529541e-02 1.492430567741394043e-01 9.997364878654479980e-02 1.686631292104721069e-01 1.695372350513935089e-02 3.286165297031402588e-01 1.044826954603195190e-01 8.758188784122467041e-02 -1.234276965260505676e-01 2.632153406739234924e-02 -3.679106384515762329e-02 3.255023155361413956e-03 3.454402089118957520e-01 -5.161274224519729614e-02 -4.318905472755432129e-01 4.989979788661003113e-02 -4.110629260540008545e-01 9.869047999382019043e-02 -8.212838321924209595e-02 -1.211652681231498718e-01 -1.375686079263687134e-01 1.526338160037994385e-01 5.627217236906290054e-03 -1.214535012841224670e-01 1.133159995079040527e-01 -1.916321665048599243e-01 1.273027360439300537e-01
1.061404943466186523e-01 -1.831159889698028564e-01 1.020265743136405945e-02 -2.974368929862976074e-01 1.054274216294288635e-01 1.938319057226181030e-01 1.211996152997016907e-01 7.052737474441528320e-02 -3.390823602676391602e-01 -6.115818768739700317e-02 2.010763138532638550e-01 3.264200687408447266e-01 2.803819254040718079e-02 -1.629823446273803711e-01 -4.142154380679130554e-02 -1.909215450286865234e-01 -1.613528095185756683e-02 5.055189132690429688e-01 -8.742363192141056061e-03 -1.292121857404708862e-01 8.824717951938509941e-04 -7.624384760856628418e-02 1.791557520627975464e-01 7.022857666015625000e-02 1.795527338981628418e-01 -1.138476952910423279e-01 -3.410174697637557983e-02 1.989444643259048462e-01 2.391976565122604370e-01 5.512640811502933502e-03 1.197741925716400146e-02 -9.115621447563171387e-02
-1.126472055912017822e-01 -1.662178337574005127e-01 -1.920928210020065308e-01 -1.256632506847381592e-01 7.550818473100662231e-02 4.369860142469406128e-02 4.053857624530792236e-01 1.202312260866165161e-01 -5.491647720336914062e-01 5.395927280187606812e-02 2.813891470432281494e-01 3.515657782554626465e-02 -1.359566897153854370e-01 -2.107259184122085571e-01 -1.006591320037841797e-01 -2.029354274272918701e-01 -1.149527505040168762e-01 1.591935753822326660e-01 -6.384829059243202209e-03 -3.515569865703582764e-02 3.608312457799911499e-02 -1.570696085691452026e-01 1.676318645477294922e-01 1.524389535188674927e-01 -1.352666020393371582e-01 -2.897058799862861633e-02 -1.483833491802215576e-01 -9.104546904563903809e-02 9.481226094067096710e-03 1.381904780864715576e-01 1.623186022043228149e-01 -9.670326113700866699e-02
2.421600967645645142e-01 -7.552774995565414429e-02 4.449245333671569824e-02 4.430567100644111633e-02 7.961864024400711060e-02 9.804356098175048828e-02 3.331637978553771973e-01 -1.600900739431381226e-01 -2.291360050439834595e-01 -2.809423208236694336e-01 4.230386614799499512e-01 1.637004911899566650e-01 1.127420812845230103e-01 1.506486535072326660e-01 1.948065869510173798e-02 -4.646008461713790894e-02 1.063834992237389088e-03 2.399543300271034241e-02 8.134907484054565430e-02 -2.524656988680362701e-02 1.094784960150718689e-01 -4.624295607209205627e-02 1.073597222566604614e-01 1.158005297183990479e-01 -1.178158745169639587e-01 7.676345109939575195e-02 -1.295169349759817123e-02 -7.547575235366821289e-02 -2.744070887565612793e-01 -2.691888511180877686e-01 3.836047649383544922e-01 1.911902427673339844e-01
-3.729878365993499756e-02 -4.486846271902322769e-03 -4.177704155445098877e-01 -1.029555574059486389e-01 -1.417506486177444458e-01 6.136429682374000549e-02 2.009011358022689819e-01 -3.499356284737586975e-02 -9.870652109384536743e-02 -6.268870085477828979e-02 4.458219707012176514e-01 3.012879788875579834e-01 3.328164815902709961e-01 7.585555315017700195e-02 1.004960909485816956e-01 -9.577345848083496094e-02 -7.746205083094537258e-04 1.808246374130249023e-01 2.679173946380615234e-01 4.774818941950798035e-02 9.520650655031204224e-02 5.534958839416503906e-02 -1.085285097360610962e-02 -5.432159081101417542e-02 1.747182011604309082e-01 -6.720309704542160034e-02 8.464927971363067627e-02 -1.218774989247322083e-01 -1.677378863096237183e-01 -1.807436794042587280e-01 2.498496472835540771e-01 -8.227390050888061523e-02
1.207093000411987305e-01 -3.346595764160156250e-01 -2.634273469448089600e-01 -3.766924887895584106e-02 1.317007392644882202e-01 1.901358217000961304e-01 1.594981253147125244e-01 9.880426805466413498e-04 -7.438077032566070557e-02 -3.118860721588134766e-01 2.813359200954437256e-01 1.401358842849731445e-01 5.877441167831420898e-02 4.414959549903869629e-01 -9.742580354213714600e-02 1.638104952871799469e-02 7.384166866540908813e-02 1.014185920357704163e-01 8.242879807949066162e-02 -1.847866475582122803e-01 1.128626614809036255e-02 -8.393592387437820435e-02 8.093365281820297241e-02 1.292316168546676636e-01 1.772727631032466888e-02 -1.785167157649993896e-01 1.840147972106933594e-01 1.638952642679214478e-01 -2.249346524477005005e-01 2.041737586259841919e-01 7.206073403358459473e-02 -1.909761726856231689e-01
2.296592742204666138e-01 2.455683425068855286e-03 -1.609215438365936279e-01 -2.041155695915222168e-01 2.006269693374633789e-01 -6.746542453765869141e-02 7.291704416275024414e-02 2.322526276111602783e-01 8.563306927680969238e-02 1.268769651651382446e-01 1.670501381158828735e-01 1.938109844923019409e-01 3.649550974369049072e-01 -1.948487907648086548e-01 1.922156065702438354e-01 7.790944725275039673e-02 1.501794159412384033e-01 5.821570754051208496e-02 1.856498718261718750e-01 -3.026765882968902588e-01 1.309036314487457275e-01 -1.950054615736007690e-01 2.215247005224227905e-01 1.120880171656608582e-01 4.721182398498058319e-03 -3.572946786880493164e-01 1.473606824874877930e-01 -1.672835499048233032e-01 5.016655847430229187e-02 -1.051172837615013123e-01 9.365698695182800293e-02 -6.337391585111618042e-02
5.855185911059379578e-02 -2.077426463365554810e-01 -2.535313963890075684e-01 -1.238542795181274414e-01 9.788508713245391846e-02 2.477687150239944458e-01 3.336109817028045654e-01 1.777760684490203857e-01 -2.206289172172546387e-01 -1.248362958431243896e-01 2.207005769014358521e-01 1.533198952674865723e-01 1.858779191970825195e-01 1.581245958805084229e-01 9.194647520780563354e-02 -3.233003020286560059e-01 3.258010447025299072e-01 6.651923805475234985e-02 -4.099138826131820679e-02 -1.328496485948562622e-01 -6.470601260662078857e-02 8.261226862668991089e-02 -2.670548111200332642e-02 1.173844933509826660e-01 2.270423993468284607e-02 2.005391754209995270e-02 -2.033580541610717773e-01 -5.437238886952400208e-02 -2.127575129270553589e-01 -9.796399623155593872e-02 -2.260156422853469849e-01 2.105665504932403564e-01
2.529470622539520264e-01 -1.048285365104675293e-01 -1.457502841949462891e-01 -1.327311098575592041e-01 -1.380123347043991089e-01 2.969695627689361572e-01 2.663491070270538330e-01 -7.246115058660507202e-02 1.586452126502990723e-01 -1.023097634315490723e-01 3.072546124458312988e-01 3.007252514362335205e-01 -1.952022165060043335e-01 3.753774240612983704e-02 -9.375052899122238159e-02 6.860470399260520935e-03 -2.407151013612747192e-01 2.469430267810821533e-01 -7.481347024440765381e-02 -1.963567882776260376e-01 -3.836450725793838501e-02 -3.247259557247161865e-01 2.495629787445068359e-01 1.072130352258682251e-02 -4.006024915724992752e-03 -8.441987633705139160e-02 2.791935019195079803e-02 1.027072072029113770e-01 -9.600924700498580933e-02 1.906814575195312500e-01 -3.106465749442577362e-02 -1.910633146762847900e-01
2.837651371955871582e-01 -2.149564325809478760e-01 9.583538398146629333e-03 1.688695102930068970e-01 1.524685323238372803e-01 1.963673084974288940e-01 1.160247325897216797e-01 1.091516762971878052e-01 7.876241207122802734e-02 -3.516272082924842834e-02 3.229877352714538574e-01 2.414390146732330322e-01 -3.208695054054260254e-01 2.299906015396118164e-01 8.843761682510375977e-02 -1.642628908157348633e-01 -2.655304670333862305e-01 1.883255839347839355e-01 4.951015487313270569e-02 -3.499939143657684326e-01 -7.456222176551818848e-02 -2.983640730381011963e-01 6.960463523864746094e-02 1.528429538011550903e-01 -9.134391322731971741e-03 -1.421370506286621094e-01 5.475648865103721619e-02 -7.301069796085357666e-02 1.124668959528207779e-02 -5.873872432857751846e-03 -1.889589987695217133e-02 1.180241033434867859e-01
3.251396119594573975e-02 -9.004503488540649414e-02 -2.783780731260776520e-02 2.239885739982128143e-03 1.815188676118850708e-01 -4.811370000243186951e-02 2.667803764343261719e-01 6.167413666844367981e-02 -4.949947819113731384e-02 -5.020164698362350464e-02 1.232256665825843811e-01 2.676797211170196533e-01 5.154364705085754395e-01 -3.467178642749786377e-01 1.346876174211502075e-01 -2.093570828437805176e-01 -6.693875789642333984e-02 1.315529197454452515e-01 1.074879467487335205e-01 -4.294167757034301758e-01 1.159380897879600525e-01 -1.695237457752227783e-01 1.185504905879497528e-02 3.389412164688110352e-02 6.142216548323631287e-02 3.352351114153862000e-02 -4.630632698535919189e-02 -9.704803675413131714e-02 4.630711302161216736e-02 4.719952493906021118e-02 1.120515689253807068e-01 2.134319245815277100e-01
-1.651092618703842163e-01 -3.071272969245910645e-01 3.400984685868024826e-03 -2.207779437303543091e-01 2.319131419062614441e-02 -2.519482746720314026e-02 1.682525128126144409e-01 -3.862165287137031555e-02 2.953850291669368744e-02 -4.485220182687044144e-03 8.851814270019531250e-02 2.539151906967163086e-01 3.025152683258056641e-01 -3.732562065124511719e-02 3.297986984252929688e-01 4.656378179788589478e-02 1.358501147478818893e-02 4.887399077415466309e-02 8.497022837400436401e-02 -1.773456037044525146e-01 5.271114036440849304e-02 -3.445142507553100586e-01 -5.088449269533157349e-02 -1.199673935770988464e-01 -1.224582642316818237e-01 -2.077137976884841919e-01 8.977986127138137817e-02 -2.405511140823364258e-01 -4.124979376792907715e-01 -1.558468490839004517e-01 1.045096591114997864e-01 1.118622794747352600e-01
9.397881478071212769e-02 -1.986297816038131714e-01 -2.839260697364807129e-01 7.517938315868377686e-02 8.796639740467071533e-02 -3.562537953257560730e-02 5.069239735603332520e-01 -2.019642107188701630e-02 -1.312993913888931274e-01 1.944390982389450073e-01 1.867608129978179932e-01 2.151750586926937103e-02 1.382150053977966309e-01 6.546929012984037399e-03 1.939983814954757690e-01 2.247194051742553711e-01 4.352329298853874207e-02 6.272098422050476074e-02 1.119476333260536194e-01 -3.164070248603820801e-01 1.981970220804214478e-01 -2.849726080894470215e-01 7.735023647546768188e-02 2.969147861003875732e-01 -1.308146677911281586e-02 4.865775629878044128e-02 -1.114050671458244324e-01 1.861835420131683350e-01 6.588912568986415863e-03 5.032717809081077576e-02 -9.472764283418655396e-02 -8.438858389854431152e-02
1.310325860977172852e-01 -2.787525951862335205e-01 -8.894757926464080811e-02 -4.495072662830352783e-01 -3.930251672863960266e-02 1.102867629379034042e-02 2.770414054393768311e-01 1.049356386065483093e-01 4.612070973962545395e-03 -3.420409932732582092e-02 3.557639420032501221e-01 1.772428750991821289e-01 -6.884465366601943970e-02 1.525384746491909027e-02 2.204748094081878662e-01 1.283811181783676147e-01 1.221338659524917603e-01 3.093917369842529297e-01 -9.902941435575485229e-02 -1.131171733140945435e-01 -6.221132725477218628e-02 -3.215065300464630127e-01 -2.485636062920093536e-02 2.408934384584426880e-01 -1.465620100498199463e-02 1.641315175220370293e-03 -1.881099641323089600e-01 1.839148402214050293e-01 -4.712272435426712036e-02 -5.952438712120056152e-02 -4.189226403832435608e-02 2.047755382955074310e-02
-3.743056580424308777e-02 -5.928712338209152222e-02 -3.353747725486755371e-01 3.591005876660346985e-02 -9.221563488245010376e-02 1.770120561122894287e-01 2.618156075477600098e-01 6.481239199638366699e-02 -1.461901813745498657e-01 6.447528302669525146e-02 3.314275145530700684e-01 2.090611457824707031e-01 3.201900422573089600e-01 -1.985558681190013885e-02 -1.161658912897109985e-01 -6.051384657621383667e-02 -1.168487817049026489e-01 1.843191981315612793e-01 2.476834356784820557e-01 8.967502415180206299e-02 -8.943723142147064209e-02 8.180285245180130005e-02 2.319626510143280029e-01 -2.176494300365447998e-01 -4.323286935687065125e-02 -1.750867217779159546e-01 5.424399673938751221e-02 -5.453800037503242493e-02 -3.043335974216461182e-01 -8.302682638168334961e-02 2.927226424217224121e-01 1.142662167549133301e-01
8.367382735013961792e-02 -1.639804393053054810e-01 -3.134061396121978760e-01 1.061881426721811295e-02 2.340341657400131226e-01 2.148414105176925659e-01 1.082508265972137451e-02 1.531373411417007446e-01 -4.165864363312721252e-02 5.542973801493644714e-02 1.151423007249832153e-01 3.941583633422851562e-01 3.396685123443603516e-01 1.047467216849327087e-01 4.303289204835891724e-02 -3.149118125438690186e-01 2.727545499801635742e-01 2.283647507429122925e-01 1.583233922719955444e-01 1.367723476141691208e-02 9.570809081196784973e-03 -2.342139184474945068e-01 -1.573161594569683075e-02 2.026369273662567139e-01 9.532061219215393066e-02 -4.028031975030899048e-02 8.473350852727890015e-02 -7.451836764812469482e-02 -8.558778464794158936e-02 1.166463121771812439e-01 -1.901091933250427246e-01 -1.179465726017951965e-01
1.526808887720108032e-01 -1.940158754587173462e-01 -5.287650600075721741e-02 -2.470281571149826050e-01 2.902036905288696289e-01 -2.505099475383758545e-01 1.180401518940925598e-01 1.838074252009391785e-02 8.387094736099243164e-02 5.107090249657630920e-02 1.863098293542861938e-01 2.418806999921798706e-01 2.935425043106079102e-01 8.418868482112884521e-02 2.033667564392089844e-01 4.699093848466873169e-02 -3.341974914073944092e-01 9.704475849866867065e-02 1.313537508249282837e-01 -2.589455246925354004e-01 -1.320290099829435349e-02 6.411865353584289551e-03 1.949928998947143555e-01 -9.864757955074310303e-02 -1.179707795381546021e-01 -1.360463798046112061e-01 -8.633796125650405884e-03 -3.683809638023376465e-01 -5.062242969870567322e-02 -1.765803247690200806e-01 8.035860210657119751e-02 1.118687540292739868e-01
1.459086239337921143e-01 -3.576357960700988770e-01 1.236331835389137268e-01 -4.582981392741203308e-02 -1.722486019134521484e-01 -1.327950656414031982e-01 -1.502223908901214600e-01 -8.755866438150405884e-02 -1.074431464076042175e-01 1.401647180318832397e-01 3.424113988876342773e-01 3.817019462585449219e-01 7.639459520578384399e-02 -1.408168077468872070e-01 -1.969653367996215820e-02 -1.427887380123138428e-01 -8.122628927230834961e-02 2.744337320327758789e-01 2.721897065639495850e-01 -1.455610692501068115e-01 2.675383538007736206e-02 -1.652800142765045166e-01 2.601471543312072754e-01 2.787009999155998230e-02 3.429806604981422424e-02 -1.264276206493377686e-01 9.810587018728256226e-02 1.961749494075775146e-01 -2.246556878089904785e-01 8.234640955924987793e-02 -1.031810492277145386e-01 9.203130006790161133e-02
-1.111836209893226624e-01 1.180861592292785645e-01 7.467753440141677856e-02 9.430276602506637573e-02 1.044393181800842285e-01 5.444275960326194763e-02 4.504680037498474121e-01 -3.497353792190551758e-01 -1.209373027086257935e-01 2.293386757373809814e-01 4.721158444881439209e-01 6.724279373884201050e-02 -1.183077469468116760e-01 -1.219372674822807312e-01 5.465552955865859985e-02 -2.017875760793685913e-01 -1.643851399421691895e-01 7.193624228239059448e-02 1.008959766477346420e-02 -3.975864872336387634e-02 -2.358673699200153351e-02 -1.378188133239746094e-01 2.664237320423126221e-01 2.120002806186676025e-01 1.049067080020904541e-01 -2.324607819318771362e-01 -3.100118786096572876e-02 -1.249719783663749695e-01 -2.877462538890540600e-04 -1.330573763698339462e-02 -3.745992109179496765e-02 -1.869441755115985870e-02
2.220469415187835693e-01 4.157174378633499146e-02 6.238708272576332092e-02 -3.688215017318725586e-01 2.637709677219390869e-01 2.445412278175354004e-01 1.178389117121696472e-01 -9.276399761438369751e-02 -3.990349546074867249e-02 -1.832558773458003998e-02 3.427499830722808838e-01 1.641584932804107666e-01 3.200750052928924561e-02 3.255972862243652344e-01 6.910482794046401978e-02 6.183216348290443420e-02 7.036212366074323654e-03 2.693914771080017090e-01 1.343259401619434357e-02 -2.185097783803939819e-01 -4.887934401631355286e-02 -3.896157443523406982e-01 5.109527707099914551e-02 4.175439104437828064e-02 8.479826152324676514e-02 -5.461286753416061401e-03 -2.839303910732269287e-01 -6.392349302768707275e-02 1.342315673828125000e-01 3.144221380352973938e-02 -1.906235329806804657e-02 -6.930373609066009521e-02
-3.155240043997764587e-02 -3.845600783824920654e-01 -2.212289907038211823e-02 -2.993005216121673584e-01 3.426801860332489014e-01 -9.623689949512481689e-02 1.191799044609069824e-01 -1.177483275532722473e-01 1.241063997149467468e-01 2.248604446649551392e-01 1.188727915287017822e-01 3.742166161537170410e-01 1.559628993272781372e-01 -4.942874237895011902e-02 -5.762051790952682495e-02 1.023876853287220001e-02 3.042213432490825653e-02 2.359531670808792114e-01 1.065152660012245178e-01 -5.155036970973014832e-02 -6.403583288192749023e-02 -3.649525940418243408e-01 8.267569355666637421e-03 -6.902272347360849380e-03 3.750286996364593506e-02 1.091915667057037354e-01 2.934305071830749512e-01 5.984411016106605530e-02 -1.715414226055145264e-01 -1.001963391900062561e-01 7.243561744689941406e-02 1.509584207087755203e-02
1.028363704681396484e-01 -1.477089524269104004e-01 2.592742741107940674e-01 -2.773447632789611816e-01 1.636547148227691650e-01 1.288539171218872070e-01 1.463993936777114868e-01 9.575407207012176514e-02 -1.627270281314849854e-01 1.517287269234657288e-02 2.287209928035736084e-01 3.242915868759155273e-01 1.428221166133880615e-01 -7.863949052989482880e-03 -2.255588322877883911e-01 -5.849730223417282104e-02 3.046406209468841553e-01 -8.781886845827102661e-02 3.830387443304061890e-02 -3.124521970748901367e-01 7.369785755872726440e-02 -8.336273580789566040e-02 2.784304320812225342e-01 -5.197779275476932526e-03 2.009081095457077026e-01 -1.076208576560020447e-01 -9.275216609239578247e-02 -2.718879282474517822e-01 1.609988212585449219e-01 6.704071164131164551e-02 2.053137123584747314e-02 1.888828873634338379e-01
-1.083305850625038147e-02 2.709746360778808594e-02 4.112217202782630920e-02 -2.499949038028717041e-01 1.673021614551544189e-01 1.121578514575958252e-01 7.248479127883911133e-02 -2.083702757954597473e-02 -2.014582455158233643e-01 8.305276185274124146e-02 3.033829629421234131e-01 3.610924482345581055e-01 1.067560315132141113e-01 -2.196025848388671875e-01 1.694202274084091187e-01 -6.583830714225769043e-02 1.271788626909255981e-01 4.814257025718688965e-01 -5.251796543598175049e-02 -2.648374140262603760e-01 8.131229132413864136e-02 5.285041034221649170e-02 1.203931942582130432e-01 8.981214463710784912e-02 2.780743837356567383e-01 -1.659163683652877808e-01 -9.360689669847488403e-02 1.164610609412193298e-01 1.655366271734237671e-01 -7.461617887020111084e-02 9.586733579635620117e-02 -6.310953944921493530e-02
3.420191407203674316e-01 -1.845836788415908813e-01 -2.743705511093139648e-01 -1.199017465114593506e-01 1.121255531907081604e-01 8.939681202173233032e-02 3.179394900798797607e-01 3.650877997279167175e-02 7.563945651054382324e-02 -1.254698336124420166e-01 3.961372971534729004e-01 2.697378098964691162e-01 -5.897562578320503235e-02 6.122085452079772949e-02 -2.144663184881210327e-01 -1.211596131324768066e-01 -1.634111255407333374e-01 1.367161720991134644e-01 -6.508199125528335571e-02 7.496479898691177368e-02 -6.812842190265655518e-02 -3.660809397697448730e-01 2.167458832263946533e-01 -3.366659581661224365e-02 -4.857292398810386658e-02 -6.406725198030471802e-02 1.613990515470504761e-01 -8.420003950595855713e-02 -6.620611995458602905e-02 -5.724075436592102051e-02 -1.345599591732025146e-01 -9.938136488199234009e-02
-1.385784614831209183e-02 -9.186981618404388428e-02 1.747935116291046143e-01 -1.804992556571960449e-01 2.214406877756118774e-01 6.773674488067626953e-02 1.084963902831077576e-01 -8.815498650074005127e-02 -2.903341352939605713e-01 -2.877202071249485016e-02 3.092117905616760254e-01 2.713462114334106445e-01 -9.309067577123641968e-02 -9.727510809898376465e-02 1.781474053859710693e-02 -3.212678804993629456e-02 -6.049695890396833420e-03 1.477928161621093750e-01 -3.003594838082790375e-02 -2.484332472085952759e-01 -1.765948683023452759e-01 -3.594731688499450684e-01 2.597266733646392822e-01 1.462506800889968872e-01 1.857694387435913086e-01 -2.064532786607742310e-01 -1.823151856660842896e-01 1.164144091308116913e-02 2.160643041133880615e-01 1.802180111408233643e-01 -2.306881994009017944e-01 -6.772337108850479126e-02
2.915527671575546265e-03 -1.533668208867311478e-02 1.563194394111633301e-01 -8.685409277677536011e-02 -7.570748031139373779e-02 7.488869130611419678e-02 -7.129496335983276367e-02 -4.949786141514778137e-02 -3.886066377162933350e-01 -2.673669531941413879e-02 3.424883186817169189e-01 2.545256614685058594e-01 2.169922590255737305e-01 -9.678174555301666260e-02 -1.118620764464139938e-02 -6.732452660799026489e-02 -2.267179489135742188e-01 1.774371117353439331e-01 -1.248153522610664368e-01 -1.815847605466842651e-01 8.068620413541793823e-02 -3.618729710578918457e-01 1.237512975931167603e-01 -6.757305562496185303e-02 -6.339197605848312378e-02 -6.643786281347274780e-02 -1.058316677808761597e-01 1.039117053151130676e-01 -3.785493969917297363e-01 -1.606731861829757690e-02 -6.544622033834457397e-02 2.948410212993621826e-01
2.180375009775161743e-01 -4.001636803150177002e-01 -3.502443134784698486e-01 -3.106393814086914062e-01 1.498296558856964111e-01 2.398353628814220428e-02 -5.566146969795227051e-02 1.759637445211410522e-01 -1.279816627502441406e-01 -1.376282051205635071e-02 3.105985522270202637e-01 1.314954608678817749e-01 6.417934596538543701e-02 -5.014019459486007690e-02 -4.269184172153472900e-02 -1.150139644742012024e-01 -2.835521996021270752e-01 5.644527450203895569e-02 -1.081778779625892639e-01 -1.749612689018249512e-01 -3.925655782222747803e-02 -2.756105065345764160e-01 3.004216551780700684e-01 5.526315420866012573e-02 3.637737035751342773e-02 -1.523100286722183228e-01 3.079658187925815582e-02 -8.030838519334793091e-02 -7.795715332031250000e-02 1.590406000614166260e-01 5.895690247416496277e-02 2.412774413824081421e-02
2.291534543037414551e-01 -3.423501253128051758e-01 -1.725936979055404663e-01 -2.135106474161148071e-01 1.399434953927993774e-01 7.240594713948667049e-04 3.407995998859405518e-01 -2.075781486928462982e-02 -2.175440192222595215e-01 1.758777797222137451e-01 1.946889907121658325e-01 5.712474137544631958e-02 2.886334061622619629e-01 3.450321778655052185e-02 3.207810819149017334e-01 -4.231729358434677124e-02 -1.777559332549571991e-02 5.311889573931694031e-03 -2.405620366334915161e-01 1.352128535509109497e-01 9.896907210350036621e-02 1.150931939482688904e-01 1.696604490280151367e-01 6.637106835842132568e-02 1.389179229736328125e-01 -1.195121333003044128e-01 3.622993230819702148e-01 -2.671774849295616150e-02 9.643442928791046143e-02 -4.475905001163482666e-02 1.551345828920602798e-02 1.748374849557876587e-02
1.368695497512817383e-01 -3.128410577774047852e-01 -1.687336564064025879e-01 -2.873636484146118164e-01 -2.941120043396949768e-02 1.969144940376281738e-01 9.741227328777313232e-02 5.633655004203319550e-03 -3.284052014350891113e-02 8.743529766798019409e-02 1.717062890529632568e-01 2.082915157079696655e-01 -5.875455588102340698e-02 -8.376208692789077759e-02 2.673162817955017090e-01 -3.227198421955108643e-01 -6.034566089510917664e-02 1.498413365334272385e-02 4.501563683152198792e-02 -1.744984090328216553e-01 1.839846000075340271e-02 -4.052198529243469238e-01 -8.610515296459197998e-02 -2.127707302570343018e-01 -1.622141599655151367e-01 7.473809272050857544e-02 5.074348300695419312e-02 1.166115235537290573e-02 -3.387050628662109375e-01 1.919218748807907104e-01 1.118671596050262451e-01 -5.720188468694686890e-02
-1.899426430463790894e-02 3.648852230980992317e-03 5.304772779345512390e-02 -6.252625584602355957e-02 -1.666376143693923950e-01 1.152135059237480164e-01 1.473993062973022461e-01 -8.426576107740402222e-02 -2.508101761341094971e-01 1.921083405613899231e-02 5.357007384300231934e-01 1.134192794561386108e-01 2.055474221706390381e-01 2.388812750577926636e-01 -9.676353633403778076e-02 -6.615524739027023315e-02 -2.904811501502990723e-02 7.490776479244232178e-02 -2.187522053718566895e-01 -2.242249995470046997e-01 -2.279193550348281860e-01 -7.749541848897933960e-02 2.055401504039764404e-01 2.493260614573955536e-02 -1.657240092754364014e-01 -8.323619514703750610e-02 -1.268450021743774414e-01 3.490839302539825439e-01 1.849361956119537354e-01 -1.303726434707641602e-01 -1.052550822496414185e-01 8.270673453807830811e-02
-1.123731657862663269e-01 3.239515796303749084e-02 1.478491872549057007e-01 -2.031294107437133789e-01 1.324057728052139282e-01 -1.667710393667221069e-01 1.491280645132064819e-01 6.583762168884277344e-02 -4.727538228034973145e-01 1.822761744260787964e-01 3.132410049438476562e-01 2.590939104557037354e-01 -5.680306255817413330e-02 5.328482016921043396e-02 3.124638497829437256e-01 -1.225332766771316528e-01 1.080223023891448975e-01 2.242015302181243896e-01 1.339500099420547485e-01 -1.407355219125747681e-01 -1.068802699446678162e-01 8.310054987668991089e-02 1.626413166522979736e-01 3.146260380744934082e-01 -1.419447809457778931e-01 -6.839402765035629272e-02 2.473756112158298492e-02 1.568316072225570679e-01 -7.508782297372817993e-02 7.977432012557983398e-02 -6.193118169903755188e-02 3.568049147725105286e-02
2.733467519283294678e-02 -1.897977292537689209e-01 -1.799231320619583130e-01 -2.522481977939605713e-01 -7.084250450134277344e-02 1.792972832918167114e-01 1.658552289009094238e-01 -2.439981102943420410e-01 -2.015761286020278931e-01 -3.506170818582177162e-03 2.977012097835540771e-01 7.757810503244400024e-02 1.575252860784530640e-01 3.364860117435455322e-01 2.914917469024658203e-02 -2.605548799037933350e-01 3.132299333810806274e-02 5.022605508565902710e-02 1.716604679822921753e-01 -4.880454540252685547e-01 -1.677713245153427124e-01 7.230176776647567749e-02 -6.316567771136760712e-03 7.162854075431823730e-02 -4.154476895928382874e-02 2.689989097416400909e-02 7.456617057323455811e-02 -1.031993329524993896e-01 2.214938551187515259e-01 2.941544633358716965e-03 -5.284458398818969727e-02 1.439732164144515991e-01
3.361794352531433105e-02 -6.911356747150421143e-02 2.246784716844558716e-01 6.230112165212631226e-02 -1.198569685220718384e-01 1.398721337318420410e-01 1.675323694944381714e-01 -1.450783908367156982e-01 6.614817678928375244e-02 5.210013594478368759e-03 3.492327630519866943e-01 1.834238022565841675e-01 1.738452762365341187e-01 -1.809873878955841064e-01 -1.706663519144058228e-02 1.039198599755764008e-02 2.267794162034988403e-01 6.210778281092643738e-02 -2.196222729980945587e-02 -2.996336519718170166e-01 -4.458713531494140625e-02 -5.612024292349815369e-02 4.224949777126312256e-01 1.496230661869049072e-01 -1.276673376560211182e-01 -1.817767024040222168e-01 9.909211844205856323e-02 -2.416731715202331543e-01 -1.008146405220031738e-01 -3.238814324140548706e-02 2.741798460483551025e-01 -2.788704335689544678e-01
-1.155131496489048004e-02 -2.780314385890960693e-01 -6.268631666898727417e-03 -1.444241683930158615e-02 -4.540806636214256287e-02 3.010804355144500732e-01 6.604906916618347168e-02 -2.066368013620376587e-01 -1.013156026601791382e-01 6.379377841949462891e-02 6.209236383438110352e-01 2.537192702293395996e-01 1.712709814310073853e-01 -1.466750204563140869e-01 1.699207276105880737e-01 -6.155494228005409241e-02 -1.609330475330352783e-01 4.563052952289581299e-02 5.266136303544044495e-02 -6.583966314792633057e-02 -2.807377092540264130e-02 -1.626739799976348877e-01 -2.021953165531158447e-01 -4.557299613952636719e-02 5.567599087953567505e-02 -3.822827711701393127e-02 -3.158346116542816162e-01 1.361256539821624756e-01 6.125177070498466492e-02 -3.043941408395767212e-02 -2.655291371047496796e-02 -3.541815280914306641e-02
-5.662157386541366577e-02 -2.227403819561004639e-01 -6.812927871942520142e-02 1.418057978153228760e-01 1.336357742547988892e-01 2.866086363792419434e-01 2.917149066925048828e-01 -7.334253937005996704e-02 1.286990344524383545e-01 1.117946486920118332e-02 2.711629867553710938e-01 3.508875966072082520e-01 3.475741446018218994e-01 3.031362965703010559e-02 1.240713000297546387e-01 -1.816602796316146851e-01 1.428507566452026367e-01 2.338300198316574097e-01 2.022132426500320435e-01 1.468632649630308151e-02 1.057143062353134155e-01 1.387898921966552734e-01 -6.638140417635440826e-03 1.426172852516174316e-01 7.460365444421768188e-02 1.194539852440357208e-02 -2.002880871295928955e-01 -2.689508162438869476e-02 6.867942865937948227e-03 1.623032242059707642e-01 -3.285588920116424561e-01 2.432503178715705872e-02
-1.177669987082481384e-01 -5.869814753532409668e-02 -1.349967718124389648e-01 -1.557259559631347656e-01 -1.730852723121643066e-01 -4.761002585291862488e-02 3.252149820327758789e-01 -1.074460893869400024e-01 6.968934321776032448e-04 -8.278001844882965088e-02 3.242672085762023926e-01 2.203743457794189453e-01 2.119343280792236328e-01 3.624971583485603333e-02 2.802724242210388184e-01 -1.089289858937263489e-01 -5.668330937623977661e-02 2.125595062971115112e-01 3.109481036663055420e-01 2.789357490837574005e-02 1.143641620874404907e-01 9.235975891351699829e-02 2.074108719825744629e-01 -1.519618332386016846e-01 -2.151609510183334351e-01 -6.585658341646194458e-02 1.978766322135925293e-01 1.524500399827957153e-01 -2.596145868301391602e-01 -2.125789672136306763e-01 1.849496364593505859e-01 -7.400980219244956970e-03
2.047601789236068726e-01 -1.582514643669128418e-01 6.710641831159591675e-02 -3.432863056659698486e-01 -1.371211558580398560e-01 1.039780527353286743e-01 8.447317779064178467e-02 1.709411591291427612e-01 -2.622069120407104492e-01 1.017818152904510498e-01 1.695298403501510620e-01 2.665446884930133820e-02 2.217773348093032837e-01 2.397803813219070435e-01 1.434687077999114990e-01 -2.052235007286071777e-01 -2.005598396062850952e-01 2.254511862993240356e-01 -5.720423161983489990e-02 -2.176068350672721863e-02 -4.729629307985305786e-02 -1.670059859752655029e-01 3.256036043167114258e-01 7.683417201042175293e-02 -8.277089148759841919e-02 -2.590558119118213654e-02 -6.468158215284347534e-02 3.127086162567138672e-02 -2.399225085973739624e-01 6.845945608802139759e-04 1.904295086860656738e-01 3.512982726097106934e-01
-1.006432622671127319e-01 1.562738567590713501e-01 -9.149216860532760620e-02 1.611009091138839722e-01 -2.578619681298732758e-02 6.869018822908401489e-02 3.933703005313873291e-01 -2.414023280143737793e-01 -1.638103276491165161e-01 2.933287322521209717e-01 3.647207617759704590e-01 -7.476335763931274414e-02 1.864733360707759857e-02 -3.980062156915664673e-02 2.278184890747070312e-01 -1.412444114685058594e-01 -1.025158166885375977e-01 2.716182768344879150e-01 -8.173804730176925659e-02 -1.063256487250328064e-01 -6.955245882272720337e-02 -2.581127360463142395e-02 4.016497731208801270e-01 9.852407127618789673e-02 -1.593575030565261841e-01 -2.523506879806518555e-01 -8.490175753831863403e-02 -2.171090804040431976e-02 -4.790458828210830688e-03 -4.756087064743041992e-02 -9.489423036575317383e-02 2.462549321353435516e-02
-1.360739618539810181e-01 6.910038739442825317e-02 9.483768790960311890e-02 -3.602367639541625977e-01 2.215412259101867676e-01 1.179012805223464966e-01 2.208847403526306152e-01 -7.866633683443069458e-02 -2.572546303272247314e-01 1.700538024306297302e-02 2.482591569423675537e-01 1.906642466783523560e-01 -2.221981137990951538e-01 7.168347388505935669e-02 -4.211698845028877258e-02 9.696803241968154907e-02 -1.107481941580772400e-01 4.078309237957000732e-01 -1.682755649089813232e-01 -8.375483006238937378e-02 -9.507526643574237823e-03 -1.214883029460906982e-01 3.363702073693275452e-02 6.102194264531135559e-02 -6.383801996707916260e-02 -3.124303221702575684e-01 8.126964420080184937e-02 2.308850884437561035e-01 2.552011907100677490e-01 -5.100818723440170288e-02 1.630153954029083252e-01 -1.763657294213771820e-02
-4.847701638936996460e-03 -3.554295003414154053e-01 -5.936769023537635803e-02 -1.443083435297012329e-01 3.937933743000030518e-01 3.480277359485626221e-01 1.528532616794109344e-02 -9.248790889978408813e-02 -3.637015353888273239e-03 -2.123695099726319313e-03 2.529944181442260742e-01 1.124188154935836792e-01 4.936756491661071777e-01 6.412813812494277954e-02 4.615797102451324463e-02 -7.191701326519250870e-03 1.048755832016468048e-02 1.126998960971832275e-01 2.937562949955463409e-02 -1.350596845149993896e-01 -1.258230023086071014e-02 2.407658845186233521e-01 -3.470192477107048035e-02 1.339446157217025757e-01 -6.576836109161376953e-02 -1.335505545139312744e-01 -1.113228797912597656e-01 -7.172046694904565811e-03 -2.725219130516052246e-01 6.576002389192581177e-02 -1.182922497391700745e-01 3.552766516804695129e-02
4.962502419948577881e-02 2.010752446949481964e-02 1.642494350671768188e-01 -1.700996607542037964e-01 1.915051788091659546e-01 5.067066103219985962e-02 2.572340667247772217e-01 -3.905230015516281128e-02 1.851564645767211914e-01 -1.450693756341934204e-01 3.573148548603057861e-01 1.631491631269454956e-01 2.264507710933685303e-01 4.148225858807563782e-02 -3.419239819049835205e-02 -3.319526910781860352e-01 3.405428826808929443e-01 1.538964454084634781e-02 2.392926253378391266e-02 -3.171662092208862305e-01 6.773260235786437988e-02 -1.011348888278007507e-01 9.067894518375396729e-02 -8.312178403139114380e-02 -4.840505123138427734e-02 -1.617029309272766113e-01 -2.231880091130733490e-02 -2.356761395931243896e-01 -1.755787990987300873e-02 6.497941911220550537e-03 8.255092799663543701e-02 -3.482590317726135254e-01
1.417714953422546387e-01 -1.922199130058288574e-01 1.250595301389694214e-01 -3.180278241634368896e-01 -1.011887341737747192e-01 2.927708625793457031e-01 1.643883585929870605e-01 2.452715672552585602e-02 -1.338121667504310608e-02 1.366033256053924561e-01 1.832836717367172241e-01 3.769365251064300537e-01 5.570239201188087463e-02 1.389936730265617371e-02 -1.112421229481697083e-01 5.304459948092699051e-03 1.772754043340682983e-01 1.104164049029350281e-01 -3.586235344409942627e-01 -2.262156307697296143e-01 2.227997630834579468e-01 -2.135907411575317383e-01 1.467976868152618408e-01 1.938781887292861938e-01 1.606903783977031708e-02 -6.692128628492355347e-02 7.560424506664276123e-02 6.995420157909393311e-02 9.674688428640365601e-02 -2.948063313961029053e-01 -5.023218691349029541e-02 -2.091580256819725037e-02
1.744451075792312622e-01 -5.276493728160858154e-02 1.222679466009140015e-01 -5.737382546067237854e-02 7.403899729251861572e-02 2.055115438997745514e-02 2.321787625551223755e-01 2.729547675698995590e-03 -3.715890645980834961e-02 4.010701179504394531e-02 3.035799562931060791e-01 4.033768475055694580e-01 3.585503697395324707e-01 -2.661226987838745117e-01 1.250657737255096436e-01 -2.483431994915008545e-01 -1.295855920761823654e-02 1.275323480367660522e-01 9.641074389219284058e-02 -9.411756694316864014e-02 2.190192490816116333e-01 -2.440355867147445679e-01 -1.755760163068771362e-01 -1.043408587574958801e-01 1.362043768167495728e-01 -1.320630609989166260e-01 -1.375858634710311890e-01 -8.698138594627380371e-02 -3.194211721420288086e-01 6.006965041160583496e-02 3.067627549171447754e-02 3.573473542928695679e-02
8.692425489425659180e-02 -2.795235812664031982e-01 1.653477698564529419e-01 -6.231935322284698486e-02 2.571307308971881866e-02 -8.922276645898818970e-02 8.121319115161895752e-02 -1.444506496191024780e-01 -1.091946661472320557e-01 1.595639288425445557e-01 2.520587146282196045e-01 3.903310894966125488e-01 3.674475848674774170e-01 -3.282871097326278687e-02 1.179887503385543823e-01 1.564814597368240356e-01 9.410511702299118042e-02 -1.186392530798912048e-01 -1.185720711946487427e-01 -1.212753504514694214e-01 8.582890778779983521e-02 2.997976914048194885e-02 3.698538541793823242e-01 -5.055113695561885834e-03 -2.531449794769287109e-01 -2.318553775548934937e-01 -4.990790411829948425e-02 -4.664980620145797729e-02 -1.749402284622192383e-01 2.305997163057327271e-02 2.627407573163509369e-02 -2.609808146953582764e-01
5.001102760434150696e-02 -3.027473688125610352e-01 1.066461279988288879e-01 -3.231568336486816406e-01 5.660695955157279968e-02 2.151027321815490723e-01 1.909564286470413208e-01 -2.547215297818183899e-02 -1.534251421689987183e-01 1.451722681522369385e-01 3.550995588302612305e-01 2.519803643226623535e-01 1.347917765378952026e-01 4.850014112889766693e-03 1.226403117179870605e-01 -1.448855764465406537e-04 9.636314213275909424e-02 -6.831699609756469727e-02 2.320422679185867310e-01 -6.851779669523239136e-02 -2.562044262886047363e-01 1.784098893404006958e-01 7.671469449996948242e-02 2.335695177316665649e-01 1.775772720575332642e-01 -5.357952415943145752e-02 -2.087643295526504517e-01 2.012988366186618805e-02 1.773595362901687622e-01 -1.036971881985664368e-01 1.510832756757736206e-01 2.493707388639450073e-01
1.276829540729522705e-01 -1.416085660457611084e-01 -1.538783013820648193e-01 -2.169007956981658936e-01 1.710006594657897949e-01 1.987982392311096191e-01 2.246581949293613434e-02 -2.053066492080688477e-01 -5.644210055470466614e-02 1.670302897691726685e-01 1.480691432952880859e-01 2.295848876237869263e-01 3.850990533828735352e-01 3.328612307086586952e-03 1.562244445085525513e-01 -1.364091485738754272e-01 9.947638958692550659e-03 -1.442549675703048706e-01 1.987772136926651001e-01 -6.609222292900085449e-02 2.889818511903285980e-02 4.739293828606605530e-02 1.708116084337234497e-01 2.529041171073913574e-01 -2.373792827129364014e-01 -1.695083081722259521e-01 1.114589944481849670e-01 -2.489460110664367676e-01 -2.071675509214401245e-01 2.799550294876098633e-01 -1.888964176177978516e-01 8.364242315292358398e-02
8.275770395994186401e-02 -8.658547699451446533e-02 1.665831208229064941e-01 -1.295799911022186279e-01 3.315261602401733398e-01 1.248403564095497131e-01 2.743394374847412109e-01 5.989864002913236618e-03 1.647047251462936401e-01 1.471522748470306396e-01 1.176907792687416077e-01 1.539330482482910156e-01 2.155980765819549561e-01 4.664497822523117065e-02 2.489024400711059570e-01 -1.498187333345413208e-01 -5.086928606033325195e-01 8.086932450532913208e-02 -7.614547014236450195e-02 -1.819251775741577148e-01 -7.036301493644714355e-02 -8.447168767452239990e-02 3.559225797653198242e-01 -9.405709803104400635e-02 -5.086101964116096497e-02 5.506581440567970276e-02 9.936627000570297241e-02 -1.278992444276809692e-01 -9.195595234632492065e-02 -1.576842963695526123e-01 -4.422953352332115173e-02 4.462796449661254883e-02
1.410272270441055298e-01 -2.434739470481872559e-01 2.709394693374633789e-01 -5.097125098109245300e-02 2.953530251979827881e-01 5.842864885926246643e-02 1.533501446247100830e-01 -9.993722662329673767e-03 1.916159689426422119e-01 2.052700817584991455e-01 4.411326050758361816e-01 7.452844828367233276e-02 2.319419682025909424e-01 -1.572659462690353394e-01 -1.118103563785552979e-01 -6.928114593029022217e-02 4.163322225213050842e-02 1.807155460119247437e-01 1.194016411900520325e-01 1.957343891263008118e-02 1.368798315525054932e-01 -6.430595368146896362e-02 -1.232111901044845581e-01 2.452387064695358276e-01 -2.598953545093536377e-01 7.837604731321334839e-02 -1.068530827760696411e-01 -8.809157460927963257e-02 6.034244224429130554e-02 5.606276914477348328e-02 -5.292627960443496704e-02 3.256516158580780029e-01
5.151569098234176636e-02 -1.106782853603363037e-01 -2.533134222030639648e-01 -6.309669464826583862e-02 2.146439813077449799e-02 9.028966724872589111e-02 1.519827842712402344e-01 4.261102527379989624e-03 -1.105263456702232361e-01 -1.242373231798410416e-02 3.895716965198516846e-01 1.311737298965454102e-01 3.428473770618438721e-01 4.702874273061752319e-02 2.403626590967178345e-01 1.161301657557487488e-01 5.199006572365760803e-02 1.627238690853118896e-01 2.857116162776947021e-01 -2.746159732341766357e-01 -2.110529132187366486e-02 8.390742540359497070e-02 -2.710529975593090057e-02 -5.791014432907104492e-02 -1.620615124702453613e-01 2.052683196961879730e-02 1.744360327720642090e-01 -9.314197301864624023e-02 -3.760330975055694580e-01 9.723033010959625244e-02 3.042808771133422852e-01 7.633469998836517334e-02
2.065284699201583862e-01 7.747931778430938721e-02 -1.495507955551147461e-01 -3.228285536170005798e-02 1.533434838056564331e-01 1.136299297213554382e-01 3.484801650047302246e-01 -1.812898218631744385e-01 -3.299115598201751709e-01 1.079726666212081909e-01 3.699765801429748535e-01 2.640022151172161102e-02 2.498332560062408447e-01 3.620457649230957031e-01 9.883766993880271912e-03 -4.379380121827125549e-02 -1.417754217982292175e-03 1.321494132280349731e-01 5.655240267515182495e-03 2.281114459037780762e-01 -6.346341967582702637e-02 -2.510191500186920166e-01 5.031023919582366943e-02 9.675125032663345337e-02 6.001068651676177979e-02 2.781629562377929688e-03 2.230856865644454956e-01 -2.007371634244918823e-01 8.053324371576309204e-02 -1.488727331161499023e-01 1.012012213468551636e-01 5.091027542948722839e-02
8.980823308229446411e-02 -1.726382225751876831e-01 6.813336908817291260e-02 -2.251703739166259766e-01 2.468708604574203491e-01 2.732312977313995361e-01 -4.414491355419158936e-02 -3.818857669830322266e-02 -2.695989310741424561e-01 -9.911613538861274719e-03 4.920130074024200439e-01 3.396477997303009033e-01 -7.750070095062255859e-02 -9.324530512094497681e-02 3.542172908782958984e-01 -7.719545811414718628e-02 7.158633321523666382e-03 1.532588452100753784e-01 -1.536230091005563736e-02 -1.186528429388999939e-01 -8.952443301677703857e-02 -5.954479426145553589e-02 -1.330374926328659058e-01 -5.300640314817428589e-02 -3.905322775244712830e-02 -9.998388588428497314e-02 -1.714695394039154053e-01 2.432846575975418091e-01 4.394804686307907104e-02 -1.077017933130264282e-01 4.992190748453140259e-02 7.329720258712768555e-02
1.886970847845077515e-01 1.548190712928771973e-01 -1.929231584072113037e-01 -2.872425019741058350e-01 -1.105125900357961655e-02 1.183828115463256836e-01 1.609274893999099731e-01 -1.008338928222656250e-01 -4.606213867664337158e-01 -4.442969802767038345e-03 2.533212006092071533e-01 2.478322088718414307e-01 -8.826462924480438232e-02 1.560226231813430786e-01 1.498532742261886597e-01 1.706681847572326660e-01 6.572870910167694092e-02 -9.595686197280883789e-02 5.239585414528846741e-02 -1.912035197019577026e-01 -2.253836393356323242e-02 -5.939501151442527771e-02 -3.767502307891845703e-02 -1.377539336681365967e-01 -1.496820151805877686e-01 -2.441784292459487915e-01 -1.806513369083404541e-01 -2.391452193260192871e-01 -1.067194715142250061e-02 -2.346963882446289062e-01 1.279708892107009888e-01 -1.682381778955459595e-01
-2.083120346069335938e-01 -1.360882818698883057e-01 -9.013032913208007812e-02 -8.378222584724426270e-02 1.282361894845962524e-01 4.119892418384552002e-01 3.842121064662933350e-01 -1.195203661918640137e-01 -4.474693536758422852e-02 2.507061064243316650e-01 1.355019658803939819e-01 2.880607843399047852e-01 1.777499467134475708e-01 -1.065256446599960327e-01 -2.182848900556564331e-01 1.418905854225158691e-01 -1.255088001489639282e-01 8.960389345884323120e-02 8.581603318452835083e-02 -9.970457106828689575e-02 4.744973778724670410e-02 -3.462114930152893066e-02 -5.946125835180282593e-02 3.008696138858795166e-01 8.506217971444129944e-03 2.027474790811538696e-01 1.032987385988235474e-01 -1.187370046973228455e-01 -2.308896481990814209e-01 -1.355686336755752563e-01 1.197080537676811218e-01 8.589501678943634033e-02
1.233124285936355591e-01 -1.519125550985336304e-01 -5.702316015958786011e-02 -4.028384089469909668e-01 1.516035199165344238e-01 2.336240857839584351e-01 -6.440828740596771240e-02 -1.355503052473068237e-01 -1.055801212787628174e-01 1.866709291934967041e-01 3.352303802967071533e-01 2.572520375251770020e-01 3.586342036724090576e-01 -1.484879851341247559e-01 2.714773714542388916e-01 5.662765353918075562e-02 -1.796080321073532104e-01 -1.278786212205886841e-01 1.346986182034015656e-02 1.058685109019279480e-01 -2.116218209266662598e-01 -8.208944648504257202e-02 -4.734969511628150940e-02 6.636433303356170654e-02 6.905929744243621826e-02 -2.279093116521835327e-01 -1.830150038003921509e-01 5.884580314159393311e-02 -1.324162930250167847e-01 -3.466162830591201782e-02 -1.031818538904190063e-01 5.247623473405838013e-02
1.831960678100585938e-01 -9.878297150135040283e-02 -7.029979676008224487e-02 -1.302462369203567505e-01 3.499194607138633728e-02 4.755321517586708069e-02 -1.961093209683895111e-02 -2.126582711935043335e-01 -1.806718558073043823e-01 1.391843147575855255e-02 3.897568285465240479e-01 6.665006279945373535e-02 1.619165241718292236e-01 3.115149140357971191e-01 2.235517203807830811e-01 -4.856574162840843201e-02 -9.185656160116195679e-02 2.242358326911926270e-01 -4.262473434209823608e-02 -1.326346695423126221e-01 3.531846776604652405e-02 -1.545876860618591309e-01 2.342576235532760620e-01 4.987116158008575439e-02 -9.992038458585739136e-02 1.141452640295028687e-01 -1.327416747808456421e-01 2.513460814952850342e-01 -3.953207731246948242e-01 -3.376718610525131226e-02 1.810640990734100342e-01 2.573946416378021240e-01
-1.053190156817436218e-01 -1.198636889457702637e-01 1.674277037382125854e-01 -2.047826796770095825e-01 -1.185416132211685181e-01 3.678097426891326904e-01 2.908350527286529541e-01 8.994746953248977661e-02 -1.848694868385791779e-02 -6.396958976984024048e-02 2.756222188472747803e-01 1.142379939556121826e-01 1.813994497060775757e-01 9.982321411371231079e-02 -9.010209143161773682e-02 1.588112860918045044e-01 -1.159805208444595337e-01 9.031540155410766602e-02 1.619795411825180054e-01 -2.330663204193115234e-01 3.623019754886627197e-01 -7.821505516767501831e-02 2.470891326665878296e-01 8.591217547655105591e-02 -1.748821139335632324e-02 -2.994508743286132812e-01 1.099238842725753784e-01 9.031900018453598022e-02 -1.119939703494310379e-02 9.407750517129898071e-02 7.309964299201965332e-02 2.457282096147537231e-01
-2.063264325261116028e-02 -1.917751431465148926e-01 1.997986137866973877e-01 -3.135707378387451172e-01 -1.347717829048633575e-02 1.595220267772674561e-01 6.472734361886978149e-02 -1.383855640888214111e-01 1.318154186010360718e-01 -6.743098050355911255e-02 2.344622611999511719e-01 2.876066863536834717e-01 1.110221892595291138e-01 -4.618545249104499817e-02 -6.691374629735946655e-02 -1.891114860773086548e-01 3.575010225176811218e-02 1.765037775039672852e-01 -3.967893719673156738e-01 -2.337994128465652466e-01 1.860478967428207397e-01 -1.569064259529113770e-01 2.024318575859069824e-01 2.360012233257293701e-01 -4.432892426848411560e-02 -8.958288282155990601e-02 7.499502599239349365e-02 2.991782724857330322e-01 4.396183043718338013e-02 -1.833460330963134766e-01 -6.857819855213165283e-02 1.243039667606353760e-01
-1.511313170194625854e-01 -1.233157441020011902e-01 -1.843723505735397339e-01 -2.999787628650665283e-01 3.284260332584381104e-01 8.568534255027770996e-02 3.460333943367004395e-01 -3.611414134502410889e-02 1.954924017190933228e-01 -3.016204237937927246e-01 1.291558891534805298e-01 1.867930293083190918e-01 2.520177364349365234e-01 -2.804606966674327850e-02 5.133743584156036377e-02 -1.170191392302513123e-01 1.045229434967041016e-01 2.750863134860992432e-01 -1.256745401769876480e-02 1.587190292775630951e-02 1.519307401031255722e-02 -1.798591464757919312e-01 1.885566413402557373e-01 7.241186499595642090e-02 -1.561642289161682129e-01 -1.079104691743850708e-01 1.198822706937789917e-01 5.529203638434410095e-02 1.224614456295967102e-01 -2.901853024959564209e-01 -5.139786377549171448e-02 1.569653749465942383e-01
-1.047532185912132263e-01 -2.443605959415435791e-01 2.118779867887496948e-01 -1.079401671886444092e-01 1.209530048072338104e-02 1.567393094301223755e-01 3.885746300220489502e-01 -8.278978615999221802e-02 7.040129601955413818e-02 2.001366913318634033e-01 2.427769899368286133e-01 1.030723229050636292e-01 2.013797312974929810e-01 6.780993193387985229e-02 1.816682219505310059e-01 -2.052304744720458984e-01 -1.040782332420349121e-01 2.246915549039840698e-01 -1.723746061325073242e-01 4.025754630565643311e-01 1.358565129339694977e-02 -1.212622076272964478e-01 -2.979971468448638916e-02 1.580346375703811646e-01 -3.204459846019744873e-01 -1.010079979896545410e-01 1.236188635230064392e-01 -2.133213914930820465e-02 6.458768248558044434e-02 -1.576595902442932129e-01 6.203853338956832886e-02 -3.226046916097402573e-03
9.704970568418502808e-02 9.946597367525100708e-02 1.537802219390869141e-01 -6.269827485084533691e-02 3.984918445348739624e-02 -1.892658919095993042e-01 2.087403386831283569e-01 -6.185198575258255005e-02 -4.243804812431335449e-01 1.103202700614929199e-01 4.597748816013336182e-01 3.518129289150238037e-01 5.587190389633178711e-02 2.000622823834419250e-02 -2.973660267889499664e-02 -2.446423172950744629e-01 -5.394234135746955872e-02 2.365059107542037964e-01 4.947402700781822205e-02 -2.065178006887435913e-01 -1.024287194013595581e-01 1.450686831958591938e-03 6.349982228130102158e-03 1.177477538585662842e-01 -8.050414174795150757e-02 -6.756912171840667725e-02 -9.668577462434768677e-02 8.190117031335830688e-02 1.866184175014495850e-02 4.027508944272994995e-02 -4.133332520723342896e-02 -3.427657186985015869e-01
-1.037382334470748901e-01 -1.839695721864700317e-01 -2.102070953696966171e-03 -1.089392825961112976e-01 -1.655235886573791504e-01 2.791009247303009033e-01 -1.729813031852245331e-02 -2.572904825210571289e-01 -2.566941082477569580e-01 5.017253011465072632e-02 2.563095986843109131e-01 2.674328088760375977e-01 1.992071121931076050e-01 3.746880590915679932e-02 2.110146284103393555e-01 -2.761999070644378662e-01 1.145155876874923706e-01 1.632673591375350952e-01 1.373519450426101685e-01 -8.432978391647338867e-02 1.956020854413509369e-02 -2.001881413161754608e-02 8.345365524291992188e-02 -1.375032812356948853e-01 -7.349822670221328735e-02 1.526458263397216797e-01 1.587978452444076538e-01 7.597675919532775879e-02 -3.038119375705718994e-01 6.279357522726058960e-02 3.450117409229278564e-01 1.919152587652206421e-01
1.879079937934875488e-01 -2.272193580865859985e-01 1.079409569501876831e-01 -1.431979387998580933e-01 1.232231222093105316e-02 6.158463656902313232e-02 4.953094944357872009e-02 -8.202594704926013947e-03 -1.808394044637680054e-01 6.779285520315170288e-02 1.588307321071624756e-01 2.191539257764816284e-01 1.248622387647628784e-01 1.638053208589553833e-01 1.757992953062057495e-01 -1.617020368576049805e-01 7.765594869852066040e-02 1.431277953088283539e-02 7.898114621639251709e-02 -9.422463364899158478e-03 2.368842661380767822e-01 -1.518786996603012085e-01 1.120026335120201111e-01 1.140807121992111206e-01 -3.673662543296813965e-01 -2.874814867973327637e-01 1.183332726359367371e-01 -4.858639463782310486e-02 -6.573672592639923096e-02 5.802209954708814621e-03 4.748601019382476807e-01 2.886056900024414062e-01
-1.835873909294605255e-02 -2.923696935176849365e-01 -8.255672454833984375e-02 -1.351665705442428589e-01 -2.025935985147953033e-02 2.894644737243652344e-01 -2.350792987272143364e-03 1.597961634397506714e-01 -1.491552889347076416e-01 -1.557946503162384033e-01 2.775125205516815186e-01 2.416991591453552246e-01 1.768702268600463867e-01 9.317387640476226807e-02 -2.077352022752165794e-03 -2.399871200323104858e-01 -2.284653484821319580e-01 1.809057295322418213e-01 -6.403044611215591431e-02 -2.297515273094177246e-01 -4.345398545265197754e-01 -1.406040787696838379e-01 -7.584748417139053345e-02 4.419862478971481323e-02 -1.455750167369842529e-01 7.022680342197418213e-02 1.098159328103065491e-01 -6.279311142861843109e-03 -9.235042333602905273e-02 3.058321177959442139e-01 5.632158368825912476e-03 3.764599561691284180e-02
2.802591584622859955e-02 1.533488370478153229e-02 -6.690865010023117065e-02 -7.590780965983867645e-03 2.029479891061782837e-01 2.205838859081268311e-01 2.706092596054077148e-01 2.189859598875045776e-01 -9.453170746564865112e-02 1.507887393236160278e-01 2.639211714267730713e-01 1.713120639324188232e-01 7.899119704961776733e-02 7.583227008581161499e-02 -1.946610659360885620e-01 8.085620403289794922e-02 -1.643454730510711670e-01 1.754394322633743286e-01 7.663601636886596680e-02 -3.069361150264739990e-01 9.010399132966995239e-02 -2.597069554030895233e-02 -1.411210447549819946e-01 1.372779160737991333e-01 2.081048488616943359e-01 -1.823158264160156250e-01 2.611448168754577637e-01 1.386541575193405151e-01 -3.195684552192687988e-01 -2.756963372230529785e-01 -1.709809005260467529e-01 1.398538649082183838e-01
-1.565481871366500854e-01 -8.478072285652160645e-02 2.524042427539825439e-01 -1.739410758018493652e-01 2.656604861840605736e-03 7.323491573333740234e-02 4.100532829761505127e-02 2.102202475070953369e-01 1.206953078508377075e-01 2.590201050043106079e-02 3.710027635097503662e-01 3.329849839210510254e-01 1.844418793916702271e-01 1.922651231288909912e-01 6.617235392332077026e-02 -1.520185321569442749e-01 1.979416757822036743e-01 1.562098711729049683e-01 1.292684376239776611e-01 -1.716876029968261719e-01 1.377117484807968140e-01 -7.677964121103286743e-02 1.723846495151519775e-01 -1.829603016376495361e-01 -9.373696148395538330e-02 -2.833495438098907471e-01 -1.500290334224700928e-01 -1.994354724884033203e-01 -9.305462241172790527e-02 1.565596908330917358e-01 1.796759068965911865e-01 2.150199413299560547e-01
9.223526716232299805e-02 2.215008288621902466e-01 6.477002054452896118e-02 -6.523110717535018921e-02 -7.802811264991760254e-02 -1.822146624326705933e-01 2.549032866954803467e-01 -2.944245189428329468e-02 7.992418110370635986e-02 1.592711955308914185e-01 2.304170131683349609e-01 4.356588125228881836e-01 8.890485763549804688e-02 -1.220923662185668945e-01 4.431780427694320679e-02 -1.089302077889442444e-01 1.687617748975753784e-01 -2.482641674578189850e-02 2.235356867313385010e-01 -4.249511659145355225e-01 -3.216403722763061523e-02 -2.085792124271392822e-01 -2.551536262035369873e-02 4.878997430205345154e-02 -8.086732774972915649e-02 -2.217117100954055786e-01 -1.315290331840515137e-01 -1.611883342266082764e-01 1.306942105293273926e-01 -1.302737295627593994e-01 2.713817954063415527e-01 6.052369624376296997e-02
-1.362912803888320923e-01 -9.878452867269515991e-02 -8.875061571598052979e-02 -2.977890968322753906e-01 7.623874396085739136e-02 2.316147536039352417e-01 1.219803616404533386e-01 -9.447401016950607300e-02 -8.065526187419891357e-02 6.190568581223487854e-02 1.979412734508514404e-01 4.288399815559387207e-01 -3.690187260508537292e-02 -1.250122040510177612e-01 1.555343270301818848e-01 -2.615433372557163239e-02 -1.195687428116798401e-01 4.763901829719543457e-01 3.388804569840431213e-02 -5.245820060372352600e-02 6.369552016258239746e-02 1.443635020405054092e-02 5.712591111660003662e-02 1.179207786917686462e-01 2.551948130130767822e-01 -2.267144024372100830e-01 -2.716145813465118408e-01 1.545512117445468903e-03 2.644947357475757599e-02 1.330900285392999649e-02 1.000025570392608643e-01 -2.209199965000152588e-01
1.082380712032318115e-01 -2.097482532262802124e-01 -2.762529253959655762e-01 -1.421014815568923950e-01 -1.764347255229949951e-01 6.648223847150802612e-02 3.868831992149353027e-01 -1.691040098667144775e-01 -1.316561400890350342e-01 -3.019808232784271240e-02 3.458907306194305420e-01 1.234000474214553833e-01 1.703125983476638794e-01 6.486676633358001709e-02 -1.822206974029541016e-01 -3.498140349984169006e-02 2.709757350385189056e-02 1.172434389591217041e-01 2.880399525165557861e-01 -7.708737999200820923e-02 1.186104118824005127e-02 1.244023665785789490e-01 2.001489549875259399e-01 8.651758730411529541e-02 -2.550205960869789124e-02 -5.582853779196739197e-02 -5.356780719012022018e-03 -6.930596381425857544e-02 -3.687080740928649902e-01 -1.691093742847442627e-01 2.534675598144531250e-01 9.624187648296356201e-02
-1.382082700729370117e-01 1.926201209425926208e-02 1.166145782917737961e-02 -2.467805296182632446e-01 -3.292193636298179626e-02 2.766718268394470215e-01 3.520101904869079590e-01 -3.711921721696853638e-02 -1.837154626846313477e-01 -4.600911214947700500e-02 2.367165982723236084e-01 5.684449523687362671e-02 3.056700900197029114e-02 1.289284676313400269e-01 2.767939493060112000e-02 2.646735012531280518e-01 -1.587001532316207886e-01 1.860409975051879883e-01 -4.593034833669662476e-02 -1.167873479425907135e-02 2.081633806228637695e-01 -2.783077359199523926e-01 7.851605862379074097e-02 7.416582852602005005e-02 8.003628253936767578e-02 -1.040890067815780640e-01 -1.666083931922912598e-02 1.479642689228057861e-01 -4.339465200901031494e-01 -5.635913461446762085e-02 3.266495466232299805e-01 3.111854381859302521e-02
1.620646268129348755e-01 -2.464174777269363403e-01 -3.143396601080894470e-02 -3.537234961986541748e-01 -7.368630915880203247e-02 1.534846872091293335e-01 8.871842175722122192e-02 -6.004240736365318298e-02 1.426602900028228760e-01 9.430600702762603760e-02 2.156894505023956299e-01 4.448165893554687500e-01 4.577828571200370789e-02 -7.483771443367004395e-02 1.355195194482803345e-01 4.599820077419281006e-02 1.734934449195861816e-01 2.174238860607147217e-01 -2.303459942340850830e-01 -3.720394372940063477e-01 6.642707437276840210e-02 -1.557376831769943237e-01 -5.658954754471778870e-02 1.570475548505783081e-01 -1.143872067332267761e-01 -9.566795825958251953e-02 -4.889714531600475311e-03 -5.641413480043411255e-02 1.164017096161842346e-01 -2.759412229061126709e-01 3.800279693678021431e-03 -6.407275050878524780e-02
9.100349247455596924e-02 -1.623455137014389038e-01 -1.499934941530227661e-01 -1.422288566827774048e-01 -1.087552402168512344e-03 2.181508988142013550e-01 2.089156061410903931e-01 -9.122642874717712402e-02 -1.079152300953865051e-01 2.861931324005126953e-01 3.409341871738433838e-01 8.025538176298141479e-02 3.960203528404235840e-01 8.798450976610183716e-02 1.267779916524887085e-01 1.115880161523818970e-01 2.256606370210647583e-01 1.308478713035583496e-01 -1.610059142112731934e-01 -2.980051934719085693e-01 -1.172189787030220032e-01 -1.830096840858459473e-01 2.261151326820254326e-03 -3.565854430198669434e-01 8.992689102888107300e-02 -6.340259313583374023e-02 9.391353279352188110e-02 1.372898072004318237e-01 -1.269629504531621933e-02 -3.913009539246559143e-02 -1.199545338749885559e-01 -2.697075717151165009e-02
1.189719662070274353e-01 1.104679610580205917e-02 -1.341453939676284790e-01 -4.797369539737701416e-01 -4.467013478279113770e-02 2.117675989866256714e-01 1.441223919391632080e-01 3.726789355278015137e-02 -4.494284391403198242e-01 -2.902193926274776459e-02 2.414038032293319702e-01 3.453294038772583008e-01 6.090461835265159607e-02 -9.082231670618057251e-03 1.563818305730819702e-01 -1.632218211889266968e-01 6.837876141071319580e-02 8.773102611303329468e-02 1.434607524424791336e-02 -2.267533540725708008e-01 -7.797895371913909912e-02 -8.513762801885604858e-02 -1.373543441295623779e-01 -1.236679255962371826e-01 1.022072881460189819e-01 6.624358147382736206e-02 -2.629078626632690430e-01 7.741849869489669800e-02 -8.754521608352661133e-02 -1.388040930032730103e-01 7.050479203462600708e-02 -5.382525268942117691e-04
1.273703277111053467e-01 -2.740199565887451172e-01 6.792382150888442993e-02 -2.473181635141372681e-01 -1.142552942037582397e-01 2.509124577045440674e-01 3.077380359172821045e-01 1.778347231447696686e-02 -1.187047734856605530e-01 -2.164985984563827515e-01 4.574339687824249268e-01 2.451433092355728149e-01 1.629340648651123047e-02 -1.650957465171813965e-01 1.319255679845809937e-01 -2.804269548505544662e-03 1.253386288881301880e-01 1.444402784109115601e-01 6.947340816259384155e-02 -1.096208393573760986e-01 -5.930991098284721375e-02 -2.716358304023742676e-01 -2.270718812942504883e-01 7.071667164564132690e-02 6.796640902757644653e-02 -1.089197769761085510e-01 5.632004886865615845e-02 2.560040056705474854e-01 -8.700767159461975098e-02 -2.823924459517002106e-02 -9.733775258064270020e-02 7.952454686164855957e-02
1.117127388715744019e-01 -2.949500977993011475e-01 -9.238353371620178223e-02 -4.062992706894874573e-02 -1.019019186496734619e-01 3.961456716060638428e-01 2.487070560455322266e-01 4.697894304990768433e-02 1.594271889189258218e-04 2.412358224391937256e-01 1.749816164374351501e-02 2.212451398372650146e-01 6.555783748626708984e-02 1.814113408327102661e-01 1.702909022569656372e-01 -1.423420459032058716e-01 7.493281364440917969e-02 1.252022683620452881e-01 -4.093230143189430237e-02 -2.574978768825531006e-01 1.953238695859909058e-01 1.504092663526535034e-01 1.715107411146163940e-01 1.456519812345504761e-01 3.584985136985778809e-01 -3.370105847716331482e-02 -3.935899585485458374e-02 -2.788417041301727295e-01 5.262861400842666626e-02 -1.228183433413505554e-01 1.782974600791931152e-01 -7.592257857322692871e-02
2.777605690062046051e-02 -1.155831441283226013e-01 -2.790309786796569824e-01 -6.361190974712371826e-02 3.362145423889160156e-01 9.340836852788925171e-02 2.664574608206748962e-02 1.213193461298942566e-01 -7.263951003551483154e-02 -1.223392039537429810e-01 2.487440854310989380e-01 7.780078053474426270e-02 6.238673999905586243e-02 7.740275003015995026e-03 -1.182701289653778076e-01 -2.694053053855895996e-01 -5.471117049455642700e-02 3.470268845558166504e-01 -8.618690073490142822e-02 -3.527826666831970215e-01 -2.642181515693664551e-01 -2.573512494564056396e-01 1.909341514110565186e-01 2.406280487775802612e-01 3.825156390666961670e-02 1.270261257886886597e-01 1.122320443391799927e-01 1.491936892271041870e-01 -1.559743285179138184e-01 -4.804086312651634216e-02 8.996806293725967407e-02 -1.232657805085182190e-01
-4.625043869018554688e-01 8.812922239303588867e-02 -4.077979177236557007e-02 -3.777520731091499329e-02 3.248285874724388123e-02 -3.562055155634880066e-02 3.244563341140747070e-01 -1.021707430481910706e-01 -9.894414991140365601e-02 3.001449406147003174e-01 2.571293711662292480e-01 5.762174353003501892e-02 7.213366776704788208e-02 -1.297061983495950699e-02 9.834571927785873413e-02 1.633267663419246674e-02 -7.614709436893463135e-02 2.459604144096374512e-01 -2.119395434856414795e-01 -1.857035011053085327e-01 -1.803732067346572876e-01 -1.002266630530357361e-01 4.157521426677703857e-01 1.690728515386581421e-01 -5.181067436933517456e-02 -1.722997277975082397e-01 1.143162176012992859e-01 -1.347256451845169067e-01 6.429681926965713501e-02 7.966503617353737354e-04 -1.223402097821235657e-01 1.297881547361612320e-02
-3.303627669811248779e-02 1.556410342454910278e-01 8.735125511884689331e-02 -2.670018970966339111e-01 -7.296887785196304321e-02 -1.998870866373181343e-03 2.204806357622146606e-01 -3.497622609138488770e-01 -1.988257020711898804e-01 -1.313181668519973755e-01 2.434578388929367065e-01 4.178036749362945557e-01 1.489458531141281128e-01 -4.109924286603927612e-02 2.382332831621170044e-01 1.453022658824920654e-01 -1.000967398285865784e-01 2.668112330138683319e-02 5.546632781624794006e-02 -9.838592261075973511e-02 -3.970174118876457214e-02 -1.932353377342224121e-01 -5.413330346345901489e-02 -1.187441051006317139e-01 -2.140424847602844238e-01 -1.479779034852981567e-01 -4.183299094438552856e-02 -1.876349598169326782e-01 -1.648487895727157593e-01 -2.100064307451248169e-01 -2.104254215955734253e-01 -1.657748967409133911e-01
1.817022114992141724e-01 -2.736614644527435303e-01 6.581833213567733765e-02 -2.544710338115692139e-01 -2.650209516286849976e-02 3.587007820606231689e-01 8.942408859729766846e-02 -1.757492125034332275e-01 -1.752682477235794067e-01 -1.048407033085823059e-01 1.550378650426864624e-01 3.227342963218688965e-01 -4.074622690677642822e-02 9.538592770695686340e-03 2.909426689147949219e-01 -1.458605378866195679e-01 -8.042088150978088379e-02 2.439158856868743896e-01 1.003450304269790649e-01 -6.987444311380386353e-02 7.021365314722061157e-02 -3.156092762947082520e-01 6.958988029509782791e-03 -2.705785930156707764e-01 -1.169385537505149841e-01 -1.296931654214859009e-01 -1.976057738065719604e-01 4.790825396776199341e-02 -2.460277639329433441e-02 -4.192149266600608826e-02 -1.122592166066169739e-01 1.779234558343887329e-01
1.134221777319908142e-01 -3.134821355342864990e-02 8.164986968040466309e-02 -3.591382503509521484e-01 4.345641657710075378e-02 1.043342575430870056e-01 2.884568572044372559e-01 -2.464907616376876831e-01 -1.573028713464736938e-01 -2.077982015907764435e-02 2.632292807102203369e-01 1.957641541957855225e-01 -3.158610314130783081e-02 1.370631456375122070e-01 1.915369369089603424e-02 -1.260427981615066528e-01 1.555931121110916138e-01 4.776287674903869629e-01 -1.900447458028793335e-01 -4.579064622521400452e-02 -6.616407539695501328e-03 -2.038786411285400391e-01 -1.814852096140384674e-02 2.804159224033355713e-01 -2.908065542578697205e-02 -8.170455694198608398e-02 -2.159841805696487427e-01 1.631011366844177246e-01 1.599543839693069458e-01 1.844084588810801506e-03 8.611719310283660889e-02 6.096431985497474670e-03
7.220532745122909546e-02 -4.026545286178588867e-01 6.963104754686355591e-02 -3.416575789451599121e-01 -6.361591070890426636e-02 2.846471071243286133e-01 -2.814833819866180420e-02 -2.573697268962860107e-01 -2.248450070619583130e-01 3.591181477531790733e-03 2.857737541198730469e-01 1.070598214864730835e-01 -8.522444218397140503e-02 3.028958141803741455e-01 2.079663872718811035e-01 -1.597164422273635864e-01 4.416973143815994263e-02 2.273384481668472290e-01 -1.257834956049919128e-02 -1.315950304269790649e-01 -3.703478723764419556e-02 -1.537485867738723755e-01 -7.943906635046005249e-02 -2.485067024827003479e-02 5.855892971158027649e-02 -3.821095824241638184e-02 -9.391901642084121704e-02 5.729857087135314941e-02 -7.417277246713638306e-02 -3.330124318599700928e-01 6.917667924426496029e-04 1.052123606204986572e-01
-1.451578438282012939e-01 -2.921489179134368896e-01 3.857637941837310791e-02 4.717529285699129105e-03 5.348953977227210999e-02 -4.092300683259963989e-02 4.570704102516174316e-01 1.881520077586174011e-02 -3.900020942091941833e-02 7.650807499885559082e-02 3.105991780757904053e-01 -3.578888624906539917e-02 1.966135799884796143e-01 2.889454364776611328e-01 1.116433367133140564e-01 -1.574219167232513428e-01 1.134083867073059082e-01 1.405790597200393677e-01 8.305420726537704468e-02 2.031055241823196411e-01 -1.843562573194503784e-01 -2.233086973428726196e-01 6.032617390155792236e-02 3.383474946022033691e-01 8.492537587881088257e-02 -6.828392297029495239e-02 1.071007996797561646e-01 -6.397859752178192139e-02 -3.805758431553840637e-02 -2.577323615550994873e-01 1.335700899362564087e-01 1.335846483707427979e-01
5.442428588867187500e-02 -9.240786731243133545e-02 1.480397135019302368e-01 -1.398781836032867432e-01 5.616657435894012451e-02 -4.207219555974006653e-02 -1.201585680246353149e-01 -1.066701784729957581e-01 -2.747802138328552246e-01 -1.734644025564193726e-01 5.119987726211547852e-01 7.353274524211883545e-02 5.602200701832771301e-02 2.572974264621734619e-01 -2.042339742183685303e-01 -1.864085718989372253e-02 -2.874177396297454834e-01 2.161508649587631226e-01 -9.771191328763961792e-02 -4.596303030848503113e-02 -2.444726787507534027e-02 -1.529167592525482178e-01 1.753638535737991333e-01 2.001520097255706787e-01 -2.827965915203094482e-01 7.944409549236297607e-02 -1.521200537681579590e-01 2.238431945443153381e-02 9.538787603378295898e-02 -1.937715709209442139e-02 2.701962888240814209e-01 5.950128659605979919e-02
-2.248102426528930664e-01 -1.191119477152824402e-01 -1.536555886268615723e-01 -2.842386960983276367e-01 1.332799345254898071e-01 2.460931092500686646e-01 1.914224354550242424e-03 -1.770833730697631836e-01 -7.645459473133087158e-02 -2.283421456813812256e-01 1.682699769735336304e-01 2.267621308565139771e-01 2.803471982479095459e-01 6.715296208858489990e-02 -1.068047210574150085e-01 -2.667900621891021729e-01 -9.266011416912078857e-02 -1.425678562372922897e-02 7.057394087314605713e-02 -1.645751595497131348e-01 -4.601158946752548218e-02 -1.153600774705410004e-02 1.577711850404739380e-02 7.419984042644500732e-02 -3.698857873678207397e-02 -3.741191923618316650e-01 3.283870965242385864e-02 2.539384178817272186e-02 -3.983030319213867188e-01 1.757815331220626831e-01 1.685084551572799683e-01 8.898557722568511963e-02
1.951157152652740479e-01 -1.474792510271072388e-01 -2.001202665269374847e-02 8.287586271762847900e-02 -2.030796930193901062e-02 1.080881580710411072e-01 6.458557397127151489e-02 -8.640442043542861938e-03 1.773325912654399872e-02 3.240478634834289551e-01 4.383905529975891113e-01 2.931756377220153809e-01 1.397769153118133545e-01 2.302066832780838013e-01 -5.303325876593589783e-02 -7.131024450063705444e-02 -1.333391964435577393e-01 2.122851163148880005e-01 -6.260417401790618896e-02 -3.442885875701904297e-01 3.336959481239318848e-01 6.148167699575424194e-02 4.187978804111480713e-02 -1.544712781906127930e-01 2.342016249895095825e-01 -1.791921257972717285e-01 1.158484164625406265e-02 3.853577002882957458e-02 3.159069223329424858e-03 1.035325303673744202e-01 1.323677152395248413e-01 9.901057183742523193e-02
-4.058397188782691956e-02 -3.584379553794860840e-01 1.527102440595626831e-01 -5.431384965777397156e-02 1.241752281785011292e-01 -3.620236739516258240e-02 5.519761145114898682e-02 -2.765069901943206787e-01 -1.940906047821044922e-02 1.607037037611007690e-01 3.125258088111877441e-01 2.561363577842712402e-01 2.382655441761016846e-01 -2.828748822212219238e-01 1.231799796223640442e-01 6.756253540515899658e-02 -1.080089360475540161e-01 -1.831445097923278809e-02 9.168724715709686279e-02 -2.344340682029724121e-01 6.869401037693023682e-02 -1.111201290041208267e-02 2.750309407711029053e-01 1.477714627981185913e-01 -2.464962899684906006e-01 -2.060921639204025269e-01 3.121284954249858856e-02 -4.385636374354362488e-02 -4.354783147573471069e-02 9.235803037881851196e-02 3.179482519626617432e-01 7.763466238975524902e-02
6.071711704134941101e-02 1.257848739624023438e-01 -5.093345046043395996e-02 -2.310707718133926392e-01 -2.437222599983215332e-01 2.517472803592681885e-01 2.362192571163177490e-01 4.669236019253730774e-02 -2.119526863098144531e-01 -1.826692968606948853e-01 6.414155662059783936e-02 3.992071747779846191e-01 2.330367565155029297e-01 -5.855391174554824829e-02 3.230257034301757812e-01 1.289026290178298950e-01 5.017052963376045227e-02 8.781620860099792480e-02 2.333578467369079590e-02 -2.162194401025772095e-01 1.012438908219337463e-01 -2.571498453617095947e-01 -1.090107411146163940e-01 -7.848455756902694702e-02 -1.269323676824569702e-01 -4.803268983960151672e-02 -5.506857484579086304e-02 -9.029828011989593506e-02 -2.614409029483795166e-01 2.324892021715641022e-02 -4.372642561793327332e-02 -2.663176655769348145e-01
-3.134366571903228760e-01 -1.225550100207328796e-02 -6.733776628971099854e-02 -9.897248446941375732e-02 2.223675996065139771e-01 2.022496759891510010e-01 3.488853573799133301e-01 -1.518619656562805176e-01 7.774647325277328491e-02 -1.380621194839477539e-01 2.880432307720184326e-01 1.331993937492370605e-01 2.313871681690216064e-01 5.750088393688201904e-02 -3.970548976212739944e-03 -2.725081741809844971e-01 1.411608140915632248e-02 1.500782817602157593e-01 1.073018298484385014e-03 -3.044857084751129150e-01 -1.428347527980804443e-01 2.197751551866531372e-01 1.312967836856842041e-01 -1.421379595994949341e-01 9.922959655523300171e-02 -1.999135017395019531e-01 9.740082919597625732e-02 7.366097718477249146e-02 -1.982894539833068848e-01 2.175485938787460327e-01 7.370730489492416382e-02 -1.296859979629516602e-01
8.626572787761688232e-03 -1.200044080615043640e-01 9.720003604888916016e-02 -1.603120118379592896e-01 -1.022721547633409500e-02 -6.253805011510848999e-02 -1.240990385413169861e-01 -1.986086666584014893e-01 -1.170404627919197083e-01 -4.019842296838760376e-02 2.334776371717453003e-01 4.430625438690185547e-01 3.123387098312377930e-01 -1.825158149003982544e-01 8.097633719444274902e-02 -7.381843402981758118e-03 -1.348868608474731445e-01 3.440431058406829834e-01 1.374386698007583618e-01 -1.773568391799926758e-01 -1.699302927590906620e-03 -2.975659966468811035e-01 7.516075670719146729e-02 -1.265045404434204102e-01 -9.617393463850021362e-02 -1.530277878046035767e-01 2.887558341026306152e-01 -1.706319302320480347e-01 -1.165012568235397339e-01 -3.765872493386268616e-02 -6.263154000043869019e-02 1.634753048419952393e-01
-1.719013042747974396e-02 -5.297081172466278076e-02 7.009223848581314087e-02 -1.059634014964103699e-01 2.212603688240051270e-01 -5.177283287048339844e-02 8.550194650888442993e-02 2.309046313166618347e-02 -5.580087751150131226e-02 -5.135960411280393600e-03 2.815863192081451416e-01 1.496608555316925049e-01 4.666284620761871338e-01 4.241372346878051758e-01 1.386938393115997314e-01 6.800629198551177979e-02 -1.164581924676895142e-01 2.341406345367431641e-01 -7.509110122919082642e-02 -1.478053182363510132e-01 2.724055349826812744e-01 7.332962006330490112e-02 5.825034528970718384e-02 4.184128344058990479e-02 5.381207168102264404e-02 -2.110776454210281372e-01 7.635317742824554443e-02 -1.617605052888393402e-02 -9.130828082561492920e-02 -1.243962571024894714e-01 2.242034524679183960e-01 2.945119142532348633e-01
2.837258204817771912e-02 -2.488828599452972412e-01 -9.467306733131408691e-02 1.765632629394531250e-02 4.254251122474670410e-01 9.047260880470275879e-02 5.161842107772827148e-01 9.568928182125091553e-02 -7.747624814510345459e-02 4.733718559145927429e-02 1.383483558893203735e-01 2.071847021579742432e-01 -1.445583552122116089e-01 1.650516092777252197e-01 3.063243068754673004e-02 -3.250234760344028473e-03 -1.531737577170133591e-02 -8.286514133214950562e-02 -2.196510285139083862e-01 -4.026717841625213623e-01 -2.165424451231956482e-02 -1.845668405294418335e-01 -1.179874241352081299e-01 2.173657715320587158e-02 -2.105597704648971558e-01 -1.299671530723571777e-01 7.815382629632949829e-02 5.617815628647804260e-02 -3.854695335030555725e-02 2.213385142385959625e-02 1.138445734977722168e-02 -6.920909881591796875e-02
4.146323353052139282e-02 -2.874146401882171631e-01 -3.352620005607604980e-01 -1.736768037080764771e-01 2.319951057434082031e-01 -7.282958179712295532e-02 1.425434201955795288e-01 -1.472059339284896851e-01 -5.216362699866294861e-02 -3.908288106322288513e-02 2.535908520221710205e-01 3.309499323368072510e-01 1.424038317054510117e-02 -2.102992497384548187e-02 -3.206087946891784668e-01 1.445676013827323914e-02 -1.077316999435424805e-01 2.445644140243530273e-01 5.443975329399108887e-02 -2.130558639764785767e-01 4.586596973240375519e-03 -3.667018413543701172e-01 -7.605428248643875122e-02 7.994787395000457764e-02 5.133593827486038208e-02 -1.915694177150726318e-01 1.741570234298706055e-01 -4.947722330689430237e-02 -6.687830388545989990e-02 1.436340659856796265e-01 -1.117158159613609314e-01 1.188626736402511597e-01
1.122650131583213806e-02 5.422162637114524841e-02 1.658896207809448242e-01 -2.961364984512329102e-01 1.915806829929351807e-01 1.648870706558227539e-01 7.791532576084136963e-02 -4.841157421469688416e-02 1.047352328896522522e-01 1.152406930923461914e-01 3.507787585258483887e-01 1.240785717964172363e-01 -1.022684667259454727e-02 4.203276038169860840e-01 7.264682650566101074e-02 7.003182917833328247e-02 -2.323601767420768738e-02 3.643003702163696289e-01 -2.676219046115875244e-01 -1.203660145401954651e-01 -9.427879005670547485e-02 -2.003045827150344849e-01 1.548014879226684570e-01 7.363346964120864868e-02 -5.188635550439357758e-03 -4.182243719696998596e-02 -3.745256066322326660e-01 3.765453398227691650e-02 -3.838786855340003967e-02 -1.133351698517799377e-01 -1.472962275147438049e-02 6.325121968984603882e-02
-1.012711524963378906e-01 1.063527166843414307e-01 -1.366577446460723877e-01 -5.420859903097152710e-02 1.080565750598907471e-01 7.129597663879394531e-02 2.288038581609725952e-01 2.121313847601413727e-02 -2.679598927497863770e-01 1.876200884580612183e-01 3.944345414638519287e-01 1.924170553684234619e-01 -1.165124773979187012e-01 -2.503179907798767090e-01 4.496610537171363831e-02 -2.637566439807415009e-02 -7.296325266361236572e-02 5.994828045368194580e-02 1.818817406892776489e-01 -9.628281742334365845e-02 9.293024986982345581e-02 -5.784173309803009033e-02 4.136600792407989502e-01 2.983910739421844482e-01 -6.892967969179153442e-02 -1.335310041904449463e-01 1.280392240732908249e-02 -2.975364923477172852e-01 2.029739320278167725e-01 1.331333257257938385e-02 -6.838906556367874146e-04 -1.806879341602325439e-01
2.702690474689006805e-02 -1.072036251425743103e-01 -1.675481051206588745e-01 -1.062756851315498352e-01 -1.224788948893547058e-01 3.073229193687438965e-01 1.514561176300048828e-01 -3.147667646408081055e-01 -1.412070095539093018e-01 -4.567059502005577087e-02 3.034487366676330566e-01 1.306936144828796387e-01 1.428242474794387817e-01 -8.564040064811706543e-02 1.884647011756896973e-01 -1.731376051902770996e-01 -7.990834861993789673e-02 5.686003342270851135e-02 3.527360260486602783e-01 -1.366750150918960571e-01 5.890903994441032410e-02 8.889236301183700562e-02 1.593626141548156738e-01 1.683125495910644531e-01 -9.799122065305709839e-02 -1.278800517320632935e-02 1.962533220648765564e-02 -2.584205940365791321e-02 -2.565795183181762695e-01 -2.920188009738922119e-01 3.286009132862091064e-01 6.931477040052413940e-02
2.354445308446884155e-02 -2.516145706176757812e-01 2.566906511783599854e-01 -4.242382049560546875e-01 -8.422928303480148315e-02 2.098687738180160522e-01 4.409267753362655640e-02 -4.476581513881683350e-02 1.378640681505203247e-01 -4.682248458266258240e-02 6.068803071975708008e-01 1.491010338068008423e-01 1.124707162380218506e-01 1.155630350112915039e-01 4.750001803040504456e-02 -2.014520913362503052e-01 -7.051787804812192917e-03 4.508370906114578247e-02 -3.931507002562284470e-03 -4.436515644192695618e-02 3.203120082616806030e-02 -1.003623940050601959e-02 3.592761233448982239e-03 1.090245917439460754e-01 1.156711392104625702e-02 -1.281908713281154633e-02 -1.019189134240150452e-01 -4.093994572758674622e-02 1.277863681316375732e-01 -2.567002773284912109e-01 1.982021704316139221e-02 2.062323242425918579e-01
-1.156940981745719910e-01 9.089969843626022339e-02 -2.130973525345325470e-02 -8.374667167663574219e-02 1.375312209129333496e-01 -2.009757310152053833e-01 3.411406576633453369e-01 3.123790398240089417e-02 -2.943904697895050049e-01 5.983349680900573730e-02 4.095791280269622803e-01 3.152315914630889893e-01 -8.366388082504272461e-02 8.898341096937656403e-03 2.242729961872100830e-01 -2.158361822366714478e-01 4.724028706550598145e-02 2.484062910079956055e-01 -1.082934886217117310e-01 -2.440761178731918335e-01 1.609351299703121185e-02 4.133695363998413086e-02 -6.010562926530838013e-02 2.435305565595626831e-01 -2.320545613765716553e-01 -7.696722634136676788e-03 5.024062469601631165e-02 1.038994193077087402e-01 2.513576298952102661e-02 -9.080424904823303223e-02 5.249004811048507690e-02 -2.321761697530746460e-01
-1.637412011623382568e-01 1.790509745478630066e-02 -2.376148402690887451e-01 -5.286828801035881042e-02 -2.311377227306365967e-02 2.298194915056228638e-02 1.506566852331161499e-01 -1.311154514551162720e-01 -1.062386333942413330e-01 4.580426029860973358e-03 4.664544165134429932e-01 1.657164394855499268e-01 4.483673274517059326e-01 -1.403680443763732910e-01 1.064899340271949768e-01 5.212807282805442810e-02 -1.129313721321523190e-03 2.608509659767150879e-01 2.155440002679824829e-01 3.741859644651412964e-02 1.129108220338821411e-01 5.816210433840751648e-02 1.861582100391387939e-01 -4.039578139781951904e-02 1.157481297850608826e-01 -1.601478755474090576e-01 -1.654194854199886322e-02 -1.488786935806274414e-01 -2.671240866184234619e-01 -2.622072696685791016e-01 9.000353515148162842e-02 5.919323489069938660e-02
-1.038377732038497925e-01 -7.435067743062973022e-02 -1.448765099048614502e-01 4.385752603411674500e-02 -1.167200952768325806e-01 2.794308960437774658e-01 3.213173449039459229e-01 -2.617673575878143311e-02 -4.285178706049919128e-02 1.889721453189849854e-01 2.146920561790466309e-01 1.389871835708618164e-01 3.628849983215332031e-01 -1.053498238325119019e-01 1.738644242286682129e-01 -1.046559959650039673e-01 -1.408666223287582397e-01 1.651043146848678589e-01 4.538691416382789612e-02 -5.125932767987251282e-02 8.824507147073745728e-02 -2.274010628461837769e-01 -2.568553946912288666e-02 -7.157661020755767822e-02 -1.322929095476865768e-02 6.304547935724258423e-02 2.945083379745483398e-01 -1.585983186960220337e-01 -2.083947509527206421e-01 1.369318515062332153e-01 3.795063197612762451e-01 -1.972437351942062378e-01
1.424505859613418579e-01 5.882370844483375549e-02 -7.604462094604969025e-03 1.119128391146659851e-01 5.503447353839874268e-02 2.277969866991043091e-01 2.897991240024566650e-01 -3.239364027976989746e-01 -1.644089072942733765e-01 -7.679842412471771240e-02 3.778666853904724121e-01 2.147820144891738892e-01 2.437529712915420532e-01 6.494526565074920654e-02 3.149032592773437500e-02 -3.314188420772552490e-01 -8.863170444965362549e-02 -2.740729413926601410e-02 1.788784004747867584e-02 -1.579969227313995361e-01 1.537773162126541138e-01 1.147496397607028484e-03 8.203599601984024048e-03 1.100188717246055603e-01 -1.327474862337112427e-01 8.204071968793869019e-02 -3.711774572730064392e-02 4.475315660238265991e-02 -3.707457482814788818e-01 -2.000716179609298706e-01 5.934057012200355530e-02 2.123083621263504028e-01
3.945976495742797852e-02 -7.022040337324142456e-02 -1.126682013273239136e-01 5.754882469773292542e-03 1.042583510279655457e-01 1.359374225139617920e-01 2.035224139690399170e-01 -1.039987653493881226e-01 -3.067353963851928711e-01 -2.710460424423217773e-01 5.965923070907592773e-01 1.991231292486190796e-01 3.078063726425170898e-01 -1.151994708925485611e-02 2.540231049060821533e-01 6.029784679412841797e-02 -1.476403772830963135e-01 -1.165719106793403625e-01 1.426699459552764893e-01 -9.099012240767478943e-03 2.002361565828323364e-01 -1.354159861803054810e-01 1.106690987944602966e-01 9.536238014698028564e-02 2.792957983911037445e-02 -3.921651095151901245e-02 -1.877297833561897278e-02 1.085542663931846619e-01 -6.611107289791107178e-02 -5.641324818134307861e-02 6.094479188323020935e-02 1.082274168729782104e-01
-4.186787083745002747e-02 -3.094825744628906250e-01 2.221975103020668030e-02 -3.308653831481933594e-01 6.134981662034988403e-02 -1.420168131589889526e-01 3.718723356723785400e-02 4.418101161718368530e-02 -8.176163583993911743e-02 -1.469063609838485718e-01 7.489974796772003174e-02 3.446334004402160645e-01 2.762951254844665527e-01 2.680592536926269531e-01 1.767488420009613037e-01 -1.740700751543045044e-01 3.174636140465736389e-02 3.973214626312255859e-01 9.168575517833232880e-03 -1.241920068860054016e-01 -1.899844706058502197e-01 -1.598839908838272095e-01 1.039080694317817688e-01 -6.667468696832656860e-02 1.002103537321090698e-01 2.082361280918121338e-02 2.297851592302322388e-01 7.454250752925872803e-02 -3.435782343149185181e-02 -2.803967334330081940e-03 2.437663376331329346e-01 1.487533003091812134e-01
-1.229744330048561096e-01 -3.354073464870452881e-01 -1.268388926982879639e-01 -1.810186207294464111e-01 -1.998764462769031525e-02 -2.853978425264358521e-03 9.886346012353897095e-02 -3.587569594383239746e-01 -5.549297202378511429e-03 -9.460760653018951416e-02 2.736757993698120117e-01 3.428905606269836426e-01 3.054839558899402618e-02 3.070952594280242920e-01 -1.064536161720752716e-02 -1.052560955286026001e-01 2.169445715844631195e-02 -2.591470479965209961e-01 -1.050838679075241089e-01 -1.249098628759384155e-01 -1.104943677783012390e-01 -2.855547666549682617e-01 2.032764554023742676e-01 8.504038304090499878e-02 -5.339674651622772217e-02 -1.972346454858779907e-01 6.559758633375167847e-02 -1.691237986087799072e-01 -8.738332986831665039e-02 2.255557775497436523e-01 2.925065346062183380e-02 -7.839813828468322754e-02
1.067744791507720947e-01 -2.416566014289855957e-01 7.905393838882446289e-02 1.429694741964340210e-01 -7.964207231998443604e-02 1.140865758061408997e-01 1.321898251771926880e-01 -1.588973551988601685e-01 1.212076768279075623e-01 -2.808740176260471344e-02 4.132201969623565674e-01 2.084992676973342896e-01 1.782508939504623413e-01 -8.926682919263839722e-02 -6.013667210936546326e-02 8.895815163850784302e-02 3.615107014775276184e-02 2.048119455575942993e-01 -1.843649893999099731e-01 -2.461595386266708374e-01 -1.333634555339813232e-01 8.620353043079376221e-02 3.498862683773040771e-01 -1.335534173995256424e-02 3.211529180407524109e-02 -3.991817235946655273e-01 -1.226181387901306152e-01 -2.633693516254425049e-01 -6.440223008394241333e-02 -1.289399266242980957e-01 2.194707840681076050e-02 -9.364313632249832153e-02
1.134859547019004822e-01 -1.029814258217811584e-01 1.321908086538314819e-01 -1.059399768710136414e-01 3.862713873386383057e-01 8.080063760280609131e-02 1.343827396631240845e-01 -8.067975938320159912e-02 1.965450346469879150e-01 8.749549090862274170e-02 1.048935800790786743e-01 1.365597248077392578e-01 3.476023077964782715e-01 2.457314170897006989e-02 2.258505225181579590e-01 -3.184969723224639893e-01 -8.631544560194015503e-02 4.618409648537635803e-02 4.623573645949363708e-02 -4.509421586990356445e-01 2.546415328979492188e-01 1.468756794929504395e-01 1.948624402284622192e-01 1.870473921298980713e-01 -3.068505227565765381e-02 -2.216497994959354401e-02 7.812253665179014206e-03 -9.091629087924957275e-02 7.421226706355810165e-03 -1.339131444692611694e-01 1.242029815912246704e-01 9.088743478059768677e-03
-1.196597442030906677e-01 -3.290365040302276611e-01 1.488430052995681763e-02 1.429687887430191040e-01 2.339151501655578613e-01 1.079906523227691650e-01 2.773371636867523193e-01 -8.938857913017272949e-02 -4.560249298810958862e-02 -5.112530663609504700e-03 1.966563016176223755e-01 2.928494513034820557e-01 1.836720407009124756e-01 1.203534752130508423e-01 1.340492162853479385e-02 -5.140947923064231873e-02 -1.585954576730728149e-01 7.917301356792449951e-02 -6.540673971176147461e-02 -5.047661066055297852e-02 -1.690774708986282349e-01 -1.876513659954071045e-01 -1.876816269941627979e-03 2.218696475028991699e-01 7.743946462869644165e-02 -2.249321490526199341e-01 -2.871789336204528809e-01 -4.588187932968139648e-01 3.571282327175140381e-02 4.579574242234230042e-02 -4.478923603892326355e-02 -1.471527516841888428e-01
-2.167170494794845581e-01 -5.644581839442253113e-02 2.160124182701110840e-01 4.642111808061599731e-02 1.878370344638824463e-01 -1.045635044574737549e-01 8.248648792505264282e-02 3.496227040886878967e-02 -1.866559237241744995e-01 3.888789936900138855e-02 1.932855397462844849e-01 4.384183883666992188e-01 2.618098258972167969e-01 -2.216099500656127930e-01 9.423294663429260254e-02 -8.444919437170028687e-02 5.229169875383377075e-02 4.314648732542991638e-02 4.411968961358070374e-02 -2.978679239749908447e-01 -7.581234723329544067e-02 -5.561074241995811462e-03 2.064517885446548462e-01 1.039573103189468384e-01 -3.612905144691467285e-01 -1.834156662225723267e-01 8.449381589889526367e-02 -2.259261719882488251e-02 -9.528810530900955200e-02 -7.467144727706909180e-02 2.084231823682785034e-01 2.506105899810791016e-01
-1.281160414218902588e-01 -2.661266028881072998e-01 1.714751571416854858e-01 -9.603556245565414429e-02 7.869632542133331299e-02 -6.658201664686203003e-02 8.937920629978179932e-02 -1.351092457771301270e-01 3.919991850852966309e-02 -1.666434668004512787e-02 3.475762531161308289e-02 2.858904600143432617e-01 2.075433284044265747e-01 2.704700827598571777e-01 2.081052511930465698e-01 -2.219019383192062378e-01 -1.163974180817604065e-01 2.621317207813262939e-01 4.572987556457519531e-02 -1.827430874109268188e-01 1.729505062103271484e-01 5.437733605504035950e-02 5.981989949941635132e-02 1.203351840376853943e-01 -1.162169203162193298e-01 -1.419351398944854736e-01 4.144949018955230713e-01 5.683805793523788452e-02 -2.681085169315338135e-01 -2.878080010414123535e-01 9.507736563682556152e-02 5.114108696579933167e-02
-1.770022213459014893e-01 -9.618981927633285522e-02 -4.386008530855178833e-02 -6.392472237348556519e-02 2.804724574089050293e-01 -2.979211136698722839e-02 1.217124611139297485e-01 6.187207531183958054e-03 -3.107343316078186035e-01 3.356212973594665527e-01 4.538069665431976318e-01 4.308384656906127930e-02 2.713133953511714935e-02 -1.569568365812301636e-01 9.968917071819305420e-02 -1.820592135190963745e-01 -2.471021711826324463e-01 1.919179707765579224e-01 1.225905194878578186e-01 -1.570348255336284637e-02 2.265555709600448608e-01 6.713610887527465820e-02 2.261096388101577759e-01 2.677019834518432617e-01 5.969711393117904663e-02 -1.170228719711303711e-01 2.660296484827995300e-02 -1.285268068313598633e-01 6.246865913271903992e-02 1.087971962988376617e-02 1.474120616912841797e-01 -1.467176079750061035e-01
-1.680987421423196793e-03 1.100890040397644043e-01 7.849154621362686157e-02 -2.538422122597694397e-02 -1.869361847639083862e-02 1.495534926652908325e-01 1.262206584215164185e-01 -2.815442681312561035e-01 -2.217692732810974121e-01 1.045440807938575745e-01 3.338705897331237793e-01 2.819937765598297119e-01 9.113471210002899170e-02 3.517129123210906982e-01 -3.013927489519119263e-02 -2.913885712623596191e-01 1.448732763528823853e-01 9.047488868236541748e-02 -1.032680943608283997e-01 -1.826357394456863403e-01 -1.815554052591323853e-01 -1.809099167585372925e-01 -5.116347596049308777e-02 2.811113595962524414e-01 -2.084663957357406616e-01 -1.132695004343986511e-01 -1.198012009263038635e-01 2.418876737356185913e-01 1.118621975183486938e-01 1.482316255569458008e-01 -3.082740120589733124e-02 -9.550581872463226318e-02
-8.445174247026443481e-02 -9.830020368099212646e-02 -1.864954642951488495e-02 2.229299861937761307e-03 -5.100779607892036438e-02 2.599040865898132324e-01 2.702940404415130615e-01 -1.913023889064788818e-01 -1.603968292474746704e-01 -1.301291119307279587e-02 3.279261291027069092e-02 8.972176909446716309e-02 2.644709050655364990e-01 1.308500915765762329e-01 2.865485846996307373e-01 -2.743438482284545898e-01 -1.661761105060577393e-01 4.052284657955169678e-01 1.872435212135314941e-01 5.954338982701301575e-02 -1.351669337600469589e-02 -2.951224148273468018e-01 7.888956367969512939e-02 1.757693849503993988e-02 -4.904938861727714539e-02 -7.907966524362564087e-02 2.990517616271972656e-01 -7.727582938969135284e-03 2.092307358980178833e-01 -8.006663620471954346e-02 -1.235748305916786194e-01 1.890209168195724487e-01
-9.553148597478866577e-02 6.264550983905792236e-02 -1.731883436441421509e-01 -1.150373518466949463e-01 5.855955928564071655e-02 1.143552660942077637e-01 5.624073743820190430e-01 -3.859912753105163574e-01 -3.079187572002410889e-01 2.454915829002857208e-02 2.503860890865325928e-01 -9.107757359743118286e-02 4.916454851627349854e-02 2.985422499477863312e-02 2.335962206125259399e-01 -2.595660462975502014e-02 -1.590747833251953125e-01 1.010635271668434143e-01 -1.168883740901947021e-01 -2.856544964015483856e-02 -6.887448579072952271e-02 5.333153158426284790e-02 2.487497478723526001e-01 1.968548297882080078e-01 -7.980523258447647095e-02 -2.200545668601989746e-01 1.178963109850883484e-01 -4.652256146073341370e-02 6.239562109112739563e-02 5.954543501138687134e-02 -1.182481553405523300e-02 -1.789388060569763184e-02
5.127637088298797607e-02 -3.503131270408630371e-01 1.171259805560112000e-01 -6.710736546665430069e-03 -1.211456507444381714e-01 2.293100357055664062e-01 2.709073126316070557e-01 -8.334930241107940674e-02 -6.966174393892288208e-02 1.843829154968261719e-01 3.859871029853820801e-01 3.164167106151580811e-01 -7.317234575748443604e-02 1.987792551517486572e-01 -3.816571086645126343e-02 8.871342241764068604e-02 -4.303672537207603455e-02 -9.741462767124176025e-02 6.182761490345001221e-02 -2.177261412143707275e-01 -2.400999516248703003e-01 1.029769778251647949e-01 -9.518743306398391724e-02 2.347075613215565681e-03 -2.216587662696838379e-01 -1.351104974746704102e-01 9.667998552322387695e-02 -7.328100502490997314e-02 1.077655032277107239e-01 -2.514044940471649170e-01 -2.238103598356246948e-01 1.556934416294097900e-01
1.637861877679824829e-01 -1.893195956945419312e-01 -9.947042167186737061e-02 -2.173640131950378418e-01 -2.030430883169174194e-01 2.191680967807769775e-01 1.525875777006149292e-01 -1.281046569347381592e-01 -2.215784490108489990e-01 1.146820634603500366e-01 3.147031664848327637e-01 4.206709265708923340e-01 1.199738532304763794e-01 2.095784991979598999e-02 -1.171938925981521606e-01 -2.027010172605514526e-01 -6.914544105529785156e-02 -2.339591979980468750e-01 3.904308378696441650e-02 -2.011855244636535645e-01 4.164882749319076538e-02 -9.774225205183029175e-02 9.165602177381515503e-02 -4.580079764127731323e-02 8.587142825126647949e-02 -2.366831712424755096e-02 -5.551703274250030518e-02 -7.981520146131515503e-02 3.411500155925750732e-01 -2.912850677967071533e-01 2.221479779109358788e-03 3.745777159929275513e-02
-1.264536660164594650e-02 -6.183859705924987793e-02 -7.265517115592956543e-02 -1.142661049962043762e-01 -5.898271873593330383e-02 3.583239316940307617e-01 7.610541582107543945e-02 -2.449429407715797424e-02 3.851391002535820007e-02 2.786488533020019531e-01 2.776786983013153076e-01 7.645217329263687134e-02 2.109908908605575562e-01 3.224220126867294312e-02 -3.011865317821502686e-01 2.966533601284027100e-02 -8.831162750720977783e-02 2.730190157890319824e-01 1.895340383052825928e-01 -2.871838212013244629e-01 1.151788979768753052e-01 -1.090287566184997559e-01 2.043960094451904297e-01 3.415217101573944092e-01 -2.798248082399368286e-02 9.821112453937530518e-02 -8.253222703933715820e-02 -2.014893889427185059e-01 -1.682680249214172363e-01 -1.888381540775299072e-01 7.257300615310668945e-02 1.697099506855010986e-01
7.137382030487060547e-02 2.277151867747306824e-02 7.689971476793289185e-02 -3.935124874114990234e-01 1.437374949455261230e-01 1.308622509241104126e-01 3.432819545269012451e-01 -1.664951145648956299e-01 4.440561309456825256e-02 8.374460041522979736e-02 1.894051432609558105e-01 1.999219506978988647e-01 1.053903028368949890e-01 4.531349241733551025e-02 -1.332148760557174683e-01 -2.416496425867080688e-01 7.410420803353190422e-04 1.060804948210716248e-01 -1.046046018600463867e-01 -3.072025999426841736e-02 8.868629485368728638e-02 -4.977396130561828613e-02 2.955027818679809570e-01 -2.491252869367599487e-01 3.875765204429626465e-02 -5.983121693134307861e-02 -1.354087144136428833e-01 -3.293727934360504150e-01 -9.810265898704528809e-02 1.516165286302566528e-01 2.975161373615264893e-01 -2.006113082170486450e-01
1.588530242443084717e-01 -2.138866037130355835e-01 3.152542188763618469e-02 1.027908101677894592e-01 3.264009952545166016e-01 3.300292491912841797e-01 3.223963081836700439e-01 -2.315103113651275635e-01 -1.233698874711990356e-01 -1.061027720570564270e-01 -1.290178298950195312e-01 2.756892740726470947e-01 3.753269016742706299e-01 5.591208487749099731e-02 2.330593615770339966e-01 9.665939025580883026e-03 -7.714567240327596664e-03 1.528023481369018555e-01 -1.879820823669433594e-01 -6.195431202650070190e-02 -1.238348931074142456e-01 -2.124589383602142334e-01 -1.831454038619995117e-02 5.744701996445655823e-02 -1.514031738042831421e-01 -2.903258800506591797e-02 6.884907372295856476e-03 -1.251130700111389160e-01 -1.250899881124496460e-01 -3.665649890899658203e-02 -3.405945748090744019e-02 2.064449191093444824e-01
1.777684390544891357e-01 -3.649083971977233887e-01 -8.632106706500053406e-03 1.148510072380304337e-02 9.784845262765884399e-02 1.070360764861106873e-01 9.195721149444580078e-02 -1.657167971134185791e-01 -8.490297198295593262e-02 -1.257422864437103271e-01 3.063327670097351074e-01 1.818303912878036499e-01 8.388184942305088043e-03 -7.692784816026687622e-02 -1.902304030954837799e-02 -2.213183790445327759e-02 -5.392140150070190430e-02 -3.083086921833455563e-04 1.223505362868309021e-01 -4.217915236949920654e-01 -6.057604029774665833e-02 -1.923191994428634644e-01 1.375657916069030762e-01 1.008154172450304031e-02 -2.387331128120422363e-01 -9.973919391632080078e-02 6.421291828155517578e-02 -2.810209095478057861e-01 1.222402825951576233e-01 -5.015451926738023758e-03 3.044753074645996094e-01 -3.288539648056030273e-01
2.208352386951446533e-01 -1.233816891908645630e-01 -1.813286542892456055e-01 -1.685687340795993805e-02 1.279250532388687134e-01 3.167735934257507324e-01 2.418161630630493164e-01 -2.563946545124053955e-01 -1.449091434478759766e-01 -9.858425706624984741e-02 2.012387663125991821e-01 1.117797493934631348e-01 4.264549016952514648e-01 -9.379038959741592407e-02 6.627717614173889160e-02 -4.650250449776649475e-02 1.291848570108413696e-01 2.773494422435760498e-01 2.347007766366004944e-02 1.197190210223197937e-02 -6.007952243089675903e-02 -1.378851709887385368e-03 -9.922604262828826904e-02 1.107012480497360229e-01 -2.718748748302459717e-01 -2.926225662231445312e-01 -1.730194389820098877e-01 -2.013953588902950287e-02 -2.273379126563668251e-03 1.091130226850509644e-01 2.669765241444110870e-02 2.418048679828643799e-01
-4.206417500972747803e-02 -3.272216022014617920e-01 -1.915828883647918701e-01 -1.653040498495101929e-01 1.509546209126710892e-02 8.008796721696853638e-02 1.719581633806228638e-01 -1.798859685659408569e-01 -2.765225470066070557e-01 -4.165473207831382751e-02 4.739637374877929688e-01 2.262694947421550751e-02 3.293357193470001221e-01 -4.189893975853919983e-02 1.635645031929016113e-01 -1.157348603010177612e-01 -2.031476609408855438e-02 -7.635120302438735962e-03 2.964029312133789062e-01 -9.153000265359878540e-02 7.023034244775772095e-02 -1.630427129566669464e-02 9.140917658805847168e-02 -1.779919862747192383e-01 -2.107948809862136841e-02 2.930254302918910980e-02 1.197432130575180054e-01 -5.132678523659706116e-02 -2.096769362688064575e-01 -1.176058650016784668e-01 2.551447451114654541e-01 1.474084407091140747e-01
1.058306265622377396e-02 -4.122382104396820068e-01 6.961108744144439697e-02 -1.310267765074968338e-02 -1.720529943704605103e-01 9.739379584789276123e-02 1.744571477174758911e-01 -1.020569056272506714e-01 -6.585011631250381470e-02 1.891050934791564941e-01 2.307592779397964478e-01 3.256337344646453857e-02 1.639657765626907349e-01 -1.755554676055908203e-01 2.868679724633693695e-02 -7.713785022497177124e-02 9.852664172649383545e-02 -4.587523266673088074e-02 -5.973310023546218872e-02 -3.866457343101501465e-01 1.509473659098148346e-02 -1.926598511636257172e-02 5.083505511283874512e-01 2.673179656267166138e-02 1.230460032820701599e-01 -1.025782153010368347e-01 -1.195441037416458130e-01 -2.448973804712295532e-01 -1.597162634134292603e-01 -2.465242333710193634e-02 1.872150301933288574e-01 2.007695659995079041e-02
-3.509907424449920654e-02 -1.896477788686752319e-01 1.058496162295341492e-01 -2.495048940181732178e-01 5.546422675251960754e-02 1.355430781841278076e-01 3.712816238403320312e-01 -1.409055143594741821e-01 7.009015977382659912e-02 -6.843148916959762573e-02 1.731018275022506714e-01 2.025758922100067139e-01 2.210540920495986938e-01 -2.837750315666198730e-02 -3.048728406429290771e-01 -3.946631252765655518e-01 -3.629402816295623779e-02 1.752199083566665649e-01 -3.408165276050567627e-02 -1.767393201589584351e-01 6.269352883100509644e-02 -4.385503381490707397e-02 8.596407622098922729e-02 6.612443830817937851e-03 -2.192847803235054016e-02 -1.699417456984519958e-02 -8.472133427858352661e-02 -2.708087265491485596e-01 1.673966795206069946e-01 2.395771443843841553e-01 2.316119521856307983e-01 -1.821161061525344849e-01
-1.536227762699127197e-01 -9.023926407098770142e-02 1.440540701150894165e-01 -5.465875193476676941e-02 3.111470937728881836e-01 -4.869463667273521423e-02 1.640007793903350830e-01 -1.648207455873489380e-01 -1.332410275936126709e-01 1.450355630367994308e-02 1.812653392553329468e-01 3.264695107936859131e-01 3.441580533981323242e-01 -8.513212203979492188e-02 1.031411588191986084e-01 7.456145435571670532e-02 1.256986409425735474e-01 1.439489871263504028e-01 3.260453045368194580e-02 -1.529296636581420898e-01 1.891895085573196411e-01 7.761371880769729614e-02 3.746713101863861084e-01 -7.619868963956832886e-02 -2.956175804138183594e-01 -1.789574474096298218e-01 2.009395882487297058e-02 -1.446259170770645142e-01 -1.916697025299072266e-01 4.833033308386802673e-02 2.375357002019882202e-01 8.230063319206237793e-02
2.790326178073883057e-01 -3.121352791786193848e-01 4.732615128159523010e-02 1.126103550195693970e-01 9.335350245237350464e-02 5.189096927642822266e-02 2.028074711561203003e-01 -1.525353044271469116e-01 -1.038896068930625916e-01 2.102314531803131104e-01 1.351457089185714722e-01 1.970321834087371826e-01 -3.902415931224822998e-02 2.335392683744430542e-01 -6.366977840662002563e-02 5.287333205342292786e-02 3.831773251295089722e-02 3.365648686885833740e-01 -2.951024100184440613e-02 -1.052007079124450684e-01 1.213964745402336121e-01 -6.571333110332489014e-02 1.166032999753952026e-01 -1.565710827708244324e-02 1.557168066501617432e-01 -3.594582974910736084e-01 1.528063118457794189e-01 -2.116796970367431641e-01 -9.762299060821533203e-02 -1.027587130665779114e-01 1.389696747064590454e-01 3.720207512378692627e-01
-6.087252125144004822e-02 -1.862550503574311733e-03 1.430866867303848267e-01 -8.140501379966735840e-02 1.939165890216827393e-01 -2.159252315759658813e-01 1.969247758388519287e-01 1.368438899517059326e-01 -1.108638793230056763e-01 -4.816088452935218811e-02 4.368811473250389099e-02 3.527125716209411621e-01 2.512074410915374756e-01 -7.728231698274612427e-02 1.864456534385681152e-01 -9.588534384965896606e-02 -1.537297219038009644e-01 7.888495177030563354e-02 6.164640188217163086e-02 -2.675113081932067871e-01 -9.022577106952667236e-02 -2.756308615207672119e-01 1.965280473232269287e-01 1.733059585094451904e-01 -2.296880483627319336e-01 -3.285205364227294922e-01 -7.660511136054992676e-02 -1.003952771425247192e-01 -9.795545041561126709e-02 -1.274934858083724976e-01 2.324626445770263672e-01 2.428798973560333252e-01
-1.766653060913085938e-01 -2.514094114303588867e-01 -6.720127165317535400e-02 8.805187046527862549e-02 2.721571326255798340e-01 9.013164788484573364e-02 6.673776358366012573e-02 3.124659359455108643e-01 -3.155367374420166016e-01 -1.283826865255832672e-02 1.347001492977142334e-01 1.951530426740646362e-01 -7.332562655210494995e-02 -7.030986994504928589e-02 1.310886740684509277e-01 -3.516760841012001038e-02 -2.292425930500030518e-01 7.823339104652404785e-02 -2.603844404220581055e-01 -1.791001111268997192e-01 2.740212380886077881e-01 -4.556868597865104675e-02 2.129447162151336670e-01 1.719394512474536896e-02 8.594343066215515137e-02 -2.426256984472274780e-01 9.621293842792510986e-02 -1.410671323537826538e-01 -2.789184749126434326e-01 -2.331990301609039307e-01 4.829150065779685974e-02 -1.142751425504684448e-01
1.906638890504837036e-01 -1.635575890541076660e-01 1.743623316287994385e-01 -1.985308825969696045e-01 3.542218357324600220e-02 1.227157413959503174e-01 3.533990979194641113e-01 -3.292696177959442139e-01 4.692417010664939880e-02 1.307216845452785492e-02 3.511664569377899170e-01 -9.394135326147079468e-02 -1.652949489653110504e-02 1.133335940539836884e-02 1.371886432170867920e-01 -2.916417717933654785e-01 -1.989449933171272278e-02 3.096370100975036621e-01 -9.729428216814994812e-03 1.643899679183959961e-01 1.192435175180435181e-01 2.284712158143520355e-02 1.004998534917831421e-01 8.385591953992843628e-02 -3.397089242935180664e-02 -2.087700963020324707e-01 -2.873736433684825897e-02 1.879844255745410919e-02 -3.359468281269073486e-02 -3.842324018478393555e-02 2.459813058376312256e-01 3.381871283054351807e-01
1.476759910583496094e-01 1.225046627223491669e-02 1.119846031069755554e-01 1.080374345183372498e-01 2.288199402391910553e-02 2.085222862660884857e-02 1.765027940273284912e-01 -1.038202121853828430e-01 -2.825490832328796387e-01 2.262205183506011963e-01 4.535163342952728271e-01 9.117260575294494629e-02 1.450467407703399658e-01 1.694161146879196167e-01 6.712523102760314941e-02 1.337432265281677246e-01 1.451167315244674683e-01 2.508487701416015625e-01 2.167647182941436768e-01 -1.539064794778823853e-01 -1.964968740940093994e-01 -4.242378771305084229e-01 -7.160290610045194626e-03 5.464723706245422363e-02 9.912267327308654785e-02 -2.456341497600078583e-02 3.597059100866317749e-02 -5.767127126455307007e-02 1.795436143875122070e-01 -1.179354190826416016e-01 -1.103123053908348083e-01 2.101413458585739136e-01
-7.179471664130687714e-03 -1.000561788678169250e-01 -5.687094759196043015e-03 -1.005663424730300903e-01 -1.382040977478027344e-01 2.411306053400039673e-01 -2.640008460730314255e-03 -2.307011187076568604e-02 -1.402376592159271240e-01 3.471584320068359375e-01 9.246598184108734131e-02 1.344267427921295166e-01 3.143682777881622314e-01 -9.808149933815002441e-02 -6.631557643413543701e-02 8.843543939292430878e-03 -2.237589061260223389e-01 1.719045788049697876e-01 1.123462617397308350e-01 -2.818782031536102295e-01 2.489569336175918579e-01 -3.067853450775146484e-01 1.294112652540206909e-01 3.603484928607940674e-01 -7.106512784957885742e-02 6.191435456275939941e-02 -3.964120149612426758e-02 -2.310932129621505737e-01 -1.360814422369003296e-01 -1.109153106808662415e-01 2.264980971813201904e-01 4.366048052906990051e-02
-2.186200618743896484e-01 -1.679114848375320435e-01 2.099347114562988281e-01 -8.897000551223754883e-02 2.326112389564514160e-01 -1.524513214826583862e-01 1.255573332309722900e-01 1.781511306762695312e-01 -6.871438026428222656e-02 2.431960077956318855e-03 1.482155025005340576e-01 3.742220401763916016e-01 3.865730762481689453e-01 -2.746874392032623291e-01 1.946725547313690186e-01 -6.115470454096794128e-02 -1.377037912607192993e-01 1.432199627161026001e-01 -1.241716295480728149e-01 -2.912667989730834961e-01 5.116963014006614685e-02 -1.651781797409057617e-01 1.814223676919937134e-01 6.279707700014114380e-02 -5.972521379590034485e-02 -1.892506182193756104e-01 5.969994515180587769e-02 -8.608832210302352905e-02 1.795385219156742096e-02 -5.403018370270729065e-02 7.912906259298324585e-02 2.180687338113784790e-01
-8.548558689653873444e-03 -2.156453728675842285e-01 -2.919639348983764648e-01 5.638723075389862061e-02 2.621153891086578369e-01 1.953521557152271271e-02 3.512500822544097900e-01 -2.073258347809314728e-02 1.383414119482040405e-01 1.189472898840904236e-01 1.703491955995559692e-01 3.058396279811859131e-01 1.835544556379318237e-01 -1.665536463260650635e-01 -2.100336831063032150e-03 1.354462057352066040e-01 -1.710591763257980347e-01 3.500694334506988525e-01 1.991939097642898560e-01 -1.940812766551971436e-01 1.350723803043365479e-01 -1.817632317543029785e-01 -8.825373649597167969e-02 -1.683446317911148071e-01 -6.496465951204299927e-02 -3.228755295276641846e-02 -4.883776232600212097e-02 1.257857978343963623e-01 -1.330055743455886841e-01 -5.958889797329902649e-02 2.689961194992065430e-01 5.334815755486488342e-02
-2.257449030876159668e-01 -1.102835312485694885e-01 2.925259470939636230e-01 -1.171606034040451050e-01 1.311398595571517944e-01 2.608905360102653503e-02 3.850811123847961426e-01 2.346976697444915771e-01 7.567722350358963013e-02 2.295395135879516602e-01 8.158683776855468750e-02 2.320020496845245361e-01 7.007656991481781006e-02 -6.627526879310607910e-02 -3.498934209346771240e-02 -8.834457397460937500e-02 6.545697152614593506e-02 7.101399451494216919e-02 -1.010340154170989990e-01 -3.645642697811126709e-01 -9.084703028202056885e-02 -1.651980429887771606e-01 1.456350833177566528e-01 6.859499961137771606e-02 -2.932311594486236572e-02 -3.101738691329956055e-01 5.566425248980522156e-02 -2.987921237945556641e-01 -1.215600222349166870e-01 -7.472845911979675293e-02 1.302228718996047974e-01 1.960557103157043457e-01
4.861555248498916626e-02 -1.869278401136398315e-01 6.952646374702453613e-02 -1.237444058060646057e-01 3.779322206974029541e-01 -9.733221679925918579e-02 1.028679609298706055e-01 -1.672803908586502075e-01 1.020036265254020691e-01 -4.592147842049598694e-02 1.741223931312561035e-01 3.180622160434722900e-01 1.086872965097427368e-01 1.878162473440170288e-01 2.043261379003524780e-01 -4.802932962775230408e-02 -2.554794847965240479e-01 7.619003951549530029e-02 2.803001999855041504e-01 -3.991618454456329346e-01 2.476586848497390747e-01 -1.018178388476371765e-01 8.549192547798156738e-02 1.014877334237098694e-01 -7.526789791882038116e-03 1.349914353340864182e-02 2.423734366893768311e-01 -1.279500871896743774e-01 -1.322290599346160889e-01 -1.398400813341140747e-01 7.328040152788162231e-02 2.212130650877952576e-02
1.210568007081747055e-02 -1.653393208980560303e-01 -2.139985859394073486e-01 1.774940490722656250e-01 3.374994099140167236e-01 2.568691968917846680e-01 5.208808183670043945e-01 7.154715061187744141e-02 -8.063936978578567505e-02 5.147134512662887573e-02 9.546561166644096375e-03 2.790905535221099854e-01 -6.833847612142562866e-02 -6.426875945180654526e-03 1.467219181358814240e-02 -4.251332487910985947e-03 -1.741254329681396484e-01 6.850591301918029785e-02 -1.764479428529739380e-01 -4.432502686977386475e-01 4.461621865630149841e-02 -7.225913554430007935e-02 -8.567914366722106934e-02 4.431216418743133545e-02 -1.118288859724998474e-01 5.716233048588037491e-03 1.896570026874542236e-01 5.573397874832153320e-02 -1.062057539820671082e-02 -2.624869905412197113e-02 3.811746370047330856e-03 -1.234879270195960999e-01
-1.525439769029617310e-01 -1.909105181694030762e-01 -3.557958081364631653e-02 9.160131216049194336e-02 -7.985068485140800476e-03 3.360884189605712891e-01 1.584477573633193970e-01 -1.352297812700271606e-01 -4.421835392713546753e-02 8.388266712427139282e-02 2.559432089328765869e-01 9.973313659429550171e-02 1.284579001367092133e-02 1.797439754009246826e-01 3.551263809204101562e-01 -8.010929822921752930e-02 1.174037829041481018e-01 2.548259198665618896e-01 2.583045959472656250e-01 1.761662662029266357e-01 -1.255339533090591431e-01 -3.779943287372589111e-01 1.568286120891571045e-01 1.760594546794891357e-01 4.158582910895347595e-02 5.245300382375717163e-02 3.069080412387847900e-01 -4.823058471083641052e-02 7.955985143780708313e-03 9.806752204895019531e-02 1.299943029880523682e-01 8.049719035625457764e-02
-6.536608934402465820e-02 -1.198190972208976746e-01 -2.152465134859085083e-01 4.397364333271980286e-02 -3.032418340444564819e-02 2.848658859729766846e-01 5.052014067769050598e-02 3.989559039473533630e-02 1.337755471467971802e-02 3.308224380016326904e-01 2.754482030868530273e-01 -1.228110212832689285e-02 -1.353850401937961578e-02 5.358135700225830078e-02 1.660936325788497925e-01 -2.815216183662414551e-01 5.184929072856903076e-02 2.105451226234436035e-01 -1.524493396282196045e-01 1.235967352986335754e-01 2.122260332107543945e-01 -3.016581535339355469e-01 3.466826975345611572e-01 3.336262330412864685e-02 -4.726279899477958679e-02 -1.911792308092117310e-01 2.791132032871246338e-01 1.612725406885147095e-01 1.755066215991973877e-02 -4.318687692284584045e-02 2.519570887088775635e-01 -1.128893718123435974e-02
1.978480666875839233e-01 2.249613218009471893e-02 -1.847162246704101562e-01 -7.784374803304672241e-02 -1.066780239343643188e-01 2.038692086935043335e-01 1.512526869773864746e-01 3.439127281308174133e-02 -3.138973712921142578e-01 2.471591830253601074e-01 3.548528254032135010e-01 1.003743037581443787e-01 2.973239421844482422e-01 3.728479743003845215e-01 -4.041001200675964355e-03 1.489674746990203857e-01 -5.634972453117370605e-02 1.802952438592910767e-01 -1.532199531793594360e-01 -1.706467941403388977e-02 -6.430149078369140625e-02 -1.690554469823837280e-01 1.360703725367784500e-02 3.151396214962005615e-01 1.422323137521743774e-01 -2.147857844829559326e-01 -1.917568407952785492e-02 7.654064148664474487e-02 -1.399734467267990112e-01 -7.650476694107055664e-02 2.736245095729827881e-02 8.650215715169906616e-02
-4.392705857753753662e-02 1.033499464392662048e-01 6.303282082080841064e-02 -1.625387817621231079e-01 2.127371728420257568e-01 -2.718517184257507324e-01 1.832653731107711792e-01 1.048384532332420349e-01 -3.487562835216522217e-01 2.366897761821746826e-01 4.534964263439178467e-01 2.558686137199401855e-01 1.408031135797500610e-01 -2.185258828103542328e-02 1.106201298534870148e-02 -1.986892335116863251e-02 3.359382599592208862e-02 2.051693946123123169e-01 -3.166699409484863281e-02 -2.023353576660156250e-01 -1.143427789211273193e-01 6.990667432546615601e-02 7.619456201791763306e-02 2.006117850542068481e-01 -1.292753666639328003e-01 -2.508464157581329346e-01 -6.464304774999618530e-02 9.347190707921981812e-02 4.584579169750213623e-02 2.240226790308952332e-02 -1.968157142400741577e-01 -2.014680206775665283e-01
1.082873567938804626e-01 -1.713383644819259644e-01 -8.576103299856185913e-02 2.407415211200714111e-02 7.097063120454549789e-03 9.438731521368026733e-02 1.107752397656440735e-01 -1.561674177646636963e-01 -3.801244199275970459e-01 -1.283357292413711548e-01 2.898495495319366455e-01 -2.514388971030712128e-02 4.473240077495574951e-01 1.379561871290206909e-01 2.543031573295593262e-01 -7.100328803062438965e-02 -1.106080412864685059e-01 2.389229387044906616e-01 -4.372119158506393433e-02 1.761022768914699554e-02 -8.038772642612457275e-02 -1.774910837411880493e-01 2.487710416316986084e-01 -1.442870032042264938e-02 -1.024380549788475037e-01 -5.894761532545089722e-02 8.805236220359802246e-02 4.682732373476028442e-02 -2.933443486690521240e-01 2.238021343946456909e-01 -7.758592069149017334e-02 1.823163926601409912e-01
4.293053224682807922e-02 -4.328143000602722168e-01 -3.648540079593658447e-01 -1.573516279458999634e-01 3.716779872775077820e-02 -2.134163230657577515e-01 1.268205493688583374e-01 1.780662983655929565e-01 -7.771167159080505371e-02 -1.000591367483139038e-02 3.927223086357116699e-01 2.721284329891204834e-01 2.479694038629531860e-02 7.126589864492416382e-02 -2.146770656108856201e-01 1.455975025892257690e-01 -7.631240785121917725e-02 2.960868179798126221e-01 1.328762471675872803e-01 -1.057669520378112793e-01 -3.567006904631853104e-03 -2.036937326192855835e-01 3.144752606749534607e-02 1.143352612853050232e-01 1.292310208082199097e-01 -5.279461666941642761e-02 1.243718862533569336e-01 -8.539712429046630859e-02 -1.543708145618438721e-01 4.294002801179885864e-02 -2.494174987077713013e-02 6.621799618005752563e-02
-7.919719070196151733e-02 -5.016059279441833496e-01 -3.626696392893791199e-02 1.166582033038139343e-01 -6.594044715166091919e-02 1.193550750613212585e-01 1.596544831991195679e-01 -1.399075388908386230e-01 -4.455827921628952026e-02 2.224831655621528625e-02 1.940038204193115234e-01 2.256110161542892456e-01 2.932234480977058411e-02 -1.253244429826736450e-01 -2.291157841682434082e-02 1.061321571469306946e-01 -4.278247058391571045e-02 1.040337141603231430e-02 6.787832826375961304e-02 -2.815635204315185547e-01 -2.547716535627841949e-02 -2.357502579689025879e-01 1.733676940202713013e-01 2.484045363962650299e-02 -1.801566183567047119e-01 -3.692126572132110596e-01 1.028294116258621216e-01 -1.633212566375732422e-01 7.713257521390914917e-02 -5.804516002535820007e-02 2.254036664962768555e-01 -3.244870901107788086e-01
-1.449277848005294800e-01 -1.952919661998748779e-01 -9.230030328035354614e-02 -4.912015423178672791e-02 2.146198451519012451e-01 -1.115444302558898926e-01 3.372935950756072998e-01 -3.986334204673767090e-01 -1.937435269355773926e-01 6.977988779544830322e-02 2.670028209686279297e-01 2.285214513540267944e-01 -6.094320490956306458e-02 2.462581694126129150e-01 9.244169294834136963e-02 -1.608689576387405396e-01 1.025018543004989624e-01 1.391620188951492310e-01 -8.951541036367416382e-02 -1.478320173919200897e-02 -7.267842441797256470e-02 -6.088231876492500305e-02 2.885068058967590332e-01 -4.650379344820976257e-02 8.151780068874359131e-02 -1.054807081818580627e-01 2.387743443250656128e-02 2.521239519119262695e-01 1.982844024896621704e-01 8.035198599100112915e-02 -2.615991979837417603e-03 -2.717829048633575439e-01
8.301968127489089966e-02 1.979221403598785400e-02 5.426876246929168701e-02 -2.705573737621307373e-01 3.049971759319305420e-01 1.371789276599884033e-01 1.163575127720832825e-01 -1.866992861032485962e-01 -2.694720029830932617e-01 -2.058148384094238281e-02 3.917504847049713135e-01 9.540855139493942261e-02 2.704221010208129883e-02 -2.029728889465332031e-01 7.206774502992630005e-02 -1.573308371007442474e-02 2.881341800093650818e-02 3.338026106357574463e-01 -1.581549942493438721e-01 -2.292926907539367676e-01 1.243027159944176674e-03 -2.940357029438018799e-01 -2.424021810293197632e-02 3.354940935969352722e-02 2.534760236740112305e-01 -2.224171459674835205e-01 -1.029724813997745514e-02 -1.100054197013378143e-02 1.498027145862579346e-01 2.152513526380062103e-02 1.788269132375717163e-01 -1.628129333257675171e-01
9.054216742515563965e-02 -4.067018032073974609e-01 2.714922726154327393e-01 7.824724167585372925e-02 -1.106468960642814636e-03 -4.450405482202768326e-03 2.580226063728332520e-01 -8.078276365995407104e-02 8.711694180965423584e-02 -1.016988139599561691e-02 1.607752740383148193e-01 3.329028189182281494e-01 1.888718307018280029e-01 -3.041835688054561615e-02 1.315671354532241821e-01 2.173861116170883179e-01 1.734287887811660767e-01 9.037520736455917358e-02 -1.099506691098213196e-01 -2.317528128623962402e-01 -2.986608818173408508e-02 -1.937545537948608398e-01 2.099557071924209595e-01 -6.339689344167709351e-02 -1.445681750774383545e-01 -3.017527163028717041e-01 1.284272819757461548e-01 -1.554721891880035400e-01 -1.791185438632965088e-01 2.133058458566665649e-01 7.348672300577163696e-02 -4.161967337131500244e-02
1.218649893999099731e-01 -3.251074552536010742e-01 1.424721558578312397e-03 -8.657012134790420532e-02 3.381738364696502686e-01 1.263072788715362549e-01 3.229439556598663330e-01 1.345125585794448853e-01 1.561557948589324951e-01 1.491937190294265747e-01 3.195303678512573242e-01 7.103462517261505127e-02 -2.939992584288120270e-02 2.742581069469451904e-01 1.159076020121574402e-01 -2.053612321615219116e-01 -1.496088206768035889e-01 1.131205186247825623e-01 1.630336046218872070e-01 -2.411642521619796753e-01 8.319975435733795166e-02 5.785623099654912949e-03 6.318069249391555786e-02 2.698581293225288391e-02 2.621553242206573486e-01 1.428874284029006958e-01 2.845118008553981781e-02 -1.265960037708282471e-01 -1.261103302240371704e-01 -2.730211913585662842e-01 4.392921924591064453e-02 6.188957393169403076e-02
8.656488358974456787e-02 -9.081437438726425171e-02 1.157508566975593567e-01 -1.258768737316131592e-01 -1.962515525519847870e-02 -1.133197825402021408e-02 1.406996399164199829e-01 3.170893713831901550e-02 -2.249632626771926880e-01 -8.164808154106140137e-02 1.613391190767288208e-01 2.064994871616363525e-01 2.402243763208389282e-01 3.319944739341735840e-01 2.297034114599227905e-01 -2.537568211555480957e-01 7.015573978424072266e-02 2.952957153320312500e-01 3.258957862854003906e-01 -1.107596158981323242e-01 1.703952103853225708e-01 -1.809808611869812012e-01 1.349469274282455444e-01 3.307126462459564209e-01 3.728902712464332581e-02 2.719199843704700470e-02 2.332022190093994141e-01 -9.936237335205078125e-02 1.270626634359359741e-01 6.349905580282211304e-02 -7.936588488519191742e-03 1.899367123842239380e-01
-4.719551070593297482e-04 7.366064190864562988e-02 3.294540345668792725e-01 -2.154341489076614380e-01 4.258386790752410889e-02 2.129699736833572388e-01 2.786336243152618408e-01 -1.331007573753595352e-02 -2.529148161411285400e-01 -6.288272142410278320e-02 2.861962318420410156e-01 3.925034403800964355e-01 2.813813835382461548e-02 6.893330067396163940e-02 -1.445251554250717163e-01 2.885603718459606171e-02 -2.003089040517807007e-01 2.408315986394882202e-01 3.467885851860046387e-01 -5.838785320520401001e-02 1.298048049211502075e-01 3.748435154557228088e-02 1.420786529779434204e-01 -8.046171069145202637e-02 -3.223237767815589905e-02 -3.378915786743164062e-02 -2.600091695785522461e-01 -2.885748632252216339e-02 1.868901848793029785e-01 1.266278792172670364e-02 -8.651778846979141235e-02 -5.988310649991035461e-02
-3.805221989750862122e-02 1.700525283813476562e-01 6.890592165291309357e-03 -3.898214921355247498e-02 1.594322361052036285e-02 -1.665573418140411377e-01 2.663266658782958984e-01 1.154869142919778824e-02 -4.444877803325653076e-01 1.077019572257995605e-01 4.504565298557281494e-01 2.756466269493103027e-01 -3.314552828669548035e-02 1.350126713514328003e-01 5.913325399160385132e-02 -2.586362361907958984e-01 9.937825798988342285e-02 2.463189810514450073e-01 -1.063441019505262375e-02 -2.674735188484191895e-01 -4.569553583860397339e-02 -6.721929647028446198e-03 2.485150471329689026e-02 -2.228548750281333923e-02 -1.288944333791732788e-01 -8.832250535488128662e-02 5.205487366765737534e-03 6.336201727390289307e-02 5.970673263072967529e-02 -7.766809314489364624e-02 5.267488956451416016e-02 -3.239605128765106201e-01
7.912772893905639648e-02 -8.091656863689422607e-02 7.880645990371704102e-02 -3.101508617401123047e-01 4.257168248295783997e-02 3.513691127300262451e-01 1.482629925012588501e-01 -2.226267158985137939e-01 -2.750950166955590248e-03 1.350895464420318604e-01 3.826468810439109802e-02 1.842506080865859985e-01 1.524284183979034424e-01 -1.680693402886390686e-02 -2.742146886885166168e-02 -2.005581110715866089e-01 1.813804060220718384e-01 3.536947965621948242e-01 -2.054979354143142700e-01 -3.643246293067932129e-01 1.252013742923736572e-01 -1.736484467983245850e-01 -5.198626592755317688e-02 3.225126862525939941e-01 -2.476938068866729736e-02 -7.120165973901748657e-02 8.248759061098098755e-02 -5.482428520917892456e-02 9.618800878524780273e-02 -1.959157735109329224e-01 -1.128062829375267029e-01 9.191350638866424561e-02
-5.325946956872940063e-02 -2.561334669589996338e-01 7.635003328323364258e-02 8.987346291542053223e-02 5.495891720056533813e-02 1.402993053197860718e-01 1.136428024619817734e-02 5.641320254653692245e-03 4.143266752362251282e-02 2.534427940845489502e-01 2.172611951828002930e-01 3.068586885929107666e-01 3.495208919048309326e-01 3.888904154300689697e-01 2.493653893470764160e-01 -2.573165297508239746e-01 -2.937098778784275055e-02 4.215911403298377991e-02 -5.721152946352958679e-02 -1.413322538137435913e-01 3.445644676685333252e-02 -1.191951259970664978e-01 -5.561834201216697693e-02 -3.286354243755340576e-02 1.000938639044761658e-01 -9.321646392345428467e-02 3.021367788314819336e-01 -1.039390489459037781e-01 -2.031720727682113647e-01 -2.467102557420730591e-01 1.181443333625793457e-01 5.761841312050819397e-02
2.324950546026229858e-01 1.028530672192573547e-02 3.326634690165519714e-02 -3.306988254189491272e-02 -9.898270666599273682e-02 -7.753854733891785145e-04 1.595304161310195923e-01 6.178256124258041382e-02 4.712419584393501282e-02 2.696657180786132812e-01 3.086711466312408447e-01 2.617652714252471924e-01 1.597412973642349243e-01 3.032081425189971924e-01 3.627930954098701477e-02 -1.788786202669143677e-01 -2.753180637955665588e-02 6.593117117881774902e-02 -1.192270368337631226e-01 -4.415917992591857910e-01 2.387565523386001587e-01 -5.639265105128288269e-02 8.004648238420486450e-02 7.430642843246459961e-02 2.455356568098068237e-01 -2.331672906875610352e-01 5.153796821832656860e-02 -6.857156753540039062e-02 -7.936649769544601440e-02 1.194640919566154480e-01 1.004564091563224792e-01 2.756030261516571045e-01
7.812026888132095337e-02 -1.921857148408889771e-01 -1.503138542175292969e-01 -8.384587615728378296e-02 3.333796262741088867e-01 2.355278134346008301e-01 3.331722021102905273e-01 1.387987434864044189e-01 -2.494155317544937134e-01 2.184910327196121216e-01 9.396588057279586792e-02 1.260894089937210083e-01 3.019915521144866943e-02 2.281070053577423096e-01 4.283307492733001709e-02 -1.396747827529907227e-01 -2.471082806587219238e-01 -1.303983628749847412e-01 -1.596821099519729614e-01 -4.190669059753417969e-01 1.970903724431991577e-01 3.591827675700187683e-02 2.015255764126777649e-02 2.075809836387634277e-01 -9.799916297197341919e-02 5.844127759337425232e-02 5.253694206476211548e-02 -2.395555842667818069e-03 -1.773992478847503662e-01 9.620699100196361542e-03 1.470430474728345871e-02 1.054210364818572998e-01
-1.707642711699008942e-02 -2.025634348392486572e-01 9.317211806774139404e-02 1.174765173345804214e-02 -1.063097268342971802e-01 2.101711779832839966e-01 1.553048342466354370e-01 -2.910568006336688995e-02 -9.806869924068450928e-02 3.521839678287506104e-01 2.462421208620071411e-01 2.140320688486099243e-01 7.457467913627624512e-02 3.477568030357360840e-01 -1.894099824130535126e-02 1.974457129836082458e-02 -7.027791813015937805e-03 1.492915675044059753e-02 1.837609112262725830e-01 -3.251876831054687500e-01 2.540957927703857422e-01 -1.072420105338096619e-01 2.333704531192779541e-01 2.985719218850135803e-02 1.460565477609634399e-01 1.874774247407913208e-01 1.949952095746994019e-01 -4.735708609223365784e-02 8.649494498968124390e-03 -3.476062119007110596e-01 8.363138139247894287e-02 -7.889826595783233643e-02
1.675166189670562744e-02 -3.270248472690582275e-01 -5.179750174283981323e-02 8.925652364268898964e-04 1.462742239236831665e-01 3.208144903182983398e-01 -1.071717124432325363e-02 7.823912054300308228e-02 -1.909220665693283081e-01 5.520004779100418091e-02 1.922234445810317993e-01 1.838252395391464233e-01 2.944004535675048828e-01 1.216953918337821960e-01 -1.691492199897766113e-01 1.751480698585510254e-01 -1.950254887342453003e-01 2.308522611856460571e-01 -5.901545658707618713e-02 -1.674676872789859772e-02 9.568743407726287842e-02 -1.384409666061401367e-01 1.777473986148834229e-01 3.039892911911010742e-01 2.014561928808689117e-02 -7.892519235610961914e-02 1.685127913951873779e-01 -2.729335129261016846e-01 -1.372572183609008789e-01 -3.102992475032806396e-01 -4.658726975321769714e-02 1.195403635501861572e-01
-7.934420555830001831e-02 -2.644878327846527100e-01 1.911398172378540039e-01 -1.433658003807067871e-01 -2.251491099596023560e-01 1.640021353960037231e-01 2.809466123580932617e-01 7.004893571138381958e-02 -1.697282940149307251e-01 2.137162387371063232e-01 3.220885992050170898e-01 1.179672405123710632e-01 1.550618857145309448e-01 -1.176430210471153259e-01 1.643235981464385986e-01 -9.555139392614364624e-02 -6.269244104623794556e-02 6.913392245769500732e-02 -1.563074737787246704e-01 -8.572140336036682129e-02 4.264187812805175781e-02 -3.125831186771392822e-01 -1.472058892250061035e-02 -2.109293043613433838e-01 -5.422388762235641479e-02 -3.961555659770965576e-02 -2.707618474960327148e-02 9.173885732889175415e-02 -4.074069559574127197e-01 -1.804900318384170532e-01 -2.045677453279495239e-01 1.707530207931995392e-02
-1.946713030338287354e-01 -2.187389321625232697e-02 1.672493964433670044e-01 -3.465255796909332275e-01 -1.214233189821243286e-01 1.780505031347274780e-01 -1.384268328547477722e-02 3.529997542500495911e-02 7.764685899019241333e-02 9.878546744585037231e-02 5.625721216201782227e-01 8.178384602069854736e-02 3.545204922556877136e-02 6.884456425905227661e-02 7.442896813154220581e-02 -2.525373697280883789e-01 1.339868456125259399e-01 2.924030460417270660e-02 1.078003272414207458e-01 -1.560586988925933838e-01 1.984014362096786499e-01 3.704368323087692261e-02 1.837396174669265747e-01 -1.360200941562652588e-01 -2.671146392822265625e-01 -2.887181639671325684e-01 -5.611645430326461792e-02 -1.630674749612808228e-01 -1.251457072794437408e-02 -1.890633488073945045e-03 8.547900244593620300e-03 1.376701891422271729e-01
1.590345241129398346e-02 -3.235583305358886719e-01 -6.862574070692062378e-02 -8.967109024524688721e-02 1.043924391269683838e-01 2.746370732784271240e-01 -3.984600678086280823e-02 2.300350219011306763e-01 -2.312771528959274292e-01 2.899986505508422852e-01 3.059073984622955322e-01 3.766283765435218811e-02 1.082949936389923096e-01 1.263947486877441406e-01 5.556379631161689758e-02 3.152659237384796143e-01 -2.221804484724998474e-02 1.537946313619613647e-01 1.097572743892669678e-01 -3.097840547561645508e-01 1.220915541052818298e-01 4.181557800620794296e-03 2.296803519129753113e-02 2.655612826347351074e-01 -1.969145089387893677e-01 3.568479791283607483e-02 -4.029307048767805099e-03 -2.011718694120645523e-03 -6.345566827803850174e-03 -1.882495135068893433e-01 2.170079499483108521e-01 1.947744488716125488e-01
-1.504660248756408691e-01 2.015604078769683838e-01 1.939092949032783508e-02 9.088526666164398193e-02 1.716800034046173096e-01 1.939613670110702515e-01 2.697914242744445801e-01 -3.512645959854125977e-01 -1.620974093675613403e-01 2.111333906650543213e-01 4.123169481754302979e-01 4.896011203527450562e-02 5.657505989074707031e-02 -1.739525794982910156e-01 1.451340615749359131e-01 -6.083252653479576111e-02 -2.079412043094635010e-01 1.634351164102554321e-01 -2.833196893334388733e-02 -1.155244484543800354e-01 -5.261297151446342468e-02 -4.439025372266769409e-02 4.155272245407104492e-01 2.126651555299758911e-01 -3.310783579945564270e-02 -1.165651157498359680e-01 1.542586535215377808e-01 -1.008654758334159851e-01 -6.218548864126205444e-03 7.692840695381164551e-02 4.407965019345283508e-02 8.246963843703269958e-03
1.922825002111494541e-03 -1.845838129520416260e-01 -3.222778141498565674e-01 2.608843334019184113e-02 2.417552024126052856e-01 -1.648260951042175293e-01 1.986362934112548828e-01 -7.348389178514480591e-02 1.509379744529724121e-01 2.921567298471927643e-02 3.199633359909057617e-01 4.321776628494262695e-01 1.244440451264381409e-01 -9.376820921897888184e-02 -1.889624595642089844e-01 1.171549782156944275e-01 -1.742144674062728882e-01 2.397116720676422119e-01 3.477438911795616150e-02 -2.378571629524230957e-01 -5.752511788159608841e-03 -2.381119281053543091e-01 -3.646566346287727356e-02 1.041671112179756165e-01 2.273753881454467773e-01 -1.867807656526565552e-01 9.826597571372985840e-02 4.655088856816291809e-02 -1.603114455938339233e-01 -5.963134393095970154e-02 -1.488295476883649826e-02 4.489850252866744995e-02
1.192342787981033325e-01 -1.111905723810195923e-01 -7.464956957846879959e-03 -1.411202698945999146e-01 3.185371160507202148e-01 1.122243329882621765e-01 2.088035494089126587e-01 -9.451135247945785522e-02 -3.430327773094177246e-01 -8.440109342336654663e-02 3.895012736320495605e-01 1.937770694494247437e-01 1.894700825214385986e-01 -1.212573722004890442e-01 8.599722385406494141e-02 -7.272547483444213867e-02 1.602897197008132935e-01 -5.876767914742231369e-03 2.445907443761825562e-01 -2.113758819177746773e-03 1.419514119625091553e-01 -8.154672384262084961e-02 -1.814183741807937622e-01 1.799841783940792084e-02 -1.641990393400192261e-01 -7.895651459693908691e-02 -6.114315986633300781e-02 -2.986090481281280518e-01 -2.718088924884796143e-01 -2.459732443094253540e-01 1.649272069334983826e-02 5.626530572772026062e-02
-1.164741963148117065e-01 -6.955547630786895752e-02 1.149622723460197449e-01 -2.944511771202087402e-01 1.447442919015884399e-01 3.838261663913726807e-01 3.453356027603149414e-02 -1.539758741855621338e-01 -2.595335543155670166e-01 1.020587235689163208e-01 1.286273151636123657e-01 3.263401389122009277e-01 1.273868978023529053e-02 3.728793235495686531e-03 1.355679333209991455e-01 -9.687384963035583496e-02 2.320082113146781921e-02 3.662365376949310303e-01 -2.190742492675781250e-01 -1.995385289192199707e-01 3.976119682192802429e-02 -8.609360456466674805e-02 1.595185399055480957e-01 1.874168962240219116e-01 8.918632566928863525e-02 -1.990718990564346313e-01 -2.167677432298660278e-01 1.013466864824295044e-01 1.263420432806015015e-01 -7.567943632602691650e-02 -4.244397208094596863e-02 -1.984238475561141968e-01
4.263281449675559998e-02 -2.213153243064880371e-01 -1.522702127695083618e-01 -4.567071795463562012e-02 -1.227165237069129944e-01 2.057409882545471191e-01 4.938635528087615967e-01 1.834045797586441040e-01 -4.010457545518875122e-02 1.988147050142288208e-01 5.516862869262695312e-02 2.358302623033523560e-01 3.537429869174957275e-01 1.285311281681060791e-01 1.142362505197525024e-01 -1.490259021520614624e-01 -4.648696258664131165e-02 7.370756566524505615e-02 1.228834837675094604e-01 6.511279195547103882e-02 1.481669098138809204e-01 -9.343359619379043579e-02 3.025738522410392761e-02 -1.930094957351684570e-01 -1.106448322534561157e-01 7.667747139930725098e-02 1.276986300945281982e-01 -1.080489978194236755e-01 -2.749257683753967285e-01 -6.095264852046966553e-02 2.443336844444274902e-01 -1.772225201129913330e-01
-8.680894225835800171e-02 -1.417581290006637573e-01 2.977423742413520813e-02 4.638380184769630432e-02 2.540941536426544189e-01 3.585647344589233398e-01 3.268239200115203857e-01 1.509498059749603271e-02 -9.486296772956848145e-02 1.129150688648223877e-01 2.060889005661010742e-01 -5.419318750500679016e-02 1.459137350320816040e-01 8.824589848518371582e-02 -6.815560627728700638e-03 1.993465423583984375e-01 2.962643280625343323e-02 5.638872459530830383e-02 1.060494184494018555e-01 -1.074013561010360718e-01 2.078547477722167969e-01 -3.720741868019104004e-01 1.571574807167053223e-01 1.552846729755401611e-01 -2.800093591213226318e-01 -7.361561059951782227e-02 -2.140086442232131958e-01 1.420332640409469604e-01 -1.167278066277503967e-01 -1.197524741291999817e-01 -2.872532606124877930e-01 -1.247517243027687073e-01
1.693063229322433472e-01 -1.458513736724853516e-01 6.979924440383911133e-02 1.119689494371414185e-01 2.522580921649932861e-01 1.575602591037750244e-01 2.073430567979812622e-01 1.084812805056571960e-01 8.735950104892253876e-03 2.384838908910751343e-01 2.500549256801605225e-01 1.746358126401901245e-01 2.952398061752319336e-01 2.816010415554046631e-01 -5.081060156226158142e-02 -1.917727291584014893e-01 -7.798554748296737671e-02 2.815868556499481201e-01 -1.072819530963897705e-01 -2.294617146253585815e-01 1.850436478853225708e-01 -1.416525244712829590e-01 -8.592507988214492798e-02 9.106956422328948975e-02 2.454801499843597412e-01 7.549053430557250977e-02 1.427209973335266113e-01 -8.914797008037567139e-02 6.771924346685409546e-02 -3.360898792743682861e-01 -4.467520862817764282e-02 1.738048531115055084e-02
3.958412632346153259e-02 -4.749400168657302856e-02 -1.841988563537597656e-01 5.725422129034996033e-02 2.878826558589935303e-01 2.254724949598312378e-01 1.925297230482101440e-01 -1.973398029804229736e-01 -1.372730880975723267e-01 -8.900522254407405853e-03 1.847889721393585205e-01 4.697988554835319519e-02 1.518149822950363159e-01 5.986553058028221130e-02 1.922309845685958862e-01 -2.799765672534704208e-03 -2.602422982454299927e-02 1.191060245037078857e-01 -3.323495686054229736e-01 -7.769919186830520630e-02 -3.315180167555809021e-02 -1.239096075296401978e-01 4.962909966707229614e-02 2.319990284740924835e-02 -3.332218527793884277e-01 -3.832048773765563965e-01 1.013015061616897583e-01 -1.178704574704170227e-01 -2.315654307603836060e-01 9.565161541104316711e-03 3.552056550979614258e-01 1.328211426734924316e-01
8.917246758937835693e-02 -1.158419698476791382e-01 5.114651285111904144e-03 -6.190649047493934631e-02 1.097007766366004944e-01 1.263388544321060181e-01 1.170217767357826233e-01 6.326262652873992920e-02 -1.782544329762458801e-02 3.968936502933502197e-01 3.908857405185699463e-01 2.470577359199523926e-01 1.155393496155738831e-01 3.018051087856292725e-01 9.863158315420150757e-02 -1.396801788359880447e-03 -9.646710753440856934e-02 8.757518976926803589e-02 -3.334396705031394958e-02 -3.806903958320617676e-01 2.892116010189056396e-01 -2.330711344256997108e-03 -4.727777466177940369e-02 3.431234881281852722e-02 3.761121630668640137e-01 1.450530346482992172e-02 1.983174532651901245e-01 -6.789182126522064209e-02 -6.834089756011962891e-02 1.861504465341567993e-02 1.333349104970693588e-02 4.860746487975120544e-02
3.403811529278755188e-02 -2.754724025726318359e-01 9.976970404386520386e-02 -3.095886856317520142e-02 7.155423518270254135e-03 8.245835453271865845e-02 3.130168020725250244e-01 -6.404368579387664795e-02 -2.564053609967231750e-02 2.468027174472808838e-01 -6.287679821252822876e-02 1.611234694719314575e-01 1.609770506620407104e-01 -5.102572590112686157e-02 -5.466510192491114140e-04 8.359473943710327148e-02 6.439605727791786194e-03 -6.604277342557907104e-02 6.221365928649902344e-02 -2.184766381978988647e-01 7.069575041532516479e-02 -2.387816160917282104e-01 9.389477223157882690e-02 1.396981626749038696e-01 -2.749161720275878906e-01 -5.064578056335449219e-01 -2.242441624402999878e-01 4.725468903779983521e-02 -2.123233675956726074e-01 2.082906812429428101e-01 1.419427245855331421e-01 -1.912076175212860107e-01
1.466460525989532471e-01 -1.724586933851242065e-01 -1.757229268550872803e-01 -2.204355597496032715e-01 1.113937497138977051e-01 2.213443070650100708e-01 1.988925784826278687e-01 2.361798882484436035e-01 5.165974423289299011e-02 -1.294903308153152466e-01 3.126811683177947998e-01 3.565939068794250488e-01 -1.670332998037338257e-01 1.085830330848693848e-01 -4.057430475950241089e-02 -4.493366181850433350e-02 -5.296412482857704163e-02 2.432524412870407104e-01 -9.718564152717590332e-02 3.437108546495437622e-02 1.854317262768745422e-02 -3.119110465049743652e-01 1.830118745565414429e-01 -4.750994965434074402e-02 1.858471035957336426e-01 -1.628195345401763916e-01 -1.100309118628501892e-01 -2.232761085033416748e-01 -2.118244916200637817e-01 1.099810525774955750e-01 -1.370646059513092041e-01 -1.416825801134109497e-01
1.349923759698867798e-02 -1.180106624960899353e-01 -9.814235568046569824e-02 -2.380972355604171753e-01 3.047955334186553955e-01 1.723574250936508179e-01 4.557224363088607788e-02 3.109033405780792236e-02 -5.742854624986648560e-02 2.815587818622589111e-01 3.077217936515808105e-01 -2.771562151610851288e-02 1.924131214618682861e-01 8.899565041065216064e-02 -1.837420761585235596e-01 -1.406582258641719818e-02 2.600979506969451904e-01 7.486835867166519165e-02 -1.157783865928649902e-01 -2.806591391563415527e-01 -2.301255315542221069e-01 -1.833784282207489014e-01 9.472207725048065186e-02 -7.056254148483276367e-02 1.871377974748611450e-02 -3.044297099113464355e-01 1.948605179786682129e-01 -2.339448034763336182e-01 -2.049713134765625000e-01 -3.223299235105514526e-02 3.782964125275611877e-02 -2.019974440336227417e-01
2.035305351018905640e-01 -4.601094499230384827e-02 -1.557874530553817749e-01 -2.035119682550430298e-01 -1.507506147027015686e-02 2.690190374851226807e-01 1.667605340480804443e-01 -3.844815865159034729e-02 -7.306672632694244385e-02 -8.846846967935562134e-02 5.129759311676025391e-01 2.958633005619049072e-01 3.408853709697723389e-02 1.349284052848815918e-01 5.453710258007049561e-02 -3.325211629271507263e-02 -1.041314303874969482e-01 1.245039850473403931e-01 -3.634669184684753418e-01 -8.561770617961883545e-02 -2.400948405265808105e-01 -2.014848142862319946e-01 2.039238065481185913e-01 -1.177579164505004883e-01 6.050744280219078064e-02 -3.361681848764419556e-02 -1.949423849582672119e-01 1.608774960041046143e-01 1.098130419850349426e-01 -4.706124309450387955e-03 -2.445334941148757935e-02 2.760319225490093231e-02
1.755474358797073364e-01 -5.349689722061157227e-02 2.275983616709709167e-02 -1.799552291631698608e-01 -1.247823834419250488e-01 1.206750646233558655e-01 2.674989104270935059e-01 -9.494366496801376343e-02 -2.131998836994171143e-01 2.273410409688949585e-01 3.158870637416839600e-01 3.576596379280090332e-01 1.849925667047500610e-01 -2.196587324142456055e-01 -6.009250879287719727e-02 -1.999449580907821655e-01 -1.743202097713947296e-02 1.063539013266563416e-01 1.837849617004394531e-01 -2.639980614185333252e-02 1.037926375865936279e-01 -1.752677261829376221e-01 -1.914002895355224609e-01 -2.448456287384033203e-01 2.560876011848449707e-01 -1.351749598979949951e-01 -1.552518159151077271e-01 -1.539324820041656494e-01 -8.754638582468032837e-02 1.767991632223129272e-01 2.421392500400543213e-02 1.284036338329315186e-01
-3.423239570111036301e-03 -2.211096435785293579e-01 -3.598811328411102295e-01 -7.023986428976058960e-02 7.180577516555786133e-02 1.778483390808105469e-01 3.653843402862548828e-01 7.368218153715133667e-02 1.227525621652603149e-01 -7.927998155355453491e-02 9.152875095605850220e-02 2.386761754751205444e-01 1.357246488332748413e-01 8.911177515983581543e-03 -1.999495923519134521e-02 -1.584473103284835815e-01 -3.244943618774414062e-01 3.619968146085739136e-02 2.034929394721984863e-02 -2.166722416877746582e-01 3.664097050204873085e-03 -2.272427082061767578e-01 -1.578222662210464478e-01 6.211622059345245361e-02 -2.803966701030731201e-01 -3.014049232006072998e-01 -2.132468819618225098e-01 -1.015362143516540527e-01 8.861210942268371582e-02 -7.810984551906585693e-02 -9.223552048206329346e-02 -1.677136868238449097e-01
-3.401269763708114624e-02 -4.015986993908882141e-02 -9.019710123538970947e-02 -8.321968466043472290e-02 -1.990004330873489380e-01 8.683917671442031860e-02 1.328056305646896362e-01 7.993579842150211334e-03 -1.067736670374870300e-01 -1.179068069905042648e-02 2.336326986551284790e-01 4.355236887931823730e-01 -7.587202638387680054e-02 -1.777307242155075073e-01 1.122606620192527771e-01 -6.613010168075561523e-02 -1.035358309745788574e-01 4.437427520751953125e-01 1.315177083015441895e-01 -7.898062467575073242e-02 -1.479254513978958130e-01 -2.447472214698791504e-01 -1.532036960124969482e-01 8.064844459295272827e-02 -1.849293336272239685e-02 -7.491207867860794067e-02 5.654434487223625183e-02 1.043050363659858704e-02 -3.432770669460296631e-01 1.003354564309120178e-01 -6.189205870032310486e-02 3.511170446872711182e-01
1.408814936876296997e-01 -4.360746741294860840e-01 9.757033735513687134e-02 -2.712970040738582611e-02 5.332931876182556152e-02 2.412375062704086304e-01 9.458051621913909912e-02 -7.314654439687728882e-02 -3.686650693416595459e-01 1.728018373250961304e-02 2.845178842544555664e-01 1.345248222351074219e-01 -1.170197427272796631e-01 2.463187873363494873e-01 4.627034440636634827e-02 -9.409464895725250244e-02 2.604657411575317383e-01 -1.898386282846331596e-03 2.386064529418945312e-01 -2.904150784015655518e-01 -1.497796326875686646e-01 5.794968456029891968e-02 1.943569779396057129e-01 2.870442532002925873e-02 -1.300511211156845093e-01 1.653633415699005127e-01 1.113943085074424744e-01 -1.653030812740325928e-01 5.200811848044395447e-02 -1.468839198350906372e-01 4.417539015412330627e-02 -6.702378857880830765e-03
1.576379090547561646e-01 1.045214310288429260e-01 2.826247829943895340e-03 -3.541737794876098633e-01 2.253141403198242188e-01 1.805982589721679688e-01 2.028738409280776978e-01 -1.919522285461425781e-01 -3.685856759548187256e-01 2.019969820976257324e-01 1.378758549690246582e-01 9.495574980974197388e-02 1.034887209534645081e-01 7.185722142457962036e-02 3.530978560447692871e-01 -1.578254252672195435e-02 -7.167916744947433472e-02 3.474498391151428223e-01 -5.029322952032089233e-02 -3.125433996319770813e-02 -2.236087992787361145e-02 -6.482437998056411743e-02 2.630743384361267090e-01 1.639538258314132690e-01 -1.403074245899915695e-02 -6.976904720067977905e-02 -1.064304932951927185e-01 2.375270873308181763e-01 6.151008233428001404e-02 1.281681656837463379e-01 6.954326480627059937e-02 -6.239408254623413086e-02
-7.502139359712600708e-02 -1.131601408123970032e-01 -4.227520897984504700e-02 -1.863110810518264771e-01 2.368412464857101440e-01 -1.830926090478897095e-01 2.362352758646011353e-01 -5.494973659515380859e-01 -2.723314464092254639e-01 1.486075222492218018e-01 1.798566728830337524e-01 2.225905843079090118e-02 1.584092676639556885e-01 2.094570696353912354e-01 3.434533998370170593e-02 -2.032417207956314087e-01 -1.191084682941436768e-01 2.007969766855239868e-01 -1.796156354248523712e-02 4.287882521748542786e-02 7.660647481679916382e-02 -5.172448232769966125e-02 6.503191590309143066e-02 1.883858740329742432e-01 -9.811451286077499390e-02 -3.394129872322082520e-01 -6.850056350231170654e-02 -3.704630956053733826e-02 6.751608848571777344e-02 -1.995717547833919525e-02 -1.238583251833915710e-01 -3.211846947669982910e-02
1.525297574698925018e-02 9.495830535888671875e-02 4.781023040413856506e-02 3.075854154303669930e-03 1.833084821701049805e-01 1.102312952280044556e-01 3.354537189006805420e-01 -3.408154547214508057e-01 -9.219745546579360962e-02 1.512008160352706909e-01 2.729463577270507812e-01 -6.485932040959596634e-03 -6.265217810869216919e-02 -9.966377168893814087e-02 1.434180587530136108e-01 -1.583503782749176025e-01 -2.318456619977951050e-01 2.245687097311019897e-01 -1.646978221833705902e-02 -9.541895240545272827e-03 5.049239844083786011e-02 -1.169359311461448669e-01 3.829673230648040771e-01 3.949620723724365234e-01 -1.090950295329093933e-01 -2.436719536781311035e-01 5.573298037052154541e-02 5.244530737400054932e-03 -1.958187855780124664e-02 1.710526347160339355e-01 -7.820744812488555908e-02 -1.225295141339302063e-01
1.529101580381393433e-01 7.736773230135440826e-03 -7.445561140775680542e-02 -2.947688996791839600e-01 -1.636665165424346924e-01 2.388424873352050781e-01 1.298664510250091553e-01 1.232493221759796143e-01 -2.393036633729934692e-01 1.687036752700805664e-01 1.984122544527053833e-01 3.425997495651245117e-02 3.247503340244293213e-01 1.502219438552856445e-01 -9.149762243032455444e-02 -9.984925389289855957e-02 -2.720652222633361816e-01 2.318651527166366577e-01 1.340945959091186523e-01 8.133539557456970215e-02 1.953936368227005005e-01 -2.612442672252655029e-01 1.182937994599342346e-01 2.680395841598510742e-01 -1.295031309127807617e-01 -1.973935589194297791e-02 -7.842231541872024536e-02 -1.685769855976104736e-01 -1.984619945287704468e-01 -1.192111149430274963e-01 1.950786858797073364e-01 8.701645582914352417e-02
-2.132749855518341064e-01 -1.002221703529357910e-01 -3.905174881219863892e-02 -1.217028722167015076e-01 1.232038736343383789e-01 3.504695836454629898e-03 1.285442113876342773e-01 2.687754109501838684e-03 -3.096970617771148682e-01 2.002650797367095947e-01 3.911915421485900879e-01 1.352815330028533936e-01 -1.863923519849777222e-01 6.069144699722528458e-03 1.019781231880187988e-01 -3.066252470016479492e-01 -2.620738446712493896e-01 1.900123357772827148e-01 2.667690813541412354e-01 -1.069721654057502747e-01 1.167692169547080994e-01 1.176355183124542236e-01 2.581529617309570312e-01 2.984374761581420898e-01 1.772536151111125946e-02 -1.600409895181655884e-01 4.384646564722061157e-02 -7.384307682514190674e-02 4.065696615725755692e-03 1.085958629846572876e-01 1.793014258146286011e-01 -4.498923942446708679e-02
1.901272386312484741e-01 5.045617371797561646e-02 1.328458487987518311e-01 -3.105098307132720947e-01 1.005490124225616455e-01 -9.902066551148891449e-03 1.897663176059722900e-01 -1.487174332141876221e-01 -3.857998251914978027e-01 2.197188287973403931e-01 1.724428385496139526e-01 2.755123078823089600e-01 6.924162060022354126e-02 6.406878679990768433e-02 1.950155347585678101e-01 2.377651631832122803e-02 6.312176585197448730e-02 4.301868081092834473e-01 -9.205231070518493652e-02 4.435662552714347839e-02 3.314199298620223999e-02 -3.946362994611263275e-03 1.844396293163299561e-01 1.152070760726928711e-01 7.107827812433242798e-02 -2.889031767845153809e-01 -1.626578420400619507e-01 3.723953617736697197e-03 1.025787293910980225e-01 1.481801718473434448e-01 -1.022734306752681732e-02 -1.821663826704025269e-01
-1.298931986093521118e-02 -5.394501239061355591e-02 8.173512667417526245e-02 -2.621227642521262169e-03 1.511915475130081177e-01 1.274741888046264648e-01 1.187640652060508728e-01 6.346549093723297119e-02 -1.944084018468856812e-01 -3.014472723007202148e-01 5.070441961288452148e-01 1.999370008707046509e-01 2.999268174171447754e-01 1.795690506696701050e-01 2.135894000530242920e-01 -7.707444578409194946e-02 4.362004995346069336e-02 7.936722785234451294e-02 1.301243752241134644e-01 1.117209065705537796e-02 1.816603355109691620e-02 -8.589654415845870972e-02 -2.397306822240352631e-02 8.906354755163192749e-02 -1.322678178548812866e-01 -7.645390182733535767e-02 -2.907957136631011963e-01 -1.784867793321609497e-01 -2.746436893939971924e-01 -2.734694480895996094e-01 4.500427842140197754e-02 4.728228785097599030e-03
-7.224435359239578247e-02 -1.493613123893737793e-01 -5.110265314579010010e-02 3.040367178618907928e-02 1.671587079763412476e-01 3.757616281509399414e-01 2.146094888448715210e-01 1.620534509420394897e-01 -2.216865122318267822e-01 3.639205917716026306e-02 2.807485759258270264e-01 1.679234653711318970e-01 1.759905219078063965e-01 1.114929988980293274e-01 -2.587533593177795410e-01 6.192367523908615112e-02 -2.879042327404022217e-01 1.840365976095199585e-01 8.783873170614242554e-02 -2.081474959850311279e-01 9.992250800132751465e-02 -1.323423981666564941e-01 1.630424708127975464e-02 3.637324571609497070e-01 -1.304781436920166016e-01 2.683791518211364746e-01 2.477917447686195374e-02 -3.097737394273281097e-02 3.930496517568826675e-03 -1.874467432498931885e-01 -3.823683410882949829e-02 2.636669203639030457e-02
-1.986685246229171753e-01 2.424579858779907227e-01 7.156885415315628052e-02 -3.644136711955070496e-02 1.992833763360977173e-01 6.979364901781082153e-02 3.800110518932342529e-01 -1.855828166007995605e-01 -1.576221585273742676e-01 3.739142417907714844e-01 3.742575943470001221e-01 8.709345012903213501e-02 -6.434533745050430298e-02 -1.128877401351928711e-01 3.960260748863220215e-02 -9.512302279472351074e-02 -2.963883057236671448e-02 2.429226189851760864e-01 -5.462913587689399719e-02 -2.968537807464599609e-02 -8.644210547208786011e-02 6.496968120336532593e-02 2.079852223396301270e-01 2.553620040416717529e-01 -9.628729894757270813e-04 -1.938280761241912842e-01 3.182595595717430115e-02 -1.536570191383361816e-01 -1.896515786647796631e-01 1.793140470981597900e-01 -8.307159692049026489e-02 -1.044852286577224731e-01
-9.277649968862533569e-02 2.671779692173004150e-02 1.920126192271709442e-02 -1.529910415410995483e-01 -2.625513263046741486e-02 1.311267465353012085e-01 8.049501478672027588e-02 2.441469766199588776e-02 -1.727754324674606323e-01 -1.729394197463989258e-01 3.659520745277404785e-01 2.921963632106781006e-01 1.160422489047050476e-01 5.888969823718070984e-02 2.401938885450363159e-01 1.362298876047134399e-01 -2.555487677454948425e-02 7.870659977197647095e-02 4.335940629243850708e-02 -9.713190048933029175e-02 -7.926996052265167236e-02 -1.341892927885055542e-01 -1.224985122680664062e-01 -1.305702030658721924e-01 -3.574905097484588623e-01 -1.111263632774353027e-01 4.870764911174774170e-03 -4.138456284999847412e-01 -4.196390509605407715e-01 4.593139514327049255e-02 6.189212575554847717e-02 -4.141251370310783386e-02
1.949907690286636353e-01 1.207867860794067383e-01 3.038107976317405701e-02 -3.359092473983764648e-01 1.111462339758872986e-02 5.484601110219955444e-02 3.889286518096923828e-02 -2.040399014949798584e-01 -1.287461519241333008e-01 2.867211103439331055e-01 7.356137782335281372e-02 3.659231662750244141e-01 7.731518149375915527e-02 1.680143773555755615e-01 2.682347297668457031e-01 -4.736208543181419373e-02 -7.466901838779449463e-02 3.449328243732452393e-01 1.787224262952804565e-01 -9.310835599899291992e-02 -1.291898001909430604e-07 5.781985446810722351e-02 1.067811343818902969e-02 4.999325424432754517e-02 -2.447937279939651489e-01 -2.791925966739654541e-01 -2.176083326339721680e-01 1.114163622260093689e-01 1.658469252288341522e-02 1.924650669097900391e-01 7.439483702182769775e-02 -1.710150539875030518e-01
2.663297355175018311e-01 -2.464758157730102539e-01 1.375380437821149826e-02 -2.202943116426467896e-01 1.867644675076007843e-02 -1.050844229757785797e-02 2.054502516984939575e-01 -2.231331542134284973e-02 1.775584071874618530e-01 -1.470993738621473312e-02 1.750230491161346436e-01 7.320051640272140503e-02 6.126428022980690002e-02 9.534508734941482544e-02 2.092616260051727295e-01 -2.214213460683822632e-01 -1.369608938694000244e-01 5.531268659979104996e-03 2.097015231847763062e-01 -4.687558412551879883e-01 -1.426473110914230347e-01 -3.628109395503997803e-01 -2.414326742291450500e-02 -1.309240311384201050e-01 -1.487563550472259521e-01 -1.976502239704132080e-01 6.273903697729110718e-02 1.245796158909797668e-01 -2.381681650876998901e-01 2.971744164824485779e-02 4.553379490971565247e-02 -1.024962663650512695e-01
8.094566315412521362e-02 -2.857227921485900879e-01 -1.399785876274108887e-01 -2.496820986270904541e-01 3.264897689223289490e-02 -1.959966495633125305e-02 2.955457866191864014e-01 1.823115050792694092e-01 1.176858693361282349e-01 -8.868148177862167358e-02 4.160453379154205322e-01 2.218554317951202393e-01 -3.153624013066291809e-02 3.176344931125640869e-02 9.936816245317459106e-02 1.853752285242080688e-01 1.351253390312194824e-01 2.876375913619995117e-01 -2.355133593082427979e-01 -1.963639259338378906e-01 -9.191033989191055298e-02 -3.138664960861206055e-01 7.148979697376489639e-03 2.579831182956695557e-01 1.840795204043388367e-02 6.932137906551361084e-02 -1.898825727403163910e-02 -3.554745018482208252e-02 2.648297511041164398e-02 -6.951405853033065796e-02 -1.391177773475646973e-01 -1.316414028406143188e-01
1.316746026277542114e-01 -2.344390749931335449e-01 6.928946077823638916e-02 -3.811922967433929443e-01 -3.647368028759956360e-02 1.597244739532470703e-01 1.595049649477005005e-01 -2.734143473207950592e-02 -2.297322452068328857e-01 1.642682552337646484e-01 1.302165389060974121e-01 3.078443706035614014e-01 -6.392470747232437134e-02 -7.450933754444122314e-02 6.411246955394744873e-02 2.348670735955238342e-02 2.374287694692611694e-01 3.450931310653686523e-01 -1.313813775777816772e-02 -1.938343048095703125e-01 3.200490474700927734e-01 -2.625075876712799072e-01 1.951445080339908600e-02 1.472811102867126465e-01 -6.868100166320800781e-02 1.711333729326725006e-02 -1.181411743164062500e-01 -5.163789261132478714e-03 1.762310266494750977e-01 -1.944156438112258911e-01 1.335720866918563843e-01 -8.039916306734085083e-02
1.362351328134536743e-01 -1.855836063623428345e-01 2.623150944709777832e-01 -1.551114320755004883e-01 3.779076635837554932e-01 -3.599207103252410889e-02 1.744618266820907593e-01 1.439563482999801636e-01 1.144472956657409668e-01 1.284801065921783447e-01 2.666155695915222168e-01 2.918840646743774414e-01 1.923864334821701050e-01 1.522871851921081543e-01 2.103922814130783081e-01 -1.181314289569854736e-01 -2.627704143524169922e-01 -2.374033443629741669e-02 2.582370042800903320e-01 -4.835894331336021423e-02 8.249042928218841553e-02 -8.460193127393722534e-02 7.667867094278335571e-02 1.021035462617874146e-01 -5.403422750532627106e-03 -2.858059667050838470e-02 2.023527175188064575e-01 -1.408219039440155029e-01 -1.760817468166351318e-01 -2.922444939613342285e-01 -7.834434509277343750e-02 3.838927671313285828e-02
-7.045324891805648804e-02 -1.454736664891242981e-02 -2.850134372711181641e-01 -3.108936250209808350e-01 -7.108592544682323933e-04 1.654255390167236328e-01 5.202960968017578125e-02 -1.491860598325729370e-01 -3.622860014438629150e-01 2.189349532127380371e-01 9.175650775432586670e-02 3.425565659999847412e-01 -1.128082722425460815e-01 1.455367170274257660e-02 5.321672558784484863e-02 1.521138399839401245e-01 3.155872225761413574e-01 2.444450110197067261e-01 1.621463596820831299e-01 -1.819268763065338135e-01 -6.466809427365660667e-04 -7.382263988256454468e-02 1.444549709558486938e-01 8.218403905630111694e-02 -8.921806514263153076e-02 -1.181518584489822388e-01 1.102306917309761047e-01 8.950220048427581787e-02 3.203355148434638977e-02 -2.873657047748565674e-01 1.317462474107742310e-01 -1.609309315681457520e-01
-2.432710528373718262e-01 -2.049763947725296021e-01 -2.809156291186809540e-02 1.284836977720260620e-01 2.840204350650310516e-02 2.016996443271636963e-01 4.062937796115875244e-01 -7.806392014026641846e-02 -1.399024277925491333e-01 1.579148769378662109e-01 1.732972115278244019e-01 1.946393847465515137e-01 -3.510871157050132751e-02 2.616014182567596436e-01 9.787153452634811401e-02 -1.453426480293273926e-01 -1.791785359382629395e-01 1.437375545501708984e-01 -2.979972362518310547e-01 -4.019973427057266235e-02 -3.768540620803833008e-01 1.213005334138870239e-01 1.271193623542785645e-01 1.583651155233383179e-01 -5.180035531520843506e-02 -1.603634804487228394e-01 -8.033882081508636475e-02 -8.488249778747558594e-02 -1.556448042392730713e-01 6.925022602081298828e-02 9.129457920789718628e-02 -1.883643418550491333e-01
1.467992067337036133e-01 -2.687945067882537842e-01 -3.947286307811737061e-01 9.357354789972305298e-02 1.567104607820510864e-01 2.006392031908035278e-01 2.971231639385223389e-01 1.957181245088577271e-01 2.093745023012161255e-02 -1.253504604101181030e-01 2.356964498758316040e-01 2.962322235107421875e-01 -3.976451978087425232e-02 9.155617654323577881e-02 -1.554505228996276855e-01 -6.016224995255470276e-02 -2.100883722305297852e-01 2.447921335697174072e-01 1.319993287324905396e-01 -4.264039918780326843e-02 -7.682216167449951172e-02 -2.958983778953552246e-01 1.503578871488571167e-01 8.690113574266433716e-02 3.399593755602836609e-02 -1.543705016374588013e-01 -4.765390604734420776e-02 -4.104231670498847961e-02 -2.010561078786849976e-01 1.900558024644851685e-01 3.671797690913081169e-03 -2.462760545313358307e-02
-5.113909021019935608e-02 -3.363041952252388000e-02 -2.208904176950454712e-01 -6.592474132776260376e-02 5.176160857081413269e-02 2.300032973289489746e-01 4.960992187261581421e-02 -2.594718933105468750e-01 -3.480709493160247803e-01 2.908997535705566406e-01 1.234261393547058105e-01 2.145994454622268677e-01 -7.689456641674041748e-02 2.161313742399215698e-01 2.175928801298141479e-01 -1.124648451805114746e-01 9.479010850191116333e-02 1.719940453767776489e-01 4.744239617139101028e-03 -1.512579917907714844e-01 -8.535156957805156708e-03 -2.550538182258605957e-01 2.964642047882080078e-01 -1.717250645160675049e-01 4.665412753820419312e-02 1.250308100134134293e-02 -1.302633434534072876e-01 -9.550298005342483521e-02 6.543265283107757568e-02 4.745805263519287109e-02 3.635030984878540039e-02 3.972557485103607178e-01
-1.495439112186431885e-01 -2.145338356494903564e-01 2.893106937408447266e-01 -2.975018918514251709e-01 -8.118161559104919434e-02 2.324911355972290039e-01 8.265006355941295624e-03 9.333537518978118896e-02 -9.561377018690109253e-02 1.654899418354034424e-01 5.055150985717773438e-01 1.319521013647317886e-02 8.296934515237808228e-02 -5.945892632007598877e-02 1.452134400606155396e-01 -2.927147448062896729e-01 2.538659870624542236e-01 1.172266528010368347e-01 2.258826047182083130e-02 -5.575750395655632019e-02 2.034419924020767212e-01 -6.780083477497100830e-02 4.082194715738296509e-02 -5.797716230154037476e-02 -1.353138685226440430e-01 -2.679753899574279785e-01 -4.805087298154830933e-02 -1.996642202138900757e-01 6.013318896293640137e-02 5.765759944915771484e-02 -3.765797987580299377e-02 8.407362550497055054e-02
-8.345752954483032227e-02 -1.966693252325057983e-01 -5.028168484568595886e-02 -2.737008929252624512e-01 2.193472087383270264e-01 6.670879572629928589e-02 4.137610495090484619e-01 -4.896554350852966309e-02 -1.905383467674255371e-01 2.684265673160552979e-01 2.187615185976028442e-01 4.020825028419494629e-02 -4.506149142980575562e-02 1.939390003681182861e-01 -1.798198670148849487e-01 -1.230156347155570984e-01 -1.873238980770111084e-01 9.411980211734771729e-02 -1.352800130844116211e-01 -3.600673079490661621e-01 2.138468623161315918e-01 3.586176782846450806e-02 -5.910532176494598389e-02 5.984995514154434204e-02 1.727394312620162964e-01 1.257036179304122925e-01 2.724330425262451172e-01 -2.582571282982826233e-02 -1.502528339624404907e-01 -9.906400740146636963e-02 -3.561698645353317261e-02 7.509618252515792847e-02
-6.633419543504714966e-02 -3.186579421162605286e-02 -1.166692599654197693e-01 1.383693516254425049e-01 -1.542630493640899658e-01 3.163225650787353516e-01 -1.974618993699550629e-02 -4.737544432282447815e-02 -1.372417807579040527e-01 2.170798480510711670e-01 2.046261578798294067e-01 3.704032301902770996e-01 2.106644660234451294e-01 1.843338608741760254e-01 2.703864686191082001e-02 2.418976128101348877e-01 -1.693089865148067474e-02 2.399412989616394043e-01 -8.390856534242630005e-02 -3.461337685585021973e-01 3.738983273506164551e-01 -1.555438041687011719e-01 1.912572383880615234e-01 1.347209662199020386e-01 6.078936625272035599e-03 1.036765202879905701e-01 4.733909294009208679e-02 -9.825749695301055908e-02 -8.556718379259109497e-02 -8.532436192035675049e-02 -6.892927736043930054e-02 -8.506901562213897705e-02
-1.730746217072010040e-02 -1.783077567815780640e-01 1.761560700833797455e-02 -1.835642307996749878e-01 1.165535673499107361e-01 3.960016071796417236e-01 7.342320680618286133e-02 -2.312616407871246338e-01 -9.358918666839599609e-02 1.269941776990890503e-02 1.203672774136066437e-02 4.550862610340118408e-01 -2.271601557731628418e-01 1.062168702483177185e-01 2.906937897205352783e-02 -2.302213609218597412e-01 1.388648059219121933e-02 1.072348058223724365e-01 -1.697463989257812500e-01 -2.829890549182891846e-01 1.219036951661109924e-01 -1.778201609849929810e-01 -9.777595102787017822e-02 2.599582672119140625e-01 -9.339988976716995239e-02 -1.889345198869705200e-01 -1.727625429630279541e-01 3.717976063489913940e-02 5.405358597636222839e-02 -1.106689199805259705e-01 9.872133284807205200e-02 1.641782075166702271e-01
8.440154790878295898e-02 1.681156605482101440e-01 9.073982387781143188e-02 -5.706723406910896301e-02 1.246421858668327332e-01 -2.203248254954814911e-02 7.473543286323547363e-02 -3.365605175495147705e-01 -3.383899331092834473e-01 5.447249487042427063e-02 3.637703359127044678e-01 3.568610846996307373e-01 1.683221012353897095e-01 9.912530332803726196e-02 -1.398756802082061768e-01 -2.906732074916362762e-02 -7.651856541633605957e-02 4.639657214283943176e-02 -1.553108543157577515e-02 -1.249245256185531616e-01 -3.151727467775344849e-02 -1.769686490297317505e-01 1.210391595959663391e-01 -3.917621448636054993e-02 -1.587046384811401367e-01 -1.122288778424263000e-01 -3.999134153127670288e-02 2.035944908857345581e-01 1.669477820396423340e-01 -3.717113435268402100e-01 -1.379445940256118774e-01 2.103998810052871704e-01
9.157492220401763916e-02 -3.962021768093109131e-01 -7.899765670299530029e-02 -1.357777863740921021e-01 -1.135606318712234497e-01 -1.989921331405639648e-01 2.114513218402862549e-01 1.102958023548126221e-01 -1.162534728646278381e-01 -3.185758590698242188e-01 4.374166429042816162e-01 2.290142923593521118e-01 1.020012870430946350e-01 1.365137994289398193e-01 2.018379569053649902e-01 -4.688723385334014893e-02 8.929515257477760315e-03 3.763874992728233337e-02 1.416412144899368286e-01 -1.664875894784927368e-01 6.809985637664794922e-02 -5.103059858083724976e-02 1.800487935543060303e-01 -7.444234099239110947e-03 -1.421180069446563721e-01 -1.462575495243072510e-01 1.946787834167480469e-01 2.207974940538406372e-01 -1.032240837812423706e-01 -1.534167528152465820e-01 -8.519429713487625122e-02 1.055735796689987183e-01
9.574963897466659546e-02 -8.304380625486373901e-02 -2.658315934240818024e-02 1.002475153654813766e-02 1.027187928557395935e-01 2.083602845668792725e-01 2.357897162437438965e-01 -2.777430042624473572e-02 -1.077068317681550980e-02 1.224393844604492188e-01 1.741275489330291748e-01 2.291550338268280029e-01 5.233932137489318848e-01 9.355904906988143921e-02 1.044568419456481934e-01 -1.937407441437244415e-02 2.518003284931182861e-01 1.276670843362808228e-01 -4.128002561628818512e-03 -1.539929062128067017e-01 9.725639969110488892e-02 9.811966866254806519e-02 -1.314333528280258179e-01 1.706633716821670532e-01 -1.196818612515926361e-02 -1.889094114303588867e-01 1.847270429134368896e-01 -1.564479470252990723e-01 -4.281569421291351318e-01 -1.356042623519897461e-01 1.060302183032035828e-01 6.764386594295501709e-02
4.279469326138496399e-02 -1.051615402102470398e-01 -9.563175588846206665e-02 3.384744003415107727e-02 -1.775338202714920044e-01 2.262204943690448999e-04 2.189603447914123535e-01 -2.947181276977062225e-02 -1.464493721723556519e-01 -3.113584220409393311e-01 5.946680307388305664e-01 1.279745101928710938e-01 8.969518542289733887e-02 3.778064996004104614e-02 1.933666467666625977e-01 -2.413669675588607788e-01 -1.137313544750213623e-01 7.003657519817352295e-02 1.241064909845590591e-02 -1.740470081567764282e-01 1.195906400680541992e-01 -1.348346769809722900e-01 1.884590648114681244e-02 -1.996573209762573242e-01 -1.795832812786102295e-01 -2.198703885078430176e-01 -1.289061158895492554e-01 2.020186185836791992e-01 3.237079083919525146e-02 -1.885354220867156982e-01 2.279832586646080017e-02 8.274182677268981934e-02
2.340040355920791626e-01 -1.005766093730926514e-01 6.226704642176628113e-02 -1.144096255302429199e-01 4.269892871379852295e-01 7.219813019037246704e-02 2.560284733772277832e-01 5.863903835415840149e-02 1.924448311328887939e-01 1.000940129160881042e-01 2.391015738248825073e-01 2.499548047780990601e-01 8.432790637016296387e-02 1.206213310360908508e-01 1.772846579551696777e-01 -1.707948893308639526e-01 -1.782732605934143066e-01 8.338353782892227173e-02 2.254735231399536133e-01 -2.711810767650604248e-01 -2.031220681965351105e-02 6.812126934528350830e-02 1.975428313016891479e-01 3.845133632421493530e-02 5.721058323979377747e-02 9.940972924232482910e-02 2.153607904911041260e-01 -8.312708884477615356e-02 -1.263767927885055542e-01 -2.808469831943511963e-01 2.021927088499069214e-01 4.284737259149551392e-02
1.654381752014160156e-01 -1.136545911431312561e-01 1.391289234161376953e-01 1.598062217235565186e-01 1.538854539394378662e-01 -3.644065558910369873e-02 2.377536594867706299e-01 -2.639620006084442139e-01 -7.691603153944015503e-02 1.227191686630249023e-01 2.187770307064056396e-01 3.248846530914306641e-01 2.793288230895996094e-01 -6.512162089347839355e-02 1.421011090278625488e-01 8.299971371889114380e-02 1.234631314873695374e-01 6.546534597873687744e-02 8.272404223680496216e-02 -9.706230461597442627e-02 5.016503483057022095e-02 -3.433291986584663391e-02 2.138908654451370239e-01 -7.580532133579254150e-02 -1.603135913610458374e-01 -2.474684268236160278e-01 -9.517905302345752716e-03 -8.865240961313247681e-02 -2.786588370800018311e-01 1.498656272888183594e-01 4.335796833038330078e-01 7.676576822996139526e-02
1.379027515649795532e-01 -5.698996596038341522e-03 9.338290989398956299e-02 -9.566408395767211914e-02 9.898875653743743896e-02 1.701299846172332764e-01 2.652308046817779541e-01 -2.316401004791259766e-01 -3.046081364154815674e-01 -1.429181843996047974e-01 4.460009038448333740e-01 7.549847662448883057e-02 1.927243471145629883e-01 -5.400548130273818970e-02 2.134642750024795532e-01 -1.424917727708816528e-01 1.393442153930664062e-01 1.352251917123794556e-01 2.405708730220794678e-01 1.307621300220489502e-01 1.544055491685867310e-01 -1.243096292018890381e-01 -1.010909527540206909e-01 1.443074345588684082e-01 -1.146265789866447449e-01 -2.317833006381988525e-01 6.986709684133529663e-02 -1.208184286952018738e-01 -2.742930948734283447e-01 -1.209549978375434875e-01 6.246107816696166992e-02 1.159694790840148926e-01
-7.916803658008575439e-02 -1.634326577186584473e-02 1.660771369934082031e-01 -1.423819810152053833e-01 2.702572643756866455e-01 2.216043323278427124e-01 1.200166940689086914e-01 -1.856340616941452026e-01 7.481122761964797974e-02 4.449584521353244781e-03 9.418507665395736694e-02 2.626336514949798584e-01 4.291374981403350830e-01 1.559846252202987671e-01 7.356892526149749756e-02 -2.479445487260818481e-01 -5.844621360301971436e-02 4.606597125530242920e-02 1.330701410770416260e-01 -1.204541251063346863e-01 1.624931693077087402e-01 2.195494249463081360e-02 7.189213484525680542e-02 -5.845385044813156128e-02 -8.058775216341018677e-02 -4.010429084300994873e-01 -1.266744583845138550e-01 -5.263671278953552246e-03 -1.360089480876922607e-01 1.195648834109306335e-01 3.335554599761962891e-01 -1.227732598781585693e-01
-1.975502260029315948e-02 -2.539259493350982666e-01 -1.169430166482925415e-01 1.221018433570861816e-01 3.944925665855407715e-01 2.752022445201873779e-01 1.356613785028457642e-01 2.772486954927444458e-02 9.330357611179351807e-02 -2.059798873960971832e-02 2.019089609384536743e-01 3.302081227302551270e-01 2.363423854112625122e-01 -1.320698857307434082e-01 -2.382077127695083618e-01 -2.053622156381607056e-01 9.286738932132720947e-02 2.515174746513366699e-01 -1.101128980517387390e-01 -1.939312070608139038e-01 3.177859261631965637e-02 -2.215889990329742432e-01 4.898865520954132080e-02 6.846488267183303833e-02 1.062354072928428650e-02 1.260102689266204834e-01 4.927243106067180634e-03 3.119984269142150879e-01 3.650678088888525963e-03 8.090039342641830444e-02 9.885113686323165894e-03 -1.613358259201049805e-01
-1.278243660926818848e-01 -3.949297070503234863e-01 3.173929825425148010e-02 -3.764942288398742676e-01 1.331652551889419556e-01 -5.396450310945510864e-02 -2.674168348312377930e-02 -1.683773547410964966e-01 3.544755280017852783e-02 -3.272544220089912415e-02 6.038787588477134705e-02 3.023956418037414551e-01 3.397826850414276123e-01 2.494485676288604736e-01 1.102939024567604065e-01 1.558291018009185791e-01 -1.025847792625427246e-01 6.334158033132553101e-02 1.012564972043037415e-01 -1.256908774375915527e-01 -7.415807247161865234e-02 -2.681978642940521240e-01 4.571299999952316284e-02 -4.578772187232971191e-02 -9.766446053981781006e-02 -3.599178194999694824e-01 -1.624130830168724060e-02 -3.448399947956204414e-03 -1.081991791725158691e-01 -2.998856361955404282e-03 -8.887538313865661621e-02 2.061821967363357544e-01
5.611327290534973145e-02 -2.618308365345001221e-01 1.257328093051910400e-01 -2.409351319074630737e-01 1.995057240128517151e-02 1.924704313278198242e-01 1.123236119747161865e-01 1.078373640775680542e-01 -5.207545682787895203e-02 -5.617149174213409424e-02 -1.171099096536636353e-01 5.239263772964477539e-01 2.149794250726699829e-01 -9.607707709074020386e-02 1.937133520841598511e-01 -5.401040613651275635e-02 -5.056345462799072266e-02 1.950164139270782471e-01 2.297944761812686920e-02 -2.476038634777069092e-01 2.379866093397140503e-01 -2.056640982627868652e-01 8.955821394920349121e-02 -1.808516681194305420e-01 -9.759943187236785889e-02 -1.625011563301086426e-01 1.964556127786636353e-01 1.652660965919494629e-02 -1.131774038076400757e-01 -1.623795777559280396e-01 1.627932488918304443e-01 1.421768218278884888e-01
-1.023443490266799927e-01 -2.061425298452377319e-01 -1.938673555850982666e-01 -2.065857350826263428e-01 9.489557147026062012e-02 6.906709074974060059e-02 8.500865846872329712e-02 -1.703681051731109619e-01 -7.088577002286911011e-02 2.070574015378952026e-01 1.996853500604629517e-01 2.536757290363311768e-01 -2.473280131816864014e-01 8.850096166133880615e-02 2.174957543611526489e-01 1.745939701795578003e-01 1.840902715921401978e-01 1.484242379665374756e-01 1.750083416700363159e-01 1.639918535947799683e-01 5.597109720110893250e-02 -2.471337616443634033e-01 2.504608035087585449e-01 3.778944611549377441e-01 4.266420379281044006e-02 -3.061049580574035645e-01 3.062649071216583252e-02 7.534533739089965820e-02 -9.804823249578475952e-02 8.559458889067173004e-03 -1.332458108663558960e-01 7.118832319974899292e-02
-1.086255609989166260e-01 -2.957240343093872070e-01 2.563718259334564209e-01 -8.377275615930557251e-02 6.856465246528387070e-03 1.923943459987640381e-01 5.952923372387886047e-02 3.352273255586624146e-03 -1.412423700094223022e-01 7.276929169893264771e-02 2.569456994533538818e-01 1.185279414057731628e-01 3.142043054103851318e-01 -1.110456064343452454e-01 -3.698141872882843018e-02 7.484912127256393433e-02 2.647224441170692444e-02 9.388382732868194580e-02 2.945330925285816193e-02 -3.710469007492065430e-01 -1.073256582021713257e-01 -5.406022444367408752e-02 2.871137559413909912e-01 -2.065796554088592529e-01 -9.450704604387283325e-02 -2.403308153152465820e-01 2.912063896656036377e-02 -1.806655675172805786e-01 -1.893644928932189941e-01 7.357031852006912231e-02 -7.563377171754837036e-02 -3.595359325408935547e-01
4.623887687921524048e-02 -1.634752154350280762e-01 1.553310360759496689e-02 -1.824562847614288330e-01 1.656229645013809204e-01 6.066712364554405212e-02 3.344084694981575012e-02 -6.217109970748424530e-03 -2.479118481278419495e-02 1.657380014657974243e-01 -3.321445360779762268e-02 4.160143136978149414e-01 9.183983504772186279e-02 5.512498319149017334e-02 4.726408421993255615e-01 -1.394995152950286865e-01 1.061629951000213623e-01 1.371134966611862183e-01 1.273484528064727783e-01 -1.482386589050292969e-01 -1.230749636888504028e-01 4.167081788182258606e-02 2.292065173387527466e-01 -6.742344051599502563e-02 -7.560139638371765614e-04 -3.144569694995880127e-01 3.609800636768341064e-01 -2.213840633630752563e-01 -1.094512417912483215e-01 8.449361473321914673e-02 9.586105495691299438e-02 4.726481623947620392e-03
2.653136253356933594e-01 9.685170650482177734e-02 2.796608721837401390e-03 -7.646857202053070068e-02 8.090988732874393463e-03 -3.978285938501358032e-02 2.812154591083526611e-01 8.958368748426437378e-02 -2.424675524234771729e-01 1.138183027505874634e-01 5.111831426620483398e-01 1.924661174416542053e-02 2.874524593353271484e-01 4.084936901926994324e-02 7.211283594369888306e-02 7.393378019332885742e-02 1.811728775501251221e-01 3.280912041664123535e-01 1.877689659595489502e-01 -1.190268248319625854e-02 -1.970615833997726440e-01 -2.348788976669311523e-01 1.972669363021850586e-01 4.633304104208946228e-02 2.264976873993873596e-02 3.145013004541397095e-02 1.040277406573295593e-01 -7.405726611614227295e-02 -3.287228941917419434e-02 -1.771113723516464233e-01 -7.785201072692871094e-02 1.731550693511962891e-01
-1.488500460982322693e-02 -5.898284539580345154e-02 7.354841381311416626e-02 -3.357155919075012207e-01 1.012558043003082275e-01 8.930217474699020386e-02 1.204682067036628723e-01 -1.611133217811584473e-01 -4.184151440858840942e-02 7.669090479612350464e-02 1.567684412002563477e-01 4.413427710533142090e-01 -2.280399203300476074e-01 -4.769575223326683044e-02 3.849929943680763245e-02 -1.419952064752578735e-01 -1.378964260220527649e-02 2.509688436985015869e-01 -1.760893762111663818e-01 -7.788679748773574829e-02 -6.336829811334609985e-02 -2.564660608768463135e-01 9.907164424657821655e-02 2.270696610212326050e-01 -2.999709732830524445e-02 -2.191297709941864014e-01 -1.349317431449890137e-01 2.198670953512191772e-01 2.728302590548992157e-02 -2.814405858516693115e-01 4.709620773792266846e-02 -2.958394289016723633e-01
1.960872113704681396e-01 1.310627255588769913e-02 -3.911057487130165100e-02 7.031769305467605591e-02 6.343160569667816162e-02 5.268316715955734253e-02 4.720438718795776367e-01 -2.183346450328826904e-01 -3.971897065639495850e-02 -8.382365107536315918e-02 2.676025927066802979e-01 1.566231716424226761e-03 3.817061781883239746e-01 7.025687396526336670e-02 -9.625644981861114502e-02 -7.009597867727279663e-02 -6.085634976625442505e-02 5.283017829060554504e-02 7.659303396940231323e-02 -1.185217350721359253e-01 1.095229014754295349e-01 -1.107025444507598877e-01 6.887962669134140015e-02 2.034469991922378540e-01 -4.352499544620513916e-02 -1.887633353471755981e-01 6.766649335622787476e-02 4.606940783560276031e-03 -3.098707497119903564e-01 -3.568811118602752686e-01 2.646140158176422119e-01 1.590860448777675629e-02
-3.385412693023681641e-01 9.537228196859359741e-02 -1.581044197082519531e-01 -7.031589001417160034e-02 -4.426269233226776123e-02 1.019884347915649414e-01 2.494563758373260498e-01 -2.951481640338897705e-01 -5.696114897727966309e-02 3.355495333671569824e-01 3.038930892944335938e-01 1.523092091083526611e-01 1.110696718096733093e-01 -1.542324870824813843e-01 1.666457653045654297e-01 -1.983153969049453735e-01 -1.663967818021774292e-01 1.151952669024467468e-01 -8.562006056308746338e-02 4.343464225530624390e-02 3.605133667588233948e-02 -6.897018104791641235e-02 3.010762929916381836e-01 2.792979478836059570e-01 3.285134211182594299e-02 -2.515830099582672119e-01 1.119408532977104187e-01 -6.018942221999168396e-03 -1.479711569845676422e-02 -6.678336113691329956e-02 -7.340648770332336426e-02 -1.953095644712448120e-01
-1.533197015523910522e-01 -2.018920704722404480e-02 -1.789745874702930450e-02 -2.305575907230377197e-01 1.548814326524734497e-01 3.138739243149757385e-02 2.069967687129974365e-01 2.888837456703186035e-02 -4.148083925247192383e-01 2.564296424388885498e-01 4.308200180530548096e-01 6.320177018642425537e-02 2.293555065989494324e-02 -1.739597469568252563e-01 1.620900034904479980e-01 -2.442790120840072632e-01 -4.534812271595001221e-02 1.026831790804862976e-01 1.854287385940551758e-01 -1.763850301504135132e-01 -1.015244498848915100e-01 8.580629527568817139e-02 9.333611279726028442e-02 2.531417608261108398e-01 -2.499755322933197021e-01 -6.797720491886138916e-02 -2.060940116643905640e-01 2.215062268078327179e-02 5.389037542045116425e-03 4.552271217107772827e-02 1.490926444530487061e-01 -8.267209678888320923e-02
-7.994320243597030640e-02 -1.077889651060104370e-01 3.474587202072143555e-02 -1.258635073900222778e-01 2.390543669462203979e-01 -5.196470022201538086e-02 1.830635368824005127e-01 2.320677228271961212e-02 -2.004382759332656860e-02 -3.157897591590881348e-01 4.318844676017761230e-01 2.533244192600250244e-01 5.251020193099975586e-02 2.565852403640747070e-01 9.313869476318359375e-02 -2.815173268318176270e-01 1.011612489819526672e-01 1.003948599100112915e-01 1.547227799892425537e-01 -7.271587848663330078e-02 1.178128942847251892e-01 1.612538248300552368e-01 -4.437123239040374756e-02 1.342869848012924194e-01 1.590734422206878662e-01 -2.956456840038299561e-01 -4.654912650585174561e-02 -2.006222605705261230e-01 -9.641050547361373901e-02 1.860834099352359772e-02 2.974190711975097656e-01 3.241800889372825623e-02
2.041562199592590332e-01 -2.905614674091339111e-01 6.739245261996984482e-03 -3.111686706542968750e-01 3.733396530151367188e-02 2.601640997454524040e-03 7.004494965076446533e-02 2.749466001987457275e-01 7.727429270744323730e-02 6.439658999443054199e-02 1.088230609893798828e-01 2.569183409214019775e-01 2.086221575736999512e-01 -5.095581337809562683e-02 2.153709232807159424e-01 2.464658394455909729e-02 1.760600954294204712e-01 6.483480334281921387e-02 1.808018237352371216e-01 -3.158651590347290039e-01 -1.347958594560623169e-01 -2.577779889106750488e-01 2.370201498270034790e-01 2.959419786930084229e-01 7.075037062168121338e-02 -2.764174938201904297e-01 9.845484048128128052e-02 -6.229890882968902588e-02 1.063980311155319214e-01 1.799197681248188019e-02 1.053854227066040039e-01 -1.622919924557209015e-02
-9.412817656993865967e-02 -1.978945881128311157e-01 -5.174290761351585388e-02 2.514912560582160950e-02 -2.603355050086975098e-02 1.671653240919113159e-02 1.488638669252395630e-01 5.041434988379478455e-02 9.990847110748291016e-02 1.901518404483795166e-01 4.136500954627990723e-01 3.255908787250518799e-01 2.404502481222152710e-01 2.590376138687133789e-01 -4.882045090198516846e-02 9.266410768032073975e-02 -2.459179759025573730e-01 -4.074459150433540344e-02 -2.117282748222351074e-01 -3.071899712085723877e-01 2.539925873279571533e-01 5.123046413064002991e-02 2.830757759511470795e-02 6.362425163388252258e-03 1.588079482316970825e-01 -3.398220241069793701e-01 3.935981914401054382e-02 -2.013940960168838501e-01 7.991742342710494995e-02 5.989191308617591858e-02 4.199356585741043091e-02 3.536862786859273911e-03
-1.538070142269134521e-01 7.145851850509643555e-03 1.345445066690444946e-01 -1.212242767214775085e-01 7.128748297691345215e-02 -3.511349111795425415e-02 1.297125071287155151e-01 6.262632459402084351e-02 -2.144990414381027222e-01 8.261159062385559082e-02 5.931766331195831299e-02 2.795356214046478271e-01 2.788269817829132080e-01 -1.830254048109054565e-01 2.354070097208023071e-01 -2.328534126281738281e-01 -1.267526745796203613e-01 1.323828846216201782e-01 2.459818124771118164e-02 -2.460068464279174805e-01 1.269714832305908203e-01 -1.591603457927703857e-01 3.288060128688812256e-01 8.132430957630276680e-04 -3.239569962024688721e-01 -2.658629417419433594e-01 5.110868718475103378e-03 -4.801401868462562561e-02 -1.345139462500810623e-02 -7.340300362557172775e-04 2.338547706604003906e-01 2.897298038005828857e-01
-1.977680027484893799e-01 -2.012410014867782593e-02 -4.069835692644119263e-02 -2.041385769844055176e-01 1.155063658952713013e-01 1.965655982494354248e-01 1.116134300827980042e-01 -1.138850376009941101e-01 -2.508115172386169434e-01 2.874513864517211914e-01 3.397949934005737305e-01 1.964569836854934692e-01 -3.130539879202842712e-02 -7.478398084640502930e-02 8.315026760101318359e-02 -1.578913778066635132e-01 -1.090058460831642151e-01 8.715465664863586426e-02 1.391629576683044434e-01 7.193814218044281006e-02 1.328503340482711792e-01 -3.133412450551986694e-02 4.176561236381530762e-01 3.532496392726898193e-01 9.931554645299911499e-02 -1.378234922885894775e-01 8.310105651617050171e-02 2.025545239448547363e-01 1.364482790231704712e-01 8.997707813978195190e-02 -1.579420268535614014e-01 -1.068389564752578735e-01
-2.311311289668083191e-02 -1.473298966884613037e-01 -5.551848188042640686e-02 1.166955009102821350e-02 3.002837300300598145e-01 8.991120755672454834e-02 2.342896908521652222e-01 -1.349330395460128784e-01 1.994138658046722412e-01 2.050444930791854858e-01 2.038085907697677612e-01 7.310809195041656494e-02 2.572201490402221680e-01 -9.303259663283824921e-03 2.160214036703109741e-01 -1.429193019866943359e-01 -1.280389633029699326e-02 9.177357703447341919e-02 3.795316442847251892e-02 -3.947713673114776611e-01 1.114030648022890091e-02 5.675320699810981750e-02 -9.459915012121200562e-02 5.914172902703285217e-02 -1.786943078041076660e-01 -4.959444701671600342e-01 -6.292273849248886108e-02 -1.736613214015960693e-01 -1.512375921010971069e-01 2.607493288815021515e-02 9.911830723285675049e-02 -1.187696531414985657e-01
1.820542365312576294e-01 -2.314321100711822510e-01 -1.114132627844810486e-01 -1.775109618902206421e-01 3.145145773887634277e-01 1.815083175897598267e-01 2.209799438714981079e-01 -2.579350769519805908e-01 9.935270249843597412e-02 2.726133912801742554e-02 1.499447077512741089e-01 -9.664405137300491333e-02 1.138061806559562683e-01 1.170732751488685608e-01 2.229234427213668823e-01 -1.423005014657974243e-01 -8.260223269462585449e-02 9.999121725559234619e-02 -1.648513823747634888e-01 -4.189184904098510742e-01 -1.905473880469799042e-03 -2.803997695446014404e-01 4.290994629263877869e-02 -5.333104636520147324e-03 -6.154982000589370728e-02 -3.150732517242431641e-01 5.787935107946395874e-02 -1.310774087905883789e-01 2.982463501393795013e-02 8.578251302242279053e-02 1.729907691478729248e-01 -1.461269110441207886e-01
6.357692182064056396e-02 -3.138540685176849365e-01 -1.213489770889282227e-01 1.056766435503959656e-01 1.569378077983856201e-01 -1.251093950122594833e-02 3.571752905845642090e-01 1.298269033432006836e-01 -2.861194871366024017e-02 7.417961210012435913e-02 3.445083498954772949e-01 3.277342766523361206e-02 1.512608081102371216e-01 5.726250633597373962e-02 3.119631111621856689e-01 -1.879934370517730713e-01 -1.875975728034973145e-01 2.449633181095123291e-01 -1.894450783729553223e-01 2.030051499605178833e-01 8.502624183893203735e-02 -2.223660498857498169e-01 -6.878360174596309662e-03 1.602839380502700806e-01 -3.696499019861221313e-02 -4.532730206847190857e-02 2.526232004165649414e-01 8.482919633388519287e-02 2.828888408839702606e-02 -1.913336515426635742e-01 2.146194130182266235e-01 6.944184005260467529e-02
-9.724800474941730499e-03 -3.187354505062103271e-01 -4.047269001603126526e-02 -1.178900152444839478e-01 7.598313689231872559e-02 1.083367988467216492e-01 2.440722286701202393e-01 -2.844932079315185547e-01 -5.721674859523773193e-02 2.405811697244644165e-01 3.032044470310211182e-01 2.756489627063274384e-02 9.413444995880126953e-02 1.643523126840591431e-01 -4.106829315423965454e-02 -8.551499247550964355e-02 1.227477788925170898e-01 1.213746145367622375e-01 2.706687748432159424e-01 -2.561577856540679932e-01 -2.670018374919891357e-01 -8.301761001348495483e-02 -1.259045209735631943e-02 -4.777367785573005676e-02 -9.844596497714519501e-03 -1.844461075961589813e-03 -7.136257831007242203e-03 -1.437502354383468628e-01 3.457703292369842529e-01 -2.772353887557983398e-01 1.347159594297409058e-01 2.033737599849700928e-01
2.135265432298183441e-02 -2.255913913249969482e-01 -1.445467770099639893e-01 1.223014593124389648e-01 1.377137899398803711e-01 1.704605817794799805e-01 3.083288371562957764e-01 -1.689612567424774170e-01 -1.582140475511550903e-01 5.783558264374732971e-02 5.635744705796241760e-02 4.120888411998748779e-01 9.570305794477462769e-02 9.337066113948822021e-02 1.316872332245111465e-02 1.493433769792318344e-02 -9.807566553354263306e-02 -2.780858427286148071e-03 -2.510538995265960693e-01 -1.721075177192687988e-01 -1.745739020407199860e-02 -1.793944090604782104e-01 -1.675275340676307678e-02 2.494647055864334106e-01 1.087900251150131226e-01 -1.622501909732818604e-01 -2.079081982374191284e-01 -3.996140956878662109e-01 2.614072710275650024e-02 1.559948325157165527e-01 1.034165248274803162e-01 -2.178404778242111206e-01
2.060508728027343750e-01 -2.370635420083999634e-01 -5.704140663146972656e-02 -3.944138884544372559e-01 -5.366508662700653076e-02 9.616854786872863770e-02 2.046667188405990601e-01 2.040631696581840515e-02 1.521970182657241821e-01 2.156800776720046997e-01 3.171777725219726562e-01 3.061669468879699707e-01 -1.345125865191221237e-02 8.280580490827560425e-02 9.672840684652328491e-02 1.879542320966720581e-01 6.725829839706420898e-02 1.820352971553802490e-01 -3.368395864963531494e-01 -2.064184695482254028e-01 8.917179703712463379e-02 -2.509555220603942871e-01 -7.929219305515289307e-02 1.944817900657653809e-01 -2.178721129894256592e-02 6.485028564929962158e-02 -9.625530242919921875e-02 -1.987345330417156219e-02 1.039385143667459488e-02 -1.491189599037170410e-01 1.470895409584045410e-01 -7.253374159336090088e-02
7.813685387372970581e-02 -1.572989672422409058e-02 -1.740365177392959595e-01 9.412756189703941345e-03 1.035628560930490494e-02 3.929585516452789307e-01 2.765698432922363281e-01 8.445202559232711792e-02 -9.398233145475387573e-02 -6.001471728086471558e-02 3.494899868965148926e-01 2.975211441516876221e-01 -2.298047244548797607e-01 1.755495220422744751e-01 1.406777650117874146e-01 -1.319825500249862671e-01 -2.264958769083023071e-01 1.604612171649932861e-01 -4.478361085057258606e-02 -5.579128488898277283e-02 -3.109191954135894775e-01 -7.186952233314514160e-02 2.391929477453231812e-01 -1.701750159263610840e-01 1.181406825780868530e-01 -5.198228359222412109e-02 -1.701319217681884766e-01 2.788181416690349579e-02 9.783876687288284302e-02 3.856147825717926025e-02 1.695165336132049561e-01 -1.575978547334671021e-01
-2.287456206977367401e-02 -1.456755548715591431e-01 1.941835880279541016e-02 -1.255244761705398560e-01 -1.819908320903778076e-01 3.457120656967163086e-01 2.196927219629287720e-01 -5.166622251272201538e-02 -7.861492037773132324e-02 8.521123230457305908e-02 2.443493306636810303e-01 2.581686079502105713e-01 2.139265686273574829e-01 2.306047677993774414e-01 7.610850781202316284e-02 1.135530024766921997e-01 -3.416857123374938965e-01 9.260220825672149658e-02 1.906551606953144073e-02 7.076515257358551025e-02 2.357809692621231079e-01 -1.750576943159103394e-01 1.400727778673171997e-01 6.923682987689971924e-02 -4.649457335472106934e-02 -2.107933722436428070e-02 7.983718067407608032e-02 2.020469009876251221e-01 -2.962714433670043945e-01 -5.743250250816345215e-02 2.518763542175292969e-01 2.354863584041595459e-01
3.838859871029853821e-02 -6.607756763696670532e-02 -1.402675509452819824e-01 1.970815844833850861e-02 1.935497224330902100e-01 2.114822119474411011e-01 -7.202489301562309265e-03 -3.560300171375274658e-02 -1.039524450898170471e-01 1.754480302333831787e-01 2.588508725166320801e-01 3.505310416221618652e-01 3.476333022117614746e-01 -1.611876189708709717e-01 2.156069874763488770e-01 -2.057807147502899170e-01 2.067488282918930054e-01 1.008909866213798523e-01 1.192758008837699890e-01 -8.474030345678329468e-02 -5.136015266180038452e-02 -1.909108608961105347e-01 -1.320572048425674438e-01 -1.299173384904861450e-01 -3.378445282578468323e-02 -2.987652719020843506e-01 -2.797985672950744629e-01 -5.576580762863159180e-02 -2.853255569934844971e-01 8.724518120288848877e-03 -4.056432098150253296e-02 1.442187577486038208e-01
1.175460591912269592e-01 -1.695317178964614868e-01 1.812488287687301636e-01 -2.145158946514129639e-01 -1.597486138343811035e-01 1.559263765811920166e-01 1.284556742757558823e-02 1.940915174782276154e-02 -1.101362407207489014e-01 1.438327282667160034e-01 4.464088380336761475e-01 8.538205176591873169e-02 3.426776453852653503e-02 2.116145640611648560e-01 1.259402930736541748e-01 -2.612099945545196533e-01 1.344092786312103271e-01 -1.738631166517734528e-02 1.577102839946746826e-01 -2.345321923494338989e-01 3.100634515285491943e-01 -1.286912113428115845e-01 1.618245802819728851e-02 -4.357349593192338943e-03 -1.987745165824890137e-01 -2.707388699054718018e-01 -2.621038854122161865e-01 -1.764903217554092407e-01 1.438186317682266235e-01 -4.318563733249902725e-04 -5.492565035820007324e-02 1.057229712605476379e-01
-1.645592451095581055e-01 -2.498179823160171509e-01 1.438694447278976440e-01 -5.140230804681777954e-02 -1.530849486589431763e-01 5.551148578524589539e-02 2.737543880939483643e-01 3.593560457229614258e-01 -9.895707666873931885e-02 1.669949293136596680e-01 1.007041111588478088e-01 2.104694843292236328e-01 2.278832048177719116e-01 2.458948828279972076e-02 2.530778944492340088e-02 -1.428087521344423294e-02 2.353080064058303833e-01 1.870026588439941406e-01 -1.546281427145004272e-01 -3.878162503242492676e-01 -3.082603588700294495e-02 -1.535948216915130615e-01 2.037641704082489014e-01 -4.838597401976585388e-02 9.889079630374908447e-02 -1.981848627328872681e-01 1.010033935308456421e-01 -1.712026298046112061e-01 -3.096961230039596558e-02 -1.524148434400558472e-01 1.840275228023529053e-01 1.771989017724990845e-01
1.286814212799072266e-01 -1.391085386276245117e-01 -1.319303214550018311e-01 -4.790316149592399597e-02 -2.234962135553359985e-01 1.500307917594909668e-01 1.238933205604553223e-01 3.229395672678947449e-02 -5.412945151329040527e-02 2.043534964323043823e-01 2.362942099571228027e-01 2.068199068307876587e-01 2.664166986942291260e-01 5.391590595245361328e-01 2.992726862430572510e-01 -9.536001086235046387e-02 2.362871468067169189e-01 1.148459613323211670e-01 -2.183170020580291748e-01 -1.373804062604904175e-01 -1.733690872788429260e-02 -2.476530224084854126e-01 4.823073744773864746e-02 -4.417085275053977966e-02 -9.318384341895580292e-03 7.719903439283370972e-02 -9.466673433780670166e-02 -1.733927801251411438e-02 -6.064068153500556946e-02 -3.414307534694671631e-02 7.750033587217330933e-02 1.558345556259155273e-01
3.694944549351930618e-03 3.776022419333457947e-02 -1.701041683554649353e-02 -5.624527856707572937e-02 1.101032495498657227e-01 -5.977041088044643402e-03 2.369187921285629272e-01 -1.036379262804985046e-01 -2.597221732139587402e-01 3.010676205158233643e-01 3.931256830692291260e-01 1.078081056475639343e-01 -1.292514204978942871e-01 -1.838434934616088867e-01 2.495803683996200562e-01 -8.306110650300979614e-02 -2.283487468957901001e-01 2.030675262212753296e-01 1.312106847763061523e-01 -1.026662364602088928e-01 2.009269744157791138e-01 -5.282630026340484619e-02 2.724354863166809082e-01 3.754256367683410645e-01 -1.034749373793601990e-01 -6.492075324058532715e-02 1.474465429782867432e-01 -1.039863005280494690e-01 9.430754929780960083e-02 -1.297881361097097397e-03 -4.901153594255447388e-02 -1.840628534555435181e-01
3.421961069107055664e-01 -2.270185947418212891e-01 1.549231857061386108e-01 1.019851490855216980e-02 1.345617920160293579e-01 1.435474753379821777e-01 1.612500995397567749e-01 -9.169940650463104248e-02 -2.732962369918823242e-01 2.415790259838104248e-01 3.124561607837677002e-01 1.270119547843933105e-01 1.248095929622650146e-01 -2.894179895520210266e-02 3.955293819308280945e-02 2.020982466638088226e-02 -2.600460872054100037e-02 -4.280322045087814331e-02 -2.064858973026275635e-01 3.710124269127845764e-02 2.027373164892196655e-01 -1.288044452667236328e-01 1.240618899464607239e-01 5.524360761046409607e-02 -3.373217955231666565e-02 -4.048745632171630859e-01 2.845944166183471680e-01 -2.033840864896774292e-01 2.003702521324157715e-01 -6.256022304296493530e-02 -5.840893089771270752e-02 1.066982671618461609e-01
-3.226621150970458984e-01 1.209297776222229004e-01 8.326976001262664795e-02 -2.046188414096832275e-01 1.163519993424415588e-01 3.175804764032363892e-02 3.272592127323150635e-01 -2.814140357077121735e-02 -3.734922707080841064e-01 1.886234432458877563e-01 1.440723240375518799e-01 2.663422524929046631e-01 7.054088264703750610e-02 5.642664059996604919e-02 1.193464323878288269e-01 1.363537274301052094e-03 2.380900830030441284e-01 6.044401600956916809e-02 -1.104699969291687012e-01 -6.249363347887992859e-02 -8.377294242382049561e-02 -2.552620172500610352e-01 3.431631922721862793e-01 3.016396798193454742e-02 1.081170290708541870e-01 1.406761910766363144e-02 -1.744073331356048584e-01 6.038371846079826355e-02 -2.804649174213409424e-01 8.019243925809860229e-02 2.516116760671138763e-02 -1.479098051786422729e-01
-1.641131006181240082e-02 -2.472146414220333099e-02 -4.705531150102615356e-02 7.344710081815719604e-02 1.311139613389968872e-01 7.727356255054473877e-02 2.968630790710449219e-01 -1.084403097629547119e-01 -3.892426788806915283e-01 -3.610029444098472595e-02 4.103980660438537598e-01 -1.616388000547885895e-02 2.685513198375701904e-01 2.252385616302490234e-01 -3.074725717306137085e-02 -2.098017036914825439e-01 -1.350450813770294189e-01 1.987388432025909424e-01 -1.074707657098770142e-01 2.420480549335479736e-01 -2.116396278142929077e-01 -2.148112654685974121e-01 3.127384930849075317e-02 7.085757702589035034e-02 8.999767899513244629e-02 -6.168070435523986816e-02 1.669771224260330200e-01 -2.453414946794509888e-01 -1.433487087488174438e-01 -1.576407998800277710e-01 -6.876816507428884506e-03 9.442553669214248657e-02
1.147413700819015503e-01 3.903298079967498779e-02 6.631880253553390503e-02 2.839145809412002563e-02 8.071336895227432251e-02 2.222329229116439819e-01 -3.346206620335578918e-02 1.426912937313318253e-02 2.285591140389442444e-02 5.979150906205177307e-02 4.294871687889099121e-01 3.958567976951599121e-01 4.151524007320404053e-01 -1.159493699669837952e-01 2.778857052326202393e-01 5.767774581909179688e-02 -1.905840635299682617e-01 1.690665185451507568e-01 -1.451440602540969849e-01 9.370838105678558350e-02 -4.126441199332475662e-03 -6.387649476528167725e-02 2.083301916718482971e-02 5.936492979526519775e-02 -1.485679149627685547e-01 -1.372174471616744995e-01 -1.306756585836410522e-01 -6.102509796619415283e-02 2.225343883037567139e-01 -1.579423621296882629e-02 1.091836169362068176e-01 2.916784286499023438e-01
3.179103881120681763e-02 5.171893630176782608e-03 3.725773394107818604e-01 -4.686041176319122314e-01 2.843796312808990479e-01 1.244843229651451111e-01 2.924027144908905029e-01 -1.228663325309753418e-01 -1.265384256839752197e-01 8.134470134973526001e-02 2.573106586933135986e-01 1.803296655416488647e-01 -1.716938167810440063e-01 1.368932574987411499e-01 -4.923016577959060669e-02 7.857663184404373169e-02 -1.868901960551738739e-02 3.080830872058868408e-01 1.500720679759979248e-01 -2.603269927203655243e-02 -4.611938446760177612e-02 -1.438986361026763916e-01 2.555597424507141113e-01 3.697779774665832520e-02 1.009187996387481689e-01 4.559578001499176025e-02 2.992634847760200500e-02 5.775975063443183899e-02 1.685040146112442017e-01 -5.141570419073104858e-02 7.882246375083923340e-02 6.083909049630165100e-02
5.126570537686347961e-02 -2.405480742454528809e-01 -7.714009284973144531e-02 -8.038575947284698486e-02 -1.249420046806335449e-01 1.600265055894851685e-01 3.509415388107299805e-01 -3.784332424402236938e-02 -1.032658219337463379e-01 1.838653385639190674e-01 2.067639082670211792e-01 7.920365035533905029e-02 2.704881429672241211e-01 4.014916718006134033e-01 -3.830036520957946777e-02 2.670402452349662781e-02 -7.607597857713699341e-02 7.177758030593395233e-03 -9.764818102121353149e-02 1.080271676182746887e-01 3.627762943506240845e-02 -3.155422508716583252e-01 2.149880975484848022e-01 7.487899810075759888e-02 -2.101350873708724976e-01 -4.685801640152931213e-02 2.581597566604614258e-01 -4.310695454478263855e-02 -2.650407552719116211e-01 -1.627844870090484619e-01 1.498726308345794678e-01 1.320320069789886475e-01
1.551996618509292603e-01 -2.090053558349609375e-01 6.795685738325119019e-02 -1.974006891250610352e-01 1.711937189102172852e-01 7.682168483734130859e-02 3.112552762031555176e-01 1.239532232284545898e-01 1.706002466380596161e-02 -4.483733698725700378e-02 -1.839226484298706055e-02 2.578192651271820068e-01 -1.704253554344177246e-01 2.156398445367813110e-01 1.267868429422378540e-01 -9.824171662330627441e-02 8.765420876443386078e-03 1.582999676465988159e-01 1.018381714820861816e-01 -1.618976145982742310e-01 -2.833761088550090790e-02 6.063666939735412598e-02 2.883733510971069336e-01 1.534330695867538452e-01 -2.388487458229064941e-01 -1.285959631204605103e-01 -3.958689793944358826e-02 -1.985204815864562988e-01 -4.572657644748687744e-01 -1.941751539707183838e-01 -5.354041606187820435e-02 -1.835358440876007080e-01
1.413682848215103149e-02 5.284007266163825989e-02 -2.766378223896026611e-03 -1.294773370027542114e-01 -1.001594588160514832e-02 1.484453678131103516e-01 3.114244341850280762e-01 -2.624997496604919434e-01 -4.169235229492187500e-01 -5.661342665553092957e-02 3.099771440029144287e-01 1.830512732267379761e-01 -2.353671938180923462e-01 -7.533120363950729370e-02 6.738328188657760620e-02 -2.840717434883117676e-01 8.834278210997581482e-03 2.287517786026000977e-01 2.548740208148956299e-01 -9.417191147804260254e-02 -8.648333698511123657e-02 3.711146116256713867e-02 1.892649084329605103e-01 2.385530769824981689e-01 -7.446939498186111450e-02 -8.705127984285354614e-02 -7.286340743303298950e-02 -7.882895320653915405e-02 1.050434447824954987e-02 1.285991817712783813e-01 3.477604687213897705e-02 -2.625847458839416504e-01
1.278129685670137405e-02 -2.467602640390396118e-01 -6.359838694334030151e-02 -1.216730009764432907e-02 1.364858448505401611e-01 3.523001074790954590e-01 -2.495756745338439941e-02 2.412422150373458862e-01 4.617914184927940369e-02 4.692265018820762634e-02 3.999978899955749512e-01 7.422102987766265869e-02 -6.005306169390678406e-02 1.555699259042739868e-01 2.204257845878601074e-01 1.153673976659774780e-01 -6.765080988407135010e-02 2.249310761690139771e-01 2.876642942428588867e-01 -1.781047135591506958e-01 2.160260975360870361e-01 -2.341095805168151855e-01 5.439490824937820435e-02 -3.687645122408866882e-02 -1.386277973651885986e-01 -1.049808114767074585e-01 -1.026479378342628479e-01 1.021011471748352051e-01 -1.514915525913238525e-01 -2.991018295288085938e-01 -9.542663395404815674e-02 1.596503108739852905e-01
2.552954852581024170e-01 -2.529516518115997314e-01 -1.337118074297904968e-02 -2.970489859580993652e-01 2.175442725419998169e-01 2.360724806785583496e-01 1.890775114297866821e-01 -1.042648926377296448e-01 9.554940462112426758e-02 1.216350942850112915e-01 1.962075084447860718e-01 1.842666566371917725e-01 4.988165572285652161e-02 -3.735500155016779900e-03 1.392821222543716431e-01 7.415121421217918396e-03 1.427364200353622437e-01 1.969647556543350220e-01 -1.662677228450775146e-01 -1.942521035671234131e-01 1.042807698249816895e-01 -4.464268088340759277e-01 -1.412418019026517868e-02 1.804625093936920166e-01 2.142342552542686462e-02 1.309669017791748047e-01 -1.271302849054336548e-01 -1.097330376505851746e-01 -3.361734747886657715e-02 -2.881014347076416016e-01 1.762843504548072815e-02 -1.291092336177825928e-01
8.343319594860076904e-02 -2.534772455692291260e-01 -8.482347428798675537e-02 1.185033470392227173e-01 2.740228474140167236e-01 1.297827363014221191e-01 3.631667196750640869e-01 -5.274544283747673035e-02 -2.594347000122070312e-01 1.557519137859344482e-01 1.152109652757644653e-01 2.493709325790405273e-01 9.995527565479278564e-02 2.982999086380004883e-01 -3.907115384936332703e-02 -9.608607739210128784e-02 6.837573368102312088e-03 -1.256568878889083862e-01 -9.898065775632858276e-02 -8.774938434362411499e-02 -1.727028191089630127e-01 -2.803925573825836182e-01 -5.444346740841865540e-02 2.451675236225128174e-01 1.370047777891159058e-01 -1.004046201705932617e-01 1.279596984386444092e-01 -3.938803076744079590e-02 1.191383600234985352e-01 -2.681516110897064209e-01 -2.119405008852481842e-02 -2.569288909435272217e-01
4.883817862719297409e-03 -2.531471848487854004e-02 -1.029612421989440918e-01 -3.458314836025238037e-01 -7.650815695524215698e-02 7.962012290954589844e-02 1.269407123327255249e-01 -3.119875490665435791e-01 -3.445014059543609619e-01 6.134329363703727722e-03 2.328048795461654663e-01 3.060106933116912842e-01 -4.813479632139205933e-02 -1.524109542369842529e-01 -1.479464173316955566e-01 1.958035975694656372e-01 2.634448111057281494e-01 2.321722805500030518e-01 -2.582006342709064484e-02 -1.435931771993637085e-01 -8.286076039075851440e-02 -1.967117339372634888e-01 3.664053380489349365e-01 8.486691117286682129e-02 -1.625603884458541870e-01 -4.182120319455862045e-03 -1.663209870457649231e-02 -3.680387511849403381e-02 6.782790273427963257e-02 -1.001023054122924805e-01 -1.297619044780731201e-01 -3.978038672357797623e-03
-1.630789488554000854e-01 8.311057090759277344e-02 -3.608998283743858337e-02 -2.015234977006912231e-01 6.995502859354019165e-02 -5.129859596490859985e-02 1.505766361951828003e-01 6.748924404382705688e-02 -4.550660252571105957e-01 2.210753560066223145e-01 5.277593135833740234e-01 1.446139961481094360e-01 -6.793079525232315063e-02 -9.051651507616043091e-02 1.316772252321243286e-01 -2.139608860015869141e-01 5.876130238175392151e-02 1.313517540693283081e-01 5.324655026197433472e-02 -1.200839802622795105e-01 -3.853423148393630981e-02 9.321472048759460449e-02 9.020503610372543335e-02 3.010385036468505859e-01 -2.043268978595733643e-01 -1.431388705968856812e-01 -9.857538342475891113e-02 -4.703633487224578857e-02 -8.279450982809066772e-02 6.220005825161933899e-02 4.213419929146766663e-02 -1.579199582338333130e-01
-4.972438141703605652e-02 -6.024229526519775391e-02 2.762329205870628357e-02 -2.099368572235107422e-01 -2.987892329692840576e-01 3.702445626258850098e-01 1.915413737297058105e-01 -2.790812849998474121e-01 1.794349402189254761e-01 1.394842267036437988e-01 7.789222151041030884e-02 2.738687992095947266e-01 -2.485802769660949707e-02 1.247261837124824524e-01 4.528320580720901489e-02 -1.714945435523986816e-01 7.271975278854370117e-02 2.578843152150511742e-03 -9.620118886232376099e-02 -4.192795753479003906e-01 5.108721554279327393e-03 3.345724567770957947e-02 1.112611964344978333e-01 4.550851136445999146e-02 -3.514662757515907288e-02 -2.791737318038940430e-01 2.296386808156967163e-01 -2.018171399831771851e-01 4.846001509577035904e-03 -1.612895429134368896e-01 -1.114887222647666931e-01 1.035684794187545776e-01
-1.137225423008203506e-02 -1.565728485584259033e-01 3.181905448436737061e-01 -8.197968453168869019e-02 -2.172861807048320770e-02 2.485557198524475098e-01 2.294036298990249634e-01 5.354489013552665710e-02 -9.238628298044204712e-02 -6.321457028388977051e-02 4.518136680126190186e-01 1.684960722923278809e-01 1.195810362696647644e-01 -1.667308360338211060e-01 2.412143051624298096e-01 -5.249424651265144348e-02 5.941279977560043335e-02 2.834549546241760254e-02 1.393321454524993896e-01 1.104830130934715271e-01 -1.176298782229423523e-01 -7.903335988521575928e-02 2.206051945686340332e-01 -7.943822070956230164e-03 -8.187769353389739990e-02 -2.852796316146850586e-01 -3.251551091670989990e-01 -9.449879825115203857e-02 -1.269805878400802612e-01 -1.384471505880355835e-01 -9.855532087385654449e-03 2.421749532222747803e-01
6.025380268692970276e-02 -1.252764165401458740e-01 -5.261936038732528687e-02 1.147296186536550522e-02 3.413157537579536438e-02 1.459202468395233154e-01 3.169316947460174561e-01 -2.329642474651336670e-01 -7.789667695760726929e-02 -2.059118002653121948e-01 3.177300393581390381e-01 9.011792391538619995e-02 1.654891371726989746e-01 -5.187392234802246094e-02 -5.212708562612533569e-02 -1.886209398508071899e-01 2.794844098389148712e-02 2.766811251640319824e-01 3.129340410232543945e-01 -1.470136791467666626e-01 6.721711903810501099e-02 1.784359514713287354e-01 1.567714959383010864e-01 1.645189523696899414e-01 -1.463145315647125244e-01 7.726538181304931641e-02 9.368528425693511963e-02 6.229365244507789612e-02 -2.108688056468963623e-01 -2.278930842876434326e-01 3.787585794925689697e-01 9.957661479711532593e-02
-8.538882248103618622e-03 -1.764292716979980469e-01 -2.276968955993652344e-01 -1.205414757132530212e-01 -5.969275534152984619e-02 6.297066062688827515e-02 3.421407938003540039e-01 -1.578363329172134399e-01 -1.663348674774169922e-01 -3.754150122404098511e-02 2.529657781124114990e-01 1.803803294897079468e-01 3.147390782833099365e-01 -6.465855240821838379e-02 2.731903083622455597e-02 -4.140379279851913452e-02 -1.629388518631458282e-02 1.573927253484725952e-01 2.699601352214813232e-01 -5.172749608755111694e-02 -2.533384226262569427e-02 1.873233169317245483e-01 2.258285433053970337e-01 9.040501713752746582e-02 2.785827592015266418e-02 9.096559137105941772e-03 -8.499048650264739990e-03 -7.455288618803024292e-02 -4.483276605606079102e-01 -2.327698022127151489e-01 2.536717355251312256e-01 -1.006677374243736267e-02
1.547451764345169067e-01 2.044469863176345825e-02 1.111410707235336304e-01 -8.721184730529785156e-02 -4.921456053853034973e-02 -2.380379140377044678e-01 3.558666706085205078e-01 -1.522560119628906250e-01 -3.891284763813018799e-01 2.189839780330657959e-01 1.441800445318222046e-01 4.219599664211273193e-01 1.657367497682571411e-01 2.038383781909942627e-01 3.003599494695663452e-02 -1.773262470960617065e-01 -5.740448832511901855e-02 1.577149480581283569e-01 1.782583594322204590e-01 -2.651449441909790039e-01 -1.096237637102603912e-02 5.987659678794443607e-04 1.313085407018661499e-01 2.673737891018390656e-02 -4.493200406432151794e-02 9.227596223354339600e-02 -4.758125171065330505e-02 -6.004118546843528748e-02 2.393440529704093933e-02 1.523034870624542236e-01 4.007615521550178528e-02 -2.389341294765472412e-01
-1.023882254958152771e-01 -2.309248596429824829e-01 1.634817868471145630e-01 -9.669261425733566284e-02 2.478963881731033325e-01 2.418640702962875366e-01 8.752369880676269531e-02 1.383404433727264404e-01 1.960487104952335358e-03 2.579468488693237305e-01 -7.937630265951156616e-02 2.693400681018829346e-01 2.505363821983337402e-01 -1.736492291092872620e-02 3.547151386737823486e-01 -1.883147098124027252e-02 -6.340030580759048462e-02 1.685434877872467041e-01 1.961925178766250610e-01 -1.497412621974945068e-01 8.947132527828216553e-02 -9.589140862226486206e-02 3.199444338679313660e-02 9.259787388145923615e-03 -1.710395961999893188e-01 -3.198319673538208008e-01 4.211263358592987061e-02 -1.563672870397567749e-01 4.149388149380683899e-02 -2.463013231754302979e-01 2.724945247173309326e-01 -1.125701516866683960e-01
1.424403041601181030e-01 -2.991180717945098877e-01 -1.654395759105682373e-01 -6.328748073428869247e-03 1.099889203906059265e-01 -7.665714621543884277e-02 1.780755668878555298e-01 2.282144874334335327e-01 1.418645232915878296e-01 7.038719207048416138e-02 3.333331048488616943e-01 5.642534419894218445e-02 -3.648184612393379211e-02 -3.381276503205299377e-02 9.713838994503021240e-02 -2.814222574234008789e-01 -4.149630293250083923e-02 3.974427580833435059e-01 1.361758857965469360e-01 -3.555099964141845703e-01 -3.964727744460105896e-02 -3.058369755744934082e-01 2.335483580827713013e-02 -8.451888710260391235e-02 -2.604143023490905762e-01 -1.332340389490127563e-01 1.132847890257835388e-01 -4.683569446206092834e-02 3.406224399805068970e-02 -8.864561677910387516e-04 -1.055021733045578003e-01 1.014014929533004761e-01
2.050260305404663086e-01 -1.809299588203430176e-01 4.914205521345138550e-02 -2.283703237771987915e-01 1.717012822628021240e-01 2.287508696317672729e-01 6.753721088171005249e-02 -2.222030311822891235e-01 -4.733884707093238831e-02 5.857705697417259216e-02 1.752917766571044922e-01 2.283464372158050537e-01 -1.886649988591670990e-02 6.054517999291419983e-02 3.505270481109619141e-01 -1.788528114557266235e-01 -5.789045244455337524e-02 3.192857652902603149e-02 1.206054259091615677e-02 -1.363586485385894775e-01 1.970217227935791016e-01 -3.973643183708190918e-01 1.363227367401123047e-01 -1.842783093452453613e-01 -6.987530738115310669e-02 1.127494573593139648e-01 7.528125494718551636e-02 -2.367502003908157349e-01 -1.416959017515182495e-01 -2.266093343496322632e-01 -2.268003076314926147e-01 1.137859001755714417e-01
-2.428965270519256592e-01 -2.524399459362030029e-01 -2.631500959396362305e-01 -6.059404090046882629e-02 1.425443738698959351e-01 1.076430454850196838e-01 2.775214016437530518e-01 1.038809791207313538e-01 -2.091280817985534668e-01 2.511739730834960938e-01 4.748678579926490784e-02 3.791239559650421143e-01 1.529892235994338989e-01 1.963524073362350464e-01 1.342367380857467651e-01 1.036858484148979187e-01 -2.479710578918457031e-01 -6.342729181051254272e-02 -2.884943485260009766e-01 -9.043684601783752441e-02 -1.645790189504623413e-01 1.768537610769271851e-02 1.583319604396820068e-01 2.102376818656921387e-01 -9.922543168067932129e-02 -1.100319996476173401e-01 -6.025248393416404724e-02 -1.648078300058841705e-02 1.801397204399108887e-01 5.940723046660423279e-02 1.173170283436775208e-01 -1.091388389468193054e-01
1.447790954262018204e-02 -1.672508865594863892e-01 1.066922023892402649e-01 3.530764579772949219e-02 9.518825262784957886e-02 1.319611370563507080e-01 2.493185251951217651e-01 -1.099255159497261047e-01 -1.253754049539566040e-01 -2.309726029634475708e-01 5.984500050544738770e-01 2.122457623481750488e-01 1.778880357742309570e-01 -5.095614865422248840e-02 2.685693502426147461e-01 -1.094357371330261230e-01 1.113317999988794327e-02 -1.745094545185565948e-02 3.992561995983123779e-02 -9.457562863826751709e-02 2.548513710498809814e-01 8.070990443229675293e-02 7.023489475250244141e-02 1.353530734777450562e-01 -2.178856637328863144e-03 -1.720011048018932343e-02 9.227598458528518677e-02 7.862424105405807495e-02 -1.454354524612426758e-01 -2.930462062358856201e-01 1.133102830499410629e-02 2.000710368156433105e-01
-1.826938092708587646e-01 -2.017503231763839722e-01 -1.231233179569244385e-01 -1.296130120754241943e-01 -1.306702643632888794e-01 1.631227731704711914e-01 2.656183242797851562e-01 -2.299730181694030762e-01 -2.946894764900207520e-01 -1.495491415262222290e-01 3.356988728046417236e-01 9.980959445238113403e-02 1.903994828462600708e-01 -1.001685410737991333e-01 -4.130221530795097351e-02 -2.189931571483612061e-01 5.001476034522056580e-02 1.277719885110855103e-01 1.891468465328216553e-01 -1.527847051620483398e-01 8.004625327885150909e-03 9.000883996486663818e-02 9.027710556983947754e-02 3.191146999597549438e-02 2.575507573783397675e-02 5.615827441215515137e-02 2.215788215398788452e-01 -1.847125887870788574e-01 -2.672273814678192139e-01 -1.413464993238449097e-01 3.533743321895599365e-01 -2.116871438920497894e-02
-2.917312644422054291e-02 -2.368686497211456299e-01 -5.754918232560157776e-02 -1.173299625515937805e-01 1.146168336272239685e-01 2.306144386529922485e-01 4.298028349876403809e-01 -8.740569651126861572e-02 -1.176912710070610046e-02 9.709581732749938965e-02 2.393047064542770386e-01 2.395293861627578735e-01 -8.287097513675689697e-02 -1.085870116949081421e-01 2.213759720325469971e-01 1.085106581449508667e-01 3.166348338127136230e-01 3.922534361481666565e-02 1.459193825721740723e-01 -2.956459522247314453e-01 2.999370694160461426e-01 -1.414115726947784424e-01 -3.808816149830818176e-02 2.048969566822052002e-01 -1.654364727437496185e-02 7.937029749155044556e-02 -1.275774836540222168e-01 2.014114856719970703e-01 7.967747002840042114e-02 3.964933566749095917e-03 -6.853512674570083618e-02 -1.589356213808059692e-01
2.514363527297973633e-01 -3.567874133586883545e-01 8.680898696184158325e-02 -1.133451685309410095e-01 8.291918039321899414e-02 2.066621333360671997e-01 2.093639522790908813e-01 8.893830329179763794e-02 1.411385685205459595e-01 -2.548410296440124512e-01 3.213097453117370605e-01 3.135474622249603271e-01 1.468985825777053833e-01 -5.615383386611938477e-02 1.359463781118392944e-01 3.562794253230094910e-02 -9.661604464054107666e-02 1.375052928924560547e-01 -1.783328354358673096e-01 8.790601789951324463e-02 -5.006447434425354004e-02 -2.198737859725952148e-01 4.481587931513786316e-02 1.310537904500961304e-01 -1.557013541460037231e-01 -6.590522080659866333e-02 2.932527065277099609e-01 -2.018230780959129333e-02 1.486135721206665039e-01 1.574698686599731445e-01 2.054306864738464355e-01 -1.224331408739089966e-01
3.730843067169189453e-01 -1.201449483633041382e-01 -7.225914299488067627e-02 1.155169606208801270e-01 -5.011468753218650818e-02 1.390911936759948730e-01 1.248735859990119934e-01 5.077459290623664856e-02 9.674485772848129272e-02 2.991100847721099854e-01 3.510392606258392334e-01 3.157967925071716309e-01 1.502450704574584961e-01 2.321701198816299438e-01 1.934333145618438721e-01 -1.049481034278869629e-01 -4.453290253877639771e-02 1.128009259700775146e-01 6.766179203987121582e-02 -4.120414257049560547e-01 -1.228087814524769783e-03 -5.455696582794189453e-02 -1.629789620637893677e-01 -1.353322565555572510e-01 -8.812773227691650391e-02 1.194760482758283615e-02 2.222120463848114014e-01 -5.169251561164855957e-02 -6.472449749708175659e-02 -7.951419055461883545e-02 -9.076909720897674561e-02 -1.595614105463027954e-01
-3.516489863395690918e-01 4.338738694787025452e-02 6.531169265508651733e-02 -1.920087933540344238e-01 2.110309153795242310e-01 2.189627885818481445e-01 1.236507743597030640e-01 -9.706073999404907227e-02 -2.338056415319442749e-01 9.903603047132492065e-02 2.530429065227508545e-01 1.865517199039459229e-01 -7.013854384422302246e-02 1.130511704832315445e-02 2.430388778448104858e-01 -1.768561303615570068e-01 7.959458231925964355e-02 1.589730083942413330e-01 7.791261374950408936e-02 -6.658508628606796265e-02 -2.812767866998910904e-03 -3.667088225483894348e-02 3.691668212413787842e-01 3.271912038326263428e-01 1.287825256586074829e-01 -2.367459610104560852e-02 3.843073174357414246e-02 6.297653168439865112e-02 -2.573203444480895996e-01 -1.006608530879020691e-01 -1.217741742730140686e-01 -2.384818196296691895e-01
-4.700214415788650513e-02 -2.408074885606765747e-01 -7.363833487033843994e-02 1.915256679058074951e-02 -7.308828830718994141e-02 1.916034668684005737e-01 2.220516651868820190e-01 -5.094720795750617981e-02 -1.848418563604354858e-01 -2.050828337669372559e-01 5.098185539245605469e-01 1.297706812620162964e-01 2.837076783180236816e-01 -8.035677671432495117e-02 4.195668399333953857e-01 8.889700472354888916e-02 -1.157229468226432800e-01 6.129167973995208740e-02 1.933253556489944458e-01 -3.982851281762123108e-02 2.096926718950271606e-01 -6.429843604564666748e-02 1.285369247198104858e-01 8.789749443531036377e-02 1.677186228334903717e-02 3.430910408496856689e-02 9.812144190073013306e-02 -8.153988420963287354e-02 1.175541151314973831e-02 -2.143041789531707764e-01 1.280637532472610474e-01 8.676060289144515991e-02
-1.003052443265914917e-01 -9.325686097145080566e-02 -4.578685015439987183e-02 2.160217054188251495e-02 2.483252137899398804e-01 1.874329298734664917e-01 3.020040392875671387e-01 -5.479497462511062622e-02 -3.706254437565803528e-02 1.451863199472427368e-01 1.794389337301254272e-01 4.999686405062675476e-02 4.395816922187805176e-01 2.631733417510986328e-01 -1.020087972283363342e-01 3.492402657866477966e-02 -1.394127458333969116e-01 2.501408196985721588e-02 -3.926492035388946533e-01 -3.048674389719963074e-02 1.850535720586776733e-02 -2.957991957664489746e-01 2.156928330659866333e-01 -1.400960795581340790e-02 1.473292559385299683e-01 -1.542285382747650146e-01 -6.515959277749061584e-03 2.480694204568862915e-01 3.289535641670227051e-02 -1.339464485645294189e-01 -1.434709727764129639e-01 -5.935223889537155628e-04
-1.479926402680575848e-03 -1.879593878984451294e-01 -1.480588465929031372e-01 -1.829021126031875610e-01 1.811157464981079102e-01 1.808067858219146729e-01 -2.683257125318050385e-02 4.020326212048530579e-02 4.206839948892593384e-02 3.741714656352996826e-01 4.367198944091796875e-01 -4.287061840295791626e-02 2.300678342580795288e-01 1.266799271106719971e-01 -2.108195126056671143e-01 -8.141328394412994385e-02 3.416192233562469482e-01 1.620036065578460693e-01 -7.921123504638671875e-02 -2.394350618124008179e-01 -2.508958876132965088e-01 -1.191096603870391846e-01 1.036125198006629944e-01 3.223947435617446899e-02 3.441249206662178040e-02 -1.436220109462738037e-01 1.326535344123840332e-01 -9.857084602117538452e-02 -4.058069735765457153e-02 8.620337396860122681e-02 8.613325655460357666e-02 -1.612182408571243286e-01
-1.558677256107330322e-01 -1.204113364219665527e-01 4.500565677881240845e-02 -9.396470338106155396e-02 3.090812079608440399e-02 -3.833455592393875122e-02 1.354344487190246582e-01 1.944568566977977753e-02 -1.782345771789550781e-01 -1.112986952066421509e-01 5.744620561599731445e-01 1.133794933557510376e-01 1.448436379432678223e-01 9.678868204355239868e-02 5.735495314002037048e-02 -7.694411277770996094e-02 -1.413415968418121338e-01 1.132555603981018066e-01 -2.504223585128784180e-01 -1.068997457623481750e-01 -1.038709804415702820e-01 -2.590251266956329346e-01 -6.058556586503982544e-02 -8.144217729568481445e-02 8.895161002874374390e-02 -1.840797811746597290e-01 -1.046094596385955811e-01 1.093625947833061218e-01 -4.479178190231323242e-01 1.121503859758377075e-02 1.794430986046791077e-02 2.042611092329025269e-01
-3.433072865009307861e-01 4.631948471069335938e-02 -4.740788787603378296e-02 3.479727730154991150e-02 4.099151194095611572e-01 1.409094184637069702e-01 1.629274487495422363e-01 -1.110172867774963379e-01 1.300040930509567261e-01 3.042741864919662476e-02 3.203883767127990723e-01 2.230792939662933350e-01 3.187973797321319580e-01 -2.683305740356445312e-02 -2.305228412151336670e-01 -8.907657861709594727e-02 1.155869066715240479e-01 3.264313042163848877e-01 7.068973779678344727e-02 -2.489389032125473022e-01 8.526577055454254150e-02 -8.083903044462203979e-02 1.451718993484973907e-02 -1.241756789386272430e-02 -7.547535002231597900e-02 -7.290060818195343018e-02 -4.468296840786933899e-02 1.961447596549987793e-01 -2.213443964719772339e-01 1.066123694181442261e-01 -5.243408307433128357e-02 -2.164039574563503265e-02
3.002874255180358887e-01 -6.975404918193817139e-02 -2.962167561054229736e-02 -2.450245022773742676e-01 -1.913234591484069824e-01 1.757433116436004639e-01 3.842428624629974365e-01 2.396567165851593018e-02 -1.676934510469436646e-01 2.130890190601348877e-01 2.713786363601684570e-01 3.304390907287597656e-01 1.723736971616744995e-01 3.807879984378814697e-02 -6.710490211844444275e-03 -3.077491223812103271e-01 7.922146469354629517e-02 -6.603197194635868073e-03 -8.386752754449844360e-02 -9.974136948585510254e-02 -2.106603980064392090e-01 3.045111894607543945e-02 7.620225101709365845e-02 4.262764379382133484e-02 5.371852219104766846e-02 -2.116111963987350464e-01 -3.500340506434440613e-02 -3.465180844068527222e-02 1.870878338813781738e-01 -2.867197096347808838e-01 -1.770966313779354095e-02 4.704323783516883850e-02
-1.155783012509346008e-01 -9.866205602884292603e-02 2.994194924831390381e-01 -3.157327771186828613e-01 9.664718806743621826e-02 2.041043639183044434e-01 4.734156429767608643e-01 -1.588138490915298462e-01 -2.317242771387100220e-01 -2.915912680327892303e-02 2.245133668184280396e-01 3.047298192977905273e-01 -1.299487706273794174e-02 3.338443860411643982e-02 9.183502942323684692e-02 4.559813439846038818e-02 -1.575960814952850342e-01 1.667020618915557861e-01 9.042117744684219360e-02 4.166269302368164062e-02 -9.878519922494888306e-02 -7.990226149559020996e-02 1.159044951200485229e-01 9.397907182574272156e-03 1.520223170518875122e-01 1.318854838609695435e-01 -1.670225858688354492e-01 -5.937079712748527527e-02 2.719661593437194824e-01 2.749228850007057190e-02 1.960624009370803833e-01 -1.801998540759086609e-02
-3.682577013969421387e-01 -2.180933952331542969e-01 -1.764724105596542358e-01 -3.394782841205596924e-01 2.309662252664566040e-01 4.862137138843536377e-02 3.099274933338165283e-01 -6.921182572841644287e-02 8.200744539499282837e-02 -1.245891079306602478e-01 -4.381490871310234070e-02 2.770612835884094238e-01 1.344638317823410034e-01 -6.379341334104537964e-02 6.939980387687683105e-02 -4.066373035311698914e-02 4.311123397201299667e-03 3.286230266094207764e-01 6.155158206820487976e-02 -1.978061348199844360e-01 -3.355322033166885376e-02 -3.290463685989379883e-01 1.503919512033462524e-01 -1.445894539356231689e-01 -2.946592308580875397e-02 2.978852577507495880e-02 -6.967743486166000366e-02 -4.354240745306015015e-02 -1.551955640316009521e-01 1.611045449972152710e-01 -7.140444219112396240e-02 1.297463327646255493e-01
1.380974799394607544e-01 -4.328979253768920898e-01 -1.562959700822830200e-01 1.204488277435302734e-01 1.140870600938796997e-01 -4.149561375379562378e-02 1.232289373874664307e-01 -1.872424930334091187e-01 -7.138358056545257568e-02 2.287886105477809906e-02 1.941151618957519531e-01 4.026753306388854980e-01 6.626670807600021362e-02 1.465334445238113403e-01 1.241877581924200058e-02 3.482988476753234863e-02 1.677221804857254028e-01 6.380489468574523926e-02 2.175394631922245026e-02 -1.393022239208221436e-01 -2.888945862650871277e-02 8.816701173782348633e-02 1.692614257335662842e-01 -6.080870702862739563e-02 -2.588285803794860840e-01 -2.234956920146942139e-01 -7.704787701368331909e-02 3.292470052838325500e-02 -1.048849001526832581e-01 9.748990833759307861e-02 2.517549991607666016e-01 -3.950284123420715332e-01
1.329422928392887115e-02 -2.016510963439941406e-01 8.776413649320602417e-02 2.195433015003800392e-03 9.773678332567214966e-02 2.088583707809448242e-01 1.625458300113677979e-01 7.211670279502868652e-02 -2.123343199491500854e-01 -2.789226174354553223e-01 4.236022531986236572e-01 2.996208071708679199e-01 1.196666285395622253e-01 1.728272587060928345e-01 2.445766180753707886e-01 -1.969340592622756958e-01 -7.301484048366546631e-02 5.530463904142379761e-02 7.917915284633636475e-02 7.661707233637571335e-03 -7.435398548841476440e-02 -6.062041223049163818e-02 -2.036474943161010742e-01 1.540600359439849854e-01 -1.343534886837005615e-01 -1.104486882686614990e-01 -2.792705595493316650e-01 -1.191561594605445862e-01 -3.170754015445709229e-01 -9.746798872947692871e-02 9.930980205535888672e-02 -1.743744686245918274e-02
2.695115208625793457e-01 -3.704515993595123291e-01 -3.585853278636932373e-01 -1.331264227628707886e-01 1.730039566755294800e-01 -7.703211158514022827e-02 3.754008114337921143e-01 1.206384971737861633e-01 -1.499359123408794403e-02 1.303383111953735352e-01 2.107292562723159790e-01 1.925518512725830078e-01 -2.813458144664764404e-01 -9.075568988919258118e-03 -1.948499307036399841e-02 -1.625515818595886230e-01 -2.306348085403442383e-01 1.207348555326461792e-01 -8.408105373382568359e-02 -1.586911529302597046e-01 -6.661485880613327026e-02 -8.083836734294891357e-02 2.139376848936080933e-02 5.411329912021756172e-04 -2.060531526803970337e-01 -1.856593638658523560e-01 -6.453968584537506104e-02 -1.085067316889762878e-01 -1.921371519565582275e-01 -6.291364878416061401e-02 -5.025015398859977722e-02 4.937372170388698578e-03
1.084694266319274902e-01 -2.180243134498596191e-01 1.429171711206436157e-01 -1.324719339609146118e-01 -1.789702475070953369e-01 3.736989200115203857e-01 1.976974457502365112e-01 -1.224555522203445435e-01 -7.545408606529235840e-02 2.260976284742355347e-01 3.235163688659667969e-01 2.058711275458335876e-02 7.002402842044830322e-02 6.141715124249458313e-02 2.388277649879455566e-01 -1.996207833290100098e-01 1.829026266932487488e-02 8.436194062232971191e-02 -2.152517065405845642e-02 -2.400703281164169312e-01 2.289814203977584839e-01 -3.191368579864501953e-01 -4.244197532534599304e-02 -3.135182559490203857e-01 7.480903877876698971e-04 -7.020213454961776733e-02 -9.099897742271423340e-02 -7.994326762855052948e-03 -1.088071390986442566e-01 -1.107513830065727234e-01 -2.284621447324752808e-01 2.050191164016723633e-03
-1.039866432547569275e-01 -1.666507683694362640e-02 -8.280733972787857056e-02 9.851561486721038818e-02 -1.507980078458786011e-01 3.364383280277252197e-01 5.605416372418403625e-02 -9.540469944477081299e-02 -2.661104686558246613e-02 1.308835446834564209e-01 1.574797928333282471e-01 3.881178498268127441e-01 2.546155154705047607e-01 1.840851604938507080e-01 9.260664880275726318e-02 1.165420114994049072e-01 -1.129370182752609253e-01 3.213152885437011719e-01 -1.287072896957397461e-01 -3.626797497272491455e-01 2.249781191349029541e-01 -1.572905629873275757e-01 1.291941106319427490e-01 1.444345563650131226e-01 -1.504669785499572754e-01 3.004932403564453125e-01 -4.594706743955612183e-02 -1.071405932307243347e-01 4.918127879500389099e-02 -4.400023818016052246e-02 -4.550573229789733887e-02 7.911789231002330780e-03
2.016512304544448853e-01 8.731426298618316650e-02 9.201242029666900635e-02 -3.343344330787658691e-01 1.489311605691909790e-01 2.083537280559539795e-01 1.198069900274276733e-01 -1.357238292694091797e-01 -2.815991044044494629e-01 2.436594069004058838e-01 7.695294916629791260e-02 2.210969775915145874e-01 8.651135116815567017e-02 1.549536734819412231e-01 2.945012748241424561e-01 3.286435082554817200e-02 6.299407104961574078e-04 2.855825722217559814e-01 8.768613636493682861e-02 5.676271021366119385e-02 -8.825807273387908936e-02 -9.146107733249664307e-02 3.636836111545562744e-01 1.430791318416595459e-01 2.215042337775230408e-02 -1.024164184927940369e-01 -1.328049451112747192e-01 1.536211818456649780e-01 -2.868638187646865845e-02 2.305684387683868408e-01 1.716848164796829224e-01 -1.525907665491104126e-01
-2.583980858325958252e-01 -5.183591321110725403e-02 2.552944701164960861e-03 -6.808274239301681519e-02 1.503004282712936401e-01 -9.876593947410583496e-02 2.020824849605560303e-01 -7.475484907627105713e-02 -3.013890683650970459e-01 1.296849995851516724e-01 4.835273325443267822e-01 7.877784222364425659e-02 1.133271493017673492e-02 -1.153015494346618652e-01 1.317144334316253662e-01 -3.024581968784332275e-01 -2.860682010650634766e-01 2.501889467239379883e-01 2.877726592123508453e-02 -3.518830239772796631e-02 1.024013683199882507e-01 1.255941987037658691e-01 2.817033231258392334e-01 2.905307114124298096e-01 -7.096871268004179001e-03 -1.373175233602523804e-01 9.317574091255664825e-03 -2.393376082181930542e-02 -2.352832630276679993e-02 -2.717366907745599747e-03 7.039332389831542969e-02 -1.249704211950302124e-01
9.313146024942398071e-02 -2.173336595296859741e-02 -1.570342108607292175e-02 -1.980275958776473999e-01 -1.110139563679695129e-01 1.728880554437637329e-01 4.956744611263275146e-01 9.284428507089614868e-02 -5.152302980422973633e-02 2.210306972265243530e-01 1.738903373479843140e-01 -3.274178877472877502e-02 3.023999929428100586e-01 1.779664903879165649e-01 -1.541985943913459778e-02 -1.795535087585449219e-01 -2.373049408197402954e-02 1.755984276533126831e-01 -9.967891871929168701e-02 2.120668441057205200e-02 -5.003671348094940186e-02 -1.629258990287780762e-01 7.801304757595062256e-02 1.748443692922592163e-01 -1.177500560879707336e-01 -8.899350464344024658e-02 2.417456805706024170e-01 -9.196741133928298950e-02 -3.106076419353485107e-01 -2.847696542739868164e-01 1.366949081420898438e-01 1.549898386001586914e-01
1.003272011876106262e-01 -2.028592973947525024e-01 2.483424693346023560e-01 7.716424763202667236e-02 1.659072190523147583e-01 -1.463815867900848389e-01 1.880833804607391357e-01 -1.330180913209915161e-01 -1.276569068431854248e-02 1.168602630496025085e-01 1.542947292327880859e-01 1.213567927479743958e-01 2.495166510343551636e-01 5.188292264938354492e-02 3.381833806633949280e-02 -3.447090461850166321e-02 7.554651051759719849e-02 -3.771104291081428528e-02 4.134264588356018066e-02 -2.026597559452056885e-01 1.827840059995651245e-01 -8.294732868671417236e-02 4.931028783321380615e-01 1.775366365909576416e-01 -2.510778009891510010e-01 -2.410601675510406494e-01 -4.433244839310646057e-02 1.303330808877944946e-01 -2.322910577058792114e-01 1.095347702503204346e-01 2.975730597972869873e-01 -4.245152696967124939e-03
-1.408667713403701782e-01 -2.197848707437515259e-01 -1.354314386844635010e-01 -5.555878207087516785e-02 2.789567708969116211e-01 1.361637115478515625e-01 1.305205374956130981e-01 -1.316588521003723145e-01 1.684735417366027832e-01 2.339178323745727539e-01 2.145735472440719604e-01 1.189344897866249084e-01 2.607390880584716797e-01 -4.488157108426094055e-02 1.465601772069931030e-01 -2.449711263179779053e-01 -1.964744925498962402e-01 4.626027867197990417e-02 6.489004194736480713e-02 -3.995527923107147217e-01 5.266360193490982056e-02 1.796436458826065063e-01 -2.753772400319576263e-02 1.615818403661251068e-02 -1.148906871676445007e-01 -3.981899023056030273e-01 -2.319414466619491577e-01 -8.822715282440185547e-02 -9.182555228471755981e-02 -1.044996175915002823e-02 3.583700954914093018e-02 -3.310603648424148560e-02
-2.192834466695785522e-01 -7.859976589679718018e-02 -6.007077172398567200e-02 9.848102182149887085e-02 5.349575877189636230e-01 1.415062844753265381e-01 1.339393854141235352e-01 8.824373036623001099e-02 6.740491837263107300e-02 -1.478748675435781479e-02 2.312163859605789185e-01 3.323191404342651367e-01 -9.774669259786605835e-02 7.999426871538162231e-02 1.770132482051849365e-01 3.997574001550674438e-02 -9.021855145692825317e-02 2.130120843648910522e-01 1.224400177597999573e-01 -4.188389182090759277e-01 -5.227430537343025208e-02 -7.229048013687133789e-02 1.668907552957534790e-01 -9.885308891534805298e-02 7.121783494949340820e-02 -6.925791501998901367e-02 1.701095998287200928e-01 4.282053187489509583e-02 -2.216513007879257202e-01 5.065911635756492615e-02 -3.231106791645288467e-03 3.309860825538635254e-02
-9.394834190607070923e-02 -2.124298512935638428e-01 -1.181637868285179138e-01 -3.248821496963500977e-01 4.605281352996826172e-02 1.665317825973033905e-02 6.554525345563888550e-02 -5.052330344915390015e-02 -1.734506338834762573e-01 1.018016189336776733e-01 3.968648612499237061e-01 1.532645076513290405e-01 4.115036427974700928e-01 -1.276701688766479492e-01 1.177325472235679626e-01 -2.101595699787139893e-01 -4.363745823502540588e-02 -3.438384737819433212e-03 -5.832334980368614197e-02 -7.302246987819671631e-02 7.487049698829650879e-02 -1.748779267072677612e-01 -6.130880862474441528e-02 -2.386437952518463135e-01 1.612954884767532349e-01 -2.706731557846069336e-01 -2.184435427188873291e-01 1.999135166406631470e-01 -6.734216958284378052e-02 -1.288826912641525269e-01 1.755216717720031738e-01 7.564061135053634644e-02
-4.245861992239952087e-02 -3.480235040187835693e-01 1.664868928492069244e-02 2.529191970825195312e-01 1.180399879813194275e-01 9.243671596050262451e-02 8.143810182809829712e-02 -3.280603587627410889e-01 -3.847935004159808159e-03 2.704057991504669189e-01 1.458727568387985229e-01 4.351816475391387939e-01 1.299304068088531494e-01 -9.981358796358108521e-02 1.985561102628707886e-02 2.871864661574363708e-02 1.343178749084472656e-01 6.548105925321578979e-02 1.036401614546775818e-01 -2.044738680124282837e-01 -1.036064624786376953e-01 5.068225786089897156e-03 1.689985841512680054e-01 4.169203341007232666e-02 -3.584342002868652344e-01 -2.492573112249374390e-01 -5.727043375372886658e-02 -6.412995606660842896e-02 -9.927732497453689575e-02 1.682636141777038574e-02 9.802947938442230225e-02 -1.747965663671493530e-01
-3.135441243648529053e-01 -2.790299355983734131e-01 -1.974961161613464355e-01 1.400838941335678101e-01 2.855257391929626465e-01 8.684409409761428833e-02 2.670603096485137939e-01 -6.299352645874023438e-02 -2.049058675765991211e-01 1.386319100856781006e-01 2.702606618404388428e-01 1.966432929039001465e-01 1.317545622587203979e-01 -6.859355419874191284e-02 -5.590038001537322998e-02 -2.280149608850479126e-01 2.473917156457901001e-01 8.891952782869338989e-02 -8.050756156444549561e-02 -1.813808083534240723e-01 -3.102086484432220459e-02 -1.922455057501792908e-02 6.962443236261606216e-03 3.598237037658691406e-01 1.267169564962387085e-01 -2.408468723297119141e-02 -9.817665815353393555e-02 2.076065987348556519e-01 -1.153309084475040436e-02 -7.565250247716903687e-02 -1.895316094160079956e-01 -1.597437821328639984e-02
1.659961640834808350e-01 -1.987307071685791016e-01 -5.276394222164526582e-05 -1.668529957532882690e-01 1.786521077156066895e-01 1.581400930881500244e-01 1.770977824926376343e-01 7.207031548023223877e-02 -4.781677853316068649e-03 2.631319463253021240e-01 2.446649819612503052e-01 1.270567774772644043e-01 3.521592617034912109e-01 1.329404711723327637e-01 -5.455616116523742676e-02 -1.178944110870361328e-01 -3.221845999360084534e-02 1.661350131034851074e-01 -2.243647277355194092e-01 -3.612269163131713867e-01 2.716731131076812744e-01 -2.677703499794006348e-01 -1.028373986482620239e-01 -1.427143812179565430e-01 1.229772120714187622e-01 9.592873603105545044e-02 2.685134708881378174e-01 -2.836154773831367493e-03 -1.463787555694580078e-01 -1.838016137480735779e-02 5.958269909024238586e-02 -1.171480026096105576e-02
-9.275873750448226929e-02 -1.634090840816497803e-01 -1.543809622526168823e-01 -4.899734631180763245e-02 -1.854164302349090576e-01 2.094936668872833252e-01 3.480541408061981201e-01 -2.053208798170089722e-01 -1.251817196607589722e-01 -8.273850381374359131e-02 3.495462536811828613e-01 3.843316063284873962e-02 2.050525546073913574e-01 7.944282889366149902e-02 -1.891019754111766815e-02 -8.887674659490585327e-02 1.576527059078216553e-01 2.946219220757484436e-02 2.088643759489059448e-01 -2.283005267381668091e-01 5.669682472944259644e-02 1.887699514627456665e-01 2.128471285104751587e-01 1.310323830693960190e-02 -1.077680587768554688e-01 -5.687907338142395020e-02 4.975368827581405640e-02 3.294394165277481079e-02 -3.611252605915069580e-01 -1.677487641572952271e-01 3.174155056476593018e-01 1.029460653662681580e-01
-1.587106585502624512e-01 -1.747053116559982300e-01 -1.671844869852066040e-01 -6.845198571681976318e-03 1.032753735780715942e-01 2.571339607238769531e-01 2.217290997505187988e-01 -3.158703446388244629e-01 -1.020382940769195557e-01 3.869751393795013428e-01 3.312799707055091858e-02 1.422058343887329102e-01 1.789982616901397705e-02 -6.472016870975494385e-02 2.029312103986740112e-01 -1.891901046037673950e-01 8.993307501077651978e-02 1.579150557518005371e-01 -1.181890293955802917e-01 1.492750197649002075e-01 7.517503947019577026e-02 -2.101880759000778198e-01 3.618254140019416809e-02 2.284626960754394531e-01 -5.064816027879714966e-02 -3.941413164138793945e-01 2.007208019495010376e-02 -1.939301379024982452e-02 7.403855770826339722e-02 -1.518902033567428589e-01 2.025997340679168701e-01 -1.634115576744079590e-01
1.633019894361495972e-01 -1.846095025539398193e-01 1.435813009738922119e-01 -4.410236328840255737e-02 2.551870048046112061e-01 -3.474492579698562622e-02 1.814843341708183289e-02 -1.580148190259933472e-01 2.258343994617462158e-01 2.126813828945159912e-01 1.758931875228881836e-01 3.445903658866882324e-01 3.223813772201538086e-01 3.425643593072891235e-02 1.745200455188751221e-01 -2.497130632400512695e-01 -3.453752398490905762e-02 1.640035808086395264e-01 3.240422159433364868e-02 -3.118725419044494629e-01 1.665092557668685913e-01 4.245794937014579773e-02 1.422031670808792114e-01 -9.708721190690994263e-03 5.229543149471282959e-02 -2.456262260675430298e-01 1.290026307106018066e-01 -2.589406669139862061e-01 6.675837934017181396e-02 -1.965088993310928345e-01 5.551659315824508667e-02 1.098667234182357788e-01
-4.781002551317214966e-02 4.781778529286384583e-02 1.205487623810768127e-01 5.401903390884399414e-02 1.276543289422988892e-01 -3.119510710239410400e-01 2.315368205308914185e-01 -5.677419900894165039e-02 -2.363861799240112305e-01 2.525694966316223145e-01 3.071491122245788574e-01 4.223439395427703857e-01 -9.975770115852355957e-02 1.292464435100555420e-01 5.766656249761581421e-02 -2.223509699106216431e-01 7.315152138471603394e-02 3.049562871456146240e-01 -6.593324989080429077e-02 -2.220739126205444336e-01 6.118701025843620300e-02 -7.083867490291595459e-02 6.798587739467620850e-02 2.525375187397003174e-01 -1.342637240886688232e-01 -3.052346408367156982e-02 -1.461890637874603271e-01 8.333726972341537476e-02 -9.398122131824493408e-02 1.065050065517425537e-01 -2.420609630644321442e-02 -1.962661892175674438e-01
-8.327772468328475952e-02 -2.373666316270828247e-01 1.840393841266632080e-01 8.417669683694839478e-02 6.894090771675109863e-02 4.528343081474304199e-01 1.933014988899230957e-01 8.659183047711849213e-03 -1.900188326835632324e-01 -1.173479259014129639e-01 5.293385311961174011e-02 2.735995054244995117e-01 1.903310604393482208e-02 2.035837322473526001e-01 4.536275938153266907e-02 -1.690943837165832520e-01 -7.593293488025665283e-02 1.061547696590423584e-01 -3.458961248397827148e-01 -2.893655300140380859e-01 1.508365850895643234e-02 4.509651660919189453e-02 1.909167170524597168e-01 2.719125747680664062e-01 -1.594894528388977051e-01 1.202491694130003452e-04 -2.276361286640167236e-01 5.840170755982398987e-02 -3.213911131024360657e-02 1.763820797204971313e-01 1.667191088199615479e-02 4.870716109871864319e-02
6.307186931371688843e-02 1.214027870446443558e-03 -6.234333291649818420e-02 -8.214509487152099609e-02 -2.133764326572418213e-01 1.288323104381561279e-01 -6.290253251791000366e-02 -4.424501210451126099e-02 -2.940792143344879150e-01 1.257526725530624390e-01 3.028807044029235840e-01 1.629703342914581299e-01 6.680284440517425537e-02 4.151636958122253418e-01 3.651900887489318848e-01 -2.093253582715988159e-01 1.014780029654502869e-01 1.436057835817337036e-01 8.149567060172557831e-03 -5.956308171153068542e-02 -7.296126335859298706e-02 -1.550613194704055786e-01 1.131211668252944946e-01 1.742846667766571045e-01 -2.730544507503509521e-01 -1.082681417465209961e-01 1.379073970019817352e-02 1.561089456081390381e-01 -2.201669961214065552e-01 -8.843304961919784546e-02 1.136849075555801392e-01 2.358284890651702881e-01
-1.039586141705513000e-01 -1.988952793180942535e-02 -1.459388881921768188e-01 -2.183206379413604736e-01 3.927215188741683960e-02 1.421348899602890015e-01 9.453997015953063965e-02 2.023806050419807434e-02 -1.475169509649276733e-01 1.920789778232574463e-01 1.283193528652191162e-01 -3.001915290951728821e-02 2.083548456430435181e-01 4.709577932953834534e-02 -1.103320941329002380e-01 2.855850458145141602e-01 -1.651761084794998169e-01 2.302243262529373169e-01 2.223625481128692627e-01 -3.442518711090087891e-01 1.132441386580467224e-01 -3.046669065952301025e-01 1.351027488708496094e-01 3.289704620838165283e-01 -2.112652659416198730e-01 -1.537618041038513184e-02 1.735962554812431335e-02 -2.799392044544219971e-01 -8.109608292579650879e-02 -6.514376401901245117e-02 2.315240800380706787e-01 7.096980512142181396e-02
-1.027912944555282593e-01 -1.207966655492782593e-01 -1.560700684785842896e-01 -7.874237000942230225e-02 1.430522948503494263e-01 1.320230364799499512e-01 1.522161364555358887e-01 1.166157945990562439e-01 -3.966540694236755371e-01 1.685490161180496216e-01 3.901475369930267334e-01 -4.160049185156822205e-02 -8.880873024463653564e-02 -2.065088748931884766e-01 7.807465642690658569e-02 -1.629350483417510986e-01 3.611170500516891479e-02 2.233933210372924805e-01 -4.389505833387374878e-03 -1.910501122474670410e-01 5.710738524794578552e-02 1.613394618034362793e-01 2.043809890747070312e-01 3.324129879474639893e-01 9.007907938212156296e-04 -1.288301199674606323e-01 -1.397199928760528564e-01 -1.253740042448043823e-01 -7.717055082321166992e-02 1.211197972297668457e-01 2.450833767652511597e-01 -2.119816839694976807e-01
-1.932989619672298431e-02 2.443365007638931274e-01 -1.149723082780838013e-01 -2.612487226724624634e-02 1.117845699191093445e-01 4.703936353325843811e-02 1.595817655324935913e-01 -1.722178161144256592e-01 -5.055564455687999725e-03 -7.568290829658508301e-02 5.494526624679565430e-01 1.672572344541549683e-01 3.048182427883148193e-01 3.711682930588722229e-02 4.201966896653175354e-02 6.395054608583450317e-02 -1.720586270093917847e-01 1.805429011583328247e-01 -1.145931109786033630e-01 -1.718151569366455078e-02 2.068609148263931274e-01 -2.336470037698745728e-01 1.148671507835388184e-01 1.559048593044281006e-01 1.032478292472660542e-03 -5.114502459764480591e-02 4.539269953966140747e-02 1.264465898275375366e-01 -3.091134130954742432e-01 -3.013778328895568848e-01 4.360124468803405762e-02 3.099126927554607391e-02
-1.232253238558769226e-01 -2.971436679363250732e-01 -3.226821124553680420e-02 -2.496540844440460205e-01 7.115262001752853394e-02 7.631367444992065430e-02 2.780370712280273438e-01 2.267191410064697266e-01 2.316339872777462006e-02 -2.185794562101364136e-01 3.806677162647247314e-01 2.362372726202011108e-01 1.521280556917190552e-01 -1.537158042192459106e-01 1.882659196853637695e-01 1.012057363986968994e-01 -7.276667654514312744e-02 1.494612842798233032e-01 4.702485352754592896e-02 -1.219841986894607544e-01 2.103687077760696411e-01 -2.154602855443954468e-01 1.515547782182693481e-01 -2.297685742378234863e-01 -6.899202615022659302e-02 -1.663300767540931702e-02 2.732510864734649658e-01 6.353214383125305176e-02 -1.838213205337524414e-01 1.670607365667819977e-02 2.249496430158615112e-02 1.503077745437622070e-01
-7.286171615123748779e-02 1.852618902921676636e-02 -1.214711889624595642e-01 -1.313217431306838989e-01 1.899031549692153931e-01 3.531596362590789795e-01 2.022344432771205902e-02 -2.284709513187408447e-01 1.353201270103454590e-01 5.052636191248893738e-02 3.597403466701507568e-01 1.183849051594734192e-01 8.558274060487747192e-02 4.395631551742553711e-01 1.108267679810523987e-01 -4.688832163810729980e-02 -6.874912977218627930e-02 1.394665688276290894e-01 -7.238377630710601807e-02 -2.674061357975006104e-01 -1.256160903722047806e-03 -4.890706017613410950e-02 3.128295540809631348e-01 -7.422364503145217896e-02 -1.148772314190864563e-01 -1.744164526462554932e-01 -2.438706010580062866e-01 -8.387433364987373352e-03 3.092147223651409149e-02 -9.318524599075317383e-02 -2.206743508577346802e-01 -3.814297914505004883e-02
1.313898265361785889e-01 -4.130320847034454346e-01 -1.868110448122024536e-01 -1.202982589602470398e-01 1.760142594575881958e-01 -1.976667940616607666e-01 1.755221188068389893e-01 1.370506435632705688e-01 -9.433487430214881897e-03 -4.150937870144844055e-02 2.299729138612747192e-01 3.720582723617553711e-01 3.060303032398223877e-01 1.017934903502464294e-01 -1.312291026115417480e-01 1.169121935963630676e-01 -4.869765043258666992e-02 2.490276545286178589e-01 1.338216960430145264e-01 -8.172125369310379028e-02 1.270745694637298584e-01 -1.136797517538070679e-01 -1.993035823106765747e-01 1.099549308419227600e-01 9.289497137069702148e-02 -1.770996004343032837e-01 1.041936129331588745e-01 -1.305034458637237549e-01 -1.231449320912361145e-01 6.009662151336669922e-02 2.341430634260177612e-01 6.130175665020942688e-02
-2.633674629032611847e-02 -1.392656117677688599e-01 3.099122270941734314e-02 1.088554263114929199e-01 1.665069907903671265e-01 2.077157199382781982e-01 9.915578365325927734e-02 3.946607187390327454e-02 5.297846719622612000e-02 1.873784661293029785e-01 2.342511117458343506e-01 3.356972634792327881e-01 3.628479242324829102e-01 3.658929169178009033e-01 2.419143617153167725e-01 -1.281948387622833252e-01 -1.057937890291213989e-01 5.887271463871002197e-02 -1.044604927301406860e-01 -2.221480458974838257e-01 1.010388508439064026e-01 -3.184649720788002014e-02 -1.039351820945739746e-01 5.985172092914581299e-02 9.195027500391006470e-02 4.968466237187385559e-04 3.126154541969299316e-01 -5.387840047478675842e-02 -1.862473934888839722e-01 -1.398927122354507446e-01 2.737732529640197754e-01 6.416143383830785751e-03
4.463634267449378967e-02 -1.474128365516662598e-01 3.808926045894622803e-02 -1.089677512645721436e-01 2.118761688470840454e-01 -2.566035836935043335e-03 2.148799747228622437e-01 2.217838615179061890e-01 -1.931110024452209473e-01 -1.165085434913635254e-01 5.360254049301147461e-01 1.295333057641983032e-01 2.779686748981475830e-01 -9.798141196370124817e-03 1.296883821487426758e-01 -4.999515041708946228e-02 9.551013261079788208e-02 -1.539990399032831192e-02 5.166928842663764954e-02 -4.826284572482109070e-02 -5.211739987134933472e-02 1.043149307370185852e-01 -1.309552937746047974e-01 1.287243515253067017e-01 -1.169911250472068787e-01 -1.631729453802108765e-01 -1.631756871938705444e-01 -2.101982235908508301e-01 -3.988668024539947510e-01 -1.264908313751220703e-01 1.124631613492965698e-01 -1.024860367178916931e-01
-4.309576749801635742e-02 -4.591186344623565674e-02 -1.519609689712524414e-01 -1.994677335023880005e-01 3.088734447956085205e-01 2.113272100687026978e-01 2.340967655181884766e-01 -4.362482205033302307e-02 -2.731969580054283142e-02 4.031457379460334778e-02 1.331471651792526245e-01 2.185184806585311890e-01 4.287492334842681885e-01 1.705179214477539062e-01 4.977278411388397217e-02 -2.109748423099517822e-01 -4.980568960309028625e-02 3.774949908256530762e-02 9.388410300016403198e-02 -1.159343272447586060e-01 1.770547628402709961e-01 1.727253347635269165e-01 -4.549989476799964905e-02 8.106030523777008057e-02 -4.019853770732879639e-01 -8.885121345520019531e-02 3.360203653573989868e-02 -2.772700190544128418e-01 9.264640510082244873e-03 1.185243800282478333e-01 -2.031248509883880615e-01 -9.887695312500000000e-02
1.157599985599517822e-01 -8.745630085468292236e-02 2.388751693069934845e-02 1.096244156360626221e-01 -2.414958178997039795e-01 3.934869766235351562e-01 2.133884727954864502e-01 1.426152419298887253e-02 -7.305066287517547607e-02 1.610153168439865112e-01 1.811267137527465820e-01 2.900178134441375732e-01 1.282077431678771973e-01 3.637633323669433594e-01 2.023981325328350067e-02 1.332241147756576538e-01 1.553601324558258057e-01 2.278889715671539307e-01 5.710689350962638855e-02 -2.594435214996337891e-01 2.012566328048706055e-01 -2.384542673826217651e-01 1.816540062427520752e-01 -7.272791862487792969e-02 1.793567389249801636e-01 7.650687824934720993e-03 1.121536344289779663e-01 -1.762699931859970093e-01 1.162461563944816589e-01 -6.963112205266952515e-02 7.490699738264083862e-02 -1.011412590742111206e-01
7.144401222467422485e-02 -2.280380018055438995e-02 -1.948928534984588623e-01 -3.171249330043792725e-01 -6.318636238574981689e-03 1.595254689455032349e-01 -7.110080122947692871e-02 4.791661724448204041e-02 -2.055700123310089111e-01 3.388898372650146484e-01 3.186493813991546631e-01 -8.613979071378707886e-02 1.522742062807083130e-01 -3.290777280926704407e-02 -1.303411722183227539e-01 -1.583204120397567749e-01 -9.392058849334716797e-02 3.013840913772583008e-01 1.449287682771682739e-01 -2.071560770273208618e-01 2.484691590070724487e-01 -2.083732783794403076e-01 1.497382223606109619e-01 2.382693886756896973e-01 4.146464914083480835e-02 -8.496948331594467163e-02 -5.761510133743286133e-02 -1.984922736883163452e-01 -1.025707051157951355e-01 9.220239007845520973e-04 2.661589980125427246e-01 9.826323390007019043e-02
-2.310287356376647949e-01 -1.413563359528779984e-02 -2.158032804727554321e-01 -2.283052206039428711e-01 1.628537327051162720e-01 1.081774830818176270e-01 2.535422444343566895e-01 1.332749724388122559e-01 -4.863375127315521240e-01 4.963003471493721008e-02 3.164819478988647461e-01 6.773894280195236206e-02 5.024471879005432129e-02 -9.484690427780151367e-02 -4.901369661092758179e-02 -9.707339853048324585e-02 -1.866446882486343384e-01 1.668230295181274414e-01 5.691626667976379395e-02 1.354109123349189758e-02 1.421063095331192017e-01 -1.612105965614318848e-01 1.276954263448715210e-01 -1.149447448551654816e-02 -2.537132501602172852e-01 -1.050204336643218994e-01 -1.979688704013824463e-01 5.610599368810653687e-02 -2.726780949160456657e-03 2.359477877616882324e-01 1.097308397293090820e-01 -2.149655520915985107e-01
1.924190223217010498e-01 -3.006438612937927246e-01 3.862675512209534645e-03 -1.992080807685852051e-01 1.466917991638183594e-01 3.498419001698493958e-02 8.457187563180923462e-02 -1.719499230384826660e-01 -3.300653770565986633e-02 1.245316118001937866e-01 3.362688124179840088e-01 1.232763826847076416e-01 -9.023948013782501221e-02 8.504872769117355347e-02 2.176263332366943359e-01 2.197562009096145630e-01 7.994643598794937134e-02 4.855143427848815918e-01 -3.948760777711868286e-02 -4.835397005081176758e-03 1.306490451097488403e-01 -1.550103127956390381e-01 1.276935189962387085e-01 2.017499506473541260e-01 1.314156800508499146e-01 -1.349428892135620117e-01 -2.705949544906616211e-01 2.109613269567489624e-01 -1.274304687976837158e-01 5.253644287586212158e-02 -4.872025549411773682e-02 -3.381324559450149536e-02
-1.814825274050235748e-02 1.061207205057144165e-01 -6.932225823402404785e-02 -3.013261854648590088e-01 -2.373608388006687164e-02 4.498207569122314453e-02 1.079921573400497437e-01 -2.642338275909423828e-01 -3.915814459323883057e-01 7.333701103925704956e-02 2.681497335433959961e-01 3.697463870048522949e-01 -1.539365947246551514e-01 -4.971743375062942505e-02 -5.410035699605941772e-02 1.675415486097335815e-01 1.850360929965972900e-01 2.100959122180938721e-01 6.866295356303453445e-03 -1.155448257923126221e-01 1.663385145366191864e-02 -3.019464612007141113e-01 3.926762938499450684e-01 6.697108596563339233e-02 -2.772780880331993103e-02 3.118622349575161934e-03 4.438964650034904480e-02 4.734576866030693054e-02 -6.938224285840988159e-02 3.136456385254859924e-02 -1.037113890051841736e-01 -1.441952735185623169e-01
-1.878101229667663574e-01 -1.946420669555664062e-01 1.296025961637496948e-01 -1.084658503532409668e-01 2.272611409425735474e-01 1.182258650660514832e-01 7.637501507997512817e-02 1.560825705528259277e-01 -1.869893968105316162e-01 -1.572529673576354980e-01 3.261969387531280518e-01 2.209171950817108154e-01 2.142318636178970337e-01 2.362253665924072266e-01 1.745718270540237427e-01 1.039673294872045517e-02 2.179177850484848022e-02 1.635309010744094849e-01 9.768697619438171387e-02 -1.419287025928497314e-01 3.681269586086273193e-01 2.840629406273365021e-02 -7.643528282642364502e-02 -4.796844720840454102e-02 9.150208532810211182e-02 -2.058342844247817993e-01 -3.748590871691703796e-02 -2.081962823867797852e-01 -2.559768557548522949e-01 1.511011738330125809e-02 2.674860358238220215e-01 1.453030109405517578e-01
-1.865908801555633545e-01 -1.405760496854782104e-01 -2.151935175061225891e-02 -2.267948538064956665e-01 1.944649219512939453e-01 2.060213387012481689e-01 1.163935214281082153e-01 -6.707811262458562851e-03 -6.994166225194931030e-02 7.678692787885665894e-02 4.288273751735687256e-01 7.427187263965606689e-02 3.068489134311676025e-01 2.971249632537364960e-02 -3.902975618839263916e-01 -1.296656727790832520e-01 6.670609116554260254e-02 8.659823983907699585e-02 1.356702148914337158e-01 -3.024632334709167480e-01 -1.876088231801986694e-01 -3.303530812263488770e-02 2.748140320181846619e-02 -1.033531725406646729e-01 2.928208373486995697e-02 -2.092329859733581543e-01 2.108872383832931519e-01 9.936922043561935425e-02 -3.250863403081893921e-02 7.774614542722702026e-02 -2.807815186679363251e-02 -2.425891757011413574e-01
9.127944707870483398e-02 8.801872842013835907e-03 -2.476626820862293243e-02 2.074528038501739502e-01 1.029606983065605164e-01 2.181386798620223999e-01 1.790238022804260254e-01 -2.295148223638534546e-01 -1.245578601956367493e-01 -2.575600445270538330e-01 4.739616513252258301e-01 1.920642554759979248e-01 1.526872664690017700e-01 5.122794210910797119e-02 1.360622700303792953e-02 -2.363110929727554321e-01 -4.371250048279762268e-02 1.857687085866928101e-01 9.198788553476333618e-02 -4.881322756409645081e-02 1.589499264955520630e-01 -1.388891488313674927e-01 -6.430867314338684082e-02 2.328903824090957642e-01 -1.901252716779708862e-01 1.130852010101079941e-02 -3.052504733204841614e-02 -7.893117517232894897e-02 -2.254989594221115112e-01 -1.438112854957580566e-01 3.019891679286956787e-01 1.527164727449417114e-01
-9.352257102727890015e-02 -7.684668153524398804e-02 -1.384646594524383545e-01 -1.641765120439231396e-04 1.135278046131134033e-01 2.051278203725814819e-01 2.612304389476776123e-01 1.401555985212326050e-01 4.628854617476463318e-02 -9.442777931690216064e-02 7.926219701766967773e-02 3.074132800102233887e-01 3.637508153915405273e-01 1.144690439105033875e-01 1.155086159706115723e-01 -3.396530151367187500e-01 8.915117383003234863e-02 2.137238234281539917e-01 4.565975442528724670e-02 -1.422074586153030396e-01 1.314768195152282715e-01 1.670091897249221802e-01 1.672891974449157715e-01 2.818228900432586670e-01 1.366205066442489624e-01 -1.037808507680892944e-01 -2.020563185214996338e-01 1.055720373988151550e-01 -1.305016130208969116e-01 4.049091041088104248e-02 -3.073736429214477539e-01 1.194887757301330566e-01
2.030476331710815430e-01 -1.650138199329376221e-01 -3.621609508991241455e-01 -7.128115743398666382e-02 1.933033913373947144e-01 9.733910858631134033e-02 2.441350519657135010e-01 1.796338409185409546e-01 5.246436595916748047e-02 -4.488535597920417786e-02 2.532489001750946045e-01 2.919570803642272949e-01 -7.860367000102996826e-02 1.378913521766662598e-01 -1.805851608514785767e-01 -1.577890813350677490e-01 -2.970157563686370850e-02 1.942214965820312500e-01 1.085252240300178528e-01 -2.617840096354484558e-02 5.625598877668380737e-02 -3.975310325622558594e-01 1.399918347597122192e-01 -2.263760659843683243e-03 1.010549217462539673e-01 -2.323183864355087280e-01 -6.997708696871995926e-04 7.805988937616348267e-02 -2.626426815986633301e-01 -4.310405626893043518e-02 -1.702062040567398071e-01 -1.333960443735122681e-01
1.799626648426055908e-01 -1.725608110427856445e-01 -5.186982825398445129e-02 -1.360499709844589233e-01 1.902024000883102417e-01 -2.856890112161636353e-02 2.677759826183319092e-01 2.816528826951980591e-02 -7.872175425291061401e-02 3.584638610482215881e-02 4.744041264057159424e-01 3.111186027526855469e-01 6.136408448219299316e-02 -2.595075964927673340e-01 -3.137838840484619141e-02 -2.425010502338409424e-01 6.904762983322143555e-02 -1.358653455972671509e-01 6.355005502700805664e-02 -4.673373885452747345e-03 3.100221231579780579e-02 -3.125445544719696045e-01 -1.102733761072158813e-01 -2.108944803476333618e-01 -7.635232806205749512e-02 -4.409391060471534729e-02 5.244026333093643188e-02 8.918818831443786621e-02 -3.679053485393524170e-01 -3.035338036715984344e-02 -9.667270630598068237e-02 -1.546708773821592331e-02
6.991517543792724609e-02 -2.460123449563980103e-01 -7.501085102558135986e-02 8.273225277662277222e-03 7.915888726711273193e-02 1.081360317766666412e-02 2.430315911769866943e-01 -7.470479700714349747e-03 3.083336353302001953e-01 3.701028972864151001e-02 3.588756918907165527e-01 9.922318905591964722e-02 7.552810478955507278e-03 -8.291122503578662872e-03 4.883589223027229309e-02 -1.094985380768775940e-01 -9.397454559803009033e-02 2.207545042037963867e-01 1.154175400733947754e-01 -3.979131877422332764e-01 3.594653308391571045e-02 -4.783212542533874512e-01 1.666128933429718018e-01 -1.194939240813255310e-01 -5.530349165201187134e-02 -1.236869469285011292e-01 1.265555769205093384e-01 -2.250993996858596802e-02 -5.455218628048896790e-02 -1.047524213790893555e-01 -7.737618684768676758e-02 2.401178777217864990e-01
-1.623084843158721924e-01 -2.762819230556488037e-01 -5.958794057369232178e-02 -3.391434550285339355e-01 2.884457409381866455e-01 1.236714646220207214e-01 1.962262839078903198e-01 -6.643377244472503662e-02 -2.098049372434616089e-01 1.632728874683380127e-01 1.503724604845046997e-01 2.230234816670417786e-02 -7.214792817831039429e-02 1.565992981195449829e-01 -1.603646725416183472e-01 7.465881109237670898e-02 -2.941138111054897308e-02 2.892305850982666016e-01 -1.999987512826919556e-01 -3.485505580902099609e-01 1.636077165603637695e-01 6.071123853325843811e-02 1.245267987251281738e-01 1.562300473451614380e-01 1.596249788999557495e-01 3.470504283905029297e-02 8.652329444885253906e-02 -1.188814938068389893e-01 -1.740330755710601807e-01 -1.580074429512023926e-01 -1.753924228250980377e-02 2.495935410261154175e-01
-9.010743349790573120e-02 -2.386869639158248901e-01 -9.134716540575027466e-02 1.381328143179416656e-02 1.870051473379135132e-01 6.776832044124603271e-02 3.393756747245788574e-01 -2.576488852500915527e-01 -9.080422669649124146e-02 -1.996144093573093414e-02 1.589574962854385376e-01 2.496703416109085083e-01 2.453318089246749878e-01 -1.199511736631393433e-01 2.023741155862808228e-01 -2.928589843213558197e-02 1.557625923305749893e-02 1.753486990928649902e-01 2.805459499359130859e-02 2.713586017489433289e-02 -3.884462267160415649e-02 -4.967026412487030029e-02 4.889691621065139771e-02 -1.501979380846023560e-01 -1.281319558620452881e-01 -1.472761780023574829e-01 3.396740853786468506e-01 -2.405701279640197754e-01 -3.740090131759643555e-01 6.673552840948104858e-02 -1.182166114449501038e-01 2.480011284351348877e-01
1.891833543777465820e-01 7.630866020917892456e-02 -1.812504529953002930e-01 -2.705339491367340088e-01 -1.042112335562705994e-01 2.035821378231048584e-01 1.421057879924774170e-01 8.548613637685775757e-02 -6.391196046024560928e-03 2.474858611822128296e-01 1.751101911067962646e-01 1.845358312129974365e-01 3.528924882411956787e-01 -3.669951111078262329e-02 -3.647777438163757324e-02 -1.671286225318908691e-01 -2.242469191551208496e-01 2.229538112878799438e-01 1.951767057180404663e-01 -5.480939522385597229e-02 1.518417745828628540e-01 -2.588877081871032715e-01 -4.490147531032562256e-02 2.201976329088211060e-01 -4.548679664731025696e-02 -1.328174322843551636e-01 1.547287404537200928e-02 -6.502775102853775024e-02 -2.072505056858062744e-01 -2.724224030971527100e-01 2.340541779994964600e-01 1.165686398744583130e-01
2.890294492244720459e-01 -2.898004055023193359e-01 -2.437083125114440918e-01 -2.795352041721343994e-01 -3.731425106525421143e-02 -2.255410142242908478e-02 2.123667001724243164e-01 2.149154692888259888e-01 -6.597258150577545166e-02 -8.705948479473590851e-03 3.097093105316162109e-01 3.335313638672232628e-03 -5.346149578690528870e-02 1.865847706794738770e-01 -1.612149327993392944e-01 -4.716027528047561646e-02 -8.295654505491256714e-02 1.061675325036048889e-01 -4.387292638421058655e-02 -2.625612616539001465e-01 -1.421829760074615479e-01 -3.103580772876739502e-01 2.959143221378326416e-01 1.878157556056976318e-01 3.953468054533004761e-02 -9.188286960124969482e-02 1.340489536523818970e-01 7.355989515781402588e-02 -1.292411684989929199e-01 -4.168756678700447083e-02 -1.070117112249135971e-02 -2.348897457122802734e-01
1.918842196464538574e-01 -2.189064174890518188e-01 1.229930855333805084e-02 -3.318969309329986572e-01 7.252298295497894287e-02 1.717324554920196533e-01 1.957537978887557983e-01 -9.727752185426652431e-04 2.396505442447960377e-04 8.433434367179870605e-02 2.625364959239959717e-01 2.605944573879241943e-01 -9.104308485984802246e-02 3.374508023262023926e-02 1.136759966611862183e-01 1.052900776267051697e-01 2.271797508001327515e-01 2.214599400758743286e-01 -3.068772852420806885e-01 -2.717871963977813721e-01 2.569140493869781494e-01 -3.116534352302551270e-01 -1.527091301977634430e-02 2.438440918922424316e-01 -9.531180560588836670e-02 5.112077295780181885e-02 -1.100583933293819427e-03 2.807920984923839569e-02 1.185785308480262756e-01 -1.122463122010231018e-01 1.525105684995651245e-01 -2.384443953633308411e-02
1.399568766355514526e-01 -3.294655382633209229e-01 -6.613666657358407974e-03 -3.903191089630126953e-01 1.714794486761093140e-01 -6.055636703968048096e-02 1.101469323039054871e-01 -1.026531457901000977e-01 1.129903346300125122e-01 2.072198837995529175e-01 2.552570700645446777e-01 3.676586747169494629e-01 7.984433323144912720e-02 -1.093429997563362122e-01 -1.245989724993705750e-01 1.975822895765304565e-01 -1.167535111308097839e-01 2.239918261766433716e-01 1.135748997330665588e-01 -2.105275988578796387e-01 3.137077018618583679e-02 -2.729141116142272949e-01 -1.110322475433349609e-01 1.237193942070007324e-01 1.769001930952072144e-01 -1.809440404176712036e-01 1.539712101221084595e-01 -9.169764071702957153e-02 -5.804665759205818176e-02 6.596970371901988983e-03 8.072873950004577637e-02 -6.777264922857284546e-02
-1.832759529352188110e-01 -2.455613315105438232e-01 -1.367127746343612671e-01 -1.283804774284362793e-01 1.647631078958511353e-01 1.509196162223815918e-01 9.203418344259262085e-02 -2.160234004259109497e-01 1.479301899671554565e-01 2.431305870413780212e-02 3.467468917369842529e-01 4.894790053367614746e-02 1.577689051628112793e-01 4.152369797229766846e-01 2.472952567040920258e-02 3.400054574012756348e-02 -2.265937179327011108e-01 1.500040888786315918e-01 -1.070115491747856140e-01 -1.954443752765655518e-01 9.688774123787879944e-03 -7.789965718984603882e-02 1.507681757211685181e-01 -1.469112485647201538e-01 -1.767236441373825073e-01 -2.330266237258911133e-01 -2.749607264995574951e-01 -7.871240377426147461e-02 -8.620191365480422974e-02 -4.750905092805624008e-03 -2.660072147846221924e-01 -4.665235802531242371e-02
7.511020638048648834e-03 8.440067619085311890e-02 2.262910753488540649e-01 -1.386182308197021484e-01 1.494106948375701904e-01 -1.595367640256881714e-01 2.274665236473083496e-01 -7.801171392202377319e-02 2.886206656694412231e-02 1.639206707477569580e-01 1.013195887207984924e-01 9.417448192834854126e-02 2.342990934848785400e-01 -1.050535682588815689e-02 2.448250502347946167e-01 -1.294447015970945358e-02 -4.300596415996551514e-01 3.117728233337402344e-01 4.327799752354621887e-02 -3.800366818904876709e-01 -8.893560618162155151e-02 -1.205206941813230515e-02 -8.251412212848663330e-02 3.310795640572905540e-03 -2.111999392509460449e-01 -1.891991645097732544e-01 1.066757291555404663e-01 -2.319091707468032837e-01 -1.737308204174041748e-01 -1.775631904602050781e-01 -4.408986493945121765e-02 4.792752116918563843e-02
2.486648783087730408e-02 -1.100523546338081360e-01 2.852504253387451172e-01 5.658863112330436707e-02 4.384106770157814026e-02 1.662945896387100220e-01 3.506061136722564697e-01 3.888441622257232666e-02 -9.168917313218116760e-03 2.312251180410385132e-01 1.976173073053359985e-01 1.524114161729812622e-01 2.705563902854919434e-01 -1.114483252167701721e-01 1.890155603177845478e-03 4.445902537554502487e-03 1.687679588794708252e-01 -3.438931657001376152e-03 -2.622748911380767822e-02 -2.732282280921936035e-01 -1.206009611487388611e-01 1.291755121201276779e-02 2.747468948364257812e-01 3.782675787806510925e-02 -1.124792546033859253e-02 -3.368165493011474609e-01 -1.910259276628494263e-01 -3.811577856540679932e-01 -1.272550374269485474e-01 8.606688678264617920e-02 1.077749878168106079e-01 -1.455564200878143311e-01
1.205596141517162323e-02 -2.835577428340911865e-01 9.040135145187377930e-02 -1.544688176363706589e-02 2.210557162761688232e-01 1.619997024536132812e-01 1.343780606985092163e-01 -1.971106082201004028e-01 8.570393919944763184e-02 1.381540149450302124e-01 2.548377811908721924e-01 2.858876883983612061e-01 1.390958428382873535e-01 -1.040120422840118408e-01 -4.700322449207305908e-02 7.661802321672439575e-02 1.117741912603378296e-01 -1.436244696378707886e-01 2.616580128669738770e-01 -6.822650879621505737e-02 -9.925607591867446899e-02 2.791359275579452515e-02 4.616017341613769531e-01 4.507987201213836670e-02 -3.621644675731658936e-01 -1.739513128995895386e-01 4.196503758430480957e-02 -4.803778976202011108e-02 -6.194468587636947632e-02 -4.463411122560501099e-02 2.265594452619552612e-01 -1.141822636127471924e-01
2.418697923421859741e-01 -2.241774499416351318e-01 -3.784210383892059326e-01 -7.453830540180206299e-02 6.784077733755111694e-02 -1.434590071439743042e-01 2.129932940006256104e-01 -1.062433272600173950e-01 1.921882480382919312e-01 -1.420358382165431976e-02 4.280911982059478760e-01 3.314687311649322510e-01 3.279983252286911011e-02 2.865015529096126556e-02 -1.984541267156600952e-01 -3.705900162458419800e-02 -3.088853787630796432e-03 1.851757168769836426e-01 -5.074749514460563660e-02 -1.603616178035736084e-01 4.361024184618145227e-04 -2.659874260425567627e-01 1.239966601133346558e-01 1.591434180736541748e-01 1.543819457292556763e-01 -6.188877299427986145e-02 1.821454316377639771e-01 -4.215094074606895447e-02 -1.827935427427291870e-01 -4.436980001628398895e-03 -9.631934762001037598e-02 -9.139093756675720215e-02
-5.344956647604703903e-03 -1.120441704988479614e-01 -3.759006559848785400e-01 -3.288691043853759766e-01 2.294439077377319336e-01 3.416194021701812744e-01 8.706998080015182495e-02 1.241759806871414185e-01 -9.202829562127590179e-03 1.662083342671394348e-02 1.068740412592887878e-01 1.649624407291412354e-01 3.930089771747589111e-01 1.817123293876647949e-01 -7.045868039131164551e-02 -2.016048580408096313e-01 1.045653000473976135e-01 2.152306735515594482e-01 5.796761251986026764e-03 -4.329114034771919250e-02 1.552013494074344635e-02 -6.977088749408721924e-02 4.334144294261932373e-02 4.330631345510482788e-03 -2.380306571722030640e-01 -1.913928240537643433e-01 8.485805988311767578e-02 -8.333677053451538086e-02 -2.076078504323959351e-01 1.415911316871643066e-01 -1.794286072254180908e-01 -6.768081337213516235e-02
-7.203666120767593384e-02 3.945458680391311646e-02 1.309330165386199951e-01 -1.125606447458267212e-01 -3.216117322444915771e-01 8.593308180570602417e-02 4.307595491409301758e-01 8.322528004646301270e-02 1.106531023979187012e-01 2.835415601730346680e-01 3.289755284786224365e-01 1.210559979081153870e-01 5.044531449675559998e-02 5.563601478934288025e-02 -1.063121259212493896e-01 2.733321487903594971e-02 8.266753703355789185e-02 4.027514159679412842e-01 8.147520571947097778e-02 -1.261550039052963257e-01 -9.458963177166879177e-04 -1.966648995876312256e-01 1.093652993440628052e-01 8.824878185987472534e-02 -5.259890109300613403e-02 -5.142486840486526489e-02 2.546431422233581543e-01 1.263233572244644165e-01 -2.003895938396453857e-01 1.808490008115768433e-01 8.838682435452938080e-03 -1.332603842020034790e-01
1.540497243404388428e-01 -2.302778810262680054e-01 1.706376485526561737e-02 -4.903271794319152832e-02 5.022155866026878357e-02 -1.726525127887725830e-01 3.415788710117340088e-01 -5.762842670083045959e-02 -2.610117197036743164e-01 -1.764039993286132812e-01 2.970380187034606934e-01 1.251880377531051636e-01 1.013075560331344604e-01 6.532254815101623535e-02 1.995623260736465454e-01 3.142705187201499939e-02 -1.739441901445388794e-01 2.860658168792724609e-01 -3.174275904893875122e-02 4.044392332434654236e-02 2.069320082664489746e-01 7.611191272735595703e-02 1.735958158969879150e-01 1.119807511568069458e-01 -1.266167312860488892e-01 -9.394626319408416748e-02 3.890648484230041504e-01 4.929573461413383484e-02 -2.699104547500610352e-01 -1.713834553956985474e-01 1.497962474822998047e-01 1.950312033295631409e-02
1.955442428588867188e-01 -2.847433090209960938e-01 5.173170194029808044e-02 3.311220556497573853e-02 1.988924890756607056e-01 6.526002287864685059e-02 2.915859520435333252e-01 9.451515227556228638e-02 -1.346780359745025635e-01 -3.711855411529541016e-02 2.189361751079559326e-01 1.496604681015014648e-01 1.187745407223701477e-01 -6.185176968574523926e-02 2.786040902137756348e-01 -1.462561730295419693e-02 -5.434586107730865479e-02 3.017593920230865479e-01 -1.670046597719192505e-01 3.675183653831481934e-02 5.780393257737159729e-02 1.068425271660089493e-02 1.138265803456306458e-01 1.499768942594528198e-01 -2.160474210977554321e-01 -2.274078130722045898e-02 5.279954075813293457e-01 2.770264632999897003e-02 -1.243231222033500671e-01 -4.733620956540107727e-02 2.163124829530715942e-01 1.172039937227964401e-02
-3.158542886376380920e-02 -1.969454735517501831e-01 2.198700560256838799e-03 -2.251258790493011475e-01 -1.806667447090148926e-01 2.740441560745239258e-01 9.631501138210296631e-02 1.363660097122192383e-01 -4.140743613243103027e-01 -7.111827284097671509e-02 2.950376570224761963e-01 2.466447651386260986e-01 4.731360077857971191e-02 3.370406851172447205e-02 2.712804358452558517e-03 -3.150597512722015381e-01 -6.896882504224777222e-02 2.528326213359832764e-02 1.459394693374633789e-01 -1.829764395952224731e-01 1.181827336549758911e-01 -1.761844754219055176e-01 -4.144767299294471741e-02 -3.791511058807373047e-01 -3.489527106285095215e-02 -2.234122902154922485e-01 -5.355966836214065552e-02 -1.488404721021652222e-01 8.928938955068588257e-02 1.345376670360565186e-02 -8.482847362756729126e-02 6.867203116416931152e-02
-3.070894777774810791e-01 -9.995223581790924072e-02 7.264042645692825317e-02 -2.390849404036998749e-02 3.251764550805091858e-02 -3.390732035040855408e-02 1.717756241559982300e-01 6.185637786984443665e-02 6.750981509685516357e-02 7.261951267719268799e-02 2.353289276361465454e-01 1.546779572963714600e-01 2.219270616769790649e-01 1.381463743746280670e-02 2.871119976043701172e-01 -1.191718056797981262e-01 -7.793252915143966675e-02 3.484323024749755859e-01 -1.544156670570373535e-01 -3.511523902416229248e-01 9.234495460987091064e-02 2.929887548089027405e-02 1.443724483251571655e-01 -1.383359879255294800e-01 -1.023930609226226807e-01 4.052238538861274719e-02 -1.007700711488723755e-02 -3.158796727657318115e-01 -2.706403434276580811e-01 -3.154819011688232422e-01 8.812839537858963013e-02 -5.056460574269294739e-02
4.049381986260414124e-02 1.115298047661781311e-01 2.201936095952987671e-01 -4.489507973194122314e-01 2.440708875656127930e-01 1.437746882438659668e-01 1.582960486412048340e-01 -2.859675884246826172e-01 -2.635674774646759033e-01 1.157660558819770813e-01 2.005567848682403564e-01 1.412343829870223999e-01 -4.859193786978721619e-02 1.450242549180984497e-01 2.199094295501708984e-01 -1.567762345075607300e-02 6.878465414047241211e-02 4.344619214534759521e-01 1.236530579626560211e-02 -9.205678105354309082e-02 2.531584911048412323e-02 -8.077236264944076538e-02 5.793701484799385071e-02 1.354288905858993530e-01 9.673601388931274414e-02 -1.114377602934837341e-01 -1.267109811305999756e-02 2.079769968986511230e-01 2.123466134071350098e-02 -9.715369902551174164e-03 1.871236264705657959e-01 -4.509067162871360779e-02
-1.369699090719223022e-01 1.132665500044822693e-01 -2.468353882431983948e-02 -1.526001840829849243e-01 -1.542941778898239136e-01 1.465115845203399658e-01 3.514767587184906006e-01 6.728786230087280273e-02 -6.853818148374557495e-02 2.521938085556030273e-01 2.952811717987060547e-01 2.171174138784408569e-01 2.442408204078674316e-01 -1.468550562858581543e-01 -1.386541873216629028e-01 2.290920168161392212e-01 4.734218120574951172e-02 1.915310919284820557e-01 1.595498993992805481e-02 1.525058504194021225e-02 7.816918194293975830e-02 -7.926011085510253906e-02 2.456705719232559204e-01 7.887956500053405762e-02 -5.545348301529884338e-02 -2.263919711112976074e-01 3.709324002265930176e-01 2.357551306486129761e-01 -1.805220395326614380e-01 4.966539889574050903e-02 -7.116924226284027100e-02 -9.807557612657546997e-02
-4.389030858874320984e-02 -2.146459817886352539e-01 9.041390568017959595e-02 -1.546655595302581787e-01 2.080753296613693237e-01 2.032160013914108276e-01 2.991428673267364502e-01 -1.526262611150741577e-02 -2.761125564575195312e-01 2.115050703287124634e-01 1.572139710187911987e-01 1.465518325567245483e-01 1.208127737045288086e-01 2.260933667421340942e-01 -1.007000654935836792e-01 -5.413446575403213501e-02 -1.811495125293731689e-01 -3.969946876168251038e-03 -9.352257847785949707e-02 -3.336080312728881836e-01 2.807670235633850098e-01 6.450076401233673096e-02 -1.504755765199661255e-01 1.280083656311035156e-01 -3.201807383447885513e-03 -5.502488929778337479e-03 2.887707650661468506e-01 -1.404142230749130249e-01 -2.198573648929595947e-01 -7.029542326927185059e-02 4.194185882806777954e-02 2.580070197582244873e-01
6.134623661637306213e-02 -1.683013397268950939e-03 1.114700436592102051e-01 -2.182135432958602905e-01 -1.705366969108581543e-01 1.553194224834442139e-01 3.483651280403137207e-01 -9.398192167282104492e-02 -6.342497467994689941e-02 1.140139028429985046e-01 3.154812157154083252e-01 7.545123994350433350e-02 1.485633105039596558e-01 1.278676744550466537e-02 9.247396141290664673e-02 2.855624072253704071e-02 -1.971438229084014893e-01 6.031502410769462585e-02 4.184661433100700378e-02 -1.959282755851745605e-01 -7.717056572437286377e-02 -7.973778992891311646e-02 1.249843165278434753e-01 3.919805586338043213e-01 8.303558081388473511e-02 -1.022818982601165771e-01 -8.664570748805999756e-02 2.750231325626373291e-01 2.624302804470062256e-01 -1.362622380256652832e-01 1.877306103706359863e-01 3.339779675006866455e-01
-1.697871088981628418e-01 -1.393447965383529663e-01 7.030951231718063354e-02 7.123093307018280029e-02 6.103174015879631042e-02 5.328992605209350586e-01 2.679792046546936035e-01 -6.749770045280456543e-02 -2.293018698692321777e-01 -2.734774351119995117e-02 1.327629089355468750e-01 1.983657181262969971e-01 -2.224775590002536774e-02 1.662299484014511108e-01 1.436053402721881866e-02 -1.617428809404373169e-01 -1.191483736038208008e-01 -3.386744111776351929e-02 -2.976585328578948975e-01 -3.408453166484832764e-01 3.228836134076118469e-02 4.338268190622329712e-03 5.809273943305015564e-02 1.433717161417007446e-01 -2.170391380786895752e-01 -1.884552091360092163e-01 -2.561649382114410400e-01 6.734756380319595337e-02 6.571710109710693359e-03 1.147277280688285828e-01 3.893288224935531616e-02 1.600844413042068481e-02
1.432326901704072952e-02 -2.098614126443862915e-01 -1.219697073101997375e-01 -1.995591074228286743e-01 -7.630067318677902222e-02 1.504474431276321411e-01 1.127136126160621643e-01 1.413535773754119873e-01 1.813715510070323944e-02 3.424169719219207764e-01 2.381415665149688721e-01 1.814206242561340332e-01 1.266497522592544556e-01 2.141233384609222412e-01 -1.291970759630203247e-01 1.707514002919197083e-02 3.022890090942382812e-01 2.066231667995452881e-01 1.936690323054790497e-02 -4.320553243160247803e-01 -1.440213769674301147e-01 -2.575025558471679688e-01 9.486050903797149658e-02 -2.609452307224273682e-01 -1.216829493641853333e-01 1.903301663696765900e-02 5.570506677031517029e-02 -2.005326300859451294e-01 -1.415653247386217117e-02 1.234974712133407593e-02 9.454740583896636963e-02 2.826122008264064789e-02
-1.816503703594207764e-01 -2.448920756578445435e-01 2.013823091983795166e-01 -2.965710759162902832e-01 1.057348996400833130e-01 8.184517920017242432e-02 1.261666715145111084e-01 5.239256471395492554e-02 -1.220997646450996399e-01 -2.399176545441150665e-02 3.819964528083801270e-01 1.028648987412452698e-01 8.729371242225170135e-03 1.491672098636627197e-01 -1.174929738044738770e-01 -6.262785196304321289e-02 1.602961719036102295e-01 1.897434890270233154e-02 1.536892056465148926e-01 -1.954591870307922363e-01 1.907586008310317993e-01 -4.473838955163955688e-02 9.333062916994094849e-02 -1.423787474632263184e-01 -2.095016390085220337e-01 -4.201853275299072266e-01 -1.093196496367454529e-01 -2.769434750080108643e-01 -2.163108997046947479e-02 2.136922776699066162e-01 -9.432763606309890747e-02 1.027743294835090637e-01
1.483947932720184326e-01 -2.001074403524398804e-01 6.685885787010192871e-02 -4.173184931278228760e-01 -1.032417863607406616e-01 1.391471922397613525e-01 1.782275885343551636e-01 -9.436624497175216675e-02 -2.320981025695800781e-01 -1.349819917231798172e-02 2.654202282428741455e-01 1.970251053571701050e-01 3.938652202486991882e-02 1.539980620145797729e-01 2.688751816749572754e-01 -1.668562591075897217e-01 1.010042428970336914e-01 2.339114993810653687e-01 -2.493659965693950653e-03 -2.047514617443084717e-01 -1.511162072420120239e-01 -2.381023019552230835e-01 -1.376969665288925171e-01 -1.051793545484542847e-01 -1.076498813927173615e-02 -8.799459785223007202e-02 -1.871752887964248657e-01 2.057541161775588989e-01 -1.158860251307487488e-01 -2.047570943832397461e-01 -8.385213464498519897e-02 1.894403249025344849e-01
1.114764437079429626e-01 8.622963726520538330e-02 7.292428612709045410e-02 -1.307704299688339233e-01 1.917725652456283569e-01 1.974020749330520630e-01 1.630083620548248291e-01 -1.644101142883300781e-01 -7.336573209613561630e-03 1.604064106941223145e-01 1.862823665142059326e-01 3.347322717308998108e-02 1.693033277988433838e-01 4.258428215980529785e-01 7.782004028558731079e-02 1.324040740728378296e-01 -2.533859945833683014e-02 2.935130000114440918e-01 -2.037723362445831299e-01 -2.610571086406707764e-01 7.466779649257659912e-02 -9.904558956623077393e-02 1.108896285295486450e-01 6.447696685791015625e-02 -5.154847353696823120e-02 -1.724773198366165161e-01 -4.497831165790557861e-01 -4.574930295348167419e-03 -8.479245007038116455e-02 -2.090086489915847778e-01 -1.075939238071441650e-01 8.767268806695938110e-02
1.099515035748481750e-01 -5.745952576398849487e-02 1.408045738935470581e-02 4.458332434296607971e-02 -1.306912899017333984e-01 1.940918266773223877e-01 2.053571790456771851e-01 -2.211250364780426025e-02 -2.884770333766937256e-01 2.676200866699218750e-01 2.780607938766479492e-01 8.331618458032608032e-02 4.844383522868156433e-02 1.435220334678888321e-02 3.791653737425804138e-02 -1.300775259733200073e-01 -1.837309896945953369e-01 2.133591026067733765e-01 1.250724941492080688e-01 -1.860912591218948364e-01 -2.155050933361053467e-01 -7.898570597171783447e-02 -1.611535102128982544e-01 4.798889160156250000e-01 6.674470752477645874e-02 8.031674474477767944e-02 -4.436527565121650696e-02 9.263574331998825073e-02 -4.966401681303977966e-02 2.077422142028808594e-01 3.195710182189941406e-01 -1.315280199050903320e-01
[truncated: 3,266,606 more chars]
