# Supplementary material for: The Language of Innovation
Source: PLoS One. 2020 Apr 30;15(4):e0230107. doi: 10.1371/journal.pone.0230107 (PMC7194493; doi:10.1371/journal.pone.0230107)
Supplement: S4 File — (GZ) [file pone.0230107.s004.tar.gz › 1982-1986/V2Run_6_VS_4500_embeddings1982-1986ED32.txt]

-2.580669224262237549e-01 8.438295684754848480e-03 -1.772040873765945435e-02 -1.311203092336654663e-02 -6.553170736879110336e-03 1.795354783535003662e-01 7.846652716398239136e-02 -1.045796573162078857e-01 -1.710285842418670654e-01 -9.450846910476684570e-02 -2.757579460740089417e-02 -7.278192788362503052e-03 4.121761396527290344e-02 -1.188598424196243286e-01 1.355466842651367188e-01 -1.342650800943374634e-01 -1.919398307800292969e-01 3.764993548393249512e-01 1.801304519176483154e-01 -2.291089296340942383e-01 2.081677913665771484e-01 3.123562037944793701e-01 -8.653679490089416504e-02 -7.309366762638092041e-02 8.409487456083297729e-02 -2.741437256336212158e-01 -2.225587815046310425e-01 1.475328952074050903e-01 -4.371747970581054688e-01 9.370182454586029053e-02 -5.508581921458244324e-02 1.361191570758819580e-01
-2.584085464477539062e-01 -1.874320805072784424e-01 1.029201075434684753e-01 4.235852509737014771e-02 1.398565322160720825e-01 1.659786999225616455e-01 1.116090267896652222e-01 -3.650856018066406250e-01 -9.258572757244110107e-02 -1.745637655258178711e-01 4.495421051979064941e-02 2.123122364282608032e-01 6.774897873401641846e-02 7.529783761128783226e-04 3.122031092643737793e-01 2.166356742382049561e-01 4.328357055783271790e-02 4.926195368170738220e-02 2.697844207286834717e-01 -1.330884546041488647e-01 2.291894555091857910e-01 6.218457967042922974e-02 -9.596993029117584229e-02 1.397643536329269409e-01 2.548540942370891571e-02 -7.492338120937347412e-02 -1.903819143772125244e-01 3.511787652969360352e-01 -6.594482809305191040e-02 2.015661597251892090e-01 2.583021521568298340e-01 1.589084975421428680e-02
-1.360857784748077393e-01 7.773281075060367584e-03 -2.666108608245849609e-01 1.340604852885007858e-02 4.664756357669830322e-01 1.694902926683425903e-01 -1.087321043014526367e-01 -1.039685681462287903e-01 1.298999693244695663e-02 -1.100399121642112732e-01 2.207702696323394775e-01 2.288084775209426880e-01 -4.526940360665321350e-02 1.160328388214111328e-01 8.980321139097213745e-02 1.918613761663436890e-01 -2.036582976579666138e-01 1.425750181078910828e-02 -1.155181825160980225e-01 1.165900304913520813e-01 2.110292464494705200e-01 1.811383068561553955e-01 5.044747143983840942e-02 -6.558085232973098755e-02 2.112774103879928589e-01 -2.537622749805450439e-01 -2.663403153419494629e-01 3.105083405971527100e-01 -7.647716999053955078e-02 8.703914284706115723e-02 -1.439959406852722168e-01 6.394153833389282227e-02
-2.023086324334144592e-02 2.071649022400379181e-02 -1.452136784791946411e-01 2.214446663856506348e-02 1.690474897623062134e-01 3.208447992801666260e-01 1.985162310302257538e-02 -1.720080971717834473e-01 2.012314796447753906e-01 1.466847658157348633e-01 -4.440369457006454468e-02 5.621242523193359375e-02 -1.886525936424732208e-02 2.988493442535400391e-01 -9.041101485490798950e-02 6.346172094345092773e-02 4.127075672149658203e-01 3.848197162151336670e-01 -1.046697795391082764e-01 3.359328955411911011e-03 1.645475625991821289e-01 1.366521418094635010e-01 -1.267193853855133057e-01 -3.025877475738525391e-01 1.710742861032485962e-01 -9.711567312479019165e-02 -2.006906718015670776e-01 2.000310271978378296e-01 -1.921204775571823120e-01 8.234445750713348389e-02 2.894039638340473175e-02 2.848093956708908081e-02
6.961921602487564087e-02 8.087733387947082520e-02 1.982134431600570679e-01 1.792909502983093262e-01 2.738823294639587402e-01 1.102269440889358521e-01 6.031423807144165039e-02 -1.073400080204010010e-01 -9.870087355375289917e-02 -1.629425138235092163e-01 3.374319374561309814e-01 2.623910605907440186e-01 -2.634580433368682861e-02 2.861672639846801758e-01 -1.829891651868820190e-02 8.032231032848358154e-02 1.755927801132202148e-01 3.223646879196166992e-01 2.473437227308750153e-02 -8.625222742557525635e-02 2.121048420667648315e-01 1.238367632031440735e-01 -2.757763266563415527e-01 -2.636657059192657471e-01 9.592338465154170990e-04 -1.204202994704246521e-01 -1.374311000108718872e-01 2.137873172760009766e-01 -2.136686593294143677e-01 1.759233474731445312e-01 -2.093303948640823364e-02 -4.059749841690063477e-02
-1.625477820634841919e-01 -4.435821622610092163e-02 -9.599580615758895874e-02 -1.353377476334571838e-02 2.817946374416351318e-01 3.006833791732788086e-01 -3.293045610189437866e-02 -7.210189104080200195e-02 1.469397097826004028e-01 4.576998576521873474e-02 -2.343688718974590302e-02 3.092452585697174072e-01 1.075689494609832764e-01 -4.029512405395507812e-02 2.896381542086601257e-03 1.742811203002929688e-01 2.898882925510406494e-01 2.650847733020782471e-01 9.845898300409317017e-02 -2.979216575622558594e-01 4.578690230846405029e-02 -5.736560374498367310e-02 5.928548052906990051e-02 1.714756786823272705e-01 9.653060138225555420e-02 -1.023889258503913879e-01 5.142980441451072693e-02 2.141733914613723755e-01 -4.014283120632171631e-01 3.068608641624450684e-01 1.648550108075141907e-02 8.778229355812072754e-02
-8.914404362440109253e-02 1.532440334558486938e-01 -1.205719336867332458e-01 9.080103784799575806e-02 -2.433219552040100098e-01 4.171139746904373169e-02 1.336435824632644653e-01 -3.826646804809570312e-01 -2.793992497026920319e-02 2.212111800909042358e-01 1.046375036239624023e-01 1.774462610483169556e-01 9.136871248483657837e-02 3.832892328500747681e-02 6.372275948524475098e-02 3.443242609500885010e-01 1.716343164443969727e-01 1.922029703855514526e-01 2.220779508352279663e-01 -2.658207900822162628e-02 2.125397175550460815e-01 -4.460110515356063843e-02 -1.204262450337409973e-01 -2.948555350303649902e-01 -3.337895870208740234e-02 -2.352098561823368073e-02 -1.625910997390747070e-01 2.374520450830459595e-01 -2.243292927742004395e-01 1.576268374919891357e-01 -1.350629329681396484e-01 2.302864938974380493e-01
-2.096803486347198486e-01 1.472231447696685791e-01 2.410057485103607178e-01 -2.770388722419738770e-01 7.639610022306442261e-02 1.529790926724672318e-02 -2.058355063199996948e-01 -2.851759791374206543e-01 7.669814676046371460e-02 1.336429920047521591e-02 2.281166613101959229e-01 -1.247416138648986816e-01 7.114026695489883423e-02 -1.683374494314193726e-01 -4.977619275450706482e-02 -4.758633673191070557e-02 3.021520003676414490e-02 4.634781181812286377e-02 -2.047139108180999756e-01 2.983397245407104492e-02 3.348226845264434814e-01 2.482722848653793335e-01 -1.912452653050422668e-02 -1.334362775087356567e-01 1.689095944166183472e-01 -2.604149878025054932e-01 -2.588899433612823486e-01 1.524306088685989380e-01 -1.917825490236282349e-01 2.248999923467636108e-01 7.913368195295333862e-02 -1.998961269855499268e-01
-1.908388435840606689e-01 9.502503275871276855e-02 -3.498189849779009819e-03 -8.507949858903884888e-02 2.570340633392333984e-01 3.022388815879821777e-01 1.788189262151718140e-01 1.175780668854713440e-01 2.167236953973770142e-01 -5.173138901591300964e-02 5.315864831209182739e-02 2.707639634609222412e-01 9.947338700294494629e-02 6.593172438442707062e-03 5.901427939534187317e-02 -1.898490078747272491e-02 2.080893218517303467e-01 1.206812635064125061e-01 1.483750641345977783e-01 -1.998066306114196777e-01 1.293685734272003174e-01 -7.565494626760482788e-03 9.625429660081863403e-02 8.256193995475769043e-02 -1.359005644917488098e-02 -1.223374009132385254e-01 -8.988986909389495850e-02 5.677161216735839844e-01 -1.908415257930755615e-01 1.975246667861938477e-01 7.469321042299270630e-02 -1.590357422828674316e-01
-9.963474422693252563e-02 -9.224621206521987915e-02 -1.080193743109703064e-01 -8.527075499296188354e-02 1.316276565194129944e-02 2.948659956455230713e-01 3.215727508068084717e-01 1.416782941669225693e-02 -5.656170099973678589e-02 -5.636358261108398438e-02 2.077429890632629395e-01 3.043829798698425293e-01 1.240783333778381348e-01 -1.122825741767883301e-01 -5.505498498678207397e-02 3.090619109570980072e-02 2.669866085052490234e-01 2.919494509696960449e-01 2.652976512908935547e-01 -2.124942243099212646e-01 1.200355812907218933e-01 3.027500212192535400e-01 -6.390321254730224609e-02 1.163483858108520508e-01 -6.237430870532989502e-02 5.592818558216094971e-02 -2.521103620529174805e-01 1.088682338595390320e-01 -1.257561594247817993e-01 2.970309853553771973e-01 -8.862978219985961914e-02 8.750163018703460693e-02
-2.172794938087463379e-01 3.644773364067077637e-02 7.055864483118057251e-02 -1.017481163144111633e-01 2.976956665515899658e-01 3.394620120525360107e-01 -1.041266098618507385e-01 -1.257623732089996338e-01 1.047143414616584778e-01 -1.038378700613975525e-01 1.215142756700515747e-01 1.990428864955902100e-01 1.230755448341369629e-01 2.110587358474731445e-01 7.536402344703674316e-02 2.486783713102340698e-01 1.830349415540695190e-01 4.370774701237678528e-02 -1.317311823368072510e-02 1.490207314491271973e-01 4.822283983230590820e-01 1.521304249763488770e-01 -1.110197827219963074e-01 -3.136959075927734375e-01 2.233187109231948853e-02 -1.436458677053451538e-01 3.738760575652122498e-02 1.836219727993011475e-01 2.312358841300010681e-02 1.181649938225746155e-01 -3.716495633125305176e-02 -7.701342552900314331e-02
-2.981990575790405273e-01 7.989670848473906517e-04 8.683890849351882935e-02 6.640721112489700317e-03 -1.593502759933471680e-01 7.518402487039566040e-02 -6.512667983770370483e-02 -3.824963867664337158e-01 1.664809435606002808e-01 -6.050420925021171570e-02 2.384882569313049316e-01 -8.480706810951232910e-02 -2.978420443832874298e-02 -2.724289000034332275e-01 -2.649820446968078613e-01 -2.094793319702148438e-01 1.896617412567138672e-01 1.258908957242965698e-01 3.528384258970618248e-04 4.105462506413459778e-02 3.556725680828094482e-01 -1.283665597438812256e-01 -1.120049357414245605e-01 1.104205772280693054e-01 3.243071436882019043e-01 -6.030577048659324646e-02 -1.101919710636138916e-01 6.845175474882125854e-02 -2.301981002092361450e-01 1.232803314924240112e-01 -1.489392071962356567e-01 -4.248532466590404510e-03
-8.001912385225296021e-02 -2.661397755146026611e-01 -1.509830057621002197e-01 1.350010335445404053e-01 2.555749006569385529e-02 2.636902928352355957e-01 2.898175120353698730e-01 -9.667949378490447998e-02 -4.173062741756439209e-02 -2.798696234822273254e-02 6.086816638708114624e-02 1.881077885627746582e-01 -1.824493706226348877e-01 -1.216525435447692871e-01 2.061693817377090454e-01 1.987628936767578125e-01 5.359740927815437317e-02 2.587208151817321777e-01 8.937477320432662964e-02 -7.769113872200250626e-03 1.434213370084762573e-01 2.160543501377105713e-01 -7.071299850940704346e-02 -1.387314945459365845e-01 1.605162620544433594e-01 1.071890741586685181e-01 -3.281306326389312744e-01 2.027987837791442871e-01 -1.852841973304748535e-01 3.912512660026550293e-01 6.073107942938804626e-02 -1.860168762505054474e-03
-1.806118786334991455e-01 -2.619074843823909760e-02 -2.723240852355957031e-02 2.414464354515075684e-01 1.204839646816253662e-01 2.145938128232955933e-01 1.164842844009399414e-01 -1.844628751277923584e-01 1.638194732367992401e-02 9.428158402442932129e-02 1.263983100652694702e-01 7.215771079063415527e-02 2.931774556636810303e-01 -3.770684078335762024e-02 -1.657664775848388672e-01 4.876901954412460327e-02 3.535533845424652100e-01 7.116502523422241211e-02 8.453221060335636139e-03 -1.899531483650207520e-01 3.516007661819458008e-01 -8.158667385578155518e-02 -1.922201812267303467e-01 -6.847780197858810425e-02 2.509562969207763672e-01 -2.366070598363876343e-01 -5.641866475343704224e-02 1.861542761325836182e-01 -7.677906006574630737e-02 3.696035444736480713e-01 9.021126478910446167e-02 7.967010885477066040e-02
-3.863821625709533691e-01 -1.247011423110961914e-01 -4.135230928659439087e-02 -4.687101766467094421e-02 2.652468085289001465e-01 2.122596502304077148e-01 -1.749147176742553711e-01 -4.086506366729736328e-01 6.758404523134231567e-02 -1.202439069747924805e-01 -1.827315837144851685e-01 1.034133434295654297e-01 -7.881292141973972321e-03 1.709497869014739990e-01 -1.336849629878997803e-01 1.077388301491737366e-01 1.445763558149337769e-01 -8.648847788572311401e-02 2.005950361490249634e-02 -4.425026848912239075e-02 1.497734040021896362e-01 5.461516976356506348e-02 -9.057684801518917084e-03 -2.084588408470153809e-01 1.248320937156677246e-01 -1.670800894498825073e-01 -2.391974478960037231e-01 1.013760864734649658e-01 -1.680554263293743134e-02 3.007628619670867920e-01 -2.433048337697982788e-01 1.890770494937896729e-01
2.143905013799667358e-01 1.395736187696456909e-01 -4.335895180702209473e-02 -6.566969305276870728e-02 1.097231134772300720e-01 1.173572838306427002e-01 -4.278776943683624268e-01 -2.239708006381988525e-01 4.499368369579315186e-02 -2.184619158506393433e-01 5.285086110234260559e-02 1.260295510292053223e-01 4.703944176435470581e-02 -1.412042826414108276e-01 8.057564496994018555e-02 -1.253430091310292482e-04 1.462496072053909302e-01 1.512160897254943848e-01 -2.300033420324325562e-01 -6.801208015531301498e-03 4.002273082733154297e-01 -4.259878024458885193e-02 -1.873263567686080933e-01 -1.196214184165000916e-01 -1.339477002620697021e-01 -2.728659473359584808e-02 -2.743597030639648438e-01 -1.508038025349378586e-02 -1.629831194877624512e-01 2.863691449165344238e-01 2.646182477474212646e-02 -2.453173249959945679e-01
-3.837072104215621948e-02 -2.933561056852340698e-02 1.947953701019287109e-01 2.161327302455902100e-01 2.118157893419265747e-01 -1.269044447690248489e-02 1.465534698218107224e-02 -4.167993664741516113e-01 -5.369979143142700195e-02 -9.803708642721176147e-02 5.831088498234748840e-02 2.155140340328216553e-01 1.668868958950042725e-01 -8.559758216142654419e-02 -2.102255634963512421e-02 1.750492900609970093e-01 2.951812446117401123e-01 3.891101479530334473e-01 -2.053663581609725952e-01 -1.087714824825525284e-02 2.172978967428207397e-01 2.149284332990646362e-01 -3.592170402407646179e-02 3.071969747543334961e-02 1.544122397899627686e-01 6.871361285448074341e-02 -2.084742188453674316e-01 2.225258052349090576e-01 7.268175482749938965e-02 1.283005475997924805e-01 -2.129024118185043335e-01 1.863483339548110962e-02
2.565390430390834808e-02 3.257137723267078400e-03 -7.724419981241226196e-02 3.653275594115257263e-02 5.964061245322227478e-02 7.292819023132324219e-02 2.706361114978790283e-01 -5.961617827415466309e-02 1.430903524160385132e-01 -9.162189066410064697e-02 -7.342211902141571045e-02 1.522739529609680176e-01 2.827629148960113525e-01 -5.435431376099586487e-02 4.192468896508216858e-02 3.326073586940765381e-01 2.223449051380157471e-01 9.953651577234268188e-02 1.442060470581054688e-01 -6.028883904218673706e-02 1.802963316440582275e-01 3.121387660503387451e-01 -2.042901068925857544e-01 3.251064568758010864e-02 -8.381400257349014282e-02 -1.571342200040817261e-01 -3.295087814331054688e-01 1.332546472549438477e-01 -2.773326635360717773e-01 3.945612311363220215e-01 -3.405029326677322388e-02 7.287310808897018433e-02
-9.811617434024810791e-02 -5.851146578788757324e-02 5.369630828499794006e-02 1.344925165176391602e-01 2.451053410768508911e-01 1.681729108095169067e-01 7.043666206300258636e-03 -1.766224801540374756e-01 2.286063320934772491e-02 -7.492456585168838501e-02 1.914274096488952637e-01 -1.652660220861434937e-02 1.731161624193191528e-01 6.126500293612480164e-02 -1.939179748296737671e-01 5.057147890329360962e-02 3.272484242916107178e-01 2.383908033370971680e-01 3.975117206573486328e-02 -2.712600827217102051e-01 3.163263201713562012e-01 8.887568861246109009e-02 2.807179689407348633e-01 -8.852516114711761475e-02 -7.402235269546508789e-02 -3.142855167388916016e-01 -2.181263118982315063e-01 1.733810305595397949e-01 -9.303914010524749756e-02 1.674809753894805908e-01 -1.957526654005050659e-01 1.970577836036682129e-01
1.149691790342330933e-01 1.181793026626110077e-02 1.917113810777664185e-01 -1.644279360771179199e-01 -4.167322069406509399e-02 9.512513875961303711e-02 9.677437692880630493e-02 -4.003442823886871338e-01 3.414946142584085464e-03 -2.546088695526123047e-01 -1.281753927469253540e-01 1.848715841770172119e-01 1.908234208822250366e-01 -3.141456842422485352e-02 -3.555616736412048340e-02 1.535122692584991455e-01 7.039199024438858032e-02 2.626381814479827881e-01 5.309589952230453491e-02 3.067152500152587891e-01 1.293692439794540405e-01 1.457959264516830444e-01 -1.442619226872920990e-02 -9.248266369104385376e-02 3.096794784069061279e-01 -3.462197482585906982e-01 -5.425495654344558716e-02 2.356935590505599976e-01 -1.081439554691314697e-01 1.302580721676349640e-02 1.659109741449356079e-01 -1.830708682537078857e-01
-4.520862400531768799e-01 2.138136476278305054e-01 2.594329416751861572e-02 1.276346296072006226e-01 -3.334453701972961426e-02 3.746218085289001465e-01 1.053396984934806824e-01 -2.637498676776885986e-01 -8.691281825304031372e-02 -9.351238608360290527e-02 4.249042645096778870e-02 1.201761662960052490e-01 -2.252412214875221252e-02 -4.208802804350852966e-02 9.043535590171813965e-02 2.872169613838195801e-01 1.835600286722183228e-01 2.098077833652496338e-01 -5.882476922124624252e-03 -4.820074141025543213e-02 5.248192697763442993e-02 3.121806681156158447e-02 -2.889114916324615479e-01 -2.318054437637329102e-01 -2.068087924271821976e-03 -1.477532982826232910e-01 -1.098487228155136108e-01 2.676484584808349609e-01 -1.083798892796039581e-02 3.775475174188613892e-02 -1.200538203120231628e-01 2.069530636072158813e-01
1.169728115200996399e-01 -1.450485438108444214e-01 -6.103483587503433228e-02 1.878457069396972656e-01 2.332999408245086670e-01 2.527371048927307129e-01 4.134386777877807617e-02 -8.307393640279769897e-02 3.688599467277526855e-01 -1.734981536865234375e-01 5.138292908668518066e-03 4.927772656083106995e-02 9.166446328163146973e-02 -1.800628565251827240e-02 2.583748102188110352e-01 4.263551160693168640e-02 2.218740880489349365e-01 1.402154862880706787e-01 2.588739097118377686e-01 -9.441401064395904541e-02 2.911811769008636475e-01 -5.779219418764114380e-02 -1.500844359397888184e-01 5.202505365014076233e-02 -9.707760065793991089e-02 -2.332735247910022736e-02 -2.023828327655792236e-01 2.063911110162734985e-01 -8.968670666217803955e-02 2.676607668399810791e-01 -3.332116007804870605e-01 -1.049708649516105652e-01
3.679359331727027893e-02 -2.486894726753234863e-01 -5.976308509707450867e-02 1.157434508204460144e-01 3.197826743125915527e-01 9.495216608047485352e-02 1.886209659278392792e-02 -4.592514038085937500e-02 2.595274150371551514e-01 -1.246288716793060303e-01 1.099145039916038513e-01 1.798200309276580811e-01 5.323323979973793030e-02 -1.261792182922363281e-01 -9.467407315969467163e-02 -5.417103320360183716e-02 2.490053772926330566e-01 3.331843912601470947e-01 3.615680634975433350e-01 -1.444252021610736847e-02 9.351562708616256714e-02 2.927977442741394043e-01 -6.391170620918273926e-02 -1.220237165689468384e-01 9.211573749780654907e-02 -1.633975356817245483e-01 -2.793173678219318390e-02 3.729603290557861328e-01 4.990934953093528748e-02 9.283443540334701538e-02 -4.412984102964401245e-02 -2.064166367053985596e-01
-3.487276136875152588e-01 7.009853422641754150e-02 -1.597104519605636597e-01 -4.198189824819564819e-02 4.197451472282409668e-01 7.908944785594940186e-02 -4.394283145666122437e-02 -6.262149661779403687e-02 5.089632049202919006e-02 -2.180034518241882324e-01 2.113473713397979736e-01 1.675901859998703003e-01 -1.199519187211990356e-01 2.433429807424545288e-01 1.221287548542022705e-01 1.618684232234954834e-01 8.917218446731567383e-02 1.864901781082153320e-01 -3.216116502881050110e-02 -2.952163480222225189e-02 4.620094895362854004e-01 1.343990862369537354e-01 4.406909272074699402e-02 -3.822566568851470947e-02 1.211369186639785767e-01 -1.087247058749198914e-01 1.223809719085693359e-01 1.041199266910552979e-02 -2.074781507253646851e-01 1.975211799144744873e-01 -4.720729775726795197e-03 1.307692080736160278e-01
1.251736432313919067e-01 -7.270145416259765625e-02 7.757680118083953857e-02 1.343935579061508179e-01 1.581796258687973022e-01 2.906736731529235840e-01 -2.702225372195243835e-02 -2.237994372844696045e-01 1.138778924942016602e-01 6.582739204168319702e-02 -2.180754840373992920e-01 1.542093753814697266e-01 -6.053795665502548218e-02 1.521062701940536499e-01 -1.071318984031677246e-01 1.335664391517639160e-01 2.181553691625595093e-01 1.327050030231475830e-01 1.676518023014068604e-01 -2.270700633525848389e-01 3.589105010032653809e-01 2.992967367172241211e-01 -9.509863704442977905e-02 -2.869895696640014648e-01 1.007350832223892212e-01 -2.479579001665115356e-01 -1.009457409381866455e-01 2.920717298984527588e-01 -1.617172211408615112e-01 -3.706391528248786926e-02 1.400457404088228941e-04 2.356367185711860657e-02
-7.694599777460098267e-02 2.025190591812133789e-01 -9.182468056678771973e-02 7.265630364418029785e-02 2.168348878622055054e-01 1.250997483730316162e-01 -1.015009824186563492e-02 -2.357887923717498779e-01 5.393585190176963806e-02 -2.487669326364994049e-02 -8.170708268880844116e-02 2.626097798347473145e-01 4.345191176980733871e-03 -4.097156599164009094e-02 -7.508064806461334229e-02 1.128068864345550537e-01 -1.282280832529067993e-01 3.621208369731903076e-01 2.502621114253997803e-01 -8.745414018630981445e-02 3.243334293365478516e-01 2.654178142547607422e-01 1.551790386438369751e-01 6.101043149828910828e-02 2.045459449291229248e-01 2.078322321176528931e-01 -2.849077582359313965e-01 1.852289140224456787e-01 -8.429404348134994507e-03 -6.758876889944076538e-02 -1.065117213875055313e-02 -3.085396289825439453e-01
-2.241859585046768188e-01 -1.118267923593521118e-01 1.736677885055541992e-01 -2.233107388019561768e-02 6.469463557004928589e-02 2.331565320491790771e-01 1.021935418248176575e-01 -6.692212074995040894e-02 3.457542508840560913e-02 -1.794092655181884766e-01 -1.084765642881393433e-01 2.029862105846405029e-01 3.400566577911376953e-01 -8.093495666980743408e-02 2.147390693426132202e-02 6.472601741552352905e-02 7.071933895349502563e-02 3.943496644496917725e-01 1.123941242694854736e-01 8.458265662193298340e-02 2.544142901897430420e-01 3.119777739048004150e-01 3.128692507743835449e-01 -2.070539295673370361e-01 3.202422857284545898e-01 -8.683489263057708740e-02 8.776001632213592529e-02 9.829822927713394165e-02 1.335213147103786469e-02 6.164055317640304565e-02 -6.958910077810287476e-02 2.277188748121261597e-02
-1.720725744962692261e-01 1.355093438178300858e-02 -3.337219059467315674e-01 6.924168765544891357e-02 3.282267749309539795e-01 1.593603789806365967e-01 -1.018669828772544861e-01 -2.639148235321044922e-01 1.277069896459579468e-01 -9.924937784671783447e-02 6.828995537944138050e-04 2.367183268070220947e-01 3.419738635420799255e-02 2.461022138595581055e-01 -1.376141309738159180e-01 3.623218461871147156e-02 -1.401735693216323853e-01 1.184960454702377319e-01 1.256621032953262329e-01 -2.099023945629596710e-02 3.450183868408203125e-01 -1.671559959650039673e-01 -2.680869400501251221e-02 -9.709730744361877441e-02 8.026389032602310181e-02 -3.743909597396850586e-01 2.735091187059879303e-02 1.929206401109695435e-01 -9.110821038484573364e-02 2.743218541145324707e-01 3.750097751617431641e-02 1.098104100674390793e-02
-2.647268399596214294e-02 -1.222033947706222534e-01 2.554045915603637695e-01 -7.831298746168613434e-03 5.570878833532333374e-02 3.548344075679779053e-01 -1.219340711832046509e-01 -1.339665353298187256e-01 1.372075378894805908e-01 1.041388022713363171e-03 -7.877768948674201965e-03 -8.837839215993881226e-02 -4.933169856667518616e-02 3.660165667533874512e-01 -7.045321911573410034e-02 2.184038311243057251e-01 1.738297790288925171e-01 1.782277375459671021e-01 8.111492544412612915e-02 8.063971251249313354e-02 3.918021917343139648e-01 1.265023052692413330e-01 5.404867231845855713e-02 -1.642868667840957642e-01 1.600798666477203369e-01 -1.344352215528488159e-01 6.537966895848512650e-03 3.465552330017089844e-01 -2.246960848569869995e-01 1.817287057638168335e-01 6.348602473735809326e-02 1.249321773648262024e-01
-1.150256469845771790e-01 -1.168210133910179138e-01 -7.662353664636611938e-02 2.003914676606655121e-03 3.503828495740890503e-02 3.030454516410827637e-01 -1.935479640960693359e-01 -3.735573291778564453e-01 1.307507753372192383e-01 1.814155280590057373e-01 2.480169525370001793e-03 -7.159932702779769897e-02 2.069341018795967102e-02 1.325054466724395752e-01 3.330131247639656067e-02 5.346839129924774170e-02 3.022852838039398193e-01 1.817846745252609253e-01 2.279020249843597412e-01 -8.192989230155944824e-02 3.960129320621490479e-01 3.248736858367919922e-01 -1.093966439366340637e-01 -2.331932783126831055e-01 -8.855095505714416504e-02 -9.242600947618484497e-02 6.360878795385360718e-02 2.705288231372833252e-01 -5.899944528937339783e-02 -3.899747505784034729e-03 2.285871841013431549e-02 1.032415404915809631e-01
-1.123629286885261536e-01 3.334432244300842285e-01 -4.727058857679367065e-02 -8.759506046772003174e-02 1.598071157932281494e-01 1.626790314912796021e-01 -6.696321815252304077e-02 1.000300422310829163e-01 1.107413843274116516e-01 -7.107502222061157227e-02 9.931197017431259155e-02 2.876284718513488770e-02 3.408439923077821732e-03 2.561429142951965332e-01 -1.876938529312610626e-02 1.426388770341873169e-01 1.315635144710540771e-01 1.098682433366775513e-01 3.066688477993011475e-01 -1.327844262123107910e-01 1.559311989694833755e-02 -2.182961441576480865e-02 3.778644837439060211e-03 -3.579947948455810547e-01 1.578162312507629395e-01 -1.589585691690444946e-01 -3.091411888599395752e-01 2.815159261226654053e-01 -1.935449242591857910e-01 1.461035311222076416e-01 -3.605747818946838379e-01 4.123566672205924988e-02
1.475279219448566437e-02 2.074589580297470093e-01 5.827569589018821716e-02 3.962624445557594299e-02 -2.528100013732910156e-01 1.538769453763961792e-01 1.541581302881240845e-01 -2.030999660491943359e-01 1.894507259130477905e-01 -2.577279806137084961e-01 2.438093721866607666e-01 4.607002716511487961e-03 4.684877023100852966e-02 -2.499049305915832520e-01 3.436340391635894775e-02 2.215052694082260132e-01 1.609907113015651703e-02 2.146081924438476562e-01 -2.166623771190643311e-01 -2.258345484733581543e-01 3.281975090503692627e-01 6.548682227730751038e-03 1.428240090608596802e-01 -3.204454109072685242e-02 -5.092371720820665359e-03 -1.459695845842361450e-01 -9.989998489618301392e-02 2.803662419319152832e-01 -3.036333322525024414e-01 2.052223831415176392e-01 6.838475912809371948e-02 -1.238103117793798447e-02
-5.163391306996345520e-02 2.604454755783081055e-01 -5.619481205940246582e-02 1.144129708409309387e-01 1.468530744314193726e-01 4.088552296161651611e-01 5.116299912333488464e-02 -6.896329578012228012e-03 3.007111251354217529e-01 -1.957547217607498169e-01 -1.083770170807838440e-01 -6.020009517669677734e-02 -1.281315684318542480e-01 -1.270872056484222412e-01 1.918496787548065186e-01 9.307186305522918701e-02 -1.244516819715499878e-01 1.905679106712341309e-01 2.401457726955413818e-02 -2.733518928289413452e-02 4.730695858597755432e-02 2.275950312614440918e-01 1.099109351634979248e-01 1.075624600052833557e-01 9.019199758768081665e-02 1.047210544347763062e-01 -1.707306504249572754e-01 4.838720262050628662e-01 6.623028218746185303e-02 2.156303226947784424e-01 -9.763226658105850220e-02 1.615331918001174927e-01
4.331387579441070557e-02 1.826048195362091064e-01 1.277076750993728638e-01 4.230935871601104736e-02 8.520857989788055420e-02 2.729706168174743652e-01 -1.476003527641296387e-01 -2.010974287986755371e-01 2.925303578376770020e-01 7.570662349462509155e-02 2.423533797264099121e-01 2.818068861961364746e-01 -3.465697169303894043e-02 1.917470693588256836e-01 5.621849745512008667e-02 5.865309387445449829e-02 2.371382899582386017e-02 1.866438984870910645e-01 3.157098293304443359e-01 -1.941078715026378632e-02 1.211405992507934570e-01 -2.460230141878128052e-01 -5.147355422377586365e-02 -2.587319612503051758e-01 2.197555638849735260e-02 -1.183942779898643494e-01 5.762906372547149658e-02 4.439644813537597656e-01 -1.549997925758361816e-01 6.475058197975158691e-02 -3.670078143477439880e-02 6.264147907495498657e-02
-5.628678575158119202e-02 2.490077614784240723e-01 -2.413138747215270996e-03 1.364167183637619019e-01 1.632163226604461670e-01 3.035251796245574951e-01 -2.166600339114665985e-02 -2.283143550157546997e-01 2.042410150170326233e-02 5.327973049134016037e-03 1.929740011692047119e-01 2.423498630523681641e-01 2.443986013531684875e-02 1.795583069324493408e-01 1.524238884449005127e-01 1.820805966854095459e-01 3.176872432231903076e-01 2.067038416862487793e-01 -6.182674318552017212e-02 -1.465787142515182495e-01 2.245606034994125366e-01 9.670728445053100586e-02 2.572570368647575378e-02 1.563377231359481812e-01 3.528746068477630615e-01 -1.084552053362131119e-02 1.675765067338943481e-01 1.729752570390701294e-01 1.270470619201660156e-01 3.219773173332214355e-01 -4.057305306196212769e-02 3.557212650775909424e-02
-1.232263594865798950e-01 -8.199847489595413208e-02 -1.013928800821304321e-01 -2.305975258350372314e-01 2.045130729675292969e-01 4.746463000774383545e-01 -1.017607524991035461e-01 -1.435838341712951660e-01 1.123189255595207214e-01 1.301245391368865967e-02 1.000536903738975525e-01 6.377348210662603378e-03 -1.137753352522850037e-01 1.005152761936187744e-01 1.065829396247863770e-01 -3.429172560572624207e-02 2.244332432746887207e-01 1.024823039770126343e-01 2.073765397071838379e-01 -4.336578398942947388e-02 7.295321673154830933e-02 1.823249161243438721e-01 -9.067160636186599731e-02 -3.236519098281860352e-01 5.554554238915443420e-02 -3.463501632213592529e-01 -8.038105815649032593e-02 2.452794015407562256e-01 -2.792261242866516113e-01 1.604851707816123962e-02 9.048900008201599121e-02 1.573354750871658325e-01
9.016984142363071442e-03 -1.536659896373748779e-01 1.125977411866188049e-01 5.023453757166862488e-02 7.474641501903533936e-02 1.632252484560012817e-01 -3.393763303756713867e-01 1.631243973970413208e-01 1.871151328086853027e-01 -8.925544098019599915e-03 2.531518638134002686e-01 5.619748309254646301e-02 -5.891020968556404114e-02 3.314477205276489258e-02 1.080724075436592102e-01 -2.426864765584468842e-02 2.771271467208862305e-01 3.000240623950958252e-01 1.056765168905258179e-01 -1.348675936460494995e-01 1.319038718938827515e-01 -8.416574448347091675e-02 -1.356629431247711182e-01 -2.926681637763977051e-01 -7.793132960796356201e-02 -2.622960209846496582e-01 -1.578356474637985229e-01 3.100457191467285156e-01 -1.987270265817642212e-01 2.087846249341964722e-01 -2.155545949935913086e-01 1.332013607025146484e-01
-6.431616842746734619e-02 -7.341003417968750000e-02 3.014218620955944061e-02 -1.066615656018257141e-01 1.540806889533996582e-01 2.433745861053466797e-01 -7.949202507734298706e-02 -2.352603226900100708e-01 2.957101725041866302e-02 2.787384390830993652e-01 -2.726462185382843018e-01 -1.050513610243797302e-01 5.128813907504081726e-02 1.350865364074707031e-01 1.431520748883485794e-02 -1.281940490007400513e-01 2.089136093854904175e-01 2.117327153682708740e-01 4.270188808441162109e-01 -1.397804766893386841e-01 1.509132683277130127e-01 1.586434096097946167e-01 -7.426012307405471802e-02 -2.064036875963211060e-01 3.995539620518684387e-02 -2.353515177965164185e-01 -1.300127804279327393e-01 3.020354807376861572e-01 -1.212128102779388428e-01 2.496442645788192749e-01 -5.208634585142135620e-02 -2.880458347499370575e-02
-1.484596580266952515e-01 -2.514001429080963135e-01 -9.179818630218505859e-02 -5.647644773125648499e-02 -6.227311119437217712e-02 -8.890747092664241791e-03 3.099926561117172241e-02 -2.301681488752365112e-01 8.499176800251007080e-02 -2.482175529003143311e-01 -2.454283684492111206e-01 1.214765384793281555e-01 3.858688473701477051e-01 -7.001867517828941345e-03 -4.283722117543220520e-02 -1.011840775609016418e-01 2.869616448879241943e-01 2.244876176118850708e-01 1.057875677943229675e-01 2.846250310540199280e-02 1.397776305675506592e-01 2.564660012722015381e-01 5.183379352092742920e-02 -2.231667935848236084e-01 2.913995683193206787e-01 -9.159351140260696411e-02 7.843940402381122112e-04 1.330465376377105713e-01 -1.456567347049713135e-01 1.883620172739028931e-01 2.996388375759124756e-01 -1.927413605153560638e-02
-6.395364552736282349e-02 -1.845107376575469971e-01 1.358396857976913452e-01 9.113682806491851807e-02 4.649291932582855225e-02 3.366607725620269775e-01 -1.877596974372863770e-02 -1.223162189126014709e-01 1.093076616525650024e-01 6.890738755464553833e-02 3.759097680449485779e-02 9.673751145601272583e-02 -9.549326449632644653e-02 3.248569369316101074e-01 -1.573146581649780273e-01 -4.194340854883193970e-02 2.595334053039550781e-01 1.928327977657318115e-02 1.213311702013015747e-01 1.309244707226753235e-02 4.265894889831542969e-01 6.201877817511558533e-02 -1.376318037509918213e-01 -1.480329334735870361e-01 1.150119453668594360e-01 -4.281642660498619080e-02 2.833569422364234924e-02 2.202779799699783325e-01 -4.154102802276611328e-01 2.030924558639526367e-01 -2.187394946813583374e-01 -1.780336722731590271e-02
-3.978223204612731934e-01 -1.495960801839828491e-01 7.435221225023269653e-02 -1.040656417608261108e-01 4.065899848937988281e-01 1.577233076095581055e-01 9.939701855182647705e-02 4.408805072307586670e-02 -4.225232824683189392e-02 -5.745526403188705444e-02 -3.170701116323471069e-02 2.232871800661087036e-01 1.236296668648719788e-01 -1.903157122433185577e-02 1.213057860732078552e-01 4.435584880411624908e-03 -2.498266845941543579e-02 1.428642868995666504e-01 5.926681216806173325e-03 -4.133950173854827881e-01 1.950283050537109375e-01 3.022058308124542236e-02 6.026175338774919510e-03 -3.940320760011672974e-02 6.971141789108514786e-03 -1.561090499162673950e-01 -5.147776380181312561e-02 1.823490113019943237e-01 -2.788836658000946045e-01 3.486868441104888916e-01 -1.387899070978164673e-01 5.666302517056465149e-02
-9.210404008626937866e-02 6.183053180575370789e-02 -2.800210146233439445e-03 1.181348413228988647e-01 2.249075025320053101e-01 2.980193197727203369e-01 3.748025298118591309e-01 -1.323059499263763428e-01 -1.543357819318771362e-01 -2.214344441890716553e-01 5.281159654259681702e-02 9.164266288280487061e-02 -5.491838976740837097e-02 -2.577736079692840576e-01 -1.683031767606735229e-01 8.915924280881881714e-02 1.907804235816001892e-02 1.254365742206573486e-01 3.729773685336112976e-02 -1.890134513378143311e-01 3.469936847686767578e-01 2.658913135528564453e-01 -8.066498488187789917e-02 -6.111433357000350952e-02 3.260231912136077881e-01 -1.243450865149497986e-01 -7.773951441049575806e-02 3.071516752243041992e-01 -5.931980442255735397e-03 -3.569089993834495544e-02 -4.848829656839370728e-02 7.881562411785125732e-02
-1.999161578714847565e-02 -1.996933855116367340e-02 -6.338417530059814453e-02 1.581099927425384521e-01 2.511077225208282471e-01 1.123591288924217224e-01 1.757681556046009064e-02 -4.081357419490814209e-01 -1.122476160526275635e-01 6.496454775333404541e-02 -7.524284720420837402e-02 2.123552560806274414e-02 -1.875970214605331421e-01 1.577729880809783936e-01 7.016985863447189331e-02 -2.427751719951629639e-01 2.014153897762298584e-01 3.189099729061126709e-01 3.373163938522338867e-01 -1.031930372118949890e-01 1.455886960029602051e-01 2.011536508798599243e-01 -1.008735373616218567e-01 -1.616642773151397705e-01 3.181416690349578857e-01 -4.337343201041221619e-02 -1.776388436555862427e-01 2.564704120159149170e-01 1.468429714441299438e-02 5.534581840038299561e-03 -2.977934852242469788e-02 1.204467192292213440e-01
7.955601066350936890e-02 -8.368483930826187134e-02 4.357261583209037781e-03 -9.574204683303833008e-02 2.704975008964538574e-01 3.558519780635833740e-01 6.125980988144874573e-02 -9.855429828166961670e-02 3.278375566005706787e-01 1.181614771485328674e-01 1.802522242069244385e-01 -6.093283370137214661e-02 -4.927260451950132847e-04 9.606197476387023926e-02 2.550309523940086365e-02 -6.750657688826322556e-03 1.439725756645202637e-01 8.892930299043655396e-02 2.299926280975341797e-01 -2.141147404909133911e-01 3.377298712730407715e-01 2.342323958873748779e-01 -1.764971911907196045e-01 -2.802506685256958008e-01 1.819794625043869019e-01 -2.290254682302474976e-01 -1.147467195987701416e-01 2.452883869409561157e-01 -1.516920775175094604e-01 4.979257658123970032e-02 4.418886825442314148e-02 -6.563887000083923340e-02
-4.811149835586547852e-02 6.369310617446899414e-02 -2.978239357471466064e-01 -8.235989511013031006e-02 -1.601822078227996826e-01 1.888126581907272339e-01 4.005997441709041595e-03 -3.165547251701354980e-01 2.134434431791305542e-01 -2.342218458652496338e-01 3.213948383927345276e-02 3.695222735404968262e-01 1.259607672691345215e-01 -1.198207661509513855e-01 -1.800695806741714478e-01 -4.009409844875335693e-01 -7.514245808124542236e-02 7.588504999876022339e-02 1.182806491851806641e-01 -1.419338732957839966e-01 2.669763565063476562e-01 -1.454832870513200760e-02 -1.922239959239959717e-01 3.814026713371276855e-02 5.091186985373497009e-02 -1.352599412202835083e-01 2.700363397598266602e-01 1.314226239919662476e-01 -7.157605141401290894e-02 3.184581547975540161e-02 -2.635424956679344177e-03 5.058778077363967896e-02
1.859806664288043976e-02 1.718866825103759766e-01 -1.957502663135528564e-01 -1.504742652177810669e-01 1.737567186355590820e-01 3.610537350177764893e-01 8.371459692716598511e-02 1.095991209149360657e-01 3.428223133087158203e-01 -6.174029409885406494e-02 6.717222183942794800e-02 -7.613839954137802124e-02 1.829548925161361694e-01 -1.565193682909011841e-01 -8.722917735576629639e-02 9.875912219285964966e-02 -1.934663802385330200e-01 3.316047191619873047e-01 2.897006869316101074e-01 -2.074297890067100525e-02 2.460833191871643066e-01 5.473063513636589050e-02 -1.956139132380485535e-02 -1.248368844389915466e-01 8.624715358018875122e-02 1.735278815031051636e-01 -3.063393235206604004e-01 7.370175421237945557e-02 -1.990571767091751099e-01 8.277545124292373657e-02 -9.403917193412780762e-02 -1.385048776865005493e-01
2.842022804543375969e-04 -9.663022309541702271e-02 -3.321721032261848450e-02 1.736354269087314606e-02 1.573467701673507690e-01 4.818915128707885742e-01 -6.895276904106140137e-02 -2.323850691318511963e-01 3.522059023380279541e-01 2.302829325199127197e-01 -8.734485507011413574e-02 1.661637797951698303e-02 -9.912664443254470825e-02 5.467229709029197693e-02 9.257591515779495239e-02 -1.915271431207656860e-01 1.613967269659042358e-01 2.590244114398956299e-01 1.369368880987167358e-01 -6.889462471008300781e-02 2.235856801271438599e-01 1.896132677793502808e-01 9.744770359247922897e-04 -1.033154726028442383e-01 9.933639317750930786e-02 -1.594213694334030151e-01 4.958935454487800598e-02 3.355062007904052734e-01 -2.330924272537231445e-01 -9.667837619781494141e-02 -3.836184274405241013e-03 5.666548013687133789e-02
3.041033260524272919e-02 -2.115819454193115234e-01 1.008124053478240967e-01 -2.207991778850555420e-01 -1.656699329614639282e-01 3.028068840503692627e-01 3.126654028892517090e-02 -2.326100170612335205e-01 1.329075694084167480e-01 -5.702719464898109436e-02 -2.877673208713531494e-01 1.444696169346570969e-02 1.986540108919143677e-01 -2.165623009204864502e-01 -7.973040640354156494e-02 -2.690918445587158203e-01 -3.629663959145545959e-02 2.627426013350486755e-02 1.906938403844833374e-01 -2.316664010286331177e-01 3.751822710037231445e-01 -1.020912602543830872e-01 2.903638035058975220e-02 1.799448877573013306e-01 -2.154348604381084442e-02 -1.096894443035125732e-01 5.002804845571517944e-02 3.228021860122680664e-01 -1.272354125976562500e-01 1.590866744518280029e-01 -6.712209433317184448e-02 1.022365912795066833e-01
-1.032527312636375427e-01 2.076274156570434570e-01 1.719844155013561249e-02 -8.836235851049423218e-02 -2.892164289951324463e-01 1.872802823781967163e-01 1.047124862670898438e-01 -3.906007111072540283e-02 2.607221603393554688e-01 -3.413574099540710449e-01 2.740182578563690186e-01 -3.146716579794883728e-02 4.615110158920288086e-02 -6.784431636333465576e-02 3.465032950043678284e-02 6.537965685129165649e-02 7.052260637283325195e-02 1.181320101022720337e-01 -2.319339811801910400e-01 -1.125607937574386597e-01 3.029468059539794922e-01 2.276196144521236420e-02 -7.723011076450347900e-02 -7.665497809648513794e-02 1.484355628490447998e-01 1.346001178026199341e-01 -7.087799161672592163e-02 2.726758718490600586e-01 -3.359790444374084473e-01 2.540129721164703369e-01 -4.902745038270950317e-02 2.127648741006851196e-01
-1.210450604557991028e-01 1.331302225589752197e-01 -2.650288119912147522e-02 -3.934809565544128418e-02 -1.798715591430664062e-01 9.500861912965774536e-02 1.815152764320373535e-01 -1.051563620567321777e-01 4.351722002029418945e-01 -2.933810949325561523e-01 2.101706564426422119e-01 5.155680701136589050e-02 -1.125050988048315048e-02 -1.280653327703475952e-01 -2.398637309670448303e-02 9.042829275131225586e-02 3.734645619988441467e-02 3.348343670368194580e-01 -2.463351637125015259e-01 -3.247056007385253906e-01 2.285210341215133667e-01 1.418640464544296265e-01 4.078628495335578918e-02 -6.997840106487274170e-02 -2.072618342936038971e-02 7.431929698213934898e-04 -8.688830584287643433e-02 1.800176501274108887e-01 -2.975077629089355469e-01 1.767580062150955200e-01 1.232027076184749603e-02 1.166501641273498535e-01
-1.387974619865417480e-01 -7.709861546754837036e-02 3.388215228915214539e-02 1.641972810029983521e-01 1.253588944673538208e-01 2.298251986503601074e-01 2.840927615761756897e-02 -1.853694468736648560e-01 1.046640127897262573e-01 -2.967940568923950195e-01 -4.475902020931243896e-02 4.284224510192871094e-01 -8.444743603467941284e-02 8.842760324478149414e-02 -3.412028402090072632e-02 1.533622145652770996e-01 2.376701682806015015e-01 2.957561016082763672e-01 1.228697076439857483e-01 -2.180999070405960083e-01 1.893370896577835083e-01 2.952648699283599854e-01 2.844627201557159424e-02 -3.590201959013938904e-02 3.234801590442657471e-01 5.307962372899055481e-02 1.467875987291336060e-01 9.885190427303314209e-02 -7.031144201755523682e-02 -4.456989839673042297e-02 -1.787517219781875610e-01 -9.666854888200759888e-02
4.379272088408470154e-02 1.628134995698928833e-01 -8.583315648138523102e-03 1.350824385881423950e-01 -1.747428029775619507e-01 1.392857283353805542e-01 1.792270392179489136e-01 -2.203940749168395996e-01 5.847297236323356628e-02 -3.737400770187377930e-01 1.942814290523529053e-01 2.538266181945800781e-01 -6.063585355877876282e-02 -2.067147791385650635e-01 -2.941715717315673828e-01 -1.212366297841072083e-01 2.353313863277435303e-01 2.580313086509704590e-01 2.986259199678897858e-02 2.099380362778902054e-03 2.178082466125488281e-01 -7.911080121994018555e-02 -2.174965292215347290e-01 -2.229307889938354492e-01 -4.552176396828144789e-04 1.416376605629920959e-02 -1.668146252632141113e-01 2.620893418788909912e-01 5.177468992769718170e-03 2.108580768108367920e-01 7.359576970338821411e-02 9.758433699607849121e-02
-4.007321596145629883e-02 1.544426474720239639e-02 -1.619062870740890503e-01 3.897851333022117615e-02 1.970484666526317596e-02 4.500194191932678223e-01 -3.071486577391624451e-02 -1.139930710196495056e-01 2.837842106819152832e-01 -3.691678047180175781e-01 8.265225216746330261e-03 2.266702242195606232e-02 3.193962946534156799e-02 -1.453410983085632324e-01 -9.059360623359680176e-02 -6.707964092493057251e-02 -2.254772232845425606e-03 1.536418050527572632e-01 -9.482056647539138794e-02 -2.755762934684753418e-01 2.753798365592956543e-01 -5.270070582628250122e-02 6.813812255859375000e-02 -9.241580218076705933e-02 1.180062368512153625e-01 1.008165851235389709e-01 -2.656905651092529297e-01 1.254783570766448975e-02 -1.472730785608291626e-01 3.327002227306365967e-01 1.787705570459365845e-01 2.044808715581893921e-01
-1.616329699754714966e-01 6.799756735563278198e-02 -2.555939257144927979e-01 -4.121967032551765442e-02 9.399152547121047974e-02 -1.991554349660873413e-02 -4.359773173928260803e-02 -6.291355192661285400e-02 2.359033524990081787e-01 -6.519868224859237671e-02 1.408452093601226807e-01 1.620574593544006348e-01 1.893719732761383057e-01 -2.031801268458366394e-04 3.429697081446647644e-02 -2.559642195701599121e-01 1.170532852411270142e-01 6.522621959447860718e-02 9.276142716407775879e-02 -3.082380592823028564e-01 1.317451596260070801e-01 -7.803448475897312164e-03 9.177728742361068726e-02 5.255472660064697266e-02 3.111671805381774902e-01 -3.876548409461975098e-01 -1.567471325397491455e-01 4.175066053867340088e-01 -5.005820840597152710e-02 -1.870477497577667236e-01 -1.941298544406890869e-01 -8.509451150894165039e-02
-2.939270138740539551e-01 1.381066888570785522e-01 2.055412679910659790e-01 1.575099974870681763e-01 1.979693621397018433e-01 3.156184256076812744e-01 1.628572791814804077e-01 -9.615797549486160278e-02 -8.216614276170730591e-02 -1.527877300977706909e-01 5.845224019140005112e-03 2.698089554905891418e-02 4.802246764302253723e-02 1.109430417418479919e-01 8.276601880788803101e-02 1.478867977857589722e-01 3.387432396411895752e-01 1.797648072242736816e-01 -2.284899353981018066e-01 -4.830474406480789185e-02 3.511681258678436279e-01 1.349471043795347214e-02 7.535995543003082275e-02 3.241694718599319458e-02 8.051215857267379761e-02 -9.967607259750366211e-02 -3.260460868477821350e-02 2.303843200206756592e-01 -2.893298491835594177e-02 4.097734391689300537e-01 -5.009094625711441040e-02 -7.110430300235748291e-02
-8.210837095975875854e-02 2.267296463251113892e-01 4.713754728436470032e-02 -1.437780857086181641e-01 1.537424176931381226e-01 3.751647174358367920e-01 9.360457211732864380e-02 -3.910805284976959229e-01 1.399576663970947266e-01 1.962563395500183105e-02 1.411189287900924683e-01 6.330850999802350998e-03 -3.251832723617553711e-02 -1.808298379182815552e-02 -2.194997221231460571e-01 3.733547627925872803e-01 7.010390609502792358e-02 7.128752768039703369e-02 1.194225177168846130e-01 7.437444478273391724e-02 1.840381622314453125e-01 6.257251650094985962e-02 1.467612665146589279e-02 1.197822242975234985e-01 1.536410748958587646e-01 -2.105147391557693481e-01 -1.854641921818256378e-02 9.849846363067626953e-02 -6.466051191091537476e-02 4.161638319492340088e-01 -5.288847535848617554e-02 1.539597362279891968e-01
-4.001342058181762695e-01 4.197967052459716797e-01 -2.389429062604904175e-01 -1.823692321777343750e-01 -1.441327035427093506e-01 1.588966101408004761e-01 1.619731634855270386e-01 -7.595483213663101196e-02 5.798743292689323425e-02 -1.254195161163806915e-02 9.726178646087646484e-02 1.151522025465965271e-01 1.388028264045715332e-01 7.890175282955169678e-02 -1.572704315185546875e-01 -1.357630044221878052e-01 -1.581101268529891968e-01 1.232188493013381958e-01 -9.458623081445693970e-02 2.097279578447341919e-01 2.462768405675888062e-01 2.031857967376708984e-01 -8.160293847322463989e-02 1.430851072072982788e-01 -6.738651543855667114e-02 -2.615050077438354492e-01 -1.675669848918914795e-01 1.187139600515365601e-01 -2.338969558477401733e-01 3.616043925285339355e-02 7.853513211011886597e-02 3.038635477423667908e-02
-7.577209267765283585e-03 2.366555854678153992e-03 -3.441667258739471436e-01 4.552071541547775269e-02 3.714670659974217415e-03 4.043233096599578857e-01 -7.041003555059432983e-02 -2.241613566875457764e-01 1.675757914781570435e-01 -3.010039031505584717e-01 -1.589353196322917938e-02 1.687318086624145508e-01 8.437041938304901123e-02 -1.243759170174598694e-01 3.483212739229202271e-02 5.992048978805541992e-02 1.246059238910675049e-01 1.538336649537086487e-02 5.805864930152893066e-02 -3.396750688552856445e-01 1.934308707714080811e-01 -5.164579674601554871e-02 9.722241759300231934e-02 1.290698908269405365e-02 -9.386058896780014038e-02 1.590662449598312378e-01 -2.126665413379669189e-01 -4.638496786355972290e-03 -2.588525116443634033e-01 3.078643679618835449e-01 7.671894505620002747e-03 2.459640800952911377e-01
6.017839908599853516e-02 1.664673537015914917e-01 -8.595296740531921387e-02 2.640358358621597290e-02 -4.456249997019767761e-02 7.008096575736999512e-02 7.458507269620895386e-02 -1.999401599168777466e-01 -4.573434218764305115e-02 -1.628299802541732788e-01 -1.656282991170883179e-01 -1.721752732992172241e-01 5.140617117285728455e-02 8.743409998714923859e-03 3.296655714511871338e-01 2.985046505928039551e-01 3.164188861846923828e-01 1.054809689521789551e-01 -7.410828024148941040e-02 3.292405977845191956e-02 3.687458932399749756e-01 -9.171438962221145630e-02 -2.762228846549987793e-01 1.693144589662551880e-01 2.839300632476806641e-01 -1.817815937101840973e-02 -2.675015330314636230e-01 1.491641253232955933e-01 -2.309851497411727905e-01 1.014190614223480225e-01 -1.062858477234840393e-01 -7.137928903102874756e-02
-1.250556111335754395e-01 1.690255254507064819e-01 -9.094522893428802490e-02 -1.495041102170944214e-01 -3.742350265383720398e-02 9.573952853679656982e-02 -2.498746514320373535e-01 1.102064177393913269e-02 -3.794190660119056702e-02 -6.606001406908035278e-02 -3.091899156570434570e-01 4.434425756335258484e-02 1.043243780732154846e-01 9.430353343486785889e-02 -3.007357753813266754e-02 3.912110626697540283e-02 5.101405456662178040e-02 1.791213899850845337e-01 2.099033743143081665e-01 -8.712010085582733154e-02 1.676941514015197754e-01 -9.066762030124664307e-02 -1.359553039073944092e-01 1.898227483034133911e-01 1.270275115966796875e-01 -4.068016111850738525e-01 -1.558393388986587524e-01 5.162484049797058105e-01 -1.254849694669246674e-02 6.162307783961296082e-02 -8.095201849937438965e-02 2.575632035732269287e-01
7.280734181404113770e-02 -6.784451752901077271e-02 -1.586168888024985790e-03 1.917620375752449036e-02 2.594988644123077393e-01 1.645527333021163940e-01 3.414499759674072266e-02 -8.451712876558303833e-02 2.603410482406616211e-01 -4.288075119256973267e-02 2.233100682497024536e-01 1.498947441577911377e-01 1.368935108184814453e-01 2.791448533535003662e-01 1.377019435167312622e-01 -2.799520269036293030e-02 3.750998079776763916e-01 1.971849501132965088e-01 7.718137651681900024e-02 -1.496790647506713867e-01 9.800693392753601074e-02 3.824643492698669434e-01 8.923677355051040649e-02 4.184706136584281921e-02 2.973883599042892456e-02 -3.771583363413810730e-02 -5.576868727803230286e-02 4.671867489814758301e-01 -7.194361090660095215e-02 1.224404051899909973e-01 -1.889187656342983246e-02 1.043745502829551697e-01
5.729594454169273376e-02 2.322402745485305786e-01 -5.716120600700378418e-01 -7.780716568231582642e-02 -1.184887290000915527e-01 2.920107543468475342e-01 -5.607065558433532715e-02 -6.488145887851715088e-02 3.024372644722461700e-02 -2.305112928152084351e-01 -1.504708528518676758e-01 -3.566941991448402405e-02 -7.900453358888626099e-02 -1.921819299459457397e-01 -7.194918394088745117e-02 1.556994616985321045e-01 3.148696720600128174e-01 1.595054566860198975e-01 8.988530933856964111e-02 -1.035368964076042175e-01 1.680892258882522583e-01 1.628737747669219971e-01 -3.586339950561523438e-02 1.500671803951263428e-01 8.239761739969253540e-02 -7.786267995834350586e-02 3.175252303481101990e-02 2.603682577610015869e-01 -8.797416836023330688e-02 1.254262626171112061e-01 -1.578099131584167480e-01 -2.767692506313323975e-02
6.913350522518157959e-02 9.809261560440063477e-02 8.518605679273605347e-02 -3.621246665716171265e-02 9.107926487922668457e-02 2.496258914470672607e-01 -1.411033570766448975e-01 1.761702261865139008e-02 -1.458273082971572876e-01 1.858548074960708618e-01 -6.432259827852249146e-02 2.828159034252166748e-01 1.620601713657379150e-01 2.716287970542907715e-01 3.804494917858392000e-04 1.722222566604614258e-01 1.665402799844741821e-01 3.004519641399383545e-01 8.786312304437160492e-03 -3.122177673503756523e-03 2.459187656641006470e-01 2.336949855089187622e-01 -6.641075760126113892e-02 -1.647168546915054321e-01 8.924935013055801392e-02 -2.802756428718566895e-01 1.643021553754806519e-01 3.093720972537994385e-01 -2.495188862085342407e-01 1.819030493497848511e-01 -1.995594948530197144e-01 8.626192063093185425e-02
1.245805621147155762e-01 -1.043175533413887024e-02 -1.472156047821044922e-01 -3.771368786692619324e-02 2.244896888732910156e-01 2.386524528264999390e-01 -4.862153902649879456e-02 -1.626716107130050659e-01 2.558309435844421387e-01 -1.467513442039489746e-01 6.745526194572448730e-02 -3.309218585491180420e-02 1.832111775875091553e-01 1.541139036417007446e-01 2.289922088384628296e-01 2.127133309841156006e-01 1.741776764392852783e-01 2.753181159496307373e-01 2.909460961818695068e-01 5.022440478205680847e-02 1.660287380218505859e-01 -3.599665686488151550e-02 8.792348206043243408e-02 -2.145306952297687531e-02 -2.485205680131912231e-01 -2.309073209762573242e-01 -2.789047360420227051e-01 1.429406255483627319e-01 -6.079788133502006531e-02 2.596010267734527588e-01 -2.500137388706207275e-01 1.442738715559244156e-02
-2.334741204977035522e-01 -7.467839121818542480e-02 -2.245764285326004028e-01 -4.155912697315216064e-01 9.048025123775005341e-03 1.654222011566162109e-01 -7.390845566987991333e-02 -1.594248116016387939e-01 -1.085772588849067688e-01 -2.494533061981201172e-01 -8.643958717584609985e-03 -3.850814327597618103e-02 8.863095194101333618e-02 1.855384409427642822e-01 2.370238602161407471e-01 -2.499478757381439209e-01 1.330318003892898560e-01 -6.679875403642654419e-02 1.185268610715866089e-01 -3.734854981303215027e-02 1.883364021778106689e-01 -6.976351724006235600e-04 -1.658329814672470093e-01 -1.053702607750892639e-01 3.233453929424285889e-01 -1.412418037652969360e-01 -2.159410566091537476e-01 2.900297343730926514e-01 6.781501322984695435e-02 1.159813031554222107e-01 -1.922190338373184204e-01 -2.006262307986617088e-03
-1.583760827779769897e-01 1.427921950817108154e-01 4.067914783954620361e-01 -1.821161061525344849e-01 -2.158725410699844360e-01 5.866772308945655823e-02 -1.462499499320983887e-01 -3.931091129779815674e-01 3.016078658401966095e-02 -1.350290775299072266e-01 2.247476577758789062e-01 -2.033098600804805756e-02 7.704420387744903564e-02 -2.398399859666824341e-01 -5.938988924026489258e-02 -1.175065636634826660e-01 1.671061813831329346e-01 1.384919881820678711e-01 1.230057701468467712e-01 5.528813926503062248e-04 3.967927098274230957e-01 -1.766521036624908447e-01 -3.538833558559417725e-02 -6.007529795169830322e-03 6.542711704969406128e-02 -2.066300511360168457e-01 -1.432157307863235474e-01 1.717309802770614624e-01 -1.112228557467460632e-01 1.487088762223720551e-02 -1.315486133098602295e-01 -2.004397334530949593e-03
2.431937307119369507e-02 1.872556358575820923e-01 6.064382195472717285e-02 5.010838806629180908e-02 -2.752824425697326660e-01 1.935358792543411255e-01 2.235965132713317871e-01 -2.141049131751060486e-03 2.958975732326507568e-01 -2.589461505413055420e-01 1.397029757499694824e-01 2.407131344079971313e-01 3.596512973308563232e-02 -1.953496634960174561e-01 -3.137974068522453308e-02 1.810635775327682495e-01 3.642045706510543823e-02 2.712101638317108154e-01 -8.510211855173110962e-02 -1.326144784688949585e-01 1.985899358987808228e-01 2.751876413822174072e-02 -6.823266297578811646e-02 -7.849995791912078857e-02 -2.845176681876182556e-02 -1.400780119001865387e-02 -9.431654214859008789e-02 2.248037457466125488e-01 -4.244836568832397461e-01 3.010914623737335205e-01 -3.420938551425933838e-02 8.032781630754470825e-02
-1.510430872440338135e-01 2.358234226703643799e-01 1.033779904246330261e-01 -5.119927972555160522e-02 -3.491868674755096436e-01 1.643940657377243042e-01 1.137039065361022949e-01 -1.666799634695053101e-01 1.930005550384521484e-01 -3.960566818714141846e-01 1.034310832619667053e-01 1.388693153858184814e-01 -3.241165308281779289e-03 -6.611763034015893936e-03 1.149679869413375854e-01 9.069225192070007324e-02 -2.425966598093509674e-02 2.228643298149108887e-01 -2.138986587524414062e-01 -2.395925968885421753e-01 1.728391796350479126e-01 1.535235196352005005e-01 9.490262717008590698e-02 -1.070690080523490906e-01 4.439108073711395264e-02 -2.242984436452388763e-02 -9.528017044067382812e-02 1.541125774383544922e-01 -3.726243376731872559e-01 2.245211750268936157e-01 -1.744150184094905853e-02 1.442721635103225708e-01
-9.797593206167221069e-02 9.366784989833831787e-02 -1.776605844497680664e-01 -1.340192109346389771e-01 -2.710124552249908447e-01 1.658622771501541138e-01 -1.321730762720108032e-01 2.817264012992382050e-02 3.267632424831390381e-02 3.893264755606651306e-02 2.358778417110443115e-01 2.969482354819774628e-02 1.804534941911697388e-01 -3.212072253227233887e-01 -3.225536942481994629e-01 -3.411855176091194153e-02 4.659666121006011963e-02 2.366343736648559570e-01 -1.311695724725723267e-01 1.343171745538711548e-01 2.572530806064605713e-01 2.437133155763149261e-02 -8.980550616979598999e-02 -9.833856672048568726e-02 6.381680071353912354e-02 -3.169142305850982666e-01 -3.350221514701843262e-01 2.122414708137512207e-01 -1.908675879240036011e-01 5.139618366956710815e-02 8.710621297359466553e-02 1.626642793416976929e-01
6.571345776319503784e-02 6.820753216743469238e-03 1.118225529789924622e-01 1.693204343318939209e-01 -1.839642077684402466e-01 1.617488563060760498e-01 1.190531924366950989e-01 -3.343268036842346191e-01 2.356179803609848022e-01 -3.156592249870300293e-01 -1.103887055069208145e-02 8.528800308704376221e-02 -6.785222142934799194e-02 -3.263681009411811829e-02 -1.371862590312957764e-01 1.759517937898635864e-02 7.019994314759969711e-03 -2.378563955426216125e-02 -4.369289427995681763e-02 -1.602794378995895386e-01 2.375186979770660400e-01 1.195530816912651062e-01 1.104173138737678528e-01 1.980430930852890015e-01 1.554258912801742554e-01 6.413448601961135864e-02 -2.395479977130889893e-01 1.494260132312774658e-01 -2.361944615840911865e-01 4.098134040832519531e-01 -1.488120406866073608e-01 2.774172127246856689e-01
-5.447847023606300354e-02 1.121820136904716492e-01 4.634448513388633728e-02 2.445590868592262268e-02 -1.397645771503448486e-01 1.704366505146026611e-01 -1.284219473600387573e-01 -1.629887223243713379e-01 7.717815786600112915e-02 -3.724814951419830322e-01 -1.586554199457168579e-01 2.762996554374694824e-01 6.296747177839279175e-02 -1.533034145832061768e-01 3.574337577447295189e-03 5.499210581183433533e-02 2.092462927103042603e-01 -6.441864371299743652e-02 4.555338621139526367e-02 -1.243379488587379456e-01 8.333861827850341797e-03 -1.633217781782150269e-01 1.076346039772033691e-01 -5.320025235414505005e-02 -1.056082844734191895e-01 -7.892338559031486511e-03 6.534005701541900635e-02 4.733493328094482422e-01 -1.775922924280166626e-01 4.702836275100708008e-01 -1.047714650630950928e-01 -5.908188223838806152e-02
-2.488159537315368652e-01 1.238809973001480103e-01 -4.974993318319320679e-02 -3.477337956428527832e-01 -1.774505674839019775e-01 1.267828047275543213e-01 -1.724249124526977539e-01 -2.059350162744522095e-01 1.667215526103973389e-01 -5.959353223443031311e-02 -3.444313630461692810e-02 4.945871978998184204e-02 -8.708579093217849731e-02 -1.098283007740974426e-01 -1.449499726295471191e-01 -6.540669500827789307e-02 9.197006933391094208e-03 1.592420935630798340e-01 1.355904638767242432e-01 6.108153983950614929e-02 9.002567082643508911e-02 1.410947144031524658e-01 -3.573946058750152588e-01 -1.841788440942764282e-01 1.652976721525192261e-01 -3.090576231479644775e-01 -1.214853115379810333e-02 -5.761923966929316521e-04 -2.945078611373901367e-01 1.785660833120346069e-01 3.390780687332153320e-01 -7.698871195316314697e-02
1.073166579008102417e-01 1.665642708539962769e-01 -1.966303735971450806e-01 2.256716489791870117e-01 -1.272918377071619034e-02 3.605838119983673096e-01 -4.836397245526313782e-02 -1.891270875930786133e-01 2.761395871639251709e-01 -1.728817075490951538e-01 -8.253831416368484497e-03 -1.266246587038040161e-01 -1.347716003656387329e-01 5.814582854509353638e-02 7.601030915975570679e-02 -6.599666178226470947e-02 4.333275184035301208e-02 7.856674492359161377e-02 -1.437449734658002853e-02 -4.989270865917205811e-02 3.139099478721618652e-01 2.379661351442337036e-01 2.392689883708953857e-01 1.454913988709449768e-02 1.521003395318984985e-01 1.259312927722930908e-01 -3.065690696239471436e-01 9.932833909988403320e-02 -2.014091797173023224e-02 3.868259787559509277e-01 -8.758378773927688599e-02 1.581365913152694702e-01
1.470167376101016998e-02 -1.993134319782257080e-01 -2.265885621309280396e-01 -7.213192433118820190e-02 2.157931625843048096e-01 3.387907445430755615e-01 -2.085753902792930603e-02 -1.345974504947662354e-01 2.641821205615997314e-01 1.433599293231964111e-01 2.364450395107269287e-01 1.267056316137313843e-01 -5.136889219284057617e-02 2.339962422847747803e-01 1.679528504610061646e-04 -1.035527214407920837e-01 1.462554782629013062e-01 2.069770991802215576e-01 3.477198779582977295e-01 -1.851480901241302490e-01 2.420061528682708740e-01 1.671293079853057861e-01 -1.744051277637481689e-01 -1.304156184196472168e-01 -2.594295889139175415e-02 -1.400116831064224243e-01 -6.071585416793823242e-02 2.069924771785736084e-01 -1.544086337089538574e-01 1.864515691995620728e-01 -5.949723348021507263e-02 1.043831631541252136e-01
5.537070706486701965e-02 1.898706257343292236e-01 1.006346791982650757e-01 -8.482482284307479858e-02 -3.013095855712890625e-01 2.706387341022491455e-01 2.157797068357467651e-01 1.991201750934123993e-02 2.996440529823303223e-01 -1.522010266780853271e-01 1.907325685024261475e-01 8.570073544979095459e-02 -1.786885969340801239e-02 -2.392359524965286255e-01 2.981873229146003723e-02 1.262895911931991577e-01 9.312759339809417725e-02 2.729273438453674316e-01 -1.561312526464462280e-01 -1.798130273818969727e-01 3.605990111827850342e-01 1.251267492771148682e-01 7.108403742313385010e-02 -1.121896505355834961e-01 4.076201468706130981e-02 2.929288893938064575e-02 -1.051022261381149292e-01 2.485463768243789673e-01 -1.918170154094696045e-01 1.717564612627029419e-01 -2.009210586547851562e-01 1.276696324348449707e-01
7.537871599197387695e-02 2.216418236494064331e-01 8.371803164482116699e-02 -4.063002392649650574e-02 -2.333107590675354004e-01 1.737142950296401978e-01 1.717041730880737305e-01 -2.117049545049667358e-01 2.049357146024703979e-01 -2.512504458427429199e-01 2.158627063035964966e-01 2.067967355251312256e-01 5.696034803986549377e-02 -1.371169984340667725e-01 -7.522591948509216309e-02 1.590959429740905762e-01 4.595649614930152893e-02 2.911755442619323730e-01 -1.506711691617965698e-01 -2.558045387268066406e-01 2.885089814662933350e-01 1.351263821125030518e-01 -1.090652029961347580e-02 -6.184102594852447510e-02 1.528714001178741455e-01 7.556500285863876343e-02 2.433326654136180878e-02 1.520654857158660889e-01 -3.714359104633331299e-01 8.026488125324249268e-02 8.121767081320285797e-03 2.288597524166107178e-01
3.297202289104461670e-02 5.931468307971954346e-02 -2.199195325374603271e-01 -1.060821302235126495e-02 1.356237381696701050e-01 1.894170939922332764e-01 -1.498331725597381592e-01 1.229249089956283569e-01 4.141605198383331299e-01 -2.026180028915405273e-01 -1.926369518041610718e-01 -8.874469250440597534e-02 1.029823943972587585e-01 9.487391449511051178e-03 1.904773861169815063e-01 -2.170512378215789795e-01 1.197384893894195557e-01 2.884766161441802979e-01 -1.043703481554985046e-01 1.599129438400268555e-01 4.363997876644134521e-01 -1.117025092244148254e-01 -4.438128322362899780e-02 1.071284189820289612e-01 7.767973095178604126e-02 9.299877285957336426e-02 -5.610100552439689636e-02 1.889125108718872070e-01 -1.728660166263580322e-01 6.211994215846061707e-02 -1.854257136583328247e-01 -1.771900206804275513e-01
-2.215706929564476013e-02 9.445608407258987427e-02 -1.961931735277175903e-01 -3.841209784150123596e-02 1.254739314317703247e-01 1.081236675381660461e-01 -1.226582378149032593e-01 -5.501097440719604492e-02 4.104231297969818115e-02 -5.171774029731750488e-01 5.554423853754997253e-02 -2.132998108863830566e-01 1.178297773003578186e-02 8.797864615917205811e-02 8.382471650838851929e-02 1.574605107307434082e-01 1.947740465402603149e-01 3.753924369812011719e-01 -1.976639032363891602e-01 -1.999979615211486816e-01 2.785956859588623047e-01 1.128821223974227905e-01 3.002446144819259644e-02 1.819015294313430786e-01 8.661468327045440674e-02 -1.417723447084426880e-01 -3.300790488719940186e-01 1.104428842663764954e-01 -4.127012938261032104e-02 -1.709901960566639900e-03 4.948021471500396729e-02 -1.117850393056869507e-01
-4.728662967681884766e-02 1.735824644565582275e-01 -1.010153442621231079e-01 1.565927267074584961e-01 7.718256115913391113e-02 1.819535791873931885e-01 -1.484743058681488037e-01 -1.683191806077957153e-01 3.905249834060668945e-01 -1.942823231220245361e-01 -1.525985598564147949e-01 -4.728625062853097916e-03 -1.110995709896087646e-01 -8.871928602457046509e-02 1.359059810638427734e-01 9.303727000951766968e-02 -4.758937284350395203e-03 1.115108430385589600e-01 -1.450986713171005249e-01 -1.351900845766067505e-01 1.893649846315383911e-01 2.864813208580017090e-01 -6.118901073932647705e-02 7.658398896455764771e-02 6.981252878904342651e-02 8.801215887069702148e-02 -1.332693099975585938e-01 2.973146140575408936e-01 -1.128062456846237183e-01 3.241361677646636963e-01 8.478175103664398193e-02 3.993516266345977783e-01
-3.440219163894653320e-01 3.296354711055755615e-01 7.595627009868621826e-02 -6.693001091480255127e-02 1.652964949607849121e-01 1.233330294489860535e-01 5.156863853335380554e-02 -9.724506735801696777e-02 5.557070299983024597e-02 6.094208918511867523e-03 1.947263479232788086e-01 9.738439321517944336e-02 -1.155871525406837463e-01 1.917789280414581299e-01 1.428546011447906494e-01 -7.375638466328382492e-03 1.460036933422088623e-01 2.127484828233718872e-01 2.134194821119308472e-01 3.492235019803047180e-02 -4.205441474914550781e-02 -9.887503087520599365e-02 3.194643184542655945e-02 -2.293314635753631592e-01 4.257181286811828613e-01 -4.952789098024368286e-02 -2.910767793655395508e-01 2.904174327850341797e-01 -1.517819613218307495e-01 1.098889559507369995e-01 -7.307259738445281982e-02 1.234796568751335144e-01
-3.128511905670166016e-01 -1.514822989702224731e-01 -1.054826751351356506e-01 -1.958096176385879517e-01 1.534168608486652374e-02 3.277115523815155029e-02 -1.645116955041885376e-01 -4.567192494869232178e-02 -4.580733552575111389e-02 -3.267399370670318604e-01 -1.950848400592803955e-01 6.321837753057479858e-02 -8.931922726333141327e-03 1.239383891224861145e-01 1.378617882728576660e-01 -4.090161323547363281e-01 4.790511727333068848e-02 1.052791848778724670e-01 7.285449653863906860e-02 1.645828336477279663e-01 2.533092796802520752e-01 -2.402752079069614410e-02 -2.445199340581893921e-01 -2.840078175067901611e-01 -6.382347643375396729e-02 -7.900942862033843994e-02 -1.282876580953598022e-01 2.451730519533157349e-01 -3.161111176013946533e-01 1.137003581970930099e-02 -6.962396949529647827e-02 6.199804693460464478e-02
-7.047750055789947510e-02 5.932291969656944275e-02 -2.263195812702178955e-01 2.944066524505615234e-01 2.338682860136032104e-02 2.571525871753692627e-01 2.045648545026779175e-01 -1.566326469182968140e-01 -1.404464617371559143e-02 -6.218640133738517761e-02 -2.291120588779449463e-02 2.816624343395233154e-01 4.090233892202377319e-02 -6.997539661824703217e-03 8.559869229793548584e-02 1.065220013260841370e-01 -8.042591065168380737e-02 3.642820417881011963e-01 4.460682272911071777e-01 -1.175126526504755020e-02 1.775700598955154419e-01 4.331449791789054871e-02 9.570587426424026489e-02 -9.227280318737030029e-02 -6.008600071072578430e-02 -2.547916173934936523e-01 -2.862570285797119141e-01 8.421006053686141968e-02 -1.702821999788284302e-02 2.384508103132247925e-01 3.478408604860305786e-02 -1.046704575419425964e-01
-1.218866109848022461e-01 3.157009780406951904e-01 5.759445950388908386e-02 -9.920049458742141724e-02 2.682501077651977539e-01 1.178285628557205200e-01 -2.520020604133605957e-01 -2.034551948308944702e-01 1.246310621500015259e-01 -1.708141118288040161e-01 1.951643638312816620e-02 -5.179079249501228333e-03 1.236704364418983459e-01 1.055599525570869446e-01 1.991877108812332153e-01 -2.118676453828811646e-01 2.080563753843307495e-01 2.651315629482269287e-01 -1.816785335540771484e-02 1.893480122089385986e-02 1.041413173079490662e-01 -6.998636294156312943e-03 1.820612349547445774e-03 1.814629733562469482e-01 1.552171632647514343e-02 9.651047177612781525e-03 -3.303243815898895264e-01 -9.771978855133056641e-02 -3.348353132605552673e-02 4.909045100212097168e-01 6.213144585490226746e-02 -4.894643649458885193e-02
-1.634189784526824951e-01 -1.212509348988533020e-01 -7.492953538894653320e-02 -1.689992696046829224e-01 4.497863724827766418e-02 6.738453358411788940e-02 -9.252190589904785156e-02 1.278870701789855957e-01 3.262234851717948914e-02 -2.756236791610717773e-01 -1.269403845071792603e-01 -7.661897689104080200e-02 -5.777441337704658508e-02 1.269384324550628662e-01 1.122856140136718750e-01 -2.834564745426177979e-01 4.737851917743682861e-01 1.411800682544708252e-01 7.587726414203643799e-02 3.797471988946199417e-03 4.038724303245544434e-01 -1.063164845108985901e-01 -4.953442141413688660e-03 1.531719714403152466e-01 1.128803044557571411e-01 -1.682158857583999634e-01 -2.490467131137847900e-01 2.841002047061920166e-01 2.229438908398151398e-02 1.708291321992874146e-01 8.339166641235351562e-02 1.141332536935806274e-01
-9.383983910083770752e-02 2.783806994557380676e-02 9.252402931451797485e-03 -3.736130520701408386e-02 1.781036704778671265e-01 2.494043260812759399e-01 -8.517694659531116486e-03 -5.947549641132354736e-02 -1.019145995378494263e-01 -3.794382512569427490e-02 3.438093960285186768e-01 3.051221370697021484e-01 9.868090599775314331e-02 2.827045917510986328e-01 -1.235825661569833755e-02 9.360588341951370239e-02 1.884312331676483154e-01 1.064840331673622131e-01 -1.035623252391815186e-01 -1.541318446397781372e-01 2.081782221794128418e-01 1.014068201184272766e-01 -2.170637436211109161e-02 -3.499807119369506836e-01 1.507855355739593506e-01 6.607639789581298828e-02 -1.586663275957107544e-01 2.960928976535797119e-01 -3.234878778457641602e-01 1.516365706920623779e-01 -5.753791332244873047e-02 2.022271752357482910e-01
9.619237482547760010e-02 3.065667487680912018e-02 -1.089993789792060852e-01 4.593569040298461914e-02 2.991883270442485809e-02 3.654337823390960693e-01 -1.444889903068542480e-01 -1.479189097881317139e-01 1.762389391660690308e-01 -4.238538742065429688e-01 -1.059736385941505432e-01 1.130482777953147888e-01 6.067829206585884094e-02 -2.039445564150810242e-02 -3.501228056848049164e-03 -7.390288263559341431e-02 -3.141000494360923767e-02 1.718185395002365112e-01 -1.132167726755142212e-01 -2.329089939594268799e-01 1.933071166276931763e-01 -3.872144222259521484e-02 1.569187641143798828e-02 4.388373717665672302e-02 4.710751399397850037e-02 6.071210280060768127e-02 -3.271766006946563721e-01 6.285485625267028809e-02 -2.712170779705047607e-01 3.319859206676483154e-01 2.425129115581512451e-01 2.371289432048797607e-01
-1.530158370733261108e-01 2.924645543098449707e-01 5.123984068632125854e-02 -1.459134668111801147e-01 7.636003941297531128e-02 9.656724333763122559e-02 -9.184634685516357422e-02 2.280215173959732056e-02 -2.473836205899715424e-02 -2.014942169189453125e-01 -2.070357948541641235e-01 -1.222408711910247803e-01 -1.605690568685531616e-01 9.140928089618682861e-02 7.074566185474395752e-02 4.978961497545242310e-02 2.563959686085581779e-03 3.941921517252922058e-02 3.709158673882484436e-02 -2.583952248096466064e-01 1.302716135978698730e-01 -5.533170700073242188e-02 -2.051099687814712524e-01 2.819218635559082031e-01 2.584873437881469727e-01 -1.278541684150695801e-01 -1.786653548479080200e-01 5.146709084510803223e-01 -2.778508961200714111e-01 1.289881113916635513e-02 -1.803351491689682007e-01 -3.517409414052963257e-02
8.551241457462310791e-02 -7.536661624908447266e-02 9.061799943447113037e-02 5.948358401656150818e-02 9.436541795730590820e-02 4.041593074798583984e-01 -1.146803703159093857e-02 -2.886611223220825195e-01 -7.208861410617828369e-03 -7.164505776017904282e-03 -2.013163417577743530e-01 3.176917135715484619e-01 -1.158019229769706726e-01 1.657975614070892334e-01 -1.654139757156372070e-01 1.992041021585464478e-01 9.196504205465316772e-02 4.252730011940002441e-01 1.438439637422561646e-01 -9.349660575389862061e-02 2.224727571010589600e-01 1.261585801839828491e-01 2.532802149653434753e-02 -1.468556672334671021e-01 1.569561064243316650e-01 -1.204862892627716064e-01 1.506206840276718140e-01 2.022219747304916382e-01 -2.327371984720230103e-01 4.484897479414939880e-02 -6.882829964160919189e-02 5.934638902544975281e-03
4.426140803843736649e-03 -2.078130841255187988e-01 -5.782852880656719208e-03 -1.404882781207561493e-02 -8.732628077268600464e-02 2.959347367286682129e-01 -2.413410320878028870e-02 -1.117506250739097595e-01 1.978665590286254883e-01 -1.886390149593353271e-01 1.994258761405944824e-01 2.138882875442504883e-01 1.190073341131210327e-01 2.655004560947418213e-01 1.372922658920288086e-01 1.893243566155433655e-02 -2.189961820840835571e-02 9.245592169463634491e-03 -5.886638164520263672e-02 1.975488215684890747e-01 2.041926607489585876e-02 5.526572465896606445e-02 4.773155972361564636e-02 -1.339425146579742432e-01 4.784548282623291016e-01 -2.321546077728271484e-01 -9.181415289640426636e-02 1.487895101308822632e-01 -4.384289681911468506e-01 3.576707467436790466e-02 -5.747843161225318909e-02 -8.509904146194458008e-02
-6.770978868007659912e-02 2.471686899662017822e-01 -1.948133558034896851e-01 6.318297237157821655e-02 3.405793607234954834e-01 -4.286642652004957199e-03 -7.740928232669830322e-02 -2.893868386745452881e-01 -4.279229044914245605e-02 -1.697896122932434082e-01 -2.815489657223224640e-02 2.056283056735992432e-01 9.378341585397720337e-02 1.357666552066802979e-01 -1.960981488227844238e-01 7.647518813610076904e-02 -1.211875602602958679e-01 2.679344713687896729e-01 3.026196360588073730e-01 6.237754598259925842e-02 2.483711689710617065e-01 1.724327504634857178e-01 -2.776688635349273682e-01 -5.001924000680446625e-03 3.132508397102355957e-01 -1.053969040513038635e-01 -1.551035493612289429e-01 -2.407558448612689972e-02 -8.334954082965850830e-02 8.885562419891357422e-02 2.029513418674468994e-01 3.112082928419113159e-02
-2.814847230911254883e-01 -1.150919944047927856e-01 -1.774698495864868164e-01 2.033493667840957642e-01 -1.787089705467224121e-01 1.180633716285228729e-02 -1.598867624998092651e-01 -6.379847228527069092e-02 8.147621899843215942e-02 -1.106257811188697815e-01 1.089719086885452271e-01 2.254126071929931641e-01 -5.450940690934658051e-03 2.109596580266952515e-01 -7.027459144592285156e-02 1.181585639715194702e-01 4.359238445758819580e-01 2.526951134204864502e-01 1.496748626232147217e-01 5.487909913063049316e-02 1.595491170883178711e-01 1.082758754491806030e-01 1.583559662103652954e-01 -7.845898717641830444e-02 3.006510734558105469e-01 -1.257734447717666626e-01 -5.910712853074073792e-02 3.910003304481506348e-01 -6.841074675321578979e-02 5.883564427495002747e-02 6.467043608427047729e-02 7.313041388988494873e-02
-9.381762146949768066e-02 3.809564560651779175e-02 4.743858240544795990e-03 1.640629172325134277e-01 3.956655859947204590e-01 2.014157921075820923e-01 -2.414843812584877014e-02 -2.132930308580398560e-01 -7.390017807483673096e-02 -2.644778192043304443e-01 -1.019650790840387344e-02 1.515044867992401123e-01 -2.028939686715602875e-02 -3.358913660049438477e-01 -6.764096673578023911e-03 3.850189270451664925e-03 1.163564324378967285e-01 5.616680160164833069e-02 1.157941594719886780e-01 2.313639037311077118e-02 8.551084436476230621e-03 -4.967483133077621460e-02 7.289604842662811279e-02 -1.812792122364044189e-01 2.321645319461822510e-01 2.070919610559940338e-02 -1.679952442646026611e-01 4.105300903320312500e-01 -3.395061492919921875e-01 2.385701239109039307e-01 7.873307913541793823e-02 8.384151756763458252e-02
-1.631071120500564575e-01 8.431232534348964691e-03 -1.993277110159397125e-02 -1.043186709284782410e-01 2.866803407669067383e-01 2.836093604564666748e-01 -6.255359947681427002e-02 -1.984557807445526123e-01 3.956546187400817871e-01 -2.534916996955871582e-02 -9.017898701131343842e-03 2.156084030866622925e-01 -2.122590541839599609e-01 2.821592986583709717e-01 -2.404380291700363159e-01 1.565236300230026245e-01 1.391900181770324707e-01 5.559396743774414062e-02 3.329944983124732971e-02 -4.006893187761306763e-02 3.078731596469879150e-01 1.810145974159240723e-01 -1.660568639636039734e-02 -1.372225135564804077e-01 7.807692140340805054e-02 -2.938038408756256104e-01 -2.823850512504577637e-02 1.775498688220977783e-01 -1.235428825020790100e-01 6.359858065843582153e-02 -1.609996557235717773e-01 5.994128063321113586e-02
3.948715329170227051e-02 2.208563126623630524e-02 -1.445423066616058350e-01 -2.085666209459304810e-01 1.319974213838577271e-01 3.897773921489715576e-01 1.126756370067596436e-01 -4.090158343315124512e-01 1.651563942432403564e-01 1.825619116425514221e-02 7.372304797172546387e-02 -1.193067207932472229e-01 2.623653709888458252e-01 -5.536462645977735519e-03 -5.901333689689636230e-02 -6.826309114694595337e-02 -1.030324697494506836e-01 2.873031497001647949e-01 7.233102619647979736e-02 4.224925115704536438e-02 2.923863828182220459e-01 9.831789135932922363e-02 1.072000861167907715e-01 1.445008963346481323e-01 -3.564878925681114197e-02 7.726345956325531006e-02 -3.712452352046966553e-01 1.724551320075988770e-01 -1.621325016021728516e-01 3.560714051127433777e-02 1.475088000297546387e-01 9.006223082542419434e-02
-1.299678832292556763e-01 6.627441197633743286e-02 1.708748340606689453e-01 4.925245791673660278e-02 1.677872687578201294e-01 4.276882112026214600e-01 -1.204034965485334396e-02 -1.380300670862197876e-01 1.766423322260379791e-02 -1.262140925973653793e-02 -2.185144126415252686e-01 3.310562074184417725e-01 -8.769714832305908203e-02 2.427879422903060913e-01 6.395630538463592529e-02 1.072302237153053284e-01 7.260688394308090210e-02 3.421988487243652344e-01 1.390174925327301025e-01 9.072154015302658081e-02 4.243383556604385376e-02 3.515633344650268555e-01 -1.563366651535034180e-01 -1.004306823015213013e-01 1.934215277433395386e-01 -1.874351948499679565e-01 -8.358209393918514252e-03 1.822383403778076172e-01 -1.728444248437881470e-01 5.073751136660575867e-02 -4.633399471640586853e-02 1.628115773200988770e-01
-2.245346605777740479e-01 2.608535625040531158e-02 -2.144258022308349609e-01 8.769252151250839233e-02 1.151226088404655457e-01 9.009869396686553955e-02 1.991811543703079224e-01 -7.581190764904022217e-02 -2.999178878962993622e-02 -2.235577106475830078e-01 -3.429090082645416260e-01 7.067757844924926758e-02 3.384718298912048340e-01 1.305516809225082397e-01 9.723022580146789551e-02 -2.454380989074707031e-01 2.229888737201690674e-01 1.651288568973541260e-01 -1.153341233730316162e-01 1.236125379800796509e-01 2.250322401523590088e-01 1.150738298892974854e-01 1.043031364679336548e-01 -2.230504527688026428e-02 -1.239790581166744232e-02 -1.195153668522834778e-01 -2.223780006170272827e-01 1.316449344158172607e-01 -2.162641733884811401e-01 2.373243868350982666e-01 9.156986139714717865e-03 2.974142432212829590e-01
-2.613313794136047363e-01 3.072798438370227814e-02 5.693038552999496460e-02 -1.671522110700607300e-01 1.838970631361007690e-01 3.779450953006744385e-01 1.454617083072662354e-01 -2.887387275695800781e-01 2.173346877098083496e-01 1.019292548298835754e-01 -4.825314879417419434e-02 1.434190571308135986e-01 1.647516191005706787e-01 5.478809401392936707e-02 8.575835078954696655e-02 -1.432911306619644165e-01 2.189393043518066406e-01 8.329889923334121704e-02 1.054775714874267578e-01 -1.917052865028381348e-01 4.969319701194763184e-02 1.200925707817077637e-01 6.148823350667953491e-02 -1.722124516963958740e-01 -5.897086113691329956e-02 -9.327489137649536133e-02 6.854712218046188354e-02 3.553588986396789551e-01 -3.280387222766876221e-01 2.237046211957931519e-01 1.420308053493499756e-01 7.600337266921997070e-02
-1.374643296003341675e-01 3.374086692929267883e-02 1.010179966688156128e-01 -1.933668702840805054e-01 -8.003077656030654907e-02 7.366729527711868286e-02 3.567165508866310120e-02 -4.111787676811218262e-01 1.428507268428802490e-01 -2.660169452428817749e-02 1.395711302757263184e-01 2.195546180009841919e-01 5.479487404227256775e-02 -1.509415656328201294e-01 -7.453844696283340454e-02 3.281068801879882812e-02 3.811198286712169647e-03 3.877757117152214050e-02 -1.074369773268699646e-01 -4.554370641708374023e-01 2.786368131637573242e-01 1.486348211765289307e-01 -4.547890275716781616e-03 -7.428865134716033936e-02 2.228149920701980591e-01 -2.763874083757400513e-02 -1.241634041070938110e-01 2.195115536451339722e-01 1.902298443019390106e-02 3.050448894500732422e-01 6.414013355970382690e-02 3.027972280979156494e-01
-2.405845224857330322e-01 2.281186133623123169e-01 -2.401892328634858131e-03 1.148425117135047913e-01 7.754203863441944122e-03 7.161527127027511597e-02 1.186429709196090698e-01 -2.744938731193542480e-01 6.543781608343124390e-02 -5.589423701167106628e-02 -3.136719167232513428e-01 -1.332976073026657104e-01 -4.312635958194732666e-02 3.825905546545982361e-02 4.051940441131591797e-01 2.333117648959159851e-02 2.104425728321075439e-01 4.210080802440643311e-01 2.379224002361297607e-01 -5.451160296797752380e-02 1.784756481647491455e-01 2.461961656808853149e-01 -9.319569915533065796e-02 -2.022601515054702759e-01 2.156075537204742432e-01 -9.700523316860198975e-02 1.967448554933071136e-02 9.585755318403244019e-02 -2.867822721600532532e-02 1.936751604080200195e-02 2.118481509387493134e-02 -1.917683146893978119e-02
8.099541068077087402e-02 1.591463536024093628e-01 7.820204645395278931e-02 1.099203452467918396e-01 -2.625914104282855988e-02 3.678397536277770996e-01 -6.538759171962738037e-02 -1.586978137493133545e-01 9.299860149621963501e-02 -3.312812149524688721e-01 -1.526035666465759277e-01 -2.835193574428558350e-01 -4.113750532269477844e-02 1.485131680965423584e-01 6.347996741533279419e-02 5.851035565137863159e-02 3.947534859180450439e-01 1.750388890504837036e-01 -3.907546773552894592e-02 -6.496763974428176880e-02 3.344682157039642334e-01 1.327615082263946533e-01 7.013028115034103394e-02 2.336413562297821045e-01 -1.025656759738922119e-01 -5.258072540163993835e-02 -3.166164159774780273e-01 3.075271472334861755e-02 -9.045609086751937866e-02 1.602878123521804810e-01 -3.966993838548660278e-02 6.870668847113847733e-03
1.016749069094657898e-02 -2.057075202465057373e-01 -1.312592327594757080e-01 1.987867504358291626e-01 8.880545943975448608e-02 2.297736257314682007e-01 5.055755749344825745e-02 -2.075061388313770294e-02 1.579506397247314453e-01 -3.498865962028503418e-01 1.460385620594024658e-01 2.230068668723106384e-02 2.291847765445709229e-01 -8.382971584796905518e-02 2.336495369672775269e-01 2.653766423463821411e-02 1.974787861108779907e-01 1.909204423427581787e-01 1.672766208648681641e-01 -2.606235817074775696e-02 1.306306868791580200e-01 2.799143791198730469e-01 -2.558077871799468994e-01 -2.500708103179931641e-01 2.002113312482833862e-02 -2.847169935703277588e-01 -1.209747120738029480e-01 1.229406297206878662e-01 -1.141942664980888367e-01 2.125211805105209351e-01 -2.370357215404510498e-01 4.483608528971672058e-03
6.628827750682830811e-02 1.803834289312362671e-01 -1.191542372107505798e-01 6.510823220014572144e-02 1.917612701654434204e-01 2.168217003345489502e-01 2.051568403840065002e-02 -2.072314918041229248e-01 8.403370529413223267e-02 -2.711854316294193268e-02 4.137885272502899170e-01 1.023012697696685791e-01 -1.358875911682844162e-02 1.700170189142227173e-01 1.380957365036010742e-01 1.400671750307083130e-01 5.937083810567855835e-02 3.094514012336730957e-01 1.955219507217407227e-01 -1.762465536594390869e-01 5.795864015817642212e-02 -1.307960599660873413e-01 -1.043201610445976257e-01 -2.079266905784606934e-01 8.748795837163925171e-02 -1.810446232557296753e-01 -3.635597527027130127e-01 2.528834044933319092e-01 2.335209585726261139e-02 1.709606051445007324e-01 -1.927724182605743408e-01 1.164768934249877930e-01
-8.659944683313369751e-02 4.325337707996368408e-02 9.539879113435745239e-02 1.613961905241012573e-02 -4.183641448616981506e-02 2.075513005256652832e-01 8.271984755992889404e-02 -1.408051252365112305e-01 1.632196754217147827e-01 1.580991744995117188e-01 2.953065633773803711e-01 1.040268987417221069e-01 -1.217068806290626526e-01 2.594984769821166992e-01 7.756460458040237427e-03 3.082168661057949066e-02 7.705375552177429199e-02 3.903778791427612305e-01 2.173736393451690674e-01 9.964599274098873138e-03 1.914695501327514648e-01 -8.069680631160736084e-02 -6.812765449285507202e-02 -3.796386718750000000e-01 1.808368414640426636e-01 4.504615440964698792e-02 -1.399033367633819580e-01 3.066592216491699219e-01 -1.931822299957275391e-01 1.390018761157989502e-01 -2.178298234939575195e-01 1.639791429042816162e-01
6.161219999194145203e-02 2.944574952125549316e-01 5.068893078714609146e-03 3.057053089141845703e-01 -4.865615814924240112e-02 3.152893781661987305e-01 -2.013262361288070679e-02 -4.097430780529975891e-02 8.275022357702255249e-02 -1.604646593332290649e-01 -2.479162067174911499e-02 -2.732577733695507050e-02 -1.843210756778717041e-01 -7.978063821792602539e-02 4.463877156376838684e-02 -3.844682872295379639e-02 6.173427030444145203e-02 1.526362150907516479e-01 5.576566979289054871e-02 4.148065671324729919e-02 1.734359562397003174e-01 2.685141563415527344e-01 -5.488418415188789368e-02 1.810214519500732422e-01 1.151157170534133911e-02 1.550737768411636353e-01 1.372573431581258774e-02 4.998272061347961426e-01 -1.096998080611228943e-01 2.855903804302215576e-01 1.131380647420883179e-01 2.896517813205718994e-01
-3.853231668472290039e-01 8.549248427152633667e-02 1.214472800493240356e-01 -1.452898979187011719e-01 5.337093025445938110e-02 4.477724134922027588e-01 2.127290517091751099e-01 -2.648236155509948730e-01 8.641289174556732178e-02 -2.378944009542465210e-01 7.096853852272033691e-02 -6.037718802690505981e-02 -5.189754441380500793e-02 -8.575881272554397583e-02 -2.234723269939422607e-01 7.940869033336639404e-02 3.527141362428665161e-02 8.371058106422424316e-02 8.520654588937759399e-02 -1.535594463348388672e-01 3.670289814472198486e-01 6.732907891273498535e-02 1.466513723134994507e-01 -8.787657320499420166e-02 1.616896092891693115e-01 4.334803298115730286e-02 9.654670953750610352e-02 2.035886347293853760e-01 -8.620592765510082245e-03 2.159121632575988770e-01 1.069664880633354187e-01 7.808512449264526367e-02
-3.048472404479980469e-01 -8.775344491004943848e-02 2.179916650056838989e-01 -3.700654953718185425e-02 -1.878167986869812012e-01 -5.053339153528213501e-02 -2.567730247974395752e-01 -3.179173171520233154e-01 2.885881662368774414e-01 1.658853027038276196e-03 1.437750607728958130e-01 1.115927174687385559e-01 1.237096413969993591e-01 -2.477481514215469360e-01 7.252465188503265381e-02 -1.860534548759460449e-01 -5.352543294429779053e-02 -5.144019424915313721e-02 1.128606945276260376e-01 -1.294524129480123520e-02 2.515025734901428223e-01 -1.342351287603378296e-01 2.518188208341598511e-02 -1.970326900482177734e-02 -2.535896562039852142e-02 -2.578041553497314453e-01 -3.435586392879486084e-01 2.646277844905853271e-01 -1.356699913740158081e-01 1.531348824501037598e-01 -1.221101135015487671e-01 5.565417930483818054e-03
-7.935483753681182861e-02 3.278187513351440430e-01 9.266374260187149048e-02 3.969936817884445190e-02 9.774971008300781250e-02 2.734557688236236572e-01 2.138245403766632080e-01 -3.196840882301330566e-01 3.992959111928939819e-02 -1.287459731101989746e-01 2.682631611824035645e-01 4.208050668239593506e-02 -8.736290037631988525e-02 2.279260605573654175e-01 1.484868973493576050e-01 1.922222413122653961e-02 8.924504369497299194e-02 3.619486391544342041e-01 2.518683671951293945e-01 1.057109460234642029e-01 1.044769138097763062e-01 -8.634389191865921021e-02 3.824117034673690796e-02 -2.110610604286193848e-01 -2.090446883812546730e-03 -9.583220630884170532e-02 -2.825028598308563232e-01 4.584480822086334229e-02 -1.051393970847129822e-01 1.255944818258285522e-01 -9.821100160479545593e-03 2.719018161296844482e-01
1.890815496444702148e-01 1.353547126054763794e-01 6.779908388853073120e-02 -4.921059682965278625e-02 1.246644407510757446e-01 2.911598086357116699e-01 -2.359446138143539429e-01 -2.500345408916473389e-01 5.543177574872970581e-02 -2.853322029113769531e-01 -2.091005146503448486e-01 2.901590764522552490e-01 1.088695451617240906e-01 -2.697699069976806641e-01 2.187263816595077515e-01 -4.803267493844032288e-02 1.079650893807411194e-01 2.285657376050949097e-01 -1.035040095448493958e-01 3.879393264651298523e-02 2.257520407438278198e-01 1.064480021595954895e-01 -2.010490596294403076e-01 7.556904107332229614e-02 -2.409063652157783508e-02 -7.724110037088394165e-02 -2.478445768356323242e-01 -5.415763333439826965e-02 -1.400506347417831421e-01 2.518585920333862305e-01 1.259234696626663208e-01 1.373819112777709961e-01
-1.595209538936614990e-01 -4.336211085319519043e-02 -5.703431740403175354e-02 -1.366538107395172119e-01 1.441325843334197998e-01 2.453026473522186279e-01 1.366613432765007019e-02 -1.862864568829536438e-02 -3.161973655223846436e-01 -1.271793991327285767e-01 5.067264661192893982e-02 1.215331852436065674e-01 2.662045657634735107e-01 -1.794884502887725830e-01 9.957178682088851929e-02 1.226833388209342957e-01 1.449500769376754761e-01 1.028832420706748962e-01 2.494322657585144043e-01 8.560354821383953094e-03 1.880109459161758423e-01 2.259699255228042603e-01 -6.375178694725036621e-02 -7.637779414653778076e-02 3.263645172119140625e-01 3.117360174655914307e-02 2.399439215660095215e-01 3.367381393909454346e-01 -2.695531249046325684e-01 2.324192523956298828e-01 6.406645290553569794e-03 1.111785098910331726e-01
-1.682864576578140259e-01 1.827719807624816895e-01 -1.113421916961669922e-01 3.808420524001121521e-02 4.136248305439949036e-02 -7.488787919282913208e-02 -2.266762703657150269e-01 -1.625699102878570557e-01 -5.455140769481658936e-02 -3.819006979465484619e-01 2.274360209703445435e-01 2.564429044723510742e-01 2.672485262155532837e-02 -7.157124578952789307e-02 1.974168121814727783e-01 2.843275666236877441e-02 6.455738842487335205e-02 -6.586757302284240723e-02 1.845291703939437866e-01 1.326383948326110840e-01 2.607795298099517822e-01 2.752766907215118408e-01 1.268121749162673950e-01 -9.869647026062011719e-02 -4.498342424631118774e-02 2.289777100086212158e-01 -6.406076252460479736e-02 2.220408469438552856e-01 -3.428508639335632324e-01 -1.772839762270450592e-02 -2.394162565469741821e-01 -1.206930875778198242e-01
4.682362079620361328e-03 -4.701058939099311829e-02 -1.464357823133468628e-01 -1.893681436777114868e-01 5.213957279920578003e-02 1.020159572362899780e-01 -7.327657938003540039e-02 7.312119007110595703e-02 2.651434838771820068e-01 -1.102904155850410461e-01 -7.387377321720123291e-02 2.303436864167451859e-03 9.638774208724498749e-04 1.190054863691329956e-01 1.858209371566772461e-01 -1.812635362148284912e-01 1.630882322788238525e-01 1.210894361138343811e-01 -1.324239373207092285e-01 1.316760331392288208e-01 5.059654116630554199e-01 6.067873910069465637e-02 -1.770143955945968628e-01 1.314484924077987671e-01 -2.114536017179489136e-01 -2.899935841560363770e-01 -2.843762002885341644e-02 2.518528103828430176e-01 -1.524738818407058716e-01 3.064853847026824951e-01 6.148806959390640259e-02 -2.206923663616180420e-01
-2.600607275962829590e-01 4.545232653617858887e-02 2.371364086866378784e-02 2.329845726490020752e-01 2.588126361370086670e-01 3.457700014114379883e-01 -2.041862159967422485e-02 -1.396072357892990112e-01 4.939515516161918640e-02 2.043417468667030334e-02 1.330895572900772095e-01 1.791377961635589600e-01 9.097572416067123413e-02 9.167688339948654175e-02 -2.367623522877693176e-02 1.724385172128677368e-01 1.540058553218841553e-01 2.851730287075042725e-01 -1.451659053564071655e-01 -8.873551338911056519e-02 3.832941353321075439e-01 1.305255442857742310e-01 4.386448115110397339e-02 -4.299201071262359619e-02 3.142423629760742188e-01 -4.587562382221221924e-02 1.951949745416641235e-01 1.581489890813827515e-01 -3.620534017682075500e-02 2.998283803462982178e-01 -1.081535369157791138e-01 -2.811878919601440430e-02
-1.580014377832412720e-01 -9.882356971502304077e-02 -1.184436678886413574e-01 2.102652788162231445e-01 6.125292275100946426e-03 8.215493708848953247e-02 -1.558012515306472778e-01 -1.774341464042663574e-01 8.071258664131164551e-02 -3.537873923778533936e-01 -6.171463802456855774e-02 2.849881649017333984e-01 -9.942796826362609863e-02 1.579826623201370239e-01 -2.647311985492706299e-02 7.874370366334915161e-02 2.831531167030334473e-01 1.319453418254852295e-01 3.190975189208984375e-01 -1.317307651042938232e-01 5.718629807233810425e-02 8.732385188341140747e-02 2.004763334989547729e-01 -1.711176037788391113e-01 3.355379998683929443e-01 -2.269857972860336304e-01 -7.085595279932022095e-02 2.613623142242431641e-01 -1.384845376014709473e-01 -2.246993593871593475e-02 -1.781844198703765869e-01 -5.607551895081996918e-03
-1.740223728120326996e-02 2.043690234422683716e-01 -1.457162201404571533e-01 9.204619564116001129e-03 -2.260530740022659302e-02 3.755283355712890625e-02 -1.485194563865661621e-01 -2.852463126182556152e-01 6.264087557792663574e-02 -1.752341538667678833e-01 1.918723434209823608e-01 8.861942589282989502e-02 -7.412084192037582397e-02 -7.480946183204650879e-02 3.262257277965545654e-01 1.123070716857910156e-01 2.198678106069564819e-01 1.058640852570533752e-01 -2.898796088993549347e-02 1.990326046943664551e-01 -5.889689549803733826e-02 1.029814109206199646e-01 2.296836227178573608e-01 -3.063608407974243164e-01 -1.006695479154586792e-01 2.034042216837406158e-02 -6.270104646682739258e-02 3.007735311985015869e-01 -4.695301353931427002e-01 1.848415881395339966e-01 3.621852770447731018e-02 1.650350354611873627e-02
1.349324136972427368e-01 -1.266229152679443359e-01 -8.655855804681777954e-02 1.820040121674537659e-02 2.826087735593318939e-02 1.136008426547050476e-01 3.381018713116645813e-02 -9.152330458164215088e-02 9.734618663787841797e-02 -2.123829424381256104e-01 1.263059526681900024e-01 4.135500639677047729e-02 1.162038519978523254e-01 -1.064828559756278992e-01 4.574056714773178101e-02 1.090959366410970688e-02 1.105329021811485291e-01 1.300018131732940674e-01 3.066342473030090332e-01 1.962404996156692505e-01 9.182092547416687012e-02 -1.996967196464538574e-02 -2.763004899024963379e-01 -1.419214159250259399e-01 -6.253908574581146240e-02 -1.459550857543945312e-01 -4.063122719526290894e-02 3.826912939548492432e-01 -2.018945068120956421e-01 4.937944114208221436e-01 -3.204202353954315186e-01 8.869083225727081299e-02
-1.286566108465194702e-01 -1.085844263434410095e-01 -1.110701113939285278e-01 -2.685805857181549072e-01 -9.714562445878982544e-02 1.988844424486160278e-01 1.155310645699501038e-01 -2.775881886482238770e-01 1.208571195602416992e-01 -2.134137302637100220e-01 -1.295532435178756714e-01 9.720835089683532715e-02 3.822401538491249084e-02 3.016656935214996338e-01 2.689062654972076416e-01 -3.760160803794860840e-01 1.048459261655807495e-01 1.477093994617462158e-01 -1.002299785614013672e-01 1.138837859034538269e-01 2.192754000425338745e-01 2.001948654651641846e-02 -1.354146450757980347e-01 -1.551006436347961426e-01 -1.778599247336387634e-02 3.423552587628364563e-02 -1.922615617513656616e-01 1.500558555126190186e-01 -1.431521773338317871e-01 2.006203532218933105e-01 -2.754027247428894043e-01 1.047997623682022095e-01
1.338140945881605148e-02 -1.606510765850543976e-02 -1.717850416898727417e-01 2.939822673797607422e-01 1.650674343109130859e-01 4.631778970360755920e-02 -8.602544665336608887e-02 -3.211727142333984375e-01 -1.010971665382385254e-01 -1.181440129876136780e-01 1.640704274177551270e-01 7.946372032165527344e-02 -8.324823528528213501e-02 -1.279442310333251953e-01 4.964730441570281982e-01 -8.729073405265808105e-02 9.440149366855621338e-02 3.992094695568084717e-01 1.357228606939315796e-01 1.376589536666870117e-01 1.229525059461593628e-01 1.023617833852767944e-01 7.752058655023574829e-02 2.793505042791366577e-02 1.278898566961288452e-01 7.532386481761932373e-02 9.102050215005874634e-02 1.324418336153030396e-01 -2.936869859695434570e-01 1.417167782783508301e-01 -1.286885738372802734e-01 8.821853436529636383e-03
-8.554706722497940063e-02 2.347153797745704651e-02 1.648093461990356445e-01 1.134108603000640869e-01 -1.287507116794586182e-01 7.015080749988555908e-02 -4.432409256696701050e-02 1.818941906094551086e-02 3.129486739635467529e-01 -1.366187930107116699e-01 1.220850944519042969e-01 -7.999552041292190552e-02 1.848909109830856323e-01 2.729684710502624512e-01 4.205806553363800049e-01 1.288250833749771118e-02 2.937881946563720703e-01 1.437183767557144165e-01 -5.275167897343635559e-02 -4.745040088891983032e-03 1.970584988594055176e-01 1.503974758088588715e-02 -8.683990687131881714e-02 -2.391486018896102905e-01 1.320475637912750244e-01 -1.259073913097381592e-01 -2.819151580333709717e-01 -5.040616542100906372e-02 -2.787901759147644043e-01 2.914746105670928955e-01 -9.083881974220275879e-02 -6.967570632696151733e-02
-3.420728072524070740e-02 -1.444112658500671387e-01 -1.508281081914901733e-01 -1.697457283735275269e-01 1.302451640367507935e-01 2.416203469038009644e-01 -4.222864806652069092e-01 -1.503757685422897339e-01 2.719091475009918213e-01 1.088091731071472168e-01 -8.546089380979537964e-02 2.017082832753658295e-02 1.302646249532699585e-01 7.547934353351593018e-02 -1.007686927914619446e-01 3.910291567444801331e-02 4.019499197602272034e-02 2.782041728496551514e-01 7.143731415271759033e-02 -2.054790854454040527e-01 1.821183264255523682e-01 1.327803134918212891e-01 -3.426853194832801819e-02 -3.481776714324951172e-01 6.013220176100730896e-02 -2.828029915690422058e-02 9.124630130827426910e-03 3.252284526824951172e-01 -1.256250292062759399e-01 7.681972533464431763e-02 -1.998854279518127441e-01 2.254954874515533447e-01
1.957181245088577271e-01 1.166643723845481873e-01 -3.313501775264739990e-01 -7.200407981872558594e-02 1.243921592831611633e-01 2.491126507520675659e-01 2.657391689717769623e-02 -1.430895030498504639e-01 8.230535686016082764e-02 -9.585449844598770142e-02 1.420949101448059082e-01 -1.397652626037597656e-01 1.539248377084732056e-01 6.637220084667205811e-02 -9.541825205087661743e-02 -1.600887477397918701e-01 -2.263175696134567261e-02 6.318215280771255493e-02 3.121659159660339355e-01 -2.019672542810440063e-01 3.724959790706634521e-01 6.421309709548950195e-02 4.635178670287132263e-02 1.542257703840732574e-02 9.335150569677352905e-02 8.263438940048217773e-02 -4.436725974082946777e-01 -8.700252510607242584e-03 -2.136302590370178223e-01 1.313148289918899536e-01 -1.793540418148040771e-01 1.426797807216644287e-01
1.902723126113414764e-02 5.652946606278419495e-02 1.122709922492504120e-02 -1.876221299171447754e-01 -9.233827888965606689e-02 2.474073469638824463e-01 -2.679417096078395844e-02 -1.045121774077415466e-01 6.794510036706924438e-02 1.857837438583374023e-01 2.088579088449478149e-01 -4.843919537961483002e-03 2.705850452184677124e-02 -1.072013229131698608e-01 -2.245353460311889648e-01 -1.801819056272506714e-01 -1.404381841421127319e-01 2.251753509044647217e-01 -2.408586442470550537e-01 1.770973801612854004e-01 1.677886694669723511e-01 1.229120343923568726e-01 8.700205385684967041e-02 -1.554533094167709351e-01 3.319914638996124268e-01 -1.032969877123832703e-01 -1.937410831451416016e-01 1.856429874897003174e-01 -3.246102929115295410e-01 3.664859533309936523e-01 -8.095114678144454956e-02 1.671243458986282349e-01
-6.070616841316223145e-02 1.808416992425918579e-01 1.619666218757629395e-01 1.170751173049211502e-02 -1.362877190113067627e-01 1.566412746906280518e-01 1.741602867841720581e-01 -7.221600413322448730e-02 2.969327569007873535e-01 -3.292255699634552002e-01 1.069764420390129089e-01 -2.848769724369049072e-02 -2.379154413938522339e-02 -3.189193829894065857e-02 -2.091400325298309326e-01 1.775613278150558472e-01 -6.906803697347640991e-02 2.078941315412521362e-01 -6.895207613706588745e-02 -2.887493968009948730e-01 1.950854063034057617e-01 -9.882298111915588379e-02 8.085921406745910645e-03 -1.339134722948074341e-01 1.449213027954101562e-01 5.755828693509101868e-02 -2.563944458961486816e-01 3.641254305839538574e-01 -2.764390408992767334e-01 2.089577913284301758e-01 -1.041124388575553894e-01 1.319583207368850708e-01
-5.368262156844139099e-02 1.851855218410491943e-01 -9.021472185850143433e-02 1.771592050790786743e-01 5.311520025134086609e-02 2.924406528472900391e-01 -1.133554577827453613e-01 1.401240825653076172e-01 9.535387903451919556e-02 -2.900716066360473633e-01 -1.716771870851516724e-01 -7.763405144214630127e-02 7.257856428623199463e-02 -9.469425678253173828e-02 3.798747435212135315e-02 4.578195512294769287e-03 -9.252615272998809814e-02 2.247713208198547363e-01 9.536145627498626709e-02 -1.943377554416656494e-01 1.229934543371200562e-01 2.669817805290222168e-01 -1.026571094989776611e-01 1.169107779860496521e-01 9.453673660755157471e-02 9.272648394107818604e-02 -1.635454744100570679e-01 4.145998060703277588e-01 -6.012032553553581238e-02 2.949783802032470703e-01 4.603567719459533691e-02 3.640902340412139893e-01
2.578028291463851929e-02 1.573112607002258301e-01 1.255560368299484253e-01 1.120813749730587006e-02 2.290631085634231567e-01 4.185693860054016113e-01 6.953091919422149658e-02 -2.528599500656127930e-01 2.494524419307708740e-01 -1.707717925310134888e-01 8.867562562227249146e-02 1.146159768104553223e-01 4.608581960201263428e-02 -2.685000374913215637e-02 -1.810166686773300171e-01 1.345930099487304688e-01 1.029479652643203735e-01 3.086636364459991455e-01 2.605856955051422119e-01 -1.877592206001281738e-01 2.019047588109970093e-01 1.410079151391983032e-01 -3.047005236148834229e-01 -9.544167667627334595e-02 -3.708684816956520081e-02 -1.629525721073150635e-01 1.292953640222549438e-02 -2.619851008057594299e-02 -9.088337421417236328e-02 2.503174543380737305e-02 2.582685276865959167e-02 2.935518622398376465e-01
-1.566118299961090088e-01 -1.838899999856948853e-01 2.413612604141235352e-02 4.112548049306496978e-05 1.437090188264846802e-01 3.350211977958679199e-01 -2.383003383874893188e-02 6.987539678812026978e-02 1.185820251703262329e-01 -1.491958200931549072e-01 -5.206866189837455750e-02 2.046679407358169556e-01 -3.255900461226701736e-03 1.689581871032714844e-01 -5.872656125575304031e-03 -2.098663151264190674e-01 -1.961573064327239990e-01 2.876683473587036133e-01 -1.203744858503341675e-01 2.090997695922851562e-01 8.311276882886886597e-02 1.075792089104652405e-01 8.771026879549026489e-02 -1.569750010967254639e-01 -7.002295553684234619e-02 -7.308836281299591064e-02 -4.983712732791900635e-01 3.395573496818542480e-01 -1.127810329198837280e-01 4.671854525804519653e-02 -1.733058393001556396e-01 7.858769968152046204e-03
-1.160591617226600647e-01 -6.894330680370330811e-02 -7.365646958351135254e-02 -8.834607899188995361e-02 2.527238130569458008e-01 6.711822748184204102e-02 -3.301306068897247314e-02 1.853901334106922150e-02 1.370444297790527344e-01 -1.979231983423233032e-01 1.502238065004348755e-01 1.781246438622474670e-02 -5.831625685095787048e-02 1.775935441255569458e-01 -8.413105458021163940e-02 -4.639074206352233887e-02 6.870432943105697632e-02 4.062057435512542725e-01 2.418503165245056152e-01 -1.387334894388914108e-02 -4.729324020445346832e-03 1.094083040952682495e-01 -1.497797071933746338e-01 5.366276949644088745e-02 -2.035554200410842896e-01 -4.264890402555465698e-02 1.833419054746627808e-01 3.819151222705841064e-01 -2.995916903018951416e-01 4.258722960948944092e-01 -9.923697263002395630e-02 -6.571368873119354248e-02
-1.348245292901992798e-01 9.329500794410705566e-02 -2.132529318332672119e-01 1.888137012720108032e-01 -1.649044826626777649e-02 1.182988956570625305e-01 -9.315361268818378448e-03 -1.479216963052749634e-01 3.171342313289642334e-01 -1.037006154656410217e-01 -1.613793820142745972e-01 1.841189339756965637e-02 -1.096785068511962891e-01 6.005671992897987366e-02 -4.036657046526670456e-03 -7.381116598844528198e-02 -7.610051333904266357e-02 3.254806399345397949e-01 -1.385344862937927246e-01 -8.757019042968750000e-02 2.516652345657348633e-01 1.022553518414497375e-01 1.045251339673995972e-01 1.535349935293197632e-01 -5.169358104467391968e-02 1.363113671541213989e-01 -5.831906571984291077e-02 3.211710155010223389e-01 -1.025906652212142944e-01 4.396307766437530518e-01 8.040218381211161613e-04 3.441817462444305420e-01
-1.091344654560089111e-01 2.955517470836639404e-01 4.050195962190628052e-02 -3.840618953108787537e-02 -2.363611608743667603e-01 9.680067002773284912e-02 -8.884288370609283447e-02 1.020039245486259460e-01 1.130001693964004517e-01 -1.208584234118461609e-01 -1.512255221605300903e-01 1.790464296936988831e-02 -4.800828173756599426e-03 1.683267205953598022e-02 -4.460299387574195862e-02 -3.833105415105819702e-02 2.068624496459960938e-01 2.134671062231063843e-01 1.089609786868095398e-01 -4.511539638042449951e-02 2.221473604440689087e-01 2.982057631015777588e-02 -2.793472409248352051e-01 2.070427685976028442e-01 1.390416324138641357e-01 -2.676205635070800781e-01 -2.362496107816696167e-01 5.288116931915283203e-01 5.753893405199050903e-02 -1.205301061272621155e-01 -2.010450512170791626e-01 4.102669283747673035e-02
-1.430955082178115845e-01 2.260202020406723022e-01 -8.581063151359558105e-02 2.070155441761016846e-01 3.368736803531646729e-01 -1.220248639583587646e-02 3.547338023781776428e-02 -2.887816429138183594e-01 7.174324989318847656e-02 -1.562387943267822266e-01 -1.431806087493896484e-01 2.893177568912506104e-01 -3.802107647061347961e-03 9.913665056228637695e-02 -1.242869347333908081e-01 4.274575412273406982e-02 -2.419112175703048706e-01 2.926961183547973633e-01 1.950686126947402954e-01 4.002164304256439209e-02 4.386389553546905518e-01 1.644079238176345825e-01 -1.306346356868743896e-01 -4.048510268330574036e-02 2.242997586727142334e-01 -7.368482649326324463e-02 -1.364525407552719116e-01 1.189810782670974731e-02 -9.760214388370513916e-02 5.684215947985649109e-02 -3.394830226898193359e-02 9.305507689714431763e-02
-9.156858921051025391e-02 -3.404216608032584190e-03 -1.076942905783653259e-01 2.314156889915466309e-01 9.253269061446189880e-03 3.530629724264144897e-02 -1.188911572098731995e-01 -2.473918646574020386e-01 -1.476954575628042221e-02 -2.412139028310775757e-01 -3.611227869987487793e-02 9.904971718788146973e-02 -2.241508066654205322e-01 1.413779109716415405e-01 -4.636089876294136047e-02 1.547423303127288818e-01 3.447538018226623535e-01 3.861252367496490479e-01 2.555478215217590332e-01 -6.953828036785125732e-02 1.866397857666015625e-01 2.508095800876617432e-01 2.506255805492401123e-01 -5.992835015058517456e-02 2.827240824699401855e-01 -1.978219598531723022e-01 1.185737363994121552e-02 1.031771004199981689e-01 -1.818136125802993774e-01 4.104644991457462311e-03 1.119035929441452026e-01 -7.911188155412673950e-02
-1.500971913337707520e-01 -1.045432016253471375e-01 -9.826759994029998779e-02 -4.657095298171043396e-03 2.952868640422821045e-01 2.326696217060089111e-01 -1.407084017992019653e-01 -3.447572886943817139e-01 2.656316161155700684e-01 -1.677291989326477051e-01 1.035432517528533936e-01 4.911702498793601990e-02 -1.961041092872619629e-01 2.485980391502380371e-01 -1.778238564729690552e-01 1.371257603168487549e-01 1.445307135581970215e-01 3.282167762517929077e-02 1.010154932737350464e-01 1.782903820276260376e-01 3.082199692726135254e-01 2.297379970550537109e-01 -2.729027867317199707e-01 -1.113478392362594604e-01 7.345828413963317871e-02 -1.916931718587875366e-01 -2.135466039180755615e-01 1.307943463325500488e-01 -3.184469416737556458e-02 8.660576492547988892e-02 -4.733919724822044373e-02 1.221920643001794815e-02
-1.044235005974769592e-01 2.824179530143737793e-01 -9.724350273609161377e-02 -7.881110161542892456e-02 3.268727064132690430e-01 3.952021896839141846e-02 -2.282609604299068451e-02 -2.517285048961639404e-01 1.443546712398529053e-01 -1.841178685426712036e-01 -1.718524284660816193e-02 2.906259000301361084e-01 6.292226910591125488e-02 1.834328919649124146e-01 -4.666334763169288635e-02 7.578239589929580688e-02 -2.481940835714340210e-01 2.861938476562500000e-01 2.231168001890182495e-01 -2.349118143320083618e-02 3.536078929901123047e-01 2.578929960727691650e-01 -9.706906229257583618e-02 -2.100821733474731445e-01 1.493670642375946045e-01 -1.734239310026168823e-01 -3.193845739588141441e-03 -1.446922775357961655e-02 -3.601902350783348083e-02 1.306120902299880981e-01 1.623957306146621704e-01 -8.318184874951839447e-03
-2.717354893684387207e-01 -2.728210575878620148e-02 1.088682785630226135e-01 1.428734064102172852e-01 3.322718739509582520e-01 2.008851021528244019e-01 -1.966171525418758392e-02 -1.885339915752410889e-01 1.877997070550918579e-01 7.043226063251495361e-02 1.516986340284347534e-01 -1.040588468313217163e-01 1.280249804258346558e-01 2.632121741771697998e-01 -1.884614527225494385e-01 -1.161045394837856293e-02 2.804726660251617432e-01 1.841770559549331665e-01 8.412888646125793457e-02 -2.005703002214431763e-02 2.758510708808898926e-01 -9.848808869719505310e-03 1.873601526021957397e-01 4.084333777427673340e-02 -1.866067200899124146e-02 -1.255083531141281128e-01 -8.076569437980651855e-02 2.922183275222778320e-01 -3.061209917068481445e-01 5.419531837105751038e-02 -2.565103769302368164e-01 8.704441785812377930e-02
1.106077507138252258e-01 -3.448597714304924011e-02 -7.761808228679001331e-04 8.159488439559936523e-02 2.254110872745513916e-01 2.993690371513366699e-01 -3.241141736507415771e-01 -3.020472824573516846e-02 3.711338341236114502e-01 -2.926537580788135529e-02 2.131022512912750244e-01 1.406887769699096680e-01 -8.265807991847395897e-04 1.404232233762741089e-01 8.876989781856536865e-02 6.751551479101181030e-02 -4.700640682131052017e-03 4.717248380184173584e-01 9.109485894441604614e-02 1.119698956608772278e-02 -2.014562487602233887e-02 2.817561924457550049e-01 -1.151325479149818420e-01 -2.047523260116577148e-01 6.700531579554080963e-03 -1.655995994806289673e-01 -1.125688329339027405e-01 1.953696310520172119e-01 5.270135402679443359e-02 1.245242580771446228e-01 -1.401869505643844604e-01 1.240031421184539795e-01
7.375259697437286377e-02 -2.255514077842235565e-02 -3.086683452129364014e-01 2.347140163183212280e-01 5.942118540406227112e-02 9.262891113758087158e-02 9.327673353254795074e-03 -6.857668608427047729e-02 1.834910213947296143e-01 -2.474534511566162109e-01 1.108781024813652039e-01 2.478711120784282684e-02 2.850672304630279541e-01 -1.041263341903686523e-01 2.449478581547737122e-02 1.332137286663055420e-01 3.139195144176483154e-01 2.710940837860107422e-01 1.917062550783157349e-01 7.101985625922679901e-03 1.858876198530197144e-01 1.262307614088058472e-01 -1.590756177902221680e-01 -1.290998011827468872e-01 2.984624169766902924e-02 -1.050066296011209488e-02 -2.153024971485137939e-01 9.478171914815902710e-02 -2.082771211862564087e-01 3.149732649326324463e-01 -3.228672742843627930e-01 -6.365761905908584595e-02
-1.179217011667788029e-03 3.688549995422363281e-01 -9.172075241804122925e-02 1.443344205617904663e-01 2.174027413129806519e-01 -5.577797442674636841e-02 -5.326477438211441040e-02 1.374610364437103271e-01 6.643406301736831665e-02 -2.643367648124694824e-01 9.261503815650939941e-02 1.538580283522605896e-02 9.214834868907928467e-02 1.767399460077285767e-01 1.944455504417419434e-01 -5.351173877716064453e-02 2.788037359714508057e-01 1.847969293594360352e-01 -1.282103955745697021e-01 -2.126923799514770508e-01 2.727671861648559570e-01 2.742370367050170898e-01 8.893653750419616699e-02 2.421498298645019531e-01 -3.352680057287216187e-02 9.744874387979507446e-02 -3.193015158176422119e-01 2.159881591796875000e-01 -1.341763883829116821e-01 1.759255528450012207e-01 -2.800042554736137390e-02 -2.039168030023574829e-02
-1.295900642871856689e-01 -1.295256018638610840e-01 -1.443727612495422363e-01 3.083789646625518799e-01 1.329959835857152939e-02 1.722250282764434814e-01 1.085788533091545105e-01 -2.207230329513549805e-01 3.137735724449157715e-01 -2.060151994228363037e-01 5.948499310761690140e-03 -4.184402525424957275e-02 8.913079649209976196e-02 3.667396008968353271e-01 1.089205518364906311e-01 -2.993447892367839813e-02 2.082005143165588379e-01 2.933178655803203583e-02 1.266434192657470703e-01 -9.597888588905334473e-02 3.039586544036865234e-01 1.674485355615615845e-01 -2.078587114810943604e-01 2.923759259283542633e-02 -9.453170001506805420e-02 -1.082319617271423340e-01 -2.247790545225143433e-01 3.092383444309234619e-01 -2.615931443870067596e-03 3.366456925868988037e-02 -1.914500594139099121e-01 1.539859622716903687e-01
-8.806962519884109497e-02 6.696778535842895508e-02 -2.994322404265403748e-02 1.150166764855384827e-01 1.072354018688201904e-01 3.378125727176666260e-01 -5.859743058681488037e-02 -2.310969308018684387e-02 -8.179175853729248047e-02 -2.249636799097061157e-01 5.294453501701354980e-01 1.173557937145233154e-01 2.227241732180118561e-02 2.921536564826965332e-01 1.085917204618453979e-01 2.148895561695098877e-01 5.487625673413276672e-02 6.664370745420455933e-02 2.577962167561054230e-02 7.035245001316070557e-02 2.497567683458328247e-01 2.539227949455380440e-03 -3.571017086505889893e-02 -4.815513268113136292e-02 1.826357394456863403e-01 -8.374636620283126831e-02 -8.323530666530132294e-03 2.552853226661682129e-01 -1.418267786502838135e-01 2.559452950954437256e-01 -1.845683306455612183e-01 -2.109567523002624512e-01
-7.397656887769699097e-02 1.263901740312576294e-01 -1.729963347315788269e-02 2.651611268520355225e-01 7.830010354518890381e-02 1.815794855356216431e-01 -3.089316375553607941e-02 -9.077534824609756470e-02 -1.783558130264282227e-01 -2.217841446399688721e-01 -6.895887199789285660e-03 3.743878751993179321e-02 2.997515499591827393e-01 7.294772565364837646e-02 -5.180047452449798584e-02 2.803908586502075195e-01 2.939198315143585205e-01 1.020325794816017151e-01 9.922047145664691925e-03 6.649067252874374390e-02 2.234392166137695312e-01 -6.666244566440582275e-02 -9.538319706916809082e-02 -8.550384640693664551e-02 -1.627622358500957489e-02 -4.143949598073959351e-02 3.890812769532203674e-02 3.418990373611450195e-01 -5.223106741905212402e-01 1.456699818372726440e-01 6.049000844359397888e-02 1.027073860168457031e-01
9.108124673366546631e-02 2.086579985916614532e-02 -1.661176979541778564e-01 -3.646709024906158447e-02 -1.942570656538009644e-01 1.899161562323570251e-02 -5.070340260863304138e-02 4.504094365984201431e-03 1.691131293773651123e-01 9.888467192649841309e-02 2.997671440243721008e-02 4.844486713409423828e-02 6.004107743501663208e-02 -3.544718027114868164e-02 4.711992442607879639e-01 3.781208768486976624e-02 9.461294859647750854e-02 2.532697319984436035e-01 4.485116340219974518e-03 2.886891961097717285e-01 3.601754009723663330e-01 -2.252629928989335895e-04 1.107668653130531311e-01 3.183722496032714844e-01 2.173456735908985138e-02 -9.783414006233215332e-02 -8.206611871719360352e-02 1.766746193170547485e-01 -2.981541156768798828e-01 1.441656798124313354e-01 -2.993223965167999268e-01 6.805785745382308960e-02
6.942995637655258179e-02 -3.704782575368881226e-02 -4.619896411895751953e-02 -1.287534236907958984e-01 9.882146865129470825e-02 1.069637462496757507e-01 -2.024385780096054077e-01 -2.059064954519271851e-01 1.138497292995452881e-01 -2.887255847454071045e-01 -1.839371621608734131e-01 4.611414372920989990e-01 7.017212361097335815e-02 -1.773682385683059692e-01 6.208942458033561707e-02 -4.349548369646072388e-02 8.979888632893562317e-03 2.004755735397338867e-01 8.748862892389297485e-02 1.488569080829620361e-01 1.680266708135604858e-01 1.555149704217910767e-01 2.572767734527587891e-01 -9.847383946180343628e-02 2.701629102230072021e-01 -2.620098888874053955e-01 1.440044343471527100e-01 1.504965573549270630e-01 -2.532112896442413330e-01 2.796030417084693909e-02 1.617791354656219482e-01 -1.052924692630767822e-01
-2.142323702573776245e-01 3.306455314159393311e-01 -8.846314251422882080e-02 9.284926205873489380e-02 4.426982700824737549e-01 1.414253115653991699e-01 1.913314918056130409e-03 -2.310264259576797485e-01 2.378779500722885132e-01 -1.752697527408599854e-01 -8.835729956626892090e-02 2.325868457555770874e-01 1.696608364582061768e-01 8.287481963634490967e-02 1.200428348965942860e-03 -1.216144859790802002e-02 -1.939343363046646118e-01 2.330735623836517334e-01 2.314323931932449341e-01 1.645436584949493408e-01 3.342167139053344727e-01 5.778471380472183228e-02 -5.810341611504554749e-02 1.409025304019451141e-02 2.115586102008819580e-01 -1.094350740313529968e-01 1.156039256602525711e-02 1.706490106880664825e-02 -1.459426432847976685e-01 -6.457243114709854126e-02 -4.412241280078887939e-03 1.140237506479024887e-02
8.719129115343093872e-02 -2.722676284611225128e-02 1.961473673582077026e-01 1.561348140239715576e-01 -3.163604438304901123e-02 2.616650611162185669e-02 -2.863629162311553955e-01 -3.671449050307273865e-02 2.104400694370269775e-01 -1.446148306131362915e-01 1.127610504627227783e-01 3.565623462200164795e-01 1.375189125537872314e-01 3.896344602108001709e-01 -9.416101127862930298e-02 1.663452237844467163e-01 2.803597040474414825e-02 2.238032072782516479e-01 9.581052511930465698e-02 -2.163747698068618774e-01 2.022012770175933838e-01 1.352561265230178833e-01 -1.238024830818176270e-01 4.375268146395683289e-02 2.079491466283798218e-01 -2.215044796466827393e-01 -5.295243486762046814e-02 1.551909297704696655e-01 -7.234688848257064819e-02 2.836802899837493896e-01 7.809201627969741821e-02 -1.927665472030639648e-01
-2.083996981382369995e-01 -1.381138265132904053e-01 -9.458550065755844116e-02 -1.901403069496154785e-01 2.266169637441635132e-01 9.739681333303451538e-02 5.519695952534675598e-02 -1.657677888870239258e-01 2.438093423843383789e-01 -1.830374598503112793e-01 2.172081619501113892e-01 -4.305292665958404541e-02 1.644060164690017700e-01 2.220909744501113892e-01 2.570524513721466064e-01 -6.742995977401733398e-02 2.089432328939437866e-01 2.881847321987152100e-01 1.953572928905487061e-01 -1.125405132770538330e-01 7.159865647554397583e-02 1.465316414833068848e-01 6.276779808104038239e-03 -3.577060252428054810e-02 -4.492257162928581238e-02 -5.923196673393249512e-02 1.979053169488906860e-01 3.550946414470672607e-01 -1.348301321268081665e-01 3.233108222484588623e-01 -9.791275113821029663e-02 5.947076156735420227e-02
-1.509686261415481567e-01 2.575882971286773682e-01 1.720899343490600586e-01 -1.549995988607406616e-01 8.361631631851196289e-02 1.546880304813385010e-01 1.006371453404426575e-01 -7.008505612611770630e-02 1.117906868457794189e-01 1.155313402414321899e-01 1.772176772356033325e-01 1.171026453375816345e-01 -1.805654913187026978e-01 1.435608416795730591e-01 -7.326587568968534470e-03 1.676347702741622925e-01 8.909761160612106323e-02 2.730154693126678467e-01 3.823546171188354492e-01 -4.116706550121307373e-02 4.460925702005624771e-03 1.553719788789749146e-01 3.817933052778244019e-02 -2.276604771614074707e-01 1.125052124261856079e-01 -1.926607340574264526e-01 -2.622694671154022217e-01 2.665305435657501221e-01 -5.898773670196533203e-02 1.111090406775474548e-01 -3.740293085575103760e-01 7.609009742736816406e-02
-6.151599436998367310e-02 1.977370977401733398e-01 1.748893707990646362e-01 -6.956249475479125977e-02 -3.083965778350830078e-01 1.645235568284988403e-01 1.795623004436492920e-01 -2.416022308170795441e-02 2.482001930475234985e-01 -2.215513139963150024e-01 8.033726364374160767e-02 1.139677688479423523e-01 -1.018064543604850769e-01 1.759979501366615295e-02 -7.415992766618728638e-02 8.663928508758544922e-02 1.723416745662689209e-01 2.809015214443206787e-01 -3.075729906558990479e-01 -1.971602886915206909e-01 3.712777495384216309e-01 1.074639186263084412e-01 4.882713407278060913e-02 -9.321791678667068481e-02 6.554490327835083008e-02 6.795409321784973145e-02 -1.895538121461868286e-01 2.814285457134246826e-01 -2.399057447910308838e-01 1.181176677346229553e-01 8.669251948595046997e-02 8.519198000431060791e-02
-1.188952103257179260e-01 2.135594375431537628e-02 -3.019136786460876465e-01 1.112310029566287994e-02 3.957127686589956284e-03 -1.475089322775602341e-02 2.719336189329624176e-02 -3.144486621022224426e-02 1.655155122280120850e-01 -6.329651921987533569e-02 1.952260434627532959e-01 -7.545047253370285034e-02 -1.285855472087860107e-01 5.883740261197090149e-03 6.202062591910362244e-02 1.417776048183441162e-01 2.806552648544311523e-01 2.054668366909027100e-01 1.490665972232818604e-01 1.922311931848526001e-01 2.389058470726013184e-01 8.621377497911453247e-02 -6.866919994354248047e-02 3.605910539627075195e-01 2.409714162349700928e-01 -6.181163247674703598e-03 -8.883897215127944946e-02 7.037553191184997559e-02 -2.870778143405914307e-01 2.659912407398223877e-01 -4.042907059192657471e-01 9.732549637556076050e-02
-1.827205996960401535e-03 2.911059856414794922e-01 -8.922987431287765503e-02 -8.559501916170120239e-02 2.792629785835742950e-02 1.801456063985824585e-01 -2.371695935726165771e-01 1.156684160232543945e-01 1.989683508872985840e-01 -2.467896044254302979e-01 7.991922646760940552e-02 -2.696877717971801758e-01 -4.399073868989944458e-02 1.418666541576385498e-01 1.908134669065475464e-01 -5.171078070998191833e-02 2.943972647190093994e-01 2.118843346834182739e-01 -1.208624392747879028e-01 -1.560137718915939331e-01 2.383181750774383545e-01 8.057530038058757782e-03 -1.109981462359428406e-01 -1.102860122919082642e-01 1.293942034244537354e-01 -4.056721925735473633e-01 1.860968209803104401e-02 1.966129988431930542e-01 -1.635849289596080780e-02 1.714220643043518066e-01 4.231229797005653381e-02 2.296330183744430542e-01
-9.878439456224441528e-02 1.826823353767395020e-01 1.592079848051071167e-01 -1.615272015333175659e-01 -1.313781142234802246e-01 1.631863713264465332e-01 -3.620532155036926270e-02 -1.862241774797439575e-01 1.903981417417526245e-01 5.956965312361717224e-02 -1.431611925363540649e-02 1.458618193864822388e-01 -2.101691998541355133e-02 -1.678235642611980438e-02 -3.035579621791839600e-01 -1.445178538560867310e-01 1.171312257647514343e-01 2.259186655282974243e-01 -1.522141396999359131e-01 9.511498361825942993e-02 1.157730296254158020e-01 2.785027921199798584e-01 -1.360765695571899414e-01 -1.698419749736785889e-01 2.403987795114517212e-01 -3.609498143196105957e-01 -2.621568441390991211e-01 7.648279517889022827e-02 -1.211101859807968140e-01 3.195640146732330322e-01 4.405084252357482910e-02 -1.839206814765930176e-01
-1.227926909923553467e-01 1.092620790004730225e-01 -2.935079634189605713e-01 1.695654243230819702e-01 -2.575722150504589081e-02 2.166846990585327148e-01 -3.013224899768829346e-02 -1.809332333505153656e-02 8.065412193536758423e-02 -1.516212671995162964e-01 -2.332317531108856201e-01 7.241570949554443359e-02 -1.525769680738449097e-01 -2.072712182998657227e-01 1.985722929239273071e-01 6.141094863414764404e-02 9.501871466636657715e-02 2.705983519554138184e-01 4.390900433063507080e-01 1.605727151036262512e-02 3.378062248229980469e-01 1.581025570631027222e-01 -1.529533416032791138e-01 -1.885386258363723755e-01 7.647977769374847412e-02 4.557114560157060623e-03 -3.138716220855712891e-01 1.188828870654106140e-01 3.268965706229209900e-02 -4.188702628016471863e-02 -1.706372760236263275e-02 -1.251441985368728638e-01
3.051516786217689514e-02 2.215915620326995850e-01 -2.653161287307739258e-01 -1.011647880077362061e-01 7.836297154426574707e-02 4.570879936218261719e-01 1.429984867572784424e-01 -1.659930795431137085e-01 2.313672155141830444e-01 -8.838979154825210571e-02 2.009875327348709106e-01 -5.603427812457084656e-02 -2.418740652501583099e-03 -6.874025613069534302e-02 -1.087337918579578400e-02 -2.172658890485763550e-01 -5.062093585729598999e-02 1.001561209559440613e-01 1.888780444860458374e-01 1.273398548364639282e-01 3.892476558685302734e-01 1.798330247402191162e-02 1.880099773406982422e-01 1.156475841999053955e-01 1.021185442805290222e-01 1.917572692036628723e-02 -3.621696829795837402e-01 1.937757991254329681e-02 -1.629312634468078613e-01 -2.956569939851760864e-02 4.199260845780372620e-02 1.129940897226333618e-01
-1.430141031742095947e-01 -7.974470406770706177e-02 -6.590973585844039917e-02 -1.481731086969375610e-01 1.245142519474029541e-01 1.016578897833824158e-01 1.934171617031097412e-01 -1.112381443381309509e-01 4.454149305820465088e-02 -1.460794955492019653e-01 1.890164315700531006e-01 2.708245441317558289e-02 1.340017765760421753e-01 2.168072164058685303e-01 7.705905288457870483e-02 -1.076613515615463257e-01 2.533454000949859619e-01 3.232598006725311279e-01 2.611618936061859131e-01 -7.992507517337799072e-02 -7.979445159435272217e-02 2.555230855941772461e-01 -1.633633673191070557e-01 1.206410899758338928e-01 1.254727840423583984e-01 -1.464961022138595581e-01 7.495161145925521851e-02 4.427116215229034424e-01 -8.971774578094482422e-02 3.389318287372589111e-01 -1.052089780569076538e-01 -2.640930004417896271e-03
-9.646924585103988647e-02 8.942361176013946533e-02 2.009775787591934204e-01 -1.162385344505310059e-01 -8.275572210550308228e-02 -4.311650246381759644e-02 1.794210672378540039e-01 -1.464269459247589111e-01 2.781460881233215332e-01 -2.298475205898284912e-01 1.159152463078498840e-01 -1.042998805642127991e-01 8.618295192718505859e-02 -2.967063784599304199e-01 6.386914104223251343e-02 2.895814776420593262e-01 1.120944246649742126e-01 1.800861358642578125e-01 6.938987225294113159e-02 -2.361722141504287720e-01 3.777439594268798828e-01 1.936084218323230743e-02 -1.113008484244346619e-01 1.099934726953506470e-01 4.548768978565931320e-03 5.381589382886886597e-02 -2.346505075693130493e-01 1.807992607355117798e-01 -1.207881867885589600e-01 3.385534286499023438e-01 1.306342780590057373e-01 -1.358855366706848145e-01
9.997733682394027710e-02 1.677192300558090210e-01 -3.424695134162902832e-01 2.217842638492584229e-01 4.108920320868492126e-02 2.393387109041213989e-01 -1.227663978934288025e-01 -8.437100797891616821e-02 -2.324617234990000725e-03 -2.898532152175903320e-01 4.086377099156379700e-03 -1.225455664098262787e-02 2.144974470138549805e-02 1.377957407385110855e-02 1.884526163339614868e-01 -1.563811749219894409e-01 2.904410362243652344e-01 3.407316803932189941e-01 2.154216170310974121e-02 -2.943360805511474609e-01 2.928326427936553955e-01 -3.434225544333457947e-02 -5.389996245503425598e-02 8.706441521644592285e-02 -8.502428233623504639e-02 -1.856775283813476562e-01 -2.492799907922744751e-01 -6.968041509389877319e-02 -1.458616852760314941e-01 1.119687184691429138e-01 -1.222272887825965881e-01 1.643543392419815063e-01
-1.254720985889434814e-01 2.623049616813659668e-01 6.533540785312652588e-02 4.257652908563613892e-02 -2.626108825206756592e-01 2.078487128019332886e-01 1.591355055570602417e-01 -6.547901034355163574e-02 2.608688175678253174e-01 -3.230729103088378906e-01 7.086083292961120605e-02 7.222932577133178711e-02 9.191464632749557495e-02 -1.304686516523361206e-01 -9.568203985691070557e-02 -3.817302640527486801e-04 4.762589558959007263e-02 2.794290781021118164e-01 -2.334863990545272827e-01 -2.552216947078704834e-01 2.652522623538970947e-01 1.647646166384220123e-02 -2.169103324413299561e-01 -1.071812957525253296e-01 -1.020643338561058044e-01 -3.074111044406890869e-02 -9.145764261484146118e-02 2.228749096393585205e-01 -2.852508127689361572e-01 1.483548730611801147e-01 -8.941943943500518799e-02 2.008924186229705811e-01
-2.618934512138366699e-01 3.139413148164749146e-02 1.092129200696945190e-01 -1.492823958396911621e-01 -1.020732447504997253e-01 2.299450337886810303e-01 -1.026007533073425293e-01 -1.450733393430709839e-01 1.571758389472961426e-01 -1.695437282323837280e-01 4.474916756153106689e-01 6.311696767807006836e-02 2.148258090019226074e-01 -2.568212151527404785e-01 -4.785973578691482544e-02 -1.840736865997314453e-01 -1.236856803297996521e-01 2.460624277591705322e-01 4.946228116750717163e-02 -2.969420515000820160e-02 1.641759127378463745e-01 1.322875320911407471e-01 -2.264003604650497437e-01 2.843545377254486084e-02 1.945451945066452026e-01 -4.116960987448692322e-02 -1.223615631461143494e-01 2.166436761617660522e-01 1.494847834110260010e-01 1.221412792801856995e-01 1.029003858566284180e-01 -2.653093934059143066e-01
-4.399360716342926025e-02 7.764656096696853638e-02 -5.024967715144157410e-03 1.464249193668365479e-01 1.760348081588745117e-01 1.073797419667243958e-01 -1.499322354793548584e-01 -1.264492571353912354e-01 2.118384987115859985e-01 1.073610037565231323e-01 5.744883418083190918e-02 1.577342599630355835e-01 1.073123738169670105e-01 1.771189421415328979e-01 1.652536839246749878e-01 -6.866075843572616577e-02 4.512683153152465820e-01 1.493823081254959106e-01 1.870207190513610840e-01 -1.250879615545272827e-01 -8.555698208510875702e-03 1.417941004037857056e-01 -1.122803837060928345e-01 -1.170558035373687744e-01 1.058464720845222473e-01 -1.200103685259819031e-01 1.271258741617202759e-01 4.229699075222015381e-01 -3.869843482971191406e-01 1.705628484487533569e-01 8.245898783206939697e-02 2.648704499006271362e-02
-5.296023096889257431e-03 -1.182468459010124207e-01 1.756578311324119568e-02 -2.061985731124877930e-01 1.119083538651466370e-01 2.526539266109466553e-01 -2.974875867366790771e-01 6.983217783272266388e-03 2.471191436052322388e-01 1.098238006234169006e-01 1.758657246828079224e-01 9.338314831256866455e-02 6.093340739607810974e-02 -1.138024032115936279e-02 1.697025150060653687e-01 2.059450745582580566e-01 -1.245053950697183609e-02 2.712481319904327393e-01 1.048207357525825500e-01 -1.288429796695709229e-01 1.072726473212242126e-01 4.236784577369689941e-01 -2.204630374908447266e-01 -6.125719845294952393e-02 4.782986640930175781e-02 -2.877339124679565430e-01 3.080837801098823547e-02 3.486468195915222168e-01 -9.868700057268142700e-02 1.844259351491928101e-02 -1.658459156751632690e-01 2.393685840070247650e-02
-9.257288649678230286e-03 5.940671637654304504e-02 -8.982330560684204102e-02 -7.370638102293014526e-02 2.095533311367034912e-01 2.384615689516067505e-01 -3.725386038422584534e-02 8.363154530525207520e-02 2.960545122623443604e-01 -5.648168176412582397e-02 -3.978871107101440430e-01 2.618544735014438629e-02 6.205455586314201355e-02 3.677166998386383057e-02 2.091150283813476562e-01 -2.946693599224090576e-01 5.856234952807426453e-02 7.280164957046508789e-02 6.257935427129268646e-03 -1.511733978986740112e-01 4.491942524909973145e-01 7.729694992303848267e-02 4.415721446275711060e-02 -1.350801158696413040e-02 -6.890349835157394409e-02 -5.743360961787402630e-04 -4.236077889800071716e-02 1.056760847568511963e-01 -2.143773585557937622e-01 2.539201676845550537e-01 -1.051679328083992004e-01 -3.277459144592285156e-01
-2.099679559469223022e-01 2.053595334291458130e-01 -1.741937994956970215e-01 4.933369904756546021e-02 1.268010400235652924e-02 8.467907458543777466e-02 -1.319165974855422974e-01 -3.662518560886383057e-01 2.127840369939804077e-01 -3.337103724479675293e-01 1.367699950933456421e-01 -3.537493944168090820e-02 -1.530573964118957520e-01 1.762791723012924194e-01 3.761164247989654541e-01 -4.655701667070388794e-02 1.196655556559562683e-01 5.714126303791999817e-02 -1.428223997354507446e-01 -1.247614026069641113e-01 1.950081288814544678e-01 -1.654286980628967285e-01 -1.489470750093460083e-01 2.151604741811752319e-01 2.165539562702178955e-01 -6.628616154193878174e-02 -4.965702444314956665e-02 1.921958625316619873e-01 3.975662961602210999e-02 1.999043859541416168e-02 -2.513827681541442871e-01 -6.379663944244384766e-02
-8.272905647754669189e-02 -5.023369938135147095e-02 -9.489400312304496765e-03 3.209712728857994080e-02 1.011778935790061951e-01 1.272208243608474731e-01 1.662825644016265869e-01 -2.603810727596282959e-01 -5.928007420152425766e-03 -1.248686388134956360e-01 -2.043901979923248291e-01 1.061851382255554199e-01 3.109582066535949707e-01 1.767732501029968262e-01 1.715282052755355835e-01 -1.696664392948150635e-01 -4.007599502801895142e-02 3.096664845943450928e-01 8.478170633316040039e-02 -2.039711922407150269e-02 8.401161432266235352e-02 1.897423416376113892e-01 2.182364016771316528e-01 -1.661386787891387939e-01 -2.704752385616302490e-01 7.228222093544900417e-04 -1.682121902704238892e-01 3.091500103473663330e-01 -3.735338747501373291e-01 1.535814553499221802e-01 -1.366515010595321655e-01 1.029754057526588440e-01
5.798602476716041565e-02 2.613503038883209229e-01 1.252381950616836548e-01 -8.823183178901672363e-02 6.750208884477615356e-02 4.433524310588836670e-01 -1.706204414367675781e-01 -3.049810230731964111e-01 -9.831911325454711914e-02 -2.210219353437423706e-01 -2.399906963109970093e-01 -6.402139086276292801e-03 1.108496449887752533e-03 -2.141123861074447632e-01 2.573679089546203613e-01 -1.016704067587852478e-01 1.146143451333045959e-01 1.379726678133010864e-01 -7.765346765518188477e-02 -3.452620282769203186e-02 1.807684153318405151e-01 -7.726413756608963013e-02 -1.765984445810317993e-01 -5.126640945672988892e-02 2.012246102094650269e-02 -8.567305654287338257e-02 -1.954204738140106201e-01 4.405068233609199524e-02 -9.371387958526611328e-02 3.842315375804901123e-01 1.152637153863906860e-01 -1.166774258017539978e-01
8.545979857444763184e-02 2.996788024902343750e-01 -2.563950791954994202e-02 1.119855418801307678e-02 -2.121399529278278351e-02 5.102317407727241516e-02 -2.837967872619628906e-01 -1.018838956952095032e-01 -1.069811359047889709e-01 -8.646424859762191772e-02 -2.977866232395172119e-01 1.846963912248611450e-01 7.353942841291427612e-02 -1.393175572156906128e-01 -6.847341079264879227e-03 -1.031791716814041138e-01 -8.265101350843906403e-03 4.596130847930908203e-01 1.154782846570014954e-01 -5.826287344098091125e-02 3.491454720497131348e-01 -5.867518857121467590e-02 8.485798537731170654e-02 1.335450559854507446e-01 1.463379859924316406e-01 -1.971807479858398438e-01 -1.274719238281250000e-01 -1.036613360047340393e-01 6.950138509273529053e-02 3.808047175407409668e-01 -1.086506471037864685e-01 -5.959019809961318970e-02
8.973218500614166260e-02 1.831604689359664917e-01 -1.519533842802047729e-01 9.783136844635009766e-02 3.993851691484451294e-02 4.779583960771560669e-02 3.860834240913391113e-02 2.184977941215038300e-02 -6.283891201019287109e-02 -1.786058247089385986e-01 -5.778188630938529968e-02 1.027286723256111145e-01 2.265091054141521454e-02 2.013896107673645020e-01 9.115074761211872101e-03 -2.784049510955810547e-02 1.590713262557983398e-01 2.405199706554412842e-01 -7.514262944459915161e-02 -2.394908219575881958e-01 2.403025776147842407e-01 5.879437178373336792e-02 -2.464641332626342773e-01 -4.636215791106224060e-02 4.175064340233802795e-02 -2.394408136606216431e-01 -3.103117644786834717e-01 4.228923916816711426e-01 1.545307692140340805e-02 -5.273089557886123657e-02 -3.445606827735900879e-01 3.194098472595214844e-01
-2.888748794794082642e-02 -2.751741111278533936e-01 -1.242656409740447998e-01 -6.866686977446079254e-03 1.543844193220138550e-01 2.713363170623779297e-01 -1.501684486865997314e-01 7.807277888059616089e-02 1.951674669981002808e-01 -3.730925917625427246e-01 -2.276860550045967102e-02 -2.407747507095336914e-01 -1.850540749728679657e-02 1.094607859849929810e-01 1.106774061918258667e-01 9.397897869348526001e-02 3.016884624958038330e-01 2.987269163131713867e-01 1.214697211980819702e-01 -1.782486885786056519e-01 1.383224427700042725e-01 1.071404516696929932e-01 -2.122593075037002563e-01 -3.871986642479896545e-02 1.628509461879730225e-01 -1.465997546911239624e-01 -1.722267717123031616e-01 3.278273642063140869e-01 4.370377957820892334e-02 4.231705889105796814e-02 -1.275587975978851318e-01 -6.003032624721527100e-02
-9.123097360134124756e-02 3.420248925685882568e-01 -2.035103738307952881e-01 -2.053339593112468719e-02 -1.373466104269027710e-02 3.178260624408721924e-01 4.578112438321113586e-02 -2.548730969429016113e-01 1.731921136379241943e-01 -1.005065161734819412e-03 1.025298908352851868e-01 -7.571164518594741821e-02 3.166660070419311523e-01 9.391228854656219482e-02 2.492183353751897812e-03 -2.108971625566482544e-01 -1.240232363343238831e-01 3.393445611000061035e-01 2.585113346576690674e-01 1.199071630835533142e-01 1.695690304040908813e-01 -1.423756629228591919e-01 9.173190593719482422e-02 6.521382927894592285e-02 9.378070384263992310e-02 4.691904038190841675e-02 -2.518706917762756348e-01 -1.009987108409404755e-02 -1.875630468130111694e-01 2.026988416910171509e-01 -3.816202282905578613e-02 1.976944953203201294e-01
4.144400358200073242e-03 1.292840298265218735e-02 -1.274992376565933228e-01 2.837583655491471291e-03 8.964610844850540161e-02 4.136087596416473389e-01 -4.987310245633125305e-02 -2.130199670791625977e-01 1.978242248296737671e-01 -3.669100105762481689e-01 3.900731727480888367e-02 2.208633720874786377e-02 1.509365886449813843e-01 -5.517705902457237244e-02 3.148176521062850952e-02 1.091455891728401184e-01 8.237548917531967163e-02 2.343351840972900391e-01 -1.323807984590530396e-01 -1.790992021560668945e-01 1.836906820535659790e-01 3.993938863277435303e-02 1.102139204740524292e-01 -1.291072666645050049e-01 4.982479661703109741e-02 6.515330076217651367e-02 -3.622394502162933350e-01 -8.042648434638977051e-02 -2.355701625347137451e-01 3.147884011268615723e-01 6.330704689025878906e-02 2.522342503070831299e-01
-1.179859265685081482e-01 -1.758314073085784912e-01 1.051221787929534912e-01 -1.547921895980834961e-01 8.617673814296722412e-02 2.310107089579105377e-02 -3.088960945606231689e-01 -3.210451900959014893e-01 1.320520788431167603e-01 1.393140852451324463e-01 6.547638773918151855e-02 3.796180011704564095e-03 6.462288647890090942e-02 1.808750480413436890e-01 -3.623833134770393372e-02 4.753951728343963623e-02 5.464226007461547852e-02 3.031226098537445068e-01 -2.924910187721252441e-02 -1.439363062381744385e-01 1.995553076267242432e-01 1.444290876388549805e-01 -3.129307031631469727e-01 -2.137719243764877319e-01 5.883270129561424255e-02 -2.870443463325500488e-01 5.631504952907562256e-02 1.271154582500457764e-01 -2.337044775485992432e-01 5.007132142782211304e-02 -2.966009974479675293e-01 2.471048384904861450e-01
-3.565169498324394226e-02 -2.147550135850906372e-01 1.466508861631155014e-02 1.150965765118598938e-01 3.103503957390785217e-02 2.795560956001281738e-01 -7.269635051488876343e-02 -8.527226001024246216e-02 -4.703430086374282837e-02 -1.639165729284286499e-02 -5.148906633257865906e-02 1.448723226785659790e-01 2.084110826253890991e-01 1.031229794025421143e-01 2.552552223205566406e-01 -1.741380393505096436e-01 -1.032970622181892395e-01 1.205302253365516663e-01 -7.356558740139007568e-02 3.118576109409332275e-01 3.878839313983917236e-01 9.944550693035125732e-02 -1.834765672683715820e-01 -8.651872165501117706e-03 -2.718743495643138885e-02 1.318342238664627075e-01 -4.139621853828430176e-01 2.882426679134368896e-01 -2.481230944395065308e-01 -1.960616745054721832e-02 -1.016537174582481384e-01 -7.077795267105102539e-02
-1.475819647312164307e-01 1.854268908500671387e-01 -1.074251681566238403e-01 -1.264234483242034912e-01 -1.735926270484924316e-01 1.541912108659744263e-01 -2.098102569580078125e-01 -6.954507436603307724e-03 -1.722699552774429321e-01 -4.492278695106506348e-01 -1.952721625566482544e-01 6.518542021512985229e-02 1.952183246612548828e-02 1.885140389204025269e-01 2.883056998252868652e-01 5.025069415569305420e-02 2.283679544925689697e-01 3.680264651775360107e-01 1.551969796419143677e-01 -1.855977475643157959e-01 1.682067364454269409e-01 -9.541853331029415131e-03 -8.094886690378189087e-02 1.776731386780738831e-02 -6.651090085506439209e-02 -2.055783718824386597e-01 7.490475475788116455e-02 2.945350408554077148e-01 -2.353295497596263885e-02 -1.743038743734359741e-02 -3.799822926521301270e-02 1.334841363131999969e-02
-2.057304829359054565e-01 -4.982403293251991272e-02 -1.028756797313690186e-01 3.040700554847717285e-01 1.350883021950721741e-02 4.015265405178070068e-01 -2.238146811723709106e-01 2.181757390499114990e-01 5.703748390078544617e-02 -1.023435667157173157e-01 2.965135313570499420e-02 -7.134524732828140259e-02 5.281483009457588196e-02 -7.330298423767089844e-02 -1.068151295185089111e-01 -1.313764154911041260e-01 3.507655858993530273e-01 2.166267186403274536e-01 -1.651975810527801514e-01 -2.074994519352912903e-02 3.217271864414215088e-01 1.738286316394805908e-01 6.271937489509582520e-02 -4.076452925801277161e-03 -4.926443099975585938e-02 -4.358626157045364380e-02 -8.221277594566345215e-02 1.635586023330688477e-01 -2.336782515048980713e-01 1.363717764616012573e-01 -2.790519893169403076e-01 -1.106910780072212219e-01
-1.549279093742370605e-01 8.061187714338302612e-02 1.540258675813674927e-01 -3.181863129138946533e-01 -1.150512844324111938e-01 2.408417873084545135e-02 -7.800041884183883667e-02 -5.167692527174949646e-02 6.783958524465560913e-02 8.050599694252014160e-02 -7.988941669464111328e-02 1.661671847105026245e-01 8.080025017261505127e-02 -1.142371520400047302e-01 -7.513361424207687378e-02 9.446729905903339386e-03 7.907389104366302490e-02 3.314217627048492432e-01 -9.083508700132369995e-02 1.293224841356277466e-01 1.510136276483535767e-01 1.211444213986396790e-01 -1.604221016168594360e-01 -1.018527373671531677e-01 2.279166430234909058e-01 -2.871172726154327393e-01 -1.369713097810745239e-01 1.179679706692695618e-01 -4.409061670303344727e-01 3.486855626106262207e-01 9.784131497144699097e-02 -2.104741930961608887e-01
6.990922242403030396e-02 -1.566121168434619904e-02 -1.927341371774673462e-01 1.044748649001121521e-01 4.570394381880760193e-02 2.051702141761779785e-01 -4.940811172127723694e-02 -5.426202416419982910e-01 -9.921792149543762207e-02 -3.468043804168701172e-01 -1.141460333019495010e-02 7.277617603540420532e-02 -1.105471700429916382e-01 -2.701515257358551025e-01 -7.091165025485679507e-05 1.858685165643692017e-02 7.157089561223983765e-02 2.026243507862091064e-01 -2.589483186602592468e-02 -1.297491639852523804e-01 2.688799798488616943e-01 2.335802093148231506e-02 9.184065461158752441e-02 -1.913923621177673340e-01 -1.318043172359466553e-01 -4.090207070112228394e-02 -1.819890439510345459e-01 1.730145812034606934e-01 -9.311961382627487183e-02 3.059432804584503174e-01 9.008787572383880615e-02 1.028214991092681885e-01
6.495997309684753418e-02 2.725263535976409912e-01 -2.430462092161178589e-02 -1.503855586051940918e-01 2.194452881813049316e-01 1.360017359256744385e-01 -1.948091834783554077e-01 -1.429301314055919647e-02 5.441061034798622131e-02 -3.396816849708557129e-01 9.084504097700119019e-03 -1.080023199319839478e-01 1.585189700126647949e-01 1.780500113964080811e-01 1.329507529735565186e-01 1.207168698310852051e-01 1.759730726480484009e-01 2.623103260993957520e-01 -6.371961534023284912e-02 -2.906546890735626221e-01 1.417398452758789062e-01 3.928158879280090332e-01 7.517667859792709351e-02 1.530358642339706421e-01 5.289618857204914093e-03 -1.501762568950653076e-01 -3.271273374557495117e-01 5.112332105636596680e-02 6.362924724817276001e-02 1.882047355175018311e-01 -1.029163375496864319e-01 1.667450182139873505e-02
-3.130217269062995911e-02 3.255226016044616699e-01 -1.734185516834259033e-01 -1.561581157147884369e-02 -1.005966663360595703e-01 2.840126864612102509e-02 4.883893579244613647e-02 -1.733635962009429932e-01 -1.823902130126953125e-01 -1.481555104255676270e-01 1.024878323078155518e-01 1.152347102761268616e-01 -2.371614426374435425e-01 2.361086755990982056e-02 6.114359200000762939e-02 1.466428041458129883e-01 2.931768298149108887e-01 1.361787971109151840e-02 2.958276867866516113e-02 1.539370417594909668e-01 1.925332546234130859e-01 2.749447012320160866e-03 1.378379762172698975e-01 2.247042059898376465e-01 1.190837323665618896e-01 -1.393377482891082764e-01 -3.140593767166137695e-01 1.428688019514083862e-01 -3.551602661609649658e-01 1.815162003040313721e-01 -2.692506313323974609e-01 2.383797615766525269e-01
-6.162078678607940674e-02 2.452991604804992676e-01 1.729397028684616089e-01 5.847164429724216461e-03 -1.793131083250045776e-01 2.059889733791351318e-01 1.824598610401153564e-01 -6.915497034788131714e-02 4.087963402271270752e-01 -3.678076863288879395e-01 1.313848644495010376e-01 1.413545608520507812e-01 2.720135077834129333e-02 -1.883225589990615845e-01 -4.993525147438049316e-02 1.604350656270980835e-01 -2.396712638437747955e-02 9.246516972780227661e-02 -7.212464511394500732e-02 -2.059052735567092896e-01 2.909363806247711182e-01 1.611182391643524170e-01 -7.837533950805664062e-02 -7.911483198404312134e-02 2.134808339178562164e-02 5.675277486443519592e-02 -1.746155768632888794e-01 1.658353954553604126e-01 -3.626517951488494873e-01 4.719158634543418884e-02 -1.180284842848777771e-01 1.677069254219532013e-02
2.416520752012729645e-02 2.041171342134475708e-01 -1.239255070686340332e-01 4.935709293931722641e-03 1.307296156883239746e-01 3.727759122848510742e-01 -3.340960443019866943e-01 -1.173313036561012268e-01 1.243375837802886963e-01 -1.342458128929138184e-01 -2.112042307853698730e-01 3.661980032920837402e-01 1.525988876819610596e-01 5.239979177713394165e-02 1.224197521805763245e-01 -1.461333483457565308e-01 7.295159995555877686e-02 3.629861176013946533e-01 -1.238542199134826660e-01 -6.659498810768127441e-02 2.056530863046646118e-01 6.040705367922782898e-02 -2.303719073534011841e-01 -3.359663486480712891e-02 -2.992172352969646454e-02 1.036772225052118301e-02 -1.495668888092041016e-01 -6.993810087442398071e-02 -4.469692334532737732e-02 2.996995151042938232e-01 -4.809420555830001831e-02 -8.351526409387588501e-02
-5.320845171809196472e-02 1.388994604349136353e-01 -1.865961472503840923e-03 -2.331217080354690552e-01 -2.342634499073028564e-01 8.255256712436676025e-02 1.998105645179748535e-02 -2.701611816883087158e-01 -7.588062435388565063e-02 -3.814518451690673828e-01 7.147109508514404297e-02 2.123190909624099731e-01 -2.717151865363121033e-02 -3.813243806362152100e-01 -5.790399014949798584e-02 6.864812225103378296e-02 -7.894279435276985168e-03 2.184157967567443848e-01 -1.493410617113113403e-01 -1.787667721509933472e-01 2.041693627834320068e-01 4.048768430948257446e-02 7.105697691440582275e-02 3.476219996809959412e-02 -8.531880564987659454e-03 -1.879233866930007935e-01 -2.791989743709564209e-01 6.915459781885147095e-02 -2.177308052778244019e-01 2.772658765316009521e-01 -1.404107064008712769e-01 1.380307525396347046e-01
-6.355381757020950317e-02 -2.513853311538696289e-01 -6.654702872037887573e-02 1.615106761455535889e-01 3.050880730152130127e-01 3.668994903564453125e-01 1.271424889564514160e-01 -2.744709141552448273e-02 1.649002283811569214e-01 -6.535883247852325439e-02 -5.389186087995767593e-03 9.020961076021194458e-02 1.107078939676284790e-01 -1.484223902225494385e-01 -7.614690810441970825e-02 1.412528157234191895e-01 1.374640613794326782e-01 4.182512164115905762e-01 -1.092041283845901489e-01 -1.949706673622131348e-01 3.475379943847656250e-01 5.474183335900306702e-02 -1.357132196426391602e-01 1.482690125703811646e-01 3.943389281630516052e-02 -1.438666433095932007e-01 3.080691397190093994e-02 2.756788134574890137e-01 -4.459515213966369629e-02 2.130154371261596680e-01 -5.613691732287406921e-02 -1.749664917588233948e-02
-1.117725670337677002e-01 1.113943010568618774e-01 -5.715741962194442749e-02 -1.118045449256896973e-01 2.074411064386367798e-01 2.603305280208587646e-01 -1.123365685343742371e-01 -1.821914762258529663e-01 -1.220046877861022949e-01 -4.073692858219146729e-01 -7.385036349296569824e-02 5.915628373622894287e-02 6.898403912782669067e-02 -1.662002354860305786e-01 1.865199804306030273e-01 -1.128641664981842041e-01 1.649903506040573120e-01 3.211190104484558105e-01 -2.307160347700119019e-01 -2.139840647578239441e-02 3.357674777507781982e-01 -4.938407614827156067e-02 -3.539565503597259521e-01 2.541030012071132660e-02 4.833846539258956909e-02 1.688363254070281982e-01 -2.226645499467849731e-01 9.125545620918273926e-02 -1.819422614062204957e-04 -1.447771489620208740e-02 7.765480130910873413e-02 -1.135362461209297180e-01
-4.761987924575805664e-02 2.735096216201782227e-02 2.169214636087417603e-01 1.047057211399078369e-01 -1.537018120288848877e-01 1.948405802249908447e-01 -9.835520386695861816e-02 -2.693950235843658447e-01 2.070372998714447021e-01 -2.455946356058120728e-01 -9.172689169645309448e-02 2.670977413654327393e-01 8.698059618473052979e-02 1.698063462972640991e-01 2.612013816833496094e-01 2.379671484231948853e-02 2.521974965929985046e-02 2.872249782085418701e-01 1.733312457799911499e-01 6.345626711845397949e-02 -4.363930970430374146e-02 -7.761601358652114868e-02 2.016645520925521851e-01 6.832674890756607056e-02 2.059983462095260620e-01 -3.418217003345489502e-01 8.331846445798873901e-03 7.369571924209594727e-02 -2.518274076282978058e-02 2.221353203058242798e-01 -1.128390878438949585e-01 -3.302180469036102295e-01
-2.588380500674247742e-02 7.004486024379730225e-02 -3.316193222999572754e-01 1.548384428024291992e-01 2.767369151115417480e-02 4.796432796865701675e-03 -9.905390441417694092e-02 -6.305535137653350830e-02 2.050032168626785278e-01 -8.771983534097671509e-02 -1.247951984405517578e-01 -1.537769287824630737e-01 2.077061682939529419e-01 -9.612299501895904541e-02 2.619922161102294922e-01 -6.598992645740509033e-02 1.036666929721832275e-01 5.108434557914733887e-01 -7.881650328636169434e-02 -5.430093035101890564e-02 1.274303197860717773e-01 -6.211008876562118530e-03 -3.432952463626861572e-01 -1.054509505629539490e-01 -8.608137816190719604e-02 -2.296018153429031372e-01 -6.729654967784881592e-02 4.088003560900688171e-02 -9.243930131196975708e-02 3.292883932590484619e-01 -1.477515846490859985e-01 -1.822465099394321442e-02
-2.191970944404602051e-01 5.820611864328384399e-02 -1.596210449934005737e-01 6.444222480058670044e-02 3.154726624488830566e-01 1.919668167829513550e-01 9.329813532531261444e-03 -1.782233864068984985e-01 -6.898248195648193359e-02 -1.151734367012977600e-01 6.628806889057159424e-02 2.935690879821777344e-01 -5.375540629029273987e-02 -4.056178629398345947e-01 -5.448560044169425964e-02 -6.880644708871841431e-02 2.141459882259368896e-01 1.843700259923934937e-01 8.675508946180343628e-02 1.401678919792175293e-01 9.248636662960052490e-02 -4.615598544478416443e-02 3.425097325816750526e-03 1.115268170833587646e-01 2.228145301342010498e-02 -1.234626993536949158e-01 4.481502622365951538e-02 3.718589246273040771e-01 -2.449346333742141724e-01 2.716070115566253662e-01 1.247895583510398865e-01 1.773926913738250732e-01
-7.196527719497680664e-02 7.085858285427093506e-02 2.294201403856277466e-01 -3.386694192886352539e-02 -8.438786864280700684e-02 8.818998187780380249e-02 -7.491205353289842606e-03 -3.488765954971313477e-01 -2.962707541882991791e-02 1.762372702360153198e-01 2.447180896997451782e-01 1.259621232748031616e-01 1.366432607173919678e-01 -2.285800278186798096e-01 -3.159445822238922119e-01 -6.283849477767944336e-02 1.137147471308708191e-01 2.311364263296127319e-01 9.192651510238647461e-02 -1.604927182197570801e-01 3.287152349948883057e-01 -5.584545433521270752e-03 1.417338997125625610e-01 3.579515963792800903e-02 1.960119158029556274e-01 -2.893351018428802490e-01 -1.618988364934921265e-01 -5.590366708929650486e-05 -2.745701372623443604e-01 2.118729054927825928e-01 -1.275891661643981934e-01 4.523619264364242554e-02
-1.929742097854614258e-01 1.227131858468055725e-01 -2.885412797331809998e-02 7.960737496614456177e-02 1.136601343750953674e-01 -3.585681691765785217e-02 -1.810398697853088379e-01 -3.455857634544372559e-01 -1.351511180400848389e-01 -2.528465688228607178e-01 2.015135735273361206e-01 4.510294795036315918e-01 -5.990901589393615723e-02 5.576391518115997314e-02 2.084451466798782349e-01 -2.572312355041503906e-01 8.117478340864181519e-02 -5.017533432692289352e-03 1.106372997164726257e-01 1.411107778549194336e-01 1.298338770866394043e-01 2.162992656230926514e-01 2.209495306015014648e-01 -2.380753681063652039e-02 -1.205307841300964355e-01 9.636261314153671265e-02 -2.087415158748626709e-01 2.869427204132080078e-01 -1.329204440116882324e-01 7.525138556957244873e-02 -7.853839546442031860e-02 2.362596802413463593e-02
6.539911776781082153e-02 9.626191109418869019e-02 -6.413759291172027588e-02 -3.001832365989685059e-01 6.414257735013961792e-02 7.116046547889709473e-02 -1.342942565679550171e-01 -2.121469974517822266e-01 2.328464537858963013e-01 4.047777503728866577e-02 2.920937724411487579e-02 -3.671700507402420044e-02 -1.093415841460227966e-01 -1.186413094401359558e-01 3.606389462947845459e-01 -1.740150910336524248e-04 8.600616455078125000e-02 9.891667217016220093e-02 -2.150879800319671631e-02 -2.869229912757873535e-01 6.748583912849426270e-02 5.096147581934928894e-02 4.184468090534210205e-02 4.249691963195800781e-02 3.345833718776702881e-01 -1.866792589426040649e-01 -3.436390459537506104e-01 3.601347804069519043e-01 -2.605198919773101807e-01 -1.573600471019744873e-01 -7.396785169839859009e-02 5.003069713711738586e-02
-1.940120458602905273e-01 -1.159291863441467285e-01 5.885050445795059204e-02 -1.126795411109924316e-01 -5.728046223521232605e-02 3.551682457327842712e-02 1.501707583665847778e-01 -2.687762118875980377e-02 1.422004252672195435e-01 -9.717014431953430176e-02 -6.971804797649383545e-02 1.785815209150314331e-01 3.031524717807769775e-01 -6.070210598409175873e-03 1.455189567059278488e-02 6.303506903350353241e-03 6.088817119598388672e-02 1.790995150804519653e-01 2.453868091106414795e-01 -1.104757040739059448e-01 2.490439452230930328e-02 1.877597868442535400e-01 6.078714039176702499e-03 -6.811658293008804321e-02 -6.378753483295440674e-02 -3.746974468231201172e-02 -3.456841409206390381e-01 1.863012015819549561e-01 -1.474030762910842896e-01 5.824512243270874023e-01 -2.066999375820159912e-01 1.849435120820999146e-01
-2.736449614167213440e-02 -2.461858540773391724e-01 -2.973104119300842285e-01 -1.653221696615219116e-01 1.765551790595054626e-02 1.856596916913986206e-01 -6.776488572359085083e-02 -2.991225570440292358e-02 -1.024245172739028931e-01 -3.788414597511291504e-02 4.436215758323669434e-02 1.158260703086853027e-01 7.276303321123123169e-02 2.339898198843002319e-01 9.826705791056156158e-03 -1.048092767596244812e-01 -2.425690889358520508e-01 4.353211075067520142e-02 -4.547886550426483154e-02 1.091086119413375854e-01 2.441100031137466431e-01 2.483970224857330322e-01 -3.956462070345878601e-02 -1.820273995399475098e-01 -9.817232936620712280e-02 -6.203890591859817505e-02 -4.498860239982604980e-01 2.747714221477508545e-01 -3.483035862445831299e-01 1.781011819839477539e-01 -9.481450915336608887e-02 -1.035471633076667786e-02
-1.625101864337921143e-01 -1.384990215301513672e-01 2.012482434511184692e-01 1.456785365007817745e-03 1.536871343851089478e-01 6.570220738649368286e-02 -4.689787924289703369e-01 3.544382750988006592e-02 3.223967552185058594e-01 4.292529448866844177e-02 8.869735151529312134e-02 3.155035153031349182e-02 2.198710292577743530e-01 4.668242484331130981e-02 1.305661648511886597e-01 8.694812655448913574e-02 -2.549369074404239655e-02 2.344512045383453369e-01 1.933928877115249634e-01 -1.672119647264480591e-01 2.264860421419143677e-01 -1.978948339819908142e-02 -2.658787071704864502e-01 -5.600694194436073303e-02 4.732016101479530334e-02 -2.080120444297790527e-01 3.729475289583206177e-02 1.858469396829605103e-01 -2.416307926177978516e-01 1.036779657006263733e-01 -2.067019939422607422e-01 1.876281052827835083e-01
-3.877385854721069336e-01 9.092003852128982544e-02 -6.683272123336791992e-02 7.111997902393341064e-02 2.835700511932373047e-01 1.693867444992065430e-01 -7.772299647331237793e-02 -1.040480360388755798e-01 1.490180492401123047e-01 2.808018773794174194e-02 1.165418848395347595e-01 2.698209881782531738e-01 1.889080181717872620e-02 1.168496161699295044e-01 1.870772987604141235e-02 1.976888179779052734e-01 2.293822169303894043e-01 2.552438378334045410e-01 -1.963814646005630493e-01 -1.231822744011878967e-02 8.683627843856811523e-02 8.681244403123855591e-02 -7.399240881204605103e-02 3.014770918525755405e-04 4.492258429527282715e-01 -1.095162588171660900e-04 2.976885810494422913e-02 7.806370407342910767e-02 -1.282766163349151611e-01 3.507601022720336914e-01 -1.172699555754661560e-01 6.337538361549377441e-02
-2.962704896926879883e-01 2.037609815597534180e-01 -2.324929228052496910e-03 -1.546033620834350586e-01 -3.084048032760620117e-01 1.701866239309310913e-01 -2.979029342532157898e-02 -1.462526172399520874e-01 -3.003088990226387978e-03 5.479383096098899841e-02 -2.595346868038177490e-01 1.173277422785758972e-01 1.841105113271623850e-04 -1.029602438211441040e-02 -1.356393694877624512e-01 -9.841400384902954102e-02 1.090901046991348267e-01 1.853432208299636841e-01 4.765707254409790039e-02 1.079776436090469360e-01 1.083136051893234253e-01 9.808347374200820923e-02 -2.473623007535934448e-01 -2.473110258579254150e-01 1.763821691274642944e-01 -2.781146466732025146e-01 1.218895800411701202e-02 3.291807770729064941e-01 -1.846978664398193359e-01 2.387810796499252319e-01 1.920587271451950073e-01 -1.981136947870254517e-01
7.516877353191375732e-02 8.001428842544555664e-02 2.787452042102813721e-01 3.048182278871536255e-02 -1.052103191614151001e-01 1.614246144890785217e-02 2.705382928252220154e-02 -4.110304415225982666e-01 2.654201686382293701e-01 -3.199567496776580811e-01 1.443162262439727783e-01 -5.062517244368791580e-03 -9.155987203121185303e-02 -2.073119282722473145e-01 -3.542338311672210693e-02 -1.122832670807838440e-02 3.473236691206693649e-03 1.532660126686096191e-01 3.703600913286209106e-02 -3.407754600048065186e-01 1.372721642255783081e-01 7.073927670717239380e-03 -1.941191107034683228e-01 3.075135312974452972e-02 4.134524986147880554e-02 -1.465083807706832886e-01 -1.133684515953063965e-01 1.609423309564590454e-01 -1.993266940116882324e-01 3.480406999588012695e-01 2.340464591979980469e-01 7.617502659559249878e-02
-6.976415961980819702e-02 -8.684389293193817139e-02 -2.704453766345977783e-01 -7.847874611616134644e-02 2.492889314889907837e-01 1.642892211675643921e-01 2.023572027683258057e-01 -1.115816906094551086e-01 -3.169974684715270996e-02 -2.959840595722198486e-01 -2.283879518508911133e-01 4.173158854246139526e-02 8.599714934825897217e-02 1.927964389324188232e-01 1.018286794424057007e-01 -3.262123465538024902e-01 2.050379067659378052e-01 2.990164756774902344e-01 -6.064532324671745300e-02 1.010076403617858887e-01 2.558744847774505615e-01 2.612614631652832031e-02 1.447809673845767975e-02 -1.233738809823989868e-01 7.218468934297561646e-02 -5.768043547868728638e-02 -3.608515253290534019e-03 3.588423132896423340e-01 -2.332697957754135132e-01 -4.014316946268081665e-02 -9.456443786621093750e-02 1.808013319969177246e-01
1.860822290182113647e-01 2.148225717246532440e-02 -3.753148913383483887e-01 -1.519562005996704102e-01 1.039946153759956360e-01 -1.558515280485153198e-01 -2.087129652500152588e-01 -1.359068751335144043e-01 1.734579652547836304e-01 -2.211736887693405151e-01 8.936527371406555176e-02 1.284078955650329590e-01 -1.208312362432479858e-01 -7.472955435514450073e-02 2.117993831634521484e-01 6.410046666860580444e-02 2.514464557170867920e-01 -5.188400670886039734e-02 1.059168018400669098e-02 -1.736490614712238312e-02 4.327120780944824219e-01 5.854628980159759521e-02 1.334928814321756363e-02 1.380923986434936523e-01 -3.241192176938056946e-02 -1.716730594635009766e-01 5.229973420500755310e-02 2.341076731681823730e-01 -3.401494026184082031e-01 1.186263188719749451e-02 -2.226206660270690918e-01 3.845302760601043701e-02
3.766110166907310486e-02 2.434987276792526245e-01 4.264729470014572144e-02 1.943127661943435669e-01 3.562865778803825378e-02 3.603564500808715820e-01 1.730960607528686523e-02 -1.088675931096076965e-01 2.299354374408721924e-01 -2.481103986501693726e-01 -1.865213811397552490e-01 -6.914160214364528656e-03 -1.699443459510803223e-01 2.460168860852718353e-02 9.714505821466445923e-02 8.140524476766586304e-02 -1.073907613754272461e-01 1.343513727188110352e-01 5.918050883337855339e-04 -8.164560794830322266e-02 1.036453172564506531e-01 2.128204256296157837e-01 -7.952190935611724854e-02 8.816618472337722778e-02 8.487585932016372681e-02 1.548714339733123779e-01 -1.805737167596817017e-01 3.902233242988586426e-01 -9.792470932006835938e-02 4.308247268199920654e-01 6.156058516353368759e-03 2.095948904752731323e-01
2.806528657674789429e-02 -1.187481433153152466e-01 -2.743998765945434570e-01 1.948726177215576172e-01 3.286946937441825867e-02 1.390799432992935181e-01 -1.186513900756835938e-02 -1.321618258953094482e-01 1.343462914228439331e-01 -1.829402595758438110e-01 2.175789922475814819e-01 1.643351018428802490e-01 9.610673785209655762e-02 2.563506066799163818e-01 -4.518307000398635864e-02 -1.542610675096511841e-01 2.606674432754516602e-01 1.718326061964035034e-01 9.886458516120910645e-02 -4.135097563266754150e-02 4.794874787330627441e-02 2.489123344421386719e-01 -2.241768985986709595e-01 1.504853814840316772e-01 -5.568702518939971924e-02 -1.746314465999603271e-01 -2.991757988929748535e-01 3.737973868846893311e-01 3.180541470646858215e-02 1.783787012100219727e-01 -2.309841066598892212e-01 1.096766442060470581e-01
-2.910367548465728760e-01 -8.677887171506881714e-02 -9.994386136531829834e-02 -2.118528038263320923e-01 -1.621950566768646240e-01 -1.403622478246688843e-01 -1.934363543987274170e-01 -1.636118590831756592e-01 1.865800470113754272e-01 -1.773794889450073242e-01 -4.066648334264755249e-02 9.299959987401962280e-02 7.236675824970006943e-03 -2.347160726785659790e-01 2.271084040403366089e-01 -1.418893784284591675e-01 1.279814392328262329e-01 2.212214767932891846e-01 -3.126127645373344421e-03 -2.361221015453338623e-01 8.112134784460067749e-02 1.476663202047348022e-01 2.805733820423483849e-03 1.198032051324844360e-01 1.624436527490615845e-01 -1.917066574096679688e-01 -3.986999094486236572e-01 3.073328435420989990e-01 -1.687771975994110107e-01 -1.718034297227859497e-01 -2.894185110926628113e-02 -6.767284125089645386e-03
-3.032720983028411865e-01 2.676576375961303711e-01 -1.543903201818466187e-01 -3.989465907216072083e-02 -3.837426006793975830e-02 -9.447190910577774048e-02 -2.310653403401374817e-02 -2.879581451416015625e-01 2.900156006217002869e-02 -2.888138890266418457e-01 9.836061298847198486e-02 2.013754397630691528e-01 1.727747172117233276e-01 -2.236888743937015533e-03 4.111723229289054871e-02 1.459420919418334961e-01 3.576271468773484230e-03 1.142354011535644531e-01 7.349685579538345337e-02 -2.577833645045757294e-02 -1.456190943717956543e-01 -7.798749208450317383e-02 -1.672977954149246216e-01 -2.078058868646621704e-01 -7.024690508842468262e-02 3.036645799875259399e-02 -2.080898135900497437e-01 3.425258100032806396e-01 -4.094274640083312988e-01 2.025316208600997925e-01 -4.739954322576522827e-02 1.865817308425903320e-01
-1.067131683230400085e-01 -1.360016614198684692e-01 9.103026241064071655e-02 -4.594559594988822937e-02 1.779157668352127075e-02 -7.055130600929260254e-02 9.120213240385055542e-02 -2.765250504016876221e-01 -5.696981027722358704e-02 -2.571762800216674805e-01 -5.779772996902465820e-02 2.933027744293212891e-01 1.195300668478012085e-01 2.022257596254348755e-01 1.929748952388763428e-01 -4.219331145286560059e-01 1.215262785553932190e-01 2.150300443172454834e-01 8.743492513895034790e-02 1.181471049785614014e-01 1.877607405185699463e-01 5.190662667155265808e-02 -7.456870377063751221e-02 -8.824350684881210327e-02 1.613337844610214233e-01 -2.541887164115905762e-01 -2.939204871654510498e-01 2.323882132768630981e-01 -9.459532797336578369e-03 -1.172677502036094666e-01 -2.457740604877471924e-01 3.538835793733596802e-02
-1.181682348251342773e-01 2.856437265872955322e-01 -1.160558611154556274e-01 -7.623023539781570435e-02 -1.377285420894622803e-01 -6.854651123285293579e-02 -3.218296766281127930e-01 1.101387199014425278e-02 -3.863212466239929199e-01 -2.088132649660110474e-01 -2.071724459528923035e-02 9.484378248453140259e-02 -3.545386716723442078e-02 -2.243903698399662971e-03 -4.160715267062187195e-02 -1.254978477954864502e-01 1.509542912244796753e-01 4.632507264614105225e-01 8.555784076452255249e-02 -2.141127139329910278e-01 2.785857617855072021e-01 1.281576007604598999e-01 -4.052302613854408264e-02 -7.772926241159439087e-02 7.472033798694610596e-02 4.425403848290443420e-02 -1.362977027893066406e-01 2.982705533504486084e-01 3.567732498049736023e-02 1.010868698358535767e-02 -1.230705305933952332e-01 -1.136193871498107910e-01
1.706661283969879150e-01 6.623450666666030884e-02 -2.398563921451568604e-01 1.292853802442550659e-01 1.568766981363296509e-01 1.590732485055923462e-02 -1.633144170045852661e-01 -2.483938038349151611e-01 2.245521396398544312e-01 -3.317973613739013672e-01 9.901101142168045044e-02 1.605519801378250122e-01 2.096487581729888916e-01 9.822717308998107910e-02 5.166846141219139099e-02 7.970505952835083008e-02 3.119636178016662598e-01 -4.328355565667152405e-02 1.671624034643173218e-01 2.368313372135162354e-01 1.603129357099533081e-01 -5.951019003987312317e-02 -1.528354138135910034e-01 -7.761226594448089600e-02 2.575198113918304443e-01 -1.221560090780258179e-01 2.506898948922753334e-03 2.220056653022766113e-01 -1.300997287034988403e-01 1.311822049319744110e-02 -4.052709043025970459e-02 3.593963086605072021e-01
4.754379019141197205e-02 -4.845379292964935303e-02 -6.697469204664230347e-02 -1.797683653421700001e-03 2.113192379474639893e-01 -1.096129044890403748e-02 -1.748936474323272705e-01 -1.334248334169387817e-01 3.492663502693176270e-01 1.699331849813461304e-01 7.919669151306152344e-02 4.917096719145774841e-02 1.179940849542617798e-01 2.510693669319152832e-01 1.235344931483268738e-01 3.970367833971977234e-03 2.452204972505569458e-01 3.030703961849212646e-01 1.155536472797393799e-01 -1.635086089372634888e-01 4.112838804721832275e-01 -4.418052732944488525e-02 -1.222913637757301331e-01 -4.769396781921386719e-02 8.649651706218719482e-02 -6.537032872438430786e-02 9.215059876441955566e-02 3.034489452838897705e-01 -5.322652682662010193e-02 5.800233036279678345e-02 -3.824086487293243408e-01 -2.788725495338439941e-02
2.571091614663600922e-02 -1.349055022001266479e-01 1.689814031124114990e-01 6.501880288124084473e-02 2.099078744649887085e-01 2.749860882759094238e-01 -4.048100858926773071e-02 -2.148807644844055176e-01 -1.728339940309524536e-01 -1.707434207201004028e-01 -1.381241977214813232e-01 7.401032745838165283e-02 7.533857226371765137e-02 -3.876194730401039124e-02 4.258800670504570007e-02 1.546807289123535156e-01 4.452990740537643433e-02 6.740982830524444580e-02 1.263421121984720230e-02 -1.494788825511932373e-01 2.471653074026107788e-01 2.468726038932800293e-01 1.465292423963546753e-01 -1.514165401458740234e-01 2.652845382690429688e-01 -1.946131885051727295e-01 1.473294943571090698e-01 3.092786371707916260e-01 -4.010162353515625000e-01 3.992483392357826233e-02 -1.151307895779609680e-01 -2.600570023059844971e-01
6.173646543174982071e-03 2.108619920909404755e-02 1.574758738279342651e-01 8.390079438686370850e-02 -8.525594323873519897e-02 1.481172908097505569e-02 3.524831235408782959e-01 -2.095073610544204712e-01 1.413566619157791138e-01 -2.317285090684890747e-01 1.107776444405317307e-02 3.030851483345031738e-01 2.231234312057495117e-01 -2.186574637889862061e-01 1.761524938046932220e-02 1.878634542226791382e-01 -2.755141817033290863e-02 1.868807524442672729e-01 -2.556005492806434631e-02 -2.438068762421607971e-02 1.616040766239166260e-01 8.753667585551738739e-03 -1.209038645029067993e-01 1.052443869411945343e-02 8.825618028640747070e-02 4.925853759050369263e-02 -3.362812995910644531e-01 2.952015995979309082e-01 -1.271901875734329224e-01 2.663200795650482178e-01 -3.332698047161102295e-01 8.199478685855865479e-02
-1.087461635470390320e-01 5.466664955019950867e-02 1.146617680788040161e-01 -9.191723912954330444e-02 -1.356135755777359009e-01 1.300722956657409668e-01 1.055238619446754456e-01 -2.092563360929489136e-01 3.259805738925933838e-01 -2.851722240447998047e-01 1.658475697040557861e-01 -3.592213988304138184e-02 -1.274319440126419067e-01 -4.654679447412490845e-02 9.013755619525909424e-02 1.534980535507202148e-02 1.317388415336608887e-01 -2.800753712654113770e-01 2.059111148118972778e-01 8.209389448165893555e-02 8.836473524570465088e-02 -3.778806328773498535e-02 1.182954162359237671e-01 1.277617216110229492e-01 -1.738792844116687775e-02 -1.162275448441505432e-01 -3.502083569765090942e-02 4.019748568534851074e-01 -3.154557645320892334e-01 3.582462668418884277e-01 -2.201728057116270065e-03 -2.030767202377319336e-01
-1.332952231168746948e-01 2.924119532108306885e-01 -2.666403651237487793e-01 -9.162723086774349213e-03 1.807710528373718262e-01 2.706661224365234375e-01 -1.120885312557220459e-01 -1.383396983146667480e-01 1.593826711177825928e-01 1.402790695428848267e-01 8.484991639852523804e-02 3.129911422729492188e-01 1.986536085605621338e-01 2.004734575748443604e-01 -3.293027356266975403e-02 -7.808601111173629761e-02 8.159337937831878662e-02 9.337103925645351410e-03 2.294632047414779663e-01 3.651324659585952759e-02 2.667951285839080811e-01 2.849614620208740234e-01 -8.504381030797958374e-02 -1.567804664373397827e-01 2.201535701751708984e-01 -1.907058656215667725e-01 -2.259508669376373291e-01 1.356281619518995285e-02 -1.535386145114898682e-01 -1.987698078155517578e-01 -5.981782823801040649e-02 5.626290291547775269e-02
5.839400738477706909e-02 -1.412186473608016968e-01 -9.321062266826629639e-02 -2.148849964141845703e-01 1.121154427528381348e-01 1.492638289928436279e-01 2.455074191093444824e-01 -1.191194802522659302e-01 1.233909428119659424e-01 -1.079266443848609924e-01 2.329537458717823029e-02 2.522362172603607178e-01 1.705162078142166138e-01 -1.055684313178062439e-01 -1.471498459577560425e-01 1.226009353995323181e-01 1.890302598476409912e-01 7.465847581624984741e-02 -7.789005339145660400e-02 1.100752055644989014e-01 2.926308847963809967e-02 1.042167618870735168e-01 9.688036888837814331e-02 -7.456861785613000393e-04 1.615239828824996948e-01 -1.266328543424606323e-01 -4.164124429225921631e-01 3.897756636142730713e-01 -9.887431561946868896e-02 3.044066727161407471e-01 -3.063566684722900391e-01 -1.375419273972511292e-02
-3.846418857574462891e-01 7.855179160833358765e-02 1.985288858413696289e-01 6.455511599779129028e-02 4.403464496135711670e-01 4.924403503537178040e-02 -3.258332982659339905e-02 -1.615826636552810669e-01 2.563659846782684326e-01 -4.946625791490077972e-03 3.001645579934120178e-02 2.316544800996780396e-01 1.566221117973327637e-01 -3.584229946136474609e-02 2.923288010060787201e-02 7.643309421837329865e-03 2.725376784801483154e-01 6.292592734098434448e-02 7.767861336469650269e-02 -1.701721549034118652e-01 2.091151773929595947e-01 1.943924129009246826e-01 -2.099797725677490234e-01 1.366336941719055176e-01 2.626254856586456299e-01 3.397586941719055176e-02 -4.650098737329244614e-03 1.420420557260513306e-01 -9.791428595781326294e-02 2.720633149147033691e-01 1.787259243428707123e-02 1.334179309196770191e-03
-1.148203760385513306e-01 2.961850762367248535e-01 5.413557589054107666e-02 7.858303934335708618e-02 1.105860173702239990e-01 2.541853189468383789e-01 3.316855803132057190e-02 -2.008935660123825073e-01 1.501093208789825439e-01 2.708381414413452148e-02 2.711547911167144775e-01 1.285788714885711670e-01 -1.190413907170295715e-01 -2.978212758898735046e-02 -9.178834035992622375e-03 6.426710635423660278e-02 7.439392060041427612e-02 2.859583199024200439e-01 3.924173712730407715e-01 3.254419192671775818e-02 4.910008609294891357e-02 -1.396897882223129272e-01 -2.885285317897796631e-01 -2.093243002891540527e-01 2.027538716793060303e-01 -1.359997093677520752e-01 -1.953840106725692749e-01 1.460624933242797852e-01 -8.258894830942153931e-02 4.836861789226531982e-02 -3.456285893917083740e-01 3.242404665797948837e-03
-3.433262556791305542e-02 1.102801710367202759e-01 9.749518334865570068e-02 1.478859782218933105e-01 5.480228364467620850e-02 3.785211741924285889e-01 -1.149819511920213699e-02 4.276246950030326843e-02 2.162140756845474243e-01 -2.511155903339385986e-01 -1.008563339710235596e-01 -3.705587238073348999e-02 -7.020771503448486328e-02 -6.101031973958015442e-02 1.133354231715202332e-01 -8.972360938787460327e-02 -1.163172814995050430e-02 2.585377395153045654e-01 1.108588092029094696e-02 -1.658035069704055786e-02 1.251121759414672852e-01 1.128350272774696350e-01 -5.417516804300248623e-04 2.024062126874923706e-01 8.552008867263793945e-02 2.527358382940292358e-02 -1.443444639444351196e-01 4.242696166038513184e-01 9.093459695577621460e-02 4.741341471672058105e-01 1.196378320455551147e-01 2.514678835868835449e-01
7.023137062788009644e-02 2.666540145874023438e-01 -1.408472098410129547e-02 -3.322704508900642395e-02 3.445078805088996887e-02 4.072534143924713135e-01 -1.522051729261875153e-02 2.032902389764785767e-01 3.153854608535766602e-01 -3.798004686832427979e-01 1.070486828684806824e-01 2.563968673348426819e-02 2.096147686243057251e-01 1.700998991727828979e-01 3.271462321281433105e-01 -5.967261269688606262e-02 -6.713982671499252319e-02 1.016497015953063965e-01 -1.209768652915954590e-01 4.122433438897132874e-02 2.277149558067321777e-01 3.313865140080451965e-02 -1.711976230144500732e-01 1.500733792781829834e-01 1.600234210491180420e-01 -1.410924345254898071e-01 -1.167055889964103699e-01 2.634313404560089111e-01 -3.469824418425559998e-02 5.156588926911354065e-02 6.344881653785705566e-02 4.890003427863121033e-02
8.498667925596237183e-02 -2.703604474663734436e-02 1.206802278757095337e-01 -7.638524472713470459e-02 -1.221620365977287292e-01 2.941896319389343262e-01 -8.702525869011878967e-03 -4.509517177939414978e-02 1.837818324565887451e-01 -2.045023292303085327e-01 1.444735974073410034e-01 1.676159948110580444e-01 3.216588199138641357e-01 2.188494354486465454e-01 -1.415642350912094116e-01 7.168933749198913574e-02 9.989459812641143799e-02 9.756661951541900635e-02 2.007232792675495148e-02 1.628813296556472778e-01 -2.238854579627513885e-02 3.143529891967773438e-01 -8.404967933893203735e-02 -1.794583052396774292e-01 4.080882966518402100e-01 -8.467268943786621094e-02 -3.636270761489868164e-02 8.213559538125991821e-02 -3.584204316139221191e-01 1.359581202268600464e-01 -1.307138651609420776e-01 -1.900884360074996948e-01
-2.783335447311401367e-01 6.045521423220634460e-02 2.673948109149932861e-01 -7.584435492753982544e-02 -1.659804731607437134e-01 7.189863245002925396e-04 -1.211062446236610413e-01 -1.947984397411346436e-01 1.877850443124771118e-01 2.233172766864299774e-02 2.331000864505767822e-01 8.799035847187042236e-02 5.528230965137481689e-02 -3.691545128822326660e-01 1.789402961730957031e-02 -1.913500279188156128e-01 4.155448824167251587e-02 -7.860719412565231323e-02 1.244406700134277344e-01 -1.664213538169860840e-01 3.500791490077972412e-01 -4.005064070224761963e-02 -1.658172160387039185e-01 8.692526072263717651e-02 2.599932849407196045e-01 -2.506089210510253906e-01 -1.534970700740814209e-01 2.090093493461608887e-01 -1.689169257879257202e-01 2.175633609294891357e-01 -5.814831703901290894e-02 -1.266421005129814148e-02
-2.200202196836471558e-01 -5.861495807766914368e-02 4.111471027135848999e-02 1.444601118564605713e-01 2.870598137378692627e-01 -2.509817108511924744e-02 -2.141958028078079224e-01 -1.693220734596252441e-01 2.387944608926773071e-01 -3.744512423872947693e-02 1.737198233604431152e-01 2.985888421535491943e-01 1.536071300506591797e-01 -1.274987868964672089e-02 8.978501707315444946e-02 4.594529792666435242e-02 2.166195809841156006e-01 2.834905683994293213e-01 -1.722853630781173706e-02 -2.918647825717926025e-01 2.712238132953643799e-01 1.875532791018486023e-02 -2.211503386497497559e-01 -8.546125888824462891e-02 -1.026557460427284241e-01 -2.225153297185897827e-01 8.951655775308609009e-02 3.418888151645660400e-01 4.363166168332099915e-02 -1.099306717514991760e-02 -1.480740457773208618e-01 6.725621968507766724e-02
1.962053962051868439e-02 7.611809298396110535e-03 -3.495512157678604126e-02 1.382440626621246338e-01 4.077013581991195679e-02 -2.014916539192199707e-01 -5.722442641854286194e-02 -1.057502776384353638e-01 1.805575340986251831e-01 -1.016545221209526062e-01 1.027693077921867371e-01 1.778346598148345947e-01 4.169680178165435791e-03 2.207520306110382080e-01 -1.303926557302474976e-01 1.615666300058364868e-01 2.580409049987792969e-01 2.264310121536254883e-01 2.794673740863800049e-01 -1.764933168888092041e-01 1.907880604267120361e-01 1.832798123359680176e-01 7.116271555423736572e-02 2.279868870973587036e-01 3.580601215362548828e-01 -9.046544134616851807e-02 -3.607068210840225220e-02 3.334312140941619873e-01 -3.250288069248199463e-01 -6.855650991201400757e-02 -1.693915277719497681e-01 5.900323390960693359e-02
-2.102629542350769043e-01 3.068672679364681244e-02 -2.050028890371322632e-01 6.101963669061660767e-02 2.173709273338317871e-01 1.339837759733200073e-01 1.615958809852600098e-01 -1.574119552969932556e-02 1.467947009950876236e-02 -3.041944503784179688e-01 4.138850793242454529e-02 2.990862429141998291e-01 -7.603514194488525391e-02 -4.624986276030540466e-02 1.890406608581542969e-01 -3.027928173542022705e-01 1.527619063854217529e-01 2.453023046255111694e-01 -2.470801621675491333e-01 9.407257288694381714e-02 3.566614091396331787e-01 -7.501842337660491467e-04 -3.072490394115447998e-01 -1.039354410022497177e-02 1.986434683203697205e-02 1.258039176464080811e-01 3.060320764780044556e-02 -1.827369816601276398e-02 -3.169579803943634033e-01 3.253122419118881226e-02 1.771973073482513428e-02 6.187089160084724426e-02
-2.416968718171119690e-02 2.243803739547729492e-01 -1.147745177149772644e-01 -4.094630479812622070e-02 3.791175484657287598e-01 1.698843836784362793e-01 -5.147914588451385498e-02 -1.221089251339435577e-02 -6.796955317258834839e-02 5.009427201002836227e-03 4.162183776497840881e-02 1.068883165717124939e-01 -2.309588715434074402e-02 3.137317299842834473e-02 7.016514241695404053e-02 1.119895093142986298e-02 8.418726176023483276e-02 4.502039551734924316e-01 3.984253406524658203e-01 3.967654332518577576e-02 4.189796149730682373e-01 9.679631143808364868e-02 -1.889527402818202972e-02 -1.120758578181266785e-01 2.844356372952461243e-02 6.014830246567726135e-02 -8.914607018232345581e-02 4.273603856563568115e-02 -1.924801319837570190e-01 -2.798455208539962769e-02 2.222694829106330872e-02 -3.376613557338714600e-01
-1.730961501598358154e-01 1.353435963392257690e-01 -2.750605940818786621e-01 -1.894473731517791748e-01 8.462739735841751099e-02 -3.797922283411026001e-02 1.634925790131092072e-02 1.293039470911026001e-01 1.401406228542327881e-01 -1.552866678684949875e-02 1.041518822312355042e-01 -6.116930395364761353e-03 -1.716816425323486328e-01 7.386071979999542236e-02 8.899572491645812988e-02 1.668520122766494751e-01 3.675556182861328125e-01 1.802520602941513062e-01 1.266291737556457520e-01 6.631317734718322754e-02 2.529598474502563477e-01 1.582595556974411011e-01 -1.321464478969573975e-01 1.162983104586601257e-01 2.644849717617034912e-01 -2.227401435375213623e-01 -1.906046867370605469e-01 2.091174423694610596e-01 -1.382575184106826782e-01 2.289314419031143188e-01 -3.395954072475433350e-01 1.364043503999710083e-01
-2.259388715028762817e-01 1.298913508653640747e-01 5.504437256604433060e-03 -1.515713185071945190e-01 -3.287016749382019043e-01 7.334949076175689697e-02 -7.372285425662994385e-02 -9.334971755743026733e-02 1.758386045694351196e-01 -3.005347251892089844e-01 -8.737886697053909302e-02 -5.063236132264137268e-02 -6.610517203807830811e-02 1.194580569863319397e-01 2.511511147022247314e-01 1.305992454290390015e-01 8.437988907098770142e-02 -1.351348012685775757e-01 3.570339083671569824e-01 -1.929488778114318848e-01 2.008075118064880371e-01 5.826947838068008423e-02 -3.460400700569152832e-01 7.296512275934219360e-02 -5.225712060928344727e-02 -2.107219211757183075e-02 -1.068159937858581543e-01 1.435553133487701416e-01 -2.371097356081008911e-01 1.086384952068328857e-01 -2.169110029935836792e-01 2.053111046552658081e-01
6.003352627158164978e-02 3.467227816581726074e-01 3.300811350345611572e-02 -5.877637863159179688e-02 -1.816421598196029663e-01 5.406502634286880493e-02 1.910288333892822266e-01 -1.555148810148239136e-01 2.759197950363159180e-01 -2.507915198802947998e-01 2.111240327358245850e-01 1.294066905975341797e-01 -8.324887603521347046e-02 -1.285093277692794800e-01 -1.894222758710384369e-02 1.304467469453811646e-01 -5.490859597921371460e-02 3.365227580070495605e-01 -2.386898547410964966e-01 -7.949180901050567627e-02 2.720244824886322021e-01 -6.537835579365491867e-03 4.971776902675628662e-02 -7.907468825578689575e-02 1.852282583713531494e-01 -2.216219902038574219e-02 -1.423915624618530273e-01 1.489215791225433350e-01 -3.152538239955902100e-01 3.063183724880218506e-01 -7.523000240325927734e-03 3.206884115934371948e-02
-2.274869382381439209e-01 -1.013227831572294235e-02 -4.580672457814216614e-02 -5.662747845053672791e-02 3.186920285224914551e-01 1.216907128691673279e-01 -3.282900750637054443e-01 -2.457071095705032349e-01 1.861853897571563721e-01 2.927997112274169922e-01 -1.087830960750579834e-02 1.074804589152336121e-01 3.485016524791717529e-02 8.634763211011886597e-02 1.172768920660018921e-01 -5.978190153837203979e-02 9.148581884801387787e-03 2.370248734951019287e-01 4.617691040039062500e-02 -4.692673683166503906e-02 2.856440842151641846e-01 2.273793369531631470e-01 -8.863881975412368774e-02 -3.132650256156921387e-01 -1.625984720885753632e-02 -1.292136013507843018e-01 1.183493807911872864e-02 2.846982181072235107e-01 -2.625286281108856201e-01 1.132644526660442352e-02 -1.767075359821319580e-01 4.409085214138031006e-02
-1.700149476528167725e-01 9.271243214607238770e-02 5.729227885603904724e-02 8.678355813026428223e-02 1.022671461105346680e-01 4.869493246078491211e-01 1.445332169532775879e-01 -1.957090198993682861e-01 3.916940093040466309e-01 -1.188099011778831482e-02 8.836741745471954346e-02 2.307324260473251343e-01 9.064657241106033325e-02 -2.541973488405346870e-03 -6.242558732628822327e-02 8.440966904163360596e-02 1.530604362487792969e-01 3.522821068763732910e-01 2.765007317066192627e-01 -3.757492080330848694e-02 1.009841039776802063e-01 6.582832336425781250e-02 -5.233473703265190125e-02 -2.589583694934844971e-01 -3.209500387310981750e-02 -1.399475187063217163e-01 -8.768319338560104370e-02 -4.873769357800483704e-02 -2.539449036121368408e-01 9.972590953111648560e-03 -1.316280383616685867e-02 7.677680253982543945e-02
6.238208711147308350e-02 7.427066564559936523e-02 -8.983180671930313110e-02 2.767651379108428955e-01 -1.289303153753280640e-01 1.289796680212020874e-01 -1.884097158908843994e-01 -4.078758880496025085e-02 1.846577376127243042e-01 -2.926091849803924561e-01 -9.664288908243179321e-02 -1.257413029670715332e-01 -7.886948436498641968e-02 -1.042487919330596924e-01 1.167680099606513977e-01 1.770561188459396362e-01 -7.839291542768478394e-02 1.130684390664100647e-01 -1.203626487404108047e-02 -1.018852442502975464e-01 2.582714855670928955e-01 1.792732626199722290e-01 -7.433263212442398071e-02 8.340648561716079712e-02 1.563285104930400848e-02 9.132899343967437744e-03 -2.740045785903930664e-01 3.241153657436370850e-01 -2.392422854900360107e-01 4.673111736774444580e-01 1.079777926206588745e-01 1.415921151638031006e-01
-1.454834360629320145e-02 -1.206864714622497559e-01 -3.169171810150146484e-01 2.584639489650726318e-01 5.467986315488815308e-02 2.214814722537994385e-01 4.846638068556785583e-02 -2.678044140338897705e-01 -4.294387251138687134e-02 -1.942883282899856567e-01 -1.458906680345535278e-01 2.411037385463714600e-01 7.025557756423950195e-02 -2.186083793640136719e-01 1.196236833930015564e-01 -1.701841317117214203e-02 1.164593771100044250e-01 2.822088776156306267e-03 3.441026806831359863e-01 5.395984742790460587e-03 2.939543426036834717e-01 2.220306843519210815e-01 -3.833104297518730164e-02 1.495999991893768311e-01 -4.629585519433021545e-02 -2.905646804720163345e-03 -1.552690267562866211e-01 6.865807622671127319e-02 -3.334588408470153809e-01 1.182307973504066467e-01 -2.198916822671890259e-01 -9.734604507684707642e-02
-7.642539590597152710e-02 8.968769758939743042e-02 -4.825645685195922852e-02 1.277287453413009644e-01 -1.398013625293970108e-02 1.414986401796340942e-01 3.767400979995727539e-01 -3.145044147968292236e-01 3.329308331012725830e-01 -2.544148266315460205e-01 2.100629359483718872e-02 3.214161470532417297e-02 2.170408703386783600e-02 -1.268427371978759766e-01 -8.737896382808685303e-02 1.853068172931671143e-02 2.605780959129333496e-01 2.619507163763046265e-02 -9.840821474790573120e-02 -1.044040396809577942e-01 -2.572437981143593788e-03 1.064626723527908325e-01 3.474936261773109436e-02 9.373505413532257080e-02 1.685561798512935638e-02 2.828331105411052704e-02 -2.405472993850708008e-01 2.622932791709899902e-01 -3.468389511108398438e-01 2.787773907184600830e-01 -2.603428363800048828e-01 -2.796696312725543976e-02
3.328415751457214355e-01 -1.795750297605991364e-02 -4.848935455083847046e-02 8.612047880887985229e-02 1.568854600191116333e-01 1.467752605676651001e-01 2.035455107688903809e-01 -1.427744179964065552e-01 2.316498309373855591e-01 -2.327322959899902344e-01 2.779608666896820068e-01 1.784745752811431885e-01 1.767960339784622192e-01 8.504158258438110352e-02 2.087348699569702148e-01 9.250514209270477295e-02 2.253890037536621094e-01 1.899119168519973755e-01 6.822358816862106323e-03 -9.805243462324142456e-03 1.843923777341842651e-01 1.318262368440628052e-01 -3.248456865549087524e-02 5.387800745666027069e-03 -2.199364081025123596e-02 7.705494295805692673e-03 -2.497502118349075317e-01 3.528182208538055420e-02 -3.419998586177825928e-01 3.111047446727752686e-01 -6.921491026878356934e-02 2.035207599401473999e-01
-4.428296908736228943e-02 3.223809003829956055e-01 -2.284238487482070923e-01 6.070093438029289246e-02 -1.320049017667770386e-01 1.623869389295578003e-01 -2.060537487268447876e-01 -1.999923437833786011e-01 1.543619483709335327e-01 3.162013739347457886e-02 -1.257811039686203003e-01 9.067373722791671753e-02 -2.937853150069713593e-02 1.646815538406372070e-01 6.773428618907928467e-02 1.742036491632461548e-01 -1.207323148846626282e-01 -9.418427944183349609e-03 3.637850582599639893e-01 -9.590982645750045776e-02 5.171813070774078369e-02 3.044688105583190918e-01 -7.456692308187484741e-02 1.235208064317703247e-01 1.287761610001325607e-02 -2.537655457854270935e-02 -1.373474150896072388e-01 3.459531664848327637e-01 -3.293607151135802269e-03 3.906811773777008057e-01 1.267170067876577377e-02 -1.888166517019271851e-01
3.032779134809970856e-02 1.946925371885299683e-01 4.208562895655632019e-02 -2.734002768993377686e-01 8.522401005029678345e-02 2.910441458225250244e-01 3.238544985651969910e-02 -1.022951453924179077e-01 1.014413759112358093e-01 -2.565800249576568604e-01 -1.232453957200050354e-01 -2.297958545386791229e-02 -4.331305995583534241e-02 1.008522585034370422e-01 -3.717074915766716003e-02 -9.062697738409042358e-02 -1.322244256734848022e-01 4.727251827716827393e-01 -1.137634366750717163e-01 -2.764440178871154785e-01 2.965057790279388428e-01 -7.537965476512908936e-02 -1.634878963232040405e-01 -2.278811037540435791e-01 -2.389000952243804932e-01 -5.814111605286598206e-02 -1.299100518226623535e-01 3.452135948464274406e-03 -9.643904119729995728e-02 1.735144108533859253e-01 -3.957114182412624359e-03 -2.198925465345382690e-01
-1.245083957910537720e-01 7.378667593002319336e-02 -7.976637780666351318e-02 -1.574070453643798828e-01 -1.211687326431274414e-01 6.825219094753265381e-02 -3.713453188538551331e-02 -1.895796656608581543e-01 1.553009152412414551e-01 3.468158654868602753e-03 -1.873319745063781738e-01 6.172433122992515564e-02 1.019758209586143494e-01 -8.490919321775436401e-02 -1.463704109191894531e-01 -8.376851677894592285e-03 9.554214775562286377e-03 3.319617509841918945e-01 -6.193789839744567871e-02 -1.026960648596286774e-02 2.246028333902359009e-01 3.320018351078033447e-01 -3.860664963722229004e-01 -5.567550659179687500e-02 5.248111486434936523e-02 -3.570752143859863281e-01 -6.235158815979957581e-02 2.260920554399490356e-01 -2.218686938285827637e-01 8.376052230596542358e-02 3.225781917572021484e-01 -1.284768283367156982e-01
-3.503262698650360107e-01 -1.745635122060775757e-01 -1.776509582996368408e-01 -1.571092605590820312e-01 5.016611143946647644e-02 2.990012802183628082e-02 -6.479173153638839722e-02 -1.217629238963127136e-01 2.389845252037048340e-01 -1.989842057228088379e-01 1.599948853254318237e-01 -1.370899230241775513e-01 1.973508447408676147e-01 3.412353992462158203e-02 -1.483362168073654175e-01 8.812859654426574707e-03 1.554543972015380859e-01 -1.639354159124195576e-03 2.376212626695632935e-01 -2.359051704406738281e-01 1.475789099931716919e-01 6.805245578289031982e-02 -2.750435471534729004e-02 4.558712244033813477e-02 -1.126676425337791443e-01 -7.869817316532135010e-02 -1.385714262723922729e-01 2.379169464111328125e-01 -1.457023024559020996e-01 3.442535996437072754e-01 -1.101982221007347107e-01 -3.907954096794128418e-01
6.518208980560302734e-02 -2.099420689046382904e-02 -1.838511675596237183e-01 2.718924582004547119e-01 9.584323503077030182e-03 -6.260424852371215820e-02 1.707595586776733398e-01 -8.187373727560043335e-02 2.498662471771240234e-01 -3.503348231315612793e-01 1.222334876656532288e-01 -4.311177879571914673e-03 2.693946361541748047e-01 -1.108709946274757385e-01 1.043526828289031982e-01 -2.709619328379631042e-02 1.560077369213104248e-01 4.806597530841827393e-01 8.142827078700065613e-03 -9.260714054107666016e-02 1.427115648984909058e-01 1.769917905330657959e-01 -1.293847113847732544e-01 -1.808875650167465210e-01 1.072257533669471741e-01 -8.530382066965103149e-02 3.454267233610153198e-02 5.996744707226753235e-02 -1.206193491816520691e-01 3.643636107444763184e-01 -1.016604006290435791e-01 6.868532299995422363e-02
5.817092582583427429e-02 3.684892505407333374e-02 -8.752068132162094116e-02 1.375784873962402344e-01 -2.835684921592473984e-03 2.194578498601913452e-01 1.469223797321319580e-01 -3.424790799617767334e-01 2.257717214524745941e-02 -1.722988188266754150e-01 -3.193986043334007263e-02 4.545666649937629700e-02 8.555150777101516724e-02 -2.565887272357940674e-01 -1.030001640319824219e-01 3.397249802947044373e-02 7.097320258617401123e-02 1.607618927955627441e-01 -1.294420063495635986e-01 -1.052587330341339111e-01 3.820402026176452637e-01 1.119077950716018677e-02 8.222136646509170532e-03 -1.471687257289886475e-01 7.694069296121597290e-02 1.103558018803596497e-02 -1.308399140834808350e-01 2.534976601600646973e-01 -2.422795891761779785e-01 2.357317358255386353e-01 1.619834452867507935e-01 4.571301341056823730e-01
-1.910998970270156860e-01 -3.991216421127319336e-02 -8.333254605531692505e-02 2.623093426227569580e-01 9.025476127862930298e-02 -3.341900929808616638e-02 3.302107006311416626e-02 -2.364632487297058105e-01 3.159946203231811523e-01 -4.452764093875885010e-01 1.678817570209503174e-01 1.045746207237243652e-01 1.389416456222534180e-01 -1.978910714387893677e-01 1.509406715631484985e-01 7.832851260900497437e-02 8.538275957107543945e-02 2.827681303024291992e-01 -1.878167688846588135e-02 2.450985163450241089e-01 1.401933431625366211e-01 1.845610141754150391e-01 1.561453789472579956e-01 2.954617887735366821e-02 1.605191528797149658e-01 1.751099973917007446e-01 -1.706602424383163452e-01 2.132620066404342651e-01 2.875229809433221817e-03 1.689171493053436279e-01 3.828552737832069397e-02 8.691188693046569824e-02
7.299622148275375366e-02 -1.478649582713842392e-02 2.128335982561111450e-01 -9.255815297365188599e-02 1.894185990095138550e-01 4.188927114009857178e-01 -2.417230457067489624e-01 -1.611883491277694702e-01 -1.147419959306716919e-01 -2.762778997421264648e-01 1.366570591926574707e-01 8.296070247888565063e-02 3.125590458512306213e-02 1.094081029295921326e-01 -2.121939696371555328e-02 8.790995925664901733e-02 1.366979479789733887e-01 -3.263659030199050903e-02 -9.525779634714126587e-03 1.872047223150730133e-02 1.056287810206413269e-01 2.282340824604034424e-01 -8.200957381632179022e-06 -2.053480446338653564e-01 3.814311921596527100e-01 -2.445614784955978394e-01 1.772962361574172974e-01 2.124895453453063965e-01 -2.395548671483993530e-01 3.759542480111122131e-02 -2.057155221700668335e-01 5.822235718369483948e-03
-1.527935862541198730e-01 1.147050410509109497e-01 6.362115591764450073e-02 -2.672141492366790771e-01 4.800499081611633301e-01 -9.443434327840805054e-02 1.324999034404754639e-01 -3.994214236736297607e-01 -1.806118292734026909e-03 -8.216642588376998901e-02 1.070029363036155701e-01 7.262007333338260651e-03 1.892730891704559326e-01 -2.553313970565795898e-01 6.263516098260879517e-02 1.993820667266845703e-01 1.266348510980606079e-01 2.574425041675567627e-01 2.848836593329906464e-02 9.440968185663223267e-02 3.250303566455841064e-01 -3.828122466802597046e-02 5.938296765089035034e-02 2.645023353397846222e-02 2.043161541223526001e-01 -5.295767635107040405e-02 -5.983787775039672852e-02 4.775187373161315918e-02 -1.701231151819229126e-01 1.422395706176757812e-01 6.436379998922348022e-02 3.916179388761520386e-02
1.280552297830581665e-01 -1.277005672454833984e-01 2.148081175982952118e-02 -1.991715431213378906e-01 3.145183026790618896e-01 -1.163000389933586121e-01 9.170632064342498779e-02 1.841724067926406860e-01 2.068967819213867188e-01 -2.426817715167999268e-01 -3.169637918472290039e-02 1.219751760363578796e-01 4.226700216531753540e-02 1.447014808654785156e-01 2.256548702716827393e-01 -1.520015746355056763e-01 1.277812868356704712e-01 2.740913033485412598e-01 -3.854861110448837280e-02 -4.891500622034072876e-02 4.746068716049194336e-01 4.339092597365379333e-02 -1.475686877965927124e-01 -7.512643188238143921e-02 2.339219301939010620e-02 -1.855061501264572144e-01 1.222212426364421844e-02 3.639185130596160889e-01 -1.725385189056396484e-01 1.138574257493019104e-02 -1.020956486463546753e-01 -1.724722981452941895e-02
-1.197795122861862183e-01 3.082448542118072510e-01 -1.522249877452850342e-01 2.115604281425476074e-01 1.387444585561752319e-01 1.168890073895454407e-01 -1.140686799772083759e-03 -1.102602481842041016e-01 1.564997732639312744e-01 -3.474458679556846619e-02 -8.204561471939086914e-02 3.028559386730194092e-01 -1.203517168760299683e-01 -1.859220266342163086e-01 2.952555418014526367e-01 -1.192573904991149902e-01 2.568830251693725586e-01 1.057012006640434265e-01 4.091266095638275146e-01 -3.974077478051185608e-02 2.218442112207412720e-01 1.611891239881515503e-01 -1.057232692837715149e-01 1.776523143053054810e-01 2.832614481449127197e-01 -1.008034870028495789e-01 -5.793009698390960693e-02 9.589844197034835815e-02 1.570133306086063385e-02 1.681047677993774414e-01 8.670273423194885254e-02 -9.311856410931795835e-05
-3.455704078078269958e-02 4.009699076414108276e-02 -2.180873900651931763e-01 5.060375481843948364e-02 -1.875393688678741455e-01 1.387195736169815063e-01 -8.142469078302383423e-02 9.101404249668121338e-02 1.086685210466384888e-01 -1.774166375398635864e-01 -4.491104558110237122e-02 -7.724915444850921631e-02 2.156867533922195435e-01 -7.080487161874771118e-02 1.104649528861045837e-01 -1.439671516418457031e-01 1.081162393093109131e-01 2.624319493770599365e-01 1.099736392498016357e-01 -3.071185350418090820e-01 2.120553702116012573e-01 -9.398777782917022705e-02 -8.684571832418441772e-02 -6.354215741157531738e-02 3.972543179988861084e-01 -7.524614036083221436e-02 -2.504695057868957520e-01 4.654332995414733887e-01 -1.074095815420150757e-01 -1.688449829816818237e-01 -8.228123188018798828e-02 -2.483738586306571960e-03
-1.092799380421638489e-01 -1.407431811094284058e-01 -6.344521045684814453e-02 6.445299088954925537e-02 5.776454880833625793e-02 3.345161676406860352e-02 1.009738370776176453e-01 -6.220711022615432739e-02 3.880188167095184326e-01 -1.323936879634857178e-01 2.456454336643218994e-01 -5.765223503112792969e-02 2.382509410381317139e-02 1.326659768819808960e-01 1.691423058509826660e-01 -5.780132859945297241e-02 -6.843802332878112793e-02 -6.589055061340332031e-02 1.817390322685241699e-01 -3.744492530822753906e-01 2.045614123344421387e-01 1.923188865184783936e-01 2.213849499821662903e-02 1.704353988170623779e-01 1.086032949388027191e-02 -2.397765368223190308e-01 -1.861103177070617676e-01 -1.587542332708835602e-02 -2.604563832283020020e-01 3.358034193515777588e-01 -2.868457436561584473e-01 -1.168752759695053101e-01
5.856470088474452496e-04 -1.878863871097564697e-01 -4.715310409665107727e-02 -1.729782074689865112e-01 1.797714829444885254e-01 6.148381531238555908e-02 -1.073366403579711914e-01 6.311265379190444946e-02 8.235045708715915680e-03 -2.462752014398574829e-01 7.024015486240386963e-02 1.284395009279251099e-01 -1.489990055561065674e-01 1.081115230917930603e-01 -1.331232190132141113e-01 -3.156118392944335938e-01 1.155104488134384155e-01 4.623355343937873840e-02 -9.783417731523513794e-02 -1.799027249217033386e-02 4.715816676616668701e-01 -3.980500623583793640e-02 -1.249379068613052368e-01 2.872433662414550781e-01 6.096949428319931030e-02 -1.594013124704360962e-01 -3.009641543030738831e-02 2.407591640949249268e-01 -3.161247670650482178e-01 6.482560932636260986e-02 -3.152417242527008057e-01 9.274194389581680298e-02
-1.926097720861434937e-01 -1.700879335403442383e-01 -1.051209345459938049e-01 2.855385839939117432e-01 -2.875680476427078247e-02 2.394346445798873901e-01 -1.480731666088104248e-01 -1.910467445850372314e-02 -9.953285753726959229e-02 -1.896944493055343628e-01 1.469542086124420166e-01 -6.570215523242950439e-02 3.298716247081756592e-02 1.632162928581237793e-01 4.230266809463500977e-02 -1.740648299455642700e-01 3.613871932029724121e-01 3.113651275634765625e-01 -1.154868453741073608e-01 -2.725750207901000977e-01 2.795499563217163086e-01 1.924099326133728027e-01 -1.540808826684951782e-01 1.975743770599365234e-01 1.000915467739105225e-01 -1.158831343054771423e-01 -1.983923465013504028e-01 2.603233754634857178e-01 6.279356777667999268e-02 1.669732853770256042e-02 2.433160319924354553e-02 2.837197482585906982e-02
-1.082228869199752808e-01 1.666688472032546997e-01 -6.044422835111618042e-02 1.908645033836364746e-02 2.309211045503616333e-01 1.684319078922271729e-01 1.658719182014465332e-01 3.841020911931991577e-02 8.706304430961608887e-02 -2.494330853223800659e-01 5.944902077317237854e-03 8.173668384552001953e-02 -1.442187279462814331e-01 1.097037941217422485e-01 2.580363750457763672e-01 1.118668448179960251e-02 2.955400645732879639e-01 3.180451691150665283e-01 2.010401934385299683e-01 -1.675629764795303345e-01 2.739864587783813477e-01 9.772177785634994507e-02 -2.771352417767047882e-02 -2.328155934810638428e-01 3.993347883224487305e-01 3.632619976997375488e-02 8.577615767717361450e-02 3.035907745361328125e-01 4.625207558274269104e-02 -6.588181853294372559e-02 -5.593504756689071655e-02 5.702815577387809753e-02
-1.221535131335258484e-01 7.992020994424819946e-02 -2.716521620750427246e-01 -3.815000951290130615e-01 1.487859408371150494e-03 9.377942979335784912e-02 -2.675741016864776611e-01 -2.788569927215576172e-01 1.022959798574447632e-01 -1.405433267354965210e-01 -1.566855311393737793e-01 7.667622715234756470e-02 1.928802728652954102e-01 4.992589727044105530e-02 1.486967355012893677e-01 1.153190582990646362e-01 -2.248912006616592407e-01 2.279987484216690063e-01 1.596902161836624146e-01 -1.318649500608444214e-01 3.365651965141296387e-01 1.025929823517799377e-01 1.312903910875320435e-01 1.060843095183372498e-01 -1.599686890840530396e-01 -2.582348138093948364e-02 -1.192891225218772888e-01 3.198258206248283386e-02 1.653402112424373627e-02 1.819891780614852905e-01 -2.736379206180572510e-01 -1.338917165994644165e-01
-7.126919925212860107e-02 2.326962351799011230e-01 3.209197521209716797e-02 -5.066561326384544373e-02 2.592821717262268066e-01 3.134029358625411987e-02 -1.784316152334213257e-01 -4.687698930501937866e-02 1.640490889549255371e-01 -1.776791661977767944e-01 -1.049608439207077026e-01 5.177344009280204773e-02 1.810600012540817261e-01 -1.575927995145320892e-02 2.143190503120422363e-01 -3.393281102180480957e-01 2.380422055721282959e-01 3.432707786560058594e-01 -1.166247427463531494e-01 -2.355337440967559814e-01 2.233688831329345703e-01 1.621866375207901001e-01 -2.217979927081614733e-04 2.074301689863204956e-01 -1.222203299403190613e-01 -6.402513943612575531e-03 -3.325006067752838135e-01 3.671028465032577515e-02 6.266992539167404175e-02 2.651656568050384521e-01 4.398082196712493896e-02 -5.277600511908531189e-02
5.422667041420936584e-02 9.001652896404266357e-02 -1.924271285533905029e-01 3.884335234761238098e-02 1.583851128816604614e-01 1.738161593675613403e-01 4.760183021426200867e-02 -3.308646976947784424e-01 -1.047727316617965698e-01 -2.278684377670288086e-01 4.370719194412231445e-02 4.579440504312515259e-02 -1.478117704391479492e-01 -2.272510379552841187e-01 1.733437739312648773e-02 2.463784255087375641e-02 3.302863612771034241e-02 1.783630698919296265e-01 8.437696844339370728e-03 -1.375029832124710083e-01 3.423926532268524170e-01 -6.408270448446273804e-02 1.855093389749526978e-01 -1.285935044288635254e-01 2.666934765875339508e-02 -1.725999861955642700e-01 2.981204725801944733e-02 3.014517724514007568e-01 -1.424174569547176361e-02 4.887152910232543945e-01 1.906086802482604980e-01 1.423499137163162231e-01
-4.148638248443603516e-01 1.946593821048736572e-01 7.099852710962295532e-02 -1.882841438055038452e-01 -1.935309916734695435e-01 1.904046982526779175e-01 -6.535965204238891602e-02 -1.763996034860610962e-01 -6.273386627435684204e-02 3.617428615689277649e-02 2.782609164714813232e-01 -4.767843522131443024e-03 2.171083837747573853e-01 -5.548139661550521851e-02 9.449753910303115845e-02 1.485620345920324326e-02 -1.367968916893005371e-01 1.836617738008499146e-01 -1.453552544116973877e-01 3.776174038648605347e-02 1.144120395183563232e-01 2.612498998641967773e-01 -2.331290990114212036e-01 -9.962008334696292877e-03 2.008843123912811279e-01 -3.443175256252288818e-01 -9.293136186897754669e-03 1.200079172849655151e-01 -1.990619897842407227e-01 2.531950175762176514e-01 3.518978506326675415e-02 -9.585467725992202759e-02
-2.431237101554870605e-01 -2.165822871029376984e-02 7.460159808397293091e-02 -8.554657548666000366e-02 1.646407544612884521e-01 1.205911114811897278e-01 -4.018653333187103271e-01 -8.507031947374343872e-03 1.348454207181930542e-01 2.070497423410415649e-01 6.710867583751678467e-02 8.834170550107955933e-02 1.206223294138908386e-01 1.715041846036911011e-01 -5.865490064024925232e-02 -3.705685213208198547e-02 1.919968873262405396e-01 6.999156624078750610e-02 1.614157408475875854e-01 -2.046552896499633789e-01 2.220160514116287231e-01 2.492822408676147461e-01 -1.860719174146652222e-01 -2.221523523330688477e-01 -1.744870282709598541e-02 9.458530694246292114e-02 -3.769307956099510193e-02 4.630470275878906250e-01 -1.309665888547897339e-01 2.142459899187088013e-01 -8.745684474706649780e-02 3.590952605009078979e-02
-1.518747061491012573e-01 9.281216561794281006e-02 -1.781002036295831203e-03 -9.438916109502315521e-03 6.530095636844635010e-02 -1.237642168998718262e-01 -5.189892649650573730e-02 -2.372230291366577148e-01 2.884473279118537903e-02 -3.564778566360473633e-01 3.520332649350166321e-02 -3.413442149758338928e-02 1.130480468273162842e-01 3.212939947843551636e-02 1.236732676625251770e-01 1.903042048215866089e-01 2.450542449951171875e-01 1.625785380601882935e-01 3.470771908760070801e-01 2.397099286317825317e-01 -6.281676702201366425e-03 2.732534334063529968e-02 -6.462569814175367355e-03 -1.566556841135025024e-01 2.054832503199577332e-02 3.863951936364173889e-02 -1.639286130666732788e-01 3.626535534858703613e-01 -1.063049063086509705e-01 3.574035763740539551e-01 1.798123419284820557e-01 2.694258093833923340e-01
-2.283074706792831421e-01 1.339218858629465103e-02 1.993796229362487793e-01 -4.833666980266571045e-02 -1.850357949733734131e-01 2.101017683744430542e-01 -1.660494506359100342e-01 -3.342600762844085693e-01 -2.668752567842602730e-03 3.670822456479072571e-02 1.207866072654724121e-01 1.045267581939697266e-01 -5.708249751478433609e-03 -2.341897040605545044e-01 -2.513527870178222656e-01 -1.824515461921691895e-01 3.491992875933647156e-02 1.266426295042037964e-01 1.638484895229339600e-01 -4.353770241141319275e-02 4.997131526470184326e-01 6.580004096031188965e-02 -7.249143719673156738e-02 1.322436779737472534e-01 7.290051132440567017e-02 -3.235302567481994629e-01 -7.479896396398544312e-02 6.856933236122131348e-02 -3.085584565997123718e-02 2.517302334308624268e-01 -4.436238855123519897e-02 -1.879410073161125183e-02
4.624705761671066284e-02 -8.528679609298706055e-03 -1.376645918935537338e-02 -9.388194419443607330e-03 1.066262647509574890e-01 2.172836959362030029e-01 -3.695479929447174072e-01 -2.582087218761444092e-01 1.923323571681976318e-01 1.521542817354202271e-01 2.373726516962051392e-01 1.962225288152694702e-01 7.326317578554153442e-02 3.523909253999590874e-03 6.549074500799179077e-02 -6.441603600978851318e-02 3.937805294990539551e-01 1.917669028043746948e-01 4.109915718436241150e-02 -7.206054031848907471e-02 3.243394196033477783e-02 3.708423972129821777e-01 -1.572326272726058960e-01 -1.306610554456710815e-01 5.779414996504783630e-02 -2.256987988948822021e-01 8.060805499553680420e-03 2.199263125658035278e-01 8.371542207896709442e-03 1.078803539276123047e-01 -2.361615151166915894e-01 1.326599270105361938e-01
1.378823518753051758e-01 -1.713329739868640900e-02 5.630836635828018188e-02 8.027380704879760742e-02 2.437670156359672546e-02 2.025268524885177612e-01 -5.333195999264717102e-02 -3.095932304859161377e-01 1.256201863288879395e-01 8.834833651781082153e-02 -2.592265792191028595e-02 -1.610143296420574188e-02 1.073311641812324524e-01 2.669661641120910645e-01 8.827387541532516479e-02 1.799474209547042847e-01 -1.360213458538055420e-01 1.907621920108795166e-01 3.088672831654548645e-02 6.143718212842941284e-02 1.614592969417572021e-01 2.363469004631042480e-01 -3.515106439590454102e-01 -5.742591246962547302e-02 9.725558012723922729e-02 -1.054654419422149658e-01 -1.192180812358856201e-01 4.757999181747436523e-01 -2.758163511753082275e-01 -1.575756072998046875e-01 -2.222501635551452637e-01 -5.838176980614662170e-02
-1.399802267551422119e-01 2.993008494377136230e-02 -8.329305797815322876e-02 -2.839545905590057373e-02 2.677714228630065918e-01 2.890214622020721436e-01 -5.290896072983741760e-02 -1.086070910096168518e-01 1.688754856586456299e-01 2.621580846607685089e-02 -9.774741530418395996e-02 1.927290111780166626e-01 2.530403435230255127e-01 2.038467228412628174e-01 6.280823051929473877e-02 -1.067165657877922058e-01 1.610531657934188843e-01 3.081425279378890991e-02 2.467197030782699585e-01 -2.712672650814056396e-01 6.087308377027511597e-02 9.284622967243194580e-02 -2.374569922685623169e-01 -9.428435005247592926e-03 6.308683753013610840e-02 -8.140486478805541992e-02 1.122579127550125122e-01 4.254988431930541992e-01 -2.609375715255737305e-01 2.316916733980178833e-01 2.199353575706481934e-01 -2.389187552034854889e-02
2.378253266215324402e-02 -1.672821678221225739e-02 1.261666566133499146e-01 -6.916090846061706543e-02 1.550350189208984375e-01 6.374514847993850708e-02 -1.921971701085567474e-02 1.094129588454961777e-02 1.358911544084548950e-01 6.110827438533306122e-03 1.911093741655349731e-01 3.404279053211212158e-01 1.004549488425254822e-01 1.355817168951034546e-01 1.852494627237319946e-01 9.277139604091644287e-02 2.445909827947616577e-01 3.332098722457885742e-01 2.898068428039550781e-01 -1.067291349172592163e-01 1.023046746850013733e-01 8.954332768917083740e-02 -1.396591812372207642e-01 5.082961171865463257e-02 -6.069586961530148983e-04 -1.192867290228605270e-02 2.587247290648519993e-04 4.726846218109130859e-01 -1.478425860404968262e-01 3.744252920150756836e-01 1.198354512453079224e-01 2.754404582083225250e-02
-3.531211614608764648e-01 1.708306372165679932e-01 -2.110809385776519775e-01 1.115025728940963745e-01 8.612459897994995117e-02 2.555958628654479980e-01 -2.046936899423599243e-01 1.480063050985336304e-01 -5.572700127959251404e-02 -2.917041182518005371e-01 2.166744470596313477e-01 6.722569465637207031e-02 1.482055783271789551e-01 2.181516885757446289e-01 1.697685383260250092e-02 6.092897430062294006e-02 2.435394674539566040e-01 3.802807629108428955e-01 -1.746680140495300293e-01 -2.312152534723281860e-01 1.332104057073593140e-01 -2.777638845145702362e-03 1.239739358425140381e-01 -5.842074751853942871e-02 1.527910232543945312e-01 7.572416216135025024e-02 -1.428245753049850464e-01 2.021366804838180542e-01 -6.974542140960693359e-02 9.033927321434020996e-02 -7.725212723016738892e-02 7.484915852546691895e-02
2.535556852817535400e-01 -1.245563179254531860e-01 -1.374516040086746216e-01 -1.495733708143234253e-01 1.437690705060958862e-01 -1.022344827651977539e-02 -2.829189598560333252e-02 -1.799988448619842529e-01 2.032403051853179932e-01 -7.455242797732353210e-03 -3.666770458221435547e-01 1.293193399906158447e-01 1.765168756246566772e-01 -2.517045736312866211e-01 2.119761854410171509e-01 -7.202855497598648071e-02 1.621339283883571625e-02 1.231494843959808350e-01 6.252087652683258057e-02 -9.789302200078964233e-02 5.460143089294433594e-01 1.944411695003509521e-01 6.367439031600952148e-02 2.300692349672317505e-02 4.686647094786167145e-03 -1.696024090051651001e-01 -1.360841542482376099e-01 2.224088907241821289e-01 -1.167659908533096313e-01 6.463164091110229492e-02 5.080362316220998764e-03 -6.108115240931510925e-02
-1.163914650678634644e-01 1.618473380804061890e-01 -1.395852416753768921e-01 -1.599032878875732422e-01 -1.155916303396224976e-01 3.333800733089447021e-01 -1.293872296810150146e-01 -2.974610924720764160e-01 6.784310936927795410e-02 -3.914268314838409424e-02 -1.027188226580619812e-01 -3.432459011673927307e-02 -1.876785047352313995e-02 -2.156789153814315796e-01 3.706833422183990479e-01 -3.307507932186126709e-02 2.028086930513381958e-01 1.154714226722717285e-01 8.357945084571838379e-02 -2.628126740455627441e-01 4.168495163321495056e-02 4.942472279071807861e-02 1.469372361898422241e-01 2.402785569429397583e-01 2.215276360511779785e-01 7.259109616279602051e-02 -1.937947869300842285e-01 2.234767079353332520e-01 -3.040081858634948730e-01 -1.121278256177902222e-01 1.240650936961174011e-01 -7.739398628473281860e-02
1.042647734284400940e-01 2.426408529281616211e-01 -9.738395363092422485e-02 5.710522830486297607e-02 -1.011378243565559387e-01 -7.594810426235198975e-02 -1.921948343515396118e-01 -8.541268855333328247e-02 -2.852924466133117676e-01 -2.695174515247344971e-01 -5.541144683957099915e-02 -3.536332398653030396e-02 -8.726871758699417114e-02 1.580608189105987549e-01 1.403350681066513062e-01 -1.388317048549652100e-01 8.314707875251770020e-02 2.220625877380371094e-01 1.381960958242416382e-01 -9.209275245666503906e-02 3.261215388774871826e-01 1.904159486293792725e-01 -5.805432796478271484e-02 3.302094759419560432e-03 2.983351647853851318e-01 -8.446366339921951294e-02 -2.645657397806644440e-02 4.927833676338195801e-01 8.827491663396358490e-03 -7.830455899238586426e-02 -2.101310044527053833e-01 8.672733604907989502e-02
1.345385611057281494e-01 2.912580408155918121e-02 -3.301458358764648438e-01 -2.742863893508911133e-01 -1.252224892377853394e-01 1.814700961112976074e-01 -4.856117442250251770e-02 -2.500355541706085205e-01 1.672388911247253418e-01 -1.178550869226455688e-01 -2.396992295980453491e-01 1.728613078594207764e-01 -3.217575326561927795e-02 -4.455005005002021790e-02 -5.446748109534382820e-04 -3.491404056549072266e-01 -1.002452149987220764e-02 -3.008583374321460724e-02 7.437221705913543701e-03 -7.617562264204025269e-02 1.854435652494430542e-01 5.066328644752502441e-01 -8.922436088323593140e-02 -3.497403115034103394e-02 9.125263988971710205e-02 -1.360760778188705444e-01 -1.346582323312759399e-01 2.459107935428619385e-01 -8.184763789176940918e-02 -2.893734164535999298e-02 -8.555181324481964111e-02 4.243509843945503235e-02
-1.122875660657882690e-01 6.575333327054977417e-02 5.635135993361473083e-02 -1.133370250463485718e-01 -5.768904834985733032e-02 1.332217454910278320e-01 -1.822167038917541504e-01 5.285460874438285828e-02 1.033781990408897400e-01 -2.021090239286422729e-01 -2.674075029790401459e-02 1.158856879919767380e-02 1.771647036075592041e-01 -5.541436746716499329e-02 -7.626751810312271118e-02 6.043354049324989319e-02 5.221319571137428284e-02 1.938620209693908691e-01 2.095673680305480957e-01 -1.862552613019943237e-01 2.170542776584625244e-01 -4.681224003434181213e-03 -3.180992603302001953e-01 3.410245478153228760e-01 3.429121077060699463e-01 -1.587754487991333008e-01 -8.603020012378692627e-02 4.752952754497528076e-01 6.628352683037519455e-03 -1.322638392448425293e-01 -1.626749336719512939e-01 1.000973507761955261e-01
-1.350718736648559570e-01 -8.809290826320648193e-02 1.347159147262573242e-01 2.384521663188934326e-01 1.073004081845283508e-01 8.513300120830535889e-02 -1.351942270994186401e-01 -5.228769779205322266e-02 3.009605919942259789e-03 -1.876789927482604980e-01 -6.207946315407752991e-02 -3.679135348647832870e-03 -1.648002713918685913e-01 1.200953423976898193e-01 8.641782402992248535e-02 -5.187679827213287354e-02 -8.401510864496231079e-02 5.331176519393920898e-01 6.147300451993942261e-02 -3.411669433116912842e-01 2.261441498994827271e-01 2.996923588216304779e-02 -1.484553366899490356e-01 7.844759151339530945e-03 3.324239552021026611e-01 -5.164052359759807587e-03 3.889422491192817688e-02 3.404600024223327637e-01 -1.404634267091751099e-01 -1.756320893764495850e-01 -6.366416066884994507e-02 -1.411201618611812592e-02
-2.380845546722412109e-01 1.031613647937774658e-01 2.504195570945739746e-01 -7.323734462261199951e-02 -1.996387690305709839e-01 1.011685207486152649e-01 -1.111979335546493530e-01 -3.738014400005340576e-01 6.062880158424377441e-02 1.743727922439575195e-02 2.626728415489196777e-01 -7.562842220067977905e-02 4.485489055514335632e-02 6.011625751852989197e-02 -1.888063251972198486e-01 -2.180132456123828888e-02 -6.617084890604019165e-02 3.124982416629791260e-01 -8.653116971254348755e-02 8.027322590351104736e-02 2.038997411727905273e-02 1.446090638637542725e-01 -1.864091604948043823e-01 -2.406874671578407288e-02 1.707070916891098022e-01 -2.066176831722259521e-01 -1.584377288818359375e-01 3.055444955825805664e-01 -3.144605755805969238e-01 1.988206058740615845e-01 4.217937216162681580e-02 -1.971414238214492798e-01
-2.130120098590850830e-01 -2.128518223762512207e-01 8.286000043153762817e-02 -6.588409096002578735e-02 1.420794278383255005e-01 6.204900145530700684e-02 8.183527737855911255e-02 -2.115666717290878296e-01 6.614606082439422607e-02 -1.054388955235481262e-01 -8.451735973358154297e-02 4.733892902731895447e-02 8.519126474857330322e-02 -4.651680290699005127e-01 -7.335949689149856567e-03 -1.446579098701477051e-01 -6.179090589284896851e-03 1.084483563899993896e-01 8.364415913820266724e-02 9.040487557649612427e-02 3.730131387710571289e-01 8.130881190299987793e-02 6.327920407056808472e-02 -1.017645448446273804e-01 5.628988146781921387e-02 -1.657582372426986694e-01 1.100322082638740540e-01 4.471013844013214111e-01 -2.008424252271652222e-01 1.808818578720092773e-01 2.297246269881725311e-02 2.231822013854980469e-01
-1.614099442958831787e-01 1.658296138048171997e-01 2.492377907037734985e-02 2.441155761480331421e-01 -4.437654837965965271e-02 1.690784394741058350e-01 -1.521813869476318359e-01 -2.630111575126647949e-01 -2.641574665904045105e-02 -1.801247596740722656e-01 7.356961816549301147e-02 2.915388345718383789e-01 2.219949513673782349e-01 1.979669332504272461e-01 2.435652166604995728e-01 1.152034401893615723e-01 1.468759924173355103e-01 2.100737094879150391e-01 -2.600757479667663574e-01 -5.149440094828605652e-02 1.827538311481475830e-01 1.416444871574640274e-02 -1.354752294719219208e-02 -9.533503651618957520e-02 1.167432814836502075e-01 -2.666706740856170654e-01 2.685622274875640869e-01 1.159040331840515137e-01 -2.500515282154083252e-01 2.243827283382415771e-01 -1.286074072122573853e-01 1.196011994034051895e-02
-2.703408896923065186e-01 1.417671330273151398e-02 2.924595214426517487e-02 -1.262089759111404419e-01 -1.214858293533325195e-01 1.845360100269317627e-01 -6.876334547996520996e-03 -3.541845455765724182e-02 1.508651971817016602e-01 -2.645967900753021240e-01 -2.501992508769035339e-02 2.412956655025482178e-01 9.549890458583831787e-02 -1.688315868377685547e-01 3.802840830758213997e-03 -9.205460548400878906e-02 6.273771636188030243e-03 3.774407207965850830e-01 -6.927356868982315063e-02 2.399760037660598755e-01 4.391413182020187378e-02 2.736208774149417877e-02 -6.981170177459716797e-02 -1.962464004755020142e-01 3.250604271888732910e-01 -4.244755506515502930e-01 1.531842048279941082e-03 1.862865388393402100e-01 -1.824712753295898438e-01 7.024864852428436279e-02 1.924657225608825684e-01 -1.237278953194618225e-01
-1.985135972499847412e-01 2.417438477277755737e-01 3.384308144450187683e-02 3.891382738947868347e-02 2.086258959025144577e-03 -1.916068606078624725e-02 -9.303254634141921997e-02 -2.540165483951568604e-01 -1.288946270942687988e-01 -4.485917389392852783e-01 9.241509833373129368e-04 3.218337893486022949e-01 1.288114041090011597e-01 -4.947652667760848999e-02 9.038762003183364868e-02 2.902851067483425140e-02 -1.261159777641296387e-01 1.585091650485992432e-01 2.968872785568237305e-01 1.384056210517883301e-01 -1.548013538122177124e-01 1.762545704841613770e-01 1.036857739090919495e-01 2.910798229277133942e-02 5.879908055067062378e-02 -5.171535536646842957e-02 -1.218774691224098206e-01 2.893806993961334229e-01 -2.815012037754058838e-01 1.373376101255416870e-01 -2.211433202028274536e-01 -9.884745627641677856e-02
-6.995302438735961914e-02 2.000648379325866699e-01 -1.842057555913925171e-01 1.588003188371658325e-01 -1.865184903144836426e-01 3.250263258814811707e-02 -1.187218073755502701e-02 -1.989687830209732056e-01 1.012238189578056335e-01 3.350003436207771301e-02 -1.191653013229370117e-01 3.038408756256103516e-01 -3.624602779746055603e-02 -1.076912321150302887e-02 -9.463930502533912659e-03 -3.267218917608261108e-02 1.623194813728332520e-01 5.562161281704902649e-02 4.503645747900009155e-02 2.487913966178894043e-01 7.142056524753570557e-02 8.838325738906860352e-02 -6.741350051015615463e-03 2.651727572083473206e-02 -6.404159124940633774e-03 2.487996965646743774e-01 -1.796795278787612915e-01 4.543524980545043945e-01 -4.634173214435577393e-01 2.758080959320068359e-01 -1.655569113790988922e-02 -3.301970288157463074e-02
-2.416852861642837524e-01 9.937001764774322510e-02 -1.745933294296264648e-01 3.673796728253364563e-02 2.482571899890899658e-01 1.074146702885627747e-01 -1.133197396993637085e-01 -3.235924839973449707e-01 3.306955099105834961e-01 -1.593402400612831116e-02 -3.587645292282104492e-02 2.712402939796447754e-01 -1.113919094204902649e-01 1.618210673332214355e-01 -9.530476294457912445e-03 1.052232980728149414e-01 -8.246991783380508423e-02 -4.614821448922157288e-02 3.435004502534866333e-02 6.445617973804473877e-02 3.855460286140441895e-01 1.068764701485633850e-01 -2.188049703836441040e-01 -1.645136624574661255e-01 2.017586231231689453e-01 -7.678245007991790771e-02 -2.199503779411315918e-01 -1.184453293681144714e-01 -2.896890640258789062e-01 7.876516133546829224e-02 -1.565299481153488159e-01 -4.495194926857948303e-02
-2.647336944937705994e-02 -7.411588728427886963e-02 -1.015686914324760437e-01 -9.178889915347099304e-03 -1.392898261547088623e-01 1.809016764163970947e-01 -1.208809837698936462e-01 6.877068430185317993e-02 9.732241183519363403e-02 -1.186194345355033875e-01 4.216066747903823853e-02 6.132801622152328491e-02 -1.063603684306144714e-01 -1.581096202135086060e-01 3.720671534538269043e-01 -8.381789922714233398e-02 2.448662668466567993e-01 -1.742390692234039307e-01 -6.109091453254222870e-03 1.742247119545936584e-02 2.912991344928741455e-01 2.445540726184844971e-01 -2.094720453023910522e-01 7.321612536907196045e-02 -2.713946625590324402e-03 -1.517870575189590454e-01 8.171855658292770386e-02 4.173553586006164551e-01 -4.230192303657531738e-01 -1.711957715451717377e-02 9.699492715299129486e-03 1.824343949556350708e-01
-2.248788811266422272e-02 -2.376461923122406006e-01 -2.489432096481323242e-01 1.278165075927972794e-02 -3.195448219776153564e-02 1.405490189790725708e-01 -2.029682882130146027e-02 -2.660408020019531250e-01 1.470316499471664429e-01 -3.445908129215240479e-01 -1.618912369012832642e-01 1.505693644285202026e-01 2.250137925148010254e-01 2.710856497287750244e-01 -1.208627223968505859e-02 3.989081457257270813e-02 1.030134037137031555e-01 2.754762768745422363e-01 2.187040895223617554e-01 3.903947025537490845e-02 2.075622975826263428e-01 2.635291516780853271e-01 3.049418330192565918e-01 1.824969500303268433e-01 9.448737651109695435e-02 -7.735358923673629761e-02 6.148285791277885437e-02 1.398501098155975342e-01 -2.090482860803604126e-01 -4.200895130634307861e-02 -1.207840815186500549e-01 -2.894349023699760437e-02
-1.154196262359619141e-02 -1.480416208505630493e-01 -3.435827195644378662e-01 -7.029513269662857056e-02 -2.525563836097717285e-01 -1.625973358750343323e-02 -4.031246602535247803e-01 -3.980984389781951904e-01 1.127477139234542847e-01 -7.417891919612884521e-02 -1.118329633027315140e-02 2.643095701932907104e-02 -1.442420333623886108e-01 -7.370883971452713013e-02 1.401296854019165039e-01 -1.631987243890762329e-01 2.676733732223510742e-01 2.149480283260345459e-01 -8.369935303926467896e-02 -1.228399202227592468e-01 9.399545937776565552e-02 -1.482709944248199463e-01 -3.489228710532188416e-02 7.910870015621185303e-02 6.380699574947357178e-03 -3.232836723327636719e-02 -3.110366463661193848e-01 2.485988140106201172e-01 -5.722426623106002808e-02 1.614015102386474609e-01 1.056427806615829468e-01 -3.638076130300760269e-03
-1.292296051979064941e-01 -1.161808967590332031e-01 -2.919397875666618347e-02 6.326916068792343140e-02 1.121426895260810852e-01 3.654559701681137085e-02 -3.389398008584976196e-02 -6.302419304847717285e-02 1.647195965051651001e-01 -2.139153629541397095e-01 -4.373619854450225830e-01 2.332844734191894531e-01 3.420686125755310059e-01 2.517665326595306396e-01 -6.308355927467346191e-02 -1.192470788955688477e-01 2.662876546382904053e-01 1.560916602611541748e-01 1.434199213981628418e-01 8.369431644678115845e-02 9.018822014331817627e-02 6.280211359262466431e-02 1.071349680423736572e-01 -4.242417216300964355e-02 7.784496992826461792e-02 -1.336764097213745117e-01 -2.076866924762725830e-01 2.569517195224761963e-01 -3.568864166736602783e-01 1.311163008213043213e-01 2.738990075886249542e-02 -4.601898044347763062e-02
5.225767195224761963e-02 -1.066105067729949951e-01 -8.390937000513076782e-02 -7.968161255121231079e-02 1.253581792116165161e-01 -7.234051078557968140e-02 -3.462513685226440430e-01 -1.702595204114913940e-01 1.490552276372909546e-01 -6.230618804693222046e-03 1.822303831577301025e-01 1.378171741962432861e-01 2.117129117250442505e-01 1.729792654514312744e-01 1.425532847642898560e-01 1.761422604322433472e-01 1.921894550323486328e-01 2.943717837333679199e-01 1.177340373396873474e-01 -1.855694949626922607e-01 1.805943548679351807e-01 1.344400495290756226e-01 -2.463677376508712769e-01 -2.884864807128906250e-01 3.034318238496780396e-02 -8.091435581445693970e-02 4.907750710844993591e-02 3.020275235176086426e-01 -1.656775474548339844e-01 2.950376868247985840e-01 -1.187589392066001892e-01 -7.708439230918884277e-02
-2.493648678064346313e-01 1.864541918039321899e-01 -2.292775511741638184e-01 -2.671226300299167633e-02 -1.320457905530929565e-01 2.720068395137786865e-01 -2.537912428379058838e-01 3.144580125808715820e-02 1.273064613342285156e-01 -1.714087557047605515e-03 -1.837668195366859436e-02 1.320408582687377930e-01 -7.630085945129394531e-02 -1.241950988769531250e-01 1.876680999994277954e-01 7.409480866044759750e-03 9.193240106105804443e-02 -1.607358828186988831e-02 1.819753795862197876e-01 -1.311626285314559937e-01 7.522991299629211426e-02 -5.297694820910692215e-03 2.164679914712905884e-01 8.352649956941604614e-02 1.701210886240005493e-01 -7.165988534688949585e-02 -4.615821242332458496e-01 3.822345435619354248e-01 -2.571261525154113770e-01 -1.531611233949661255e-01 3.280617296695709229e-02 -2.730758860707283020e-03
-8.409411460161209106e-02 -6.139529868960380554e-02 -2.620889246463775635e-01 -3.394777476787567139e-01 5.516277998685836792e-02 1.831824481487274170e-01 -3.063414096832275391e-01 -1.253838986158370972e-01 6.784372776746749878e-02 -1.843016408383846283e-02 9.086624532938003540e-02 7.829049229621887207e-02 2.629438228905200958e-02 -1.369662303477525711e-02 1.561337113380432129e-01 6.127090752124786377e-02 1.388044059276580811e-01 -1.423736065626144409e-01 -7.141695171594619751e-02 1.122523471713066101e-02 2.131435871124267578e-01 1.358579695224761963e-01 -1.068731546401977539e-01 3.420320749282836914e-01 5.556171014904975891e-02 -1.124718114733695984e-01 4.042131081223487854e-02 3.470574617385864258e-01 -4.505083262920379639e-01 8.772839605808258057e-02 -1.579108983278274536e-01 1.582489721477031708e-02
-1.935093700885772705e-01 4.827547818422317505e-02 -1.255749464035034180e-01 -2.234109938144683838e-01 1.815060153603553772e-02 6.949568167328834534e-03 -1.275941133499145508e-01 5.462360382080078125e-02 1.835773587226867676e-01 -2.279526889324188232e-01 -5.248161405324935913e-02 -3.008322045207023621e-02 1.399026066064834595e-01 -6.552724540233612061e-02 -2.004600688815116882e-02 -1.249020993709564209e-01 1.660010516643524170e-01 3.321196436882019043e-01 1.876535713672637939e-01 -3.128657639026641846e-01 9.954842925071716309e-02 -7.970527559518814087e-02 -1.670013219118118286e-01 2.011840790510177612e-01 3.962375819683074951e-01 -2.329256385564804077e-01 -8.125086873769760132e-02 3.289871811866760254e-01 -1.112990379333496094e-01 -1.185536459088325500e-01 -1.111350506544113159e-01 1.588607132434844971e-01
-9.461059421300888062e-02 4.904039576649665833e-02 -1.589134633541107178e-01 2.931819260120391846e-01 -4.582551494240760803e-02 1.319111436605453491e-01 -2.211113870143890381e-01 -6.772907916456460953e-03 8.251562714576721191e-03 -2.853339910507202148e-01 -1.566652208566665649e-01 2.671602070331573486e-01 -2.393955886363983154e-01 9.542528539896011353e-02 3.626760095357894897e-02 -1.504040136933326721e-02 3.041429817676544189e-01 1.677246242761611938e-01 1.762622892856597900e-01 -1.452947873622179031e-02 2.691203653812408447e-01 1.381032317876815796e-01 2.472515404224395752e-01 -1.535094231367111206e-01 3.346260786056518555e-01 -2.457323968410491943e-01 -9.660925716161727905e-03 4.341015592217445374e-02 -2.252619415521621704e-01 8.313201367855072021e-02 -2.527108043432235718e-02 -5.383531004190444946e-02
-2.977151796221733093e-02 6.170460954308509827e-02 1.596662402153015137e-02 -4.910291731357574463e-02 -1.583310514688491821e-01 9.579781442880630493e-02 -1.764678806066513062e-01 -4.925149679183959961e-02 1.265300996601581573e-02 -2.139188498258590698e-01 9.346263483166694641e-03 -1.645647883415222168e-01 4.425743594765663147e-02 1.669923365116119385e-01 -1.909509450197219849e-01 1.137816309928894043e-01 4.620226472616195679e-02 1.600262522697448730e-01 1.384402364492416382e-01 -1.493173688650131226e-01 1.370285302400588989e-01 -1.249033864587545395e-02 -2.868747711181640625e-01 2.124473601579666138e-01 3.157483041286468506e-01 -2.107228338718414307e-01 -3.189500570297241211e-01 5.356273651123046875e-01 -2.168287523090839386e-02 3.127105534076690674e-02 -1.399113237857818604e-01 5.626123398542404175e-02
-2.037347406148910522e-01 1.819600313901901245e-01 -1.957587152719497681e-01 -2.092346400022506714e-01 -1.802112311124801636e-01 3.465623855590820312e-01 -2.742795050144195557e-01 9.825657308101654053e-02 2.017396688461303711e-01 1.749964952468872070e-01 -5.989553406834602356e-02 1.662983894348144531e-01 -9.979110956192016602e-02 2.407120019197463989e-01 7.943008840084075928e-02 -2.668687328696250916e-02 -1.230306029319763184e-01 4.530281424522399902e-01 -1.007926091551780701e-01 -1.055089235305786133e-01 2.373593151569366455e-01 1.249208599328994751e-01 1.990069299936294556e-01 4.882081598043441772e-02 1.384453773498535156e-01 -2.725948207080364227e-02 -1.342906653881072998e-01 1.458828449249267578e-01 8.048758655786514282e-02 -3.461896255612373352e-02 -6.682462990283966064e-02 -3.697830811142921448e-02
-4.399091005325317383e-02 5.273080989718437195e-02 1.908523440361022949e-01 1.040432900190353394e-01 2.234687507152557373e-01 5.535916611552238464e-02 -6.190243735909461975e-02 -1.039942577481269836e-01 2.831988930702209473e-01 -3.586748540401458740e-01 -2.063735015690326691e-02 1.646201759576797485e-01 2.789129316806793213e-01 -7.155556231737136841e-04 2.398439496755599976e-02 3.814248368144035339e-02 2.917566299438476562e-01 5.146994814276695251e-02 1.497808396816253662e-01 1.096152141690254211e-01 -9.101722389459609985e-02 1.088574230670928955e-01 -9.640710800886154175e-02 -1.466948688030242920e-01 4.367602765560150146e-01 -1.483259052038192749e-01 -4.370640218257904053e-02 2.885548770427703857e-01 -3.044450581073760986e-01 1.087677106261253357e-02 -1.227526832371950150e-02 -1.132204104214906693e-02
-3.300310298800468445e-02 -1.246637031435966492e-01 -2.638803236186504364e-02 3.153989613056182861e-01 5.087237805128097534e-02 1.198336407542228699e-01 4.796131700277328491e-02 -3.179798126220703125e-01 -2.793800234794616699e-01 -1.139503717422485352e-01 2.356260269880294800e-01 1.809249222278594971e-01 1.019760444760322571e-01 1.214639991521835327e-01 9.065253287553787231e-02 -2.212721109390258789e-02 1.208368688821792603e-01 5.079431831836700439e-02 9.045704454183578491e-02 8.577965945005416870e-02 3.547644019126892090e-01 9.857965260744094849e-02 -1.440451294183731079e-02 3.409680351614952087e-02 6.440678238868713379e-02 2.058917582035064697e-01 5.183980986475944519e-02 2.728057205677032471e-01 -4.233507812023162842e-01 1.965610235929489136e-01 1.679458618164062500e-01 1.014888510107994080e-01
-2.727382481098175049e-01 1.155268400907516479e-01 -8.685938268899917603e-02 2.287220396101474762e-02 2.034024298191070557e-01 1.373504400253295898e-01 -1.330581307411193848e-01 -9.466118365526199341e-02 2.271169573068618774e-01 -1.161836087703704834e-02 -4.587624967098236084e-02 1.477140635251998901e-01 -2.074417024850845337e-01 1.409637778997421265e-01 -2.219542264938354492e-01 1.754745692014694214e-01 -4.715825989842414856e-02 2.296779304742813110e-02 3.083804436028003693e-02 7.223912328481674194e-02 4.923325479030609131e-01 2.093754708766937256e-01 -2.103776931762695312e-01 -1.165650635957717896e-01 1.691178232431411743e-01 -2.115763127803802490e-01 -3.099441528320312500e-01 -3.619179502129554749e-02 -6.281335651874542236e-02 9.678245335817337036e-02 -2.352185696363449097e-01 7.950036227703094482e-02
-4.651150107383728027e-02 1.788113415241241455e-01 -2.196399308741092682e-02 -2.483550645411014557e-02 -1.067074611783027649e-01 8.543768525123596191e-02 -2.898798882961273193e-01 -1.576933264732360840e-02 1.366516500711441040e-01 -1.358288675546646118e-01 -6.317095458507537842e-02 -9.447138756513595581e-02 -5.293256789445877075e-02 7.722309231758117676e-02 -7.778459787368774414e-02 6.461602449417114258e-02 3.096520006656646729e-01 1.307106763124465942e-01 1.281698197126388550e-01 -1.859321296215057373e-01 2.967238724231719971e-01 -1.814665049314498901e-01 -2.582142353057861328e-01 2.084738463163375854e-01 1.061795577406883240e-01 -1.916866153478622437e-01 -2.069899886846542358e-01 5.003823041915893555e-01 8.621083945035934448e-02 3.032860159873962402e-02 -1.425626873970031738e-01 1.666404753923416138e-01
-1.978218182921409607e-02 2.494658678770065308e-01 -1.264624763280153275e-02 -1.376118063926696777e-01 2.112634181976318359e-01 3.332710266113281250e-01 -3.076545298099517822e-01 -1.251370459794998169e-01 3.718549907207489014e-01 -1.986980289220809937e-01 3.930024057626724243e-02 7.524226605892181396e-02 8.874409645795822144e-02 2.253495454788208008e-01 -2.290983498096466064e-02 -4.367179423570632935e-02 2.577613592147827148e-01 3.776617348194122314e-02 1.566846817731857300e-01 -2.870259284973144531e-01 8.999267965555191040e-02 1.496614515781402588e-01 -1.876054108142852783e-01 2.027270197868347168e-01 3.336969390511512756e-02 -1.439426746219396591e-02 -2.272999137639999390e-01 8.526279032230377197e-02 9.119112044572830200e-02 -2.104877866804599762e-02 -2.205187827348709106e-01 -8.353204280138015747e-02
-3.907755389809608459e-02 1.610887497663497925e-01 -1.425826251506805420e-01 -1.300926953554153442e-01 -1.072583645582199097e-01 -7.477726787328720093e-02 -1.994865685701370239e-01 -1.987266838550567627e-01 -7.402875274419784546e-02 -2.276356965303421021e-01 -2.365976758301258087e-02 1.281554438173770905e-02 -2.094651162624359131e-01 2.395140677690505981e-01 1.398210823535919189e-01 1.648527830839157104e-01 4.191678389906883240e-02 1.842903345823287964e-01 1.552465260028839111e-01 7.071986794471740723e-02 2.578533589839935303e-01 -1.908321678638458252e-02 -1.648785322904586792e-01 3.854455351829528809e-01 1.708814203739166260e-01 -1.906214207410812378e-01 -2.566789388656616211e-01 3.065083622932434082e-01 -2.696194648742675781e-01 -4.678333550691604614e-02 2.620303258299827576e-02 1.566146016120910645e-01
-1.544743478298187256e-01 5.497966334223747253e-02 7.516095042228698730e-02 4.657475277781486511e-02 7.094897329807281494e-02 3.283771499991416931e-02 -1.835713237524032593e-01 -9.854649752378463745e-02 -1.594646722078323364e-01 -2.499293833971023560e-01 -1.474070847034454346e-01 -1.104727238416671753e-01 -7.922822237014770508e-02 2.443401664495468140e-01 1.810005307197570801e-01 -4.605535045266151428e-02 -2.728748135268688202e-02 2.143263965845108032e-01 3.409419953823089600e-01 -3.010652065277099609e-01 5.015146136283874512e-01 3.560302779078483582e-02 -1.285975277423858643e-01 9.816557168960571289e-02 -2.018877863883972168e-02 -1.186364963650703430e-01 -2.145276367664337158e-01 2.341467440128326416e-01 8.912563323974609375e-02 4.521039128303527832e-02 -1.482479125261306763e-01 -1.152049228549003601e-01
-3.153551835566759109e-03 1.872798651456832886e-01 -1.689533293247222900e-01 -4.351544976234436035e-01 1.032742932438850403e-01 1.631825268268585205e-01 -2.491462081670761108e-01 -3.286742568016052246e-01 2.454367093741893768e-02 -3.735418245196342468e-02 -7.257596403360366821e-02 2.879664767533540726e-03 -3.082940354943275452e-03 1.267949640750885010e-01 8.163933455944061279e-02 4.590545967221260071e-02 -9.531086683273315430e-02 2.843416929244995117e-01 9.857936203479766846e-02 7.208228856325149536e-02 3.976929485797882080e-01 -1.633091643452644348e-02 1.408570259809494019e-01 8.288854360580444336e-02 -3.008947893977165222e-02 2.966189384460449219e-01 -2.189933210611343384e-01 1.330284774303436279e-01 -3.592593595385551453e-02 1.852342784404754639e-01 -1.068949550390243530e-01 -1.262034922838211060e-01
6.622771173715591431e-02 3.075913526117801666e-03 2.262322157621383667e-01 2.672187089920043945e-01 9.954077750444412231e-02 3.501253426074981689e-01 1.030161827802658081e-01 -2.819868028163909912e-01 5.281839892268180847e-02 -1.383337378501892090e-01 -7.283209823071956635e-03 2.472196668386459351e-01 1.204875633120536804e-01 1.398673504590988159e-01 1.399054080247879028e-01 -1.851385533809661865e-01 -9.591981023550033569e-02 1.046867445111274719e-01 -1.253308504819869995e-01 -2.544238269329071045e-01 1.464494317770004272e-01 2.786177909001708031e-03 7.076055556535720825e-02 -1.702012866735458374e-01 2.842901349067687988e-01 -9.659834951162338257e-02 2.260993979871273041e-02 1.378303766250610352e-01 -1.600336581468582153e-01 2.257270067930221558e-01 -3.525973558425903320e-01 -1.130807399749755859e-01
1.134037822484970093e-01 2.157801985740661621e-01 2.103138715028762817e-01 2.000268548727035522e-01 -4.025635495781898499e-02 1.297489851713180542e-01 -1.581540554761886597e-01 -4.180448353290557861e-01 2.228011190891265869e-02 -3.948036581277847290e-02 6.530577316880226135e-03 1.478599309921264648e-01 2.437229752540588379e-01 9.228521585464477539e-02 1.869518160820007324e-01 -6.336651742458343506e-02 -2.778401970863342285e-02 6.451719254255294800e-02 -1.953417807817459106e-01 5.225539952516555786e-02 6.270598620176315308e-02 1.930637806653976440e-01 6.790046393871307373e-02 -9.151951223611831665e-02 3.939362764358520508e-01 -3.054334819316864014e-01 -1.864951997995376587e-01 1.343904528766870499e-02 -3.046057522296905518e-01 1.587311923503875732e-01 -7.177488505840301514e-02 -2.604824304580688477e-02
-2.474866062402725220e-01 -1.054981648921966553e-01 -1.901280581951141357e-01 -4.972110688686370850e-02 2.313054502010345459e-01 4.660438001155853271e-01 1.657162755727767944e-01 -1.601606011390686035e-01 -4.651545733213424683e-02 -7.682520151138305664e-02 -5.796482414007186890e-02 2.008458077907562256e-01 -5.757730826735496521e-02 -1.323927342891693115e-01 4.739047959446907043e-02 2.622416615486145020e-01 -3.234390541911125183e-02 1.578282564878463745e-01 8.081015199422836304e-02 -1.370259374380111694e-01 2.429882138967514038e-01 2.542563080787658691e-01 4.306395351886749268e-02 -7.566047459840774536e-02 3.007837533950805664e-01 -1.017404198646545410e-01 9.393026679754257202e-02 1.829439252614974976e-01 -1.882790029048919678e-01 1.645253598690032959e-01 8.720339834690093994e-02 1.606139540672302246e-01
-1.360563933849334717e-02 1.398512870073318481e-01 2.747130990028381348e-01 -8.624174445867538452e-02 -1.853254735469818115e-01 -1.960304193198680878e-02 -1.517037451267242432e-01 -3.007425665855407715e-01 1.491428613662719727e-01 5.725589394569396973e-02 2.393299341201782227e-01 4.516161978244781494e-02 1.114335507154464722e-01 -2.068913727998733521e-01 -2.385167181491851807e-01 9.956065565347671509e-03 -4.632471501827239990e-02 1.882707476615905762e-01 3.017196655273437500e-01 3.173074871301651001e-02 2.867403924465179443e-01 -7.753167301416397095e-02 -1.745923459529876709e-01 1.309818327426910400e-01 2.679631710052490234e-01 -2.375650852918624878e-01 -1.405113656073808670e-02 2.036946564912796021e-01 -2.953229248523712158e-01 1.694872826337814331e-01 -6.985601037740707397e-03 2.620421163737773895e-02
-3.447055518627166748e-01 2.744274213910102844e-02 -5.611037369817495346e-03 -3.721349872648715973e-03 1.923205554485321045e-01 7.330768276005983353e-03 2.357076108455657959e-01 -1.377805620431900024e-01 7.999428547918796539e-03 -6.274942308664321899e-02 -3.691390156745910645e-02 3.441197872161865234e-01 3.087952733039855957e-01 2.053427249193191528e-01 1.346365362405776978e-01 8.572845160961151123e-02 2.429499775171279907e-01 2.611765861511230469e-01 -1.590112298727035522e-01 -8.138678967952728271e-02 2.010731399059295654e-01 2.282042354345321655e-01 -8.210928738117218018e-02 1.096623465418815613e-01 1.205240190029144287e-01 -1.735487282276153564e-01 1.074630618095397949e-01 2.655455768108367920e-01 -2.365551739931106567e-01 6.534422934055328369e-02 -1.189638078212738037e-01 -1.025087386369705200e-01
-4.899014905095100403e-02 3.735064268112182617e-01 -6.164929643273353577e-02 -4.270808026194572449e-02 4.204267263412475586e-01 1.621523797512054443e-01 -1.006780937314033508e-01 -8.240713179111480713e-02 6.928935647010803223e-02 -2.612541615962982178e-01 4.769248515367507935e-02 7.502930611371994019e-02 1.567007601261138916e-01 8.363156765699386597e-02 1.230987384915351868e-01 -2.332773953676223755e-01 3.063138425350189209e-01 2.406441867351531982e-01 -8.102102577686309814e-02 -1.618972569704055786e-01 2.425186038017272949e-01 2.892968952655792236e-01 -1.383354663848876953e-01 7.284905016422271729e-02 6.796153634786605835e-02 2.908166497945785522e-02 -1.025455221533775330e-01 -1.470470577478408813e-01 -1.577217578887939453e-01 1.545121371746063232e-01 -9.052909910678863525e-03 -1.118469759821891785e-01
9.172401577234268188e-02 -8.731155842542648315e-02 -3.584965765476226807e-01 -5.398611724376678467e-02 -2.958945631980895996e-01 1.208159178495407104e-01 -1.268815696239471436e-01 -9.841102361679077148e-02 2.815497815608978271e-01 -1.201309263706207275e-01 1.556431315839290619e-02 -3.903459291905164719e-03 -9.647443890571594238e-02 2.130809007212519646e-03 2.507626712322235107e-01 -1.409497112035751343e-01 -4.579551517963409424e-03 2.112362831830978394e-01 -1.040558367967605591e-01 -3.214517533779144287e-01 2.148226797580718994e-01 6.300457753241062164e-03 -3.248981758952140808e-02 1.056033447384834290e-01 1.546414941549301147e-01 -2.962897345423698425e-02 -2.507947683334350586e-01 4.055352509021759033e-01 -1.376353353261947632e-01 6.440863758325576782e-02 8.716072142124176025e-02 -1.963190734386444092e-01
3.492951393127441406e-02 2.137591242790222168e-01 5.922353640198707581e-02 -2.658504843711853027e-01 -4.080416634678840637e-02 -2.641453593969345093e-02 -6.815799511969089508e-03 -2.467198222875595093e-01 3.442725241184234619e-01 -1.847510784864425659e-01 -5.064930394291877747e-02 1.649591922760009766e-01 2.202505767345428467e-01 -3.926359415054321289e-01 -8.988416194915771484e-02 -3.091746568679809570e-01 1.743855029344558716e-01 3.627951815724372864e-02 -1.135190501809120178e-01 1.132968366146087646e-01 2.187934219837188721e-01 4.481378942728042603e-02 -1.025520265102386475e-02 1.069857366383075714e-02 1.669974625110626221e-01 -1.363962590694427490e-01 4.622854292392730713e-02 1.456044763326644897e-01 -3.456009328365325928e-01 1.585385203361511230e-01 6.746948510408401489e-02 -1.855695806443691254e-02
-7.980089634656906128e-02 7.952626049518585205e-02 1.864413768053054810e-01 1.155083999037742615e-01 -2.501130700111389160e-01 1.839129626750946045e-01 2.108548432588577271e-01 -1.081730574369430542e-01 1.651383340358734131e-01 -4.387499690055847168e-01 5.087854340672492981e-03 2.315026707947254181e-03 9.816719591617584229e-02 -2.708007991313934326e-01 8.056703023612499237e-03 1.292548030614852905e-01 -1.127144694328308105e-02 1.901875734329223633e-01 1.852733045816421509e-01 -2.958019673824310303e-01 3.157176375389099121e-01 2.622205018997192383e-02 -1.154263243079185486e-01 -6.549429148435592651e-02 -4.652446135878562927e-02 6.228297948837280273e-02 -1.329766064882278442e-01 2.134571075439453125e-01 -2.542700171470642090e-01 2.282069623470306396e-01 -5.313857458531856537e-03 -7.047301530838012695e-02
1.811140216886997223e-02 -7.970763742923736572e-02 -3.316675424575805664e-01 -8.609972894191741943e-02 6.904689222574234009e-02 -2.198386378586292267e-02 -2.450747340917587280e-01 -7.541993260383605957e-02 1.181977689266204834e-01 -1.893016248941421509e-01 -8.827479183673858643e-02 3.222468867897987366e-02 2.335266396403312683e-02 -5.920924246311187744e-02 1.660487949848175049e-01 1.128554269671440125e-01 2.241641283035278320e-01 2.350029498338699341e-01 9.619925916194915771e-02 -2.593785524368286133e-01 1.399092376232147217e-01 8.255267888307571411e-02 8.797561377286911011e-02 1.709266304969787598e-01 2.074844241142272949e-01 -2.807196974754333496e-01 -4.763672649860382080e-01 1.467266678810119629e-01 -2.489893585443496704e-01 -9.247532486915588379e-02 -7.101832330226898193e-02 -1.032179072499275208e-01
-3.226719424128532410e-02 4.192618429660797119e-01 -5.324586853384971619e-02 -7.877343147993087769e-02 1.629280857741832733e-02 1.485389620065689087e-01 -8.705800864845514297e-04 -1.710364818572998047e-01 -1.536832191050052643e-02 -3.773308694362640381e-01 8.315321803092956543e-02 1.531009078025817871e-01 3.874649107456207275e-02 2.580468915402889252e-02 2.579966783523559570e-01 1.349759250879287720e-01 -6.616025418043136597e-02 2.603858113288879395e-01 3.317942619323730469e-01 6.324755400419235229e-02 3.558929264545440674e-01 -1.831744052469730377e-02 -1.159130558371543884e-01 5.753506347537040710e-02 6.411234289407730103e-02 9.280361235141754150e-02 3.566081821918487549e-02 4.764949530363082886e-02 8.025974780321121216e-02 9.123413264751434326e-02 -2.325629740953445435e-01 -2.958283424377441406e-01
-2.207405269145965576e-01 2.138110548257827759e-01 8.920025080442428589e-03 1.459463685750961304e-01 -9.701607376337051392e-02 2.774587571620941162e-01 -1.065727993845939636e-01 -1.110316738486289978e-01 -9.671962261199951172e-02 -1.813360303640365601e-01 1.669544130563735962e-01 3.626213669776916504e-01 1.071189418435096741e-01 2.964601218700408936e-01 -6.604184955358505249e-02 2.333742082118988037e-01 6.123827025294303894e-02 1.280531287193298340e-01 1.022013053297996521e-01 -2.040840536355972290e-01 2.076891213655471802e-01 -7.465209066867828369e-02 -1.074630618095397949e-01 1.166809871792793274e-01 2.568756937980651855e-01 8.476483076810836792e-02 5.526542291045188904e-02 2.119658738374710083e-01 -1.271018981933593750e-01 2.773392796516418457e-01 -2.231340706348419189e-01 -6.461533904075622559e-02
-4.827279597520828247e-02 3.481864929199218750e-01 -4.084153473377227783e-02 5.216008052229881287e-02 -2.583323791623115540e-02 -2.262124568223953247e-01 -5.843133479356765747e-02 -2.742882668972015381e-01 8.671925216913223267e-02 -1.630309969186782837e-01 2.114998251199722290e-01 8.340946584939956665e-02 -1.686465144157409668e-01 -9.589531272649765015e-02 -2.099920958280563354e-01 -1.349878609180450439e-01 1.897931247949600220e-01 5.443380773067474365e-02 3.838825225830078125e-02 -1.379141658544540405e-01 2.807780802249908447e-01 -9.082071483135223389e-02 -6.312599778175354004e-02 -2.659845352172851562e-01 8.670113235712051392e-02 5.433594435453414917e-02 -3.496839702129364014e-01 1.895168125629425049e-01 -3.686200976371765137e-01 1.643572002649307251e-01 3.941754996776580811e-02 3.749916329979896545e-02
-2.686615884304046631e-01 5.070730298757553101e-02 3.409136533737182617e-01 5.710041150450706482e-02 -1.728175282478332520e-01 9.578587114810943604e-02 -1.848588883876800537e-01 -2.728974521160125732e-01 1.769854128360748291e-01 -4.643467441201210022e-02 1.795594245195388794e-01 8.531536906957626343e-02 6.797149777412414551e-02 -2.875729799270629883e-01 -4.058900475502014160e-02 -2.510886788368225098e-01 1.458520162850618362e-02 -6.265200208872556686e-03 1.653298437595367432e-01 2.535919472575187683e-02 3.515200316905975342e-01 -1.363006830215454102e-01 -1.185755059123039246e-02 8.631575852632522583e-03 1.393184214830398560e-01 -1.596148610115051270e-01 -1.857876032590866089e-01 2.815983593463897705e-01 -2.546212673187255859e-01 1.886077672243118286e-01 -1.667245104908943176e-02 -5.564585700631141663e-02
-5.470651388168334961e-02 2.865128815174102783e-01 1.394212990999221802e-01 2.879630327224731445e-01 6.388862431049346924e-02 1.543146520853042603e-01 -1.087189093232154846e-02 -2.060916274785995483e-01 9.091839939355850220e-02 -1.725311577320098877e-01 -1.581494510173797607e-01 -5.496252700686454773e-02 -1.024327501654624939e-01 6.404342129826545715e-03 1.498871147632598877e-01 8.534308522939682007e-03 -6.168477609753608704e-02 2.368016541004180908e-01 -9.072592109441757202e-02 -4.614701494574546814e-03 2.107984870672225952e-01 3.165650665760040283e-01 8.483701944351196289e-02 -1.058391854166984558e-02 -4.249954596161842346e-02 1.492442470043897629e-02 -1.159026324748992920e-01 3.804466426372528076e-01 -1.566160470247268677e-01 3.918958604335784912e-01 -7.400243077427148819e-03 2.906424999237060547e-01
-5.272645503282546997e-02 2.632468938827514648e-02 -5.761410109698772430e-03 1.668252795934677124e-01 1.169381886720657349e-01 1.616351753473281860e-01 3.185990825295448303e-02 -2.967395782470703125e-01 8.877225965261459351e-02 -1.978357285261154175e-01 -7.281383872032165527e-02 2.639989554882049561e-02 -1.752816587686538696e-01 2.138400264084339142e-02 3.831133246421813965e-01 7.249280810356140137e-02 7.686062157154083252e-02 4.856308102607727051e-01 1.692338734865188599e-01 -1.153948828577995300e-01 1.371251046657562256e-01 1.979565173387527466e-01 -6.491145491600036621e-02 -1.330140680074691772e-01 3.890273272991180420e-01 -3.258406743407249451e-02 -1.815047860145568848e-02 1.714389771223068237e-01 -5.553623661398887634e-03 -3.741211071610450745e-02 -1.930315792560577393e-01 -1.383812427520751953e-01
-1.571952551603317261e-01 1.621342450380325317e-01 -8.315367251634597778e-02 1.622265428304672241e-01 1.514542847871780396e-01 6.980326771736145020e-02 -3.477017395198345184e-03 -1.028701141476631165e-01 4.873808845877647400e-02 8.159860223531723022e-02 1.045497786253690720e-02 1.685254871845245361e-01 -3.959564864635467529e-01 -1.243644878268241882e-01 2.365199029445648193e-01 -8.143047988414764404e-02 2.394574284553527832e-01 1.059329956769943237e-01 2.533039152622222900e-01 -1.301140189170837402e-01 3.008461594581604004e-01 1.504628211259841919e-01 -1.136966645717620850e-01 7.075502723455429077e-02 4.688407778739929199e-01 1.914469152688980103e-02 -1.068317443132400513e-01 1.624381244182586670e-01 -3.497093170881271362e-02 2.203269004821777344e-01 -9.518525004386901855e-02 -8.637729287147521973e-02
-1.551637500524520874e-01 1.985548734664916992e-01 -5.122877284884452820e-02 -2.756157517433166504e-01 -6.964692380279302597e-03 8.357764035463333130e-02 -1.979109495878219604e-01 -2.635579705238342285e-01 7.943499833345413208e-02 -5.084493011236190796e-02 -2.151870578527450562e-01 1.707047373056411743e-01 6.734714657068252563e-02 9.539114683866500854e-02 1.125391125679016113e-01 1.904129385948181152e-01 -1.538080275058746338e-01 4.081698656082153320e-01 2.574900388717651367e-01 7.335892319679260254e-02 4.307214319705963135e-01 8.073313534259796143e-02 2.174136191606521606e-01 -2.624093089252710342e-03 3.769914619624614716e-03 1.445837020874023438e-01 -1.142299547791481018e-01 1.955658495426177979e-01 1.883736066520214081e-02 4.778682067990303040e-02 1.664306037127971649e-02 -1.377075314521789551e-01
-4.788370337337255478e-03 3.090301156044006348e-01 1.357317320071160793e-03 1.982450187206268311e-01 2.659142017364501953e-02 2.825838141143321991e-02 4.106821864843368530e-02 -2.984183728694915771e-01 6.408785283565521240e-02 -5.611005052924156189e-02 -3.812913224101066589e-02 1.164057105779647827e-01 -2.378382980823516846e-01 1.757224202156066895e-01 2.284028530120849609e-01 3.791899606585502625e-02 -1.030903905630111694e-01 1.086419820785522461e-01 3.919450640678405762e-01 1.113549247384071350e-01 2.354901731014251709e-01 2.329505681991577148e-01 -4.774347692728042603e-02 8.405775576829910278e-02 2.048392742872238159e-01 5.802474170923233032e-02 -1.469444781541824341e-01 1.852202601730823517e-02 -3.331920206546783447e-01 2.354954481124877930e-01 4.158530756831169128e-02 -2.581347823143005371e-01
-1.877255290746688843e-01 2.506406605243682861e-01 -1.247406005859375000e-01 -1.553242560476064682e-02 2.931847870349884033e-01 2.326786145567893982e-02 9.369593113660812378e-03 -2.067993581295013428e-01 5.235906690359115601e-02 -7.716618478298187256e-02 -1.304629743099212646e-01 2.796711325645446777e-01 5.667701363563537598e-02 2.953966557979583740e-01 -9.479505568742752075e-02 8.866597712039947510e-02 -8.997493237257003784e-02 3.234177529811859131e-01 1.455624252557754517e-01 5.783309414982795715e-02 2.489628344774246216e-01 3.158223330974578857e-01 1.386050251312553883e-03 -5.331465601921081543e-02 3.657447993755340576e-01 -1.788191646337509155e-01 -1.800106018781661987e-01 -7.804958522319793701e-02 -1.140154674649238586e-01 1.091232821345329285e-01 -1.156909614801406860e-01 -3.466318547725677490e-02
2.215013653039932251e-02 -2.142036706209182739e-01 -1.704848557710647583e-01 2.814438343048095703e-01 1.845879480242729187e-02 2.472331225872039795e-01 6.260846555233001709e-02 -1.096153780817985535e-01 2.253911644220352173e-01 -1.621972918510437012e-01 1.381421983242034912e-01 1.960941851139068604e-01 1.727010607719421387e-01 -8.744820207357406616e-02 1.378958113491535187e-02 8.540914952754974365e-02 1.884448379278182983e-01 2.718205749988555908e-01 2.428723275661468506e-01 4.703675583004951477e-02 1.499260962009429932e-01 1.859446465969085693e-01 -7.445596903562545776e-02 -8.443641662597656250e-02 4.576861858367919922e-02 -1.911486834287643433e-01 -3.001678884029388428e-01 2.554592303931713104e-02 -1.525238752365112305e-01 2.006773203611373901e-01 -3.901816308498382568e-01 -5.348729342222213745e-02
-1.554730236530303955e-01 -7.321275188587605953e-04 -2.358654290437698364e-01 -2.241520881652832031e-01 1.091494262218475342e-01 -2.297194451093673706e-01 -1.868228167295455933e-01 -5.940149724483489990e-02 1.104074120521545410e-01 -1.108778081834316254e-02 2.751416563987731934e-01 2.577527612447738647e-02 -1.213096976280212402e-01 -2.947922050952911377e-02 1.113651916384696960e-01 1.458131372928619385e-01 2.437907159328460693e-01 9.847800433635711670e-02 2.595414817333221436e-01 1.898239701986312866e-01 2.248919010162353516e-01 2.191892564296722412e-01 -2.525857649743556976e-02 1.498918384313583374e-01 1.423866003751754761e-01 -1.395644843578338623e-01 -1.789718270301818848e-01 3.072907328605651855e-01 -3.369996696710586548e-02 3.816678822040557861e-01 -1.405108422040939331e-01 4.351597279310226440e-02
-1.433327198028564453e-01 1.501984298229217529e-01 -2.250136584043502808e-01 2.411285638809204102e-01 4.661507904529571533e-02 -5.640732590109109879e-03 -7.760822027921676636e-02 -3.255493640899658203e-01 1.231734305620193481e-01 -2.512569129467010498e-01 1.061889901757240295e-01 2.917536348104476929e-02 -2.441728860139846802e-01 3.150531351566314697e-01 -6.688635796308517456e-02 6.897888332605361938e-02 -1.513871848583221436e-01 2.918769717216491699e-01 1.371053010225296021e-01 2.915658243000507355e-02 2.589369118213653564e-01 1.930162012577056885e-01 8.280403167009353638e-02 -3.436759114265441895e-01 1.530023217201232910e-01 -1.007016375660896301e-02 -6.828311085700988770e-02 7.020575553178787231e-02 -1.781628429889678955e-01 6.572066247463226318e-02 -1.359966546297073364e-01 1.751623749732971191e-01
-1.021799594163894653e-01 1.535299718379974365e-01 4.308738559484481812e-02 -2.527363598346710205e-01 -1.596195846796035767e-01 1.296113580465316772e-01 -1.751947100274264812e-03 -2.103133499622344971e-01 2.391083352267742157e-02 4.379128664731979370e-02 -1.484611630439758301e-01 6.975492089986801147e-02 -5.202711094170808792e-03 -5.479908734560012817e-02 4.953886847943067551e-03 -1.861263215541839600e-01 8.151198178529739380e-02 3.693322837352752686e-01 -6.311322003602981567e-02 1.233862116932868958e-01 2.557635866105556488e-02 2.617071866989135742e-01 -7.363333553075790405e-02 -1.693066656589508057e-01 1.996184438467025757e-01 -3.106006979942321777e-01 -1.155131086707115173e-01 1.035456955432891846e-01 -2.875881791114807129e-01 3.761975765228271484e-01 2.755229175090789795e-01 -1.436332166194915771e-01
6.949183344841003418e-02 2.814032733440399170e-01 5.162355303764343262e-02 -1.295854896306991577e-01 3.109458982944488525e-01 6.938292831182479858e-02 -2.514016628265380859e-01 -1.152152344584465027e-01 9.940090775489807129e-02 -3.220296204090118408e-01 -9.135401248931884766e-02 -1.418428495526313782e-02 1.499476935714483261e-02 1.104743108153343201e-01 1.868342515081167221e-03 -3.727962076663970947e-01 2.451395094394683838e-01 2.583145797252655029e-01 9.777864813804626465e-02 -2.549943327903747559e-01 8.115293830633163452e-02 1.789894849061965942e-01 -1.816280484199523926e-01 5.004974827170372009e-02 -3.088102862238883972e-02 9.759727120399475098e-02 -3.624970912933349609e-01 2.564283832907676697e-02 -1.236301884055137634e-01 8.306738734245300293e-02 -6.650646775960922241e-02 -1.841733045876026154e-02
-3.812683047726750374e-03 -1.357047110795974731e-01 -1.456047743558883667e-01 4.368416965007781982e-02 2.460496127605438232e-01 1.418053507804870605e-01 -2.439447343349456787e-01 -1.634155362844467163e-01 1.983139365911483765e-01 1.243915408849716187e-02 3.884724900126457214e-02 -8.445928245782852173e-02 1.687499284744262695e-01 1.546981036663055420e-01 8.375616744160652161e-03 -2.294593304395675659e-01 4.528705775737762451e-02 3.081771135330200195e-01 2.363615036010742188e-01 -1.462839990854263306e-01 -1.980916708707809448e-01 5.487105250358581543e-02 4.347717016935348511e-02 7.554848492145538330e-02 2.009727209806442261e-01 -1.132726296782493591e-01 -2.212919481098651886e-02 3.804615437984466553e-01 -1.659004986286163330e-01 3.967471420764923096e-01 -1.663902401924133301e-01 -5.590380728244781494e-02
-3.528165444731712341e-02 1.699100434780120850e-01 6.007594242691993713e-02 -3.155513852834701538e-02 -1.972673535346984863e-01 1.205420680344104767e-02 2.288052290678024292e-01 -2.292246073484420776e-01 2.650823891162872314e-01 -2.802937328815460205e-01 2.060390263795852661e-02 7.545065134763717651e-02 -5.140187218785285950e-02 -2.007564455270767212e-01 -1.029476374387741089e-01 1.386329978704452515e-01 -1.788880228996276855e-01 1.906887143850326538e-01 -1.456740200519561768e-01 -8.847668021917343140e-02 3.027689754962921143e-01 1.497134566307067871e-01 7.806088030338287354e-02 5.910753458738327026e-02 8.837308734655380249e-02 -6.988123059272766113e-02 -4.673390090465545654e-02 3.768190741539001465e-01 -2.080831229686737061e-01 3.150235712528228760e-01 -5.168915912508964539e-02 2.654240429401397705e-01
-4.362527653574943542e-02 -2.652542106807231903e-02 1.756931692361831665e-01 -1.283510774374008179e-01 4.683496803045272827e-02 7.621280848979949951e-02 -1.235150694847106934e-01 -2.975842654705047607e-01 3.495444953441619873e-01 -2.257154881954193115e-02 5.844592303037643433e-02 3.033727221190929413e-02 -7.758626341819763184e-02 3.445506095886230469e-01 2.776781320571899414e-01 1.992071866989135742e-01 -2.025954239070415497e-02 1.935698390007019043e-01 6.920266896486282349e-02 -5.250505730509757996e-02 1.774265766143798828e-01 2.573661208152770996e-01 -2.113035768270492554e-01 -5.391379073262214661e-02 -1.293960027396678925e-02 -2.584294974803924561e-01 -1.223095729947090149e-01 3.124441206455230713e-01 -2.345844358205795288e-01 -1.316587775945663452e-01 -1.228932738304138184e-01 -1.094827353954315186e-01
6.185669824481010437e-02 1.820157021284103394e-01 -1.882051229476928711e-01 -2.145612835884094238e-01 2.262077033519744873e-01 2.141720503568649292e-01 -1.555133163928985596e-01 -2.897502183914184570e-01 6.376380473375320435e-02 -1.635503023862838745e-01 5.253710970282554626e-02 -2.005612552165985107e-01 1.852796673774719238e-01 1.735161058604717255e-02 -4.933158680796623230e-02 -1.778205335140228271e-01 -2.040010988712310791e-01 1.039988100528717041e-01 3.909428715705871582e-01 6.320226937532424927e-02 2.926544249057769775e-01 -1.899723336100578308e-02 2.364080995321273804e-01 8.655694313347339630e-03 2.671625018119812012e-01 -1.232754588127136230e-01 -1.230810582637786865e-01 1.029060594737529755e-02 -1.239791139960289001e-01 2.080608755350112915e-01 9.017334878444671631e-02 1.186221688985824585e-01
-2.183672226965427399e-02 4.163847267627716064e-01 -7.189774513244628906e-02 1.317263841629028320e-01 1.412665843963623047e-01 9.953112900257110596e-02 1.451667547225952148e-01 -2.140965312719345093e-01 -1.150816977024078369e-01 -7.535648345947265625e-02 -2.553541064262390137e-01 5.676153302192687988e-02 6.683575361967086792e-02 -7.142653316259384155e-02 2.528159618377685547e-01 9.484653174877166748e-02 6.180046591907739639e-03 2.746512889862060547e-01 3.755917847156524658e-01 4.677191004157066345e-02 2.210567146539688110e-01 2.162342816591262817e-01 -4.437148198485374451e-02 -2.152733802795410156e-01 2.635779976844787598e-01 -5.086941644549369812e-02 -2.460044622421264648e-01 1.509436815977096558e-01 9.206087328493595123e-03 7.408186793327331543e-02 -9.677468985319137573e-02 -6.369673460721969604e-02
3.575687855482101440e-02 -1.624673306941986084e-01 5.802871286869049072e-02 -2.867092788219451904e-01 -5.410831794142723083e-02 -6.114720925688743591e-02 -1.270603388547897339e-01 -1.935940533876419067e-01 2.516674101352691650e-01 -1.948283761739730835e-01 3.141329064965248108e-02 1.252416968345642090e-01 2.897364497184753418e-01 2.249669730663299561e-01 9.948186576366424561e-02 -2.538413368165493011e-02 1.993040889501571655e-01 2.879860699176788330e-01 5.449105799198150635e-02 -9.030577540397644043e-02 1.329132765531539917e-01 2.443893402814865112e-01 3.841657638549804688e-01 3.562020137906074524e-02 3.605308532714843750e-01 5.645715072751045227e-02 -7.442145049571990967e-02 1.773427277803421021e-01 -1.344363987445831299e-01 1.123528629541397095e-01 -3.540171310305595398e-02 3.558626770973205566e-02
-2.237492650747299194e-01 2.701719701290130615e-01 -1.452658325433731079e-01 2.450988888740539551e-01 3.132144734263420105e-02 1.079092249274253845e-01 -1.732291281223297119e-02 -1.941785365343093872e-01 1.291896700859069824e-01 1.728049479424953461e-02 -1.143047362565994263e-01 3.209657073020935059e-01 -2.318632900714874268e-01 -9.865590929985046387e-02 2.806387543678283691e-01 -1.132222712039947510e-01 6.187983229756355286e-02 2.606154978275299072e-01 3.992244601249694824e-01 -2.088617347180843353e-02 3.603151142597198486e-01 3.344216570258140564e-02 -1.451882813125848770e-02 6.300938129425048828e-02 1.426620036363601685e-01 5.189456790685653687e-02 -1.454846560955047607e-01 1.208626106381416321e-01 3.580984473228454590e-02 1.025003567337989807e-01 1.394878774881362915e-01 -1.536174397915601730e-02
5.276577547192573547e-03 -3.351110732182860374e-03 -5.099816322326660156e-01 -1.743358373641967773e-01 -3.089751899242401123e-01 -7.776302099227905273e-02 -9.079668670892715454e-02 -2.052881717681884766e-01 2.404315024614334106e-01 -1.367750614881515503e-01 7.223710417747497559e-02 -1.009594425559043884e-01 2.732470035552978516e-01 9.456100314855575562e-02 1.205645427107810974e-01 -8.643303811550140381e-02 1.138244569301605225e-01 7.560586184263229370e-02 1.406529396772384644e-01 -1.320192515850067139e-01 2.539208531379699707e-01 1.576290279626846313e-01 -1.529105193912982941e-02 5.818146094679832458e-02 1.496248245239257812e-01 -4.862649366259574890e-02 -1.219538226723670959e-01 1.186233907938003540e-01 -3.622600734233856201e-01 -1.358497291803359985e-01 -6.302438676357269287e-02 6.218116730451583862e-02
1.694073528051376343e-01 1.094267666339874268e-01 4.856325685977935791e-02 -1.938542537391185760e-02 1.398812886327505112e-02 3.016377389430999756e-01 -1.295258253812789917e-01 -4.197277501225471497e-02 7.181916385889053345e-02 -3.768866062164306641e-01 -8.109842985868453979e-02 2.803771793842315674e-01 -1.270108507014811039e-03 -7.095034420490264893e-02 1.374215483665466309e-01 -2.212872952222824097e-01 -4.598592594265937805e-02 2.369198054075241089e-01 -1.615636944770812988e-01 6.302938610315322876e-02 3.196957707405090332e-01 -1.611226052045822144e-01 -5.474896356463432312e-02 -1.149493679404258728e-01 2.136857211589813232e-01 -2.514799125492572784e-02 -3.213642239570617676e-01 -5.902642384171485901e-02 -1.281382236629724503e-02 3.782340288162231445e-01 -1.107340231537818909e-01 -1.888868212699890137e-02
-2.695850133895874023e-01 -2.635874450206756592e-01 -1.904723793268203735e-01 -2.010448575019836426e-01 -8.030387759208679199e-02 2.922213673591613770e-01 -1.456946879625320435e-01 -6.492171436548233032e-02 2.257844507694244385e-01 -3.451741039752960205e-01 -2.175930738449096680e-01 6.907878909260034561e-03 -1.980028599500656128e-01 -8.017527312040328979e-02 2.288254499435424805e-01 -1.714452952146530151e-01 6.320659816265106201e-02 2.585014700889587402e-01 1.640579849481582642e-01 5.407793074846267700e-02 1.958425492048263550e-01 -2.160622365772724152e-02 3.020571358501911163e-02 8.514513075351715088e-02 -1.614747643470764160e-01 -5.735628306865692139e-02 -2.147843241691589355e-01 1.270282734185457230e-02 -2.065620869398117065e-01 7.569374889135360718e-02 -2.172513008117675781e-01 -7.942319847643375397e-03
4.358784109354019165e-02 3.604743629693984985e-02 -7.676526159048080444e-02 5.656386539340019226e-02 1.581195183098316193e-02 3.725902438163757324e-01 -1.465633790940046310e-02 -2.002268880605697632e-01 -1.167080029845237732e-01 -2.092172950506210327e-01 -1.479799896478652954e-01 4.212736487388610840e-01 3.846058994531631470e-02 -4.234351217746734619e-01 4.871976561844348907e-03 7.782629877328872681e-02 1.053333356976509094e-01 6.568078696727752686e-02 2.239382453262805939e-02 4.120029043406248093e-03 2.138540595769882202e-01 -4.330140724778175354e-02 1.902434974908828735e-02 -4.771213978528976440e-02 -6.883690506219863892e-02 2.121580950915813446e-02 -1.509969532489776611e-01 2.090797424316406250e-01 -2.309362590312957764e-01 3.950933814048767090e-01 -1.267089843750000000e-01 3.669694811105728149e-02
-4.025943949818611145e-02 -4.230056330561637878e-02 -2.468952536582946777e-01 1.793453097343444824e-01 -1.727302372455596924e-01 1.763903796672821045e-01 -5.798828601837158203e-02 -1.813595369458198547e-02 1.656993478536605835e-01 -1.804871261119842529e-01 1.930227726697921753e-01 1.528675854206085205e-01 3.660047193989157677e-03 1.180891916155815125e-01 -1.756613254547119141e-01 5.012172460556030273e-02 2.684619724750518799e-01 -3.550119930878281593e-03 2.601193264126777649e-02 1.503595151007175446e-02 -6.949340552091598511e-02 3.705497384071350098e-01 -9.148316085338592529e-02 -1.629729010164737701e-02 -6.810732185840606689e-02 -1.219419166445732117e-01 -3.701888918876647949e-01 3.906414806842803955e-01 -1.389865428209304810e-01 2.561264038085937500e-01 -2.278085798025131226e-01 3.345537930727005005e-02
1.271454542875289917e-01 1.404333710670471191e-01 -3.238289058208465576e-01 -2.014082521200180054e-01 7.959207147359848022e-02 8.915190398693084717e-02 -3.339515626430511475e-01 -7.929707318544387817e-02 9.384796768426895142e-02 -1.819319725036621094e-01 -4.385795444250106812e-02 1.547474712133407593e-01 1.202514097094535828e-01 1.334319412708282471e-01 2.818240225315093994e-01 -4.008337855339050293e-01 -8.122291415929794312e-02 6.407220661640167236e-02 7.109208405017852783e-02 1.129461005330085754e-01 2.412824630737304688e-01 1.822075545787811279e-01 -1.671573072671890259e-01 -1.341382861137390137e-01 8.763901889324188232e-02 2.972419559955596924e-02 -5.125996842980384827e-02 1.704043596982955933e-01 2.167359198210760951e-04 3.095477819442749023e-01 -5.604011192917823792e-02 2.034673541784286499e-01
-9.146123379468917847e-02 3.439549822360277176e-03 -2.970701083540916443e-03 2.860680818557739258e-01 3.111130893230438232e-01 3.034660518169403076e-01 -1.187062636017799377e-01 6.257204711437225342e-02 5.499401688575744629e-02 -1.775914686731994152e-03 1.126924529671669006e-01 5.783962458372116089e-02 1.663957536220550537e-01 1.095793843269348145e-01 -1.793623715639114380e-01 -2.142783105373382568e-01 2.555336952209472656e-01 2.407563328742980957e-01 -7.810957729816436768e-02 -9.635554254055023193e-02 2.359345555305480957e-01 5.241201072931289673e-02 1.843812689185142517e-02 1.946371346712112427e-01 -7.618085946887731552e-03 -2.230090349912643433e-01 -2.790088057518005371e-01 1.335447728633880615e-01 -1.797819286584854126e-01 3.027520477771759033e-01 -2.233887463808059692e-01 1.067703440785408020e-01
-2.919498383998870850e-01 2.990979254245758057e-01 -7.512046396732330322e-02 2.034606039524078369e-01 -1.509251594543457031e-01 -8.481845259666442871e-02 -2.322732657194137573e-01 -1.524829715490341187e-01 1.270731687545776367e-01 -3.422394990921020508e-01 2.314380407333374023e-01 2.097248435020446777e-01 -3.780762478709220886e-02 7.260451465845108032e-02 1.318220347166061401e-01 -2.147763669490814209e-01 6.991207599639892578e-02 6.257823109626770020e-02 2.809613347053527832e-01 -6.132120639085769653e-02 8.792489767074584961e-02 8.341342955827713013e-02 2.198057323694229126e-01 7.989957183599472046e-02 -2.005178667604923248e-02 2.349545620381832123e-02 -9.282391518354415894e-03 1.680095493793487549e-02 -3.734246194362640381e-01 2.547963261604309082e-01 -5.296246707439422607e-02 2.601318992674350739e-02
-2.159034013748168945e-01 2.473197132349014282e-01 1.122139766812324524e-01 -3.692433610558509827e-02 -7.655938714742660522e-02 1.267622560262680054e-01 -5.118561908602714539e-03 -2.853553891181945801e-01 1.376841515302658081e-01 -1.104600951075553894e-01 6.679990142583847046e-02 6.779549270868301392e-02 3.301954269409179688e-02 -3.157661259174346924e-01 -1.922639459371566772e-01 -5.010876804590225220e-02 1.409254223108291626e-01 9.109919518232345581e-02 -1.303486377000808716e-01 -3.416324257850646973e-01 2.776396572589874268e-01 1.244353726506233215e-01 -5.912215262651443481e-02 -2.088129818439483643e-01 3.455852866172790527e-01 -1.139352023601531982e-01 2.991815470159053802e-02 1.948124170303344727e-01 3.334398940205574036e-02 3.031169772148132324e-01 1.204707920551300049e-01 1.187307611107826233e-01
5.152719095349311829e-03 -1.144509762525558472e-01 -4.448068886995315552e-02 -1.064112856984138489e-01 1.878977520391345024e-03 1.623657792806625366e-01 8.974411338567733765e-02 -3.354519903659820557e-01 9.352407418191432953e-03 -1.109958365559577942e-01 -1.067724451422691345e-01 2.824743092060089111e-01 4.622422531247138977e-02 -2.425522804260253906e-01 -2.031679749488830566e-01 -1.708506643772125244e-01 1.319296211004257202e-01 1.890763938426971436e-01 -2.122473903000354767e-02 6.028787046670913696e-02 1.608298718929290771e-01 3.924764320254325867e-02 5.317082628607749939e-02 8.143011480569839478e-02 5.472322702407836914e-01 -2.609032094478607178e-01 1.615375280380249023e-01 2.411266714334487915e-01 -1.700536608695983887e-01 2.742826193571090698e-02 -1.097918897867202759e-01 -6.316088885068893433e-02
-1.680896990001201630e-02 1.130925863981246948e-01 1.804926991462707520e-01 -2.435381561517715454e-01 -1.656582802534103394e-01 1.368895024061203003e-01 -1.140139251947402954e-01 -5.517511442303657532e-02 1.310179475694894791e-02 -5.771816894412040710e-02 -8.806920796632766724e-02 2.105173766613006592e-01 -2.397560887038707733e-02 -1.024431958794593811e-01 -2.181047797203063965e-01 -1.407337188720703125e-01 4.804440960288047791e-02 2.324592769145965576e-01 -1.308544278144836426e-01 1.413578260689973831e-02 6.219906732439994812e-02 3.041325807571411133e-01 -9.267817437648773193e-02 -2.853615880012512207e-01 3.400100767612457275e-01 -3.387108445167541504e-01 -1.469154208898544312e-01 1.630068570375442505e-01 -2.281598299741744995e-01 2.588583230972290039e-01 4.056554287672042847e-02 -1.988486349582672119e-01
-3.063996732234954834e-01 -4.794269800186157227e-02 1.390398666262626648e-02 2.866403199732303619e-02 2.503488063812255859e-01 3.532758057117462158e-01 -1.661515384912490845e-01 -2.601934075355529785e-01 3.210697174072265625e-01 -1.064085867255926132e-02 -8.728240430355072021e-02 1.754616200923919678e-01 -1.655782014131546021e-01 1.915151774883270264e-01 -1.471433043479919434e-01 2.784878909587860107e-01 1.397506594657897949e-01 1.231103315949440002e-01 1.415644679218530655e-02 6.211882084608078003e-02 3.763331472873687744e-01 8.017253875732421875e-02 -2.100885659456253052e-02 -3.570258244872093201e-02 1.045619472861289978e-01 -1.723339110612869263e-01 -8.367461711168289185e-02 1.203807368874549866e-01 -9.831906110048294067e-02 1.563944816589355469e-01 -1.096820533275604248e-01 1.353460997343063354e-01
-2.166051417589187622e-01 6.626638770103454590e-02 3.063221871852874756e-01 -2.011694246903061867e-03 -2.016821205615997314e-01 3.614367172122001648e-02 -1.451317369937896729e-01 -2.700137495994567871e-01 8.731309324502944946e-02 2.339451946318149567e-02 2.817783951759338379e-01 -2.009969353675842285e-01 3.267789632081985474e-02 -1.908369995362590998e-06 -1.561629921197891235e-01 -2.012366987764835358e-02 -1.004709452390670776e-01 2.622487246990203857e-01 -3.274840116500854492e-02 7.859167456626892090e-02 1.319329887628555298e-01 2.214371562004089355e-01 -8.317334204912185669e-02 -6.194540858268737793e-02 2.322036474943161011e-01 -2.409812361001968384e-01 -1.393420845270156860e-01 3.182751834392547607e-01 -3.133795857429504395e-01 1.754203438758850098e-01 8.973303250968456268e-03 -1.999813616275787354e-01
-1.743467003107070923e-01 7.978358864784240723e-02 1.761574745178222656e-01 -1.508630067110061646e-01 -1.448954790830612183e-01 -1.514451112598180771e-02 1.120340526103973389e-01 -2.288026064634323120e-01 1.386077851057052612e-01 -1.927955746650695801e-01 4.886971041560173035e-02 2.291499823331832886e-01 1.648149453103542328e-02 -1.928803473711013794e-01 1.593073084950447083e-02 -5.169430747628211975e-02 4.403999447822570801e-02 7.703536748886108398e-02 -1.737076044082641602e-01 -3.785535395145416260e-01 3.168666958808898926e-01 1.715893447399139404e-01 6.177379190921783447e-02 -1.578514277935028076e-01 2.924465239048004150e-01 -1.623216867446899414e-01 -9.639737010002136230e-02 1.846240460872650146e-02 -2.157544940710067749e-01 2.568158209323883057e-01 -1.272778864949941635e-02 3.123063743114471436e-01
-1.261884570121765137e-01 -3.296042606234550476e-02 -3.411610051989555359e-02 -5.610573664307594299e-02 3.398435711860656738e-01 9.262059815227985382e-03 2.571487799286842346e-02 -1.941172927618026733e-01 2.160185128450393677e-01 -1.960299015045166016e-01 1.648032963275909424e-01 3.519162163138389587e-02 8.212489075958728790e-03 2.371837794780731201e-01 2.748387865722179413e-02 -2.092917561531066895e-01 1.971650570631027222e-01 2.769356667995452881e-01 2.140107005834579468e-01 -1.777679473161697388e-01 -1.598291844129562378e-02 1.275665163993835449e-01 -1.082924455404281616e-01 2.994129061698913574e-02 -5.246939137578010559e-02 -1.075188443064689636e-01 1.745136529207229614e-01 2.403777241706848145e-01 -3.035541772842407227e-01 3.680521547794342041e-01 -2.005368918180465698e-01 1.337518543004989624e-01
-1.979017406702041626e-01 1.999315768480300903e-01 -1.386308073997497559e-01 6.891202926635742188e-02 2.587544918060302734e-01 3.616653382778167725e-02 -4.641614481806755066e-02 -2.719832360744476318e-01 1.936546899378299713e-02 -4.577607288956642151e-02 1.409441381692886353e-01 3.262011110782623291e-01 1.063229963183403015e-01 1.876244395971298218e-01 -1.755102872848510742e-01 -4.726784303784370422e-02 -1.773581802845001221e-01 2.883283495903015137e-01 1.750610768795013428e-01 7.153596729040145874e-02 4.663636982440948486e-01 2.641657292842864990e-01 -1.077669411897659302e-01 -1.383406221866607666e-01 1.744126230478286743e-01 -1.488530635833740234e-02 -1.226262897253036499e-01 -5.081009492278099060e-02 -8.504845947027206421e-02 2.919875457882881165e-02 1.044666841626167297e-01 9.258753061294555664e-02
-8.813140541315078735e-02 1.306209564208984375e-01 5.031324177980422974e-02 -2.112311571836471558e-01 -5.798615142703056335e-02 1.143757700920104980e-01 1.021255999803543091e-01 -1.526760607957839966e-01 -5.211297795176506042e-02 1.506063994020223618e-02 4.890399985015392303e-03 3.115621209144592285e-02 -1.029502674937248230e-01 -2.226541042327880859e-01 -1.384389847517013550e-01 -1.939349323511123657e-01 1.735886633396148682e-01 2.627061307430267334e-01 -1.249679625034332275e-01 7.524081319570541382e-02 2.636461555957794189e-01 2.288171648979187012e-01 -1.971487104892730713e-01 -3.722574561834335327e-02 2.967423498630523682e-01 -3.450117707252502441e-01 -8.858752250671386719e-02 2.093269228935241699e-01 -3.124894499778747559e-01 4.671266302466392517e-02 3.237383961677551270e-01 -1.049377396702766418e-01
-1.315229237079620361e-01 -2.235525399446487427e-01 -3.326206654310226440e-02 -4.595821350812911987e-02 2.235250473022460938e-01 1.997787803411483765e-01 6.248516216874122620e-02 -5.866417288780212402e-02 1.422761529684066772e-01 4.060795530676841736e-02 2.464704811573028564e-01 -1.069903001189231873e-01 -6.966608762741088867e-02 4.293719679117202759e-02 2.035119682550430298e-01 -9.573749266564846039e-03 -3.427272289991378784e-02 2.397126555442810059e-01 2.055998295545578003e-01 -2.634128630161285400e-01 1.526334788650274277e-02 1.222004443407058716e-01 -3.958359360694885254e-02 2.586178183555603027e-01 3.672187775373458862e-02 -2.173484116792678833e-01 -4.093916341662406921e-02 3.247452974319458008e-01 -2.910631895065307617e-01 1.586100012063980103e-01 -3.162714540958404541e-01 -2.654384672641754150e-01
-2.138239145278930664e-01 1.601315736770629883e-01 3.167468309402465820e-01 -2.131892293691635132e-01 -1.461995095014572144e-01 1.844997406005859375e-01 7.610167562961578369e-02 -2.068812698125839233e-01 2.349294275045394897e-01 -1.264167129993438721e-01 5.813723057508468628e-02 1.047342047095298767e-01 -2.340865880250930786e-02 -2.351040542125701904e-01 -1.699923165142536163e-02 -2.197559028863906860e-01 2.836318612098693848e-01 -2.936988696455955505e-02 -1.259753704071044922e-01 -2.250149995088577271e-01 2.184720337390899658e-01 2.436042428016662598e-01 -6.329340487718582153e-02 4.774371907114982605e-02 9.934853762388229370e-02 -1.629836410284042358e-01 -1.178055256605148315e-01 1.977273374795913696e-01 1.244994476437568665e-01 1.352329552173614502e-01 -1.438709795475006104e-01 2.895910739898681641e-01
1.404624581336975098e-01 5.673591420054435730e-02 -4.263621866703033447e-01 -3.433063393458724022e-03 4.900474101305007935e-02 6.318932026624679565e-02 -6.492232531309127808e-02 -5.744821205735206604e-02 4.000481590628623962e-02 -3.280624151229858398e-01 4.968498647212982178e-02 -2.270995266735553741e-02 -8.692785352468490601e-02 1.321576908230781555e-02 2.827009558677673340e-01 3.010425157845020294e-02 2.584464289247989655e-02 4.983132779598236084e-01 -6.897240132093429565e-02 -1.283391267061233521e-01 2.507992386817932129e-01 6.693792343139648438e-02 -1.226838380098342896e-01 -4.172062873840332031e-02 -1.858323626220226288e-02 -3.021380007266998291e-01 -8.250182867050170898e-02 -5.780459940433502197e-02 -4.079292342066764832e-02 2.432749122381210327e-01 -2.076140493154525757e-01 -1.430466324090957642e-01
1.344309095293283463e-02 8.364427834749221802e-02 -1.443927586078643799e-01 -3.768543479964137077e-03 4.721853509545326233e-02 4.283579885959625244e-01 -9.883858263492584229e-02 -1.874934434890747070e-01 2.081542164087295532e-01 -4.222443997859954834e-01 -4.720803350210189819e-02 6.129329651594161987e-02 1.050544381141662598e-01 2.715838886797428131e-02 1.242393925786018372e-01 -4.774006456136703491e-02 -1.548886764794588089e-02 2.484655231237411499e-01 -4.630468413233757019e-02 -1.106587648391723633e-01 1.860952377319335938e-01 3.014648333191871643e-02 -3.640804812312126160e-02 7.270313799381256104e-02 -5.610087513923645020e-02 7.122144848108291626e-02 -3.225704133510589600e-01 -4.782868549227714539e-03 -1.529081612825393677e-01 3.926605284214019775e-01 2.706323266029357910e-01 5.107303708791732788e-02
-1.187771782279014587e-01 2.115169465541839600e-01 -1.689930912107229233e-03 2.646065354347229004e-01 -1.380578279495239258e-01 2.027756720781326294e-01 -6.138866394758224487e-02 -1.807992458343505859e-01 2.778002619743347168e-01 -3.291313648223876953e-01 -5.280591547489166260e-03 -1.391424685716629028e-01 7.767227012664079666e-03 1.280278060585260391e-02 -6.605015695095062256e-02 -7.974566891789436340e-03 -1.040989905595779419e-01 5.324981641024351120e-03 -3.296119347214698792e-02 -1.272719800472259521e-01 3.758414685726165771e-01 6.182862073183059692e-02 -4.647304862737655640e-02 -1.766291707754135132e-01 5.262006446719169617e-02 1.047525927424430847e-01 -1.013422384858131409e-01 1.217305883765220642e-01 -1.454441547393798828e-01 3.272456228733062744e-01 -1.477598100900650024e-01 4.116611480712890625e-01
-1.972446590662002563e-01 1.381915360689163208e-01 1.441414207220077515e-01 -2.094939351081848145e-03 3.309747204184532166e-02 -1.193163320422172546e-01 -1.219405159354209900e-01 -1.218260079622268677e-01 -1.337033659219741821e-01 -2.556311488151550293e-01 -1.741914451122283936e-01 -6.126281339675188065e-03 -1.909859478473663330e-02 1.759348362684249878e-01 6.271772086620330811e-02 7.199945300817489624e-02 1.230546310544013977e-01 4.766379594802856445e-01 3.126271367073059082e-01 -9.551138430833816528e-02 3.603731393814086914e-01 1.790580339729785919e-02 4.463388118892908096e-03 -1.649597883224487305e-01 -2.780615538358688354e-02 -1.197431161999702454e-01 -2.287408709526062012e-01 1.783567070960998535e-01 6.797360628843307495e-02 5.653747916221618652e-02 -3.259511291980743408e-01 -4.714573547244071960e-02
-6.925573199987411499e-02 -3.745921701192855835e-02 1.985418498516082764e-01 1.914132237434387207e-01 -2.263047844171524048e-01 1.189998909831047058e-01 -1.816848367452621460e-01 -6.315103173255920410e-02 3.398461043834686279e-01 -1.268621087074279785e-01 -2.327757477760314941e-01 -3.749197348952293396e-02 7.376504689455032349e-02 -1.785699278116226196e-01 -2.600562274456024170e-01 7.756353914737701416e-02 -4.668614268302917480e-02 1.176316067576408386e-01 1.610391028225421906e-02 -1.389709711074829102e-01 3.400512933731079102e-01 1.322843227535486221e-02 3.911515697836875916e-02 2.940567769110202789e-02 2.178985029458999634e-01 1.819894760847091675e-01 -1.873443424701690674e-01 8.579852432012557983e-02 -4.404240250587463379e-01 1.141846030950546265e-01 -7.333914935588836670e-02 1.672543138265609741e-01
-3.455293551087379456e-02 6.047282833606004715e-03 -1.685492247343063354e-01 -3.288427889347076416e-01 -7.246198505163192749e-02 1.107420250773429871e-01 -1.031046882271766663e-01 -2.445788979530334473e-01 2.541545927524566650e-01 -8.723461627960205078e-02 -9.491120278835296631e-02 3.056190609931945801e-01 3.780657052993774414e-02 -1.730694323778152466e-01 1.248814836144447327e-01 -1.868405044078826904e-01 -1.314679980278015137e-01 2.819539904594421387e-01 -1.021108403801918030e-01 1.332661062479019165e-01 1.439564675092697144e-01 2.496220171451568604e-01 -1.379104852676391602e-01 -4.781570285558700562e-03 3.626727685332298279e-02 -2.737962901592254639e-01 1.907920539379119873e-01 2.369257211685180664e-01 -8.593687415122985840e-02 2.171829715371131897e-02 1.039211675524711609e-01 3.213095664978027344e-01
8.535954356193542480e-02 2.639993131160736084e-01 2.825708314776420593e-02 -6.263386458158493042e-02 2.519195973873138428e-01 2.833146750926971436e-01 -2.412457913160324097e-01 -1.039872393012046814e-01 7.788571063429117203e-03 -1.923129893839359283e-02 -1.038738787174224854e-01 2.403449267148971558e-01 1.792058497667312622e-01 1.037584692239761353e-01 3.236984908580780029e-01 -3.727063238620758057e-01 2.474331110715866089e-02 1.683507710695266724e-01 -1.844208240509033203e-01 -5.185346305370330811e-02 3.913315236568450928e-01 7.754717022180557251e-02 -1.400889009237289429e-01 8.455883711576461792e-02 1.119866371154785156e-01 1.997034437954425812e-02 -9.008745104074478149e-02 2.020665258169174194e-02 -1.308291852474212646e-01 2.437399923801422119e-01 -1.474605873227119446e-02 -1.435094233602285385e-02
-1.332312077283859253e-01 4.128603264689445496e-02 6.442081928253173828e-02 2.538359165191650391e-01 1.347904801368713379e-01 -2.477789819240570068e-01 -2.375039011240005493e-01 -1.999760866165161133e-01 1.597618758678436279e-01 -7.805179804563522339e-02 8.184981532394886017e-03 3.591233193874359131e-01 1.457636803388595581e-01 -1.444968134164810181e-01 -1.722314395010471344e-02 -6.158593297004699707e-02 -1.448405673727393150e-03 5.939675122499465942e-02 -1.471375375986099243e-01 -1.033828407526016235e-01 3.849332034587860107e-01 2.383708357810974121e-01 -7.543977349996566772e-02 1.014152094721794128e-01 1.241165921092033386e-01 5.098418146371841431e-02 5.195495113730430603e-02 2.498294562101364136e-01 -1.186756491661071777e-01 4.062007665634155273e-01 4.502857849001884460e-02 -8.980881422758102417e-02
-2.343590259552001953e-01 -5.757804214954376221e-02 -1.579350233078002930e-01 -1.345557570457458496e-01 -3.607344627380371094e-02 -1.105358600616455078e-01 -1.619388908147811890e-01 -5.354698374867439270e-02 2.362323850393295288e-01 -4.960470274090766907e-02 -1.772576943039894104e-02 -8.661521971225738525e-02 -3.708611801266670227e-02 -1.651108860969543457e-01 4.891828820109367371e-02 2.787876129150390625e-01 3.328408896923065186e-01 2.964191436767578125e-01 2.684378027915954590e-01 2.705636918544769287e-01 1.334390640258789062e-01 9.669739753007888794e-02 -6.658292561769485474e-02 1.895020343363285065e-02 2.056410722434520721e-02 -1.457390189170837402e-01 -8.572860807180404663e-02 2.660436928272247314e-01 -3.810988366603851318e-02 3.916616141796112061e-01 -1.714217364788055420e-01 1.462117731571197510e-01
-2.627970576286315918e-01 2.651614546775817871e-01 -2.618452534079551697e-02 3.003724664449691772e-02 4.323352500796318054e-02 -6.511933356523513794e-02 -6.795963272452354431e-03 -9.788718819618225098e-02 -3.272214159369468689e-02 -1.158060580492019653e-01 -1.834436506032943726e-01 2.081230580806732178e-01 1.300879120826721191e-01 8.111362904310226440e-02 1.352181434631347656e-01 -2.289870753884315491e-02 -1.418642997741699219e-01 2.781564295291900635e-01 2.957305312156677246e-01 -1.449606567621231079e-01 4.970309734344482422e-01 1.792240589857101440e-01 5.468048527836799622e-02 1.126917917281389236e-02 1.649104803800582886e-01 1.350977569818496704e-01 -3.257666528224945068e-01 1.828620880842208862e-01 -1.339973136782646179e-02 1.009623706340789795e-02 1.895722299814224243e-01 -8.333981037139892578e-03
-1.374522447586059570e-01 2.017111778259277344e-01 -1.014365777373313904e-01 2.008089572191238403e-01 4.976705461740493774e-02 9.017398208379745483e-02 -1.317906975746154785e-01 2.035094797611236572e-02 1.478433310985565186e-01 -4.022623226046562195e-02 -3.623278811573982239e-02 3.384677767753601074e-01 -2.706265151500701904e-01 1.060113459825515747e-01 -1.151435077190399170e-01 -1.101877987384796143e-01 -1.241025552153587341e-01 6.778230518102645874e-02 1.950690001249313354e-01 3.479489684104919434e-02 4.353030025959014893e-01 4.782476127147674561e-01 -1.031058728694915771e-01 -1.351810544729232788e-01 -1.834521815180778503e-02 -3.984685242176055908e-02 -1.426129341125488281e-01 7.665979862213134766e-02 -7.308164983987808228e-02 2.401941865682601929e-01 2.596973069012165070e-02 1.181894838809967041e-01
-3.829999268054962158e-02 1.304014772176742554e-01 -2.096419483423233032e-01 7.465811073780059814e-02 -8.612796664237976074e-02 2.596035599708557129e-02 -2.065065205097198486e-01 -1.943211108446121216e-01 2.725552022457122803e-01 -2.349707931280136108e-01 3.497569635510444641e-02 2.430700883269309998e-02 1.102715730667114258e-01 -1.111506223678588867e-01 1.099045872688293457e-01 6.766798347234725952e-02 -1.770579963922500610e-01 1.947590112686157227e-01 -4.856558144092559814e-02 -2.683018893003463745e-02 1.822072565555572510e-01 1.876266747713088989e-01 4.407221078872680664e-02 1.437619626522064209e-01 1.986904442310333252e-01 3.141728788614273071e-02 -1.139557082206010818e-02 4.124199748039245605e-01 5.391281098127365112e-02 2.777183353900909424e-01 1.612435132265090942e-01 4.369584619998931885e-01
-3.838840723037719727e-01 2.779753506183624268e-01 1.494604498147964478e-01 -3.956523910164833069e-02 2.451914399862289429e-01 1.832744926214218140e-01 -3.760195896029472351e-02 -7.294908910989761353e-02 2.166513353586196899e-01 -2.284884005784988403e-01 -1.194258257746696472e-01 5.136558040976524353e-02 1.770897060632705688e-01 -3.268206417560577393e-01 -1.091693118214607239e-01 -1.278954371809959412e-02 2.888051867485046387e-01 -3.114407695829868317e-02 1.327169388532638550e-01 -7.266878616064786911e-03 1.152157336473464966e-01 4.929764568805694580e-02 -2.597819268703460693e-02 8.961442857980728149e-02 -9.956868365406990051e-03 -2.545808441936969757e-02 5.490217357873916626e-02 4.255607128143310547e-01 -1.683602929115295410e-01 1.688790470361709595e-01 1.066907346248626709e-01 -7.174973934888839722e-02
-1.306354850530624390e-01 -3.099676966667175293e-02 4.538865387439727783e-02 4.342041537165641785e-02 1.151187270879745483e-01 4.947363585233688354e-02 -3.486187458038330078e-01 2.700476944446563721e-01 1.578446328639984131e-01 -1.500093042850494385e-01 8.667453192174434662e-03 1.129506304860115051e-01 2.895684838294982910e-01 6.047040224075317383e-02 2.892992496490478516e-01 1.303162872791290283e-01 4.815968498587608337e-02 4.102248847484588623e-01 2.519108727574348450e-02 -1.665900647640228271e-02 1.869826316833496094e-01 -1.243778914213180542e-01 -1.089779660105705261e-01 1.105168182402849197e-02 1.291601508855819702e-01 -7.952801138162612915e-02 -1.490058153867721558e-01 4.595071077346801758e-02 -2.555370330810546875e-01 3.670378327369689941e-01 -1.510025858879089355e-01 1.238879486918449402e-01
-8.539927005767822266e-02 -1.351535618305206299e-01 -7.602313905954360962e-02 3.837132453918457031e-02 2.681717872619628906e-01 1.185285001993179321e-01 -2.663477556779980659e-03 -2.929210960865020752e-01 2.257042825222015381e-01 -3.952301666140556335e-02 -7.862295955419540405e-02 -1.183026432991027832e-01 6.261137127876281738e-02 2.513788342475891113e-01 1.653092056512832642e-01 -2.218720018863677979e-01 1.634577661752700806e-01 3.421605825424194336e-01 1.751282811164855957e-01 -5.748413503170013428e-02 2.615097463130950928e-01 1.727582663297653198e-01 1.738219410181045532e-01 -1.104767620563507080e-01 2.188553810119628906e-01 -2.657214701175689697e-01 6.868879497051239014e-02 3.461636304855346680e-01 -2.687303908169269562e-02 -9.663527458906173706e-02 -7.439303398132324219e-02 4.471979290246963501e-02
6.144863367080688477e-02 -2.732704877853393555e-01 7.258156687021255493e-02 6.182964146137237549e-02 -1.843700557947158813e-02 6.711099296808242798e-02 -2.167190015316009521e-01 4.972056299448013306e-02 3.117876350879669189e-01 -1.260037571191787720e-01 8.384922891855239868e-02 4.248714745044708252e-01 2.157086431980133057e-01 2.821173891425132751e-02 1.345158368349075317e-01 6.662317365407943726e-02 7.812703400850296021e-02 1.432397663593292236e-01 1.752265989780426025e-01 -9.708900004625320435e-02 2.085534036159515381e-01 7.029299437999725342e-02 -1.416877061128616333e-01 1.670278906822204590e-01 -1.194021329283714294e-01 -8.863286674022674561e-02 -1.138219386339187622e-01 2.693175673484802246e-01 -1.079788804054260254e-01 3.881449699401855469e-01 -1.509364247322082520e-01 1.783808171749114990e-01
-6.736367940902709961e-02 2.021128982305526733e-01 9.411768615245819092e-02 -6.171482056379318237e-02 -2.520305104553699493e-03 1.134511828422546387e-01 -1.007370427250862122e-01 -2.929200883954763412e-03 -2.335452884435653687e-01 -2.116698473691940308e-01 -1.549177616834640503e-01 -4.588307440280914307e-02 -2.280564755201339722e-01 4.925937205553054810e-02 6.968063861131668091e-02 9.641135483980178833e-02 1.906759589910507202e-01 3.645055294036865234e-01 7.488454133272171021e-02 -7.778019458055496216e-02 5.419510006904602051e-01 7.216945290565490723e-02 -7.888795807957649231e-03 -2.383546158671379089e-02 8.831010013818740845e-02 -8.680534549057483673e-03 -1.053224876523017883e-01 1.951512843370437622e-01 7.142500486224889755e-03 3.373215720057487488e-02 -3.791893720626831055e-01 -2.059598714113235474e-01
-1.547369211912155151e-01 -4.260017350316047668e-02 -2.018024474382400513e-01 -1.526309400796890259e-01 -6.670601200312376022e-03 1.087838504463434219e-02 4.949567373842000961e-03 -1.786376535892486572e-02 1.629187911748886108e-01 -1.048402860760688782e-01 -4.627775400876998901e-02 -1.241490524262189865e-02 1.913932263851165771e-01 5.831238254904747009e-02 1.483600586652755737e-01 -3.734191134572029114e-02 2.035892903804779053e-01 2.390173822641372681e-01 3.322724401950836182e-01 -2.617499232292175293e-01 1.799044609069824219e-01 6.156716123223304749e-02 -4.753321036696434021e-02 -1.971520483493804932e-02 3.535026013851165771e-01 -3.166882991790771484e-01 -2.057416588068008423e-01 3.994744122028350830e-01 -1.442798823118209839e-01 -1.745865494012832642e-01 6.081179901957511902e-02 -8.937492966651916504e-02
-3.187244012951850891e-02 -5.514910817146301270e-02 -3.777686133980751038e-02 7.389643788337707520e-02 2.589547634124755859e-01 5.450968071818351746e-02 8.885493502020835876e-03 -1.726419329643249512e-01 2.410050109028816223e-02 1.958632469177246094e-02 1.754641234874725342e-01 1.638251990079879761e-01 2.633616626262664795e-01 1.904708594083786011e-01 -1.115695945918560028e-02 -1.275682747364044189e-01 1.831314712762832642e-01 2.037974894046783447e-01 2.953162789344787598e-01 -1.200981885194778442e-01 -4.771448299288749695e-02 1.142003908753395081e-01 -9.576126933097839355e-02 -4.206576943397521973e-02 1.910329312086105347e-01 -2.669070959091186523e-01 -4.507235425990074873e-04 4.313662648200988770e-01 -2.752571702003479004e-01 2.774882912635803223e-01 -1.012372449040412903e-01 -2.207377552986145020e-01
-9.507230669260025024e-02 -2.549148863181471825e-03 -1.538031399250030518e-01 -2.047234624624252319e-01 5.743315070867538452e-02 4.842043295502662659e-02 5.970641039311885834e-03 -1.419900357723236084e-02 8.949191309511661530e-03 -1.379385143518447876e-01 -1.123789846897125244e-01 -1.257110685110092163e-01 1.542987674474716187e-01 1.208689883351325989e-01 8.851313591003417969e-02 -1.834388375282287598e-01 2.713032960891723633e-01 1.095404326915740967e-01 6.842394918203353882e-02 -1.949102431535720825e-02 3.977063000202178955e-01 2.358142733573913574e-01 -8.653808385133743286e-02 2.981991469860076904e-01 2.632063925266265869e-01 -1.879389310488477349e-04 2.279205322265625000e-01 3.912495374679565430e-01 -2.280187457799911499e-01 -3.220818564295768738e-02 -2.304283380508422852e-01 1.038304418325424194e-01
6.560838967561721802e-02 -5.080178380012512207e-03 -5.579669959843158722e-03 -2.947134375572204590e-01 1.854742765426635742e-01 1.974350064992904663e-01 -1.635227650403976440e-01 4.189625382423400879e-03 1.348495334386825562e-01 -2.107772529125213623e-01 -1.526870951056480408e-02 1.781376451253890991e-01 1.236197799444198608e-01 1.896607428789138794e-01 6.706023216247558594e-02 -4.420153424143791199e-02 -1.294706463813781738e-01 2.257232666015625000e-01 -2.623931504786014557e-02 1.710579730570316315e-02 2.342918664216995239e-01 3.254817798733711243e-02 -2.334805764257907867e-02 4.294831752777099609e-01 -2.588514983654022217e-01 -1.292488425970077515e-01 -3.639734983444213867e-01 1.771188974380493164e-01 -1.508174091577529907e-01 2.584329247474670410e-01 6.220770627260208130e-02 7.585741579532623291e-02
-2.202821969985961914e-01 6.897794455289840698e-02 -2.505755126476287842e-01 -1.408309638500213623e-01 1.980109512805938721e-01 2.805585265159606934e-01 7.769889384508132935e-02 8.488956838846206665e-02 -8.371765911579132080e-02 -3.965969383716583252e-01 -7.405642420053482056e-02 3.034888952970504761e-02 -8.133641630411148071e-02 1.682985574007034302e-01 1.379574537277221680e-01 -5.629303678870201111e-02 2.450725585222244263e-01 2.784423828125000000e-01 -1.968142539262771606e-01 -1.573316752910614014e-01 8.925027400255203247e-02 9.579239785671234131e-02 2.023482024669647217e-01 1.426490694284439087e-01 9.517809748649597168e-02 -1.938816905021667480e-01 -1.424900740385055542e-01 3.010385036468505859e-01 7.845702767372131348e-02 2.091461420059204102e-01 -1.030458807945251465e-01 8.648348599672317505e-02
-1.629826873540878296e-01 -2.603402547538280487e-02 -1.097954735159873962e-01 2.395654469728469849e-01 6.820847839117050171e-02 7.887972891330718994e-02 -3.302554190158843994e-01 1.700699776411056519e-01 2.422152459621429443e-02 -2.594351768493652344e-01 -1.096373721957206726e-01 -2.112413644790649414e-01 -1.131822094321250916e-01 2.011355906724929810e-01 1.962236911058425903e-01 1.586386710405349731e-01 4.216856136918067932e-02 1.954301893711090088e-01 5.881724506616592407e-02 -2.062111049890518188e-01 1.569917500019073486e-01 1.523868292570114136e-01 -2.706345319747924805e-01 4.071840643882751465e-02 1.487797498703002930e-01 -1.502021998167037964e-01 -2.473679780960083008e-01 3.251201510429382324e-01 -1.339102685451507568e-01 2.623902261257171631e-01 -7.461655884981155396e-02 -1.765278354287147522e-02
1.217650920152664185e-01 1.347147822380065918e-01 -3.066239133477210999e-02 1.685965619981288910e-02 6.450720876455307007e-02 2.836879491806030273e-01 -4.819995537400245667e-02 -3.145627379417419434e-01 1.242760121822357178e-01 -2.866990566253662109e-01 5.710298940539360046e-02 -6.907260417938232422e-02 1.310681551694869995e-01 3.131869016215205193e-04 -2.248668111860752106e-02 -2.602929994463920593e-02 -2.784428894519805908e-01 2.462319582700729370e-01 -1.306026577949523926e-01 -1.196452379226684570e-01 -8.321504294872283936e-02 -4.643562063574790955e-02 1.437550336122512817e-01 -8.922197669744491577e-02 3.330537378787994385e-01 -2.363123297691345215e-01 -2.026308029890060425e-01 1.376925110816955566e-01 -3.889142572879791260e-01 1.686256825923919678e-01 2.052346020936965942e-01 -4.066810011863708496e-03
8.118657767772674561e-02 -7.701079547405242920e-02 -2.348438054323196411e-01 -3.078260421752929688e-01 -1.028252840042114258e-01 3.061815500259399414e-01 5.164072662591934204e-02 -1.916884779930114746e-01 9.184458851814270020e-02 -1.365279853343963623e-01 7.899276167154312134e-02 2.243718057870864868e-01 -2.252752482891082764e-01 -3.463979810476303101e-02 1.340878456830978394e-01 -5.989111214876174927e-02 2.999020516872406006e-01 2.084369361400604248e-01 -1.482366919517517090e-01 -5.132064223289489746e-02 1.818113923072814941e-01 1.142088696360588074e-02 5.314026772975921631e-02 6.172459572553634644e-02 1.976244337856769562e-02 -1.217786446213722229e-01 -4.155808985233306885e-01 2.055156826972961426e-01 -1.683768182992935181e-01 -1.930628865957260132e-01 -1.999174058437347412e-01 -5.562854930758476257e-02
-2.195164859294891357e-01 1.252402458339929581e-02 -1.701651811599731445e-01 -2.450733073055744171e-02 -1.221044063568115234e-01 -1.299940887838602066e-02 -3.707557916641235352e-02 -2.243350744247436523e-01 4.696527868509292603e-02 -3.041398525238037109e-01 -9.144181013107299805e-02 -1.159255281090736389e-01 -1.101167947053909302e-01 3.057751655578613281e-01 4.250945150852203369e-02 2.686639130115509033e-02 1.160297393798828125e-01 -3.949673380702733994e-03 -4.331801086664199829e-02 -3.538168370723724365e-01 3.154287636280059814e-01 1.725091189146041870e-01 -1.729849427938461304e-01 -5.575440824031829834e-02 2.231434881687164307e-01 -2.662553191184997559e-01 5.197322368621826172e-02 1.972807794809341431e-01 -1.398201882839202881e-01 6.537793576717376709e-02 -1.958834677934646606e-01 -3.214515149593353271e-01
5.912232398986816406e-02 3.444287180900573730e-02 8.473984152078628540e-02 1.349321305751800537e-01 1.866414546966552734e-01 8.096364140510559082e-02 1.732321642339229584e-02 -1.037494540214538574e-01 -5.545439943671226501e-02 -6.837922334671020508e-02 1.846055090427398682e-01 1.402197927236557007e-01 9.819632023572921753e-02 1.064514443278312683e-01 2.040505781769752502e-02 -3.035026835277676582e-03 3.535521924495697021e-01 -3.832796588540077209e-02 -1.491274684667587280e-02 1.024607568979263306e-01 5.007674694061279297e-01 -5.399858951568603516e-02 1.651061624288558960e-01 -1.270289570093154907e-01 1.639752238988876343e-01 -6.850531697273254395e-02 1.252904534339904785e-01 3.845822811126708984e-01 -3.911299705505371094e-01 1.198534145951271057e-01 1.166055798530578613e-01 1.555289775133132935e-01
4.110803827643394470e-02 2.547829039394855499e-02 7.180779427289962769e-02 6.082594767212867737e-02 -2.504299581050872803e-01 2.474399358034133911e-01 -8.613432943820953369e-02 -2.032054960727691650e-01 3.084294795989990234e-01 -2.965475916862487793e-01 1.095314975827932358e-03 1.621564328670501709e-01 -7.523814588785171509e-02 -2.107274234294891357e-01 -1.240280196070671082e-01 -5.046073347330093384e-02 -2.033447474241256714e-01 7.972721755504608154e-02 -1.763321310281753540e-01 -2.574984729290008545e-01 3.054008781909942627e-01 9.605866670608520508e-02 5.424225330352783203e-02 1.535691022872924805e-01 -1.146921608597040176e-02 -1.485002785921096802e-01 -1.708067655563354492e-01 2.352971881628036499e-01 -8.095500059425830841e-03 3.467374444007873535e-01 1.601465977728366852e-02 1.933677941560745239e-01
-5.840441957116127014e-02 -9.134739637374877930e-02 -5.194611847400665283e-02 -6.056863814592361450e-02 6.301153451204299927e-02 2.743459343910217285e-01 -1.197394132614135742e-01 -3.120450973510742188e-01 2.165080904960632324e-01 2.140405625104904175e-01 -4.811941459774971008e-02 -9.046106599271297455e-03 1.291235350072383881e-02 2.494515776634216309e-01 7.785031944513320923e-02 1.155327782034873962e-01 2.260289043188095093e-01 1.942608207464218140e-01 2.175903618335723877e-01 -1.386253088712692261e-01 1.738672554492950439e-01 2.905581891536712646e-01 -7.212257385253906250e-02 -1.834693998098373413e-01 1.224223971366882324e-01 1.271191239356994629e-02 1.031160354614257812e-01 2.735064029693603516e-01 -4.094029366970062256e-01 7.044392824172973633e-02 1.770737022161483765e-01 -2.495707757771015167e-02
-1.576016992330551147e-01 6.644954532384872437e-02 -1.971190981566905975e-02 -2.542527914047241211e-01 -1.537909656763076782e-01 2.867970056831836700e-02 -1.471298933029174805e-01 -3.359490334987640381e-01 5.283821374177932739e-02 5.979995802044868469e-02 -1.831822693347930908e-01 -3.043261915445327759e-02 4.529599472880363464e-02 -6.492418795824050903e-02 -9.275918453931808472e-02 -7.421443611383438110e-02 -1.523386240005493164e-01 1.893592923879623413e-01 -1.950773447751998901e-01 1.163766905665397644e-02 8.976425975561141968e-02 2.263061702251434326e-01 -3.757660510018467903e-03 -2.401165366172790527e-01 2.765000164508819580e-01 -3.538711369037628174e-01 -2.251415997743606567e-01 1.533331125974655151e-01 -3.999087214469909668e-01 1.782663464546203613e-01 3.406493365764617920e-02 -5.060932040214538574e-02
-2.655376195907592773e-01 -1.254372578114271164e-02 1.863560676574707031e-01 -1.154657378792762756e-01 -6.687320023775100708e-02 1.346431821584701538e-01 3.385550528764724731e-02 -2.978235483169555664e-01 5.534322187304496765e-02 -7.232945412397384644e-02 3.393902480602264404e-01 -1.241493076086044312e-01 7.005719840526580811e-02 -2.166133373975753784e-01 -1.392962783575057983e-01 1.656959578394889832e-02 6.988281384110450745e-03 2.144685089588165283e-01 -1.878639310598373413e-02 1.246619373559951782e-01 3.242876231670379639e-01 2.030314058065414429e-01 -6.564414501190185547e-02 2.183358818292617798e-01 1.899379491806030273e-01 -2.063002139329910278e-01 -5.470806360244750977e-02 1.554309129714965820e-01 -2.720084786415100098e-01 2.888791859149932861e-01 8.147224783897399902e-03 -1.866222769021987915e-01
2.570658177137374878e-02 -3.066523186862468719e-02 4.870019853115081787e-02 -1.285310834646224976e-01 1.347674056887626648e-02 4.559250175952911377e-02 3.446465358138084412e-02 -1.953758299350738525e-01 2.250134944915771484e-02 -1.552003920078277588e-01 8.231870085000991821e-02 -9.684395045042037964e-02 -4.267354309558868408e-02 2.593312561511993408e-01 -6.404179334640502930e-02 -2.018235325813293457e-01 3.350620865821838379e-01 4.383510947227478027e-01 3.417991995811462402e-01 4.442607611417770386e-02 1.698613762855529785e-01 1.685799658298492432e-01 -5.436800047755241394e-02 2.078952938318252563e-01 8.955977112054824829e-02 1.620197445154190063e-01 2.224506735801696777e-01 3.371895849704742432e-01 -1.089742332696914673e-01 1.482296288013458252e-01 -1.034084931015968323e-01 1.207071691751480103e-01
-1.876569390296936035e-01 2.679456770420074463e-01 -3.581414520740509033e-01 2.864356897771358490e-02 -4.639627039432525635e-02 1.054442897439002991e-01 3.835641080513596535e-03 -3.047967851161956787e-01 2.023377120494842529e-01 -3.759742379188537598e-01 2.121667377650737762e-02 -5.753951519727706909e-02 -7.946009933948516846e-02 1.330921649932861328e-01 2.498103678226470947e-01 2.294829040765762329e-01 1.906506866216659546e-01 3.539804369211196899e-02 -1.623930782079696655e-01 -4.505630582571029663e-02 2.081794440746307373e-01 -1.576301306486129761e-01 -1.834746897220611572e-01 1.391632556915283203e-01 9.345654398202896118e-02 -8.407733589410781860e-02 -1.560413688421249390e-01 1.191209778189659119e-01 -1.134232878684997559e-01 2.029328793287277222e-01 -1.406807303428649902e-01 -1.310236006975173950e-01
9.317420423030853271e-02 1.006223708391189575e-01 -3.254898190498352051e-01 -6.336605548858642578e-02 5.532479658722877502e-02 -2.707513980567455292e-02 -4.797837138175964355e-02 -1.981159150600433350e-01 3.675130754709243774e-02 8.316002786159515381e-02 -9.922668337821960449e-02 3.978879451751708984e-01 -3.388032913208007812e-01 2.497917786240577698e-02 2.868352830410003662e-01 -9.747527539730072021e-02 3.609715774655342102e-02 3.158882632851600647e-02 2.630434036254882812e-01 -2.128084748983383179e-01 3.188240230083465576e-01 2.269637137651443481e-01 -4.424965009093284607e-02 9.235938638448715210e-02 1.936814188957214355e-01 -1.465640664100646973e-01 -1.619611121714115143e-02 1.839377731084823608e-01 -1.525477766990661621e-01 2.124763727188110352e-01 -1.114532910287380219e-02 -1.465137489140033722e-02
-1.104694157838821411e-01 2.546048760414123535e-01 -1.052178367972373962e-01 -8.764728158712387085e-02 -4.791180416941642761e-02 1.470123827457427979e-01 -1.163777112960815430e-01 5.863398686051368713e-02 2.206252366304397583e-01 -2.565715610980987549e-01 -1.141442954540252686e-01 4.524029791355133057e-02 1.467690020799636841e-01 1.003020405769348145e-01 -1.470030248165130615e-01 1.114059537649154663e-01 2.464203089475631714e-01 2.065794467926025391e-01 2.004832476377487183e-01 -7.711616158485412598e-02 1.897951662540435791e-01 -8.096512407064437866e-02 -2.555637657642364502e-01 2.431955635547637939e-01 2.075678110122680664e-01 -1.681235283613204956e-01 -1.447607874870300293e-01 5.019691586494445801e-01 3.800639184191823006e-03 -7.386762648820877075e-02 -3.519503399729728699e-02 2.379048615694046021e-02
-1.379313319921493530e-01 2.136962711811065674e-01 1.279884278774261475e-01 -1.993144154548645020e-01 -2.664996981620788574e-01 1.811972707509994507e-01 4.376477096229791641e-03 -1.776099205017089844e-01 -1.172697823494672775e-02 -1.473070234060287476e-01 1.235199347138404846e-01 -5.125531926751136780e-03 4.911668598651885986e-02 -1.280605494976043701e-01 -2.429545074701309204e-01 -4.677693918347358704e-02 -8.246693760156631470e-02 1.304626315832138062e-01 -1.168947666883468628e-01 1.448010504245758057e-01 1.332200467586517334e-01 1.691099852323532104e-01 2.349817939102649689e-02 -6.666171550750732422e-02 3.947812020778656006e-01 -2.512588798999786377e-01 -3.270127475261688232e-01 1.702045053243637085e-01 -3.330301642417907715e-01 2.181038260459899902e-01 5.343795940279960632e-02 2.482868731021881104e-02
-8.297470211982727051e-02 -3.485980629920959473e-02 -2.935772538185119629e-01 -3.278335332870483398e-01 -5.911517143249511719e-02 9.942543506622314453e-02 -1.794701814651489258e-01 -2.136086523532867432e-01 -1.126410719007253647e-02 -3.611001372337341309e-01 -1.058126464486122131e-01 -8.860836736857891083e-03 1.243273317813873291e-01 2.398593127727508545e-01 2.240988761186599731e-01 -2.014447897672653198e-01 5.233680829405784607e-02 5.532919242978096008e-02 1.475542485713958740e-01 -6.018462404608726501e-02 2.126438319683074951e-01 -2.604908309876918793e-02 -2.208266779780387878e-02 -4.508503526449203491e-02 2.701554894447326660e-01 -2.196786738932132721e-02 -1.158629432320594788e-01 2.890353500843048096e-01 -1.479700803756713867e-01 -2.217325009405612946e-02 -3.563511371612548828e-01 4.492278397083282471e-02
9.772593528032302856e-02 -9.029696136713027954e-02 -4.488234817981719971e-01 -7.446356862783432007e-02 -1.940570324659347534e-01 8.475203812122344971e-02 -1.742090135812759399e-01 -1.687833517789840698e-01 3.939827904105186462e-02 -3.993802070617675781e-01 -1.722402423620223999e-01 -9.501560032367706299e-02 -5.050143226981163025e-02 -6.641682237386703491e-02 2.294227033853530884e-01 -1.028141751885414124e-01 1.447381377220153809e-01 2.027249485254287720e-01 5.350952595472335815e-02 2.644737064838409424e-02 4.165654778480529785e-01 1.570947170257568359e-01 1.680184854194521904e-03 -8.699569106101989746e-02 8.075220882892608643e-02 -8.524645864963531494e-02 -3.714692220091819763e-02 1.871295869350433350e-01 3.982490301132202148e-02 2.388260960578918457e-01 -1.391062885522842407e-01 -4.655051231384277344e-02
1.181536465883255005e-01 -8.040820807218551636e-02 3.183806538581848145e-01 2.572253942489624023e-01 -1.797247231006622314e-01 1.399800032377243042e-01 -1.583590172231197357e-02 -1.937335729598999023e-01 2.846266031265258789e-01 -8.375835418701171875e-02 9.027729928493499756e-02 1.942025274038314819e-01 2.074823081493377686e-01 2.547730505466461182e-01 2.850840389728546143e-01 -4.799790680408477783e-02 3.010630421340465546e-02 1.033598929643630981e-01 2.671006508171558380e-02 -7.488775253295898438e-02 2.361136674880981445e-01 1.666115075349807739e-01 2.333548665046691895e-02 -6.722704321146011353e-02 2.304783463478088379e-01 -2.684400677680969238e-01 -1.976995845325291157e-04 9.941916912794113159e-02 -3.272406458854675293e-01 1.155798062682151794e-01 2.685175649821758270e-02 -1.849917322397232056e-01
-3.068834543228149414e-01 1.181128621101379395e-01 -4.503893665969371796e-03 1.965046525001525879e-01 -1.219645142555236816e-01 1.076924726366996765e-01 -3.613370358943939209e-01 -2.191858589649200439e-01 7.035268843173980713e-02 -2.065223604440689087e-01 1.453385055065155029e-01 2.067472636699676514e-01 -4.291453957557678223e-02 -4.478280618786811829e-02 -5.031743645668029785e-02 -1.149711757898330688e-01 2.480750828981399536e-01 6.041925027966499329e-02 1.446326076984405518e-01 1.633655652403831482e-02 9.933246672153472900e-02 2.076537907123565674e-01 2.029138989746570587e-02 -2.164167016744613647e-01 -2.323192059993743896e-01 2.918496131896972656e-01 -1.094424277544021606e-01 1.741211116313934326e-01 -3.649272322654724121e-01 9.199634939432144165e-02 -8.287066966295242310e-02 -2.307635918259620667e-02
2.464880198240280151e-01 4.656576365232467651e-02 -2.956973314285278320e-01 -1.063769310712814331e-01 -5.831545684486627579e-03 7.846066355705261230e-02 -6.141891703009605408e-02 -3.859406113624572754e-01 1.935447454452514648e-01 -1.741954684257507324e-01 -2.302695214748382568e-01 6.003309041261672974e-02 3.684798255562782288e-02 -8.352299034595489502e-02 -1.243243366479873657e-01 -2.591778039932250977e-01 -1.026416290551424026e-02 3.568402677774429321e-02 9.970594197511672974e-02 2.532211132347583771e-03 3.151675462722778320e-01 4.268676042556762695e-01 -1.397849470376968384e-01 1.227025017142295837e-01 1.407414972782135010e-01 8.093258738517761230e-02 6.792085245251655579e-03 2.751724421977996826e-01 -1.582113057374954224e-01 -5.882426351308822632e-02 5.492497608065605164e-02 -5.398039892315864563e-02
4.655438661575317383e-02 -6.861864775419235229e-02 -1.733314692974090576e-01 1.148832887411117554e-01 -9.861331433057785034e-02 3.090378046035766602e-01 -1.598782390356063843e-01 -1.706925779581069946e-01 1.326944977045059204e-01 -3.017188012599945068e-01 -4.354997724294662476e-02 1.576512157917022705e-01 1.575348898768424988e-02 -1.204022485762834549e-02 -5.430083349347114563e-02 4.848298057913780212e-02 1.721205562353134155e-02 6.998957693576812744e-02 6.419323384761810303e-02 5.697422474622726440e-02 3.010118007659912109e-01 3.371706604957580566e-01 -6.816700845956802368e-02 9.509740024805068970e-02 -1.844311878085136414e-02 1.978279836475849152e-02 -2.964932024478912354e-01 5.739158485084772110e-03 -4.157622158527374268e-02 4.521244168281555176e-01 1.945443749427795410e-01 2.926809489727020264e-01
-8.971532434225082397e-02 2.911313474178314209e-01 -1.990903355181217194e-02 -1.119798198342323303e-01 -1.374651938676834106e-01 2.691358923912048340e-01 -2.062983661890029907e-01 -1.774073541164398193e-01 6.280402094125747681e-02 -1.821288019418716431e-01 -1.635459363460540771e-01 3.243424296379089355e-01 1.189081594347953796e-01 -4.362272918224334717e-01 -1.043354049324989319e-01 -4.460143297910690308e-02 2.786282636225223541e-02 2.496842890977859497e-01 -1.190635710954666138e-01 6.447975337505340576e-02 9.503860026597976685e-02 -1.402782797813415527e-01 -1.579929590225219727e-01 -4.219731781631708145e-03 1.258380562067031860e-01 1.843142658472061157e-01 -5.967453867197036743e-02 2.381850033998489380e-01 -2.076469361782073975e-01 1.269401907920837402e-01 -1.807840168476104736e-01 -7.327499985694885254e-02
-2.247786968946456909e-01 4.011999070644378662e-02 3.438917547464370728e-02 7.315713167190551758e-02 1.563997417688369751e-01 3.319783210754394531e-01 4.611205682158470154e-02 -2.616488039493560791e-01 2.259134352207183838e-01 3.415807150304317474e-03 1.467270702123641968e-01 4.096657335758209229e-01 7.831759750843048096e-02 8.011821657419204712e-02 2.981418510898947716e-03 1.689512431621551514e-01 1.102387756109237671e-01 3.941497504711151123e-01 1.679776757955551147e-01 -1.557445526123046875e-01 1.524361819028854370e-01 1.402322649955749512e-01 -1.067467853426933289e-01 -2.403885275125503540e-01 1.692610234022140503e-01 -1.797414571046829224e-01 -6.224752590060234070e-02 6.233033910393714905e-02 -1.871118135750293732e-02 -8.475639671087265015e-02 -1.031309813261032104e-01 1.887204498052597046e-01
-1.553448289632797241e-01 -5.815850943326950073e-02 -3.369466364383697510e-01 8.201165497303009033e-02 1.612334996461868286e-01 8.673047274351119995e-02 2.136417627334594727e-01 -1.357345134019851685e-01 1.249477639794349670e-01 -2.999026179313659668e-01 -3.293180093169212341e-02 1.684198379516601562e-01 2.903859913349151611e-01 1.346437335014343262e-01 -6.309183686971664429e-02 -2.712875306606292725e-01 9.600152820348739624e-02 1.628551930189132690e-01 5.665944144129753113e-02 4.241268336772918701e-02 6.489906925708055496e-03 6.265757977962493896e-02 -1.411387920379638672e-01 2.286593466997146606e-01 6.709378957748413086e-02 -2.099619805812835693e-01 -2.477044165134429932e-01 2.198882997035980225e-01 -1.913960278034210205e-01 1.453941464424133301e-01 -3.263692259788513184e-01 1.022308785468339920e-02
-2.130119651556015015e-01 1.504259854555130005e-01 -1.765561550855636597e-01 1.499048992991447449e-02 4.521347582340240479e-02 -1.768317222595214844e-01 -1.143173687160015106e-02 -3.317986801266670227e-02 3.185909986495971680e-02 -3.421397507190704346e-02 -3.522838279604911804e-02 -8.583550900220870972e-02 -4.948715679347515106e-03 -8.519911020994186401e-02 2.185784280300140381e-01 2.098698616027832031e-01 1.950132697820663452e-01 1.611106097698211670e-01 3.155272603034973145e-01 3.142507076263427734e-01 1.631001532077789307e-01 2.848866581916809082e-01 -1.519301682710647583e-01 -5.209427326917648315e-02 9.039960801601409912e-02 -1.068902090191841125e-01 -1.771163195371627808e-01 2.504242658615112305e-01 -2.024291753768920898e-01 4.079007804393768311e-01 -1.262006312608718872e-01 1.527496427297592163e-01
-1.342116296291351318e-01 2.630918622016906738e-01 -1.877190321683883667e-01 6.031994521617889404e-02 7.043804973363876343e-02 -1.502255648374557495e-01 -1.234731003642082214e-01 -4.066834226250648499e-02 -3.393991384655237198e-03 -2.243264168500900269e-01 -1.096734330058097839e-01 2.250698506832122803e-01 -1.823209971189498901e-01 1.077425628900527954e-01 9.524293243885040283e-02 2.389488816261291504e-01 1.106393337249755859e-01 1.193495616316795349e-01 6.383271515369415283e-02 -2.260268665850162506e-02 2.113617509603500366e-01 1.129380241036415100e-01 -2.488895654678344727e-01 3.255257010459899902e-01 2.292020767927169800e-01 -1.716737300157546997e-01 -3.660283386707305908e-01 1.197171285748481750e-01 -2.952452600002288818e-01 3.971398621797561646e-02 -4.886000230908393860e-02 1.660336405038833618e-01
-3.130300939083099365e-01 9.567785263061523438e-02 -1.581144332885742188e-02 3.342181146144866943e-01 1.947842985391616821e-01 2.518790066242218018e-01 9.243130683898925781e-02 -2.468080073595046997e-01 -6.170053780078887939e-02 -1.429923921823501587e-01 -5.112821608781814575e-02 2.358041256666183472e-01 9.675966203212738037e-02 -1.440682411193847656e-01 3.879596590995788574e-01 2.332511590793728828e-03 1.245855540037155151e-01 -5.722891539335250854e-02 2.408088929951190948e-02 -6.134493649005889893e-02 1.154894530773162842e-01 3.660340905189514160e-01 5.364917684346437454e-03 -3.301659226417541504e-02 2.062293142080307007e-01 -9.220408275723457336e-03 -1.710510812699794769e-02 6.971094012260437012e-02 -2.234824746847152710e-01 1.580757498741149902e-01 -2.107197046279907227e-01 9.097523987293243408e-02
-3.082008957862854004e-01 1.930622160434722900e-01 5.587697401642799377e-02 -1.164954975247383118e-01 -2.562429308891296387e-01 1.556625664234161377e-01 -1.119960620999336243e-01 -1.346578001976013184e-01 -8.876310288906097412e-02 9.095937758684158325e-02 2.120494097471237183e-01 -4.377946257591247559e-02 2.450864464044570923e-01 -3.703598305583000183e-02 -8.892910182476043701e-02 -7.109307497739791870e-02 -5.321972444653511047e-02 1.938915699720382690e-01 -6.092241778969764709e-02 -2.047116495668888092e-02 1.547370254993438721e-01 9.531319886445999146e-02 -2.589192688465118408e-01 -1.388198286294937134e-01 3.304111063480377197e-01 -2.780851721763610840e-01 -2.459022030234336853e-02 1.850216388702392578e-01 -3.412267565727233887e-01 2.370349466800689697e-01 9.855166077613830566e-02 -1.596039682626724243e-01
-9.716048091650009155e-02 -6.624063104391098022e-02 -1.369615942239761353e-01 5.984960123896598816e-02 -1.979585736989974976e-01 2.141826599836349487e-01 -1.689702123403549194e-01 -5.905329808592796326e-02 -7.682202011346817017e-02 -2.534970641136169434e-01 -2.658990025520324707e-01 1.581642776727676392e-01 2.074522338807582855e-02 4.677357897162437439e-02 -4.413732886314392090e-02 -3.437189385294914246e-02 2.295402437448501587e-01 1.501073241233825684e-01 1.744754612445831299e-01 -3.870087862014770508e-02 1.035008355975151062e-01 3.228343129158020020e-01 2.371793240308761597e-01 -2.458378672599792480e-01 2.778041660785675049e-01 -2.857503294944763184e-01 1.316439011134207249e-03 2.389689981937408447e-01 -1.501196622848510742e-02 2.777312397956848145e-01 7.132815569639205933e-02 -1.947671175003051758e-01
-2.371091395616531372e-01 9.641195833683013916e-02 -2.236129939556121826e-01 -1.712158024311065674e-01 -3.482488915324211121e-02 1.675637960433959961e-01 -7.355382293462753296e-02 -1.892411559820175171e-01 6.571618467569351196e-02 -9.302788972854614258e-02 4.218750447034835815e-02 1.075820550322532654e-01 -1.422201991081237793e-01 -3.939290344715118408e-01 -3.799517154693603516e-01 -2.112285643815994263e-01 3.523270413279533386e-02 3.900998532772064209e-01 -8.429565280675888062e-02 -4.751017317175865173e-02 1.600446403026580811e-01 4.087490215897560120e-02 1.273872852325439453e-01 1.063853278756141663e-01 1.078834980726242065e-01 -3.212312757968902588e-01 -1.489357501268386841e-01 9.132771193981170654e-02 -8.829168975353240967e-02 1.142985522747039795e-01 -1.286588236689567566e-02 9.975432604551315308e-02
9.480415284633636475e-02 -3.442166373133659363e-02 1.420290917158126831e-01 -5.685717985033988953e-02 3.834551572799682617e-01 3.180432319641113281e-02 1.525003183633089066e-02 -2.204378545284271240e-01 -1.145118251442909241e-01 6.700684782117605209e-03 1.159582510590553284e-01 1.859004646539688110e-01 1.032976657152175903e-01 -8.255366981029510498e-02 2.026017569005489349e-02 1.296684294939041138e-01 1.317240297794342041e-01 2.331481277942657471e-01 -7.353723794221878052e-02 5.886252224445343018e-02 2.481785863637924194e-01 1.904204636812210083e-01 8.829662203788757324e-02 -9.377215057611465454e-02 3.141950368881225586e-01 -2.294881790876388550e-01 9.484952688217163086e-02 3.216280043125152588e-01 -3.712859153747558594e-01 4.268824122846126556e-03 -1.625040173530578613e-01 -2.248272895812988281e-01
-1.541915684938430786e-01 1.108408570289611816e-01 6.451831758022308350e-02 9.003163129091262817e-02 -8.907639980316162109e-02 9.039080888032913208e-02 4.232786223292350769e-02 -5.489377677440643311e-02 1.713088601827621460e-01 -2.168018221855163574e-01 4.011055827140808105e-02 3.012391924858093262e-01 3.281863033771514893e-01 2.030141465365886688e-02 1.066749170422554016e-01 1.909397989511489868e-01 3.399849236011505127e-01 -5.337622761726379395e-02 8.243314176797866821e-02 3.751234710216522217e-02 1.675815731287002563e-01 -3.341771662235260010e-02 4.658738616853952408e-03 -2.215891033411026001e-01 2.923079431056976318e-01 5.343281477689743042e-02 -3.523584604263305664e-01 4.155672490596771240e-01 6.374028325080871582e-02 9.997699409723281860e-02 -4.329562559723854065e-02 -7.214508950710296631e-03
2.257101796567440033e-02 1.003659293055534363e-01 8.299967646598815918e-02 4.635550454258918762e-02 -1.314635276794433594e-01 -4.630210995674133301e-02 -6.095087528228759766e-02 -3.699495792388916016e-01 -1.003214996308088303e-02 -2.725403308868408203e-01 1.696357727050781250e-01 4.610418155789375305e-02 -4.316540807485580444e-02 -4.724738374352455139e-02 -2.522777318954467773e-01 -5.584191158413887024e-02 2.531164512038230896e-02 1.270899474620819092e-01 1.261410303413867950e-02 -2.359126657247543335e-01 2.759043574333190918e-01 -5.004123225808143616e-02 -1.898441016674041748e-01 -3.491165935993194580e-01 2.048461139202117920e-02 1.577809453010559082e-01 -3.089679777622222900e-01 2.534718513488769531e-01 -5.640357267111539841e-04 3.871794342994689941e-01 1.079697441309690475e-02 -5.586587823927402496e-03
1.990559324622154236e-02 -1.244874000549316406e-01 -4.339790344238281250e-02 3.173160948790609837e-04 -3.717564791440963745e-02 3.947869539260864258e-01 -2.789246616885066032e-03 -1.135774850845336914e-01 -1.352342870086431503e-02 -1.025958284735679626e-01 -1.078436151146888733e-01 2.873829007148742676e-01 -3.492465615272521973e-02 1.483670324087142944e-01 2.036221325397491455e-02 2.656366229057312012e-01 1.452925652265548706e-01 4.932027459144592285e-01 6.369377672672271729e-02 -2.016867510974407196e-02 2.724733948707580566e-01 1.981564313173294067e-01 -7.118960469961166382e-02 -2.340666204690933228e-01 1.797200739383697510e-01 -1.597520709037780762e-01 1.228061616420745850e-01 1.056757643818855286e-01 -2.572365403175354004e-01 -8.115637302398681641e-02 1.921753771603107452e-02 1.164412423968315125e-01
8.761212974786758423e-02 4.981900006532669067e-02 1.122021228075027466e-01 -2.401163280010223389e-01 -1.503117978572845459e-01 1.798750907182693481e-01 -2.070304006338119507e-01 -9.122630953788757324e-02 -6.196287646889686584e-02 -2.296893894672393799e-01 1.941323876380920410e-01 2.330341041088104248e-01 -3.017274662852287292e-02 1.558646708726882935e-01 -2.100377716124057770e-02 2.369716577231884003e-02 3.753707557916641235e-02 4.033156335353851318e-01 5.780712235718965530e-03 -1.907243579626083374e-01 3.782882988452911377e-01 7.308065891265869141e-02 -3.262555971741676331e-02 2.341104000806808472e-01 6.612844020128250122e-02 2.121369987726211548e-01 2.583299949765205383e-02 7.066588103771209717e-02 -1.209744215011596680e-01 5.968141555786132812e-02 -3.750959634780883789e-01 1.412166208028793335e-01
-3.432396948337554932e-01 1.261957436800003052e-01 1.272882074117660522e-01 -1.658647209405899048e-01 -1.669577062129974365e-01 8.580104261636734009e-02 7.452010363340377808e-02 -9.284630417823791504e-02 2.806434035301208496e-02 -1.599420756101608276e-01 1.927907168865203857e-01 1.312087923288345337e-01 -7.570432126522064209e-02 -4.272709786891937256e-01 -3.516694530844688416e-02 -5.582430586218833923e-02 -1.737201362848281860e-01 2.097269445657730103e-01 -3.620191663503646851e-02 3.854168206453323364e-02 2.577740550041198730e-01 5.124513804912567139e-02 -1.002759709954261780e-01 -1.939278393983840942e-01 2.817019224166870117e-01 -1.254978775978088379e-01 -2.399243861436843872e-01 1.145636197179555893e-02 -3.009605705738067627e-01 1.768660843372344971e-01 -1.382601857185363770e-01 -1.107587292790412903e-01
9.624106809496879578e-03 1.001519188284873962e-01 -1.258112862706184387e-02 2.944527752697467804e-02 2.035950273275375366e-01 4.160222411155700684e-02 -1.094405427575111389e-01 -7.763247936964035034e-02 1.507507860660552979e-01 -2.574202716350555420e-01 1.933679431676864624e-01 -2.699874937534332275e-01 -4.683515988290309906e-03 1.209375262260437012e-02 9.915738552808761597e-02 7.163482904434204102e-02 -2.589315226941835135e-05 3.983560502529144287e-01 2.450092583894729614e-01 -8.264754712581634521e-02 3.230108022689819336e-01 1.679365038871765137e-01 -4.722534120082855225e-02 -4.116937220096588135e-01 9.885400533676147461e-02 1.173550486564636230e-01 -1.002502515912055969e-01 -7.327557355165481567e-02 -6.929530203342437744e-02 2.275960147380828857e-01 -2.943091392517089844e-01 3.559405729174613953e-02
2.648040652275085449e-02 -6.300205737352371216e-02 -1.750787198543548584e-01 9.833448380231857300e-02 -1.193854734301567078e-01 3.487874269485473633e-01 -1.350043416023254395e-01 -2.863494455814361572e-01 1.484697461128234863e-01 -2.863334417343139648e-01 -1.565337181091308594e-02 1.229524519294500351e-02 -7.083829026669263840e-03 4.328376427292823792e-02 1.242360845208168030e-01 1.123380735516548157e-01 -6.988593935966491699e-02 2.124840170145034790e-01 -2.064937911927700043e-02 -8.396480232477188110e-02 2.940921187400817871e-01 3.556446433067321777e-01 9.009143710136413574e-02 -1.792539469897747040e-02 -4.380577057600021362e-02 1.302785575389862061e-01 -9.012798964977264404e-02 3.871935233473777771e-02 4.804434254765510559e-03 4.963666796684265137e-01 3.904443234205245972e-02 1.706252545118331909e-01
1.788731217384338379e-01 1.302664130926132202e-01 -9.051208198070526123e-02 -1.967640668153762817e-01 1.153570488095283508e-01 1.177141256630420685e-02 3.490606695413589478e-02 -3.494998812675476074e-01 1.904666274785995483e-01 -3.969899564981460571e-02 -2.187914215028285980e-02 3.806617259979248047e-01 -4.744909703731536865e-02 -1.091324910521507263e-01 1.542774140834808350e-01 -1.479490250349044800e-01 -2.666209638118743896e-01 6.265176087617874146e-02 4.678360745310783386e-02 -8.188152313232421875e-02 1.658237278461456299e-01 2.092226445674896240e-01 6.010632496327161789e-03 4.625467583537101746e-02 5.594378337264060974e-02 -8.611604571342468262e-02 1.486627459526062012e-01 3.015887439250946045e-01 -1.283727735280990601e-01 2.956196963787078857e-01 -2.932152748107910156e-01 -2.311368137598037720e-01
9.890191722661256790e-04 6.992594152688980103e-02 2.726357616484165192e-02 3.560413606464862823e-03 2.912784926593303680e-02 7.720958441495895386e-02 -1.067441403865814209e-01 -2.360982000827789307e-01 2.275516539812088013e-01 -2.227402478456497192e-01 -2.674425542354583740e-01 -1.396248787641525269e-01 -1.212286353111267090e-01 -2.258591055870056152e-01 -3.049496114253997803e-01 4.508068412542343140e-02 1.261610537767410278e-01 2.915966808795928955e-01 -1.422387212514877319e-01 -3.456787392497062683e-02 1.821314394474029541e-01 -5.500600486993789673e-02 2.179397046566009521e-01 1.441550999879837036e-02 1.164271533489227295e-01 -5.366618931293487549e-02 -1.658891439437866211e-01 1.693566590547561646e-01 -4.520325660705566406e-01 2.775430381298065186e-01 -1.193296723067760468e-02 8.270861208438873291e-02
-2.583835721015930176e-01 -1.290719360113143921e-01 2.242352664470672607e-01 -1.316423416137695312e-01 -8.155031502246856689e-02 2.117980420589447021e-01 -6.562655419111251831e-02 -4.099442660808563232e-01 5.706696212291717529e-02 -1.021201014518737793e-01 2.605906426906585693e-01 1.315390784293413162e-02 4.999362677335739136e-02 -1.934054046869277954e-01 -2.707102298736572266e-01 -1.559147536754608154e-01 -4.890146479010581970e-02 2.226010113954544067e-01 1.330116689205169678e-01 -1.544650346040725708e-01 2.844972908496856689e-01 7.643680274486541748e-02 -7.096382975578308105e-02 1.563577353954315186e-01 1.677843779325485229e-01 -1.710491776466369629e-01 -1.148480251431465149e-01 -2.740888856351375580e-02 -2.601846158504486084e-01 1.916191279888153076e-01 5.728099867701530457e-02 -1.304930150508880615e-01
-8.868455886840820312e-02 1.872867047786712646e-01 1.130943298339843750e-01 2.208215147256851196e-01 -7.069223374128341675e-02 4.752831161022186279e-02 -8.528739563189446926e-04 -3.726560473442077637e-01 -1.397890597581863403e-01 -3.470056131482124329e-02 -1.542982012033462524e-01 -4.404946416616439819e-02 -7.006864249706268311e-02 5.582666024565696716e-02 1.964661329984664917e-01 -7.201204448938369751e-02 -6.470439024269580841e-03 2.777097821235656738e-01 1.820732057094573975e-01 -6.326543539762496948e-02 -5.130153615027666092e-03 2.956542670726776123e-01 1.171577498316764832e-01 3.179268538951873779e-01 -2.256751619279384613e-02 -1.344566792249679565e-02 -2.417043000459671021e-01 4.718931913375854492e-01 -1.905324161052703857e-01 4.646407812833786011e-02 3.390979953110218048e-03 1.193573176860809326e-01
1.472131609916687012e-01 6.769371032714843750e-02 -7.213190197944641113e-02 -3.665943071246147156e-02 2.203771024942398071e-01 -1.373384743928909302e-01 4.644838720560073853e-02 -1.477206796407699585e-01 7.683321088552474976e-02 -3.504286408424377441e-01 1.667543649673461914e-01 -4.661435633897781372e-02 1.705517619848251343e-01 -4.239336773753166199e-02 -1.828191988170146942e-02 2.689436823129653931e-02 2.273270487785339355e-01 2.849054634571075439e-01 2.842470407485961914e-01 -1.296064555644989014e-01 -7.065017521381378174e-02 -9.119439125061035156e-02 -1.946370750665664673e-01 -2.475455701351165771e-01 1.779212653636932373e-01 -1.211855411529541016e-01 1.513704564422369003e-02 2.529509067535400391e-01 -3.708640933036804199e-01 2.421402931213378906e-01 -1.668609380722045898e-01 8.765196055173873901e-02
-7.032331079244613647e-02 1.311483979225158691e-01 2.042398415505886078e-02 8.824785798788070679e-02 1.521580964326858521e-01 1.314335167407989502e-01 -4.138664007186889648e-01 -1.459155976772308350e-01 9.224549680948257446e-02 1.386517882347106934e-01 2.498432435095310211e-02 9.525693953037261963e-02 2.782928943634033203e-01 5.592992529273033142e-02 2.759439125657081604e-02 -1.539748068898916245e-02 2.794890999794006348e-01 1.414413601160049438e-01 1.817992627620697021e-01 -2.148856818675994873e-01 1.511542350053787231e-01 6.729995459318161011e-02 -2.020933181047439575e-01 -2.621006369590759277e-01 -8.471024781465530396e-02 -1.363217979669570923e-01 1.282751560211181641e-01 3.934526741504669189e-01 -3.054845333099365234e-01 7.391327619552612305e-02 -2.894016727805137634e-02 8.208970725536346436e-02
-7.795017212629318237e-02 -4.163441807031631470e-02 2.325486764311790466e-02 -8.823520690202713013e-02 2.752822637557983398e-01 4.824864864349365234e-02 -4.422583580017089844e-01 -1.341735273599624634e-01 1.715406179428100586e-01 2.346482127904891968e-01 -1.678276658058166504e-01 5.030247196555137634e-02 6.208329647779464722e-02 3.995287045836448669e-02 6.535433977842330933e-02 -5.195068940520286560e-02 1.980329602956771851e-01 3.470407128334045410e-01 1.950595676898956299e-01 -1.086893528699874878e-01 1.894275844097137451e-01 2.115331739187240601e-01 -2.113751918077468872e-01 -2.133104801177978516e-01 7.725573331117630005e-02 -1.991542130708694458e-01 1.071286015212535858e-02 2.503117918968200684e-01 -1.791439503431320190e-01 1.325415819883346558e-01 -1.218831837177276611e-01 1.063713207840919495e-01
-3.385744392871856689e-01 2.203176468610763550e-01 1.454520970582962036e-01 -9.219452738761901855e-02 -8.653067052364349365e-02 1.325685083866119385e-01 -8.993831276893615723e-02 -2.003507316112518311e-01 1.689617335796356201e-01 -4.585426300764083862e-02 1.454865932464599609e-01 -3.674828261137008667e-02 4.010355845093727112e-02 -2.391732335090637207e-01 7.950475811958312988e-02 -3.168597519397735596e-01 1.927022635936737061e-02 1.029790285974740982e-02 7.665380835533142090e-02 -1.166527271270751953e-01 2.840341329574584961e-01 -2.535702586174011230e-01 -2.085065841674804688e-02 4.850766435265541077e-02 -4.972265660762786865e-02 -2.671842575073242188e-01 1.400971040129661560e-02 1.761037260293960571e-01 -3.430090248584747314e-01 1.333282291889190674e-01 -1.735604107379913330e-01 2.771891951560974121e-01
-4.732536152005195618e-03 1.328780502080917358e-02 -1.768421083688735962e-01 8.568897843360900879e-02 1.074350476264953613e-01 8.032304234802722931e-03 -3.086722195148468018e-01 5.985523760318756104e-02 -9.180252254009246826e-02 -3.804018199443817139e-01 6.069781631231307983e-02 -1.421611160039901733e-01 -2.188516259193420410e-01 3.679856657981872559e-02 4.910849034786224365e-03 -1.848520636558532715e-01 3.396736923605203629e-03 -7.966954726725816727e-04 2.714295387268066406e-01 -1.274473369121551514e-01 2.165409773588180542e-01 4.110251367092132568e-02 -1.729448288679122925e-01 8.650871366262435913e-02 3.311029374599456787e-01 -8.492857217788696289e-02 -1.038706377148628235e-01 4.593563079833984375e-01 -1.753855794668197632e-01 6.982340663671493530e-02 -1.489228159189224243e-01 -1.337565332651138306e-01
1.299434006214141846e-01 2.336112260818481445e-01 -2.525747716426849365e-01 1.765481382608413696e-01 -2.915659919381141663e-02 3.372414708137512207e-01 -2.997736334800720215e-01 -1.508807111531496048e-02 -1.127972304821014404e-01 -1.555063873529434204e-01 5.100436136126518250e-02 4.932885617017745972e-02 9.233164042234420776e-02 8.914667181670665741e-03 2.519684135913848877e-01 -1.522823721170425415e-01 1.287772059440612793e-01 4.058903753757476807e-01 9.906926751136779785e-02 -1.570223420858383179e-01 1.779782325029373169e-01 -8.933161199092864990e-02 -3.336924612522125244e-01 1.041197404265403748e-01 7.954433560371398926e-02 -5.653940886259078979e-02 -1.214029490947723389e-01 -1.386157516390085220e-02 -2.097666710615158081e-01 1.432645022869110107e-01 -1.054002046585083008e-01 1.180707365274429321e-01
-8.435849845409393311e-02 -1.477939356118440628e-02 -3.262422978878021240e-02 3.786568343639373779e-01 -4.518713802099227905e-02 -5.312781780958175659e-02 -9.786087274551391602e-02 -1.071745902299880981e-02 -8.682575821876525879e-02 -3.719407618045806885e-01 -4.810877435375005007e-04 4.716754704713821411e-02 4.125236719846725464e-02 -2.408624999225139618e-02 1.636424809694290161e-01 -7.462687790393829346e-02 -2.514266781508922577e-02 4.099368751049041748e-01 9.143368154764175415e-02 3.400696441531181335e-02 2.241469174623489380e-01 2.870820164680480957e-01 -2.332804054021835327e-01 -1.490654200315475464e-01 1.103359907865524292e-01 -3.991092368960380554e-02 3.219231590628623962e-02 1.663766205310821533e-01 1.210303157567977905e-01 4.383468627929687500e-01 -1.111806184053421021e-01 4.234635829925537109e-02
-1.044478118419647217e-01 8.609172701835632324e-02 -1.874159090220928192e-02 -3.294018208980560303e-01 -5.461498722434043884e-02 1.143702864646911621e-01 -8.405672758817672729e-02 -3.864739537239074707e-01 2.108374834060668945e-01 -2.042980343103408813e-01 -1.352658569812774658e-01 1.623173803091049194e-01 -1.425089389085769653e-01 -2.425143718719482422e-01 -5.014525353908538818e-02 -1.617635190486907959e-01 -8.633960783481597900e-02 1.945302933454513550e-01 1.409661211073398590e-02 1.477907598018646240e-01 1.848350018262863159e-01 1.930190175771713257e-01 -2.993264496326446533e-01 -5.113646388053894043e-02 1.098664477467536926e-01 1.676993519067764282e-01 2.473560906946659088e-02 4.077931344509124756e-01 3.277771174907684326e-02 -1.035714820027351379e-01 7.321546226739883423e-02 -8.038208633661270142e-02
-4.423086717724800110e-02 6.195034459233283997e-02 1.624680161476135254e-01 -1.310654878616333008e-01 2.314046025276184082e-01 -8.994528092443943024e-03 -8.567278832197189331e-02 -6.797116994857788086e-02 1.841282993555068970e-01 -1.002742908895015717e-02 8.019769936800003052e-02 3.475820124149322510e-01 1.435894370079040527e-01 1.566150486469268799e-01 1.893582493066787720e-01 -1.435394734144210815e-01 2.105289250612258911e-01 3.363041579723358154e-01 2.804071605205535889e-01 -2.802688181400299072e-01 -4.047705233097076416e-02 5.655838176608085632e-02 -1.366840302944183350e-02 -1.082558706402778625e-01 -3.758300095796585083e-02 -1.620768159627914429e-01 -1.300342082977294922e-01 3.151458799839019775e-01 -8.370474725961685181e-02 3.289209008216857910e-01 2.402733312919735909e-03 1.781411319971084595e-01
-6.283744424581527710e-02 -2.291225828230381012e-02 5.715580657124519348e-02 -1.084336489439010620e-01 1.253703981637954712e-01 1.114677190780639648e-01 -5.480902791023254395e-01 -1.202354356646537781e-01 9.227908402681350708e-02 1.923144906759262085e-01 1.427444070577621460e-01 7.871683686971664429e-02 1.780537068843841553e-01 1.912269741296768188e-01 1.394703835248947144e-01 -9.826990962028503418e-02 2.343939840793609619e-01 1.992753595113754272e-01 1.000591181218624115e-02 -3.234111517667770386e-02 2.057079672813415527e-01 1.336112916469573975e-01 -1.178924068808555603e-01 -2.576614916324615479e-01 1.106206625699996948e-01 -4.402358457446098328e-02 -1.631242781877517700e-02 3.853390812873840332e-01 -2.558379173278808594e-01 2.088956721127033234e-02 6.637871731072664261e-03 5.415908619761466980e-02
2.872075140476226807e-02 2.577857971191406250e-01 -1.485026180744171143e-01 7.720898371189832687e-03 -4.885936900973320007e-02 2.171986699104309082e-01 1.278247497975826263e-02 -2.303020805120468140e-01 6.420861184597015381e-02 -1.281689703464508057e-01 1.988999843597412109e-01 -1.689890325069427490e-01 1.692591309547424316e-01 9.068331867456436157e-02 -3.442854434251785278e-02 -1.240125149488449097e-01 -1.492118686437606812e-01 2.190019637346267700e-01 1.637893319129943848e-01 4.849534481763839722e-02 3.186880052089691162e-01 -4.535640403628349304e-02 8.893463015556335449e-02 1.488635241985321045e-01 6.239879876375198364e-03 1.816657483577728271e-01 -4.002167582511901855e-01 1.703029572963714600e-01 -2.230513989925384521e-01 1.644717603921890259e-01 -2.501112222671508789e-02 3.646899163722991943e-01
1.391911059617996216e-01 -7.689803838729858398e-02 2.217765450477600098e-01 1.101139839738607407e-02 -1.824383139610290527e-01 1.565551906824111938e-01 -5.729738250374794006e-02 -1.240764036774635315e-01 2.458352446556091309e-01 -1.682766377925872803e-01 -2.280067354440689087e-01 1.739830076694488525e-01 1.484410464763641357e-01 1.632561981678009033e-01 4.719455242156982422e-01 2.286217408254742622e-03 1.231190562248229980e-01 2.676226794719696045e-01 -9.328666329383850098e-02 -2.010593116283416748e-01 1.611902564764022827e-01 -3.997677564620971680e-02 -4.133165255188941956e-02 2.705114893615245819e-02 1.469258219003677368e-01 -8.341220021247863770e-02 -3.593626022338867188e-01 -4.414254799485206604e-02 -1.564286351203918457e-01 1.779128760099411011e-01 -1.055231094360351562e-01 -1.169622913002967834e-01
-1.361590772867202759e-01 1.175333857536315918e-01 -9.901668131351470947e-02 4.130749031901359558e-02 1.019149422645568848e-01 9.783724695444107056e-02 -2.533750534057617188e-01 -3.111800253391265869e-01 -3.610911965370178223e-02 -8.111432194709777832e-02 -1.175808310508728027e-01 4.443684592843055725e-02 1.876316528068855405e-04 -2.816915512084960938e-01 3.568556606769561768e-01 4.154045134782791138e-02 1.364779919385910034e-01 2.201446443796157837e-01 4.399053454399108887e-01 -1.029146686196327209e-01 1.774128824472427368e-01 1.877586990594863892e-01 -9.319680929183959961e-02 -7.197950035333633423e-02 1.002549603581428528e-01 -5.202833563089370728e-02 -7.652468234300613403e-02 -1.534633934497833252e-01 -2.004141807556152344e-01 1.739937365055084229e-01 -2.462483644485473633e-01 -1.341784596443176270e-01
-6.313666701316833496e-02 1.473221778869628906e-01 -1.770473420619964600e-01 -1.621307134628295898e-01 -9.293552488088607788e-02 -1.629314012825489044e-02 -1.972822286188602448e-02 -2.315546572208404541e-02 -8.760521560907363892e-02 -1.369375288486480713e-01 2.537747621536254883e-01 -7.224185764789581299e-02 3.830863162875175476e-02 -1.401506960391998291e-01 -3.689236640930175781e-01 -2.248630821704864502e-01 3.471833840012550354e-02 1.738364547491073608e-01 -1.306000500917434692e-01 5.462203919887542725e-02 2.749179005622863770e-01 1.652117967605590820e-01 -1.206872165203094482e-01 -1.134469173848628998e-02 2.722415328025817871e-01 -3.194407224655151367e-01 -1.825442016124725342e-01 2.185532152652740479e-01 -2.341568320989608765e-01 3.118343949317932129e-01 9.778645634651184082e-02 1.229371726512908936e-01
-1.077035292983055115e-01 9.277853369712829590e-02 2.054740190505981445e-01 -4.616794735193252563e-02 1.590822637081146240e-01 4.665579181164503098e-03 -1.490692347288131714e-01 4.380013793706893921e-03 7.591192424297332764e-02 1.134036630392074585e-01 1.847307980060577393e-01 3.448891341686248779e-01 2.271399646997451782e-01 2.451204061508178711e-01 2.626233100891113281e-01 -6.041186302900314331e-02 2.126081138849258423e-01 2.799709141254425049e-01 8.359102159738540649e-02 -2.467537485063076019e-02 -3.351863007992506027e-03 5.439677089452743530e-02 -1.028709039092063904e-01 -1.660567969083786011e-01 1.248441562056541443e-01 -1.366828531026840210e-01 -1.999438405036926270e-01 3.719030022621154785e-01 -1.495339870452880859e-01 3.397325873374938965e-01 -8.659252524375915527e-02 4.162602871656417847e-02
-2.769277989864349365e-02 9.360243380069732666e-02 -2.000744342803955078e-01 -2.862532995641231537e-02 1.269981414079666138e-01 2.035163193941116333e-01 1.602451056241989136e-01 2.615908533334732056e-02 3.724948689341545105e-02 -9.855546057224273682e-02 -5.889559909701347351e-02 3.214987218379974365e-01 1.031780689954757690e-01 -1.202371269464492798e-01 2.539191246032714844e-01 -2.434155791997909546e-01 -1.463734060525894165e-01 1.207685172557830811e-01 1.819431036710739136e-01 -1.123538613319396973e-01 3.899579346179962158e-01 1.759018450975418091e-01 2.247171401977539062e-01 -1.401316523551940918e-01 1.803413331508636475e-01 -1.111964657902717590e-01 1.854005903005599976e-01 2.390204221010208130e-01 5.882529541850090027e-02 3.407618701457977295e-01 -4.027032107114791870e-02 8.049759268760681152e-02
-3.288683891296386719e-01 -2.146898657083511353e-01 -1.367525309324264526e-01 -9.306419640779495239e-02 5.786614120006561279e-02 1.870356947183609009e-01 -1.041239723563194275e-01 -8.814892172813415527e-02 1.588068455457687378e-01 -2.226520329713821411e-01 -1.984309852123260498e-01 1.777134984731674194e-01 -1.504891961812973022e-01 -5.819241702556610107e-02 2.109751850366592407e-01 -2.059986591339111328e-01 6.552816927433013916e-02 2.430411428213119507e-01 7.069958746433258057e-02 1.919291913509368896e-01 1.828453689813613892e-01 -2.333505824208259583e-02 -7.580024749040603638e-02 2.642752826213836670e-01 -1.718812882900238037e-01 -1.926724798977375031e-02 -2.130748480558395386e-01 -1.217146031558513641e-02 -3.463763892650604248e-01 1.608873009681701660e-01 -2.572526037693023682e-01 -2.128439210355281830e-02
1.686814241111278534e-02 -1.667712181806564331e-01 3.739453852176666260e-02 1.117523685097694397e-01 2.825251221656799316e-01 1.841569691896438599e-01 2.330513745546340942e-01 -5.007018893957138062e-02 1.321778148412704468e-01 -1.846126317977905273e-01 5.283480882644653320e-02 2.872623205184936523e-01 2.376866526901721954e-02 -2.130066417157649994e-02 9.438640624284744263e-02 6.695555895566940308e-02 2.811384797096252441e-01 2.311740219593048096e-01 1.536968052387237549e-01 -2.107922583818435669e-01 2.123766988515853882e-01 1.220319196581840515e-01 -1.948582530021667480e-01 2.697928547859191895e-01 -6.107937917113304138e-02 -4.764750599861145020e-02 -1.508922223001718521e-02 1.668224930763244629e-01 -3.510032892227172852e-01 2.897204160690307617e-01 -1.466075479984283447e-01 -4.694440960884094238e-02
-9.319446235895156860e-02 1.334952563047409058e-02 -1.353242546319961548e-01 -4.684100449085235596e-01 2.073509395122528076e-01 2.677717804908752441e-01 -1.221247315406799316e-01 1.475456207990646362e-01 1.333477050065994263e-01 -2.390174418687820435e-01 1.159228459000587463e-01 2.381968349218368530e-01 1.884369254112243652e-01 2.223491966724395752e-01 -1.532330811023712158e-01 -1.778259426355361938e-01 1.656060069799423218e-01 1.761525124311447144e-01 -1.541891228407621384e-02 -2.874641306698322296e-02 2.977211773395538330e-01 -1.442639678716659546e-01 -5.821555480360984802e-02 1.357255578041076660e-01 4.207680374383926392e-02 1.330937258899211884e-02 -1.700994819402694702e-01 1.365931779146194458e-01 -2.603539526462554932e-01 6.789129972457885742e-02 -4.113338363822549582e-04 6.470345705747604370e-02
-7.716066390275955200e-02 2.512058019638061523e-01 -1.475881934165954590e-01 -3.233061404898762703e-03 8.304222137667238712e-04 5.214142426848411560e-02 -1.152525544166564941e-01 -3.193139135837554932e-01 2.568035125732421875e-01 -1.112986952066421509e-01 -5.859071016311645508e-02 1.419769674539566040e-01 1.684454381465911865e-01 -1.770608425140380859e-01 -6.785453855991363525e-02 3.408325836062431335e-02 2.354420721530914307e-01 -7.009433954954147339e-02 1.912546455860137939e-01 1.530492752790451050e-01 -1.140193417668342590e-01 2.692762315273284912e-01 1.242638602852821350e-01 9.038260206580162048e-03 -1.480282396078109741e-01 -3.788607195019721985e-02 -2.146536856889724731e-01 3.657902777194976807e-01 -3.769291341304779053e-01 2.272289097309112549e-01 -4.683711379766464233e-02 5.708336830139160156e-02
-1.136516258120536804e-01 2.292124330997467041e-01 -2.638844540342688560e-03 -1.686289757490158081e-01 2.492136135697364807e-02 -1.236139144748449326e-02 1.620215177536010742e-01 -3.928109705448150635e-01 1.827080249786376953e-01 -2.294094711542129517e-01 1.689099073410034180e-01 2.312431037425994873e-01 -8.625032752752304077e-02 -1.250138133764266968e-01 -2.845663726329803467e-01 -7.392127066850662231e-02 -4.595476016402244568e-02 2.467588037252426147e-01 -5.300188437104225159e-03 -9.754710644483566284e-02 6.592895835638046265e-02 -1.435470022261142731e-02 -4.614302143454551697e-02 -3.401067852973937988e-01 -1.420204490423202515e-01 4.524245113134384155e-02 -2.052267491817474365e-01 2.561542987823486328e-01 -2.221565693616867065e-01 2.477625906467437744e-01 -1.056741997599601746e-01 2.226314507424831390e-02
-1.340202987194061279e-01 1.833042651414871216e-01 -6.095258891582489014e-02 -1.303961426019668579e-01 1.378337293863296509e-01 2.624912559986114502e-01 -3.729146718978881836e-02 2.174160927534103394e-01 2.512170374393463135e-01 -3.823215961456298828e-01 2.662170305848121643e-02 -6.838427484035491943e-02 2.100020498037338257e-01 1.203477978706359863e-01 8.494613319635391235e-02 -6.276900321245193481e-02 6.126326322555541992e-02 6.940022110939025879e-03 -5.001235380768775940e-02 -1.720541715621948242e-01 4.604783952236175537e-01 4.888591356575489044e-03 1.663472154177725315e-03 8.368982374668121338e-02 -1.009188368916511536e-01 -2.718336582183837891e-01 -3.008646368980407715e-01 1.222963631153106689e-01 -5.699357390403747559e-02 9.114228934049606323e-02 5.780722200870513916e-02 2.175481170415878296e-01
5.212648957967758179e-02 -2.135453969240188599e-01 -2.636179886758327484e-02 -1.948219388723373413e-01 -3.215604647994041443e-02 -3.221003338694572449e-02 -2.690664827823638916e-01 -2.783195972442626953e-01 1.553027182817459106e-01 -2.773723900318145752e-01 -9.614375978708267212e-02 1.561533510684967041e-01 8.639381825923919678e-02 -2.507498860359191895e-01 2.103217542171478271e-01 -1.402016133069992065e-01 3.957891836762428284e-03 2.066716849803924561e-01 -5.238592624664306641e-03 -2.395292967557907104e-01 1.894628107547760010e-01 -1.584710925817489624e-01 7.073973119258880615e-02 1.236750856041908264e-01 1.315717697143554688e-01 -3.315312042832374573e-02 -1.597996652126312256e-01 4.510672688484191895e-01 -1.916037350893020630e-01 -9.705024957656860352e-02 1.462271716445684433e-02 -1.303678750991821289e-01
1.568704284727573395e-02 -2.112020850181579590e-01 -3.117515891790390015e-02 1.623442396521568298e-02 1.285711675882339478e-01 1.332185715436935425e-01 -3.345334436744451523e-03 -2.070575058460235596e-01 1.026436686515808105e-01 -2.325237095355987549e-01 1.021053642034530640e-01 1.243616193532943726e-01 7.007702440023422241e-02 3.205074071884155273e-01 -4.578584339469671249e-03 -2.249601632356643677e-01 3.107377141714096069e-02 2.680717408657073975e-01 2.318470627069473267e-01 -2.608641982078552246e-01 4.127577878534793854e-03 1.880240142345428467e-01 -1.929913759231567383e-01 1.780183017253875732e-01 -3.731108829379081726e-02 5.224915966391563416e-02 1.840892583131790161e-01 3.264002203941345215e-01 -2.544790804386138916e-01 3.227235376834869385e-01 -6.874796003103256226e-02 1.042610332369804382e-01
1.801316440105438232e-01 2.289037406444549561e-01 3.180043771862983704e-02 -3.216573894023895264e-01 4.484706372022628784e-02 1.758331954479217529e-01 -2.868396937847137451e-01 -2.433687150478363037e-01 -2.965072169899940491e-02 -1.191215217113494873e-01 -1.266616433858871460e-01 1.077716611325740814e-02 -2.186922915279865265e-02 -4.529564455151557922e-02 1.771832555532455444e-01 4.202001169323921204e-02 1.310442239046096802e-01 3.650741279125213623e-01 -9.158308058977127075e-02 1.240348294377326965e-01 4.082458913326263428e-01 2.814764380455017090e-01 -3.149255812168121338e-01 9.711635112762451172e-02 -4.901936650276184082e-02 5.307323485612869263e-02 4.514105990529060364e-02 -5.691824108362197876e-02 -1.296467781066894531e-01 1.070965155959129333e-01 -3.279602527618408203e-02 -2.741006202995777130e-02
-6.082528829574584961e-02 -8.434084057807922363e-02 -1.324869692325592041e-01 3.518343269824981689e-01 -2.589123882353305817e-02 8.507955074310302734e-02 -8.769060671329498291e-02 -9.024665690958499908e-03 1.243830770254135132e-01 -1.616711318492889404e-01 2.569133881479501724e-03 -2.170742303133010864e-02 1.167121455073356628e-01 -1.854848861694335938e-01 1.029735580086708069e-01 1.557556688785552979e-01 1.727397739887237549e-01 2.789566814899444580e-01 2.818121910095214844e-01 8.796983957290649414e-02 9.946408867835998535e-02 4.031005799770355225e-01 -4.432291164994239807e-02 -3.519624099135398865e-02 8.721555024385452271e-02 9.711726009845733643e-02 -3.448226153850555420e-01 1.511382162570953369e-01 -7.629772275686264038e-02 3.335492312908172607e-01 -2.256526052951812744e-01 -1.000594571232795715e-01
-1.264459937810897827e-01 1.913149505853652954e-01 -1.246366370469331741e-02 3.298237221315503120e-03 9.617239981889724731e-02 3.766010329127311707e-02 -2.596001923084259033e-01 -3.361355513334274292e-02 3.337787836790084839e-02 -7.183926552534103394e-02 7.514758408069610596e-02 2.345051169395446777e-01 -2.812989354133605957e-01 1.158244609832763672e-01 -1.639223992824554443e-01 3.129367530345916748e-02 -1.900317221879959106e-01 1.330472826957702637e-01 1.442004889249801636e-01 1.771994121372699738e-02 3.040007650852203369e-01 5.331706404685974121e-01 -1.134509518742561340e-01 -2.018323391675949097e-01 -1.375312358140945435e-02 8.764766901731491089e-02 -1.946735382080078125e-01 1.490752398967742920e-01 -4.953846707940101624e-02 2.604060173034667969e-01 4.862321913242340088e-02 1.868338733911514282e-01
-7.215815782546997070e-02 2.802804708480834961e-01 3.290031105279922485e-02 -9.354840964078903198e-02 -2.888798015192151070e-03 5.894800275564193726e-02 7.465932518243789673e-02 -2.803596258163452148e-01 1.119556799530982971e-01 -6.318295747041702271e-02 9.517614543437957764e-02 1.096203625202178955e-01 6.904905289411544800e-02 -3.155979812145233154e-01 -1.483308076858520508e-01 -6.990013178437948227e-03 1.209869012236595154e-01 2.655361294746398926e-01 -1.814571171998977661e-01 -2.509891390800476074e-01 2.807605862617492676e-01 2.235764265060424805e-01 -1.170289143919944763e-01 -1.184444129467010498e-01 4.051565825939178467e-01 -1.370421610772609711e-02 -8.966340124607086182e-02 1.113089099526405334e-01 -2.259239368140697479e-02 2.122479081153869629e-01 5.056715756654739380e-02 2.902219891548156738e-01
-1.860695630311965942e-01 1.023819372057914734e-01 2.383922189474105835e-01 -9.027572721242904663e-02 -9.811533242464065552e-02 1.138203963637351990e-01 -9.718050807714462280e-02 -2.307744771242141724e-01 -4.808795452117919922e-02 2.570219337940216064e-02 2.872734069824218750e-01 -4.842070862650871277e-02 8.165446668863296509e-02 -1.489493697881698608e-01 -1.735432893037796021e-01 -1.281832009553909302e-01 -2.638419531285762787e-02 2.110123336315155029e-01 6.139845401048660278e-02 1.760709285736083984e-01 1.715195477008819580e-01 2.501636743545532227e-01 -1.947129368782043457e-01 -7.691149413585662842e-02 2.721576988697052002e-01 -3.116181194782257080e-01 -2.478435039520263672e-01 2.525449395179748535e-01 -2.454370111227035522e-01 1.815893203020095825e-01 9.566004574298858643e-02 -1.637667715549468994e-01
-5.052114278078079224e-02 -1.496006548404693604e-01 2.411535978317260742e-01 -1.218477338552474976e-01 1.226977482438087463e-01 3.178478777408599854e-01 2.916499599814414978e-02 -1.289712041616439819e-01 9.793085604906082153e-02 -6.088168546557426453e-02 -1.380863040685653687e-01 1.737119108438491821e-01 -2.331557273864746094e-01 4.317762553691864014e-01 -4.871058091521263123e-02 7.552971690893173218e-02 8.921905606985092163e-02 1.214791238307952881e-01 9.163723886013031006e-02 -9.731960296630859375e-02 3.439686298370361328e-01 1.382766962051391602e-01 -6.786942481994628906e-02 -5.315894633531570435e-02 2.527960240840911865e-01 -1.330248266458511353e-01 -3.426880575716495514e-03 2.466046661138534546e-01 -3.433570265769958496e-01 4.634049534797668457e-02 2.627449110150337219e-02 9.207095950841903687e-02
-1.536848843097686768e-01 2.413507699966430664e-01 -2.370023578405380249e-01 -1.452376842498779297e-01 -1.630316823720932007e-01 -1.090599149465560913e-01 -1.589401364326477051e-01 5.813064426183700562e-02 -3.728834539651870728e-02 -1.486881226301193237e-01 2.723126113414764404e-02 2.198790013790130615e-01 2.460157871246337891e-01 1.823876798152923584e-02 9.648103266954421997e-02 -1.476420313119888306e-01 2.014321088790893555e-01 2.593575716018676758e-01 1.906020790338516235e-01 -3.353794515132904053e-01 1.807248592376708984e-01 4.332230985164642334e-02 4.206249490380287170e-02 -2.752261236310005188e-03 1.667828708887100220e-01 -2.939948141574859619e-01 -2.429434508085250854e-01 2.544986307621002197e-01 -1.633336395025253296e-01 -1.733738183975219727e-01 3.369519487023353577e-02 1.425649374723434448e-01
-9.016193449497222900e-02 4.273955710232257843e-04 -2.800645828247070312e-01 -2.409839928150177002e-01 -9.629397839307785034e-02 2.038831561803817749e-01 -1.601239591836929321e-01 -1.043478772044181824e-01 -2.166030369699001312e-02 -4.403562545776367188e-01 -1.435472071170806885e-01 1.938010565936565399e-02 1.009364202618598938e-01 8.448894321918487549e-02 6.560981273651123047e-02 -2.986851930618286133e-01 1.810203120112419128e-02 -6.181636126711964607e-04 6.610685586929321289e-02 -1.952966907992959023e-03 2.793769538402557373e-01 -8.863393962383270264e-02 -1.128839850425720215e-01 -1.185573488473892212e-01 2.824002504348754883e-01 -8.554028347134590149e-03 7.051947712898254395e-02 3.994569182395935059e-01 3.856037044897675514e-03 -4.262748174369335175e-03 -2.301671653985977173e-01 1.643287390470504761e-01
-9.793676435947418213e-02 1.585195958614349365e-01 -3.666025772690773010e-02 -2.019092738628387451e-01 1.435689479112625122e-01 1.351532191038131714e-01 -3.113946914672851562e-01 1.083920001983642578e-01 -3.792486712336540222e-02 -2.945148050785064697e-01 -1.736853569746017456e-01 -7.054586708545684814e-02 1.180746126919984818e-02 1.893173605203628540e-01 -1.147406175732612610e-01 -3.898810967803001404e-02 -1.472898274660110474e-01 2.820179462432861328e-01 2.349893935024738312e-02 -1.123118028044700623e-01 4.217387139797210693e-01 -1.070457920432090759e-01 7.168193906545639038e-02 1.203285008668899536e-01 1.703692227602005005e-02 -6.398554146289825439e-02 -2.329287081956863403e-01 2.565541863441467285e-01 6.657262146472930908e-02 2.264588326215744019e-01 -2.281949520111083984e-01 -2.144882977008819580e-01
-3.463853150606155396e-02 -1.749812066555023193e-02 -1.741157323122024536e-01 4.951374977827072144e-02 -1.231501623988151550e-02 8.430404216051101685e-02 3.291736841201782227e-01 4.428392648696899414e-02 1.870823055505752563e-01 -2.494017928838729858e-01 -1.371947228908538818e-01 2.020013779401779175e-01 1.212046295404434204e-01 1.428806483745574951e-01 8.735057711601257324e-02 7.474206387996673584e-02 2.423699647188186646e-01 7.030046731233596802e-02 1.769429147243499756e-01 -3.428098186850547791e-02 1.414279788732528687e-01 -4.105328768491744995e-02 -1.635859608650207520e-01 6.264175474643707275e-02 1.283436268568038940e-01 -1.721018552780151367e-02 -3.102800250053405762e-01 2.698298692703247070e-01 -2.700699567794799805e-01 4.134986698627471924e-01 -2.217848896980285645e-01 1.245082914829254150e-01
-1.419983431696891785e-02 -2.680281177163124084e-02 -3.128708302974700928e-01 -1.812890768051147461e-01 -2.883052267134189606e-02 -1.391161382198333740e-01 -1.737243980169296265e-01 -1.762642711400985718e-01 3.077162206172943115e-01 -1.686629205942153931e-01 1.273106038570404053e-01 -3.939776867628097534e-02 2.040739059448242188e-01 -3.806833550333976746e-02 1.746780574321746826e-01 -2.259920388460159302e-01 1.434547547250986099e-02 1.510397493839263916e-01 -1.732524484395980835e-02 -1.251078248023986816e-01 1.931990832090377808e-01 -1.015150099992752075e-01 1.436987221240997314e-01 2.638039365410804749e-02 3.136159777641296387e-01 1.449016761034727097e-02 -3.253323435783386230e-01 3.518876433372497559e-01 -2.674742341041564941e-01 -7.652246952056884766e-02 7.890635728836059570e-02 3.889610618352890015e-02
-1.531010866165161133e-01 4.358584433794021606e-02 -8.298630267381668091e-02 -2.145757675170898438e-01 2.271121926605701447e-02 1.602747440338134766e-01 2.354034185409545898e-01 -1.365093439817428589e-01 1.877376586198806763e-01 -1.383144408464431763e-01 1.019788309931755066e-01 2.339298725128173828e-01 1.770893037319183350e-01 2.404328808188438416e-02 -2.043539583683013916e-01 -2.545625567436218262e-01 -2.405088394880294800e-01 2.038056850433349609e-01 -9.073677659034729004e-02 1.159102171659469604e-01 3.475885391235351562e-01 3.246149793267250061e-02 8.619533479213714600e-02 1.664164364337921143e-01 -6.850028783082962036e-02 -3.556706011295318604e-02 -3.552202582359313965e-01 1.974048167467117310e-01 -2.208858579397201538e-01 1.447753608226776123e-01 9.456076472997665405e-02 -1.887645721435546875e-01
3.457003459334373474e-02 5.706720799207687378e-02 -1.151667460799217224e-01 1.302837729454040527e-01 4.444365575909614563e-02 2.273575365543365479e-01 -1.525585167109966278e-02 -7.104858011007308960e-02 1.007510572671890259e-01 -1.926731169223785400e-01 -2.767013013362884521e-01 1.282789260149002075e-01 -8.514885604381561279e-02 -3.918299823999404907e-02 2.754361927509307861e-01 -5.256596021354198456e-03 2.095749229192733765e-01 3.197539150714874268e-01 4.335633814334869385e-01 -6.251662224531173706e-02 3.568323850631713867e-01 2.712951004505157471e-01 2.450969256460666656e-02 6.069219857454299927e-02 1.538475900888442993e-01 6.414189934730529785e-02 -3.212468028068542480e-01 -1.812800765037536621e-02 3.003371134400367737e-02 3.896111622452735901e-02 2.877293154597282410e-02 -5.973955988883972168e-02
4.838950000703334808e-03 -4.715795442461967468e-02 -4.055473580956459045e-02 5.747508257627487183e-02 1.875741481781005859e-01 1.041712462902069092e-01 -3.177036941051483154e-01 -6.891307979822158813e-02 1.290299594402313232e-01 2.085495293140411377e-01 -4.413576424121856689e-02 1.524900048971176147e-01 2.460580170154571533e-01 5.516067519783973694e-02 -5.461199209094047546e-03 -3.934157267212867737e-02 3.865385055541992188e-02 2.984936535358428955e-01 2.441717386245727539e-01 -1.046532765030860901e-01 3.162084817886352539e-01 1.105537936091423035e-01 -3.043068945407867432e-01 -2.374108135700225830e-01 6.075598299503326416e-02 -3.504670038819313049e-02 6.908357888460159302e-02 3.936219215393066406e-01 -2.601502239704132080e-01 5.238338932394981384e-02 2.602386521175503731e-03 1.821430623531341553e-01
2.110158354043960571e-01 -6.792073696851730347e-02 -3.151457756757736206e-02 3.545678779482841492e-02 -2.733423709869384766e-01 2.616768777370452881e-01 -4.821097478270530701e-03 -2.047768235206604004e-01 2.459289729595184326e-01 -3.933367505669593811e-02 -1.421735882759094238e-01 1.146116405725479126e-01 2.636842131614685059e-01 -7.663393020629882812e-02 -7.098181545734405518e-02 -7.878272235393524170e-02 -1.753783971071243286e-01 3.360741958022117615e-02 -1.117692589759826660e-01 7.703795284032821655e-02 2.892466485500335693e-01 2.103917896747589111e-01 5.585815291851758957e-03 2.421069890260696411e-02 4.224711060523986816e-01 -2.951821684837341309e-01 -6.098098307847976685e-02 6.564053893089294434e-02 -2.613388001918792725e-01 8.616251498460769653e-02 -2.280933558940887451e-01 3.444180637598037720e-02
-3.561499714851379395e-02 2.035173326730728149e-01 -1.890415400266647339e-01 4.053601250052452087e-02 -1.167466714978218079e-01 1.365308016538619995e-01 -2.881451547145843506e-01 -2.401257306337356567e-01 7.092670351266860962e-02 -3.621660470962524414e-01 -1.746551841497421265e-01 2.600022125989198685e-03 -1.107060983777046204e-01 1.226438283920288086e-01 3.188322484493255615e-01 9.985581785440444946e-02 2.639487981796264648e-01 1.162011399865150452e-01 2.650049626827239990e-01 -1.808622926473617554e-01 2.120399177074432373e-01 5.711908265948295593e-02 3.271991759538650513e-02 -1.467913575470447540e-02 2.712412476539611816e-01 -3.030340000987052917e-02 -1.952501386404037476e-02 2.712981998920440674e-01 8.588669821619987488e-03 -9.760803729295730591e-02 -2.025195807218551636e-01 8.146270364522933960e-02
-1.847611814737319946e-01 7.830779999494552612e-03 2.425911426544189453e-01 -2.242273278534412384e-02 -2.167614400386810303e-01 -3.937135264277458191e-02 -1.609985977411270142e-01 -3.563509285449981689e-01 -2.282852120697498322e-02 -6.673157960176467896e-02 1.815133690834045410e-01 8.247341960668563843e-02 3.780126199126243591e-02 -1.190776228904724121e-01 -5.044982582330703735e-02 -3.225847184658050537e-01 2.834821585565805435e-03 1.012830361723899841e-01 5.986643955111503601e-02 -8.554195612668991089e-02 5.193507671356201172e-01 3.201949223875999451e-02 4.764069616794586182e-02 3.503995016217231750e-02 1.414916068315505981e-01 -3.048188984394073486e-01 -9.377849102020263672e-02 -1.567318849265575409e-02 -3.134228885173797607e-01 -4.442842677235603333e-02 -2.697661705315113068e-02 1.405108869075775146e-01
-1.020000427961349487e-01 -2.968398295342922211e-02 -3.173444867134094238e-01 -1.819086261093616486e-02 -1.456078141927719116e-01 5.157226324081420898e-02 -1.235706657171249390e-01 -1.844653338193893433e-01 9.084722399711608887e-02 -3.718099370598793030e-02 -3.253104537725448608e-02 1.218970492482185364e-01 -6.521703302860260010e-02 5.817794799804687500e-02 -2.191219627857208252e-01 6.352886557579040527e-02 -2.566910088062286377e-01 2.842344343662261963e-01 -1.212937086820602417e-01 3.175245225429534912e-01 3.404990732669830322e-01 8.975502848625183105e-02 -5.228615831583738327e-03 -1.506888959556818008e-02 5.954062193632125854e-02 -4.373474046587944031e-02 1.266332268714904785e-01 4.681206941604614258e-01 -8.639597892761230469e-02 2.423226684331893921e-01 -6.982247531414031982e-02 1.764167100191116333e-01
-3.253884315490722656e-01 9.248787909746170044e-02 -3.117923997342586517e-02 1.374063342809677124e-01 3.271645009517669678e-01 9.920990467071533203e-02 -2.263507060706615448e-02 -2.482603192329406738e-01 4.872540757060050964e-02 -4.346676543354988098e-02 1.349988877773284912e-01 1.769302487373352051e-01 2.638555765151977539e-01 -8.843656629323959351e-02 2.207570523023605347e-01 1.771328598260879517e-01 1.650384664535522461e-01 6.555695831775665283e-02 -1.907932311296463013e-01 -1.903383135795593262e-01 5.017890781164169312e-02 2.573631107807159424e-01 5.414426326751708984e-02 1.227427870035171509e-01 2.852875888347625732e-01 -8.243137598037719727e-02 7.286261022090911865e-02 2.715848684310913086e-01 -2.463471591472625732e-01 9.108134359121322632e-02 -2.092767357826232910e-01 -6.633196771144866943e-02
-2.696949243545532227e-01 1.246107295155525208e-01 -4.107386991381645203e-02 -2.418359927833080292e-02 1.805918216705322266e-01 1.439168751239776611e-01 -1.418334096670150757e-01 -1.081888824701309204e-01 3.479188382625579834e-01 -8.242300897836685181e-02 -1.560372114181518555e-02 5.144566670060157776e-02 -2.867858298122882843e-02 9.501335769891738892e-02 -1.475137919187545776e-01 1.842161715030670166e-01 -9.845150262117385864e-02 5.860907956957817078e-02 1.206270232796669006e-01 1.583046317100524902e-01 3.922724723815917969e-01 3.347865045070648193e-01 -2.157590538263320923e-01 -2.967184484004974365e-01 1.655116975307464600e-01 -1.432954519987106323e-01 -1.631653904914855957e-01 -6.667161732912063599e-02 -7.409004867076873779e-02 1.845801323652267456e-01 -2.335671484470367432e-01 -4.049432277679443359e-02
-3.379619419574737549e-01 -8.536280691623687744e-02 1.157784983515739441e-01 -5.597360432147979736e-02 -1.095307543873786926e-01 1.301769614219665527e-01 9.986481815576553345e-02 -3.847295939922332764e-01 2.030283063650131226e-01 -1.287794113159179688e-01 3.907856047153472900e-01 -8.695161342620849609e-02 3.043841384351253510e-02 -4.414267838001251221e-02 -2.980308420956134796e-02 -5.037228390574455261e-02 -7.650066912174224854e-02 2.010517120361328125e-01 -8.217155188322067261e-02 1.086608469486236572e-01 1.965404003858566284e-01 1.921453326940536499e-01 -2.113613039255142212e-01 -9.252305328845977783e-02 7.635229080915451050e-02 -2.146734744310379028e-01 -2.213431000709533691e-01 2.038321942090988159e-01 -2.007432281970977783e-01 2.368711382150650024e-01 7.953432202339172363e-02 -1.088271141052246094e-01
-2.393822669982910156e-01 -1.028376147150993347e-01 -5.190934240818023682e-02 -1.989443302154541016e-01 2.486717402935028076e-01 4.949616491794586182e-01 8.062405884265899658e-02 -2.556051909923553467e-01 1.561122387647628784e-01 -4.486674070358276367e-02 2.792553603649139404e-02 1.668313294649124146e-01 5.415151827037334442e-03 -2.218039706349372864e-02 1.358392462134361267e-02 -8.422127366065979004e-02 3.002032935619354248e-01 1.679165959358215332e-01 2.196070998907089233e-01 -3.347253799438476562e-01 1.358882039785385132e-01 7.810287922620773315e-02 -7.023887336254119873e-02 -2.084717750549316406e-01 -7.715569436550140381e-02 -4.305499419569969177e-02 -4.519378021359443665e-02 1.829245984554290771e-01 -1.182625889778137207e-01 1.303151845932006836e-01 1.372158527374267578e-01 6.115298718214035034e-02
1.060684025287628174e-01 5.062265694141387939e-02 1.528188139200210571e-01 2.318521775305271149e-02 -2.968578413128852844e-02 1.600620448589324951e-01 -1.274856030941009521e-01 1.329725533723831177e-01 9.057231247425079346e-02 -1.968026906251907349e-01 2.916140258312225342e-01 -1.517584323883056641e-01 1.716673523187637329e-01 2.490292936563491821e-01 1.875693798065185547e-01 1.412690579891204834e-01 2.549193501472473145e-01 3.019131720066070557e-01 1.259024292230606079e-01 -2.250414639711380005e-01 3.197035789489746094e-01 4.643867537379264832e-02 -1.542257517576217651e-01 -9.681737422943115234e-02 2.024112502112984657e-03 -2.727130055427551270e-01 -3.441509306430816650e-01 1.028022468090057373e-01 -2.153258956968784332e-02 1.805244237184524536e-01 -5.729074776172637939e-02 1.885851658880710602e-02
1.152244396507740021e-02 2.063428312540054321e-01 -1.623508483171463013e-01 -1.878615841269493103e-02 5.382072925567626953e-02 1.046933904290199280e-01 -7.894682139158248901e-02 -4.647044837474822998e-01 -1.253811269998550415e-01 -1.559203416109085083e-01 -5.957292392849922180e-02 -4.860725626349449158e-02 4.603624716401100159e-02 -4.637869447469711304e-02 2.135288268327713013e-01 -2.569163143634796143e-01 -5.399669706821441650e-02 1.263041347265243530e-01 -2.807257138192653656e-02 1.440536826848983765e-01 3.208200037479400635e-01 -2.352836169302463531e-02 3.499506413936614990e-01 8.761096745729446411e-02 3.663441911339759827e-02 -2.150203883647918701e-01 1.318016946315765381e-01 3.384193480014801025e-01 1.729192584753036499e-02 2.764755487442016602e-01 1.225606910884380341e-02 4.830630123615264893e-02
-1.822060942649841309e-01 2.540389895439147949e-01 -4.381275922060012817e-02 -8.179589360952377319e-02 2.900777161121368408e-01 3.484455123543739319e-02 -1.989816427230834961e-01 1.197566278278827667e-02 6.426992267370223999e-02 -1.751624792814254761e-01 -1.042352616786956787e-01 1.189184263348579407e-01 -5.064118653535842896e-02 3.679068088531494141e-01 3.343075886368751526e-02 -2.480564415454864502e-01 2.938914895057678223e-01 4.108763039112091064e-01 8.759258687496185303e-02 -1.479599475860595703e-01 1.938878186047077179e-02 2.623234987258911133e-01 -2.054048031568527222e-01 1.440723240375518799e-01 1.696032583713531494e-01 2.586341649293899536e-02 -2.281571477651596069e-01 1.460976153612136841e-02 -3.176562860608100891e-02 7.739233225584030151e-02 -5.042844265699386597e-02 -5.601617507636547089e-03
-1.315966695547103882e-01 8.533501625061035156e-02 3.697167336940765381e-02 1.772375106811523438e-01 4.976734891533851624e-02 1.376552879810333252e-01 9.524018503725528717e-03 -3.947285115718841553e-01 1.253198236227035522e-01 -1.146372780203819275e-01 -2.112802416086196899e-01 1.579902693629264832e-02 -8.978007733821868896e-02 7.351531833410263062e-02 2.822198569774627686e-01 -5.695987865328788757e-02 2.322273850440979004e-01 5.003480911254882812e-01 2.622836530208587646e-01 -7.994557172060012817e-02 2.750532925128936768e-01 8.758292347192764282e-02 -2.177643589675426483e-02 -4.980327188968658447e-02 3.159778714179992676e-01 2.032959647476673126e-02 2.651146426796913147e-02 7.858816534280776978e-02 5.358893051743507385e-02 -1.145917698740959167e-01 -7.918157428503036499e-02 7.193381898105144501e-03
4.443531110882759094e-02 -1.888170093297958374e-01 -6.097824126482009888e-02 -8.845464885234832764e-02 2.173056453466415405e-01 5.742264911532402039e-02 9.626304358243942261e-02 -2.215781956911087036e-01 1.586072593927383423e-01 -5.052679032087326050e-02 2.563005387783050537e-01 1.219666823744773865e-01 -1.052556112408638000e-01 1.565954685211181641e-01 5.162209738045930862e-03 -3.094497025012969971e-01 1.149819567799568176e-01 3.974585533142089844e-01 1.745220422744750977e-01 -1.928844898939132690e-01 2.415822353214025497e-03 1.100458651781082153e-01 -1.418640911579132080e-01 -1.079195737838745117e-02 8.469369262456893921e-02 -1.589544415473937988e-01 1.512780934572219849e-01 2.981545925140380859e-01 -1.518530249595642090e-01 2.661154568195343018e-01 -2.980868518352508545e-01 6.418121606111526489e-02
-6.175171956419944763e-02 4.292911663651466370e-02 -5.984755232930183411e-02 -1.610898375511169434e-01 -8.982381224632263184e-02 -1.728862076997756958e-01 3.232022002339363098e-02 -2.959336936473846436e-01 -4.945323243737220764e-02 -1.419635713100433350e-01 -1.135190501809120178e-01 8.229776471853256226e-02 -3.498138487339019775e-02 2.085675001144409180e-01 6.278930604457855225e-02 -3.932633399963378906e-01 1.867502629756927490e-01 1.206249967217445374e-01 -4.820964485406875610e-02 1.183909550309181213e-01 2.854202985763549805e-01 1.791597306728363037e-01 9.517731145024299622e-03 -1.947454363107681274e-01 1.136898770928382874e-01 -2.686557359993457794e-02 -1.240661740303039551e-01 3.475002646446228027e-01 -2.216341495513916016e-01 -6.268310546875000000e-02 -3.664288818836212158e-01 1.954187601804733276e-01
-1.457247734069824219e-01 2.462441623210906982e-01 -7.775363326072692871e-02 3.039629757404327393e-01 9.408619254827499390e-02 1.983376443386077881e-01 -1.874817609786987305e-01 -2.316849306225776672e-03 5.120262503623962402e-02 1.308630779385566711e-02 9.444315731525421143e-02 1.001076027750968933e-01 -2.036608308553695679e-01 -2.460500039160251617e-02 1.678226888179779053e-01 -4.643591120839118958e-02 1.155185550451278687e-01 2.783878333866596222e-02 2.880796492099761963e-01 2.228195816278457642e-01 1.438997387886047363e-01 4.156160056591033936e-01 -1.041384190320968628e-01 8.000758290290832520e-02 1.017044335603713989e-01 7.048793137073516846e-02 -1.527656614780426025e-01 2.375390380620956421e-01 -1.260455995798110962e-01 3.450322151184082031e-01 7.012858986854553223e-02 -2.232293039560317993e-01
-2.209281772375106812e-01 1.764613240957260132e-01 -9.306139498949050903e-02 -1.445143073797225952e-01 1.885149925947189331e-01 2.804776728153228760e-01 -3.431436121463775635e-01 -3.127115964889526367e-01 3.139598965644836426e-01 -3.467600047588348389e-02 -8.849167823791503906e-02 1.086410582065582275e-01 -9.843091666698455811e-02 2.884993143379688263e-02 -3.145420253276824951e-01 2.580891251564025879e-01 1.076899543404579163e-01 -6.007831916213035583e-02 -3.392826393246650696e-02 4.025404900312423706e-02 2.254359722137451172e-01 7.517877966165542603e-02 -1.397588551044464111e-01 -1.216367483139038086e-01 1.764359027147293091e-01 -1.863225400447845459e-01 -2.078184485435485840e-01 2.771213650703430176e-02 -1.256614774465560913e-01 1.654901057481765747e-01 -3.589570894837379456e-02 4.736505076289176941e-02
-3.092125058174133301e-01 1.164634153246879578e-01 2.784426696598529816e-02 -1.984369754791259766e-02 -1.609802246093750000e-01 2.447201609611511230e-01 -6.107981130480766296e-02 -1.498539000749588013e-01 2.047542780637741089e-01 -1.337911933660507202e-01 4.324771761894226074e-01 -6.083695963025093079e-02 1.382874399423599243e-01 -2.883604168891906738e-01 1.488078981637954712e-01 -1.448339819908142090e-01 -1.774046123027801514e-01 2.580012679100036621e-01 2.545170253142714500e-03 1.086511556059122086e-02 2.941605448722839355e-01 6.369785964488983154e-02 5.280854180455207825e-02 -4.004801809787750244e-02 1.004288643598556519e-01 -1.012620851397514343e-01 -2.222580090165138245e-02 1.603468507528305054e-01 -6.320507079362869263e-02 1.522551923990249634e-01 1.475065201520919800e-01 -3.050993084907531738e-01
1.314344108104705811e-01 5.848411470651626587e-02 1.688579283654689789e-02 -3.987976908683776855e-02 7.789900153875350952e-02 3.729657232761383057e-01 4.201484471559524536e-02 -1.238125413656234741e-01 8.120733499526977539e-02 -3.925373852252960205e-01 1.386496424674987793e-01 3.588218241930007935e-02 9.331710636615753174e-02 -1.589826047420501709e-01 -1.080211251974105835e-01 4.441640339791774750e-03 9.342638403177261353e-02 2.452902942895889282e-01 -1.697284169495105743e-02 -2.680632770061492920e-01 2.108487933874130249e-01 3.690990507602691650e-01 1.026749536395072937e-01 -2.341013401746749878e-01 8.034519851207733154e-02 -1.243481412529945374e-02 -2.610111236572265625e-01 -1.257049292325973511e-01 -8.254904299974441528e-02 2.911345362663269043e-01 4.935026168823242188e-02 1.291227340698242188e-01
-6.674856692552566528e-02 1.590267419815063477e-01 1.605172269046306610e-02 1.103648170828819275e-01 -3.925582766532897949e-02 9.659832715988159180e-02 -6.362345069646835327e-02 -1.702681332826614380e-01 1.964973509311676025e-01 -2.129115909337997437e-01 -1.626817137002944946e-01 -1.498998254537582397e-01 -1.682926900684833527e-02 -3.855969011783599854e-01 -2.814946174621582031e-01 -1.327380351722240448e-02 1.436984539031982422e-01 3.580592572689056396e-01 -1.211931928992271423e-01 -6.416285037994384766e-02 2.824343442916870117e-01 1.817371696233749390e-02 2.198997735977172852e-01 1.069591417908668518e-01 2.202390283346176147e-01 -1.517675817012786865e-01 -1.977368444204330444e-01 -4.180897772312164307e-02 -3.160288929939270020e-01 1.497223675251007080e-01 3.652613377198576927e-03 1.019676327705383301e-01
-1.799048781394958496e-01 1.099194660782814026e-01 -9.169805794954299927e-02 -2.152559347450733185e-02 1.773269176483154297e-01 4.409391060471534729e-02 1.075019016861915588e-01 -1.243687327951192856e-02 1.222109273076057434e-01 -2.591941058635711670e-01 5.332664772868156433e-02 -1.142147257924079895e-01 -3.987642005085945129e-02 4.114670455455780029e-01 5.781824886798858643e-02 -1.064740195870399475e-01 2.458881437778472900e-01 3.596243858337402344e-01 2.964330911636352539e-01 -9.045651555061340332e-02 1.480144858360290527e-01 2.132319360971450806e-01 3.331933915615081787e-02 4.123209044337272644e-02 1.412147730588912964e-01 8.163484930992126465e-02 1.869054697453975677e-02 3.896078169345855713e-01 -8.444878458976745605e-02 1.235036998987197876e-01 -1.487855166196823120e-01 1.967116147279739380e-01
-8.620822429656982422e-02 -1.545183509588241577e-01 -1.484484523534774780e-01 -3.268770575523376465e-01 1.731726154685020447e-02 3.231499195098876953e-01 -4.817626252770423889e-02 -3.607267141342163086e-02 1.247265636920928955e-01 -3.274120688438415527e-01 -4.511453676968812943e-03 8.737740665674209595e-02 -9.370318800210952759e-02 4.001533240079879761e-02 1.618797518312931061e-02 -6.263800710439682007e-02 1.875951588153839111e-01 1.759655624628067017e-01 3.856355324387550354e-02 1.486532539129257202e-01 4.609279632568359375e-01 -1.059003025293350220e-01 -1.632292270660400391e-01 1.208887249231338501e-01 -2.396430820226669312e-01 -1.716345101594924927e-01 1.683866791427135468e-02 4.994890838861465454e-02 -3.278250992298126221e-01 3.966793790459632874e-02 -1.780052781105041504e-01 -3.766518458724021912e-02
-1.529593952000141144e-02 8.271737024188041687e-03 3.200010862201452255e-03 1.395974308252334595e-01 1.051912456750869751e-01 1.646293252706527710e-01 -5.143690109252929688e-02 -1.338776051998138428e-01 2.283160537481307983e-01 4.827908240258693695e-03 1.403195559978485107e-01 1.690272539854049683e-01 2.001003026962280273e-01 2.392866313457489014e-01 6.399405747652053833e-02 -1.137181073427200317e-01 3.769721090793609619e-01 1.098025217652320862e-01 2.760903239250183105e-01 -2.548519670963287354e-01 4.410377889871597290e-02 2.346729934215545654e-01 -7.549551874399185181e-02 -1.535942219197750092e-02 -2.988819777965545654e-02 -3.559711202979087830e-02 1.351845413446426392e-01 4.384614229202270508e-01 -2.951746284961700439e-01 1.821382045745849609e-01 1.204247996211051941e-01 -3.075823560357093811e-02
-3.574530780315399170e-02 -4.946194123476743698e-03 -1.383238583803176880e-01 -7.980491966009140015e-02 2.194742485880851746e-02 2.677466571331024170e-01 8.599285036325454712e-02 -1.188569739460945129e-01 -5.859122425317764282e-02 -5.334195494651794434e-02 -8.947723358869552612e-02 1.325249820947647095e-01 1.299870908260345459e-01 1.408291608095169067e-01 4.840622097253799438e-02 -2.110153669491410255e-03 -2.991338372230529785e-01 1.206519082188606262e-01 -7.930684089660644531e-02 9.409300237894058228e-02 2.529793977737426758e-01 1.390425562858581543e-01 -3.850822150707244873e-02 -1.088047996163368225e-01 -1.955663114786148071e-01 -8.457881957292556763e-02 -4.915443658828735352e-01 4.069363772869110107e-01 -2.773223817348480225e-01 -7.159557193517684937e-02 -1.411172747611999512e-01 -1.954093128442764282e-01
1.705687940120697021e-01 2.450933605432510376e-01 -5.666568502783775330e-02 9.478711523115634918e-03 2.729874253273010254e-01 3.658508062362670898e-01 -2.930770218372344971e-01 -6.724459677934646606e-02 1.692907959222793579e-01 -1.890049278736114502e-01 -5.419303476810455322e-02 1.892967224121093750e-01 2.582204639911651611e-01 -1.054243892431259155e-01 2.200766652822494507e-01 -3.148987889289855957e-01 7.337976992130279541e-02 1.589743494987487793e-01 3.731436282396316528e-02 -2.437210641801357269e-02 3.371605277061462402e-01 1.135249659419059753e-01 -1.124989762902259827e-01 -7.341918349266052246e-02 -5.245570465922355652e-02 1.721846347209066153e-04 -1.154548600316047668e-01 -5.748169496655464172e-02 -3.475530073046684265e-03 1.988726109266281128e-01 -1.964622288942337036e-01 -7.355042546987533569e-02
2.927212119102478027e-01 -1.453743129968643188e-02 -1.670167446136474609e-01 2.320118620991706848e-02 1.619464010000228882e-01 6.755477190017700195e-02 -2.949364855885505676e-02 -2.236995697021484375e-01 2.428623437881469727e-01 -1.094329953193664551e-01 1.768624931573867798e-01 7.402109354734420776e-02 3.284706547856330872e-02 3.292087838053703308e-02 -3.999173641204833984e-02 -8.152125030755996704e-02 2.191481143236160278e-01 3.402929008007049561e-01 1.236806213855743408e-01 -6.242895126342773438e-02 1.292296200990676880e-01 1.502811014652252197e-01 -3.101824820041656494e-01 1.728018224239349365e-01 -1.455671489238739014e-01 -2.340021580457687378e-01 -1.769717484712600708e-01 1.653361767530441284e-01 6.368155032396316528e-02 3.289771974086761475e-01 -2.538549304008483887e-01 -1.616797000169754028e-01
1.132288500666618347e-01 2.187245637178421021e-01 -3.677372932434082031e-01 2.052341401576995850e-01 -1.777048408985137939e-02 2.718658745288848877e-01 -1.917406469583511353e-01 -3.800945356488227844e-02 1.516642235219478607e-02 -2.584298849105834961e-01 1.477800756692886353e-01 3.771356120705604553e-02 -4.576075077056884766e-02 1.821213518269360065e-03 2.038885205984115601e-01 -2.347232773900032043e-02 1.189056932926177979e-01 4.421226680278778076e-01 1.709172427654266357e-01 -2.199449986219406128e-01 2.369181960821151733e-01 -1.038629561662673950e-01 -1.981612741947174072e-01 8.230063132941722870e-03 3.426433354616165161e-02 -1.685198843479156494e-01 -1.043477430939674377e-01 -3.774772956967353821e-02 -2.763696573674678802e-02 1.905138939619064331e-01 -1.901294589042663574e-01 8.066621422767639160e-02
-1.085853800177574158e-01 2.305189669132232666e-01 -1.464150995016098022e-01 1.040196940302848816e-01 2.795916050672531128e-02 -4.412252828478813171e-02 -1.544642541557550430e-02 2.113172411918640137e-02 9.427697211503982544e-02 -9.445735067129135132e-02 -2.904912531375885010e-01 1.547274738550186157e-01 2.878464385867118835e-02 8.487296849489212036e-02 2.027549408376216888e-02 2.138494402170181274e-01 -9.294636547565460205e-02 2.676200270652770996e-01 1.409899890422821045e-01 -5.170572921633720398e-02 5.907000303268432617e-01 2.473395615816116333e-01 1.303675025701522827e-01 1.681597903370857239e-02 1.782110333442687988e-01 8.747182041406631470e-02 -1.796071827411651611e-01 8.443739265203475952e-02 -2.023817449808120728e-01 9.793862700462341309e-02 2.437338978052139282e-01 -1.183290407061576843e-02
-1.681667268276214600e-01 -1.477433294057846069e-01 -4.168095067143440247e-02 -1.168833151459693909e-01 1.507947146892547607e-01 2.909106314182281494e-01 -2.723940908908843994e-01 -7.553600706160068512e-03 7.715738564729690552e-02 -2.981587350368499756e-01 -4.192369058728218079e-02 4.026055335998535156e-02 3.839266598224639893e-01 2.809918224811553955e-01 2.659807167947292328e-02 -6.732297595590353012e-03 3.872881457209587097e-02 3.380146622657775879e-01 3.599371016025543213e-02 -3.286029398441314697e-02 6.815016269683837891e-02 5.525353550910949707e-02 -9.521582163870334625e-03 1.312284637242555618e-02 1.539289951324462891e-01 -3.091740608215332031e-01 -4.379582242108881474e-04 2.731164991855621338e-01 -7.814029604196548462e-02 -6.555685400962829590e-02 -2.433959543704986572e-01 -1.947301775217056274e-01
-6.932315975427627563e-02 -7.463066279888153076e-02 6.696980446577072144e-02 -5.287299305200576782e-02 2.020737230777740479e-01 3.904257118701934814e-01 1.141378935426473618e-02 -2.356806993484497070e-01 2.982309460639953613e-01 -1.398559566587209702e-02 -1.092193797230720520e-01 -1.637022569775581360e-02 -1.276070922613143921e-01 3.401624858379364014e-01 -2.271336168050765991e-01 1.669705961830914021e-03 1.391995698213577271e-01 9.626173228025436401e-02 1.039138734340667725e-01 1.714132875204086304e-01 2.560194134712219238e-01 1.683241575956344604e-01 -1.422514021396636963e-01 -1.212382689118385315e-01 2.027231454849243164e-01 -1.492831707000732422e-01 -2.717787325382232666e-01 2.077192366123199463e-01 -1.504622697830200195e-01 1.188901513814926147e-01 -1.533563882112503052e-01 1.007973104715347290e-01
6.810380518436431885e-02 2.479656189680099487e-01 -3.318504989147186279e-02 -1.332045160233974457e-02 1.732027232646942139e-01 3.632375299930572510e-01 -2.465480118989944458e-01 -1.022578850388526917e-01 1.891021244227886200e-02 -4.347549378871917725e-01 -6.685611605644226074e-02 2.704733908176422119e-01 -1.328190863132476807e-01 -1.439459174871444702e-01 1.389881819486618042e-01 -1.692933291196823120e-01 1.677970141172409058e-01 2.203124016523361206e-01 -1.281419694423675537e-01 -1.093437522649765015e-01 3.067788183689117432e-01 -6.821800768375396729e-02 -3.699841722846031189e-02 -9.814410656690597534e-02 -8.335550874471664429e-02 1.283009499311447144e-01 -1.244155019521713257e-01 6.177281960844993591e-02 -1.662260442972183228e-01 8.562527596950531006e-02 6.103609502315521240e-02 -2.232672125101089478e-01
-1.450735181570053101e-01 4.296956956386566162e-02 -6.706891953945159912e-02 1.900004297494888306e-01 -1.995501108467578888e-02 3.598294258117675781e-01 -1.014487668871879578e-01 -1.940365284681320190e-01 2.067177444696426392e-01 -3.778265714645385742e-01 -7.277916371822357178e-02 -9.608039259910583496e-02 3.474686294794082642e-02 -6.822803523391485214e-03 -1.685735769569873810e-02 5.531680583953857422e-02 -1.001563295722007751e-01 5.697378143668174744e-02 -1.528329309076070786e-02 -6.839277595281600952e-02 3.307265043258666992e-01 2.449899911880493164e-01 -1.181189790368080139e-01 6.447605043649673462e-02 -2.742285467684268951e-02 6.894120573997497559e-02 -3.040849566459655762e-01 1.411417424678802490e-01 -2.149205654859542847e-02 3.694946467876434326e-01 3.645687596872448921e-03 3.057564496994018555e-01
-8.655711263418197632e-02 2.679369449615478516e-01 -1.061796993017196655e-01 1.224991604685783386e-01 1.755101531744003296e-01 -3.931035846471786499e-02 -2.336041331291198730e-01 -1.618141382932662964e-01 1.413590926676988602e-02 -4.553066194057464600e-01 -1.573668420314788818e-01 -2.519558072090148926e-01 -1.431792974472045898e-02 5.755428224802017212e-02 -9.168732166290283203e-02 -1.378019005060195923e-01 2.255260646343231201e-01 2.652147114276885986e-01 -3.430640790611505508e-03 -9.088155627250671387e-02 1.720965802669525146e-01 2.427413165569305420e-01 6.301094591617584229e-02 1.070697084069252014e-01 -7.990381121635437012e-02 -9.581466019153594971e-02 -3.514566123485565186e-01 1.227813065052032471e-01 -8.259843289852142334e-02 2.086386084556579590e-01 1.204730942845344543e-01 4.684994369745254517e-02
-7.403366267681121826e-02 2.084446251392364502e-01 -2.451460361480712891e-01 -8.791947364807128906e-02 1.057481113821268082e-02 1.064769458025693893e-02 4.908979311585426331e-02 -2.871442735195159912e-01 -1.110986620187759399e-01 -2.783994674682617188e-01 -3.534811735153198242e-02 -5.193475261330604553e-02 1.456431895494461060e-01 1.319803744554519653e-01 2.249551862478256226e-01 -4.196214675903320312e-01 -4.751650243997573853e-02 6.987415254116058350e-02 -3.912575542926788330e-02 -1.733458489179611206e-01 3.271691501140594482e-01 1.584752798080444336e-01 2.420912235975265503e-01 2.228347957134246826e-02 9.866698086261749268e-02 -1.232931017875671387e-01 4.645995423197746277e-02 2.621387541294097900e-01 4.373791441321372986e-02 3.315595686435699463e-01 2.241101302206516266e-02 3.009667620062828064e-02
-2.931254804134368896e-01 5.739347264170646667e-02 3.175546601414680481e-02 -1.213110089302062988e-01 -1.914829760789871216e-01 2.471014559268951416e-01 -2.306258976459503174e-01 1.179679529741406441e-03 -2.329086661338806152e-01 -2.930442988872528076e-01 1.263730227947235107e-02 -1.721308678388595581e-01 -2.700723335146903992e-02 2.639651894569396973e-01 8.325798809528350830e-02 2.528263442218303680e-02 1.573560833930969238e-01 2.743458747863769531e-01 1.582118272781372070e-01 -1.714882105588912964e-01 1.801438480615615845e-01 -7.130920141935348511e-02 -1.570498496294021606e-01 -1.147546917200088501e-01 1.872181147336959839e-01 4.573599621653556824e-02 -1.018354818224906921e-01 4.223419725894927979e-01 -9.014532715082168579e-02 -9.825215488672256470e-02 7.281737029552459717e-02 -1.321074366569519043e-01
6.091970205307006836e-02 1.501709371805191040e-01 -2.094903886318206787e-01 -2.366363704204559326e-01 3.344505652785301208e-02 1.780031621456146240e-01 -2.157404273748397827e-01 -1.838756650686264038e-01 4.696496203541755676e-02 -1.091353222727775574e-01 -9.713611006736755371e-02 7.942575961351394653e-02 -9.338892251253128052e-02 -3.938182443380355835e-02 2.237755805253982544e-01 -2.036848366260528564e-01 2.103498131036758423e-01 2.630545385181903839e-02 5.878448858857154846e-02 5.646536871790885925e-02 4.889084398746490479e-02 5.761989578604698181e-02 2.776165306568145752e-02 1.839766502380371094e-01 3.136457502841949463e-01 -7.294727861881256104e-02 -1.987821608781814575e-01 3.675495982170104980e-01 -4.387596249580383301e-01 -2.466461062431335449e-01 -7.681365590542554855e-03 7.337834686040878296e-02
2.033891975879669189e-01 -1.506150048226118088e-02 -1.987541466951370239e-01 -1.294480413198471069e-01 -2.171818912029266357e-01 9.894615411758422852e-02 -1.854443699121475220e-01 8.005457930266857147e-03 2.076154947280883789e-01 3.209940344095230103e-02 2.630184963345527649e-02 3.327955305576324463e-02 1.949083991348743439e-02 -1.849528253078460693e-01 1.995109617710113525e-01 -1.942132860422134399e-01 5.964032188057899475e-02 3.253147602081298828e-01 1.889001429080963135e-01 -1.968234330415725708e-01 1.602385044097900391e-01 -1.536240577697753906e-01 4.124125465750694275e-02 -2.757314965128898621e-02 2.589367330074310303e-01 -2.010886967182159424e-01 -2.432272881269454956e-01 3.353366851806640625e-01 -2.615494132041931152e-01 -1.158539354801177979e-01 -2.367380112409591675e-01 1.310649234801530838e-02
4.638379439711570740e-02 2.586995959281921387e-01 1.764268279075622559e-01 -1.557879894971847534e-02 2.253451198339462280e-01 1.788573265075683594e-01 -2.430850863456726074e-01 -7.137503474950790405e-02 9.048136882483959198e-03 -3.458560407161712646e-01 -2.253382503986358643e-01 2.278696373105049133e-02 1.210944578051567078e-01 -8.271127194166183472e-02 1.546249240636825562e-01 -2.472572773694992065e-01 1.176890730857849121e-01 3.282740712165832520e-01 6.195609271526336670e-02 -6.030756607651710510e-02 1.187676638364791870e-01 2.834686338901519775e-01 -2.404803186655044556e-01 -1.906215958297252655e-02 -1.487576961517333984e-01 -8.726181089878082275e-02 -2.322179973125457764e-01 -8.879832923412322998e-03 -9.344415366649627686e-02 2.714043855667114258e-01 1.993539184331893921e-02 -1.636224091053009033e-01
-1.881476193666458130e-01 -8.732143044471740723e-02 -9.695592522621154785e-02 -2.785784378647804260e-02 -3.062619827687740326e-02 1.376058757305145264e-01 2.286378666758537292e-02 1.284448802471160889e-01 4.933302104473114014e-02 -5.637526884675025940e-02 -2.536581158638000488e-01 4.712308198213577271e-02 1.430579125881195068e-01 1.122193783521652222e-02 2.160192579030990601e-01 -3.413304090499877930e-01 1.096726283431053162e-01 5.014016851782798767e-02 -3.524430468678474426e-02 2.297133952379226685e-01 4.835460782051086426e-01 8.953395299613475800e-03 -1.340696513652801514e-01 -2.671894431114196777e-01 -7.753523439168930054e-02 5.165623151697218418e-04 -1.769267320632934570e-01 2.437048554420471191e-01 -3.272909224033355713e-01 1.336312741041183472e-01 -1.996321231126785278e-01 2.482886426150798798e-02
1.109252125024795532e-02 1.341661065816879272e-01 2.854630351066589355e-01 1.244197133928537369e-02 1.001480370759963989e-01 3.561083972454071045e-01 4.009411856532096863e-02 7.116734236478805542e-02 2.215306609869003296e-01 2.072273567318916321e-02 5.769118294119834900e-02 -1.180778890848159790e-01 8.903674781322479248e-03 -2.732934057712554932e-02 1.044133901596069336e-01 -9.091457724571228027e-02 5.485358461737632751e-02 1.825807988643646240e-01 1.074222996830940247e-01 1.666905730962753296e-01 4.311955571174621582e-01 3.392112553119659424e-01 -6.526450812816619873e-02 7.070404291152954102e-02 9.033873677253723145e-02 -2.115918546915054321e-01 -2.360163629055023193e-01 -2.648749575018882751e-02 -9.955318272113800049e-02 5.227817222476005554e-02 -1.972031742334365845e-01 3.509343266487121582e-01
-1.490956395864486694e-01 -6.428318470716476440e-02 1.215393021702766418e-01 1.913100033998489380e-01 -1.121567413210868835e-01 1.768382638692855835e-01 -2.835642099380493164e-01 1.942211538553237915e-01 2.653893530368804932e-01 -2.325139567255973816e-02 1.399596333503723145e-01 2.862450778484344482e-01 1.998273134231567383e-01 2.436104863882064819e-01 6.439509242773056030e-02 2.958817593753337860e-02 1.058700382709503174e-01 2.367199361324310303e-01 1.869150996208190918e-01 -5.629472807049751282e-02 2.271009683609008789e-01 2.177381962537765503e-01 -1.801767349243164062e-01 1.911916881799697876e-01 2.607595920562744141e-01 -8.621727675199508667e-02 1.418926566839218140e-01 1.676583290100097656e-01 -2.888263463973999023e-01 -1.293093711137771606e-02 4.384255409240722656e-02 -3.087698109447956085e-02
-1.580615192651748657e-01 -3.405622206628322601e-03 2.572913467884063721e-01 1.051014140248298645e-01 -1.520979106426239014e-01 8.948937803506851196e-02 -2.415078133344650269e-01 1.058147698640823364e-01 2.642364203929901123e-01 -2.936021387577056885e-01 9.882008284330368042e-02 1.516069620847702026e-01 1.224996671080589294e-01 3.570600450038909912e-01 1.781339347362518311e-01 3.854684904217720032e-02 7.372780889272689819e-02 3.430296778678894043e-01 -6.981852464377880096e-03 -3.471541032195091248e-02 1.904500424861907959e-01 1.811386644840240479e-01 4.387053102254867554e-02 7.693161070346832275e-02 3.154844939708709717e-01 -2.118605226278305054e-01 -7.367153186351060867e-03 4.636419937014579773e-02 -1.715987324714660645e-01 -5.906498990952968597e-03 -8.555061370134353638e-02 -2.188663184642791748e-01
-2.253925949335098267e-01 9.256614744663238525e-02 -4.889304190874099731e-02 1.141055524349212646e-01 -1.486993879079818726e-01 -3.406066447496414185e-02 -1.374176610261201859e-02 3.429226949810981750e-02 2.480725571513175964e-02 -2.994231581687927246e-01 -4.476941004395484924e-02 -1.010912284255027771e-01 1.166211739182472229e-01 2.208063751459121704e-02 6.959080696105957031e-02 9.118341654539108276e-02 4.844089150428771973e-01 6.230367720127105713e-02 2.137778848409652710e-01 2.529445588588714600e-01 7.391384243965148926e-02 2.794394195079803467e-01 -9.950874000787734985e-02 6.276894360780715942e-02 3.795092552900314331e-02 -1.126508563756942749e-01 -2.874845564365386963e-01 2.442379742860794067e-01 -2.248010933399200439e-01 3.080064952373504639e-01 -1.510016471147537231e-01 -2.452744916081428528e-02
-2.929257750511169434e-01 8.731576055288314819e-02 -1.375011801719665527e-01 -2.205303013324737549e-01 -1.417013108730316162e-01 2.908836901187896729e-01 -2.552798092365264893e-01 1.174899116158485413e-01 3.477533906698226929e-02 -7.661578059196472168e-02 4.682975634932518005e-02 2.345044910907745361e-02 -3.413165807723999023e-01 1.700546145439147949e-01 3.836585208773612976e-03 3.735714778304100037e-02 4.485981538891792297e-02 2.834393978118896484e-01 4.054778441786766052e-02 -3.743619024753570557e-01 2.197679877281188965e-01 6.671977043151855469e-02 -2.195589393377304077e-01 -1.663674414157867432e-02 8.642113208770751953e-02 -6.523913890123367310e-02 -7.503690570592880249e-02 3.374131917953491211e-01 -1.246205791831016541e-01 -1.503730416297912598e-01 -6.301594525575637817e-02 5.295313894748687744e-03
-7.153484225273132324e-02 1.794727742671966553e-01 2.803011536598205566e-01 6.585031002759933472e-02 -1.263908147811889648e-01 1.016966402530670166e-01 6.740319728851318359e-02 -3.183480501174926758e-01 1.315412223339080811e-01 -1.516796499490737915e-01 6.095738708972930908e-02 1.563469469547271729e-01 4.641291499137878418e-02 -1.721051335334777832e-01 -1.727012097835540771e-01 3.674710914492607117e-02 1.734081804752349854e-01 3.564070910215377808e-02 -4.989604651927947998e-02 -3.858543932437896729e-01 3.609188497066497803e-01 2.344639003276824951e-01 -7.296295464038848877e-02 -1.426755040884017944e-01 1.817022562026977539e-01 -1.641157083213329315e-02 -2.105357050895690918e-01 1.468714475631713867e-01 2.760327793657779694e-02 3.109292387962341309e-01 1.600232571363449097e-01 1.685354299843311310e-02
2.046167254447937012e-01 2.216995954513549805e-01 1.874828040599822998e-01 -4.524639341980218887e-03 4.731728509068489075e-02 2.650271952152252197e-01 2.070401608943939209e-02 7.272990792989730835e-02 1.915446221828460693e-01 2.391466200351715088e-01 1.256055384874343872e-01 -1.440165098756551743e-02 1.274581104516983032e-01 9.608495235443115234e-02 -2.949867770075798035e-02 -6.911984086036682129e-02 -2.711383067071437836e-02 1.244922056794166565e-01 2.965407669544219971e-01 1.715824007987976074e-02 4.085145294666290283e-01 3.201883435249328613e-01 -1.162566542625427246e-01 1.130515933036804199e-01 1.212664768099784851e-01 -3.034197390079498291e-01 -3.076411411166191101e-02 1.497302353382110596e-01 -1.745259016752243042e-01 8.239938318729400635e-02 -5.064638704061508179e-02 2.907065451145172119e-01
-2.110616564750671387e-01 1.560495197772979736e-01 -1.942593753337860107e-01 4.728763550519943237e-02 3.131697326898574829e-02 1.031119748950004578e-01 -5.147743970155715942e-02 -1.111136376857757568e-01 1.104110255837440491e-01 -4.424332082271575928e-02 -1.949886232614517212e-01 1.968163102865219116e-01 -7.859718054533004761e-03 2.273964732885360718e-01 2.251205407083034515e-02 1.208987534046173096e-01 -5.029315873980522156e-02 4.515832066535949707e-01 3.736702501773834229e-01 -9.764981269836425781e-02 4.112383723258972168e-01 1.605168431997299194e-01 1.577958762645721436e-01 -1.941704563796520233e-02 1.808874011039733887e-01 9.808074682950973511e-02 -3.128539398312568665e-02 2.392534911632537842e-01 -5.609694495797157288e-02 -5.362167209386825562e-02 6.349618732929229736e-02 -1.425629854202270508e-01
-3.938908874988555908e-01 3.231376707553863525e-01 1.031654104590415955e-01 -3.472718968987464905e-02 1.306851506233215332e-01 2.966783940792083740e-01 -3.044233098626136780e-02 -2.832420468330383301e-01 7.330039143562316895e-02 -1.425246894359588623e-01 2.420067340135574341e-01 2.101553082466125488e-01 1.727387458086013794e-01 -9.156803041696548462e-02 3.795121982693672180e-02 2.411308288574218750e-01 1.964721679687500000e-01 1.150466129183769226e-01 1.286548972129821777e-01 7.831463962793350220e-02 -2.424589172005653381e-02 -7.622905820608139038e-02 -9.822502732276916504e-02 -2.130925506353378296e-01 1.222482323646545410e-01 5.324040353298187256e-02 -1.177432760596275330e-01 2.507936358451843262e-01 -1.755268126726150513e-01 1.003035306930541992e-01 5.570538714528083801e-02 2.039996832609176636e-01
-2.368116838624700904e-04 2.987755462527275085e-03 -2.675021886825561523e-01 -1.347642242908477783e-01 -7.763618230819702148e-02 -2.550163306295871735e-02 -2.076200097799301147e-01 -1.637279093265533447e-01 4.266046360135078430e-02 -1.595268249511718750e-01 8.470694720745086670e-02 2.428622096776962280e-01 -1.653172634541988373e-02 -5.351209081709384918e-03 -4.599842056632041931e-02 -8.421406149864196777e-03 -3.181966543197631836e-01 2.128718942403793335e-01 -8.998215943574905396e-02 2.694194614887237549e-01 3.035302162170410156e-01 6.631760299205780029e-02 9.728890657424926758e-02 1.584732085466384888e-01 2.770209312438964844e-01 -1.196920499205589294e-01 3.449337556958198547e-02 4.437413215637207031e-01 1.230008807033300400e-02 2.529849708080291748e-01 2.281544264405965805e-03 1.615281105041503906e-01
-2.683088779449462891e-01 8.774222433567047119e-02 -1.841256320476531982e-01 1.089985072612762451e-01 1.539693307131528854e-02 2.312552183866500854e-01 -1.438037753105163574e-01 5.710181314498186111e-03 1.767537444829940796e-01 -3.069379925727844238e-01 -9.723903238773345947e-02 9.288673102855682373e-02 -2.960998415946960449e-01 -1.225612014532089233e-01 3.178164958953857422e-01 6.990666501224040985e-03 3.309464454650878906e-02 1.522851288318634033e-01 1.120735481381416321e-01 2.149904519319534302e-01 1.278989613056182861e-01 2.052474021911621094e-01 -1.900869160890579224e-01 1.425155997276306152e-01 -1.729634106159210205e-01 -1.336308568716049194e-01 -1.750343143939971924e-01 -1.896204240620136261e-02 -3.773261308670043945e-01 2.522154711186885834e-02 -1.617932617664337158e-01 -8.281213790178298950e-02
-8.134039817377924919e-04 8.727268315851688385e-03 -9.402184188365936279e-02 -3.388461768627166748e-01 4.466446489095687866e-02 -8.071536570787429810e-02 5.231100320816040039e-02 4.644810780882835388e-02 1.201492100954055786e-01 -5.796077195554971695e-03 -6.527301669120788574e-02 -6.365102529525756836e-02 -8.072830736637115479e-02 -4.948891326785087585e-02 1.179809942841529846e-01 1.204893440008163452e-01 3.545820116996765137e-01 1.662673056125640869e-01 2.901585102081298828e-01 2.154307961463928223e-01 3.265806138515472412e-01 2.151993811130523682e-01 -1.785379499197006226e-01 1.837291121482849121e-01 1.646226644515991211e-01 -2.911960473284125328e-03 -2.412936687469482422e-01 2.069758474826812744e-01 -1.992208063602447510e-01 2.440171986818313599e-01 -2.638223469257354736e-01 5.565990880131721497e-02
-2.868490759283304214e-03 -1.935452595353126526e-02 -1.986881643533706665e-01 2.895003259181976318e-01 1.933679729700088501e-01 7.478530704975128174e-02 4.867874085903167725e-02 -3.006260991096496582e-01 2.540636062622070312e-01 -3.537240326404571533e-01 2.003412842750549316e-01 1.031845062971115112e-01 1.757317930459976196e-01 -1.805535852909088135e-01 -1.420578956604003906e-01 1.500096321105957031e-01 2.874936759471893311e-01 3.074883520603179932e-01 -2.058915980160236359e-02 3.785727173089981079e-02 7.574934512376785278e-02 9.022191911935806274e-02 7.794824987649917603e-02 8.890011906623840332e-02 3.377010673284530640e-02 4.340194910764694214e-02 -1.904461979866027832e-01 1.590479910373687744e-01 -2.380840629339218140e-01 2.508057057857513428e-01 -2.259343676269054413e-02 4.877212271094322205e-02
-6.783253047615289688e-03 -2.881457470357418060e-02 -1.445857286453247070e-01 -5.376364290714263916e-02 2.126593291759490967e-01 1.378991305828094482e-01 -6.303483247756958008e-02 -2.812808454036712646e-01 -2.107458189129829407e-02 -2.751088738441467285e-01 5.453123711049556732e-03 -7.122585084289312363e-03 -1.004180237650871277e-01 -1.490114480257034302e-01 1.017519459128379822e-02 6.000663340091705322e-02 -1.752976328134536743e-01 1.729066669940948486e-01 1.864082068204879761e-01 -1.820537745952606201e-01 2.580375969409942627e-01 1.172827482223510742e-01 3.903058767318725586e-01 -1.786874681711196899e-01 2.039492130279541016e-01 -5.654507502913475037e-02 6.159149855375289917e-02 3.240077495574951172e-01 7.518482953310012817e-02 3.818735480308532715e-01 4.528798162937164307e-02 1.247847974300384521e-01
-2.018614560365676880e-01 9.711897373199462891e-02 -1.225496875122189522e-03 -4.417011886835098267e-02 -4.703178629279136658e-02 2.242182791233062744e-01 9.675552695989608765e-02 -4.429847300052642822e-01 -5.230239778757095337e-02 -2.293553948402404785e-01 3.220117390155792236e-01 2.032731473445892334e-02 8.374396711587905884e-02 1.880409009754657745e-02 -7.666079699993133545e-02 2.347480952739715576e-01 2.998494729399681091e-02 1.261546909809112549e-01 -2.909559756517410278e-02 6.293568760156631470e-02 2.834787368774414062e-01 5.339078605175018311e-02 -2.002560794353485107e-01 4.488554224371910095e-02 3.204506933689117432e-01 -2.420683354139328003e-01 -1.449944265186786652e-02 2.897695899009704590e-01 1.021796762943267822e-01 5.386981647461652756e-03 1.752358973026275635e-01 1.685253977775573730e-01
[truncated: 3,267,474 more chars]
