# Supplementary material for: The Language of Innovation
Source: PLoS One. 2020 Apr 30;15(4):e0230107. doi: 10.1371/journal.pone.0230107 (PMC7194493; doi:10.1371/journal.pone.0230107)
Supplement: S4 File — (GZ) [file pone.0230107.s004.tar.gz › 1982-1986/V2Run_7_VS_4500_embeddings1982-1986ED32.txt]

6.028159707784652710e-02 -1.609158515930175781e-02 -1.211607977747917175e-01 -9.415702521800994873e-02 1.167580485343933105e-01 2.373361587524414062e-01 1.333562433719635010e-01 3.868288099765777588e-01 -3.992790356278419495e-03 2.870532572269439697e-01 -1.930725201964378357e-02 -1.414480358362197876e-01 2.709631621837615967e-01 2.819572985172271729e-01 -9.165465086698532104e-02 -1.473830938339233398e-01 -1.189301237463951111e-01 1.012380234897136688e-02 3.619627654552459717e-02 2.189351022243499756e-01 4.616732597351074219e-01 1.542332116514444351e-02 -1.171737536787986755e-01 1.597570814192295074e-02 1.798362135887145996e-01 -4.651060700416564941e-02 -5.667237192392349243e-02 -1.849034875631332397e-01 -1.553051173686981201e-01 -5.170508474111557007e-02 -2.444337606430053711e-01 6.364148110151290894e-03
-1.613347530364990234e-01 -1.471477448940277100e-01 7.497227191925048828e-02 -2.120708227157592773e-01 3.553189039230346680e-01 3.001624047756195068e-01 -1.000287085771560669e-01 -5.622877739369869232e-03 6.669617444276809692e-02 1.960722506046295166e-01 2.221398204565048218e-01 -3.148853182792663574e-01 2.184298634529113770e-01 1.439357101917266846e-01 -7.050227373838424683e-02 -2.420051693916320801e-01 -3.791360929608345032e-02 -1.291635334491729736e-01 6.879401206970214844e-02 -2.292252779006958008e-01 1.661973148584365845e-01 4.142843931913375854e-02 -2.403005063533782959e-01 5.259032547473907471e-02 3.983318060636520386e-02 6.227235868573188782e-02 8.428397029638290405e-02 -3.769128322601318359e-01 -1.919061318039894104e-02 -4.234323278069496155e-02 -1.655015051364898682e-01 -5.050390213727951050e-02
3.659990429878234863e-02 -1.141828745603561401e-01 9.208883345127105713e-02 -1.431231200695037842e-01 -2.906771190464496613e-02 3.415957465767860413e-02 -8.767954260110855103e-02 -1.764826774597167969e-01 1.766911149024963379e-01 1.122279092669487000e-01 1.585796773433685303e-01 -1.253099590539932251e-01 2.725183069705963135e-01 2.241037338972091675e-01 -1.606813520193099976e-01 4.302898794412612915e-02 1.710851639509201050e-01 9.468242526054382324e-02 3.632223904132843018e-01 2.060310840606689453e-01 2.760334908962249756e-01 -1.321651041507720947e-01 -4.031631946563720703e-01 1.542585790157318115e-01 1.593560725450515747e-01 7.831926643848419189e-02 2.580959498882293701e-01 -1.131514236330986023e-01 -9.658583998680114746e-02 2.471042126417160034e-01 -6.921479851007461548e-02 -1.584638468921184540e-02
-1.491817645728588104e-02 -2.221852540969848633e-02 -7.528436928987503052e-02 -2.696469426155090332e-01 3.066605031490325928e-01 2.651924490928649902e-01 -3.616653010249137878e-02 -3.001940846443176270e-01 2.061075158417224884e-02 -8.986386656761169434e-02 1.519410610198974609e-01 1.051140204071998596e-01 3.429821729660034180e-01 1.168408095836639404e-01 -1.694254018366336823e-02 1.137283071875572205e-02 9.666154533624649048e-02 8.017958700656890869e-02 -2.514530718326568604e-01 1.893564164638519287e-01 2.674607038497924805e-01 -3.222504556179046631e-01 -2.107227444648742676e-01 -8.406808227300643921e-02 -1.337382383644580841e-02 6.144676730036735535e-02 2.971244454383850098e-01 -7.691769301891326904e-02 -8.913715183734893799e-02 -1.366952210664749146e-01 -1.423250436782836914e-01 6.343609839677810669e-02
-1.315125226974487305e-01 -6.775762140750885010e-02 -1.175510212779045105e-01 -1.583401113748550415e-01 -5.420231819152832031e-02 2.795233726501464844e-01 -1.065867915749549866e-01 -1.644478738307952881e-01 9.279669821262359619e-02 -6.295765936374664307e-02 -6.440366059541702271e-02 -4.991865158081054688e-02 1.283075511455535889e-01 -1.755914241075515747e-01 3.495884314179420471e-02 -9.284977801144123077e-03 8.482421189546585083e-02 -2.213442884385585785e-02 -2.094511687755584717e-01 1.025607958436012268e-01 3.808427155017852783e-01 -5.101524665951728821e-02 -3.022052943706512451e-01 -7.336331903934478760e-02 1.336882561445236206e-01 -6.808377802371978760e-02 2.411306798458099365e-01 -5.680623278021812439e-02 -1.736093610525131226e-01 1.839458346366882324e-01 -5.095850229263305664e-01 -1.948607563972473145e-01
-1.300700604915618896e-01 -1.512520015239715576e-01 1.567349135875701904e-01 -9.677354991436004639e-02 1.322863698005676270e-01 1.852758079767227173e-01 -4.384834319353103638e-02 -2.202824503183364868e-02 -9.456591308116912842e-02 1.297427266836166382e-01 2.407725006341934204e-01 -7.601980865001678467e-02 3.330138325691223145e-01 -8.771329373121261597e-02 -3.978659585118293762e-02 8.218874037265777588e-02 1.166681274771690369e-01 2.392369657754898071e-01 -1.976355314254760742e-01 -7.031218707561492920e-02 2.674677968025207520e-01 -2.158023715019226074e-01 -3.040543496608734131e-01 5.841182917356491089e-02 2.800993435084819794e-02 3.437363803386688232e-01 -4.972741007804870605e-02 -3.571777641773223877e-01 -1.542875915765762329e-01 3.751889616250991821e-02 -2.047086060047149658e-01 -1.032322570681571960e-01
-2.087999135255813599e-01 1.157650351524353027e-01 1.649553179740905762e-01 -3.759765997529029846e-02 5.431186407804489136e-02 2.815733551979064941e-01 1.971895396709442139e-01 -1.787689477205276489e-01 -1.159004047513008118e-01 1.085535436868667603e-01 2.548108063638210297e-02 3.413074091076850891e-02 4.688667058944702148e-01 3.054540455341339111e-01 -7.729068398475646973e-02 -2.546554505825042725e-01 4.878022521734237671e-02 1.553168892860412598e-01 -2.013847678899765015e-01 3.658087551593780518e-02 2.581709325313568115e-01 1.268807202577590942e-01 -7.386736571788787842e-02 1.004711836576461792e-01 1.607266515493392944e-01 -2.144361585378646851e-01 -6.460232287645339966e-02 -2.276953011751174927e-01 -1.782503873109817505e-01 -7.745637092739343643e-03 -1.678741537034511566e-02 -1.538224965333938599e-01
7.321549952030181885e-02 8.799813687801361084e-02 -1.659890860319137573e-01 -6.880107522010803223e-02 2.801668047904968262e-01 2.054913491010665894e-01 -8.192473649978637695e-02 6.907643377780914307e-02 2.175644040107727051e-02 1.099007055163383484e-01 4.399725049734115601e-02 1.810583174228668213e-01 5.252970010042190552e-02 -1.739866100251674652e-02 -2.473111003637313843e-01 2.274499461054801941e-02 1.861457675695419312e-01 3.648189306259155273e-01 -3.767901659011840820e-01 7.967301458120346069e-02 2.975453734397888184e-01 6.662751734256744385e-02 -1.811403930187225342e-01 1.878341436386108398e-01 1.791628748178482056e-01 3.910368978977203369e-01 5.559469014406204224e-02 -1.796904206275939941e-01 4.074775427579879761e-02 2.039933390915393829e-02 -2.954069525003433228e-02 -9.964664280414581299e-02
2.800951711833477020e-02 1.386025361716747284e-02 -1.194652821868658066e-02 -7.628724910318851471e-03 3.281286358833312988e-01 2.151616215705871582e-01 -1.593063324689865112e-01 1.320169717073440552e-01 -5.323087424039840698e-02 -1.348561723716557026e-03 1.370602399110794067e-01 -1.021424904465675354e-01 1.553423702716827393e-01 -8.478929847478866577e-02 1.793989241123199463e-01 -2.990887500345706940e-02 -4.769011400640010834e-03 4.350672662258148193e-02 -1.075387597084045410e-01 2.810228466987609863e-01 1.441982090473175049e-01 -2.262093126773834229e-01 -2.637726366519927979e-01 1.554116904735565186e-01 5.233508069068193436e-03 3.082629442214965820e-01 5.640456080436706543e-02 -4.153118431568145752e-01 -1.330862641334533691e-01 6.149522494524717331e-03 -3.980104923248291016e-01 -2.391664497554302216e-02
-4.320392906665802002e-01 -2.521696984767913818e-01 2.909806966781616211e-01 -2.164770513772964478e-01 2.113638371229171753e-01 1.620422899723052979e-01 2.914259582757949829e-02 -1.527213454246520996e-01 -2.504595518112182617e-01 1.102267652750015259e-01 1.603731364011764526e-01 -1.694857776165008545e-01 -4.282664507627487183e-02 -8.928605169057846069e-02 -2.904500253498554230e-02 1.889027841389179230e-02 6.858015805482864380e-02 1.169426590204238892e-01 1.811122335493564606e-02 -5.482124164700508118e-03 2.521739304065704346e-01 -4.298756271600723267e-02 -1.509446203708648682e-01 1.458825767040252686e-01 2.398852705955505371e-01 9.890199452638626099e-02 -9.245968423783779144e-03 -1.653230190277099609e-01 -2.163214236497879028e-01 -1.859968900680541992e-01 -1.844990998506546021e-01 -2.106357663869857788e-01
-6.679110229015350342e-02 1.180179789662361145e-02 -1.282333880662918091e-01 -5.140420794486999512e-01 1.140232682228088379e-01 1.909373998641967773e-01 -1.805252954363822937e-02 -2.378886342048645020e-01 1.987708210945129395e-01 -1.733472496271133423e-01 1.498061418533325195e-01 -1.002816036343574524e-01 2.187643498182296753e-01 -9.120166301727294922e-03 -2.004549801349639893e-01 -8.676924742758274078e-03 7.260010391473770142e-02 -1.576377302408218384e-01 -4.183165729045867920e-02 5.422420799732208252e-02 3.003672957420349121e-01 -1.282888650894165039e-01 -1.164007633924484253e-01 1.755101829767227173e-01 1.983587294816970825e-01 8.980470011010766029e-04 6.638993322849273682e-02 -1.187736764550209045e-01 -2.750077247619628906e-01 1.423708200454711914e-01 -2.525094449520111084e-01 1.213341206312179565e-01
4.028099030256271362e-02 -1.378531306982040405e-01 -1.092424392700195312e-01 -2.407557368278503418e-01 1.023382041603326797e-02 4.077843427658081055e-01 1.841843873262405396e-01 -1.028669103980064392e-01 -7.848151773214340210e-02 3.121810853481292725e-01 2.434606999158859253e-01 -1.307747885584831238e-02 7.407459430396556854e-03 -8.722382783889770508e-02 -1.728319078683853149e-01 1.193794887512922287e-02 -6.896395352669060230e-04 2.217947542667388916e-01 -1.016267538070678711e-01 1.200545579195022583e-01 3.999787271022796631e-01 4.296689480543136597e-02 -7.699619233608245850e-02 2.216304391622543335e-01 3.968683481216430664e-01 2.595958672463893890e-02 -2.390553988516330719e-02 1.929430663585662842e-01 -4.599492531269788742e-03 -8.397992700338363647e-02 3.827023878693580627e-02 -5.014371499419212341e-02
-1.805105507373809814e-01 -8.932906389236450195e-02 1.439600288867950439e-01 -1.260660737752914429e-01 1.328472197055816650e-01 2.771803140640258789e-01 1.150757595896720886e-01 -1.455917060375213623e-01 -4.494411498308181763e-02 1.057212501764297485e-01 2.078970521688461304e-01 -5.961315706372261047e-02 9.108811616897583008e-02 1.830780059099197388e-01 2.005389928817749023e-01 -1.780492514371871948e-01 -6.830316036939620972e-02 -1.261604875326156616e-01 -4.919738695025444031e-02 -2.360621243715286255e-01 2.358587831258773804e-01 -2.247253358364105225e-01 -3.935474157333374023e-01 2.292496263980865479e-01 -2.906317968154326081e-05 -2.657600212842226028e-03 2.451702356338500977e-01 -7.890118658542633057e-02 -2.146542668342590332e-01 -2.766762077808380127e-01 -1.188989356160163879e-01 -1.574839353561401367e-01
8.061496913433074951e-02 -3.149935305118560791e-01 7.885038852691650391e-02 -4.233655035495758057e-01 3.049930743873119354e-02 8.262124843895435333e-03 -7.016500830650329590e-02 8.232321590185165405e-03 -5.152671039104461670e-02 2.205907404422760010e-01 2.637305557727813721e-01 -1.180573552846908569e-01 1.277458667755126953e-01 2.530919387936592102e-03 1.444515585899353027e-01 -2.113637924194335938e-01 6.501252204179763794e-02 5.981734022498130798e-02 -3.088625073432922363e-01 7.150997966527938843e-02 2.635169923305511475e-01 -7.944875955581665039e-02 1.874157413840293884e-02 2.849918976426124573e-02 3.260802328586578369e-01 1.476917117834091187e-01 -2.496134117245674133e-02 -1.360100507736206055e-01 -2.493058890104293823e-01 2.223620414733886719e-01 -1.491189748048782349e-01 -1.408300697803497314e-01
2.813353836536407471e-01 7.732392102479934692e-02 1.614746004343032837e-01 -1.472309678792953491e-01 1.395666599273681641e-01 4.729578271508216858e-02 1.152418330311775208e-01 -1.881097257137298584e-01 1.956533081829547882e-02 3.235174808651208878e-03 -3.037189599126577377e-03 1.528223752975463867e-01 2.846654355525970459e-01 -3.170062601566314697e-02 -8.353357017040252686e-02 6.286320090293884277e-02 -6.894631683826446533e-02 6.448742747306823730e-02 -1.185472533106803894e-01 -5.567991640418767929e-03 1.899975538253784180e-01 -2.275042384862899780e-01 -3.224777877330780029e-01 3.680322468280792236e-01 2.566283643245697021e-01 3.483607992529869080e-02 2.217013835906982422e-01 -4.274499118328094482e-01 -1.184064522385597229e-01 7.160444557666778564e-02 1.786280423402786255e-02 -1.063773334026336670e-01
5.725906789302825928e-02 -2.585773169994354248e-02 1.402482837438583374e-01 -1.818525940179824829e-01 1.286390125751495361e-01 -3.097852505743503571e-02 1.609178185462951660e-01 -1.842537149786949158e-02 1.080220416188240051e-01 2.085323333740234375e-01 1.570396274328231812e-01 6.345796585083007812e-02 -2.118825763463973999e-01 2.148573398590087891e-01 1.522800475358963013e-01 1.188426911830902100e-01 8.002018183469772339e-02 -8.636273443698883057e-02 -3.389373421669006348e-02 7.042609155178070068e-02 3.002937436103820801e-01 1.380638629198074341e-01 -1.552528738975524902e-01 7.318841665983200073e-02 3.032219782471656799e-02 1.113113611936569214e-01 -8.552452921867370605e-02 5.201227590441703796e-02 -2.270554602146148682e-01 -3.817167878150939941e-01 -5.550236701965332031e-01 -6.839724257588386536e-03
-1.541386824101209641e-02 -9.230898320674896240e-02 9.380182623863220215e-02 -4.664278328418731689e-01 2.610823325812816620e-02 8.904396742582321167e-02 1.145657002925872803e-01 4.729969892650842667e-03 1.432353556156158447e-01 -2.016635378822684288e-03 9.045134484767913818e-02 9.609945863485336304e-02 1.201497688889503479e-01 4.157404229044914246e-02 2.618733793497085571e-02 -2.902151048183441162e-01 3.226669430732727051e-01 1.049742251634597778e-01 2.902819775044918060e-02 3.022804297506809235e-02 1.376100331544876099e-01 -1.630871593952178955e-01 -3.494558334350585938e-01 1.790134757757186890e-01 1.208723857998847961e-01 3.831485658884048462e-02 -8.954066038131713867e-02 -2.110071331262588501e-01 1.324912011623382568e-01 -2.857712842524051666e-02 -1.742905676364898682e-01 -4.125058650970458984e-01
-4.405438899993896484e-01 -1.480427086353302002e-01 -1.515496405772864819e-03 -1.104376614093780518e-01 2.901722788810729980e-01 1.923299580812454224e-02 -2.873808145523071289e-02 -1.589999943971633911e-01 4.710872843861579895e-02 -4.140672087669372559e-02 3.140225112438201904e-01 -1.241982169449329376e-02 6.900950800627470016e-03 -3.575238166376948357e-03 -7.092039287090301514e-02 -9.448615461587905884e-02 -1.922137476503849030e-02 -8.607944473624229431e-03 -1.443398296833038330e-01 -6.975821685045957565e-03 1.419567465782165527e-01 -1.933243572711944580e-01 -3.884965777397155762e-01 1.884584873914718628e-01 1.649340540170669556e-01 -3.289257362484931946e-02 1.298586726188659668e-01 -1.583365499973297119e-01 -3.581826090812683105e-01 -9.277101606130599976e-02 -2.578288912773132324e-01 7.428941130638122559e-02
1.131283193826675415e-01 -3.828928768634796143e-01 2.978815734386444092e-01 -1.972258239984512329e-01 9.081020206212997437e-02 2.475555688142776489e-01 4.056450352072715759e-02 -1.438247412443161011e-01 -1.381213665008544922e-01 5.232818052172660828e-02 5.965268984436988831e-02 2.308641793206334114e-03 1.353379897773265839e-02 -1.766399741172790527e-01 -1.114169210195541382e-01 -8.037447184324264526e-02 1.730885356664657593e-01 -3.219964727759361267e-02 -2.014543265104293823e-01 2.411617040634155273e-01 2.837248444557189941e-01 -2.591085433959960938e-01 -2.700595557689666748e-01 1.609851047396659851e-02 3.147930204868316650e-01 2.139462158083915710e-02 -9.715928137302398682e-02 -1.894880831241607666e-01 -2.082660943269729614e-01 -4.156471043825149536e-02 -5.549731105566024780e-02 4.261559993028640747e-02
1.074081212282180786e-01 -1.086672693490982056e-01 -1.539776623249053955e-01 -1.062347739934921265e-01 -1.527158319950103760e-01 4.121672511100769043e-01 -1.468944251537322998e-01 3.628669306635856628e-02 -1.127163916826248169e-01 1.127192676067352295e-01 1.599361449480056763e-01 1.005199030041694641e-01 -2.293797954916954041e-02 2.266333699226379395e-01 -4.277299344539642334e-02 -3.385031521320343018e-01 -1.158578842878341675e-01 3.256307840347290039e-01 -8.543739467859268188e-02 -1.290815025568008423e-01 3.288823664188385010e-01 -1.562658324837684631e-02 -3.216052353382110596e-01 1.454484909772872925e-01 1.140167415142059326e-01 5.730079021304845810e-03 -5.560236796736717224e-02 -2.572662532329559326e-01 7.754880934953689575e-02 -1.245343536138534546e-01 2.262568287551403046e-02 -1.241221278905868530e-01
-3.351216018199920654e-02 1.813991740345954895e-02 1.785863339900970459e-01 -2.370873391628265381e-01 1.100144982337951660e-01 4.262030124664306641e-01 2.049392163753509521e-01 -4.422735050320625305e-02 -2.785082906484603882e-03 2.160274088382720947e-01 -5.823704227805137634e-02 -4.848466813564300537e-02 2.634684443473815918e-01 1.563936769962310791e-01 -1.101367548108100891e-02 -7.081715017557144165e-02 1.773002743721008301e-01 5.984308570623397827e-02 -1.335274279117584229e-01 1.273339986801147461e-01 6.672222912311553955e-02 2.543963789939880371e-01 -4.860342666506767273e-02 1.125411316752433777e-01 1.326555460691452026e-01 4.265755787491798401e-02 1.310865879058837891e-01 -4.033588767051696777e-01 -2.830415368080139160e-01 1.957677900791168213e-01 -1.155195906758308411e-01 -1.922711580991744995e-01
-1.113299578428268433e-01 -6.092492118477821350e-02 1.715181916952133179e-01 -2.160130739212036133e-01 8.053507655858993530e-02 -1.781010776758193970e-01 -5.048263072967529297e-02 2.151969820261001587e-02 1.334874331951141357e-01 3.226006627082824707e-01 -1.407274603843688965e-01 8.588198572397232056e-02 1.416296660900115967e-01 -2.570099532604217529e-01 8.264227211475372314e-02 8.092913776636123657e-02 -3.403699398040771484e-02 7.421096321195363998e-03 -1.101015284657478333e-01 -1.438554823398590088e-01 3.069863617420196533e-01 -3.110383450984954834e-01 -2.326036393642425537e-01 6.724425405263900757e-02 1.119629144668579102e-01 -1.421098411083221436e-01 1.418095529079437256e-01 -2.860161066055297852e-01 -1.354063600301742554e-01 -1.286409497261047363e-01 -4.056053757667541504e-01 1.861730776727199554e-02
-1.812925040721893311e-01 -2.301523387432098389e-01 -9.352465718984603882e-02 -2.548753917217254639e-01 3.152634575963020325e-02 1.921793259680271149e-02 -1.121968775987625122e-01 4.058100655674934387e-02 -6.797032058238983154e-02 -5.294585600495338440e-02 2.021250687539577484e-02 -2.284696996212005615e-01 1.146595031023025513e-01 -5.221945792436599731e-02 1.446024179458618164e-01 -5.593696609139442444e-02 -2.430744171142578125e-01 3.268249928951263428e-01 -1.559438407421112061e-01 6.973411887884140015e-02 2.812774181365966797e-01 -2.227859497070312500e-01 -1.630109101533889771e-01 1.338006258010864258e-01 5.135136470198631287e-02 6.091514974832534790e-02 1.904574185609817505e-01 -3.837899267673492432e-01 -3.992865607142448425e-02 -2.119478583335876465e-01 -3.140975236892700195e-01 -1.466869562864303589e-01
9.972619265317916870e-02 -1.244036853313446045e-01 8.152716606855392456e-02 -3.103559911251068115e-01 4.239844158291816711e-02 2.831569910049438477e-01 -6.278937309980392456e-02 -1.018360480666160583e-01 5.583935230970382690e-02 4.144765064120292664e-02 7.833355106413364410e-03 -2.049770951271057129e-01 2.195916175842285156e-01 2.477557659149169922e-01 -1.031904593110084534e-01 1.655127257108688354e-01 -9.862668067216873169e-02 -1.680158823728561401e-01 -9.283677488565444946e-02 1.547803133726119995e-01 2.134354710578918457e-01 -1.795623898506164551e-01 -2.535117566585540771e-01 -1.250200066715478897e-02 5.024369359016418457e-01 4.973167181015014648e-02 9.999397397041320801e-02 -1.572873890399932861e-01 -1.831397712230682373e-01 2.027456760406494141e-01 -5.586748570203781128e-02 -2.424493245780467987e-02
2.355158179998397827e-01 -1.364615857601165771e-01 -3.539923205971717834e-02 -2.593092620372772217e-01 1.471597105264663696e-01 9.878054261207580566e-02 8.678474277257919312e-02 -8.802630752325057983e-02 4.479340836405754089e-02 -1.458870768547058105e-01 1.499633044004440308e-01 -4.625351727008819580e-02 2.429596334695816040e-01 -8.967242389917373657e-02 -8.370008319616317749e-02 1.111859977245330811e-01 -5.611870810389518738e-02 3.347634673118591309e-01 -1.727626174688339233e-01 7.542976737022399902e-02 1.495409607887268066e-01 -1.767741590738296509e-01 -1.602491587400436401e-01 -1.280175596475601196e-01 7.107093185186386108e-02 -9.587291628122329712e-03 3.214132189750671387e-01 -1.683564186096191406e-01 -2.599695622920989990e-01 -1.184072270989418030e-01 -4.190296232700347900e-01 1.896045207977294922e-01
6.351224333047866821e-02 1.964163035154342651e-02 2.285730987787246704e-01 -3.087630867958068848e-01 2.224794775247573853e-02 2.166136354207992554e-01 -1.599798947572708130e-01 1.472256928682327271e-01 2.350758016109466553e-01 1.031265780329704285e-01 -3.517414629459381104e-02 -3.043838143348693848e-01 -4.245047271251678467e-02 1.805396676063537598e-01 1.626999676227569580e-02 2.024715989828109741e-01 1.147712171077728271e-01 3.918010592460632324e-01 -1.634126305580139160e-01 -2.187867462635040283e-01 1.903333365917205811e-01 -7.576361298561096191e-03 -3.482143580913543701e-01 1.749196946620941162e-01 -1.050852891057729721e-02 1.709391474723815918e-01 1.612226366996765137e-01 -1.435003131628036499e-01 1.037497352808713913e-02 -2.704151906073093414e-02 -1.079489663243293762e-01 -9.079561568796634674e-03
8.538928627967834473e-02 -2.071603983640670776e-01 -1.012763828039169312e-01 -3.558982312679290771e-01 -1.999838054180145264e-01 2.428810149431228638e-01 -1.145187318325042725e-01 -5.416717007756233215e-02 5.217000469565391541e-02 -1.898869276046752930e-01 1.800848394632339478e-01 -1.451590359210968018e-01 1.044337898492813110e-01 -2.512197196483612061e-02 1.790224760770797729e-01 3.874709364026784897e-03 1.271578669548034668e-02 2.142272144556045532e-01 -1.112952008843421936e-01 -4.380432516336441040e-02 3.457117974758148193e-01 -5.877743288874626160e-02 -3.915457129478454590e-01 -9.836404770612716675e-02 1.396023780107498169e-01 8.728758431971073151e-03 -2.114643007516860962e-01 -2.325170040130615234e-01 -2.359048426151275635e-01 -1.976171582937240601e-01 4.643506184220314026e-02 2.087577804923057556e-02
-8.816299587488174438e-02 -1.522198766469955444e-01 -1.461959779262542725e-01 -2.842565476894378662e-01 2.417477406561374664e-02 1.339650750160217285e-01 -5.301781371235847473e-02 -2.817868888378143311e-01 6.498447805643081665e-02 2.191414237022399902e-01 2.129652500152587891e-01 -3.852795436978340149e-02 3.033258318901062012e-01 2.307394444942474365e-01 -1.551245152950286865e-01 2.357761412858963013e-01 -1.574181467294692993e-01 6.538020074367523193e-02 -8.832437917590141296e-03 3.763959556818008423e-02 3.180546462535858154e-01 -1.416638493537902832e-01 -2.530015110969543457e-01 2.655487954616546631e-01 2.142071127891540527e-01 -1.379066258668899536e-01 2.026076316833496094e-01 -1.676076650619506836e-01 -2.379283122718334198e-02 1.403996199369430542e-01 3.899442031979560852e-02 -1.706031267531216145e-03
1.675461679697036743e-01 -3.833708539605140686e-02 1.713058538734912872e-02 -2.344584912061691284e-01 2.522577047348022461e-01 1.058039292693138123e-01 -7.292234897613525391e-02 -1.697999387979507446e-01 -5.411819368600845337e-02 -9.527337551116943359e-02 2.335401177406311035e-01 2.975934185087680817e-02 9.184161573648452759e-02 -9.531258046627044678e-02 -2.842239141464233398e-01 5.817465484142303467e-02 -1.143162138760089874e-02 1.775932908058166504e-01 -2.088038772344589233e-01 7.757131010293960571e-02 5.019883513450622559e-01 -1.331855207681655884e-01 -1.348805278539657593e-01 -1.521515697240829468e-01 8.671779930591583252e-02 -6.464360654354095459e-02 1.304994076490402222e-01 -1.793220937252044678e-01 -3.821492791175842285e-01 6.454283744096755981e-02 -1.810432672500610352e-01 -2.951204963028430939e-02
3.369164839386940002e-02 -1.109069585800170898e-01 1.830763518810272217e-01 -1.909701228141784668e-01 6.627435237169265747e-02 2.350936084985733032e-01 1.053220108151435852e-01 -2.426573261618614197e-02 -2.331009134650230408e-02 -9.734973311424255371e-02 2.218469977378845215e-01 -8.421527594327926636e-02 1.845689862966537476e-01 -1.343275606632232666e-02 -2.979589402675628662e-01 -4.217294976115226746e-02 2.577401697635650635e-01 3.062531948089599609e-01 -1.862992346286773682e-01 -6.170186097733676434e-04 3.381079435348510742e-01 -2.013582736253738403e-01 -1.124435961246490479e-01 6.887149065732955933e-02 -9.888824075460433960e-02 1.160837411880493164e-01 2.696147561073303223e-01 -5.332146957516670227e-02 -1.429659575223922729e-01 -1.435697078704833984e-01 -3.435468077659606934e-01 1.704666763544082642e-01
-8.068230003118515015e-02 2.180301696062088013e-01 1.893347203731536865e-01 -2.237636446952819824e-01 2.535109408199787140e-03 9.779529273509979248e-02 1.976038068532943726e-01 9.209630079567432404e-03 1.840902268886566162e-01 6.644305586814880371e-02 -1.251115202903747559e-01 7.024325430393218994e-02 3.395840525627136230e-01 2.709203958511352539e-01 1.476977467536926270e-01 -6.199685111641883850e-02 -1.321509853005409241e-02 -4.079131409525871277e-02 -1.173096150159835815e-01 4.807301610708236694e-02 3.452519476413726807e-01 -9.533710032701492310e-02 -1.587997525930404663e-01 -3.578687831759452820e-02 -3.752097114920616150e-02 -2.301385253667831421e-01 2.580766677856445312e-01 -2.434529513120651245e-01 -9.702533483505249023e-02 2.153512239456176758e-01 -3.468867242336273193e-01 9.490182995796203613e-02
-7.712101936340332031e-02 -3.081610500812530518e-01 1.189026683568954468e-01 1.315330862998962402e-01 2.677361965179443359e-01 7.540580630302429199e-02 9.227684885263442993e-02 1.739524900913238525e-01 4.418830946087837219e-02 1.780847460031509399e-01 2.068032622337341309e-01 2.336508594453334808e-02 1.255013793706893921e-01 2.658070921897888184e-01 3.428484871983528137e-02 -5.430789291858673096e-02 5.695207044482231140e-02 3.019013404846191406e-01 -1.634012758731842041e-01 1.348064392805099487e-01 2.080911248922348022e-01 1.230578944087028503e-01 -2.584868967533111572e-01 1.857523173093795776e-01 3.693280816078186035e-01 2.491012066602706909e-01 -1.293758451938629150e-01 -6.974990665912628174e-02 -2.360140085220336914e-01 -4.795007780194282532e-02 -8.038253337144851685e-02 2.125643752515316010e-02
-1.155932247638702393e-01 2.944404482841491699e-01 2.625938951969146729e-01 -2.397824823856353760e-01 1.978864073753356934e-01 -3.543504700064659119e-02 -5.291251465678215027e-03 1.933408379554748535e-01 8.419898152351379395e-02 1.863642632961273193e-01 1.228270977735519409e-01 -1.508722901344299316e-01 1.683905571699142456e-01 4.231445118784904480e-02 2.536202967166900635e-01 -1.233106013387441635e-02 3.195154294371604919e-02 2.172142565250396729e-01 4.687365144491195679e-02 2.141666561365127563e-01 -3.400204703211784363e-02 -6.053245812654495239e-02 -1.548816263675689697e-01 -1.413147151470184326e-01 4.212897717952728271e-01 5.772041156888008118e-02 1.092569157481193542e-01 -1.620509773492813110e-01 -3.449001908302307129e-01 6.702005397528409958e-03 -1.744650155305862427e-01 8.875677734613418579e-02
-9.258050471544265747e-02 1.189018115401268005e-01 -9.986373595893383026e-03 -1.486305892467498779e-01 8.487215638160705566e-02 1.194243431091308594e-01 1.084137409925460815e-01 6.006942689418792725e-02 1.225527375936508179e-02 -4.341589659452438354e-02 -1.409354060888290405e-01 -2.087932229042053223e-01 3.802826404571533203e-01 4.181708022952079773e-02 5.794905498623847961e-02 -1.095392480492591858e-01 1.068089827895164490e-01 4.089727699756622314e-01 -3.077248930931091309e-01 1.942333951592445374e-02 4.731713533401489258e-01 -1.214521676301956177e-01 -5.024413391947746277e-02 -3.996320441365242004e-02 -4.783252254128456116e-02 -9.443257004022598267e-03 -5.601632595062255859e-02 -1.141669675707817078e-01 -2.946502864360809326e-01 1.562538743019104004e-01 -1.985950320959091187e-01 7.304033637046813965e-02
3.707874566316604614e-02 9.150983393192291260e-02 5.306106060743331909e-02 -4.150840938091278076e-01 -1.529536861926317215e-02 2.280126214027404785e-01 2.221108973026275635e-02 4.794544354081153870e-02 8.062111586332321167e-02 9.516682475805282593e-02 3.338795304298400879e-01 -1.092782393097877502e-01 2.623606324195861816e-01 7.428323477506637573e-02 6.472628563642501831e-02 2.067097835242748260e-02 1.317047327756881714e-01 -1.465008705854415894e-01 -2.907426059246063232e-01 -2.149226842448115349e-03 2.989987134933471680e-01 -1.177415698766708374e-01 -2.795630395412445068e-01 -2.618469595909118652e-01 1.736321300268173218e-01 5.686785280704498291e-02 -1.842573583126068115e-01 -3.100836090743541718e-02 -9.760681539773941040e-02 1.586852520704269409e-01 -9.844645857810974121e-02 -2.369853556156158447e-01
2.167633920907974243e-02 -1.869878321886062622e-01 -6.223291158676147461e-02 -1.695101857185363770e-01 2.618265748023986816e-01 2.400920391082763672e-01 1.158054769039154053e-01 -2.225273400545120239e-01 2.917046099901199341e-02 -2.635930664837360382e-02 1.704994738101959229e-01 -8.363229781389236450e-02 1.992940157651901245e-01 9.722703695297241211e-02 -8.217550069093704224e-02 8.056962490081787109e-02 -6.140357814729213715e-03 3.206144571304321289e-01 -2.926423214375972748e-02 6.356090307235717773e-02 4.645936489105224609e-01 -5.776504799723625183e-02 6.820324063301086426e-02 9.705207496881484985e-02 -1.517398059368133545e-01 3.169291466474533081e-02 2.786617577075958252e-01 -2.193605154752731323e-01 -6.651707738637924194e-02 2.501542493700981140e-02 -3.828950524330139160e-01 1.908924803137779236e-02
-3.669779002666473389e-01 -6.294033676385879517e-02 -1.444092690944671631e-01 -1.977583467960357666e-01 1.233885288238525391e-01 3.823722153902053833e-02 2.108409106731414795e-01 -6.404185295104980469e-02 1.702543795108795166e-01 1.684803813695907593e-01 -6.240501254796981812e-02 1.255769133567810059e-01 2.543526291847229004e-01 -5.578350648283958435e-02 -2.448409348726272583e-01 -2.141468524932861328e-01 1.201006993651390076e-01 1.743562668561935425e-01 -4.938697814941406250e-02 8.096725493669509888e-02 3.519062101840972900e-01 -2.415262609720230103e-01 -2.947289645671844482e-01 -4.502144828438758850e-02 -5.269037932157516479e-02 5.007632076740264893e-02 1.017955169081687927e-01 -7.149089872837066650e-02 -8.526510745286941528e-02 1.096763014793395996e-01 -3.455441296100616455e-01 -3.422511741518974304e-02
1.222896277904510498e-01 1.824367325752973557e-03 1.090072616934776306e-01 -9.854151308536529541e-02 1.936092376708984375e-01 2.150932103395462036e-01 1.814447790384292603e-01 -1.915796995162963867e-01 7.652592658996582031e-02 -1.928228288888931274e-01 1.197312697768211365e-01 -2.711709141731262207e-01 9.474712610244750977e-02 9.995192289352416992e-02 -1.224458143115043640e-01 -1.437204629182815552e-01 1.633478552103042603e-01 3.285072743892669678e-01 7.206450402736663818e-02 1.281288117170333862e-01 2.786099910736083984e-01 -2.737037837505340576e-01 -1.562091112136840820e-01 -7.471993099898099899e-03 1.128459256142377853e-02 -7.972253113985061646e-02 2.072155028581619263e-01 -2.390557527542114258e-01 3.573288209736347198e-03 -2.251645028591156006e-01 -3.638651967048645020e-01 4.085722938179969788e-02
3.122851811349391937e-02 -3.450685366988182068e-02 1.589706726372241974e-02 -2.838109731674194336e-01 7.415990531444549561e-02 1.327641960233449936e-02 -1.303555518388748169e-01 -2.710339128971099854e-01 -4.095344990491867065e-02 -7.953117787837982178e-02 6.625854969024658203e-02 -2.414072304964065552e-01 7.696081697940826416e-02 -5.697309970855712891e-03 -4.922481253743171692e-02 -1.784444898366928101e-01 -1.185479462146759033e-01 3.769518733024597168e-01 -8.833406865596771240e-02 -1.343514025211334229e-02 2.243635058403015137e-01 2.079314365983009338e-02 -4.519937336444854736e-01 1.027852762490510941e-02 1.910535544157028198e-01 -1.087656430900096893e-02 -3.635425567626953125e-01 -2.467532902956008911e-01 -2.256134152412414551e-02 -2.427130490541458130e-01 -7.847413420677185059e-03 -3.947639837861061096e-02
2.439064346253871918e-02 -1.649257093667984009e-01 -4.459921270608901978e-02 -2.676192820072174072e-01 2.979222536087036133e-01 3.797514736652374268e-02 -1.330648809671401978e-01 -2.800503186881542206e-02 3.971959650516510010e-02 -1.248418167233467102e-01 2.391978725790977478e-02 1.794530153274536133e-01 2.471503317356109619e-01 -1.321902498602867126e-02 -2.406244724988937378e-01 -1.308294981718063354e-01 8.984316885471343994e-02 2.240964621305465698e-01 -4.554498195648193359e-02 1.033541932702064514e-02 3.886963427066802979e-01 -1.478785425424575806e-01 -2.458114773035049438e-01 6.311732530593872070e-02 1.061195954680442810e-01 5.152629688382148743e-03 2.378321886062622070e-01 -2.473590523004531860e-01 -1.649596095085144043e-01 3.089942336082458496e-01 -2.173252254724502563e-01 8.307751268148422241e-02
2.031856924295425415e-01 -1.755896061658859253e-01 1.116892695426940918e-01 -2.478654384613037109e-01 3.883162885904312134e-02 1.219962462782859802e-01 2.141653299331665039e-01 -4.721498116850852966e-02 -1.266344785690307617e-01 1.334940642118453979e-01 2.283288240432739258e-01 -1.232350915670394897e-01 2.100363969802856445e-01 8.919215202331542969e-02 1.114461869001388550e-01 6.381420791149139404e-02 -9.966164827346801758e-03 -2.451070770621299744e-02 -1.134279891848564148e-01 -8.421107381582260132e-02 1.261390298604965210e-01 -2.632011473178863525e-01 -7.112036645412445068e-02 1.311281025409698486e-01 2.572382390499114990e-01 1.742170304059982300e-01 -1.021414771676063538e-01 -3.159427046775817871e-01 -5.245811119675636292e-02 3.989224135875701904e-02 -5.280101299285888672e-01 -4.164460301399230957e-02
9.271790832281112671e-02 -1.944099813699722290e-01 1.527942866086959839e-01 -2.710066437721252441e-01 1.167578101158142090e-01 2.097451388835906982e-01 1.275418847799301147e-01 1.895642955787479877e-03 4.097884148359298706e-02 -5.778462812304496765e-02 4.311126172542572021e-01 -1.818457990884780884e-01 -8.911541104316711426e-02 8.078029751777648926e-02 5.469735711812973022e-02 1.240251436829566956e-01 -6.142722442746162415e-02 1.714454591274261475e-01 -3.797913342714309692e-02 -4.599118232727050781e-02 1.570124179124832153e-01 1.732323318719863892e-01 -2.664375007152557373e-01 4.045856744050979614e-02 1.878026574850082397e-01 1.601878106594085693e-01 -9.241933375597000122e-02 -3.541300892829895020e-01 -3.688526451587677002e-01 1.327434778213500977e-01 -3.531123697757720947e-02 -1.110142543911933899e-01
2.929949574172496796e-02 7.038847357034683228e-02 1.472969800233840942e-01 -3.214641809463500977e-01 7.653626799583435059e-02 2.260934561491012573e-01 -1.064018905162811279e-01 6.292312592267990112e-02 -1.367587149143218994e-01 -3.416209667921066284e-02 -6.567485630512237549e-02 -1.079401671886444092e-01 2.435959279537200928e-01 1.210240572690963745e-01 -2.054375559091567993e-01 1.700611710548400879e-01 2.063024491071701050e-01 1.722811311483383179e-01 -2.137921899557113647e-01 -3.617602586746215820e-02 2.340737879276275635e-01 -2.814934849739074707e-01 -2.307130098342895508e-01 1.762274354696273804e-01 -1.676007732748985291e-02 -1.976324021816253662e-01 2.570308446884155273e-01 -3.014023303985595703e-01 8.896583318710327148e-02 -2.067283987998962402e-01 -1.659839749336242676e-01 -6.267491728067398071e-02
1.270297765731811523e-01 -1.351549327373504639e-01 -9.929094463586807251e-02 -1.780863255262374878e-01 2.001784145832061768e-01 2.270898222923278809e-01 -4.626816883683204651e-02 -1.911862790584564209e-01 2.687453664839267731e-02 1.002912595868110657e-01 -6.151702255010604858e-02 -1.028581932187080383e-01 1.852749884128570557e-01 -1.249010115861892700e-01 -1.778170466423034668e-01 -2.274003066122531891e-02 1.125185415148735046e-01 1.065192520618438721e-01 -2.118103951215744019e-01 8.596981316804885864e-02 3.141552805900573730e-01 -2.612913250923156738e-01 6.188777834177017212e-02 1.540823578834533691e-01 1.114094182848930359e-01 -4.107680171728134155e-02 3.407780826091766357e-01 -2.011879831552505493e-01 -1.346693634986877441e-01 -3.242855966091156006e-01 -3.180325329303741455e-01 1.432984471321105957e-01
1.690547317266464233e-01 7.008371502161026001e-02 -1.783695667982101440e-01 1.117381155490875244e-01 2.829431891441345215e-01 3.290169537067413330e-01 9.949970990419387817e-02 -9.745625406503677368e-02 1.578191667795181274e-01 7.222188264131546021e-02 -1.563107222318649292e-02 1.527296192944049835e-02 6.677789241075515747e-02 2.615161426365375519e-02 2.436421811580657959e-01 -4.453446716070175171e-02 -1.829672753810882568e-01 5.970109254121780396e-02 9.372892975807189941e-02 -2.553515508770942688e-02 4.422838985919952393e-01 1.090514124371111393e-03 -1.097302585840225220e-01 7.817510515451431274e-02 2.448824048042297363e-01 -1.428533047437667847e-01 -8.911492675542831421e-02 -1.908513158559799194e-01 2.694940268993377686e-01 -3.280618488788604736e-01 -2.141677439212799072e-01 -7.940891385078430176e-02
-4.016054794192314148e-02 1.920492621138691902e-03 -6.921004503965377808e-02 6.030715256929397583e-02 9.326687455177307129e-02 3.178687393665313721e-01 -7.926479727029800415e-02 -2.997532114386558533e-02 2.563414871692657471e-01 3.823126256465911865e-01 -1.766841262578964233e-01 1.038245204836130142e-02 -1.249466091394424438e-01 4.178203269839286804e-02 3.070610761642456055e-01 2.910628318786621094e-01 4.585019871592521667e-02 1.524456441402435303e-01 -1.933486908674240112e-01 1.292518246918916702e-02 8.836304396390914917e-02 -1.005631685256958008e-01 -2.203806042671203613e-01 1.408872008323669434e-01 1.008947640657424927e-01 -5.514330789446830750e-02 1.331803649663925171e-01 -3.373570144176483154e-01 -2.991862893104553223e-01 -1.306386440992355347e-01 -1.358301788568496704e-01 1.202025413513183594e-01
1.072796434164047241e-01 -1.481412947177886963e-01 3.277088701725006104e-02 -2.433009743690490723e-01 3.470069468021392822e-01 1.478519737720489502e-01 9.105696529150009155e-02 -4.260516539216041565e-02 -1.849975585937500000e-01 -2.322670770809054375e-03 4.425030574202537537e-02 -2.531802356243133545e-01 2.107279896736145020e-01 4.108646139502525330e-02 -4.727279767394065857e-02 -5.374490469694137573e-02 9.940268099308013916e-02 4.196030199527740479e-01 -1.051335856318473816e-01 4.565327987074851990e-02 4.017761945724487305e-01 -2.785932123661041260e-01 5.244353786110877991e-02 -8.774097263813018799e-02 5.375000834465026855e-02 7.105256617069244385e-02 2.681526541709899902e-01 -2.126691490411758423e-02 1.507320813834667206e-02 -6.159150972962379456e-02 -2.076496034860610962e-01 1.624289453029632568e-01
-9.958402812480926514e-02 -1.746491193771362305e-01 -6.239380314946174622e-02 -1.333558261394500732e-01 2.647622823715209961e-01 1.775127202272415161e-01 -2.259425818920135498e-01 -1.307905372232198715e-02 -1.028229966759681702e-01 4.963212832808494568e-02 1.860530972480773926e-01 -1.670327633619308472e-01 -5.552450194954872131e-02 4.270261898636817932e-02 2.446755319833755493e-01 2.420512735843658447e-01 -3.855204582214355469e-01 4.651260375976562500e-02 8.898443728685379028e-02 1.020947992801666260e-01 4.877158403396606445e-01 4.364913702011108398e-02 -1.072900295257568359e-01 1.923425793647766113e-01 1.588052213191986084e-01 2.839214727282524109e-02 -2.030044198036193848e-01 3.878962993621826172e-02 1.241652593016624451e-01 -1.045656278729438782e-01 -1.157147884368896484e-01 1.423679739236831665e-01
-2.658781409263610840e-01 -2.238516509532928467e-01 1.031585112214088440e-01 -6.648214906454086304e-02 2.936247289180755615e-01 9.691021591424942017e-02 1.601510792970657349e-01 2.126279324293136597e-01 1.597086042165756226e-01 1.933246403932571411e-01 1.586214154958724976e-01 -3.854693844914436340e-02 1.361324787139892578e-01 2.265558391809463501e-01 1.557299792766571045e-01 -1.176515873521566391e-02 -6.661735009402036667e-03 4.752476215362548828e-01 -1.717741191387176514e-01 5.491982027888298035e-02 1.201150044798851013e-01 1.022763624787330627e-01 -2.518671751022338867e-01 1.334922015666961670e-02 1.962523460388183594e-01 6.186389178037643433e-02 -1.767418533563613892e-01 -3.904705494642257690e-02 -2.112426757812500000e-01 -4.970123618841171265e-02 -9.242314845323562622e-02 1.903234124183654785e-01
-6.995567679405212402e-02 -3.055534660816192627e-01 1.704244464635848999e-01 2.392257563769817352e-03 3.220837712287902832e-01 1.255532056093215942e-01 1.255868524312973022e-01 1.133441627025604248e-01 -1.097534783184528351e-02 2.603016793727874756e-01 1.862613707780838013e-01 -1.817810721695423126e-02 5.098823830485343933e-02 5.389733612537384033e-02 -4.359701648354530334e-02 -1.813764125108718872e-01 5.192247778177261353e-02 4.557028412818908691e-01 -5.335411429405212402e-02 1.724658757448196411e-01 1.679807752370834351e-01 1.079176291823387146e-01 -2.830874025821685791e-01 2.967042922973632812e-01 1.655082553625106812e-01 7.595758140087127686e-02 2.887305989861488342e-02 -6.582356989383697510e-02 -1.810723990201950073e-01 -2.705456502735614777e-02 -3.241743519902229309e-02 2.397534400224685669e-01
3.398360311985015869e-02 1.178037561476230621e-02 -6.921944441273808479e-04 -5.604425668716430664e-01 -4.135389346629381180e-03 1.997939646244049072e-01 -6.743679940700531006e-02 -4.900641366839408875e-02 -9.277111291885375977e-02 -1.019602268934249878e-01 2.507335841655731201e-01 -9.396272152662277222e-02 7.569704204797744751e-02 2.164907753467559814e-01 -5.704136192798614502e-02 -1.046024356037378311e-02 -3.039126098155975342e-02 1.930185109376907349e-01 -2.080122381448745728e-01 -2.702392823994159698e-02 -7.566202897578477859e-03 5.436673387885093689e-02 -4.296506047248840332e-01 -2.490136772394180298e-02 2.066775783896446228e-02 1.314209029078483582e-02 4.935793951153755188e-02 -1.260821670293807983e-01 -2.950761020183563232e-01 2.911915816366672516e-02 -2.761104702949523926e-01 -1.938202828168869019e-01
-3.360121045261621475e-03 -1.155323907732963562e-01 9.064065665006637573e-02 -6.544736213982105255e-03 1.198719516396522522e-01 -6.269259750843048096e-02 3.507035672664642334e-01 3.285859897732734680e-02 1.129107475280761719e-01 8.611515909433364868e-02 2.775712311267852783e-01 7.774073630571365356e-02 2.135611623525619507e-01 2.959169447422027588e-01 3.419798314571380615e-01 -1.229048073291778564e-01 4.841336235404014587e-02 1.484672874212265015e-01 -1.893578916788101196e-01 -3.328142315149307251e-02 4.791754782199859619e-01 1.438685506582260132e-01 -1.488989442586898804e-01 2.648622691631317139e-01 1.105671823024749756e-01 -1.191595941781997681e-02 1.617178916931152344e-01 1.876319991424679756e-03 -9.789761900901794434e-02 -2.374369278550148010e-02 -3.699936717748641968e-02 -1.162085309624671936e-01
-8.213399350643157959e-02 -1.028288993984460831e-02 1.047806441783905029e-01 -8.555885404348373413e-02 3.585751950740814209e-01 1.003155559301376343e-01 1.592757701873779297e-01 -6.479970365762710571e-02 1.571640372276306152e-01 3.388682305812835693e-01 5.151806771755218506e-02 1.912416815757751465e-01 4.299718886613845825e-02 1.269304603338241577e-01 3.001810014247894287e-01 1.087833791971206665e-01 -6.790527701377868652e-02 1.358826607465744019e-01 -8.053099364042282104e-02 1.572000980377197266e-01 2.756383642554283142e-02 1.023565307259559631e-01 -3.894975483417510986e-01 1.791197806596755981e-01 2.875551581382751465e-01 -1.776702105998992920e-01 -4.035956412553787231e-02 -1.066206246614456177e-01 -3.112475574016571045e-01 -1.479106247425079346e-01 -7.306442409753799438e-02 -8.564902842044830322e-02
2.277404218912124634e-01 -6.483001261949539185e-02 1.158188581466674805e-01 -3.715705871582031250e-02 8.679578313603997231e-04 1.222159862518310547e-01 -1.618586033582687378e-01 4.072462394833564758e-02 -2.174552679061889648e-01 -1.717317253351211548e-01 2.483427971601486206e-01 7.441996037960052490e-02 2.056984305381774902e-01 2.611275911331176758e-01 -1.031512469053268433e-01 1.467156130820512772e-02 -1.045205742120742798e-01 2.304816991090774536e-01 -7.016173750162124634e-02 2.445736080408096313e-01 3.877693116664886475e-01 -8.961597457528114319e-03 -3.823807463049888611e-02 -1.054030656814575195e-01 2.113632410764694214e-01 -4.279629793018102646e-03 2.482847496867179871e-02 -1.055652499198913574e-01 1.025088876485824585e-01 -4.980853199958801270e-02 -3.194707632064819336e-01 3.971025049686431885e-01
2.862683497369289398e-02 -2.102542817592620850e-01 8.845676481723785400e-02 -5.193560719490051270e-01 2.888786196708679199e-01 1.503714472055435181e-01 3.962415456771850586e-02 -2.313404157757759094e-02 -3.180843964219093323e-02 5.141617730259895325e-02 1.260864287614822388e-01 -7.749592512845993042e-02 3.008723556995391846e-01 -3.670032694935798645e-02 1.089657545089721680e-01 8.508031256496906281e-03 8.413464762270450592e-03 -1.250198036432266235e-01 -4.970205947756767273e-02 2.562016248703002930e-01 2.064124792814254761e-01 -1.728134416043758392e-02 -2.540124654769897461e-01 -9.067890793085098267e-02 2.497804015874862671e-01 -3.841193020343780518e-02 -1.675713509321212769e-01 -4.962253570556640625e-02 -4.011908173561096191e-02 1.605788916349411011e-01 -1.735406666994094849e-01 -2.974811196327209473e-01
1.225760728120803833e-01 5.531612783670425415e-02 1.257746964693069458e-01 -1.668147742748260498e-01 3.796812891960144043e-01 -3.640066459774971008e-02 1.969949305057525635e-01 -1.692104041576385498e-01 2.227333188056945801e-01 7.002869993448257446e-02 2.961448431015014648e-01 -1.025507971644401550e-01 1.770588159561157227e-01 1.136645972728729248e-01 9.973165392875671387e-02 -8.850284665822982788e-02 5.187309905886650085e-02 8.862390369176864624e-02 -5.302515253424644470e-02 1.150564327836036682e-01 3.805278539657592773e-01 -1.309231817722320557e-01 -8.624923974275588989e-02 -3.687539324164390564e-02 2.037269324064254761e-01 1.009401306509971619e-01 -9.694430977106094360e-03 -9.543532133102416992e-02 -3.550782203674316406e-01 -1.555101107805967331e-02 2.183886766433715820e-01 -2.798540592193603516e-01
-6.314733624458312988e-02 1.968856602907180786e-01 -9.216884523630142212e-02 -4.920409992337226868e-02 2.017644792795181274e-01 4.527923762798309326e-01 -3.774537518620491028e-02 -5.072747543454170227e-02 1.052156742662191391e-02 3.909273743629455566e-01 -8.279152959585189819e-02 -1.828189790248870850e-01 3.598290309309959412e-02 4.335643351078033447e-01 -5.258209630846977234e-02 8.899250626564025879e-02 -3.046299144625663757e-02 2.585206031799316406e-01 -1.031054090708494186e-02 6.677603721618652344e-02 2.211394608020782471e-01 -2.275665663182735443e-02 -6.983762234449386597e-02 1.723145097494125366e-01 2.176702618598937988e-01 -1.867822743952274323e-02 -1.744099110364913940e-01 -9.665629267692565918e-02 1.026047021150588989e-01 -1.750321872532367706e-02 1.628186553716659546e-01 -1.492797583341598511e-01
-1.415694206953048706e-01 1.501971110701560974e-02 1.964743137359619141e-01 -3.634134307503700256e-02 3.308967053890228271e-01 -1.049349531531333923e-01 2.498574405908584595e-01 2.007814310491085052e-02 7.383947074413299561e-02 3.433856070041656494e-01 8.041726052761077881e-02 3.190030402038246393e-04 1.247173026204109192e-01 -3.669611364603042603e-02 1.237475946545600891e-01 1.923911422491073608e-01 4.389772936701774597e-02 7.654597866348922253e-04 -3.247298300266265869e-02 6.490271538496017456e-02 1.073866710066795349e-01 1.407237052917480469e-01 -3.200544416904449463e-01 2.355618029832839966e-01 2.196439653635025024e-01 -2.966648936271667480e-01 -1.233076825737953186e-01 -2.515648603439331055e-01 -2.379025965929031372e-01 -2.527306675910949707e-01 -1.588997244834899902e-01 -2.226489409804344177e-02
-5.082133784890174866e-02 2.767023630440235138e-02 1.227493286132812500e-01 -1.741043180227279663e-01 -1.194234788417816162e-01 -3.773905709385871887e-02 -1.998391002416610718e-02 -8.628554642200469971e-02 1.817479729652404785e-01 3.423661291599273682e-01 -1.474368721246719360e-01 -3.261052072048187256e-02 1.943895369768142700e-01 2.839579246938228607e-02 2.685423009097576141e-02 -6.436546798795461655e-03 -2.532786130905151367e-01 5.012909322977066040e-02 -7.812090963125228882e-02 2.119559198617935181e-01 2.684414088726043701e-01 4.754571318626403809e-01 -3.613305389881134033e-01 6.899718195199966431e-02 9.117173403501510620e-02 -1.729609817266464233e-01 3.222699090838432312e-02 -6.775298714637756348e-02 -6.386151909828186035e-02 -1.366640031337738037e-01 -3.090253770351409912e-01 -4.578365385532379150e-02
1.681149750947952271e-01 1.063079386949539185e-01 2.405359596014022827e-01 -3.174411654472351074e-01 1.260397434234619141e-01 1.589875966310501099e-01 -4.217261448502540588e-02 -9.490887075662612915e-02 -1.698286831378936768e-01 2.320408374071121216e-01 1.184742823243141174e-01 1.290452033281326294e-01 1.681834310293197632e-01 5.697109922766685486e-02 -3.077655732631683350e-01 -7.098647952079772949e-02 -1.704573035240173340e-01 1.690209954977035522e-01 -3.122871369123458862e-02 1.984376013278961182e-01 1.892208606004714966e-01 1.313903182744979858e-01 -2.032090425491333008e-01 1.281834393739700317e-01 9.849840402603149414e-02 3.074525110423564911e-02 2.982179820537567139e-01 1.204232592135667801e-02 1.634320020675659180e-01 1.577922701835632324e-01 -3.057819306850433350e-01 2.271347045898437500e-01
9.234589338302612305e-02 -1.915435865521430969e-02 8.418602496385574341e-02 -5.585873126983642578e-02 8.042690157890319824e-02 6.745088100433349609e-02 -3.895868733525276184e-02 -2.001075297594070435e-01 -8.515262603759765625e-02 2.284902483224868774e-01 -1.028059348464012146e-01 -2.917954027652740479e-01 3.007782399654388428e-01 7.076700776815414429e-02 -4.012142121791839600e-02 6.167775020003318787e-02 -2.921468764543533325e-02 7.674718648195266724e-02 -1.017349138855934143e-01 2.469436228275299072e-01 2.467204034328460693e-01 -3.072677850723266602e-01 -1.836200207471847534e-01 -7.696627080440521240e-02 8.293252438306808472e-03 1.355006843805313110e-01 -3.039481816813349724e-03 -2.665517032146453857e-01 -1.875003427267074585e-01 -7.989612221717834473e-02 -5.171594619750976562e-01 -2.785454131662845612e-02
-1.596307754516601562e-02 1.994733661413192749e-01 4.042264223098754883e-01 -4.628223180770874023e-02 -1.505679078400135040e-02 8.700892329216003418e-02 -1.903520524501800537e-01 -8.931203931570053101e-02 -6.697700358927249908e-03 2.487906217575073242e-01 1.124903932213783264e-01 5.704021081328392029e-02 2.092686891555786133e-01 -2.490362972021102905e-01 2.493061274290084839e-01 -9.455956518650054932e-02 -3.745063021779060364e-02 1.594190895557403564e-01 -8.517564833164215088e-02 1.836000680923461914e-01 3.030979335308074951e-01 1.983548998832702637e-01 -3.837262690067291260e-01 -7.856912910938262939e-02 1.384876370429992676e-01 7.980615645647048950e-02 4.879318922758102417e-02 7.904899865388870239e-02 4.141540080308914185e-02 -2.415732145309448242e-01 -1.554028540849685669e-01 1.297561377286911011e-01
5.674357526004314423e-03 5.542390979826450348e-03 -9.214380383491516113e-02 -3.265208601951599121e-01 4.055593907833099365e-02 2.461566030979156494e-01 -8.545141667127609253e-03 5.101883038878440857e-02 7.751208543777465820e-02 -1.835452914237976074e-01 -3.609530255198478699e-02 9.000282734632492065e-02 4.507373869419097900e-01 5.180602148175239563e-02 -2.357101291418075562e-01 -1.176900640130043030e-01 -2.971680276095867157e-02 7.179696578532457352e-03 -1.132344678044319153e-01 -1.348407268524169922e-01 4.516893923282623291e-01 -2.353467941284179688e-01 -1.101361215114593506e-01 -6.221703067421913147e-02 1.211666315793991089e-01 -1.278973817825317383e-01 -4.703460633754730225e-02 -1.486462950706481934e-01 -1.207707449793815613e-01 -3.849272429943084717e-02 -2.824990749359130859e-01 -1.923206150531768799e-01
-3.456661701202392578e-01 -3.274025022983551025e-02 3.866574168205261230e-02 -2.368665635585784912e-01 3.463309491053223610e-03 -2.577728033065795898e-02 4.758789017796516418e-02 -1.712550818920135498e-01 2.360355854034423828e-01 3.464047312736511230e-01 7.806020230054855347e-02 -1.160628572106361389e-01 2.485501579940319061e-02 -4.377787560224533081e-02 6.137682124972343445e-02 -9.315430372953414917e-02 -1.645420305430889130e-02 -6.086346879601478577e-02 -6.798122078180313110e-02 3.462173417210578918e-02 4.192489385604858398e-01 -3.666403889656066895e-01 -2.209887653589248657e-01 -4.803265258669853210e-02 -6.691443175077438354e-02 -1.664545238018035889e-01 3.835557401180267334e-02 -9.969858080148696899e-02 -2.657167017459869385e-01 -9.050208330154418945e-02 -2.342045605182647705e-01 1.759091019630432129e-01
1.890772879123687744e-01 2.254333496093750000e-01 1.498938351869583130e-01 -6.852884590625762939e-02 1.841318309307098389e-01 -6.514882296323776245e-02 -1.755246222019195557e-01 -1.009959354996681213e-01 -2.286560833454132080e-01 2.006063312292098999e-01 1.057349964976310730e-01 2.292843349277973175e-02 2.852160930633544922e-01 1.002580821514129639e-01 1.468896120786666870e-02 -8.199611678719520569e-03 1.076055318117141724e-02 4.003414511680603027e-02 -9.318488836288452148e-02 1.708801835775375366e-01 3.108199238777160645e-01 -2.001310884952545166e-01 -7.915986329317092896e-02 -4.760615155100822449e-02 2.907966375350952148e-01 1.352265942841768265e-02 5.453467369079589844e-02 -2.450241893529891968e-01 2.771989405155181885e-01 -3.982888162136077881e-01 -5.473062396049499512e-02 2.004271149635314941e-01
-4.171323031187057495e-02 -1.529580652713775635e-01 -1.566454023122787476e-01 -3.302405178546905518e-01 -5.107249692082405090e-02 7.272367924451828003e-02 1.332642287015914917e-01 3.641857579350471497e-02 6.091262400150299072e-02 2.464250326156616211e-01 1.928793787956237793e-01 -2.156270667910575867e-02 1.260404735803604126e-01 -6.260479986667633057e-02 -1.629117876291275024e-01 5.448431894183158875e-02 2.479660138487815857e-02 3.459094762802124023e-01 -1.467672586441040039e-01 -7.203841209411621094e-02 4.205374121665954590e-01 8.853015303611755371e-02 1.598179712891578674e-02 6.272028386592864990e-02 4.097872078418731689e-01 3.678754568099975586e-01 -1.019926667213439941e-01 -1.443701423704624176e-02 4.324248433113098145e-02 -6.261792778968811035e-02 -4.673006385564804077e-02 -7.174121588468551636e-02
-2.991372346878051758e-01 -2.144716382026672363e-01 9.408166259527206421e-02 -1.659571006894111633e-02 4.717958867549896240e-01 1.826976984739303589e-02 1.251245439052581787e-01 1.023394241929054260e-02 5.011753365397453308e-02 2.875314652919769287e-01 2.057289332151412964e-01 -1.055662706494331360e-01 1.876501441001892090e-01 1.837107986211776733e-01 1.341333687305450439e-01 -1.648168414831161499e-01 -7.347279787063598633e-02 3.720868527889251709e-01 -1.817330718040466309e-01 3.478338569402694702e-02 1.917994916439056396e-01 1.399142146110534668e-01 -2.079736888408660889e-01 1.200179085135459900e-01 1.536838859319686890e-01 9.920181334018707275e-02 -7.366869598627090454e-02 -2.529917471110820770e-02 -6.532589346170425415e-02 -1.678195782005786896e-02 -1.312277019023895264e-01 1.026262119412422180e-01
-6.711498647928237915e-02 -1.729733943939208984e-01 1.066302880644798279e-01 9.138622879981994629e-02 3.306984305381774902e-01 -4.060616344213485718e-02 2.276114374399185181e-01 1.814810931682586670e-01 6.188021972775459290e-02 2.151824831962585449e-01 2.255481183528900146e-01 -5.750020965933799744e-02 1.192861124873161316e-01 2.169718891382217407e-01 7.115207612514495850e-02 -7.971422374248504639e-02 -1.039129570126533508e-01 3.990630507469177246e-01 -6.401493400335311890e-02 1.102067381143569946e-01 1.719444245100021362e-01 5.957812815904617310e-02 -2.893454730510711670e-01 -5.394401028752326965e-02 2.758029103279113770e-01 1.388473659753799438e-01 -6.018809601664543152e-02 -3.062740713357925415e-02 -2.980360090732574463e-01 -8.139830827713012695e-02 -7.038539648056030273e-02 2.582983970642089844e-01
1.330836769193410873e-02 -1.102702841162681580e-01 -2.613659948110580444e-02 6.579198408871889114e-03 4.416345059871673584e-01 2.099157273769378662e-01 -3.875092789530754089e-02 1.672239899635314941e-01 2.735533565282821655e-02 1.439295113086700439e-01 1.743967384099960327e-01 -5.505057424306869507e-02 3.418254479765892029e-02 1.611356250941753387e-02 -3.242046758532524109e-02 6.282500922679901123e-02 3.188904523849487305e-01 7.028225809335708618e-02 -2.864590585231781006e-01 1.017354205250740051e-01 4.363234937191009521e-01 -1.101884916424751282e-01 -9.549000859260559082e-02 -9.149618446826934814e-03 2.012954950332641602e-01 6.080188788473606110e-03 -2.374840676784515381e-01 -1.384996324777603149e-01 1.489286124706268311e-02 -1.619810611009597778e-01 2.551250457763671875e-01 1.964266896247863770e-01
-4.847344011068344116e-02 -6.824126094579696655e-02 1.773079037666320801e-01 -7.889159023761749268e-02 3.534295856952667236e-01 1.389274653047323227e-02 2.196058779954910278e-01 4.573656246066093445e-02 2.464003115892410278e-02 1.446028351783752441e-01 -1.707716658711433411e-02 -2.697834745049476624e-02 5.529801547527313232e-02 8.342722803354263306e-02 2.942771315574645996e-01 -1.231137216091156006e-01 -8.200625330209732056e-02 1.492085307836532593e-01 -6.533610820770263672e-02 1.134828384965658188e-02 1.417821049690246582e-01 2.604968845844268799e-01 -5.629180669784545898e-01 1.420621424913406372e-01 3.682202994823455811e-01 8.075391501188278198e-02 -1.120338775217533112e-02 -4.164001345634460449e-02 -1.658849865198135376e-01 -1.229393035173416138e-01 1.014536153525114059e-02 -2.214359678328037262e-02
3.438507765531539917e-02 -3.263477608561515808e-02 1.020795181393623352e-01 5.231091752648353577e-02 1.262221485376358032e-01 -1.187656745314598083e-01 9.045036137104034424e-02 1.794907152652740479e-01 -1.282684952020645142e-01 2.656696131452918053e-03 2.879492044448852539e-01 -1.438043713569641113e-01 1.861655265092849731e-01 -1.305950433015823364e-01 2.702736258506774902e-01 -6.059568375349044800e-02 1.978346854448318481e-01 1.969644874334335327e-01 -1.897877454757690430e-02 -1.419367939233779907e-01 3.425855636596679688e-01 6.700456142425537109e-02 -5.343179702758789062e-01 1.254428923130035400e-01 2.094102501869201660e-01 5.996720865368843079e-02 1.530595216900110245e-02 6.193885207176208496e-02 1.479348242282867432e-01 9.657880663871765137e-02 -2.444281131029129028e-01 -4.088162258267402649e-02
1.475295424461364746e-01 -5.788246169686317444e-02 -2.433436363935470581e-01 -1.518722325563430786e-01 3.673726916313171387e-01 3.849833309650421143e-01 2.085289955139160156e-01 -7.849991321563720703e-02 -1.135714501142501831e-01 1.191594749689102173e-01 -2.887070551514625549e-02 -1.538062281906604767e-02 -7.909791171550750732e-02 1.075640693306922913e-01 -1.378592103719711304e-01 -5.901789665222167969e-02 5.862887203693389893e-02 1.592347025871276855e-01 4.482091963291168213e-02 5.998558551073074341e-02 4.738083481788635254e-01 7.570574432611465454e-02 -2.140305936336517334e-01 -2.212725579738616943e-02 -1.486936062574386597e-01 2.556817829608917236e-01 -1.855929195880889893e-01 -1.158066615462303162e-01 8.542934060096740723e-02 -1.716050803661346436e-01 -4.595839232206344604e-02 -7.859650999307632446e-02
-1.906467378139495850e-01 3.739644214510917664e-02 1.135067567229270935e-01 -2.801289260387420654e-01 1.422833055257797241e-01 -9.748130105435848236e-03 -3.425457514822483063e-03 1.632435619831085205e-01 2.476046234369277954e-01 2.368818670511245728e-01 8.097061514854431152e-02 5.860635265707969666e-02 -7.824989408254623413e-02 1.539726853370666504e-01 1.486716121435165405e-01 -6.921914964914321899e-02 1.120814308524131775e-01 -4.315736517310142517e-02 7.459674775600433350e-02 -7.721676677465438843e-02 2.059070318937301636e-01 6.694427132606506348e-02 -4.557415246963500977e-01 -7.563427090644836426e-02 3.522288501262664795e-01 -2.507443428039550781e-01 -1.198179274797439575e-01 -6.904688477516174316e-02 -3.234735727310180664e-01 -1.151132136583328247e-01 1.025378927588462830e-01 1.380162984132766724e-01
-2.105111777782440186e-01 -2.134390026330947876e-01 5.071902275085449219e-02 -1.658226251602172852e-01 1.590278148651123047e-01 1.035890057682991028e-01 2.434442751109600067e-03 -1.973033845424652100e-01 5.968068167567253113e-02 2.914396822452545166e-01 1.525965183973312378e-01 -2.326739206910133362e-02 1.593257933855056763e-01 -1.156225893646478653e-02 -3.354239463806152344e-01 -3.107209689915180206e-02 5.963726714253425598e-02 3.265735805034637451e-01 -1.726283282041549683e-01 1.194725036621093750e-01 2.220449596643447876e-01 -2.333792895078659058e-01 5.769175291061401367e-02 2.658542618155479431e-02 8.979730308055877686e-02 -1.952921971678733826e-02 2.679433524608612061e-01 -2.710179090499877930e-01 -1.694358140230178833e-01 -1.390834748744964600e-01 -2.999209165573120117e-01 -2.132162451744079590e-03
-1.596291959285736084e-01 -2.757866978645324707e-01 9.306076169013977051e-02 -1.228649541735649109e-02 2.250925600528717041e-01 4.065492376685142517e-02 9.910001605749130249e-02 2.020554691553115845e-01 1.166592910885810852e-01 2.898190915584564209e-01 1.069052219390869141e-01 -9.538487344980239868e-02 -4.533924628049135208e-03 2.665621936321258545e-01 -5.268971621990203857e-02 -1.175298765301704407e-01 -1.053895056247711182e-01 4.904142618179321289e-01 -1.345340907573699951e-01 2.212476581335067749e-01 1.171704754233360291e-01 1.689757257699966431e-01 -2.549919486045837402e-01 2.074005603790283203e-01 2.401229441165924072e-01 -4.806073755025863647e-02 -6.794228404760360718e-02 4.022188019007444382e-03 -1.284850090742111206e-01 8.804930746555328369e-02 -1.126315891742706299e-01 1.017665937542915344e-01
-2.745658531785011292e-02 -2.584157884120941162e-01 2.038863897323608398e-01 -1.883562188595533371e-03 3.352795839309692383e-01 1.737930178642272949e-01 1.965074241161346436e-01 1.627425402402877808e-01 1.876828521490097046e-01 8.375175297260284424e-02 1.990934312343597412e-01 -3.347449470311403275e-03 1.276864558458328247e-01 2.622108161449432373e-01 1.239959970116615295e-01 -2.111279219388961792e-02 -1.546037103980779648e-02 4.452564716339111328e-01 -2.002298384904861450e-01 2.294375151395797729e-01 1.561941355466842651e-01 3.832400962710380554e-02 -2.936629652976989746e-01 1.898270994424819946e-01 1.364170908927917480e-01 1.348783671855926514e-01 -3.700299933552742004e-02 -5.782106891274452209e-02 -1.429191324859857559e-02 -1.190076023340225220e-01 3.970491886138916016e-02 5.990592017769813538e-02
-7.117936760187149048e-02 2.126500159502029419e-01 7.853554189205169678e-02 -4.224729239940643311e-01 -8.150246925652027130e-03 -1.242574453353881836e-01 -9.402102231979370117e-02 -1.522397398948669434e-01 1.764368563890457153e-01 7.335215806961059570e-02 1.806162893772125244e-01 2.440829128026962280e-01 -2.037090361118316650e-01 -1.636978834867477417e-01 9.061324596405029297e-02 1.848692893981933594e-01 1.199594885110855103e-01 1.116129606962203979e-01 -9.826197475194931030e-02 1.322081089019775391e-01 4.131954610347747803e-01 -4.979996755719184875e-02 -1.983235776424407959e-01 1.505112200975418091e-01 5.463052541017532349e-02 -9.549544006586074829e-02 -6.262970715761184692e-02 -1.825692802667617798e-01 2.651649340987205505e-02 -3.416652083396911621e-01 -1.466793864965438843e-01 2.566220238804817200e-02
5.257180705666542053e-02 -7.052007131278514862e-03 1.775067001581192017e-01 -4.246973395347595215e-01 1.057886555790901184e-01 -1.044967919588088989e-01 9.284650534391403198e-02 3.623665496706962585e-02 2.525287270545959473e-01 1.285819560289382935e-01 -1.803555339574813843e-01 1.606651581823825836e-02 4.099792987108230591e-02 -7.731090486049652100e-02 -1.850727051496505737e-01 1.116367727518081665e-01 -4.729253053665161133e-02 -2.181663513183593750e-01 -8.957545459270477295e-02 2.389659285545349121e-01 2.530123889446258545e-01 3.785505145788192749e-02 -3.511007726192474365e-01 1.367141753435134888e-01 1.206949055194854736e-01 5.365929752588272095e-02 -1.829833388328552246e-01 -4.195151478052139282e-02 -9.855148941278457642e-02 -3.781037926673889160e-01 -1.000438481569290161e-01 2.192199230194091797e-01
-3.346281051635742188e-01 1.061470210552215576e-01 2.535727918148040771e-01 -2.357615828514099121e-01 1.599019169807434082e-01 1.205361187458038330e-01 -9.519359469413757324e-02 1.530270576477050781e-01 1.089532226324081421e-01 2.218469791114330292e-02 1.165474876761436462e-01 2.004247307777404785e-01 2.639937587082386017e-02 1.297167986631393433e-01 2.177116572856903076e-01 -1.074955761432647705e-01 8.821135759353637695e-02 1.446412503719329834e-01 4.194121435284614563e-02 1.615197807550430298e-01 3.444794192910194397e-02 1.186179649084806442e-02 -3.104345500469207764e-01 3.258342295885086060e-02 4.516337513923645020e-01 1.530238389968872070e-01 2.107294462621212006e-02 -1.310010999441146851e-01 -3.560995459556579590e-01 -1.407707668840885162e-02 -7.757773250341415405e-02 9.152675420045852661e-02
1.500290445983409882e-02 2.300693541765213013e-01 6.346681714057922363e-02 -1.955362856388092041e-01 1.427880674600601196e-02 1.950568109750747681e-01 8.940938115119934082e-02 9.072679281234741211e-02 5.367598682641983032e-02 8.757676929235458374e-02 -2.598416060209274292e-02 1.775387441739439964e-03 3.306865394115447998e-01 2.709555029869079590e-01 2.891894876956939697e-01 -2.700366266071796417e-02 8.873259276151657104e-02 9.172530472278594971e-02 -3.596676290035247803e-01 3.984086681157350540e-03 4.102238416671752930e-01 -6.047715246677398682e-02 -1.050784140825271606e-01 -2.277479618787765503e-01 2.585691027343273163e-02 -1.604757905006408691e-01 2.123109102249145508e-01 -2.274406254291534424e-01 3.655938804149627686e-02 1.983117610216140747e-01 -1.590929627418518066e-01 -4.503783211112022400e-02
-3.259957581758499146e-02 1.401712000370025635e-01 9.619309566915035248e-03 -9.144138544797897339e-02 1.432784348726272583e-01 4.338520020246505737e-02 -3.322520107030868530e-02 -6.159487739205360413e-02 -6.779229640960693359e-02 2.038419395685195923e-01 2.057430744171142578e-01 1.304577142000198364e-01 1.430004090070724487e-01 4.102364182472229004e-02 -1.065255105495452881e-01 7.894101738929748535e-02 4.230066537857055664e-01 3.242629393935203552e-02 3.836077749729156494e-01 1.573833227157592773e-01 4.866572916507720947e-01 -1.932376474142074585e-01 -1.324777007102966309e-01 2.512356266379356384e-02 1.733334362506866455e-01 -2.310020104050636292e-02 -9.291087836027145386e-02 -1.717334985733032227e-01 1.282397061586380005e-01 -2.069276571273803711e-01 -1.031337305903434753e-01 1.242825463414192200e-01
-3.228128701448440552e-02 -1.637235283851623535e-01 1.644900590181350708e-01 -1.400756239891052246e-01 1.163018047809600830e-01 5.306934565305709839e-02 -2.412063181400299072e-01 2.113218652084469795e-04 1.248715594410896301e-01 5.039901658892631531e-02 -1.033511161804199219e-01 -4.708313941955566406e-01 -5.451039597392082214e-02 9.946253150701522827e-02 7.923626899719238281e-02 -1.068278253078460693e-01 -9.619351476430892944e-03 -1.050231792032718658e-02 -2.237793058156967163e-01 -2.369387745857238770e-01 3.532365262508392334e-01 -1.095797792077064514e-01 -4.302645921707153320e-01 6.983128935098648071e-02 8.978990465402603149e-02 -1.368039250373840332e-01 1.230101659893989563e-01 -1.700134277343750000e-01 -1.322581470012664795e-01 -1.535155475139617920e-01 -1.400776952505111694e-01 -7.209458202123641968e-02
-2.118141055107116699e-01 4.690686240792274475e-02 2.377324402332305908e-01 -2.558658421039581299e-01 -5.453746393322944641e-02 2.242543250322341919e-01 1.217573285102844238e-01 -1.009365469217300415e-01 3.431765139102935791e-01 1.891934424638748169e-01 1.320403814315795898e-01 1.685256883502006531e-02 1.516126394271850586e-01 1.956974118947982788e-01 1.639573872089385986e-01 2.858619391918182373e-01 7.474871724843978882e-02 2.635403722524642944e-02 2.093555033206939697e-02 1.942643374204635620e-01 2.607779800891876221e-01 -7.817503064870834351e-02 -1.941176354885101318e-01 5.551385879516601562e-02 6.389763206243515015e-02 1.865044832229614258e-01 -1.727343201637268066e-01 1.154765933752059937e-01 -3.099194914102554321e-02 -3.594130277633666992e-01 -1.866628378629684448e-01 -7.175304740667343140e-02
8.502009510993957520e-02 -5.582155287265777588e-02 -2.164569497108459473e-02 -3.309706151485443115e-01 3.280486539006233215e-02 -2.009785771369934082e-01 -4.473277926445007324e-02 7.113490998744964600e-02 -2.824222743511199951e-01 3.612872958183288574e-01 -1.147234905511140823e-02 1.392835676670074463e-01 1.878194957971572876e-01 -5.031680688261985779e-02 1.075787320733070374e-01 2.097395658493041992e-01 -1.884651184082031250e-01 2.751562930643558502e-02 -1.992928609251976013e-02 2.679536044597625732e-01 3.929955661296844482e-01 -9.062710404396057129e-02 -2.057567834854125977e-01 -1.837900094687938690e-02 1.520512849092483521e-01 -1.287524998188018799e-01 -1.113293692469596863e-01 -1.786824166774749756e-01 -9.572374075651168823e-02 -3.024176955223083496e-01 -8.008635789155960083e-02 5.536111071705818176e-02
-5.441438034176826477e-02 2.446716651320457458e-02 7.814357429742813110e-02 -1.172077953815460205e-01 -1.151461247354745865e-02 3.038540482521057129e-01 2.342101372778415680e-02 -7.699038088321685791e-02 1.241897046566009521e-01 -1.065648868680000305e-01 2.026236206293106079e-01 1.983193010091781616e-01 2.253473997116088867e-01 -3.047106042504310608e-02 6.246817111968994141e-02 -1.652616262435913086e-01 1.077562868595123291e-01 4.281795397400856018e-02 -3.745910525321960449e-02 2.500752359628677368e-02 4.117070436477661133e-01 -1.068106219172477722e-01 -2.812371551990509033e-01 -2.464335970580577850e-02 2.692116657271981239e-03 4.171402379870414734e-02 1.881904006004333496e-01 -2.068286985158920288e-01 -3.145267367362976074e-01 2.196918278932571411e-01 -3.850911259651184082e-01 -1.898863911628723145e-01
-8.924949169158935547e-02 9.894762933254241943e-02 1.343688219785690308e-01 -2.601783871650695801e-01 4.916861951351165771e-01 3.017022274434566498e-02 7.736085355281829834e-02 1.079491078853607178e-01 2.158809304237365723e-01 1.341145038604736328e-01 -3.309907019138336182e-02 2.320498377084732056e-01 1.276105791330337524e-01 2.216908931732177734e-01 1.932697892189025879e-01 8.591941744089126587e-02 -1.602751910686492920e-01 5.652373284101486206e-02 -2.649698033928871155e-02 -4.544031806290149689e-03 5.283276736736297607e-02 7.112639397382736206e-02 -3.647497296333312988e-01 9.621734172105789185e-02 1.777971833944320679e-01 -1.449699550867080688e-01 -1.591696292161941528e-01 5.740071646869182587e-03 -2.029412686824798584e-01 -1.223444566130638123e-01 -3.036381602287292480e-01 1.976151950657367706e-02
5.161646008491516113e-02 3.280712366104125977e-01 2.837312640622258186e-03 -2.651761174201965332e-01 1.138043254613876343e-01 -1.322098821401596069e-01 1.001620665192604065e-01 -7.862951606512069702e-02 -1.099533066153526306e-01 2.887987196445465088e-01 -2.118347585201263428e-01 -7.725064456462860107e-02 1.793110519647598267e-01 1.446144431829452515e-01 -1.597968637943267822e-01 -8.967371284961700439e-02 -1.637067645788192749e-01 1.190257370471954346e-01 3.351580351591110229e-02 2.977436780929565430e-01 2.779121994972229004e-01 6.001339107751846313e-02 -2.708369493484497070e-01 6.213818117976188660e-02 2.369194477796554565e-01 1.786577254533767700e-01 1.623514145612716675e-01 2.233169823884963989e-01 8.684494346380233765e-02 6.711047887802124023e-02 -2.576937973499298096e-01 9.073251485824584961e-02
5.382494628429412842e-02 -1.199450995773077011e-02 -3.425066545605659485e-02 -3.320901393890380859e-01 8.868439495563507080e-02 3.408241271972656250e-01 -4.955760762095451355e-02 -8.732339739799499512e-02 7.005035877227783203e-02 -1.410245150327682495e-02 8.012407273054122925e-02 -4.940818622708320618e-02 4.438313245773315430e-01 -7.236173003911972046e-02 -1.925381273031234741e-01 1.187951341271400452e-01 -1.428064331412315369e-02 3.115960657596588135e-01 -3.337406367063522339e-02 -2.057727426290512085e-01 2.107477635145187378e-01 -1.292899101972579956e-01 -2.541460990905761719e-01 -1.264891326427459717e-01 1.388077139854431152e-01 1.330197323113679886e-02 1.620596647262573242e-01 -2.631625831127166748e-01 -2.485963702201843262e-01 -6.240364536643028259e-02 -1.218672841787338257e-01 -7.772443443536758423e-02
-5.225335247814655304e-03 1.204831246286630630e-02 -4.677261710166931152e-01 -6.991226226091384888e-02 1.539344936609268188e-01 2.472649514675140381e-01 -6.287054717540740967e-02 2.792049385607242584e-02 1.410790383815765381e-01 1.384830921888351440e-01 2.243293225765228271e-01 -2.761799469590187073e-02 3.181188404560089111e-01 9.129273146390914917e-02 -3.743620589375495911e-02 -1.395627260208129883e-01 -6.061340495944023132e-02 1.422587037086486816e-01 -1.441981270909309387e-02 1.054496914148330688e-01 8.238776028156280518e-02 -3.123467564582824707e-01 -3.642393946647644043e-01 -1.456292569637298584e-01 3.017423860728740692e-02 -1.297076940536499023e-01 -7.738261483609676361e-03 -3.052137196063995361e-01 -1.380328387022018433e-01 -1.916172541677951813e-02 9.273041971027851105e-03 2.051875889301300049e-01
1.242437139153480530e-01 -2.951027825474739075e-02 -1.059715729206800461e-02 -2.018644213676452637e-01 5.455781891942024231e-02 9.439933300018310547e-02 -2.342766337096691132e-02 -2.138675153255462646e-01 5.593300238251686096e-02 7.519684731960296631e-02 8.338879048824310303e-02 -5.878647416830062866e-02 -1.210932899266481400e-02 2.948454916477203369e-01 -6.797361653298139572e-03 4.280119538307189941e-01 1.045165434479713440e-01 6.455569714307785034e-02 -7.401078194379806519e-02 -2.448540776968002319e-01 2.263549566268920898e-01 -5.838774144649505615e-03 -3.645464777946472168e-01 -2.145754918456077576e-02 4.530528783798217773e-01 -2.545497752726078033e-02 2.999727725982666016e-01 -1.666531711816787720e-01 -6.592383980751037598e-02 2.155572921037673950e-02 -2.528562024235725403e-02 2.970306761562824249e-02
9.448516368865966797e-02 5.489037930965423584e-02 -1.455499418079853058e-02 -2.956613004207611084e-01 -2.213511243462562561e-02 -1.900858595035970211e-03 -2.213339209556579590e-01 1.005469262599945068e-01 -9.904763661324977875e-03 3.902293974533677101e-03 5.674367025494575500e-02 -1.420737206935882568e-01 5.574900507926940918e-01 1.203647628426551819e-01 5.304079875349998474e-02 -2.161094844341278076e-01 -1.882745139300823212e-02 1.554216146469116211e-01 -1.799395382404327393e-01 3.348392546176910400e-01 1.654140502214431763e-01 9.168196469545364380e-02 -2.142464965581893921e-01 -1.106841862201690674e-01 2.286874130368232727e-02 3.951641730964183807e-03 9.252747893333435059e-02 -3.523499369621276855e-01 -1.014543473720550537e-01 -1.000934988260269165e-01 -1.539998799562454224e-01 -4.815349727869033813e-02
-4.447060823440551758e-02 3.355010598897933960e-02 9.578335285186767578e-02 -1.835818402469158173e-02 -1.075245626270771027e-02 2.032340019941329956e-01 1.446407986804842949e-03 2.308875136077404022e-02 1.009439975023269653e-01 1.048586070537567139e-01 3.249821960926055908e-01 -2.311660796403884888e-01 4.615468084812164307e-01 -4.442331194877624512e-02 3.971017003059387207e-01 1.730443350970745087e-02 -1.595514267683029175e-01 4.865964874625205994e-03 -5.260859057307243347e-02 1.169144511222839355e-01 2.121148705482482910e-01 5.518992431461811066e-03 -3.258730471134185791e-01 1.461708694696426392e-01 2.348173707723617554e-01 1.442474871873855591e-01 2.939814515411853790e-02 -1.388536840677261353e-01 -1.286403685808181763e-01 4.283039830625057220e-03 -2.471322268247604370e-01 -6.304501742124557495e-02
2.923451960086822510e-01 -6.527937948703765869e-02 -1.387285441160202026e-02 -1.589487791061401367e-01 9.907451272010803223e-02 2.297217957675457001e-03 -3.363902866840362549e-02 -2.091678380966186523e-01 1.107507199048995972e-01 -3.245888650417327881e-02 8.760394155979156494e-02 -3.240121901035308838e-02 4.547419846057891846e-01 1.668656431138515472e-02 -1.517700850963592529e-01 3.241112455725669861e-02 -2.668537199497222900e-03 1.081567257642745972e-01 -9.161582589149475098e-02 -3.410721570253372192e-02 4.573546051979064941e-01 -2.248972058296203613e-01 -2.499361187219619751e-01 2.299575954675674438e-01 1.220790073275566101e-01 -1.125458925962448120e-01 2.689048051834106445e-01 -8.579527586698532104e-02 -1.897871941328048706e-01 7.839680649340152740e-03 -1.779361069202423096e-01 7.463523000478744507e-02
7.669200003147125244e-02 6.861553341150283813e-02 -1.773290336132049561e-02 -5.545001477003097534e-02 3.901014029979705811e-01 3.140548169612884521e-01 -2.582384943962097168e-01 -1.995387524366378784e-01 2.111611664295196533e-01 2.495471388101577759e-01 -1.221843883395195007e-01 -3.880698233842849731e-02 -1.380852460861206055e-01 -4.521468654274940491e-02 1.995433121919631958e-01 7.615517824888229370e-02 1.638657450675964355e-01 1.174045801162719727e-01 1.157386079430580139e-01 1.294096410274505615e-01 1.882180273532867432e-01 -8.688309043645858765e-02 -3.178787529468536377e-01 -1.271825283765792847e-02 2.372404187917709351e-01 -2.719735726714134216e-02 -1.878089159727096558e-01 -8.497373014688491821e-02 -3.193998932838439941e-01 1.096046064049005508e-02 -1.367882192134857178e-01 5.794341862201690674e-02
2.006879001855850220e-01 -1.960775256156921387e-01 -9.336475282907485962e-02 -4.747959673404693604e-01 1.176051720976829529e-01 1.525592654943466187e-01 1.606018543243408203e-01 -2.419895678758621216e-01 3.894679248332977295e-02 2.717174217104911804e-02 -1.176206860691308975e-03 -1.389347910881042480e-01 2.867005765438079834e-01 8.078083395957946777e-02 -1.080550849437713623e-01 -1.790470909327268600e-03 -8.783028274774551392e-02 2.293663322925567627e-01 -2.073547393083572388e-01 -2.158104926347732544e-01 3.317473530769348145e-01 1.996641047298908234e-02 -2.495589107275009155e-01 -5.288207158446311951e-02 6.845980137586593628e-02 2.238814719021320343e-03 1.467389911413192749e-01 -9.989139437675476074e-02 -1.650172173976898193e-01 -6.559015065431594849e-02 -1.441652476787567139e-01 -1.725348681211471558e-01
-5.242086574435234070e-02 7.589990645647048950e-02 1.422295123338699341e-01 -2.856825888156890869e-01 1.353914588689804077e-01 -2.031891793012619019e-02 1.069820672273635864e-02 -1.919506341218948364e-01 -3.009427189826965332e-01 2.161428183317184448e-01 1.868120431900024414e-01 8.547421544790267944e-02 2.388170808553695679e-01 1.797128915786743164e-01 1.853258907794952393e-01 1.853719055652618408e-01 8.259244263172149658e-02 8.880038559436798096e-02 -4.936480894684791565e-03 -1.337023079395294189e-01 1.777855157852172852e-01 -2.252255082130432129e-01 -4.066946804523468018e-01 1.350095719099044800e-01 1.877781152725219727e-01 -1.552195250988006592e-01 -3.219676911830902100e-01 -1.765549629926681519e-01 1.127267256379127502e-02 -5.206929892301559448e-02 -7.665854878723621368e-03 2.758655324578285217e-02
-4.380789026618003845e-02 4.925987124443054199e-02 2.280850708484649658e-01 -1.412535607814788818e-01 8.671355992555618286e-02 3.327837586402893066e-01 5.031128972768783569e-02 -1.373110711574554443e-01 3.638087958097457886e-02 -1.885190419852733612e-02 1.008850559592247009e-01 -2.026606649160385132e-01 9.513773769140243530e-02 -3.351119533181190491e-02 1.367620974779129028e-01 -2.399975806474685669e-01 -4.426114261150360107e-02 2.190064489841461182e-01 -4.052627086639404297e-02 5.580119043588638306e-02 3.034630417823791504e-01 -3.056625723838806152e-01 -7.070175558328628540e-02 1.022085845470428467e-01 1.184542030096054077e-01 3.153994083404541016e-01 2.442652136087417603e-01 -2.439710199832916260e-01 -8.760210126638412476e-02 8.274182677268981934e-02 -3.758489489555358887e-01 2.240383625030517578e-02
-7.401804625988006592e-02 -1.383250951766967773e-01 -2.704685628414154053e-01 6.676040124148130417e-03 1.387667506933212280e-01 2.564756870269775391e-01 2.469126135110855103e-01 2.000114768743515015e-01 2.612700760364532471e-01 -3.516193851828575134e-02 4.518084526062011719e-01 -2.294879872351884842e-03 1.792922317981719971e-01 1.194202974438667297e-01 6.664586812257766724e-02 -1.931606791913509369e-02 -3.653709590435028076e-02 2.523392736911773682e-01 -4.759559780359268188e-02 2.115292847156524658e-01 6.991013139486312866e-02 -1.057288125157356262e-01 -1.119894012808799744e-01 2.448767274618148804e-01 3.639318645000457764e-01 -3.350084181874990463e-03 3.442320600152015686e-02 -9.982679039239883423e-02 -1.552812010049819946e-01 -6.814509630203247070e-02 -6.767289340496063232e-02 1.174348667263984680e-01
1.077527366578578949e-02 6.277809292078018188e-02 7.446560263633728027e-02 -4.621383845806121826e-01 1.712509840726852417e-01 1.427384614944458008e-01 8.409003727138042450e-03 2.248295694589614868e-01 -7.463011145591735840e-02 2.291709631681442261e-01 2.259996235370635986e-01 -4.436270594596862793e-01 1.860480755567550659e-01 1.623620241880416870e-01 -3.056049533188343048e-02 -4.264798760414123535e-02 6.243846565485000610e-02 1.695045232772827148e-01 -3.213740885257720947e-02 1.050905063748359680e-01 2.075536102056503296e-01 -1.870562881231307983e-01 -2.047453671693801880e-01 -1.512860506772994995e-01 -6.263482570648193359e-02 -3.643117845058441162e-02 2.668914496898651123e-01 -2.803578227758407593e-02 1.307594031095504761e-01 -5.898821633309125900e-03 5.248738825321197510e-02 -1.485548913478851318e-01
4.418578371405601501e-02 -1.384660154581069946e-01 3.258387446403503418e-01 -2.552263736724853516e-01 9.075464308261871338e-02 -4.363949224352836609e-02 1.269560754299163818e-01 5.935260094702243805e-03 8.199285715818405151e-02 1.811814010143280029e-01 -7.729216665029525757e-02 3.179083392024040222e-02 -1.286276616156101227e-02 9.411896765232086182e-02 1.084307134151458740e-01 -3.083289414644241333e-02 1.796490103006362915e-01 -1.275759190320968628e-01 1.856357306241989136e-01 2.743307650089263916e-01 3.231267035007476807e-01 4.804075881838798523e-02 -5.547302961349487305e-01 -6.346938014030456543e-02 1.043582484126091003e-01 1.109354663640260696e-03 -2.098079770803451538e-01 3.224525973200798035e-02 -1.712409257888793945e-01 -1.519840508699417114e-01 -6.979095190763473511e-02 1.517194360494613647e-01
-2.706466615200042725e-01 -2.066393941640853882e-01 8.894798904657363892e-02 -2.570651471614837646e-01 -3.349981084465980530e-02 -1.160820573568344116e-01 -2.792039653286337852e-03 5.570610985159873962e-02 -4.106003046035766602e-02 1.260320544242858887e-01 5.977790802717208862e-02 1.004538163542747498e-01 5.602256953716278076e-02 1.118048094213008881e-02 3.982055466622114182e-03 -1.495898216962814331e-01 -1.202615629881620407e-02 1.653221994638442993e-01 -2.048496305942535400e-01 -2.988179028034210205e-01 3.437365889549255371e-01 -3.934868276119232178e-01 -2.975310683250427246e-01 -4.630968347191810608e-02 2.279434651136398315e-01 -7.624442130327224731e-02 9.079096466302871704e-02 -4.429488256573677063e-02 -6.335322558879852295e-02 -1.254094243049621582e-01 -3.464305102825164795e-01 7.306110858917236328e-02
-1.090969666838645935e-01 1.150910649448633194e-02 3.283315896987915039e-01 -2.311460301280021667e-02 -6.288857012987136841e-02 1.706909537315368652e-01 -1.869167387485504150e-02 -1.700249165296554565e-01 1.439641267061233521e-01 1.459911167621612549e-01 -1.508367508649826050e-01 -2.477266080677509308e-02 1.547328978776931763e-01 1.065933033823966980e-01 1.522366404533386230e-01 1.302346121519804001e-02 3.139894604682922363e-01 8.886538445949554443e-02 -3.456297218799591064e-01 1.447034627199172974e-01 4.141146540641784668e-01 -1.641648262739181519e-01 -3.500842452049255371e-01 -6.248689442873001099e-02 -6.603565812110900879e-02 -1.377458870410919189e-01 5.654298514127731323e-02 -1.338280644267797470e-02 -1.943151652812957764e-01 5.210551992058753967e-02 -2.314216345548629761e-01 -2.639347501099109650e-02
-7.768796384334564209e-02 1.394868791103363037e-01 8.262205123901367188e-02 -1.021890193223953247e-01 1.437537521123886108e-01 2.584730982780456543e-01 8.542193472385406494e-02 -4.842406511306762695e-02 2.266173660755157471e-01 -1.116069778800010681e-01 -1.061201766133308411e-01 -3.691006824374198914e-02 2.619026005268096924e-01 1.445543318986892700e-01 2.753178589046001434e-03 -1.416478902101516724e-01 -6.388596957549452782e-04 2.400710135698318481e-01 -3.088366389274597168e-01 1.573422849178314209e-01 4.796516597270965576e-01 -1.934397220611572266e-01 -2.298722565174102783e-01 -7.206973433494567871e-02 -9.966656565666198730e-02 -1.193756461143493652e-01 1.244045048952102661e-01 -2.674008309841156006e-01 -1.725579947233200073e-01 9.155593812465667725e-02 8.553532883524894714e-03 -1.464275568723678589e-01
-2.393576651811599731e-01 2.580276727676391602e-01 3.076059818267822266e-01 -2.082797884941101074e-01 2.464525103569030762e-01 4.220871999859809875e-02 7.448318600654602051e-02 5.665103346109390259e-02 5.312029272317886353e-03 8.622748404741287231e-02 1.555054038763046265e-01 -8.052793890237808228e-02 -1.090575531125068665e-01 1.959632933139801025e-01 1.559513807296752930e-01 -5.536883696913719177e-02 2.382353246212005615e-01 4.899498447775840759e-02 -6.212532520294189453e-02 1.144460812211036682e-01 1.285344809293746948e-01 4.086275584995746613e-03 -2.869608700275421143e-01 -4.972117021679878235e-02 4.714449942111968994e-01 1.314395070075988770e-01 -1.080019846558570862e-01 -2.495597898960113525e-01 -1.893334239721298218e-01 7.773856073617935181e-02 -3.403852880001068115e-02 1.305283159017562866e-01
1.749735772609710693e-01 -1.347059011459350586e-01 1.251256018877029419e-01 -1.424906849861145020e-01 1.339225322008132935e-01 2.874985635280609131e-01 -2.611702121794223785e-02 -8.968759328126907349e-03 2.982877194881439209e-01 -5.447672307491302490e-02 2.275321781635284424e-01 -2.907458543777465820e-01 -1.037690415978431702e-02 1.123351156711578369e-01 1.482313722372055054e-01 -1.383393555879592896e-01 -1.631135493516921997e-01 1.110242754220962524e-01 -2.443620711565017700e-01 2.173691540956497192e-01 2.537250220775604248e-01 1.172080039978027344e-01 -8.449111878871917725e-02 1.211327984929084778e-01 2.587866485118865967e-01 9.440080821514129639e-02 -1.556980860186740756e-04 -1.301643252372741699e-02 -3.476870059967041016e-01 -5.312084034085273743e-02 -1.190835237503051758e-01 -2.684766054153442383e-01
9.899637848138809204e-02 -5.397071689367294312e-02 -3.682899475097656250e-02 -2.006567865610122681e-01 1.012709364295005798e-01 4.855503886938095093e-02 2.827983722090721130e-02 4.284183681011199951e-02 -1.054586693644523621e-01 1.631372421979904175e-01 1.456947326660156250e-01 -1.346824169158935547e-01 4.749870672821998596e-02 -2.723067700862884521e-01 -9.099053591489791870e-02 -2.012964487075805664e-01 2.362853102385997772e-02 2.532568275928497314e-01 9.047940373420715332e-02 -7.328023016452789307e-02 5.166520476341247559e-01 2.564304471015930176e-01 4.917422309517860413e-02 2.020650953054428101e-01 4.321503043174743652e-01 1.933945119380950928e-01 7.811889797449111938e-02 -1.176420319825410843e-02 -1.350997835397720337e-01 -5.350149795413017273e-02 -1.057403162121772766e-01 -1.059754341840744019e-01
-3.006487786769866943e-01 7.760732620954513550e-02 1.522320955991744995e-01 -1.981155723333358765e-01 2.365445941686630249e-01 3.562682569026947021e-01 7.474979013204574585e-02 -1.525917947292327881e-01 2.516007721424102783e-01 9.220334142446517944e-02 -9.898327291011810303e-02 -1.341204196214675903e-01 1.470829248428344727e-01 1.787786781787872314e-01 1.641898155212402344e-01 -1.232426315546035767e-01 1.781028658151626587e-01 1.093001440167427063e-01 -2.572541236877441406e-01 5.930418893694877625e-02 3.194793760776519775e-01 -8.399933576583862305e-02 -1.783135831356048584e-01 9.990270435810089111e-02 4.896066710352897644e-02 -1.462032943964004517e-01 1.506310105323791504e-01 9.358961135149002075e-02 -1.035480648279190063e-01 2.940391898155212402e-01 -1.209563985466957092e-01 -5.274788662791252136e-02
-8.808875456452369690e-03 1.863285154104232788e-02 1.520727127790451050e-01 -1.421941071748733521e-01 2.923075854778289795e-01 1.280125528573989868e-01 1.430735737085342407e-02 -1.522995233535766602e-01 1.530414968729019165e-01 1.759422123432159424e-01 3.468103408813476562e-01 1.315774917602539062e-01 -1.131815314292907715e-01 1.239447891712188721e-01 2.331293821334838867e-01 1.761985272169113159e-01 6.769119203090667725e-02 -5.839040968567132950e-03 1.172291263937950134e-01 1.751523166894912720e-01 1.782210022211074829e-01 9.147241711616516113e-02 -4.286375045776367188e-01 7.600591331720352173e-02 1.119065806269645691e-01 4.562171921133995056e-02 3.320211544632911682e-03 1.737053841352462769e-01 -1.840152740478515625e-01 -5.734093859791755676e-02 -3.965681791305541992e-01 -8.709244430065155029e-02
4.745098575949668884e-02 2.349050156772136688e-02 1.647068411111831665e-01 -4.890925437211990356e-02 1.175389364361763000e-01 3.663858771324157715e-01 -9.892541915178298950e-02 6.913513690233230591e-02 -2.134013324975967407e-01 -1.984739303588867188e-01 3.708992600440979004e-01 -4.305258765816688538e-02 2.309779971837997437e-01 1.039999872446060181e-01 -4.668609797954559326e-02 5.258617177605628967e-02 -3.077601268887519836e-02 4.816755652427673340e-02 6.789823062717914581e-03 5.759209743700921535e-04 1.395612061023712158e-01 -1.023515090346336365e-01 -1.603963524103164673e-01 -6.924542039632797241e-02 4.475313425064086914e-01 9.819279611110687256e-02 -1.100984215736389160e-02 -3.996849358081817627e-01 -1.074376050382852554e-02 -2.417193651199340820e-01 -8.958286046981811523e-02 -1.069567650556564331e-01
2.709613740444183350e-02 2.882645726203918457e-01 2.657169699668884277e-01 5.340944626368582249e-04 -1.912624537944793701e-01 5.913472920656204224e-02 1.801371574401855469e-01 9.154191613197326660e-02 -7.018356770277023315e-02 1.885282248258590698e-01 2.782765217125415802e-02 -1.295605897903442383e-01 2.687607705593109131e-01 1.503787338733673096e-01 -6.966093182563781738e-02 4.251528158783912659e-02 5.604723840951919556e-02 3.745493292808532715e-02 4.623217135667800903e-02 -1.191700845956802368e-01 2.756413519382476807e-01 6.280089169740676880e-02 -2.600179612636566162e-01 4.480192661285400391e-01 4.230769723653793335e-02 -2.024536021053791046e-02 1.244631037116050720e-01 -2.364754974842071533e-01 -6.348756700754165649e-02 -4.350743070244789124e-02 -3.902097642421722412e-01 6.470223516225814819e-02
9.113595634698867798e-02 -6.583869457244873047e-02 1.722586713731288910e-02 -1.541403681039810181e-01 -2.006011754274368286e-01 -7.655398454517126083e-03 -9.149333834648132324e-02 -3.207669779658317566e-02 9.745110757648944855e-03 3.681354224681854248e-01 5.347276851534843445e-02 2.269139587879180908e-01 -8.132801204919815063e-02 -9.823845326900482178e-02 -8.197695761919021606e-02 3.216128051280975342e-01 -7.463634014129638672e-02 2.334499955177307129e-01 1.251551806926727295e-01 3.144452720880508423e-02 4.403131604194641113e-01 -2.625473029911518097e-02 -1.814624965190887451e-01 1.059322804212570190e-01 1.803668737411499023e-01 -1.614298969507217407e-01 -6.994292140007019043e-02 -2.501199841499328613e-01 -1.307409107685089111e-01 -2.956095635890960693e-01 -1.677560210227966309e-01 -1.520360708236694336e-01
1.812959760427474976e-01 -1.491095721721649170e-01 -9.675102680921554565e-02 -4.633750021457672119e-01 5.211195349693298340e-02 2.886910438537597656e-01 1.979177445173263550e-02 -2.946519525721669197e-03 6.387493014335632324e-02 8.523226529359817505e-02 2.825023531913757324e-01 -9.551071561872959137e-03 3.999205827713012695e-01 1.420367229729890823e-02 2.451845072209835052e-02 4.673792794346809387e-02 1.043487414717674255e-01 -8.011078834533691406e-02 -2.348534613847732544e-01 5.617540329694747925e-02 1.712750792503356934e-01 -1.859753280878067017e-01 -3.088830709457397461e-01 -6.913841515779495239e-02 2.081406861543655396e-01 -7.427283376455307007e-02 -4.101416841149330139e-02 -6.886652112007141113e-02 -1.456920057535171509e-01 8.260348439216613770e-02 -1.468873471021652222e-01 -1.886188834905624390e-01
1.210594456642866135e-02 3.159935399889945984e-02 2.629849500954151154e-02 -3.478782773017883301e-01 -6.324517726898193359e-02 -2.748093008995056152e-02 -1.322181224822998047e-01 -1.345030777156352997e-02 -1.860008835792541504e-01 -1.037278920412063599e-01 2.297109365463256836e-01 -1.011928841471672058e-01 3.010471463203430176e-01 2.730199396610260010e-01 -2.211031876504421234e-02 -1.618395894765853882e-01 -1.217734068632125854e-02 1.640792340040206909e-01 -2.213386893272399902e-01 1.260562688112258911e-01 1.093020737171173096e-01 5.747263506054878235e-02 -5.062761306762695312e-01 -5.047795549035072327e-02 2.538372203707695007e-02 7.039776537567377090e-03 2.893160283565521240e-01 -2.241481691598892212e-01 -1.366603970527648926e-01 -1.074699759483337402e-01 -1.426278799772262573e-01 5.691833421587944031e-02
-2.903281338512897491e-02 1.084509119391441345e-01 3.629056215286254883e-01 1.294640302658081055e-01 -8.491876721382141113e-02 2.300334535539150238e-02 1.999858170747756958e-01 1.350508630275726318e-01 1.656616926193237305e-01 -5.075785797089338303e-03 2.901269197463989258e-01 -2.453063428401947021e-01 1.493149697780609131e-01 3.410420566797256470e-02 1.356771308928728104e-02 -1.100739650428295135e-02 1.053776070475578308e-01 -1.377042755484580994e-02 -2.116221040487289429e-01 7.777942717075347900e-02 5.001794099807739258e-01 -7.291665673255920410e-02 -1.859232336282730103e-01 2.155947089195251465e-01 1.319669634103775024e-01 -1.002842113375663757e-01 4.211860895156860352e-02 -2.182898819446563721e-01 1.968878656625747681e-01 -3.626987803727388382e-03 -2.423814535140991211e-01 6.544401496648788452e-02
-2.524677217006683350e-01 -7.309629023075103760e-02 9.526886045932769775e-02 1.012290418148040771e-01 -1.707054302096366882e-02 -1.820298582315444946e-01 -1.066844761371612549e-01 -5.299445241689682007e-02 -1.732108741998672485e-01 3.163272142410278320e-01 5.632607266306877136e-02 1.777966134250164032e-02 1.390088796615600586e-01 1.277059763669967651e-01 6.401033699512481689e-02 -1.630793809890747070e-01 9.604152292013168335e-02 1.483213156461715698e-01 3.932996094226837158e-02 5.637043341994285583e-02 2.853139936923980713e-01 -3.220681101083755493e-02 -1.458499580621719360e-01 5.729479342699050903e-02 3.933078646659851074e-01 -8.007604628801345825e-02 3.209619224071502686e-01 -3.490829765796661377e-01 -1.391317844390869141e-01 -3.289941325783729553e-02 -3.164913952350616455e-01 -1.207045242190361023e-01
1.001982763409614563e-01 8.478031307458877563e-02 1.010167300701141357e-01 -2.730638682842254639e-01 2.195386737585067749e-01 1.595809608697891235e-01 -1.742758154869079590e-01 -6.166980415582656860e-02 -2.743873298168182373e-01 2.175404429435729980e-01 1.468847095966339111e-01 1.007870137691497803e-01 1.589330136775970459e-01 -2.413940988481044769e-02 -2.387130167335271835e-03 1.602424681186676025e-01 1.829183250665664673e-01 1.221686322242021561e-02 2.021462321281433105e-01 5.268487334251403809e-02 3.446965515613555908e-01 -6.187782809138298035e-02 -1.920278817415237427e-01 1.184611767530441284e-01 1.886528357863426208e-02 -1.311490982770919800e-01 -1.140447780489921570e-01 -1.171957608312368393e-02 1.189778447151184082e-01 -2.655547261238098145e-01 -3.933269679546356201e-01 2.518223524093627930e-01
1.183960363268852234e-01 5.114019662141799927e-02 2.248277217149734497e-01 -2.811792790889739990e-01 -1.410448253154754639e-01 4.127913340926170349e-02 2.352631688117980957e-01 2.809340357780456543e-01 4.658232256770133972e-02 1.327813267707824707e-01 1.055508702993392944e-01 -3.008986115455627441e-01 1.634365618228912354e-01 7.314292248338460922e-03 5.051426216959953308e-02 -1.124000325798988342e-01 1.788568049669265747e-01 -2.604167535901069641e-02 9.288369119167327881e-02 -1.301189698278903961e-02 2.811306118965148926e-01 -2.369458824396133423e-01 -3.592466711997985840e-01 -4.384122043848037720e-02 4.996170103549957275e-02 -2.576749920845031738e-01 4.618556797504425049e-02 -1.912878304719924927e-01 3.912040218710899353e-02 -3.247847557067871094e-01 -1.104461103677749634e-01 -1.380316331051290035e-03
-2.218982428312301636e-01 -4.531881958246231079e-02 -6.607469171285629272e-02 -2.015334516763687134e-01 -7.608816772699356079e-02 3.237618878483772278e-02 2.771629989147186279e-01 -1.648574620485305786e-01 1.084173545241355896e-01 2.611116170883178711e-01 -2.223968692123889923e-02 3.435073196887969971e-01 -1.180526614189147949e-01 6.030302494764328003e-02 -1.928006708621978760e-01 3.619244089350104332e-03 1.110432446002960205e-01 2.428479045629501343e-01 9.576087817549705505e-03 4.192666336894035339e-02 2.755866944789886475e-01 -8.977858722209930420e-02 -3.937105238437652588e-01 -1.497910916805267334e-01 6.902218610048294067e-02 -1.575902849435806274e-01 -1.177572365850210190e-02 -2.708348333835601807e-01 -3.130827546119689941e-01 -5.380840506404638290e-03 5.594439059495925903e-02 -2.880984544754028320e-02
6.290333811193704605e-03 -5.331012606620788574e-02 5.614021793007850647e-02 -1.325715929269790649e-01 1.225891262292861938e-01 1.449171453714370728e-01 6.198921054601669312e-02 1.648721992969512939e-01 5.018769204616546631e-02 -1.144346594810485840e-01 1.712174713611602783e-02 -7.014986127614974976e-02 4.626592695713043213e-01 1.868598163127899170e-01 -2.660264670848846436e-01 4.054567590355873108e-02 7.648774236440658569e-02 1.943079978227615356e-01 3.152969107031822205e-02 1.820375919342041016e-01 4.197768568992614746e-01 -3.016165196895599365e-01 5.342174321413040161e-02 -1.907636784017086029e-02 4.111324995756149292e-02 1.582833826541900635e-01 1.763221025466918945e-01 3.730839490890502930e-02 -1.300819665193557739e-01 -2.014454603195190430e-01 -3.197761476039886475e-01 1.565388811286538839e-04
8.956298232078552246e-02 4.735340550541877747e-02 3.604429662227630615e-01 5.087487027049064636e-02 1.175441518425941467e-01 2.031304240226745605e-01 -1.994108706712722778e-01 -1.559576392173767090e-01 1.095358431339263916e-01 3.117068409919738770e-01 -2.793491482734680176e-01 -4.040846601128578186e-02 -6.705205887556076050e-02 -4.830177500844001770e-02 -5.509067699313163757e-02 1.826630681753158569e-01 2.340527437627315521e-02 1.098226159811019897e-01 -8.432150632143020630e-02 6.395303457975387573e-02 3.014998435974121094e-01 -8.071617037057876587e-02 -3.168225586414337158e-01 1.663442105054855347e-01 2.390211969614028931e-01 -1.846870779991149902e-01 -8.698805421590805054e-02 -1.567254066467285156e-01 -2.648067772388458252e-01 -1.233444884419441223e-01 -4.482026398181915283e-02 2.145138829946517944e-01
6.329623050987720490e-03 6.403218954801559448e-02 -1.098575666546821594e-01 5.297071486711502075e-02 3.848838508129119873e-01 1.696132868528366089e-01 7.914165407419204712e-02 2.131802737712860107e-01 3.622526302933692932e-02 1.003067567944526672e-01 1.300423592329025269e-01 -3.154335916042327881e-02 -1.135227307677268982e-01 1.454766243696212769e-01 -5.501794070005416870e-02 -5.315889604389667511e-03 1.728159338235855103e-01 3.765747547149658203e-01 -2.335198074579238892e-01 8.906656876206398010e-03 3.200781941413879395e-01 -3.750074505805969238e-01 -3.119864463806152344e-01 1.347843706607818604e-01 1.381568014621734619e-01 1.228166669607162476e-01 -1.926394104957580566e-01 6.499107927083969116e-02 -5.906028300523757935e-02 6.567221879959106445e-02 1.080878600478172302e-01 -7.829096168279647827e-02
-1.671922504901885986e-01 -2.105959504842758179e-01 1.660824716091156006e-01 -2.141072601079940796e-02 2.499826103448867798e-01 1.114968508481979370e-01 1.954727619886398315e-01 -1.263087894767522812e-02 1.118485182523727417e-01 1.209883466362953186e-01 4.415100440382957458e-02 -7.913646847009658813e-02 1.281706392765045166e-01 1.485578715801239014e-01 2.607685923576354980e-01 -2.554865479469299316e-01 9.054046869277954102e-02 3.640244007110595703e-01 -1.260955929756164551e-01 2.623380124568939209e-01 1.574949920177459717e-01 2.568729519844055176e-01 -1.728233993053436279e-01 7.519818097352981567e-02 2.556736469268798828e-01 1.206704974174499512e-01 -1.485761255025863647e-02 -4.906003922224044800e-02 -2.855364084243774414e-01 -1.981813274323940277e-02 -2.062651067972183228e-01 1.430407017469406128e-01
-2.034174948930740356e-01 2.544304728507995605e-01 3.177077770233154297e-01 -2.940080761909484863e-01 2.285283803939819336e-01 5.859359726309776306e-02 3.224569559097290039e-02 6.332188099622726440e-02 6.249407306313514709e-02 1.405657976865768433e-01 2.843127027153968811e-02 1.263272613286972046e-01 1.188192442059516907e-01 1.338827759027481079e-01 1.308329850435256958e-01 1.047523319721221924e-01 4.723225533962249756e-02 6.449101120233535767e-02 -1.448706984519958496e-01 2.300769537687301636e-01 -8.119696378707885742e-02 -1.702530980110168457e-01 -3.371971547603607178e-01 1.117915883660316467e-01 4.053418934345245361e-01 2.291864603757858276e-01 -9.736733511090278625e-03 -8.732571452856063843e-02 -2.041019350290298462e-01 -1.629589200019836426e-01 4.892515018582344055e-02 8.937729895114898682e-02
1.042055189609527588e-01 -1.512425392866134644e-01 6.606327742338180542e-02 -5.806127563118934631e-02 2.542793452739715576e-01 1.666306555271148682e-01 -3.924412652850151062e-02 -1.169715747237205505e-01 3.561611473560333252e-01 7.670699059963226318e-02 -3.452564403414726257e-02 -5.750392004847526550e-02 3.813869655132293701e-01 -5.505657196044921875e-02 7.345911115407943726e-02 8.596651256084442139e-03 1.579056084156036377e-01 1.137939617037773132e-01 -1.087200716137886047e-01 -4.644735250622034073e-03 2.999112010002136230e-01 7.711086422204971313e-02 -1.124865934252738953e-01 -6.819971650838851929e-02 8.863639086484909058e-02 9.539841115474700928e-02 2.101764827966690063e-01 -9.665803611278533936e-02 -5.264632105827331543e-01 -1.324125975370407104e-01 -1.775603890419006348e-01 8.585856296122074127e-03
-4.529234953224658966e-03 7.982938736677169800e-02 -2.002035975456237793e-01 -2.439594119787216187e-01 1.311275525949895382e-03 6.987892836332321167e-02 -6.502159684896469116e-02 -1.972793638706207275e-01 -2.699648737907409668e-01 3.713722825050354004e-01 1.599777787923812866e-01 8.437485247850418091e-02 8.738598227500915527e-02 2.339496463537216187e-01 2.930606603622436523e-01 1.395197678357362747e-02 1.411380618810653687e-01 2.113272547721862793e-01 1.278408989310264587e-02 4.064367711544036865e-02 2.755969464778900146e-01 -2.001450210809707642e-01 -6.895679980516433716e-02 1.038870513439178467e-01 -4.282999038696289062e-02 -1.917500942945480347e-01 1.056106016039848328e-01 9.018614143133163452e-02 -2.756374180316925049e-01 1.265137363225221634e-02 -3.486682474613189697e-01 -2.167792432010173798e-02
-2.453955411911010742e-01 -1.305098682641983032e-01 1.017563045024871826e-01 8.584528416395187378e-02 5.576396733522415161e-02 3.859261050820350647e-02 2.424565143883228302e-03 -9.467192925512790680e-03 -1.156555116176605225e-01 1.805273741483688354e-01 -4.330444708466529846e-02 -6.304006278514862061e-02 -8.524223417043685913e-02 1.537385731935501099e-01 -1.127799898386001587e-01 1.821800470352172852e-01 6.602145731449127197e-02 2.364933192729949951e-01 -3.900903463363647461e-02 3.756015002727508545e-02 3.017575442790985107e-01 -1.151730716228485107e-01 -1.983673721551895142e-01 1.201588436961174011e-01 1.811818331480026245e-01 -1.240771412849426270e-01 3.667638078331947327e-02 -5.862557291984558105e-01 1.289931964129209518e-02 1.134358942508697510e-01 -3.758063614368438721e-01 -5.334426090121269226e-02
-1.840813308954238892e-01 7.807390391826629639e-02 1.114654466509819031e-01 -2.141167223453521729e-01 1.606187224388122559e-01 1.439296156167984009e-01 -1.828896850347518921e-01 1.523455530405044556e-01 1.358378380537033081e-01 1.673244982957839966e-01 2.250219285488128662e-01 -7.272597402334213257e-02 1.407558619976043701e-01 2.349812686443328857e-01 1.841126978397369385e-01 -3.186514973640441895e-01 1.610592156648635864e-01 1.092743054032325745e-01 8.345291018486022949e-02 2.496097087860107422e-01 1.578175574541091919e-01 -5.002036690711975098e-02 -3.102760910987854004e-01 -5.331290513277053833e-02 4.431735873222351074e-01 -5.397214367985725403e-02 -5.652111396193504333e-02 1.314425021409988403e-01 -1.007640212774276733e-01 -7.234694063663482666e-02 9.973856806755065918e-02 8.332477509975433350e-02
2.084465473890304565e-01 2.307758629322052002e-01 2.697208225727081299e-01 -2.618811428546905518e-01 1.043009161949157715e-01 2.246055901050567627e-01 5.629517510533332825e-02 -1.347546279430389404e-01 -8.340167254209518433e-02 1.657570749521255493e-01 -1.815437078475952148e-01 1.327690929174423218e-01 2.854279875755310059e-01 7.363910973072052002e-02 -3.487452566623687744e-01 -4.575078561902046204e-02 -3.039604425430297852e-02 6.029523536562919617e-02 -1.252402961254119873e-01 2.274324446916580200e-01 2.438684999942779541e-01 1.339214891195297241e-01 -1.723465770483016968e-01 5.700688436627388000e-02 1.903469413518905640e-01 7.229284383356571198e-04 1.386309862136840820e-01 3.114935941994190216e-02 1.391323506832122803e-01 -2.361187934875488281e-01 -2.626218795776367188e-01 -2.916276827454566956e-02
-2.321376651525497437e-02 7.633546739816665649e-02 8.345314115285873413e-02 -3.187855184078216553e-01 -6.100898608565330505e-02 8.361940085887908936e-02 -7.415370643138885498e-02 -2.043927907943725586e-01 2.495206147432327271e-01 6.166301295161247253e-02 1.316734105348587036e-01 -1.852495670318603516e-01 1.629728823900222778e-01 2.837127447128295898e-01 2.617924846708774567e-02 3.502224087715148926e-01 2.258733613416552544e-03 1.736119985580444336e-01 -8.434011787176132202e-02 -2.088085263967514038e-01 2.893368303775787354e-01 2.708534896373748779e-02 -3.324154913425445557e-01 1.075923591852188110e-01 3.378573060035705566e-01 9.551888704299926758e-02 1.918563544750213623e-01 -4.141868650913238525e-02 -7.375042140483856201e-02 -1.020015496760606766e-02 1.115342155098915100e-01 -1.085287481546401978e-01
1.295059025287628174e-01 1.060850545763969421e-01 2.299333736300468445e-02 -3.973740041255950928e-01 -8.329203724861145020e-02 6.952370703220367432e-02 1.474859565496444702e-02 1.408077031373977661e-01 8.442174643278121948e-03 -2.503368854522705078e-01 1.627071648836135864e-01 -2.095690220594406128e-01 2.426986545324325562e-01 3.144528865814208984e-01 -1.042769327759742737e-01 -9.417163580656051636e-02 -7.334507256746292114e-02 1.175252497196197510e-01 -2.644312679767608643e-01 1.649313718080520630e-01 2.002825289964675903e-01 -4.596514627337455750e-02 -4.126102030277252197e-01 -6.754589080810546875e-02 4.276853427290916443e-02 3.982856124639511108e-02 1.844463050365447998e-01 -1.958241313695907593e-01 -8.589124679565429688e-02 -2.258895635604858398e-01 -3.586686402559280396e-02 -4.732447490096092224e-02
2.356437891721725464e-01 5.603904277086257935e-02 9.011679142713546753e-02 -2.402369230985641479e-01 8.391044288873672485e-02 1.332405605353415012e-03 -1.156334877014160156e-01 -3.166149258613586426e-01 2.344301342964172363e-02 1.053852736949920654e-01 7.556950300931930542e-02 -2.361535094678401947e-03 1.409181803464889526e-01 1.030075848102569580e-01 -1.619733572006225586e-01 2.105868607759475708e-02 1.943960189819335938e-01 8.612384647130966187e-02 -7.896172255277633667e-02 -3.638960793614387512e-02 3.287636637687683105e-01 -3.450555205345153809e-01 -2.742897272109985352e-01 2.096304446458816528e-01 2.108439207077026367e-01 -5.316657945513725281e-02 3.014301955699920654e-01 -2.279139496386051178e-02 -2.888771295547485352e-01 8.490788936614990234e-02 -2.215217798948287964e-01 5.320804938673973083e-02
1.414691507816314697e-01 -6.638880074024200439e-02 -4.506522044539451599e-02 -1.619572639465332031e-01 -1.229780074208974838e-02 8.587500452995300293e-02 -5.269480124115943909e-02 -7.075992226600646973e-02 1.310494244098663330e-01 6.854359805583953857e-02 1.393345147371292114e-01 -2.367476522922515869e-01 -6.337977945804595947e-03 4.711650013923645020e-01 4.102568607777357101e-03 3.110104799270629883e-01 5.602263379842042923e-03 1.406014263629913330e-01 -2.658477425575256348e-01 -1.911237686872482300e-01 3.281359672546386719e-01 -3.030516579747200012e-02 -2.884893119335174561e-01 1.368072032928466797e-01 2.835704982280731201e-01 -5.028270557522773743e-02 7.547210156917572021e-02 -6.821899861097335815e-02 -2.259919494390487671e-01 1.062415912747383118e-01 6.395968049764633179e-02 1.364311426877975464e-01
1.008582636713981628e-01 -2.584087252616882324e-01 1.632989495992660522e-01 -2.079960852861404419e-01 1.876671463251113892e-01 1.308792978525161743e-01 -3.734973073005676270e-02 -9.123875200748443604e-02 1.100040227174758911e-01 -8.860014379024505615e-03 -3.956253826618194580e-02 4.751572385430335999e-02 1.019445434212684631e-01 -1.324292570352554321e-01 -1.257037818431854248e-01 -5.586449429392814636e-02 2.265283092856407166e-02 1.725368499755859375e-01 -1.522566974163055420e-01 3.915123641490936279e-01 3.301902115345001221e-01 -3.346235454082489014e-01 -3.107849061489105225e-01 1.244846358895301819e-01 -1.144617050886154175e-02 2.631704695522785187e-02 1.045531942509114742e-03 -3.180862367153167725e-01 -1.731949746608734131e-01 1.884773224592208862e-01 -1.413809359073638916e-01 -2.932683005928993225e-02
-1.219249889254570007e-01 -1.120936945080757141e-01 5.390220880508422852e-02 -1.581596583127975464e-01 -2.201139228418469429e-03 1.645274609327316284e-01 8.040021359920501709e-02 1.898007094860076904e-02 1.925256550312042236e-01 1.186602860689163208e-01 -1.055856421589851379e-01 2.971463464200496674e-02 1.060980632901191711e-01 1.172183305025100708e-01 -2.100668996572494507e-01 -2.500615119934082031e-01 3.590034693479537964e-02 1.280079782009124756e-01 -2.062218822538852692e-02 1.053258478641510010e-01 4.514095187187194824e-01 -3.749851882457733154e-01 -1.715039759874343872e-01 -6.178600341081619263e-02 -1.041706725955009460e-01 6.921608000993728638e-02 2.500244379043579102e-01 1.547280400991439819e-01 -2.984897196292877197e-01 -1.706484556198120117e-01 -2.054254710674285889e-01 -2.158615887165069580e-01
-3.792035877704620361e-01 -1.995280832052230835e-01 1.191462278366088867e-01 -1.763521432876586914e-01 8.441854268312454224e-02 -1.081666499376296997e-01 -6.202893331646919250e-02 1.312227845191955566e-01 1.168527230620384216e-01 1.577978283166885376e-01 1.050739139318466187e-01 9.513837099075317383e-02 6.183437630534172058e-02 -4.054157063364982605e-02 -9.878083132207393646e-03 -1.409009695053100586e-01 -3.976571932435035706e-02 1.276935935020446777e-01 -2.280205190181732178e-01 1.461764890700578690e-02 2.639749646186828613e-01 -4.230020344257354736e-01 -3.615354001522064209e-01 7.580864429473876953e-02 2.327516824007034302e-01 -9.106579422950744629e-02 2.404347062110900879e-01 -1.032420992851257324e-01 -1.514126211404800415e-01 -1.476003229618072510e-01 -1.130378097295761108e-01 -5.961586907505989075e-02
4.700272809714078903e-03 -1.240342333912849426e-01 4.218150675296783447e-02 -3.669468164443969727e-01 1.277324557304382324e-01 -1.891585737466812134e-01 7.841717451810836792e-02 4.475851729512214661e-02 2.017235010862350464e-01 2.138241827487945557e-01 2.367489337921142578e-01 -1.408045440912246704e-01 3.150018751621246338e-01 6.523947417736053467e-02 -2.937513589859008789e-02 1.383111476898193359e-01 1.915472559630870819e-02 -9.513495862483978271e-02 -1.867239922285079956e-02 4.064362049102783203e-01 1.930630654096603394e-01 -9.120487421751022339e-02 -4.145233929157257080e-01 -9.115333855152130127e-02 6.932455301284790039e-02 5.669996514916419983e-02 -2.096124142408370972e-01 1.217852160334587097e-01 -3.383931890130043030e-02 -9.969416260719299316e-02 -1.126979440450668335e-01 1.043510362505912781e-01
7.179239392280578613e-02 -8.904072642326354980e-02 2.535910308361053467e-01 -2.956412136554718018e-01 1.002873554825782776e-01 -6.669286638498306274e-02 5.705947801470756531e-02 -9.992212802171707153e-02 -7.136991620063781738e-02 1.663082391023635864e-01 -6.868062168359756470e-02 1.097203139215707779e-02 1.441461741924285889e-01 1.812769472599029541e-01 -8.919769898056983948e-03 -5.945629999041557312e-02 -1.108607649803161621e-01 1.395086497068405151e-01 -3.475619554519653320e-01 2.515460252761840820e-01 1.745030432939529419e-01 -3.957215547561645508e-01 -1.166238635778427124e-01 3.147531747817993164e-01 4.654209315776824951e-02 -1.828225255012512207e-01 8.124528452754020691e-03 -1.018400415778160095e-01 -1.594101488590240479e-01 -1.287172269076108932e-02 -3.261728882789611816e-01 1.381217390298843384e-01
-6.487216055393218994e-02 -8.983466029167175293e-02 -1.282463688403367996e-02 -1.169215068221092224e-01 -5.506999790668487549e-02 2.500094473361968994e-01 7.447750121355056763e-02 -1.390659064054489136e-01 1.738784909248352051e-01 1.925853937864303589e-01 1.213187500834465027e-01 -9.157142043113708496e-02 1.527817994356155396e-01 9.074988961219787598e-02 -9.399010986089706421e-02 -1.895001828670501709e-01 -8.777955919504165649e-02 -2.272578328847885132e-01 1.405774503946304321e-01 7.910801470279693604e-02 4.667429029941558838e-01 2.668343484401702881e-03 -3.086774945259094238e-01 -2.983021736145019531e-01 1.858326643705368042e-01 -2.394327968358993530e-01 4.564516246318817139e-02 -1.007542312145233154e-01 -1.643732935190200806e-01 1.849781572818756104e-01 -1.423448920249938965e-01 -2.088684141635894775e-01
-4.526293277740478516e-02 -1.334709674119949341e-01 3.366298079490661621e-01 -9.293515980243682861e-02 6.958857178688049316e-02 2.608229033648967743e-02 -8.426934480667114258e-02 3.441854193806648254e-02 -1.815871447324752808e-01 -1.418834626674652100e-01 -4.035548493266105652e-02 3.624520450830459595e-02 1.692724376916885376e-01 6.185784190893173218e-02 3.092713467776775360e-02 -5.282434448599815369e-02 -1.563835144042968750e-01 7.748545706272125244e-02 7.259713020175695419e-03 8.408657461404800415e-02 4.741018116474151611e-01 3.627273812890052795e-02 -3.023600578308105469e-01 2.031270265579223633e-01 2.794413864612579346e-01 4.234691336750984192e-02 -7.582058757543563843e-02 -2.979293763637542725e-01 -2.432178407907485962e-01 2.774714529514312744e-01 -1.226785331964492798e-01 -1.736591905355453491e-01
-3.179148435592651367e-01 2.492491304874420166e-01 6.366563029587268829e-03 -1.810461729764938354e-01 1.565797924995422363e-01 -3.949519246816635132e-03 -1.710087507963180542e-01 1.582195907831192017e-01 7.773470878601074219e-02 1.293021626770496368e-02 1.726760715246200562e-01 2.482562959194183350e-01 3.352663479745388031e-03 -8.654856681823730469e-02 -8.282914012670516968e-02 4.376146793365478516e-01 -1.323436945676803589e-01 -5.839641205966472626e-03 -7.309705018997192383e-02 1.753876730799674988e-02 3.163930475711822510e-01 6.524346023797988892e-02 -1.797164827585220337e-01 3.746642544865608215e-02 1.320986449718475342e-01 -3.618232533335685730e-02 2.004220634698867798e-01 -2.002352029085159302e-01 -5.248460918664932251e-02 -9.448983520269393921e-02 -2.468212693929672241e-01 2.979267835617065430e-01
-1.101613510400056839e-02 8.513364940881729126e-02 -3.951981365680694580e-01 -9.112585335969924927e-02 6.800080835819244385e-02 1.113303899765014648e-01 -3.507790565490722656e-01 -5.149113759398460388e-02 9.210848063230514526e-02 -9.510673582553863525e-02 2.765149474143981934e-01 -1.387915015220642090e-01 5.035308748483657837e-02 1.786297410726547241e-01 1.471993047744035721e-02 -1.005297675728797913e-01 -3.411720320582389832e-02 3.461850881576538086e-01 6.277831271290779114e-03 -1.360827982425689697e-01 3.051683306694030762e-01 2.742942608892917633e-02 -4.234472513198852539e-01 1.533666998147964478e-01 8.206392824649810791e-02 -6.082772463560104370e-02 -2.841841988265514374e-02 -1.800189018249511719e-01 -1.988172158598899841e-02 -1.476311087608337402e-01 -1.230553314089775085e-01 -1.007627919316291809e-01
6.344943493604660034e-02 6.226535886526107788e-02 8.359789103269577026e-02 -3.106858134269714355e-01 6.255675572901964188e-03 2.539233863353729248e-01 -2.482886910438537598e-01 -1.379402726888656616e-01 1.637378782033920288e-01 6.161190569400787354e-02 1.499972492456436157e-01 -1.676810085773468018e-01 1.212515905499458313e-01 2.881305217742919922e-01 -8.388447016477584839e-02 3.505073785781860352e-01 1.742453128099441528e-01 3.636994166299700737e-03 -1.965557485818862915e-01 -1.435004621744155884e-01 3.739789426326751709e-01 -1.929454058408737183e-01 -2.768842875957489014e-01 4.473576694726943970e-02 1.761083602905273438e-01 1.751568317413330078e-01 1.187370568513870239e-01 -2.166560664772987366e-02 -1.845309324562549591e-02 -3.241891041398048401e-02 1.066758707165718079e-01 1.295064669102430344e-02
6.924234330654144287e-02 2.007115259766578674e-02 -1.695371419191360474e-01 -2.251083403825759888e-01 -2.208161354064941406e-01 1.793940216302871704e-01 -3.171537443995475769e-02 -1.123250201344490051e-01 3.321348130702972412e-02 2.026966363191604614e-01 1.812167838215827942e-02 6.346598267555236816e-02 1.304442882537841797e-01 -3.286015987396240234e-02 -2.761323750019073486e-01 -6.185691803693771362e-02 3.781023994088172913e-02 1.880714669823646545e-02 -2.273216098546981812e-01 -6.243424117565155029e-02 1.480703949928283691e-01 4.550070688128471375e-02 -3.651686012744903564e-01 -1.409295946359634399e-01 4.443741217255592346e-02 3.017180860042572021e-01 7.286198437213897705e-02 -2.119389772415161133e-01 -3.378398716449737549e-01 -3.768200427293777466e-02 -4.188842475414276123e-01 8.537582308053970337e-02
-2.247096896171569824e-01 -2.403811179101467133e-02 8.157757110893726349e-03 3.138171508908271790e-02 6.286937743425369263e-02 1.032310575246810913e-01 4.010243713855743408e-02 -8.564424514770507812e-02 -1.093771532177925110e-01 1.454076915979385376e-01 1.460895389318466187e-01 -2.074995040893554688e-01 1.760256737470626831e-01 1.995866000652313232e-01 -1.851390749216079712e-01 6.922473013401031494e-02 -9.754168242216110229e-02 6.762615591287612915e-02 1.219064742326736450e-01 2.148178517818450928e-01 3.795377314090728760e-01 -3.569921553134918213e-01 -1.381562948226928711e-01 6.953252106904983521e-02 7.386633753776550293e-02 8.433569967746734619e-02 7.813112437725067139e-02 -4.762152731418609619e-01 2.274106518598273396e-04 -7.268236577510833740e-02 -2.956992089748382568e-01 -9.080689400434494019e-02
-7.969960570335388184e-02 2.364978194236755371e-01 1.538931429386138916e-01 -2.748697698116302490e-01 9.950738400220870972e-02 9.178986400365829468e-02 1.266037374734878540e-01 2.436738274991512299e-02 8.586225658655166626e-02 8.744154870510101318e-02 4.212698712944984436e-02 -5.322986748069524765e-03 2.721732854843139648e-01 2.032613307237625122e-01 5.017175152897834778e-02 -7.651001214981079102e-02 8.639364689588546753e-02 1.332068145275115967e-01 -4.229432046413421631e-01 3.105797804892063141e-02 4.022147357463836670e-01 -4.607764631509780884e-02 6.212364137172698975e-02 -1.236676126718521118e-01 3.008411079645156860e-02 -2.590082883834838867e-01 2.469702064990997314e-01 -2.151123583316802979e-01 -1.675131916999816895e-01 1.260706186294555664e-01 -2.070203423500061035e-01 -1.129997372627258301e-01
-7.222305983304977417e-02 -3.175887465476989746e-01 1.873741000890731812e-01 -2.848479198291897774e-03 2.354469448328018188e-01 2.163480222225189209e-01 2.032026350498199463e-01 2.340210601687431335e-02 3.799462318420410156e-02 2.772537767887115479e-01 1.633803993463516235e-01 -3.890502080321311951e-02 1.257415562868118286e-01 3.077848255634307861e-01 -1.338727585971355438e-02 -9.054705500602722168e-02 -9.769578278064727783e-02 3.779414892196655273e-01 -6.537403166294097900e-02 1.232798844575881958e-01 9.391500800848007202e-02 6.628965586423873901e-02 -2.471619397401809692e-01 8.722873777151107788e-02 2.582916617393493652e-01 8.261684328317642212e-02 -7.962821424007415771e-02 -2.281726105138659477e-03 -8.339947462081909180e-02 -1.328458078205585480e-02 -1.859310567378997803e-01 3.375302851200103760e-01
-2.655072510242462158e-01 7.299285382032394409e-02 1.227678954601287842e-01 -1.093535050749778748e-01 8.361785858869552612e-02 -9.588406234979629517e-02 -1.123884543776512146e-01 -1.026998162269592285e-01 1.771355420351028442e-02 1.777369529008865356e-01 8.411788195371627808e-02 5.430166795849800110e-02 2.194627821445465088e-01 -9.738612174987792969e-02 1.525625884532928467e-01 2.493067830801010132e-01 -2.720382511615753174e-01 3.398584723472595215e-01 -2.876237034797668457e-01 9.585544466972351074e-02 2.846731543540954590e-01 8.845023810863494873e-02 -1.494621187448501587e-01 -1.387591660022735596e-01 3.524652421474456787e-01 -1.789888888597488403e-01 1.870789825916290283e-01 3.627286851406097412e-02 1.402699016034603119e-02 -2.285111509263515472e-02 -2.599879205226898193e-01 -1.633401145227253437e-03
-2.214293628931045532e-01 7.004728913307189941e-02 1.211478710174560547e-01 -3.583565652370452881e-01 1.910910457372665405e-01 8.693018555641174316e-02 2.842069566249847412e-01 6.877893209457397461e-02 -1.029573306441307068e-01 2.254208773374557495e-01 6.735131889581680298e-02 2.950736135244369507e-02 2.630085684359073639e-02 2.302767485380172729e-01 -2.937950193881988525e-01 3.814301686361432076e-03 -9.135665744543075562e-02 9.028910659253597260e-03 1.236625462770462036e-01 1.978912949562072754e-01 2.908217608928680420e-01 -9.400100260972976685e-02 -2.567396461963653564e-01 -3.247330188751220703e-01 4.641429334878921509e-02 -1.045385897159576416e-01 -7.417705655097961426e-02 6.803956627845764160e-02 -2.253079861402511597e-01 -2.269489020109176636e-01 6.135805696249008179e-02 9.802411496639251709e-02
-8.161308616399765015e-02 -4.189658537507057190e-02 -2.899220883846282959e-01 -3.511391580104827881e-02 3.036958873271942139e-01 3.425363004207611084e-01 1.109099946916103363e-02 2.614275552332401276e-02 -2.495307028293609619e-01 9.698930382728576660e-02 -3.178333118557929993e-02 2.112911343574523926e-01 9.371235221624374390e-02 1.233782246708869934e-01 -1.120641231536865234e-01 -1.281598396599292755e-02 5.814850702881813049e-02 1.104250848293304443e-01 -3.549203276634216309e-01 -7.171669602394104004e-02 4.025197327136993408e-01 2.241348475217819214e-02 -3.941988646984100342e-01 1.357694119215011597e-01 8.393315970897674561e-02 1.452665179967880249e-01 -1.404023617506027222e-01 -7.610165048390626907e-03 7.582543045282363892e-02 -5.749763920903205872e-03 -2.601549215614795685e-02 -6.677871197462081909e-02
-1.444825381040573120e-01 9.911983460187911987e-02 -3.156799450516700745e-02 -2.527843415737152100e-01 4.578261822462081909e-02 -1.818093508481979370e-01 -4.560103639960289001e-02 1.507601141929626465e-01 1.502924710512161255e-01 2.430737763643264771e-01 6.311661005020141602e-02 -3.556097149848937988e-01 5.345482379198074341e-02 -1.212052181363105774e-01 1.136601120233535767e-01 1.584908068180084229e-01 3.825879842042922974e-02 6.993962079286575317e-02 5.971528217196464539e-02 -8.268127590417861938e-02 2.989701032638549805e-01 -3.441243246197700500e-02 -4.600402414798736572e-01 -3.130186721682548523e-02 5.511299893260002136e-02 -3.035422973334789276e-02 3.899430632591247559e-01 -1.477582901716232300e-01 -7.896505296230316162e-02 -2.539735734462738037e-01 -3.597510978579521179e-02 8.320641517639160156e-02
1.165965571999549866e-01 2.011411488056182861e-01 6.903398036956787109e-02 -4.671540483832359314e-02 2.674821913242340088e-01 2.630327939987182617e-01 -2.693019509315490723e-01 -2.745592407882213593e-02 2.380908578634262085e-01 2.848763763904571533e-01 -1.627963408827781677e-02 -1.149617228657007217e-02 -7.787476480007171631e-02 1.072561554610729218e-02 9.141225367784500122e-02 1.097758933901786804e-01 1.468312740325927734e-01 1.682147681713104248e-01 -1.883463859558105469e-01 -1.142852529883384705e-01 1.678678542375564575e-01 -1.609217077493667603e-01 -2.955143749713897705e-01 1.276957541704177856e-01 2.598344683647155762e-01 -7.649552822113037109e-02 -1.318925619125366211e-01 1.806422322988510132e-01 -3.375910818576812744e-01 4.685719963163137436e-03 -2.517489790916442871e-01 5.746499449014663696e-02
-3.048742115497589111e-01 -6.085097789764404297e-03 7.578203827142715454e-02 -1.236163377761840820e-01 1.626841574907302856e-01 7.479581516236066818e-03 -2.537842094898223877e-02 -4.819386079907417297e-02 -5.308505147695541382e-02 1.656329333782196045e-01 7.033900916576385498e-02 -1.402206122875213623e-01 1.292446851730346680e-01 3.031907379627227783e-01 -4.327202215790748596e-03 6.637482345104217529e-02 -2.658395469188690186e-01 2.384304553270339966e-01 1.012631058692932129e-01 1.478924751281738281e-01 1.656349599361419678e-01 -1.899529397487640381e-01 -1.203665062785148621e-01 -6.144723296165466309e-02 1.189082413911819458e-01 -5.128781870007514954e-02 4.902999848127365112e-02 -4.622007310390472412e-01 -6.839924305677413940e-02 2.425413811579346657e-03 -4.573947191238403320e-01 -2.151677943766117096e-02
-2.883504629135131836e-01 -2.048693150281906128e-01 -1.644574292004108429e-02 -2.618771977722644806e-02 3.063515722751617432e-01 7.098760455846786499e-02 1.498469114303588867e-01 9.138918668031692505e-02 1.890245825052261353e-01 1.458809673786163330e-01 1.347827464342117310e-01 1.368618458509445190e-01 1.561350226402282715e-01 9.893737733364105225e-02 -4.125643521547317505e-02 -1.310102790594100952e-01 -8.118674904108047485e-02 5.569488555192947388e-02 -2.567335367202758789e-01 -2.139393985271453857e-02 1.010161116719245911e-01 1.703990548849105835e-01 -1.550361961126327515e-01 3.491673171520233154e-01 2.651475369930267334e-01 3.216687738895416260e-01 1.605665832757949829e-01 -1.873804032802581787e-01 -1.423251032829284668e-01 -1.166088208556175232e-01 -2.423309385776519775e-01 9.373153001070022583e-02
-1.431130319833755493e-01 -6.520449370145797729e-02 3.351945281028747559e-01 -2.092244476079940796e-01 5.547688901424407959e-02 -7.142926007509231567e-02 -1.654012203216552734e-01 4.118556529283523560e-02 1.613564044237136841e-01 3.783890604972839355e-01 6.629262864589691162e-02 2.299029529094696045e-01 -1.138362102210521698e-03 1.961709558963775635e-01 9.364429116249084473e-02 1.292611062526702881e-01 -1.136296056210994720e-02 -1.567894965410232544e-01 -3.053773343563079834e-01 3.760296385735273361e-04 3.354845941066741943e-01 -8.452847599983215332e-03 -3.683255314826965332e-01 -8.163001388311386108e-02 1.721511930227279663e-01 1.623774319887161255e-02 -2.412388846278190613e-02 8.280211128294467926e-03 -1.112945973873138428e-01 -2.479719072580337524e-01 -1.179769039154052734e-01 1.468176674097776413e-02
-6.412371993064880371e-02 -2.089862525463104248e-01 8.236543834209442139e-02 -1.045584753155708313e-01 3.071464598178863525e-01 8.838045597076416016e-02 1.052598953247070312e-01 2.653416097164154053e-01 4.554834961891174316e-02 3.034631907939910889e-01 2.621096968650817871e-01 -2.481962181627750397e-02 3.074020147323608398e-01 1.612853109836578369e-01 1.531874835491180420e-01 -1.351870000362396240e-01 -3.139249235391616821e-02 4.021285474300384521e-01 -1.034809742122888565e-02 2.253614217042922974e-01 1.342620253562927246e-01 2.481536120176315308e-01 -1.747495532035827637e-01 5.911350250244140625e-02 1.698431670665740967e-01 1.800727471709251404e-02 -6.039926409721374512e-02 -1.163100078701972961e-01 -1.903650462627410889e-01 -5.313989892601966858e-02 -3.486032411456108093e-02 1.061915233731269836e-01
5.610113218426704407e-02 1.229555904865264893e-01 4.431011527776718140e-02 -2.806839048862457275e-01 2.407577335834503174e-01 2.560210227966308594e-01 -7.737185060977935791e-02 1.934484541416168213e-01 9.587809443473815918e-02 2.218145430088043213e-01 1.886759549379348755e-01 2.790156938135623932e-02 -1.338781565427780151e-01 -7.775658275932073593e-03 -8.681794255971908569e-02 -1.489675939083099365e-01 -1.345772594213485718e-01 9.297011047601699829e-02 -3.486266434192657471e-01 1.555607914924621582e-01 3.341737091541290283e-01 2.299209684133529663e-01 -1.240587420761585236e-02 6.225679442286491394e-02 1.098761111497879028e-01 3.816027045249938965e-01 -1.365280151367187500e-01 -1.069697085767984390e-03 -1.724221855401992798e-01 -2.557749114930629730e-02 -4.913426563143730164e-02 -2.034504711627960205e-01
-8.402578532695770264e-02 1.960705518722534180e-01 -2.473375014960765839e-02 -1.461717486381530762e-01 1.575131714344024658e-01 1.640255749225616455e-01 1.131306216120719910e-01 -9.646697342395782471e-02 -1.772807352244853973e-02 -5.673509463667869568e-02 1.571724712848663330e-01 -2.285620868206024170e-01 1.408101916313171387e-01 1.063623949885368347e-01 -1.705895364284515381e-01 2.004723064601421356e-02 8.603441715240478516e-02 2.187761068344116211e-01 -2.212782651185989380e-01 -1.136001665145158768e-02 2.758954167366027832e-01 -2.852338850498199463e-01 -2.612275183200836182e-01 -1.670022904872894287e-01 -1.183363571763038635e-01 1.512553095817565918e-01 -6.879365537315607071e-04 -2.276956140995025635e-01 -7.015634328126907349e-02 1.164495795965194702e-01 -4.998675584793090820e-01 -5.037039890885353088e-02
-7.793322205543518066e-02 -9.150195866823196411e-02 -3.245973959565162659e-02 -3.104684650897979736e-01 2.498937547206878662e-01 -3.997386246919631958e-02 1.204281300306320190e-01 7.796715199947357178e-02 6.930121779441833496e-02 -8.985500037670135498e-02 -6.322833150625228882e-02 3.793496638536453247e-02 2.095110341906547546e-02 1.017219424247741699e-01 -7.255367189645767212e-02 -1.180067956447601318e-01 -2.196429483592510223e-02 2.960975766181945801e-01 1.189351431094110012e-03 6.160057149827480316e-03 4.348112046718597412e-01 -2.813583910465240479e-01 3.232258558273315430e-02 -1.330258697271347046e-01 5.059162899851799011e-02 2.243312299251556396e-01 2.040128707885742188e-01 7.016579038463532925e-04 -3.109312653541564941e-01 -1.740623265504837036e-01 -3.960296511650085449e-01 -4.138815402984619141e-02
6.823042780160903931e-02 -2.987727057188749313e-03 1.087756082415580750e-01 -1.600422114133834839e-01 -5.408962815999984741e-02 1.880360767245292664e-02 -5.412632226943969727e-02 -1.202828586101531982e-01 1.513463258743286133e-01 2.411855608224868774e-01 1.460405141115188599e-01 1.122462823987007141e-01 -1.856764256954193115e-01 -9.337563812732696533e-02 1.702919155359268188e-01 4.257671833038330078e-01 -5.367172881960868835e-02 3.000700175762176514e-01 5.182594060897827148e-02 -3.000279888510704041e-02 3.645321726799011230e-01 -1.344548612833023071e-01 -4.000182151794433594e-01 2.034972608089447021e-01 -1.116115599870681763e-01 4.247969016432762146e-02 -1.110615059733390808e-01 -1.487610489130020142e-01 5.450993776321411133e-02 -7.817564159631729126e-02 -2.490063011646270752e-01 5.361184943467378616e-03
-3.528060019016265869e-01 2.386958003044128418e-01 7.612808048725128174e-02 -2.088841199874877930e-01 1.542086601257324219e-01 -4.490691050887107849e-02 -6.000314280390739441e-02 1.991087011992931366e-02 1.754562109708786011e-01 4.052032157778739929e-02 -2.153609842061996460e-01 3.720987122505903244e-03 1.554503291845321655e-01 1.005089506506919861e-01 -1.834291517734527588e-01 9.990853816270828247e-02 -1.149646788835525513e-01 3.332298249006271362e-02 -1.044271662831306458e-01 2.981679439544677734e-01 2.360849678516387939e-01 2.156668752431869507e-01 -2.471167892217636108e-01 -5.737794563174247742e-03 2.234518826007843018e-01 3.848502039909362793e-02 9.854093939065933228e-02 -1.443449407815933228e-01 8.407644927501678467e-02 -3.882269859313964844e-01 -2.209464013576507568e-01 -1.287100166082382202e-01
-2.678302228450775146e-01 1.502006798982620239e-01 -6.228418648242950439e-02 -3.194894194602966309e-01 -5.435166507959365845e-02 9.258094429969787598e-02 5.085516721010208130e-02 -9.949479997158050537e-02 -2.067435532808303833e-01 3.241523802280426025e-01 9.805422276258468628e-02 -1.847286969423294067e-01 1.404271870851516724e-01 2.309673428535461426e-01 2.707965672016143799e-01 -9.061901271343231201e-02 7.363422214984893799e-02 6.343360990285873413e-02 6.248011719435453415e-03 -4.110465571284294128e-02 3.463949561119079590e-01 -3.960932195186614990e-01 -1.110669374465942383e-01 2.262955456972122192e-01 5.503265559673309326e-02 2.683844044804573059e-02 -1.836678236722946167e-01 -1.957201510667800903e-01 -1.831008680164813995e-02 -3.936855494976043701e-02 2.349228365346789360e-03 1.728039979934692383e-02
-7.006929069757461548e-02 -2.091433666646480560e-02 1.870312541723251343e-01 -8.417449891567230225e-02 1.838020980358123779e-01 1.535511612892150879e-01 2.279178006574511528e-03 -7.820618152618408203e-02 2.027833610773086548e-01 1.130997911095619202e-01 2.490556985139846802e-01 1.307627856731414795e-01 1.253501474857330322e-01 2.882163524627685547e-01 1.650604158639907837e-01 1.976118385791778564e-01 3.066828241571784019e-03 8.056649006903171539e-03 1.806135624647140503e-01 2.513993680477142334e-01 2.810449600219726562e-01 7.420547306537628174e-02 -3.385232090950012207e-01 2.980351746082305908e-01 -1.634973734617233276e-01 7.958755642175674438e-02 1.454533040523529053e-01 1.200215369462966919e-01 -5.589981749653816223e-02 -2.321658879518508911e-01 -2.792015373706817627e-01 -5.973075702786445618e-02
2.343805283308029175e-01 -1.143543794751167297e-02 8.047978579998016357e-02 -2.678389549255371094e-01 1.235426515340805054e-01 -3.489785641431808472e-02 -9.829081594944000244e-02 2.433945834636688232e-01 3.405385613441467285e-01 1.797849386930465698e-01 3.005844056606292725e-01 -3.819162771105766296e-02 -1.315483897924423218e-01 1.576927900314331055e-01 4.468211531639099121e-02 -2.417054213583469391e-02 2.279925532639026642e-02 1.104827299714088440e-01 -4.420754313468933105e-02 2.200990915298461914e-01 1.191915571689605713e-01 1.284616161137819290e-02 -1.562964469194412231e-01 1.953843235969543457e-01 7.711646705865859985e-02 1.021750364452600479e-02 3.851565420627593994e-01 3.402508050203323364e-02 1.059401407837867737e-01 -4.371448606252670288e-02 -4.060530364513397217e-01 -1.510587483644485474e-01
-1.278504133224487305e-01 1.838826835155487061e-01 1.613893657922744751e-01 -3.544669747352600098e-01 2.098912447690963745e-01 2.964023035019636154e-03 1.188770122826099396e-02 -3.404286205768585205e-01 -1.386710852384567261e-01 3.217876851558685303e-01 -2.531645819544792175e-02 1.138459146022796631e-01 1.987062096595764160e-01 1.530388444662094116e-01 -1.219664365053176880e-01 -1.633030474185943604e-01 -2.857292816042900085e-02 2.364272437989711761e-02 -3.274917006492614746e-01 6.716722249984741211e-02 2.529263198375701904e-01 -1.544541120529174805e-01 -3.071786463260650635e-01 -1.602765023708343506e-01 1.113391965627670288e-01 -4.127214103937149048e-02 2.148528955876827240e-02 9.152117371559143066e-02 8.557940274477005005e-02 -3.424085304141044617e-02 -1.158049106597900391e-01 1.771067380905151367e-01
-5.200963839888572693e-02 -2.468828409910202026e-01 2.324485033750534058e-02 -3.541627526283264160e-01 3.562211245298385620e-02 -2.387594282627105713e-01 7.543519139289855957e-02 -2.888504602015018463e-02 -1.202731281518936157e-01 2.414615005254745483e-01 -1.288701742887496948e-01 7.246173173189163208e-02 2.722147703170776367e-01 7.755669206380844116e-02 -7.982650399208068848e-02 -8.834528923034667969e-02 -1.003478765487670898e-01 4.787871614098548889e-02 -1.297528743743896484e-01 1.420284062623977661e-01 3.161658644676208496e-01 -2.510871291160583496e-01 -3.101596534252166748e-01 -4.929856210947036743e-02 2.486625686287879944e-02 -1.520614922046661377e-01 3.714205697178840637e-02 -1.088582649827003479e-01 5.398987978696823120e-02 -3.577384352684020996e-01 -2.437246739864349365e-01 1.355833113193511963e-01
-6.643489003181457520e-02 -7.437829673290252686e-02 -7.942361757159233093e-03 -3.840281814336776733e-02 2.470133602619171143e-01 3.903965950012207031e-01 -2.236996889114379883e-01 9.513342380523681641e-02 2.498620003461837769e-01 3.937445878982543945e-01 -1.516051441431045532e-01 -1.231895014643669128e-01 1.838049106299877167e-02 4.646832123398780823e-02 -2.956689102575182915e-03 2.287717610597610474e-01 2.095797359943389893e-01 -1.974414102733135223e-03 6.105093285441398621e-02 7.072327658534049988e-03 1.853858828544616699e-01 1.562875695526599884e-02 -2.198633700609207153e-01 1.853937953710556030e-01 1.170993894338607788e-01 -2.045146226882934570e-01 2.522868849337100983e-02 3.229446336627006531e-02 -2.301280051469802856e-01 4.042316973209381104e-02 -3.010414242744445801e-01 1.951071918010711670e-01
2.949046716094017029e-02 -1.123823672533035278e-01 7.746086269617080688e-02 -1.088416427373886108e-01 3.453752994537353516e-01 2.857180126011371613e-02 4.060139879584312439e-02 -4.717509821057319641e-02 2.339193671941757202e-01 3.201721906661987305e-01 -1.658465713262557983e-02 1.706910282373428345e-01 1.417702734470367432e-01 6.689415127038955688e-02 1.916815042495727539e-01 4.628168046474456787e-02 -4.296094924211502075e-02 7.907491177320480347e-02 -2.482627704739570618e-02 1.264275610446929932e-01 6.917561590671539307e-02 -5.713325459510087967e-03 -4.579093754291534424e-01 2.894571721553802490e-01 2.702707946300506592e-01 -2.296707034111022949e-01 -3.811837360262870789e-02 -1.950825750827789307e-02 -3.060302436351776123e-01 1.647786051034927368e-02 -2.221996635198593140e-01 -2.593630924820899963e-02
8.720793761312961578e-03 -9.469136595726013184e-02 -1.875354945659637451e-01 -1.724372655153274536e-01 -1.707997359335422516e-02 3.454877063632011414e-02 2.193980515003204346e-01 1.414518523961305618e-02 7.962415367364883423e-02 -2.339940965175628662e-01 -1.352119632065296173e-02 9.931936860084533691e-02 8.932602405548095703e-02 2.071709185838699341e-01 -2.264047712087631226e-01 6.541489064693450928e-02 1.936432570219039917e-01 2.950769960880279541e-01 3.710254281759262085e-02 1.184782087802886963e-01 4.272486269474029541e-01 -3.044108748435974121e-01 -1.125159934163093567e-01 -1.097550839185714722e-01 1.836844682693481445e-01 -8.794752508401870728e-02 2.161376029253005981e-01 6.571791321039199829e-02 -1.734851598739624023e-01 -8.092836290597915649e-02 -3.534510135650634766e-01 -6.838452070951461792e-02
-1.902261078357696533e-01 1.341305375099182129e-01 -6.070245429873466492e-02 -2.834990620613098145e-01 1.277557760477066040e-01 -5.198358744382858276e-02 -5.542447417974472046e-02 -2.346147149801254272e-01 -1.677833870053291321e-02 3.426354229450225830e-01 1.779830753803253174e-01 1.329272240400314331e-01 -3.602586314082145691e-02 2.853753566741943359e-01 2.840272486209869385e-01 4.413737729191780090e-02 2.691186666488647461e-01 1.803486049175262451e-01 8.482301235198974609e-02 -7.194624841213226318e-02 4.989168345928192139e-01 -5.910081788897514343e-02 -4.881100729107856750e-03 -1.196637526154518127e-01 2.393503487110137939e-02 -7.303663343191146851e-02 -3.517531231045722961e-02 -1.098118945956230164e-01 -1.811427474021911621e-01 7.058580219745635986e-02 -8.221755921840667725e-02 6.639520078897476196e-02
-1.420702412724494934e-02 2.185137122869491577e-01 2.564470469951629639e-01 -4.581564664840698242e-01 6.323399394750595093e-02 1.378901898860931396e-01 7.327874749898910522e-02 5.671678483486175537e-02 -3.035726584494113922e-02 1.406992524862289429e-01 -3.512094914913177490e-02 1.747887432575225830e-01 2.802729234099388123e-02 9.440705925226211548e-02 -4.977261647582054138e-02 -1.768346503376960754e-02 -7.385351508855819702e-02 1.197108030319213867e-01 2.555315196514129639e-02 2.662318050861358643e-01 1.964148581027984619e-01 7.196164131164550781e-02 -1.924966573715209961e-01 -2.844212055206298828e-01 1.252597868442535400e-01 8.074779063463211060e-02 2.223507016897201538e-01 -1.828729510307312012e-01 1.656263023614883423e-01 -4.271343946456909180e-01 -1.024065986275672913e-01 3.616025298833847046e-02
-8.728688210248947144e-02 -3.591267466545104980e-01 3.233641386032104492e-03 -2.865678966045379639e-01 1.813903152942657471e-01 1.806610375642776489e-01 1.114223748445510864e-01 7.042776048183441162e-02 -1.295016407966613770e-01 1.722000688314437866e-01 4.814731329679489136e-02 2.206156402826309204e-01 3.872796520590782166e-02 -4.237747052684426308e-04 -2.623838931322097778e-02 2.249570488929748535e-01 9.053014218807220459e-02 -2.033283263444900513e-01 -4.981542751193046570e-02 1.341637037694454193e-02 2.844133675098419189e-01 -1.674250662326812744e-01 -4.519342184066772461e-01 -3.593485057353973389e-02 1.575106382369995117e-01 1.611187011003494263e-01 -1.892594271339476109e-03 4.418491572141647339e-02 9.321755915880203247e-02 1.267857253551483154e-01 -2.848350703716278076e-01 1.512505561113357544e-01
-5.882737785577774048e-02 -4.287849739193916321e-02 -3.059403598308563232e-01 -2.007708698511123657e-02 2.547026574611663818e-01 4.627817571163177490e-01 7.123385369777679443e-02 -1.034853681921958923e-01 -6.347319483757019043e-02 1.362802237272262573e-01 -1.425673365592956543e-01 7.462415099143981934e-02 -1.027065515518188477e-01 3.200853010639548302e-03 -1.508485432714223862e-02 2.779980190098285675e-02 -6.173512432724237442e-03 1.596447974443435669e-01 -2.037929445505142212e-01 -5.095787346363067627e-02 3.794088959693908691e-01 -3.517883270978927612e-02 -4.287045598030090332e-01 1.895345300436019897e-01 -1.029444020241498947e-02 2.027299255132675171e-01 2.019263338297605515e-03 -1.841674745082855225e-01 7.894395850598812103e-03 -1.539519280195236206e-01 8.825355023145675659e-02 6.773317605257034302e-02
8.528488688170909882e-03 -5.499599874019622803e-02 1.708186864852905273e-01 -1.292255967855453491e-01 1.993461102247238159e-01 1.439810693264007568e-01 3.058112785220146179e-02 1.192740872502326965e-01 1.199587434530258179e-02 2.533677592873573303e-02 3.662743866443634033e-01 1.304020583629608154e-01 5.151562020182609558e-02 3.427966535091400146e-01 2.941244840621948242e-01 2.650433219969272614e-02 -7.393079809844493866e-03 -8.637086302042007446e-02 -8.918415009975433350e-02 1.528937965631484985e-01 1.423786878585815430e-01 1.144259944558143616e-01 -1.507573276758193970e-01 3.792566359043121338e-01 2.306819409132003784e-01 -2.458303570747375488e-01 -1.723531819880008698e-02 -2.399559766054153442e-01 -2.230554670095443726e-01 -8.524961024522781372e-02 -2.069363892078399658e-01 7.701419293880462646e-02
-1.779458820819854736e-01 -4.443683847784996033e-02 5.967696756124496460e-02 -3.774734437465667725e-01 6.204142794013023376e-02 7.077819202095270157e-03 6.415233016014099121e-02 7.620539516210556030e-02 3.311695158481597900e-01 2.439458221197128296e-01 3.920505940914154053e-02 -8.478343486785888672e-02 1.611713618040084839e-01 7.513726595789194107e-03 -1.861712522804737091e-02 -1.625393703579902649e-02 -7.034921646118164062e-02 -9.783008694648742676e-02 -2.000014297664165497e-02 3.212929069995880127e-01 2.732681035995483398e-01 -9.752649068832397461e-02 -2.869930863380432129e-01 -2.287148684263229370e-01 1.628578081727027893e-02 6.331180781126022339e-02 -2.554936707019805908e-01 6.709469109773635864e-02 -1.665609776973724365e-01 -3.602180182933807373e-01 -9.931652992963790894e-02 1.533385664224624634e-01
-3.137021660804748535e-01 2.161503285169601440e-01 1.170062124729156494e-01 -5.060541257262229919e-02 7.121375203132629395e-02 3.106414340436458588e-02 1.320341508835554123e-02 1.449750661849975586e-01 -1.812125742435455322e-01 1.763558089733123779e-01 2.460138201713562012e-01 2.341962233185768127e-02 4.356225430965423584e-01 7.966955751180648804e-02 5.392104387283325195e-03 1.183413788676261902e-01 -1.659368723630905151e-01 6.633301079273223877e-02 -2.072804868221282959e-01 6.480191648006439209e-02 3.094556033611297607e-01 3.043513894081115723e-01 -3.386049270629882812e-01 -3.472100198268890381e-02 1.770142018795013428e-01 -7.672636955976486206e-02 4.925647005438804626e-02 1.351837813854217529e-01 -1.209514066576957703e-01 5.371159687638282776e-02 -2.992794103920459747e-02 1.286427974700927734e-01
-1.941940039396286011e-01 -2.140195220708847046e-01 1.279687136411666870e-01 6.289149075746536255e-02 3.461994528770446777e-01 1.456134319305419922e-01 2.803578078746795654e-01 1.850812733173370361e-01 -2.786170132458209991e-02 2.104133069515228271e-01 8.605888485908508301e-02 -1.428025215864181519e-01 7.270172238349914551e-02 2.520855963230133057e-01 3.230587765574455261e-02 -1.485033929347991943e-01 -2.562867105007171631e-02 3.886429071426391602e-01 -7.492642849683761597e-02 1.938261538743972778e-01 1.716271787881851196e-01 8.215752243995666504e-02 -3.222518265247344971e-01 4.814107343554496765e-02 2.801823019981384277e-01 -4.040196910500526428e-02 -6.008734181523323059e-02 -6.091479584574699402e-02 -1.678297519683837891e-01 -1.116018369793891907e-01 -3.008456155657768250e-02 1.059586554765701294e-01
1.616717129945755005e-02 -3.578836098313331604e-02 3.071741573512554169e-02 -1.762638539075851440e-01 8.357056230306625366e-02 1.160813346505165100e-01 1.494137197732925415e-01 3.156960755586624146e-02 4.020234644412994385e-01 3.592086434364318848e-01 3.948214054107666016e-01 1.715751141309738159e-01 5.641845054924488068e-03 -5.038340389728546143e-02 1.002318225800991058e-02 1.790853440761566162e-01 9.802106767892837524e-02 1.261471211910247803e-01 9.828612208366394043e-02 7.470891624689102173e-02 2.146237939596176147e-01 4.682899639010429382e-02 -1.545495837926864624e-01 -3.501351550221443176e-02 -8.832847233861684799e-04 1.670776605606079102e-01 1.451184004545211792e-01 4.972658678889274597e-02 -7.522583752870559692e-02 -2.444134056568145752e-01 -4.221636950969696045e-01 -5.243845283985137939e-02
-7.081269472837448120e-02 -1.420846730470657349e-01 1.001015901565551758e-01 1.830845922231674194e-01 2.830486893653869629e-01 2.255300283432006836e-01 1.246758997440338135e-01 1.314745098352432251e-01 1.702090203762054443e-01 7.956946641206741333e-02 3.048509359359741211e-01 1.995795071125030518e-01 9.364961087703704834e-02 1.454590559005737305e-01 5.528010800480842590e-02 1.692150831222534180e-01 3.978619817644357681e-03 5.264088138937950134e-02 -2.200203686952590942e-01 -1.371484622359275818e-02 3.084214627742767334e-01 3.077210485935211182e-01 -3.892061114311218262e-01 1.135988384485244751e-01 1.676421016454696655e-01 -1.108114421367645264e-02 -2.602065801620483398e-01 -1.368892490863800049e-01 -1.309174019843339920e-02 -1.256572753190994263e-01 1.954360632225871086e-03 3.920206800103187561e-02
-3.041487187147140503e-02 -2.741438150405883789e-01 -2.452217601239681244e-02 -3.064148128032684326e-01 1.961413025856018066e-01 1.569465734064579010e-03 -1.629438102245330811e-01 -5.612379685044288635e-02 -9.299244731664657593e-02 1.301034837961196899e-01 9.308420121669769287e-02 -8.916360139846801758e-02 2.947961986064910889e-01 1.058674454689025879e-01 1.805838793516159058e-01 9.615979343652725220e-02 2.333834767341613770e-01 -2.375909835100173950e-01 -2.325053513050079346e-01 5.426793918013572693e-02 2.181211262941360474e-01 -2.298297137022018433e-01 -2.297558039426803589e-01 1.021688506007194519e-01 2.044642567634582520e-01 2.741278409957885742e-01 1.245994418859481812e-01 -1.605045199394226074e-01 -5.610929802060127258e-02 -1.212440133094787598e-01 -2.413296103477478027e-01 -1.149886474013328552e-01
1.438686698675155640e-01 1.439448744058609009e-01 2.744071781635284424e-01 -2.759631574153900146e-01 5.390445888042449951e-02 -1.287988424301147461e-01 8.484347909688949585e-02 1.611698535270988941e-03 2.177329808473587036e-01 2.940502166748046875e-01 1.463823299854993820e-02 1.113995760679244995e-01 1.462259292602539062e-01 1.454313993453979492e-01 1.140832901000976562e-01 4.022422432899475098e-02 4.684709757566452026e-02 -3.636603476479649544e-03 2.285012453794479370e-01 8.661609143018722534e-03 2.850957810878753662e-01 5.458111688494682312e-02 -1.808031648397445679e-01 1.041473597288131714e-01 1.134069189429283142e-01 2.472950965166091919e-01 -7.220791187137365341e-03 -9.644707292318344116e-02 1.357391104102134705e-02 -2.456191927194595337e-01 -3.742938637733459473e-01 -3.324127197265625000e-01
-4.326240718364715576e-02 7.631243765354156494e-02 -3.537508845329284668e-01 8.560091257095336914e-03 -2.257321029901504517e-01 1.267828345298767090e-01 -1.266384422779083252e-01 8.584506064653396606e-02 1.219611838459968567e-01 5.325061827898025513e-02 1.917149275541305542e-01 3.138540685176849365e-02 6.384622305631637573e-02 2.921724319458007812e-01 -4.871490597724914551e-02 -9.836825542151927948e-03 -1.538441516458988190e-03 1.479879468679428101e-01 -1.642215847969055176e-01 -1.874352246522903442e-01 1.489473730325698853e-01 7.001248188316822052e-03 -5.602231621742248535e-01 -1.391779780387878418e-01 -6.226345524191856384e-02 -2.787675894796848297e-02 9.390103630721569061e-03 -1.973620504140853882e-01 -2.088878899812698364e-01 -6.982169300317764282e-02 -3.095169365406036377e-01 4.281731694936752319e-02
-2.937087416648864746e-01 -1.222203597426414490e-01 -6.097350735217332840e-03 -2.173898220062255859e-01 -8.260277099907398224e-03 -1.088441833853721619e-01 -2.107750475406646729e-01 8.169308304786682129e-02 1.768417805433273315e-01 9.245757013559341431e-02 3.172459825873374939e-02 2.820722758769989014e-01 7.268422096967697144e-02 2.331217676401138306e-01 -1.856575906276702881e-02 5.224331282079219818e-03 9.604517370462417603e-03 -1.203926163725554943e-03 9.306867420673370361e-02 5.790429934859275818e-02 1.577125042676925659e-01 -2.680620253086090088e-01 -2.816028296947479248e-01 2.765749692916870117e-01 1.395898312330245972e-01 1.116777658462524414e-01 2.716841995716094971e-01 5.256907269358634949e-02 4.521971195936203003e-02 -3.109948933124542236e-01 -3.635713160037994385e-01 6.309345364570617676e-02
-1.952012926340103149e-01 5.673949792981147766e-02 6.344511359930038452e-02 -1.314576417207717896e-01 6.638053059577941895e-02 2.754682600498199463e-01 -2.679050713777542114e-02 -5.990919843316078186e-02 -5.892613530158996582e-02 -1.031179949641227722e-01 4.221599400043487549e-01 -1.901092529296875000e-01 3.558472096920013428e-01 -2.141709253191947937e-02 1.311935782432556152e-01 1.282916367053985596e-01 1.257519051432609558e-02 -1.228347569704055786e-01 3.577165678143501282e-02 1.205146238207817078e-01 2.550769150257110596e-01 4.870811849832534790e-02 -2.338293939828872681e-01 2.495882809162139893e-01 3.046244680881500244e-01 2.220328599214553833e-01 1.747155748307704926e-02 -4.192901775240898132e-02 1.327214092016220093e-01 -1.241527944803237915e-01 -2.101759612560272217e-01 -1.635061055421829224e-01
1.754724532365798950e-01 -1.923759728670120239e-01 -2.443277686834335327e-01 -1.247212290763854980e-01 1.999503076076507568e-01 1.625713407993316650e-01 1.778798252344131470e-01 1.907871365547180176e-01 5.719870794564485550e-03 1.781471967697143555e-01 2.407650500535964966e-01 9.367440943606197834e-04 1.551099568605422974e-01 -1.104864776134490967e-01 7.641375064849853516e-02 -2.361895702779293060e-02 1.200835928320884705e-01 2.259785383939743042e-01 -5.835824087262153625e-02 3.670799136161804199e-01 4.570923745632171631e-01 -1.088112071156501770e-01 -1.406089169904589653e-03 2.215423583984375000e-01 2.159037142992019653e-01 1.483170837163925171e-01 -8.820462971925735474e-03 8.061204105615615845e-03 -6.931590288877487183e-02 -7.725653052330017090e-02 1.129707098007202148e-01 -1.559196710586547852e-01
-1.732539981603622437e-01 6.879249215126037598e-02 1.505725085735321045e-01 -4.979747533798217773e-02 -2.470820993185043335e-01 1.542237550020217896e-01 6.043669208884239197e-02 1.816909611225128174e-01 -9.961254894733428955e-02 8.230616897344589233e-02 4.091201126575469971e-01 -2.119576036930084229e-01 2.051251679658889771e-01 1.541549116373062134e-01 -9.785816073417663574e-03 2.779473550617694855e-03 9.036092460155487061e-02 8.183237165212631226e-02 1.874790042638778687e-01 -5.272992700338363647e-02 4.548486471176147461e-01 -2.712426893413066864e-02 -1.803393661975860596e-01 2.891615033149719238e-01 2.143112011253833771e-03 -6.249938160181045532e-02 2.107874602079391479e-01 -9.689863771200180054e-02 -5.997073277831077576e-02 9.117038547992706299e-02 -2.617426514625549316e-01 9.463064372539520264e-02
1.647485494613647461e-01 2.131120562553405762e-01 1.601869314908981323e-01 7.442826032638549805e-02 -1.491259783506393433e-02 8.335903286933898926e-02 9.613387286663055420e-02 -5.729534476995468140e-02 -5.559824779629707336e-02 1.092185527086257935e-01 -3.628987818956375122e-02 -4.199960455298423767e-02 -1.530628534965217113e-03 1.386636048555374146e-01 -1.847752183675765991e-01 1.749611794948577881e-01 -1.253988891839981079e-01 -7.537629455327987671e-02 -1.988390088081359863e-01 1.723584532737731934e-01 4.245954751968383789e-01 2.891139388084411621e-01 -1.628957092761993408e-01 -1.289687603712081909e-01 3.554586172103881836e-01 6.065854057669639587e-02 2.805535215884447098e-03 -2.002187967300415039e-01 -2.556139528751373291e-01 3.361247479915618896e-02 -3.201688528060913086e-01 1.940954327583312988e-01
-3.083089590072631836e-01 -1.495101768523454666e-02 8.650783449411392212e-03 1.247775778174400330e-01 3.144586086273193359e-01 5.736341327428817749e-02 -7.321110367774963379e-02 -1.195922046899795532e-01 -2.542008161544799805e-01 9.210423380136489868e-02 1.813573241233825684e-01 -3.889326751232147217e-02 -4.334088042378425598e-02 -1.609319299459457397e-01 7.643662393093109131e-02 -2.029733657836914062e-01 5.857787653803825378e-02 1.124336645007133484e-01 -1.492198109626770020e-01 -7.068283110857009888e-02 3.082021176815032959e-01 -7.204946130514144897e-02 -3.873049914836883545e-01 1.929385513067245483e-01 2.889702618122100830e-01 -1.399226039648056030e-01 1.622715443372726440e-01 -1.463429182767868042e-01 -1.777494400739669800e-01 8.004105091094970703e-02 -2.369344234466552734e-01 -9.593174606561660767e-02
2.121590822935104370e-02 2.174849659204483032e-01 -6.051596254110336304e-02 -1.959520280361175537e-01 2.539294958114624023e-01 -4.465150833129882812e-02 -2.474999129772186279e-01 -7.930260896682739258e-02 -1.882533878087997437e-01 7.217372208833694458e-02 -4.846028611063957214e-02 -1.952400058507919312e-02 -9.035795927047729492e-02 1.858708113431930542e-01 2.142769098281860352e-01 2.653570845723152161e-02 3.328776359558105469e-01 2.030844092369079590e-01 3.055358305573463440e-02 5.552683770656585693e-02 4.839982986450195312e-01 -1.775182038545608521e-01 -7.094953954219818115e-02 -2.126282639801502228e-02 7.116863131523132324e-02 -2.405231595039367676e-01 -1.117754429578781128e-01 6.173386052250862122e-02 -2.961933314800262451e-01 -8.719460666179656982e-02 -1.847544163465499878e-01 -8.633146435022354126e-02
-1.766000688076019287e-01 9.032371453940868378e-03 -2.935048639774322510e-01 -2.552146017551422119e-01 -4.062937572598457336e-02 5.440770089626312256e-02 2.856757044792175293e-01 9.357634186744689941e-02 1.547816991806030273e-01 -1.403969246894121170e-02 -9.055788069963455200e-02 4.746777564287185669e-02 1.713097244501113892e-01 5.686593800783157349e-02 -2.356541901826858521e-01 -1.005753278732299805e-01 1.531399339437484741e-01 -3.868701308965682983e-02 5.718426778912544250e-02 5.893265083432197571e-02 4.060291051864624023e-01 -1.724211722612380981e-01 -5.328363552689552307e-02 -1.448913663625717163e-01 1.822505891323089600e-01 1.612047851085662842e-01 1.399313211441040039e-01 -2.324602454900741577e-01 -1.492129117250442505e-01 -1.059283688664436340e-01 -3.825089335441589355e-01 1.640228480100631714e-01
1.342030763626098633e-01 1.423071976751089096e-02 -1.854587718844413757e-02 -3.703293800354003906e-01 1.365648210048675537e-02 7.936284691095352173e-02 -2.835415489971637726e-02 -4.057744145393371582e-02 2.412528544664382935e-02 1.635275334119796753e-01 1.952557116746902466e-01 1.187567934393882751e-01 4.379876554012298584e-01 7.277788966894149780e-02 6.488968431949615479e-02 4.916739650070667267e-03 5.825869739055633545e-02 -4.142395034432411194e-02 -2.583168745040893555e-01 4.865225404500961304e-02 1.147989407181739807e-01 -9.901867061853408813e-02 -1.849075257778167725e-01 -1.450615078210830688e-01 4.164421856403350830e-01 -9.644603356719017029e-03 1.259536445140838623e-01 -1.490595340728759766e-01 -2.061551958322525024e-01 4.754460975527763367e-02 -1.765812486410140991e-01 -3.383558392524719238e-01
-1.863031089305877686e-01 -6.921830773353576660e-02 -3.194203078746795654e-01 -1.911385357379913330e-01 1.922475844621658325e-01 3.371632099151611328e-01 2.789391763508319855e-02 -6.270544975996017456e-02 9.222679585218429565e-02 -5.819436628371477127e-03 1.375067792832851410e-02 4.410865902900695801e-02 -6.763552315533161163e-03 2.573423385620117188e-01 4.054964333772659302e-02 -9.059283882379531860e-02 -1.471235305070877075e-01 1.332705467939376831e-01 -1.575325727462768555e-01 5.677121877670288086e-02 5.463606715202331543e-01 -2.211656980216503143e-02 -2.903895974159240723e-01 -3.243341669440269470e-02 -1.007339954376220703e-01 2.151555716991424561e-01 -4.247305169701576233e-02 -8.639287948608398438e-02 5.911715701222419739e-02 -2.044517248868942261e-01 1.090748980641365051e-01 -7.120016962289810181e-02
-1.663759052753448486e-01 -1.025781556963920593e-01 -1.039293780922889709e-02 -1.978014111518859863e-01 3.063081800937652588e-01 1.019263491034507751e-01 2.026643157005310059e-01 1.481488794088363647e-01 8.200558274984359741e-02 -1.359599977731704712e-01 1.763233542442321777e-01 2.553364634513854980e-01 1.950627714395523071e-01 7.247412949800491333e-02 -9.102659672498703003e-02 4.785332828760147095e-03 1.732661724090576172e-01 2.252786010503768921e-01 -6.473948806524276733e-02 2.395719736814498901e-01 1.740398108959197998e-01 2.064497172832489014e-01 -8.246976137161254883e-02 2.816292643547058105e-01 3.975780010223388672e-01 1.957874149084091187e-01 -7.731676846742630005e-02 -1.153344660997390747e-01 -2.370148748159408569e-01 -3.882498666644096375e-02 -7.111337780952453613e-02 -4.914039373397827148e-02
-2.887363545596599579e-03 1.249860674142837524e-01 -7.657566666603088379e-02 -3.115191161632537842e-01 1.413539648056030273e-01 -6.915090978145599365e-02 -1.236594989895820618e-01 -1.649498939514160156e-01 -1.627469956874847412e-01 2.208823114633560181e-01 2.491414546966552734e-01 -1.138054206967353821e-01 1.936607062816619873e-01 9.268560260534286499e-02 -4.476403817534446716e-02 1.533771306276321411e-01 1.392454952001571655e-01 1.492686122655868530e-01 7.981725782155990601e-02 6.581106036901473999e-02 1.106581911444664001e-01 -3.096601068973541260e-01 -2.394236624240875244e-01 7.499919831752777100e-02 1.921097785234451294e-01 -3.174425661563873291e-01 -2.059466689825057983e-01 -2.903324067592620850e-01 5.251950770616531372e-02 -1.239723935723304749e-01 -1.949059963226318359e-01 2.198246717453002930e-01
-1.957850754261016846e-01 3.918600976467132568e-01 -2.588083967566490173e-02 4.342240840196609497e-02 2.743496596813201904e-01 -2.242693156003952026e-01 -9.481993317604064941e-02 9.334740042686462402e-02 6.673151999711990356e-02 2.856653630733489990e-01 1.165085956454277039e-01 8.134056627750396729e-02 1.328774541616439819e-01 -1.100109592080116272e-01 -2.204519808292388916e-01 7.793790847063064575e-02 -2.210835963487625122e-01 8.627216517925262451e-02 7.961814291775226593e-03 2.765275537967681885e-01 3.322218358516693115e-01 1.910436600446701050e-01 -1.095533892512321472e-01 1.572593599557876587e-01 2.025795727968215942e-01 -9.198346734046936035e-02 3.809768706560134888e-02 -2.234082967042922974e-01 -1.682978868484497070e-01 -3.170580789446830750e-02 -1.513932794332504272e-01 -4.521606862545013428e-02
-3.103352785110473633e-01 2.589040994644165039e-01 2.216217517852783203e-01 -1.794937998056411743e-01 2.920614480972290039e-01 -2.675171755254268646e-02 2.582241222262382507e-02 1.555592119693756104e-01 1.440488994121551514e-01 -8.978994563221931458e-03 1.111684814095497131e-01 -2.053315937519073486e-02 1.399600058794021606e-01 1.145927757024765015e-01 2.011582702398300171e-01 8.580297231674194336e-02 1.945225596427917480e-01 7.193352282047271729e-02 5.684542004019021988e-03 2.493190765380859375e-02 1.641511768102645874e-01 3.485646098852157593e-02 -3.912541568279266357e-01 -2.795025147497653961e-02 4.232974350452423096e-01 9.594897180795669556e-02 3.085014782845973969e-02 -4.055472835898399353e-02 -3.253228664398193359e-01 -3.908390179276466370e-02 6.221782788634300232e-02 -4.880445078015327454e-02
-2.024895101785659790e-01 -1.508073657751083374e-01 1.100179702043533325e-01 -3.958876430988311768e-02 1.207114532589912415e-01 -6.221703812479972839e-02 -1.569270938634872437e-01 -5.604751035571098328e-02 -1.570411771535873413e-01 2.430554032325744629e-01 4.874705150723457336e-02 -8.807323873043060303e-02 2.060886919498443604e-01 2.542185783386230469e-01 -1.495255082845687866e-01 -9.586711227893829346e-02 -2.326620966196060181e-01 5.479124188423156738e-02 -2.677691876888275146e-01 2.824032604694366455e-01 2.420984357595443726e-01 -3.873488008975982666e-01 -1.761667877435684204e-01 1.036212071776390076e-01 1.189588829874992371e-01 -1.002553999423980713e-01 4.750419408082962036e-02 1.129099167883396149e-02 -1.724683642387390137e-01 -1.653499007225036621e-01 -3.133670687675476074e-01 5.454690381884574890e-02
2.934090793132781982e-01 -1.318474113941192627e-02 1.918208971619606018e-02 -1.660457253456115723e-01 2.345919609069824219e-03 1.899147592484951019e-02 2.194894105195999146e-01 1.022178232669830322e-01 -1.485835909843444824e-01 3.585728257894515991e-02 1.755187809467315674e-01 -2.585767209529876709e-02 7.465049624443054199e-02 1.786920800805091858e-02 -9.313765168190002441e-02 -9.000808931887149811e-03 -2.002149671316146851e-01 7.258887588977813721e-02 4.356382042169570923e-02 1.579217910766601562e-01 5.453659892082214355e-01 3.184581100940704346e-01 -1.070839539170265198e-01 -8.464016020298004150e-02 2.040359824895858765e-01 -2.063239514827728271e-01 2.109910920262336731e-02 -2.847268581390380859e-01 4.697677120566368103e-02 -1.611977368593215942e-01 -5.454884096980094910e-02 2.660401463508605957e-01
-2.032300382852554321e-01 1.003911271691322327e-01 1.407002061605453491e-01 1.261666119098663330e-01 -3.793993592262268066e-02 -8.697903901338577271e-02 2.873775660991668701e-01 -8.224082179367542267e-03 1.331501007080078125e-01 2.456992864608764648e-02 2.396386116743087769e-01 -1.073650047183036804e-01 3.953794836997985840e-01 1.985711604356765747e-01 -3.085110522806644440e-02 -2.467718571424484253e-01 -1.872236467897891998e-02 6.579473614692687988e-03 -2.084347419440746307e-02 4.118949547410011292e-02 4.308799505233764648e-01 2.031747065484523773e-02 -3.462318181991577148e-01 1.821002215147018433e-01 2.142145335674285889e-01 -1.856922172009944916e-02 -7.296895980834960938e-02 -2.549545764923095703e-01 -4.810983315110206604e-02 9.782107174396514893e-02 -2.689990960061550140e-02 7.455056905746459961e-02
5.640096589922904968e-02 1.191270537674427032e-02 -1.113815531134605408e-01 -3.929254710674285889e-01 9.377754479646682739e-02 1.063489243388175964e-01 -1.721948385238647461e-01 -9.365927428007125854e-02 -2.339028269052505493e-01 1.492439955472946167e-01 2.121519297361373901e-01 2.428975403308868408e-01 2.230397015810012817e-01 -5.900867283344268799e-02 -6.503292173147201538e-02 -1.051541268825531006e-01 1.997331827878952026e-01 2.528139054775238037e-01 1.312984079122543335e-01 -7.543772459030151367e-02 3.474509716033935547e-01 8.576563745737075806e-02 -9.866991639137268066e-02 1.109321601688861847e-02 -2.856330946087837219e-02 -1.263265311717987061e-01 1.926098577678203583e-02 -3.124640285968780518e-01 1.154778897762298584e-01 -1.351493895053863525e-01 -3.106941282749176025e-01 1.194173246622085571e-01
-7.054547220468521118e-02 4.775073751807212830e-02 1.727734506130218506e-01 -3.209522068500518799e-01 9.330078214406967163e-02 -2.186049241572618484e-03 2.088954485952854156e-02 2.692110091447830200e-02 -1.341337338089942932e-02 2.488474249839782715e-01 3.594181500375270844e-03 1.367634236812591553e-01 -2.364121675491333008e-01 2.234099358320236206e-01 -1.119795590639114380e-01 1.858491636812686920e-02 1.567448973655700684e-01 4.857476949691772461e-01 -9.337327629327774048e-02 3.735487163066864014e-02 2.271750867366790771e-01 2.418720126152038574e-01 -2.144875526428222656e-01 -7.622668147087097168e-02 6.835717707872390747e-02 -9.657848626375198364e-03 3.033274114131927490e-01 -2.067393362522125244e-01 1.199801266193389893e-01 -2.108977884054183960e-01 6.327068805694580078e-02 1.247037127614021301e-01
3.755130618810653687e-02 8.381871879100799561e-02 -7.990933209657669067e-02 -7.867845147848129272e-02 1.659094691276550293e-01 -1.178952455520629883e-01 -1.861086189746856689e-01 -2.355083674192428589e-01 1.152371168136596680e-01 3.349593281745910645e-01 8.036071807146072388e-02 -3.253148794174194336e-01 2.750152051448822021e-01 9.529681503772735596e-02 -1.687115281820297241e-01 -1.814759373664855957e-01 -1.427552700042724609e-01 1.718436926603317261e-01 -4.650215432047843933e-02 2.496561594307422638e-02 1.447063982486724854e-01 -2.081456966698169708e-02 -1.761432290077209473e-01 -1.793655753135681152e-01 4.361189007759094238e-01 -2.889260351657867432e-01 8.794351667165756226e-02 -7.215618342161178589e-02 -7.099559158086776733e-02 5.812950804829597473e-02 -1.518218517303466797e-01 -9.072570502758026123e-02
-2.500425875186920166e-01 -4.821721930056810379e-03 -1.059310287237167358e-01 -3.841580748558044434e-01 1.821432635188102722e-02 -7.796185091137886047e-03 1.878824084997177124e-02 -2.768220193684101105e-02 4.784755408763885498e-02 -6.033584475517272949e-02 6.638910621404647827e-02 -3.094093129038810730e-02 3.555541932582855225e-01 1.988723725080490112e-01 -2.067768126726150513e-01 1.070051938295364380e-01 1.133097037672996521e-01 1.541491746902465820e-01 -2.365813963115215302e-02 2.204879522323608398e-01 4.513116478919982910e-01 -3.741579651832580566e-01 -8.064804971218109131e-02 2.453530021011829376e-02 -1.490739583969116211e-01 -4.229977726936340332e-02 -1.014498770236968994e-01 -1.185534074902534485e-01 -5.672028288245201111e-02 -1.766678541898727417e-01 -1.619566529989242554e-01 -9.924385696649551392e-03
6.614109873771667480e-02 8.259394764900207520e-02 -1.359640955924987793e-01 -1.845131069421768188e-01 1.536001265048980713e-01 1.808749735355377197e-01 -1.649605631828308105e-01 1.474869847297668457e-01 5.226820707321166992e-02 -2.197130620479583740e-01 2.164693921804428101e-01 -8.134007453918457031e-02 2.484338581562042236e-01 1.498423069715499878e-01 8.295934647321701050e-03 6.873160600662231445e-02 -3.680610656738281250e-01 1.179333627223968506e-01 -9.868271648883819580e-02 -2.267574518918991089e-01 2.559741139411926270e-01 -1.764380782842636108e-01 -4.023917913436889648e-01 -1.558375060558319092e-01 3.112767636775970459e-02 1.977447122335433960e-01 -3.070316091179847717e-02 -1.976512670516967773e-01 -8.101487159729003906e-02 1.046174541115760803e-01 -2.119296342134475708e-01 4.071799293160438538e-02
-3.025780320167541504e-01 -1.306361705064773560e-01 -7.987982779741287231e-02 -7.782980334013700485e-03 2.051106840372085571e-01 -8.394278585910797119e-02 1.460901945829391479e-01 5.784503370523452759e-02 -2.507665008306503296e-02 1.620942354202270508e-01 3.155089914798736572e-01 -1.754441671073436737e-02 2.051949650049209595e-01 4.617101326584815979e-02 1.038620322942733765e-01 -2.748037576675415039e-01 1.127811074256896973e-01 2.222571223974227905e-01 5.050600320100784302e-02 1.960522532463073730e-01 2.211505025625228882e-01 7.713499665260314941e-02 -3.886011540889739990e-01 2.988397181034088135e-01 1.733199954032897949e-01 -8.797731250524520874e-03 -2.095255069434642792e-02 -2.435033172369003296e-01 -1.096727550029754639e-01 -1.168963834643363953e-01 -2.422784641385078430e-02 -1.985633820295333862e-01
-4.249026253819465637e-02 -5.470379814505577087e-02 -9.472319483757019043e-02 -6.688364595174789429e-02 8.040552586317062378e-02 -1.298732459545135498e-01 3.529868423938751221e-01 8.292714506387710571e-02 -9.141921252012252808e-02 -5.983803421258926392e-02 3.052040934562683105e-01 1.137255690991878510e-02 1.141358464956283569e-01 -2.783079445362091064e-02 4.543524235486984253e-02 -1.488229930400848389e-01 -1.622604578733444214e-01 -6.515323370695114136e-02 -1.148170828819274902e-01 -9.839826822280883789e-02 3.381727039813995361e-01 -3.186129033565521240e-01 -2.873752713203430176e-01 7.863166183233261108e-02 4.645472764968872070e-01 4.490148276090621948e-02 -1.375408768653869629e-01 -1.282586604356765747e-01 4.166878014802932739e-02 -2.149148434400558472e-01 -7.280825637280941010e-03 1.564270555973052979e-01
-5.363838002085685730e-02 -6.609593331813812256e-02 -1.331304293125867844e-02 -2.534861266613006592e-01 8.171167969703674316e-02 1.494527161121368408e-01 -1.888083815574645996e-01 -5.206815898418426514e-02 3.620435595512390137e-01 -4.955464974045753479e-03 7.207705080509185791e-02 7.746941596269607544e-02 8.013961464166641235e-02 3.166991174221038818e-01 -1.997323036193847656e-01 1.605237424373626709e-01 2.552700936794281006e-01 1.568972468376159668e-01 -4.091916605830192566e-02 -1.459731906652450562e-01 4.154723882675170898e-01 -3.015837632119655609e-02 -8.682506531476974487e-02 -6.717135757207870483e-02 7.810152322053909302e-02 2.744311653077602386e-02 3.096350431442260742e-01 -7.592857629060745239e-02 -1.458544284105300903e-01 8.970940858125686646e-02 -1.621209830045700073e-02 3.314444720745086670e-01
-1.042567342519760132e-01 -1.064559891819953918e-01 -1.486193835735321045e-01 9.436304867267608643e-02 2.308623641729354858e-01 -8.855861425399780273e-02 -1.421248316764831543e-01 -7.091317325830459595e-02 -3.004410266876220703e-01 1.260467022657394409e-01 3.222583532333374023e-01 3.004522621631622314e-02 2.810927629470825195e-01 1.013709697872400284e-02 1.966457962989807129e-01 -1.523684859275817871e-01 -2.495904713869094849e-01 1.412305235862731934e-01 5.883478000760078430e-02 8.632873743772506714e-02 2.735087573528289795e-01 -1.561514139175415039e-01 -2.651453912258148193e-01 1.293787509202957153e-01 1.791173368692398071e-01 -3.567384183406829834e-02 5.838786810636520386e-02 -1.564730405807495117e-01 -3.596508502960205078e-01 5.744942929595708847e-03 -1.948823779821395874e-01 2.310177870094776154e-02
8.534935116767883301e-02 5.297996476292610168e-02 4.473800957202911377e-02 -4.555184543132781982e-01 1.280849277973175049e-01 6.117276102304458618e-02 3.430572152137756348e-02 -1.926907896995544434e-02 1.694802492856979370e-01 4.370649904012680054e-02 1.099494323134422302e-01 -1.669051647186279297e-01 1.340761035680770874e-01 -1.028201356530189514e-01 -1.045933514833450317e-01 -1.078886240720748901e-01 7.744917273521423340e-02 -6.260287016630172729e-02 -3.493296205997467041e-01 -1.672317646443843842e-02 4.141144081950187683e-02 -2.568086087703704834e-01 -2.694434821605682373e-01 7.570210844278335571e-02 3.131426870822906494e-01 2.809966802597045898e-01 -5.579601228237152100e-02 -1.972285658121109009e-01 -1.381182018667459488e-02 3.003602102398872375e-02 -3.318882882595062256e-01 -1.688460260629653931e-01
-1.070175468921661377e-01 1.318063735961914062e-01 4.949190095067024231e-02 -6.979683786630630493e-02 7.281080633401870728e-02 2.141780257225036621e-01 9.387153387069702148e-02 -6.831016391515731812e-02 2.245561182498931885e-01 2.551120817661285400e-01 -1.438640356063842773e-01 -6.704103201627731323e-02 3.449703752994537354e-01 1.038670465350151062e-01 1.452611088752746582e-01 1.050885617733001709e-01 7.359384745359420776e-02 1.374196112155914307e-01 -3.342674076557159424e-01 -3.266030550003051758e-02 4.477527141571044922e-01 1.284828186035156250e-01 -1.191672459244728088e-01 -2.004922330379486084e-01 6.484429538249969482e-02 -2.493198662996292114e-01 1.530573666095733643e-01 -2.009002417325973511e-01 -2.269570678472518921e-01 3.381925821304321289e-02 -5.520375072956085205e-02 -4.713977873325347900e-02
-2.159235626459121704e-01 2.360532730817794800e-01 3.014909625053405762e-01 -3.546169996261596680e-01 3.024883568286895752e-01 6.979382038116455078e-02 1.030244454741477966e-01 6.983081251382827759e-02 8.718623220920562744e-02 1.333894133567810059e-01 2.607257068157196045e-01 1.276436150074005127e-01 1.296713054180145264e-01 1.551608145236968994e-01 1.877677738666534424e-01 -5.591706931591033936e-02 7.709240168333053589e-02 4.608178138732910156e-02 4.630184173583984375e-02 7.821004092693328857e-02 3.182592242956161499e-02 -1.318952888250350952e-01 -2.258554399013519287e-01 -8.796818554401397705e-02 4.739491939544677734e-01 1.689672768115997314e-01 7.169035822153091431e-02 3.145710006356239319e-02 -1.021156534552574158e-01 7.844122499227523804e-02 -7.475872337818145752e-02 -7.242277264595031738e-02
-5.997569113969802856e-02 2.017692178487777710e-01 2.144656032323837280e-01 -3.111608922481536865e-01 -6.510165333747863770e-02 2.286684662103652954e-01 2.820611894130706787e-01 1.382607817649841309e-01 -2.778750844299793243e-03 3.791310489177703857e-01 7.778415828943252563e-02 1.613921672105789185e-01 -1.198433414101600647e-01 2.944681420922279358e-02 -2.008791267871856689e-01 9.215648472309112549e-02 -5.218801554292440414e-03 2.375224381685256958e-01 7.480084151029586792e-02 8.656763471662998199e-03 5.620412528514862061e-02 -1.907764971256256104e-01 -2.897352278232574463e-01 -1.639861613512039185e-01 1.611290276050567627e-01 9.709113836288452148e-02 -2.594124376773834229e-01 4.205064475536346436e-02 -1.982969492673873901e-01 -4.286618903279304504e-03 -2.149813026189804077e-01 1.234368085861206055e-01
1.053912937641143799e-01 5.953239277005195618e-02 -3.391832709312438965e-01 5.316014215350151062e-02 -1.489154547452926636e-01 2.408781796693801880e-01 6.205999851226806641e-02 -6.533327978104352951e-04 5.201895534992218018e-02 -1.741148903965950012e-02 1.660147011280059814e-01 -1.377089172601699829e-01 1.040005534887313843e-01 -9.414923191070556641e-02 -1.126778870820999146e-01 -1.240831688046455383e-01 -7.043451070785522461e-02 2.789618074893951416e-01 -1.978467553853988647e-01 7.114893198013305664e-02 2.068007588386535645e-01 -2.887399196624755859e-01 -4.308723509311676025e-01 -2.143061459064483643e-01 2.915389239788055420e-01 -2.175586074590682983e-01 -3.744737803936004639e-02 -8.375373482704162598e-02 -1.695162206888198853e-01 -6.333619356155395508e-02 -2.200766466557979584e-02 1.656606942415237427e-01
-6.100259348750114441e-02 -1.864599883556365967e-01 -2.656080722808837891e-01 -9.494088590145111084e-02 1.068698838353157043e-01 1.457564979791641235e-01 1.373888850212097168e-01 9.970603510737419128e-03 1.228190585970878601e-02 2.404474914073944092e-01 1.882687956094741821e-01 -6.866307556629180908e-02 -5.569944530725479126e-02 -2.016498595476150513e-01 -1.183863878250122070e-01 1.050493307411670685e-02 1.219325289130210876e-01 1.694098412990570068e-01 4.052392393350601196e-02 6.468314677476882935e-02 4.363220036029815674e-01 2.550468146800994873e-01 -5.339868366718292236e-02 2.502430975437164307e-01 4.441893100738525391e-01 2.243793606758117676e-01 -5.930398777127265930e-02 -6.641812622547149658e-03 -1.304206401109695435e-01 6.579154869541525841e-04 -1.880023479461669922e-01 2.083047851920127869e-02
-2.177506983280181885e-01 -1.571832001209259033e-01 -2.125430852174758911e-01 -3.908286392688751221e-01 -6.486321985721588135e-02 1.769279986619949341e-01 -4.299889877438545227e-02 1.735201179981231689e-01 1.390147507190704346e-01 6.083267927169799805e-02 -2.679090574383735657e-02 -1.167796552181243896e-01 2.113822549581527710e-01 -1.933574676513671875e-02 -2.187210917472839355e-01 4.975302144885063171e-02 2.320541888475418091e-01 3.725837171077728271e-02 -5.165123939514160156e-02 2.683204114437103271e-01 1.333520710468292236e-01 -1.987368911504745483e-01 -1.742824465036392212e-01 1.656175404787063599e-01 -3.881273791193962097e-02 9.484749287366867065e-02 2.127635851502418518e-02 -1.165188252925872803e-01 -1.838307082653045654e-01 -2.694737724959850311e-02 -4.524340629577636719e-01 -1.449281424283981323e-01
-6.786677986383438110e-02 7.209978252649307251e-02 -2.496027946472167969e-02 -3.091545403003692627e-01 -1.873961836099624634e-02 7.553456723690032959e-02 -1.083729937672615051e-01 5.610039457678794861e-02 2.591555938124656677e-02 4.388294368982315063e-02 2.435991913080215454e-01 -1.725533008575439453e-01 2.836500704288482666e-01 2.137393504381179810e-01 -1.443010270595550537e-01 -7.960169762372970581e-02 -1.865746825933456421e-01 2.293295711278915405e-01 -2.436414062976837158e-01 3.963638842105865479e-01 1.284213513135910034e-01 1.169055774807929993e-01 -2.582165300846099854e-01 -2.403278201818466187e-01 -3.262933343648910522e-02 5.657530203461647034e-02 4.522064328193664551e-02 -1.737463921308517456e-01 -1.139018684625625610e-01 1.908843666315078735e-01 -2.814117372035980225e-01 -6.688182055950164795e-02
1.567198038101196289e-01 2.305348869413137436e-03 2.266393452882766724e-01 -9.688691049814224243e-02 4.557016119360923767e-02 1.114168241620063782e-01 -9.965063631534576416e-02 -1.631008647382259369e-02 8.657975494861602783e-02 3.134950101375579834e-01 1.902382522821426392e-01 1.336195617914199829e-01 2.237809151411056519e-01 -1.040135771036148071e-01 -3.525436297059059143e-02 2.673522531986236572e-01 3.424528241157531738e-01 5.389711260795593262e-02 1.981573402881622314e-01 1.158144101500511169e-01 1.452262699604034424e-01 1.205877959728240967e-01 -2.110044509172439575e-01 -2.925265580415725708e-03 1.977711468935012817e-01 -3.208570554852485657e-02 -1.788514703512191772e-01 -3.001627027988433838e-01 7.419404387474060059e-02 -9.404461085796356201e-02 -3.856963813304901123e-01 -1.348946839570999146e-01
-8.541827648878097534e-02 3.570060804486274719e-02 1.088486462831497192e-01 -3.717023432254791260e-01 6.428468972444534302e-02 1.472022980451583862e-01 -7.893151789903640747e-02 1.256580948829650879e-01 3.998742401599884033e-01 2.067821621894836426e-01 1.567074470221996307e-02 -3.025679588317871094e-01 -6.173122674226760864e-02 8.085710555315017700e-02 -6.118502933531999588e-03 3.271300196647644043e-01 1.097769290208816528e-01 1.348444670438766479e-01 -2.270389199256896973e-01 1.209745765663683414e-03 1.982240378856658936e-01 -1.926918774843215942e-01 1.106817126274108887e-01 5.858194082975387573e-02 1.614913493394851685e-01 9.954627603292465210e-02 2.456408441066741943e-01 -2.650987505912780762e-01 3.222258388996124268e-02 -4.439138807356357574e-03 -1.915824860334396362e-01 5.908511206507682800e-02
-6.763774901628494263e-02 2.588556408882141113e-01 1.272641569375991821e-01 -1.452770233154296875e-01 7.379508018493652344e-02 -3.350855410099029541e-02 1.281708925962448120e-01 4.716722294688224792e-02 9.944643825292587280e-02 7.557634264230728149e-02 4.273041617125272751e-03 4.820173978805541992e-02 2.526532113552093506e-01 -5.360467359423637390e-02 4.916358739137649536e-02 2.481695115566253662e-01 -3.009483814239501953e-01 1.681043356657028198e-01 -2.388302087783813477e-01 1.667868494987487793e-01 4.129081070423126221e-01 -6.649397313594818115e-03 -2.122481614351272583e-01 -1.793651282787322998e-01 1.967478990554809570e-01 -1.767710149288177490e-01 1.923526823520660400e-01 -1.932213008403778076e-01 1.282083988189697266e-01 1.039952188730239868e-01 -2.279427498579025269e-01 -2.056548595428466797e-01
-1.907528042793273926e-01 1.953842490911483765e-01 1.079533249139785767e-01 -1.451699286699295044e-01 2.763681113719940186e-01 2.386672347784042358e-01 2.312518209218978882e-01 1.092890873551368713e-01 -1.430281531065702438e-02 2.664555013179779053e-01 -3.685626015067100525e-02 -1.732283085584640503e-01 -4.360604286193847656e-02 -4.983836784958839417e-02 -2.255003303289413452e-01 -7.660771906375885010e-02 -4.050697982311248779e-01 -1.333866417407989502e-01 -1.980513036251068115e-01 7.023689895868301392e-02 1.292068660259246826e-01 1.561370491981506348e-01 -3.292279243469238281e-01 -4.910135269165039062e-02 1.925611197948455811e-01 -7.907524704933166504e-02 1.207773387432098389e-01 -1.762911975383758545e-01 -2.565333060920238495e-02 1.013537123799324036e-01 -2.243064045906066895e-01 4.609346389770507812e-02
-3.857133910059928894e-02 -2.533226013183593750e-01 1.882165521383285522e-01 -1.053223982453346252e-01 2.468610405921936035e-01 3.871164470911026001e-02 1.542629860341548920e-02 4.569992050528526306e-02 7.613777415826916695e-04 1.456597745418548584e-01 1.771452724933624268e-01 1.207935810089111328e-02 8.824618160724639893e-02 2.304589152336120605e-01 1.929722875356674194e-01 -1.169441565871238708e-01 -7.542406022548675537e-02 4.942263066768646240e-01 -2.799322307109832764e-01 6.780140846967697144e-02 2.952996790409088135e-01 2.218316644430160522e-01 -2.253276556730270386e-01 4.927676171064376831e-02 2.173694074153900146e-01 -1.430843491107225418e-03 -4.863388836383819580e-02 1.333051025867462158e-01 -2.245478779077529907e-01 -1.525581534951925278e-02 8.402514457702636719e-02 1.042991876602172852e-01
-2.220774143934249878e-01 4.830466210842132568e-02 -5.262701585888862610e-02 -2.629665434360504150e-01 -5.424204468727111816e-02 2.260167151689529419e-01 -1.885895431041717529e-02 -7.394453138113021851e-02 -9.771189093589782715e-02 -8.546762913465499878e-02 9.668824821710586548e-02 -1.445194035768508911e-01 2.024781852960586548e-01 1.210692897439002991e-01 -2.651903927326202393e-01 1.078144460916519165e-02 1.787486523389816284e-01 3.099426925182342529e-01 6.253719329833984375e-02 6.421611458063125610e-02 3.822079002857208252e-01 -2.724419534206390381e-01 -1.520559098571538925e-02 -5.726952850818634033e-02 1.743244230747222900e-01 1.018960326910018921e-01 2.689640223979949951e-01 1.871920675039291382e-01 -1.843731105327606201e-01 -1.373569071292877197e-01 -2.839309871196746826e-01 4.351614415645599365e-02
9.125444293022155762e-02 -1.760918945074081421e-01 1.158796101808547974e-01 -2.268173545598983765e-01 2.972217202186584473e-01 1.265277713537216187e-01 2.580751776695251465e-01 -2.490224838256835938e-01 2.576887905597686768e-01 1.131779253482818604e-01 -1.072926595807075500e-01 -2.303425818681716919e-01 2.492541521787643433e-01 1.327546220272779465e-02 1.258230209350585938e-01 -2.808036282658576965e-02 2.401072531938552856e-01 1.437952071428298950e-01 -1.125896200537681580e-01 -1.823070943355560303e-01 2.965031266212463379e-01 -1.984686031937599182e-02 -6.219823285937309265e-02 -6.860250234603881836e-02 1.990811973810195923e-01 -9.378439933061599731e-02 1.578080207109451294e-01 -2.102747857570648193e-01 -1.959868520498275757e-01 -7.668010145425796509e-02 -2.320554703474044800e-01 5.750881135463714600e-02
-3.772620558738708496e-01 1.765330284833908081e-01 1.293744444847106934e-01 -2.029337584972381592e-01 3.354025781154632568e-01 2.258604951202869415e-02 6.464575976133346558e-02 3.015283644199371338e-01 1.388891488313674927e-01 9.973047673702239990e-02 -1.290646474808454514e-02 3.326571360230445862e-02 1.927881501615047455e-02 1.938975155353546143e-01 2.165648788213729858e-01 -6.308711320161819458e-02 3.518740087747573853e-02 3.734924644231796265e-02 6.032673642039299011e-03 9.554235637187957764e-02 6.177949905395507812e-02 5.549670383334159851e-02 -5.195273160934448242e-01 6.339108943939208984e-02 2.511481046676635742e-01 2.558240480720996857e-02 -7.233695685863494873e-02 -8.309011161327362061e-02 -2.105962187051773071e-01 -1.447742432355880737e-01 -8.545536547899246216e-02 -5.246511194854974747e-03
-1.531064659357070923e-01 -5.926653370261192322e-02 2.273137569427490234e-01 -2.103555798530578613e-01 4.505580663681030273e-02 -7.721554487943649292e-02 -8.885226398706436157e-02 2.347965240478515625e-01 -5.025193095207214355e-02 1.187549605965614319e-01 2.873984575271606445e-01 -6.185916438698768616e-02 1.576504260301589966e-01 -1.924656778573989868e-01 -3.637087345123291016e-02 8.831367641687393188e-02 5.700881779193878174e-02 -7.429096102714538574e-02 2.131330315023660660e-03 -2.374781668186187744e-01 3.190962076187133789e-01 -1.408221125602722168e-01 -3.496560454368591309e-01 2.608843743801116943e-01 1.463565975427627563e-01 -1.275267750024795532e-01 1.678543537855148315e-01 -2.453880906105041504e-01 -1.862662285566329956e-01 -2.506166696548461914e-01 -1.010567322373390198e-01 1.452743262052536011e-01
-9.526528418064117432e-02 -2.027547508478164673e-01 2.787875235080718994e-01 2.986730076372623444e-02 2.467801570892333984e-01 -6.980870664119720459e-02 1.981570571660995483e-01 1.711265146732330322e-01 -1.092544794082641602e-01 8.695680648088455200e-02 2.107848078012466431e-01 3.922941163182258606e-02 1.433534920215606689e-01 6.357517093420028687e-02 2.426196262240409851e-02 -1.640586256980895996e-01 -9.908457845449447632e-02 2.446417659521102905e-01 -1.703584790229797363e-01 6.345662474632263184e-02 1.901851445436477661e-01 -2.226348072290420532e-01 -2.254256457090377808e-01 3.142213821411132812e-01 3.614557981491088867e-01 -1.101194042712450027e-02 -2.884756922721862793e-01 -1.954175829887390137e-01 -1.033996120095252991e-01 -9.398882091045379639e-02 -8.558721840381622314e-02 -4.775094985961914062e-02
-3.716354370117187500e-01 -1.146411225199699402e-01 2.323772162199020386e-01 7.225772738456726074e-02 1.107824593782424927e-01 1.434597522020339966e-01 6.770481169223785400e-02 -2.403725385665893555e-01 9.533706307411193848e-02 1.108887940645217896e-01 1.350101083517074585e-01 1.583807021379470825e-01 1.318564713001251221e-01 4.413661733269691467e-02 2.722739800810813904e-02 -6.833057105541229248e-02 1.829487979412078857e-01 1.363846510648727417e-01 -1.710790582001209259e-02 -5.008381605148315430e-02 2.238961756229400635e-01 -2.056293785572052002e-01 -3.536943197250366211e-01 4.247753694653511047e-02 1.968284249305725098e-01 -1.189969778060913086e-01 -1.450940370559692383e-01 -1.084453761577606201e-01 -3.476239740848541260e-01 -1.571159958839416504e-01 -3.120896518230438232e-01 -4.510466009378433228e-02
8.582098782062530518e-02 3.744345307350158691e-01 1.277247220277786255e-01 2.183540910482406616e-02 2.325025498867034912e-01 -3.435827046632766724e-02 1.427880972623825073e-01 8.294993638992309570e-02 9.425155073404312134e-02 -1.695071230642497540e-03 1.336235404014587402e-01 -3.174639642238616943e-01 1.780818216502666473e-02 3.326154649257659912e-01 -1.781833618879318237e-01 1.364513766020536423e-02 1.592510640621185303e-01 1.928141117095947266e-01 9.300056844949722290e-02 -5.500099435448646545e-02 1.208866164088249207e-01 -1.093155816197395325e-01 -4.753757119178771973e-01 -4.141784459352493286e-02 3.184168040752410889e-01 -8.078370243310928345e-02 1.468024253845214844e-01 -8.113364875316619873e-02 -7.804221939295530319e-03 3.031837381422519684e-02 -1.178502663969993591e-01 -5.774506926536560059e-02
7.133270800113677979e-02 -2.671564221382141113e-01 2.077751159667968750e-01 -4.625898227095603943e-02 3.348871469497680664e-01 -5.131015181541442871e-02 2.314607799053192139e-02 1.597451269626617432e-01 1.464902460575103760e-01 3.346625566482543945e-01 -6.958893500268459320e-03 -4.352079704403877258e-02 -1.998426765203475952e-02 2.910858988761901855e-01 1.983935236930847168e-01 1.217445209622383118e-01 4.519513621926307678e-02 1.715555600821971893e-02 3.397725224494934082e-01 -1.841240189969539642e-02 4.536939859390258789e-01 1.364850322715938091e-03 -2.284274250268936157e-01 2.353278547525405884e-02 3.790057823061943054e-02 1.115743145346641541e-01 -8.032976090908050537e-02 -1.436116099357604980e-01 1.061241328716278076e-01 -6.998164951801300049e-02 -1.040782630443572998e-01 -1.342779844999313354e-01
-1.211955919861793518e-01 -7.106671482324600220e-02 -2.595140337944030762e-01 -2.326502352952957153e-01 2.701379954814910889e-01 4.664635062217712402e-01 -4.922090843319892883e-02 7.300792634487152100e-02 2.859778329730033875e-02 -2.153657190501689911e-02 -1.013574004173278809e-01 5.915609374642372131e-02 -1.286091655492782593e-01 2.854139804840087891e-01 -1.225189119577407837e-01 -2.313967049121856689e-01 1.279171407222747803e-01 1.533459573984146118e-01 9.471382945775985718e-02 2.463114634156227112e-02 4.920262396335601807e-01 4.657062888145446777e-02 -2.009978890419006348e-01 4.371772706508636475e-02 -1.011736132204532623e-02 8.068864792585372925e-02 -9.626130759716033936e-02 -3.064036928117275238e-02 1.232218295335769653e-01 -6.874840706586837769e-02 2.856325358152389526e-02 -7.274300605058670044e-02
-5.878866463899612427e-02 -2.075264453887939453e-01 8.066663891077041626e-02 -8.724882453680038452e-02 -7.179659605026245117e-02 8.934167027473449707e-02 2.270339131355285645e-01 -3.340306133031845093e-02 8.175604045391082764e-03 1.073566600680351257e-01 4.691482335329055786e-02 -1.543934196233749390e-01 -6.920064240694046021e-02 5.557219311594963074e-02 -3.707990795373916626e-02 -2.797906994819641113e-01 -2.454299032688140869e-01 3.737292438745498657e-02 7.965796440839767456e-02 1.140274405479431152e-01 3.051717877388000488e-01 -3.619149327278137207e-01 -2.682423293590545654e-01 1.609897762537002563e-01 2.121915072202682495e-01 1.626443564891815186e-01 -6.162784621119499207e-02 -3.573786020278930664e-01 2.029567360877990723e-01 -2.463093400001525879e-01 -8.041714876890182495e-02 1.846850067377090454e-01
-1.116347908973693848e-01 -2.616068720817565918e-01 1.065988000482320786e-02 -1.797843277454376221e-01 2.782520651817321777e-02 -1.052324995398521423e-01 -4.398104734718799591e-03 5.844142660498619080e-02 -9.849150478839874268e-02 1.460598409175872803e-01 1.767159104347229004e-01 9.337324649095535278e-02 1.633996814489364624e-01 1.318464577198028564e-01 4.642278701066970825e-02 -1.608916372060775757e-01 2.849393188953399658e-01 2.996789813041687012e-01 -2.352263182401657104e-01 1.056934222579002380e-01 1.425474975258111954e-02 -2.243522703647613525e-01 -3.351646065711975098e-01 1.954733133316040039e-01 3.665937781333923340e-01 -2.471269816160202026e-01 6.368384510278701782e-02 2.460218966007232666e-02 -2.441118471324443817e-02 -1.428152471780776978e-01 -2.602822184562683105e-01 -2.880990877747535706e-02
2.964809350669384003e-02 -8.875795453786849976e-02 -1.617811433970928192e-02 -1.911677122116088867e-01 3.958515524864196777e-01 1.564168035984039307e-01 1.445149630308151245e-01 -3.311447799205780029e-02 5.410924553871154785e-02 1.371030211448669434e-01 2.049860954284667969e-01 4.018437117338180542e-02 3.369290828704833984e-01 1.447225511074066162e-01 3.376069962978363037e-01 -9.090650826692581177e-02 1.590946130454540253e-02 3.303614631295204163e-02 7.603708188980817795e-03 7.888017594814300537e-02 5.881332606077194214e-02 6.232972815632820129e-02 -3.288912177085876465e-01 2.779344916343688965e-01 3.739970922470092773e-01 -9.912107884883880615e-02 -6.889753788709640503e-02 -1.879222393035888672e-01 -1.619157195091247559e-01 -7.920571416616439819e-02 5.391837097704410553e-03 8.098015189170837402e-02
-1.718151569366455078e-01 -1.343351751565933228e-01 2.402400374412536621e-01 -3.458974659442901611e-01 -8.118483424186706543e-02 1.282227933406829834e-01 8.530492777936160564e-04 -1.887176476884633303e-04 9.419658035039901733e-02 1.715354621410369873e-01 2.328164875507354736e-01 -1.145459860563278198e-01 1.656199246644973755e-01 2.066726237535476685e-02 7.809675484895706177e-02 -4.389706254005432129e-01 1.469510942697525024e-01 1.925493627786636353e-01 8.765576034784317017e-02 1.262773871421813965e-01 4.770885035395622253e-02 -4.962622374296188354e-02 -2.606799304485321045e-01 3.387289047241210938e-01 2.923023998737335205e-01 -1.129139438271522522e-01 9.686777740716934204e-02 -1.635175198316574097e-01 6.816080305725336075e-03 -8.592178672552108765e-02 -8.990152925252914429e-02 1.465959101915359497e-02
-4.828197415918111801e-03 -1.230147778987884521e-01 -1.314619928598403931e-01 -2.572292089462280273e-01 9.135746210813522339e-02 1.337807029485702515e-01 -1.036894172430038452e-01 2.043225914239883423e-01 1.033356562256813049e-01 -2.117237746715545654e-01 2.139339298009872437e-01 5.332074686884880066e-02 1.772703677415847778e-01 -2.804784104228019714e-03 -3.393345773220062256e-01 1.034045144915580750e-01 -7.125741243362426758e-02 2.682989239692687988e-01 -5.991970375180244446e-02 -2.220029830932617188e-01 2.504391670227050781e-01 -2.102581411600112915e-01 -2.688733935356140137e-01 -1.571192443370819092e-01 3.143654763698577881e-01 -9.645901620388031006e-02 1.509925071150064468e-02 -2.517609894275665283e-01 -1.565437950193881989e-02 2.049081772565841675e-01 -1.017038822174072266e-01 5.567863211035728455e-02
1.354878842830657959e-01 -1.101287677884101868e-01 1.844473332166671753e-01 -5.284571275115013123e-02 8.251372724771499634e-02 8.880236744880676270e-02 -1.663105785846710205e-01 -2.337724268436431885e-01 7.551443576812744141e-02 1.116281151771545410e-01 9.233785420656204224e-02 -1.721561849117279053e-01 2.937879562377929688e-01 1.042663753032684326e-01 -3.794027492403984070e-02 5.213557928800582886e-02 -1.418000552803277969e-02 4.630370810627937317e-02 -2.435489445924758911e-01 2.178441882133483887e-01 1.673760265111923218e-01 2.464265972375869751e-01 -3.994924202561378479e-02 2.666926980018615723e-01 3.745643198490142822e-01 2.555554807186126709e-01 -1.878257095813751221e-01 -2.087542414665222168e-01 -1.973222196102142334e-01 -1.402272284030914307e-01 -1.492506265640258789e-01 -2.052120417356491089e-01
-1.188705582171678543e-02 5.873465910553932190e-02 1.089746728539466858e-01 -2.471493035554885864e-01 -4.058095067739486694e-02 -1.021126881241798401e-01 -1.775122135877609253e-01 1.646285057067871094e-01 -2.915390394628047943e-02 1.820096969604492188e-01 6.738169491291046143e-02 1.247013136744499207e-01 9.735269844532012939e-02 1.969910599291324615e-02 2.682730555534362793e-02 1.031203344464302063e-01 1.795098483562469482e-01 1.289770305156707764e-01 -1.570462249219417572e-02 2.972442507743835449e-01 4.021487832069396973e-01 -2.279169261455535889e-01 4.997589066624641418e-02 1.705835908651351929e-01 -7.731269299983978271e-02 -1.024107709527015686e-01 -1.416071951389312744e-01 -4.731743633747100830e-01 -2.018078789114952087e-02 -2.746306061744689941e-01 -2.400636076927185059e-01 2.965224534273147583e-02
4.063754901289939880e-02 6.624006479978561401e-02 1.369298398494720459e-01 -8.395954221487045288e-02 7.367141544818878174e-02 2.219730764627456665e-01 -2.884301729500293732e-02 2.517817914485931396e-01 -8.460210263729095459e-02 2.026017159223556519e-01 4.207001999020576477e-02 -2.290178686380386353e-01 2.439068816602230072e-02 -3.707718476653099060e-02 2.139973081648349762e-02 2.213288098573684692e-01 2.411210834980010986e-01 8.774122595787048340e-02 -3.062997758388519287e-01 -3.240856155753135681e-02 2.362970262765884399e-01 4.864166490733623505e-03 -2.539159953594207764e-01 -3.646796196699142456e-02 1.795838028192520142e-01 -8.216913789510726929e-03 4.269421994686126709e-01 -2.048857957124710083e-01 -4.611877351999282837e-02 -3.597266972064971924e-01 4.994338378310203552e-03 -1.577861458063125610e-01
1.810049265623092651e-01 2.297929674386978149e-01 2.604247033596038818e-01 -3.265616893768310547e-01 7.428588718175888062e-02 3.201153501868247986e-02 -1.019980385899543762e-01 -6.377261132001876831e-02 -7.452821731567382812e-02 -2.980908751487731934e-02 8.235304057598114014e-02 -3.989047929644584656e-02 5.500924587249755859e-02 2.771936058998107910e-01 -1.602728068828582764e-01 -5.725058540701866150e-02 -2.053826451301574707e-01 8.146444708108901978e-02 -2.552515864372253418e-01 1.866037249565124512e-01 2.993980944156646729e-01 9.435664117336273193e-02 -1.058220956474542618e-02 -1.062910780310630798e-01 3.110014498233795166e-01 -2.721760235726833344e-02 -1.095388084650039673e-01 -2.319622784852981567e-01 4.044393450021743774e-02 -6.761834770441055298e-02 -2.333860993385314941e-01 3.355912864208221436e-01
-3.627603501081466675e-02 -2.609662413597106934e-01 1.420421004295349121e-01 -1.540350019931793213e-01 -1.070447964593768120e-03 -6.931748241186141968e-02 2.352264523506164551e-01 7.127294689416885376e-02 -3.481712192296981812e-02 2.464526444673538208e-01 -1.210811436176300049e-01 -2.691595070064067841e-02 9.430761635303497314e-02 -8.147103339433670044e-02 -6.485048681497573853e-03 -1.606814563274383545e-01 -2.136931419372558594e-01 -1.842667115852236748e-03 -4.417743533849716187e-02 -4.446585103869438171e-02 3.200391829013824463e-01 -3.468804359436035156e-01 -8.983533084392547607e-02 1.424671616405248642e-02 3.676824271678924561e-01 4.679898545145988464e-02 -1.722169481217861176e-02 -2.839259505271911621e-01 -8.871068805456161499e-02 -2.586178779602050781e-01 -1.394670456647872925e-01 3.310828208923339844e-01
-1.661774329841136932e-02 2.317109405994415283e-01 -1.807677298784255981e-01 -2.434908747673034668e-01 3.639380633831024170e-02 -7.646267116069793701e-02 -6.255581229925155640e-02 7.053586840629577637e-02 1.147785782814025879e-01 2.844042479991912842e-01 1.063015609979629517e-01 4.757328331470489502e-02 3.033967316150665283e-01 -6.610689312219619751e-02 5.617877095937728882e-02 7.974600046873092651e-02 -4.005666822195053101e-02 1.729641407728195190e-01 9.819590300321578979e-02 4.698967933654785156e-01 3.145969510078430176e-01 4.212841857224702835e-03 -1.233957335352897644e-02 7.775962352752685547e-02 1.035801321268081665e-01 -1.346443295478820801e-01 -2.088712006807327271e-01 -2.778684198856353760e-01 1.392650902271270752e-01 -1.023970022797584534e-01 -2.653119564056396484e-01 8.561897277832031250e-02
-4.380103945732116699e-02 -2.275145947933197021e-01 1.993828564882278442e-01 -3.496161103248596191e-01 -1.206943206489086151e-02 6.874964386224746704e-02 -1.250132918357849121e-01 2.626858353614807129e-01 -2.328264154493808746e-02 2.595742419362068176e-02 -2.562413364648818970e-02 6.944076716899871826e-02 1.303495913743972778e-01 9.268406778573989868e-03 9.675949811935424805e-02 -9.604964405298233032e-03 -3.543480485677719116e-02 -1.491508483886718750e-01 -3.257764875888824463e-01 2.902661263942718506e-01 3.498588502407073975e-01 -1.845118850469589233e-01 -3.440633118152618408e-01 -1.004934459924697876e-01 1.127441972494125366e-02 9.217528998851776123e-02 -1.693748533725738525e-01 -2.809832245111465454e-02 1.055232733488082886e-01 -2.015033550560474396e-02 -2.331476211547851562e-01 2.424719780683517456e-01
7.202870398759841919e-02 1.330872029066085815e-01 1.563758701086044312e-01 -4.520846009254455566e-01 1.711861938238143921e-01 3.163721039891242981e-02 1.971747130155563354e-01 -2.788247354328632355e-02 -1.797662824392318726e-01 3.358085080981254578e-02 1.101324632763862610e-01 -2.689942419528961182e-01 2.481526136398315430e-01 1.691630929708480835e-01 8.041959255933761597e-02 2.554173469543457031e-01 1.902741380035877228e-02 1.395012438297271729e-01 -1.370224058628082275e-01 1.497857719659805298e-01 1.179633215069770813e-01 -5.513711646199226379e-02 -3.276460766792297363e-01 -1.873311400413513184e-01 1.095768716186285019e-02 5.994852166622877121e-03 1.555300205945968628e-01 -3.734542727470397949e-01 -4.907322674989700317e-02 -2.311814203858375549e-02 -3.838756307959556580e-02 -9.904062747955322266e-02
8.431844413280487061e-02 8.516974747180938721e-02 6.106053292751312256e-02 -1.333511769771575928e-01 -3.967792168259620667e-02 1.771219372749328613e-01 -3.281573057174682617e-01 8.486622571945190430e-02 2.933980226516723633e-01 2.036214023828506470e-01 1.168363466858863831e-01 -1.755766570568084717e-01 -2.559897601604461670e-01 -1.079980633221566677e-03 4.305022954940795898e-02 -7.122653722763061523e-02 -1.315924972295761108e-01 1.218791976571083069e-01 1.919852793216705322e-01 1.854056119918823242e-01 2.352148294448852539e-01 -9.564330428838729858e-02 -3.020611405372619629e-01 6.644450128078460693e-02 1.506922990083694458e-01 1.100373640656471252e-01 1.658518798649311066e-03 8.629007637500762939e-02 -1.609707623720169067e-02 -2.282537668943405151e-01 -3.782987296581268311e-01 2.655958533287048340e-01
-1.740894839167594910e-02 -7.795216981321573257e-03 6.111969426274299622e-02 -2.559548318386077881e-01 3.018139675259590149e-02 -1.421937942504882812e-01 -1.314349938184022903e-02 -1.706901751458644867e-02 3.814413845539093018e-01 1.458673328161239624e-01 2.198829799890518188e-01 1.257386654615402222e-01 2.085373178124427795e-02 2.175406217575073242e-01 1.972376704216003418e-01 2.952889502048492432e-01 -1.418969780206680298e-01 -6.629652343690395355e-03 -4.463547468185424805e-02 1.051586195826530457e-01 4.063631594181060791e-01 -2.113732099533081055e-01 -1.427279263734817505e-01 -2.355082333087921143e-01 2.099555283784866333e-01 1.452483385801315308e-01 -1.262180507183074951e-01 -6.044470146298408508e-02 -1.026131585240364075e-01 -2.315659075975418091e-01 -1.555421799421310425e-01 -1.096353530883789062e-01
9.243613481521606445e-02 8.171264827251434326e-02 7.553976029157638550e-02 -1.836385577917098999e-01 3.144082129001617432e-01 9.222152084112167358e-02 1.057368330657482147e-02 1.750540733337402344e-01 5.510738864541053772e-02 4.528255015611648560e-02 3.621495366096496582e-01 -1.693236455321311951e-02 1.249875798821449280e-01 3.149033486843109131e-01 3.032287955284118652e-01 3.891760855913162231e-02 -1.936963051557540894e-01 -8.705946803092956543e-02 -8.521618694067001343e-02 2.493833750486373901e-01 1.289001703262329102e-01 -5.989829078316688538e-02 -2.162437140941619873e-01 4.039100110530853271e-01 1.420261114835739136e-01 -1.012384369969367981e-01 6.200968101620674133e-02 -2.261282801628112793e-01 -1.471934914588928223e-01 5.062378942966461182e-02 -2.747520618140697479e-02 -8.613327145576477051e-02
-1.641092449426651001e-01 -5.432045832276344299e-02 -1.756049394607543945e-01 -3.250775160267949104e-03 3.081646561622619629e-01 3.532686531543731689e-01 -5.228074267506599426e-02 2.626479268074035645e-01 3.480703011155128479e-02 3.223824799060821533e-01 6.744304299354553223e-02 -1.770514296367764473e-03 3.362667933106422424e-02 -4.923513531684875488e-02 -1.754605174064636230e-01 -1.784743368625640869e-01 -1.269124820828437805e-02 2.782171368598937988e-01 -2.325876802206039429e-01 6.187747418880462646e-02 3.386452794075012207e-01 -8.096131496131420135e-03 -1.638394147157669067e-01 -1.009976118803024292e-01 4.454658553004264832e-02 3.655914962291717529e-01 -4.658689722418785095e-02 -5.642951279878616333e-02 6.449496746063232422e-02 -9.941773116588592529e-02 -7.732263952493667603e-02 -1.536232084035873413e-01
-2.121284902095794678e-01 2.018477320671081543e-01 -9.461546689271926880e-02 -2.646168470382690430e-01 1.465763896703720093e-01 1.870756894350051880e-01 7.431236654520034790e-02 1.142688095569610596e-01 8.953883498907089233e-02 -9.868963062763214111e-02 1.111575141549110413e-01 -5.755824223160743713e-02 3.130696415901184082e-01 4.949276335537433624e-04 -2.223800122737884521e-01 -2.614625990390777588e-01 2.179048657417297363e-01 2.236509174108505249e-01 -7.798437774181365967e-02 1.199899315834045410e-01 2.405054867267608643e-01 -1.687561571598052979e-01 4.733864590525627136e-02 -7.195596396923065186e-02 7.523187994956970215e-02 4.945829138159751892e-02 4.831239953637123108e-02 -2.106240689754486084e-01 -1.165681481361389160e-01 -1.864038556814193726e-01 -4.348306357860565186e-01 -8.386126905679702759e-02
-2.452498823404312134e-01 1.212205737829208374e-01 1.159350052475929260e-01 -1.288505196571350098e-01 3.541451320052146912e-02 1.958648487925529480e-02 1.153474524617195129e-01 -1.356788873672485352e-01 2.627074718475341797e-02 -8.722300082445144653e-02 1.082362532615661621e-01 -1.722795516252517700e-01 1.937147825956344604e-01 1.214102730154991150e-01 1.914629042148590088e-01 -2.072461396455764771e-01 7.898601889610290527e-02 -4.074584285262972116e-04 -6.747467815876007080e-02 -3.500428423285484314e-02 2.342459261417388916e-01 1.500925607979297638e-02 -3.185905218124389648e-01 1.144822090864181519e-01 4.844552278518676758e-01 -2.222986817359924316e-01 1.516159176826477051e-01 -3.356987237930297852e-01 2.279361784458160400e-01 9.504370391368865967e-02 -1.230483129620552063e-01 5.051508545875549316e-02
2.783530391752719879e-02 -9.657046198844909668e-02 -3.549139201641082764e-01 -2.236179709434509277e-01 1.230705678462982178e-01 -6.267045438289642334e-02 -3.688305243849754333e-02 6.941876560449600220e-02 1.173175573348999023e-01 2.137867361307144165e-01 2.400004416704177856e-01 2.012904267758131027e-03 3.491789102554321289e-02 -1.754746586084365845e-02 -2.472247332334518433e-01 -2.361441776156425476e-02 1.579628586769104004e-01 2.444434314966201782e-01 -9.788146615028381348e-02 3.124289512634277344e-01 4.127808213233947754e-01 6.489728391170501709e-02 -2.837596088647842407e-02 1.881271749734878540e-01 3.617649674415588379e-01 1.109229624271392822e-01 -1.182940229773521423e-01 6.487403810024261475e-02 -8.044552057981491089e-02 -1.029745042324066162e-01 3.680380806326866150e-02 -1.609229743480682373e-01
-1.245061606168746948e-01 -1.004251390695571899e-01 5.622305348515510559e-02 -3.270609378814697266e-01 8.601499348878860474e-02 3.475283086299896240e-01 2.595738768577575684e-01 9.118025004863739014e-02 1.100907623767852783e-01 -6.584984064102172852e-02 1.686594635248184204e-02 2.525496296584606171e-02 -5.089006945490837097e-02 -2.246689982712268829e-02 -1.004034876823425293e-01 -1.063823923468589783e-01 5.041901394724845886e-02 2.532668411731719971e-01 -2.314042448997497559e-01 2.274827957153320312e-01 2.231194376945495605e-01 -3.572844266891479492e-01 2.944035455584526062e-02 -2.172269299626350403e-02 9.373436123132705688e-02 1.317536681890487671e-01 1.360826045274734497e-01 -5.066703632473945618e-02 -1.399685740470886230e-01 -2.286670655012130737e-01 -3.654853701591491699e-01 -1.228787004947662354e-01
7.589986920356750488e-02 1.723911911249160767e-01 -2.311546653509140015e-01 -3.457447886466979980e-01 2.350807487964630127e-01 1.304869949817657471e-01 1.633754372596740723e-01 9.644359233789145947e-04 9.041119366884231567e-02 7.763164490461349487e-02 -2.062001675367355347e-01 -2.942540869116783142e-02 1.548127532005310059e-01 2.456269711256027222e-01 -8.830990642309188843e-02 -1.201428547501564026e-01 -1.318735480308532715e-01 1.222451105713844299e-01 -1.173650771379470825e-01 1.665775291621685028e-02 2.437560260295867920e-01 -2.630005478858947754e-01 -1.526361256837844849e-01 -5.608418211340904236e-02 -1.660901606082916260e-01 8.234959840774536133e-02 1.559568196535110474e-01 -1.733149588108062744e-01 -3.457786142826080322e-01 -4.601953178644180298e-02 -2.300331145524978638e-01 2.524055540561676025e-01
-1.259832531213760376e-01 -4.646629840135574341e-02 -2.197388745844364166e-02 -5.457565188407897949e-02 2.496940195560455322e-01 2.905709445476531982e-01 -6.746449321508407593e-02 1.461068354547023773e-02 -2.518399385735392570e-03 -1.842481270432472229e-02 1.009638085961341858e-01 -2.923361957073211670e-01 -5.240574479103088379e-02 1.212409213185310364e-01 -1.531445384025573730e-01 -1.088628098368644714e-01 1.883164495229721069e-01 2.642689049243927002e-01 -2.140284031629562378e-01 8.670251071453094482e-02 7.797960937023162842e-02 -2.489547878503799438e-01 -1.095089688897132874e-01 -1.839230954647064209e-02 1.106764748692512512e-01 2.192698717117309570e-01 9.554500877857208252e-02 -3.014467656612396240e-01 -1.401249617338180542e-01 7.535799592733383179e-02 -5.007889270782470703e-01 5.260290578007698059e-02
-2.663722932338714600e-01 2.295352518558502197e-02 -8.602208644151687622e-02 -7.974129915237426758e-02 1.097498163580894470e-01 8.479233086109161377e-02 1.391841657459735870e-02 -7.475348189473152161e-03 4.842453822493553162e-02 4.228250309824943542e-02 -2.058435380458831787e-01 -8.074437081813812256e-02 1.921217888593673706e-01 7.310362998396158218e-03 -4.883739631623029709e-03 -8.056835085153579712e-02 1.309261023998260498e-01 2.524224519729614258e-01 -4.682857543230056763e-02 8.541499078273773193e-02 2.376967966556549072e-01 -2.211676239967346191e-01 -3.208892047405242920e-01 1.277442127466201782e-01 1.753945834934711456e-02 2.575412690639495850e-01 3.038917109370231628e-02 -4.618920087814331055e-01 -1.567259579896926880e-01 2.237856574356555939e-02 -4.151815772056579590e-01 -7.334682345390319824e-02
-5.455066263675689697e-02 -1.804593056440353394e-01 1.482605338096618652e-01 -3.209298253059387207e-01 -1.816653311252593994e-01 1.660235524177551270e-01 1.734904944896697998e-01 7.043983787298202515e-02 -1.526153683662414551e-01 1.957785636186599731e-01 1.267333775758743286e-01 1.971434205770492554e-01 1.740809679031372070e-01 -8.593956381082534790e-02 -5.123702436685562134e-02 1.459963619709014893e-01 4.022045433521270752e-02 -5.173959583044052124e-02 -4.418937116861343384e-02 3.336241841316223145e-01 1.822464615106582642e-01 4.372372850775718689e-02 -5.000275373458862305e-01 -1.609302908182144165e-01 1.338474601507186890e-01 -1.662623137235641479e-01 -4.478261992335319519e-02 -1.515469253063201904e-01 -2.422036379575729370e-01 -6.007302179932594299e-02 -4.439236596226692200e-02 4.796800762414932251e-02
-5.355624854564666748e-02 2.050430178642272949e-01 7.406888157129287720e-02 -1.593402773141860962e-01 -4.267291352152824402e-02 1.532198488712310791e-01 -2.655783891677856445e-01 1.072749570012092590e-01 -1.393475085496902466e-01 1.754737943410873413e-01 1.356534510850906372e-01 -3.772065509110689163e-03 -1.044728904962539673e-01 1.090661212801933289e-01 2.921872437000274658e-01 1.461928933858871460e-01 -4.195792078971862793e-01 1.550199985504150391e-01 8.218251168727874756e-03 4.005382582545280457e-02 4.329453706741333008e-01 9.221774339675903320e-02 -7.864961028099060059e-02 8.484704792499542236e-02 1.011654958128929138e-01 -8.275640755891799927e-02 -1.259474158287048340e-01 -1.839351505041122437e-01 -1.442297697067260742e-01 -3.055743575096130371e-01 -1.371072530746459961e-01 -8.866351097822189331e-02
1.110954582691192627e-01 7.820745557546615601e-02 6.485235691070556641e-02 9.517183154821395874e-02 -6.091127917170524597e-02 -6.622251588851213455e-03 -9.641546756029129028e-02 1.711718887090682983e-01 -4.033084027469158173e-03 4.018556326627731323e-02 6.958014518022537231e-02 -1.568093746900558472e-01 4.114949842914938927e-04 -1.017729565501213074e-01 -2.261927872896194458e-01 3.043208643794059753e-02 -1.674434840679168701e-01 -2.182208746671676636e-01 -2.228834778070449829e-01 6.894861906766891479e-02 4.037272334098815918e-01 1.862997263669967651e-01 -2.359721660614013672e-01 4.135557264089584351e-02 3.525518774986267090e-01 -1.235321909189224243e-01 -1.089084707200527191e-02 -1.662105172872543335e-01 -1.679981201887130737e-01 -9.782049059867858887e-02 -4.437227845191955566e-01 2.127310931682586670e-01
5.779392272233963013e-02 2.130826562643051147e-01 1.364073455333709717e-01 -2.345564663410186768e-01 3.496552407741546631e-01 -7.681304123252630234e-03 -2.268396466970443726e-01 8.735711127519607544e-02 -1.064151152968406677e-01 1.969706714153289795e-01 8.145580999553203583e-03 -1.732257753610610962e-01 2.905470877885818481e-02 8.255672454833984375e-02 -1.263822317123413086e-01 -1.503820996731519699e-02 2.508126199245452881e-01 1.795766502618789673e-01 -2.127293944358825684e-01 3.950037956237792969e-01 1.051838546991348267e-01 4.720532335340976715e-03 -2.576248347759246826e-01 -1.092362850904464722e-01 1.308282166719436646e-01 -3.196577355265617371e-02 2.320487797260284424e-01 -1.057056784629821777e-01 2.273672372102737427e-01 -1.679247021675109863e-01 -1.261862274259328842e-02 2.076904773712158203e-01
1.822534054517745972e-01 3.258358538150787354e-01 1.194686219096183777e-01 1.552723348140716553e-01 1.233674809336662292e-01 1.922218948602676392e-01 4.395000170916318893e-03 -2.586528100073337555e-02 -7.100526988506317139e-02 7.415951043367385864e-02 1.535473912954330444e-01 2.270291186869144440e-02 -4.705989733338356018e-02 4.168005287647247314e-02 8.918482065200805664e-02 -8.220837265253067017e-02 -2.200780212879180908e-01 2.354073226451873779e-01 1.806102842092514038e-01 1.079977303743362427e-01 4.994401633739471436e-01 -1.252449601888656616e-01 -3.213663697242736816e-01 -9.740148484706878662e-02 9.990278631448745728e-02 -2.628835141658782959e-01 -4.227344319224357605e-02 9.112127125263214111e-02 -4.715937376022338867e-02 -2.951683402061462402e-01 -1.064128577709197998e-01 -1.423647534102201462e-02
2.214409261941909790e-01 3.206707164645195007e-02 6.287486851215362549e-02 -3.314046859741210938e-01 1.629192680120468140e-01 1.755390912294387817e-01 1.471625715494155884e-01 -1.473025977611541748e-01 -2.132734656333923340e-01 4.989022389054298401e-03 -1.454271972179412842e-01 -7.611604034900665283e-02 1.395097672939300537e-01 1.789660155773162842e-01 -2.965860068798065186e-01 2.821965515613555908e-02 -2.275714576244354248e-01 1.274434030055999756e-01 -5.274912342429161072e-02 2.901938855648040771e-01 1.639390736818313599e-01 1.427813917398452759e-01 -3.073742687702178955e-01 1.166700571775436401e-01 1.569905579090118408e-01 -4.713531956076622009e-02 3.137246519327163696e-02 2.447167597711086273e-02 1.470736861228942871e-01 -9.360289573669433594e-02 -3.428889214992523193e-01 1.895848959684371948e-01
-5.543531849980354309e-03 -2.121680788695812225e-02 -1.133650615811347961e-01 -4.907236695289611816e-01 1.863514184951782227e-01 -1.222614198923110962e-01 -7.971154898405075073e-02 2.602390944957733154e-01 -2.350276522338390350e-02 8.902419358491897583e-02 -2.756476104259490967e-01 -8.864048868417739868e-02 2.634487748146057129e-01 1.754740327596664429e-01 -8.661013096570968628e-02 5.298296362161636353e-02 9.572008997201919556e-02 2.517852559685707092e-02 -2.349698841571807861e-01 -5.241790041327476501e-02 2.138466835021972656e-01 -1.533133210614323616e-03 -1.981576830148696899e-01 -2.329014092683792114e-01 6.074647977948188782e-02 6.205411255359649658e-02 9.245961904525756836e-02 -3.225376904010772705e-01 6.216812878847122192e-02 -8.457177877426147461e-02 -2.298797518014907837e-01 1.682381480932235718e-01
3.416982293128967285e-02 -1.035027951002120972e-01 -1.147662699222564697e-01 1.753391325473785400e-02 1.893990635871887207e-01 3.630497455596923828e-01 -6.793203204870223999e-02 1.797106713056564331e-01 -2.379160821437835693e-01 1.084929183125495911e-01 6.919680535793304443e-02 -6.136817857623100281e-03 -1.183596178889274597e-01 6.040466949343681335e-02 -2.058524042367935181e-01 2.148313261568546295e-02 7.900650054216384888e-02 1.611598581075668335e-01 -2.540827393531799316e-01 1.402165442705154419e-01 3.743131160736083984e-01 6.937182694673538208e-02 -1.879909485578536987e-01 -6.513723731040954590e-02 3.756821751594543457e-01 2.468844205141067505e-01 2.438273467123508453e-02 -2.689061164855957031e-01 2.678970247507095337e-02 -1.158071160316467285e-01 4.884283524006605148e-03 -2.151088118553161621e-01
8.557934314012527466e-02 6.068294122815132141e-02 -8.730915188789367676e-02 -1.377459466457366943e-01 8.639875799417495728e-02 2.735735476016998291e-01 -4.503711313009262085e-02 -2.637438848614692688e-02 1.229041144251823425e-01 9.355389326810836792e-02 3.171311020851135254e-01 -9.976244717836380005e-02 1.604497283697128296e-01 -2.093662135303020477e-02 2.846071422100067139e-01 -1.315882652997970581e-01 -1.083593964576721191e-01 4.019980877637863159e-02 2.000116258859634399e-01 -4.385819286108016968e-02 3.424124121665954590e-01 7.168216258287429810e-02 -1.254521608352661133e-01 2.669695019721984863e-01 4.331372380256652832e-01 2.007146328687667847e-01 -1.481556892395019531e-01 -2.383017390966415405e-01 1.467727962881326675e-02 -1.403462737798690796e-01 -2.164674177765846252e-02 -1.636754274368286133e-01
-1.270008534193038940e-01 -7.455149292945861816e-02 -1.849264949560165405e-01 -4.246606826782226562e-01 3.107460215687751770e-03 3.715874850749969482e-01 -7.145085930824279785e-02 1.719666272401809692e-01 -2.724152524024248123e-03 6.937906891107559204e-02 6.995585560798645020e-02 1.211061403155326843e-01 9.141749888658523560e-02 -2.532019466161727905e-02 -1.817238330841064453e-01 -6.204530969262123108e-02 1.547396183013916016e-01 -1.410849764943122864e-02 -4.356756061315536499e-02 1.568183302879333496e-02 1.936841905117034912e-01 -1.061985790729522705e-01 -3.277671337127685547e-01 -1.104974523186683655e-01 1.982216686010360718e-01 -3.888560831546783447e-01 -1.111593618988990784e-01 -1.710753440856933594e-01 -1.152716130018234253e-01 1.403782069683074951e-01 -1.956818252801895142e-01 -1.504381746053695679e-01
6.807679682970046997e-02 -1.602037996053695679e-01 -4.435799121856689453e-01 -2.797338739037513733e-02 1.022393032908439636e-01 3.397794365882873535e-01 -1.542894691228866577e-01 -2.051502168178558350e-01 -2.967037074267864227e-02 1.132691577076911926e-01 6.908872723579406738e-02 3.912120684981346130e-02 6.716536730527877808e-02 2.514973878860473633e-01 3.425707668066024780e-02 -1.012229397892951965e-01 -5.303878337144851685e-02 1.341512203216552734e-01 2.517984621226787567e-02 9.621551632881164551e-02 3.072328269481658936e-01 -1.205489318817853928e-02 -4.885841608047485352e-01 5.466638877987861633e-02 1.607890874147415161e-01 2.624199092388153076e-01 -1.677203178405761719e-02 -2.055938728153705597e-02 -1.836314052343368530e-02 -1.169159039855003357e-01 6.395603716373443604e-02 -2.654341049492359161e-02
-9.847573935985565186e-02 2.004633098840713501e-01 1.661066114902496338e-01 -1.862856298685073853e-01 -1.280828863382339478e-01 -3.610204160213470459e-02 -2.992424927651882172e-02 1.279436945915222168e-01 -1.114588007330894470e-01 -1.576626747846603394e-01 1.834832429885864258e-01 -1.861260235309600830e-01 -2.457904396578669548e-03 1.017055064439773560e-01 -2.489206641912460327e-01 -1.722378879785537720e-01 1.060309112071990967e-01 2.356306165456771851e-01 -6.776554882526397705e-02 -6.082942336797714233e-02 3.323318660259246826e-01 2.344453930854797363e-01 -3.177683055400848389e-01 3.812789916992187500e-01 1.174825876951217651e-01 -1.326829344034194946e-01 1.874907314777374268e-02 -1.689591258764266968e-01 -2.051463723182678223e-01 6.139475386589765549e-03 -2.362753748893737793e-01 -1.455899048596620560e-02
-2.213130891323089600e-01 2.988270223140716553e-01 1.765826195478439331e-01 2.438280582427978516e-01 7.693099230527877808e-02 2.676601894199848175e-02 -1.074935570359230042e-01 2.721098065376281738e-01 -6.698284298181533813e-02 3.051279485225677490e-02 2.054106593132019043e-01 -3.149883449077606201e-01 2.793328464031219482e-01 1.919297724962234497e-01 6.228935718536376953e-02 -1.494920104742050171e-01 1.199521794915199280e-01 7.946231961250305176e-02 -8.558006584644317627e-02 5.713739991188049316e-02 3.665382564067840576e-01 2.449463866651058197e-02 -1.181977540254592896e-01 2.703035473823547363e-01 1.440484523773193359e-01 6.588459014892578125e-02 -8.544159121811389923e-03 -3.429192677140235901e-02 -1.303060650825500488e-01 -1.821714192628860474e-01 -2.348207384347915649e-01 7.754063606262207031e-02
2.376545071601867676e-01 1.080505549907684326e-01 -3.641852643340826035e-03 -1.488754749298095703e-01 -4.427858814597129822e-02 1.039896979928016663e-01 -1.857949048280715942e-02 -1.289383918046951294e-01 3.497065603733062744e-01 1.448626071214675903e-01 9.348446130752563477e-02 1.031201798468828201e-02 3.287990391254425049e-01 1.508724987506866455e-01 -1.948356330394744873e-01 4.402060434222221375e-02 1.014342457056045532e-01 -6.313458085060119629e-02 -6.954718381166458130e-02 -1.290077418088912964e-01 3.285605609416961670e-01 -6.498818844556808472e-02 -2.157928645610809326e-01 2.407609373331069946e-01 2.769698500633239746e-01 1.635142043232917786e-02 3.715390861034393311e-01 -1.541126221418380737e-01 -2.286326289176940918e-01 -1.689666137099266052e-02 -3.080479428172111511e-02 1.108439415693283081e-01
-9.587984532117843628e-02 1.856306493282318115e-01 1.437395364046096802e-01 -5.611596629023551941e-03 1.005188524723052979e-01 6.459476798772811890e-02 -1.035263687372207642e-01 1.571386903524398804e-01 -4.986720904707908630e-02 3.466621041297912598e-01 1.210576891899108887e-01 5.339495465159416199e-02 1.959615796804428101e-01 -4.373171553015708923e-02 -1.148262843489646912e-01 -2.282183244824409485e-02 -2.199736535549163818e-01 -1.156059745699167252e-02 -5.585784558206796646e-03 3.261459469795227051e-01 2.853439152240753174e-01 1.862731575965881348e-01 -1.164600029587745667e-01 2.115934789180755615e-01 1.518757790327072144e-01 1.527033299207687378e-01 1.322775632143020630e-01 -3.183779418468475342e-01 -2.806184887886047363e-01 1.591404825448989868e-01 -1.078300550580024719e-02 3.049085140228271484e-01
2.079352885484695435e-01 2.126892507076263428e-01 4.241427034139633179e-02 -1.435041874647140503e-01 -4.530290141701698303e-02 4.665077477693557739e-02 -3.195677101612091064e-01 -9.050006419420242310e-02 1.447626352310180664e-01 -8.925191313028335571e-02 -7.437527924776077271e-02 -2.253251820802688599e-01 1.259598284959793091e-01 1.418514148099347949e-04 -7.547371205873787403e-04 -1.219175457954406738e-01 -1.103520975448191166e-03 7.169336080551147461e-02 -2.005737274885177612e-02 1.881481260061264038e-01 2.512599527835845947e-01 -1.466304510831832886e-01 -5.144616961479187012e-01 5.021921359002590179e-03 3.861564770340919495e-02 -1.193754225969314575e-01 -2.559115290641784668e-01 -1.772353798151016235e-01 -1.187130436301231384e-01 -1.434990316629409790e-01 -2.943032681941986084e-01 1.855276972055435181e-01
2.713298425078392029e-02 6.562639027833938599e-02 7.999647408723831177e-02 -8.022307604551315308e-02 3.698876360431313515e-03 -2.696413695812225342e-01 -1.189972087740898132e-01 -7.247454673051834106e-02 -1.453628987073898315e-01 1.573180705308914185e-01 -2.266681008040904999e-02 1.221213042736053467e-01 -1.283375769853591919e-01 1.896015182137489319e-02 7.885201275348663330e-02 -1.353643983602523804e-01 5.289274454116821289e-02 -4.742943216115236282e-03 -1.970886439085006714e-01 5.630822107195854187e-02 4.940567612648010254e-01 2.433770895004272461e-01 -2.393014281988143921e-01 1.199151128530502319e-01 2.745506465435028076e-01 8.348752744495868683e-04 -6.616536993533372879e-03 4.778909683227539062e-02 -9.605655819177627563e-02 -3.095997273921966553e-01 -3.314817249774932861e-01 2.735721468925476074e-01
1.709701418876647949e-01 4.388908669352531433e-02 1.198959499597549438e-01 -2.321655601263046265e-01 -4.633711650967597961e-02 -9.280683100223541260e-02 -2.037806659936904907e-01 -1.047998815774917603e-01 -2.447610795497894287e-01 1.106923818588256836e-01 1.770368218421936035e-01 -9.456443041563034058e-02 7.873632013797760010e-02 -1.409482955932617188e-02 1.291587501764297485e-01 -2.876573801040649414e-01 8.274444937705993652e-02 2.906749248504638672e-01 3.178620245307683945e-03 7.450073212385177612e-02 2.890962660312652588e-01 -3.777215778827667236e-01 -4.255078434944152832e-01 -5.278103798627853394e-02 1.106921732425689697e-01 1.415180861949920654e-01 -2.002213746309280396e-01 -1.132669225335121155e-01 -1.134973019361495972e-01 -1.898780278861522675e-02 -1.165398508310317993e-01 -3.373448038473725319e-03
-3.379651606082916260e-01 -3.547251597046852112e-02 -5.302857607603073120e-02 -1.067925244569778442e-01 1.569009618833661079e-03 6.387688964605331421e-02 1.412262022495269775e-01 1.703270226716995239e-01 1.097642183303833008e-01 -1.306365281343460083e-01 1.147764474153518677e-01 8.099935948848724365e-02 1.992550045251846313e-01 1.591352820396423340e-01 -9.374561905860900879e-02 9.925324469804763794e-03 2.244343161582946777e-01 2.453684955835342407e-01 1.722291857004165649e-02 3.697437420487403870e-02 3.739245235919952393e-01 -2.363763153553009033e-01 -1.580747514963150024e-01 -1.318839490413665771e-01 -9.939801692962646484e-02 6.573025137186050415e-02 1.871971413493156433e-02 -1.531234085559844971e-01 -2.387503236532211304e-01 -2.603298723697662354e-01 -3.909879326820373535e-01 -1.689575314521789551e-01
1.949898451566696167e-01 2.970114052295684814e-01 1.725794970989227295e-01 -6.176478043198585510e-02 -1.249596625566482544e-01 -1.696687340736389160e-01 4.179412126541137695e-02 9.186355024576187134e-02 -2.782417275011539459e-02 1.987062580883502960e-02 8.260282129049301147e-02 -1.523097902536392212e-01 2.304246425628662109e-01 7.905065268278121948e-02 -2.403493672609329224e-01 1.087028011679649353e-01 -1.136649772524833679e-02 4.253417998552322388e-02 -7.955769449472427368e-02 1.264133304357528687e-01 4.351861476898193359e-01 1.333742141723632812e-01 -5.618570372462272644e-02 -2.135790511965751648e-02 2.628008723258972168e-01 -5.924914404749870300e-02 1.388258934020996094e-01 1.880959235131740570e-02 -3.077504038810729980e-01 -2.982483506202697754e-01 -2.940688431262969971e-01 1.675728708505630493e-01
-7.237872481346130371e-02 1.834427416324615479e-01 -2.181781455874443054e-04 -8.559928089380264282e-02 1.448428481817245483e-01 -1.123447418212890625e-01 -1.615720540285110474e-01 1.669992953538894653e-01 1.757946014404296875e-01 1.792338490486145020e-01 1.141777113080024719e-01 -1.130737811326980591e-01 2.501227259635925293e-01 -1.731042414903640747e-01 4.824314266443252563e-02 1.751985698938369751e-01 -3.605495691299438477e-01 1.569302976131439209e-01 4.361625388264656067e-02 3.691878616809844971e-01 3.067310750484466553e-01 1.548528820276260376e-01 -2.062315046787261963e-01 1.747114807367324829e-01 1.608069092035293579e-01 8.155611902475357056e-02 2.804499678313732147e-02 -1.711665391921997070e-01 -1.903780400753021240e-01 -9.018639102578163147e-03 -1.080047339200973511e-01 2.392895370721817017e-01
8.096572011709213257e-02 8.608999103307723999e-02 -7.996421307325363159e-03 -3.392962515354156494e-01 1.707488298416137695e-02 -2.647463418543338776e-02 1.372563987970352173e-01 -1.434726119041442871e-01 -8.293993771076202393e-02 1.157060936093330383e-01 6.183476746082305908e-02 5.953740701079368591e-02 1.050462424755096436e-01 1.441740393638610840e-01 -2.857769429683685303e-01 2.683932147920131683e-02 -1.575747579336166382e-01 2.817907035350799561e-01 -1.679050773382186890e-01 2.673110961914062500e-01 3.285593986511230469e-01 1.684544831514358521e-01 -8.492446690797805786e-02 2.651260793209075928e-02 4.880316555500030518e-02 -6.051198765635490417e-02 3.671412914991378784e-02 -1.849616914987564087e-01 2.960020303726196289e-01 -1.185019463300704956e-01 -3.297122716903686523e-01 2.974685430526733398e-01
7.030390202999114990e-02 7.994476705789566040e-02 -1.554892305284738541e-02 -3.416152894496917725e-01 -3.344023972749710083e-02 6.902073323726654053e-02 -1.082465127110481262e-01 1.436465978622436523e-01 1.168377231806516647e-02 -1.006431728601455688e-01 2.703723609447479248e-01 -3.559302166104316711e-02 1.447446495294570923e-01 1.475715786218643188e-01 -2.009966410696506500e-02 3.284781426191329956e-02 -5.992497783154249191e-03 1.349134743213653564e-01 -6.033799424767494202e-02 1.592432707548141479e-01 2.083372324705123901e-01 1.315940916538238525e-01 -5.875538587570190430e-01 -1.086186394095420837e-01 -6.523774564266204834e-02 6.763759255409240723e-02 3.259807229042053223e-01 -1.864824742078781128e-01 -1.606910526752471924e-01 -2.082867026329040527e-01 1.364418566226959229e-01 -4.447356984019279480e-02
1.943704336881637573e-01 -8.288346230983734131e-02 1.364426761865615845e-01 -2.389898151159286499e-01 1.229753345251083374e-01 4.169000312685966492e-02 -2.325841225683689117e-03 2.788720838725566864e-02 -1.968901902437210083e-01 2.849184870719909668e-01 -1.893992871046066284e-01 -2.115822024643421173e-02 2.586227357387542725e-01 1.566274464130401611e-01 -2.060710936784744263e-01 -1.648646444082260132e-01 -1.346108466386795044e-01 -3.337484225630760193e-02 -2.915937304496765137e-01 2.598193585872650146e-01 2.673406898975372314e-01 1.190112829208374023e-01 -1.683717668056488037e-01 2.067620009183883667e-01 6.877078860998153687e-02 -8.220421150326728821e-03 2.009965479373931885e-01 -1.228318084031343460e-03 1.310158967971801758e-01 -1.814396828413009644e-01 -3.379375338554382324e-01 8.160535991191864014e-02
-2.833262830972671509e-02 1.424742043018341064e-01 1.256718188524246216e-01 -5.615091882646083832e-03 -1.267834752798080444e-01 1.679032295942306519e-01 -1.455588638782501221e-01 1.413808017969131470e-01 2.515470087528228760e-01 2.775233685970306396e-01 -2.103611379861831665e-01 -3.108746022917330265e-05 -2.289420180022716522e-02 2.752856016159057617e-01 -1.184483990073204041e-01 1.935653155669569969e-03 -2.409430444240570068e-01 2.338342815637588501e-01 1.063603609800338745e-01 -5.721239373087882996e-02 2.800844013690948486e-01 -1.414370685815811157e-01 -3.430435955524444580e-01 -1.237889677286148071e-01 1.071149185299873352e-01 3.057105243206024170e-01 1.286803632974624634e-01 -2.563195228576660156e-01 5.182674527168273926e-02 -5.122133344411849976e-02 5.191848613321781158e-03 2.268160581588745117e-01
-7.552982773631811142e-03 4.558781627565622330e-03 -2.322157025337219238e-01 -4.672312363982200623e-02 -4.702366888523101807e-02 1.892209947109222412e-01 -3.085489012300968170e-02 -1.149289682507514954e-01 1.885939687490463257e-01 1.372701115906238556e-02 3.768591582775115967e-02 -6.284958869218826294e-02 2.686433196067810059e-01 6.453647464513778687e-02 9.556898474693298340e-02 -3.239744603633880615e-01 6.214735656976699829e-02 2.905663549900054932e-01 4.630291834473609924e-02 1.785212904214859009e-01 1.003295183181762695e-01 -6.905434280633926392e-02 -4.219920933246612549e-01 -2.791395485401153564e-01 3.169971108436584473e-01 -2.790787490084767342e-03 2.140756994485855103e-01 -2.369961738586425781e-01 7.099069654941558838e-02 1.288822889328002930e-01 -1.948836743831634521e-01 6.948922574520111084e-02
-9.308688342571258545e-02 -2.179857939481735229e-01 4.198776185512542725e-01 -8.356138132512569427e-03 -1.826062053442001343e-02 2.230625152587890625e-01 -2.414159327745437622e-01 1.591449826955795288e-01 1.357349660247564316e-02 -1.051108688116073608e-01 1.850606501102447510e-01 1.279537100344896317e-03 2.257263362407684326e-01 1.894405484199523926e-01 -4.113724455237388611e-02 -4.574571177363395691e-02 1.724853925406932831e-02 -2.095167711377143860e-02 -7.841479778289794922e-02 -1.540148556232452393e-01 4.668968915939331055e-01 1.501572132110595703e-02 -2.500393092632293701e-01 1.882717460393905640e-01 1.917830109596252441e-01 6.901974976062774658e-02 6.614102423191070557e-02 -2.080369293689727783e-01 -6.959461420774459839e-02 1.346389800310134888e-01 -3.351326659321784973e-02 -1.938081830739974976e-01
2.021098434925079346e-01 1.841356754302978516e-01 -1.097242068499326706e-02 -1.523324251174926758e-01 3.913982212543487549e-02 5.922544281929731369e-03 -8.487108349800109863e-02 -1.963017880916595459e-01 2.230259329080581665e-01 7.565962523221969604e-02 7.775543630123138428e-02 -4.736195504665374756e-02 1.823921054601669312e-01 2.491917312145233154e-01 -1.040597334504127502e-01 2.354841306805610657e-02 1.763632521033287048e-02 1.361902356147766113e-01 -9.663289785385131836e-02 -5.058528855443000793e-02 3.007313311100006104e-01 -1.424239277839660645e-01 -2.641349136829376221e-01 2.057254463434219360e-01 3.123624324798583984e-01 7.310365140438079834e-02 4.770085811614990234e-01 1.954575441777706146e-02 -2.977739274501800537e-01 8.725302666425704956e-02 -4.864029213786125183e-02 3.261165693402290344e-02
6.986594200134277344e-02 -1.875169761478900909e-02 1.904441416263580322e-01 -3.072862029075622559e-01 1.698896437883377075e-01 4.895897582173347473e-02 6.543903611600399017e-03 -1.612270921468734741e-01 -1.379874497652053833e-01 1.161828637123107910e-01 -7.638696581125259399e-02 1.821648776531219482e-01 6.723248213529586792e-02 2.117932438850402832e-01 -2.474655210971832275e-01 -7.920894026756286621e-02 -1.997418552637100220e-01 1.214195936918258667e-01 -1.732498705387115479e-01 2.503052949905395508e-01 2.864731848239898682e-01 7.756024599075317383e-02 -3.328870534896850586e-01 -5.304048955440521240e-02 2.141882628202438354e-01 1.590430922806262970e-02 1.363183557987213135e-01 2.590887248516082764e-01 1.694801449775695801e-01 -1.799684166908264160e-01 -2.758301496505737305e-01 1.667029783129692078e-02
5.751603841781616211e-02 -1.263183802366256714e-01 1.459632813930511475e-01 -1.943846493959426880e-01 -1.141087338328361511e-01 3.362841531634330750e-02 1.165613532066345215e-01 -1.772239208221435547e-01 2.472623437643051147e-01 3.517687916755676270e-01 -1.314410716295242310e-01 -3.397595603018999100e-03 2.042793929576873779e-01 3.212916254997253418e-01 1.070102155208587646e-01 -1.340762823820114136e-01 -4.900026321411132812e-02 8.174975216388702393e-02 -2.883707545697689056e-02 1.569001376628875732e-01 4.661400914192199707e-01 -1.730371713638305664e-01 -1.467655748128890991e-01 -2.331453561782836914e-01 2.234305590391159058e-01 -2.083883620798587799e-02 -6.892204284667968750e-02 1.083436980843544006e-01 9.119258821010589600e-02 -1.271571964025497437e-01 -1.169813498854637146e-01 1.525510996580123901e-01
1.720817089080810547e-01 1.005827486515045166e-01 7.993541657924652100e-02 -1.159790679812431335e-01 8.775498718023300171e-02 -8.212397247552871704e-02 -6.198365986347198486e-02 1.350987404584884644e-01 -1.636258512735366821e-01 1.822062283754348755e-01 -1.128197088837623596e-01 1.561327371746301651e-02 2.518562674522399902e-01 2.824210189282894135e-02 -1.650903373956680298e-01 1.425486505031585693e-01 -8.340176194906234741e-02 6.346862763166427612e-02 -1.617283076047897339e-01 2.253995984792709351e-01 4.668561816215515137e-01 1.353574544191360474e-01 -4.046510756015777588e-01 3.675158694386482239e-02 1.607461869716644287e-01 -1.153947710990905762e-01 2.737511694431304932e-01 2.948910593986511230e-01 4.725401476025581360e-02 -2.385802799835801125e-03 -1.521292030811309814e-01 5.822538211941719055e-02
1.208950998261570930e-03 -3.023807890713214874e-02 3.405689448118209839e-02 -5.399696230888366699e-01 5.500429123640060425e-02 6.155686825513839722e-02 -1.541418433189392090e-01 -5.252896342426538467e-03 -1.414370536804199219e-01 2.461294680833816528e-01 -8.356133103370666504e-02 -2.526798546314239502e-01 -1.928562223911285400e-01 3.584640622138977051e-01 -8.566496521234512329e-02 7.461005449295043945e-02 -9.088962525129318237e-02 -9.829766117036342621e-03 4.178084433078765869e-02 2.160456776618957520e-01 2.701284885406494141e-01 -7.207677513360977173e-02 -2.524498403072357178e-01 -3.539638966321945190e-02 1.309845894575119019e-01 6.978734582662582397e-02 1.866187006235122681e-01 -4.273198172450065613e-02 1.688122302293777466e-01 -2.111177593469619751e-01 -8.487856388092041016e-02 8.286456763744354248e-02
1.147269457578659058e-01 6.723970919847488403e-02 1.391727011650800705e-02 -1.322561353445053101e-01 3.825964033603668213e-02 1.962606906890869141e-01 -2.652457654476165771e-01 1.803041808307170868e-02 3.417538702487945557e-01 3.690639436244964600e-01 -1.430070726200938225e-03 -2.677178978919982910e-01 -2.325775176286697388e-01 1.948601566255092621e-02 1.721268147230148315e-01 -1.876798458397388458e-02 -1.433423012495040894e-01 2.416827976703643799e-01 1.916846930980682373e-01 2.210538983345031738e-01 2.067407518625259399e-01 -2.351822145283222198e-02 -1.384498924016952515e-01 1.231380105018615723e-01 1.721842437982559204e-01 4.899359866976737976e-02 7.434649765491485596e-02 2.715055458247661591e-02 4.672527778893709183e-03 -1.926284879446029663e-01 -2.883681058883666992e-01 2.098822742700576782e-01
7.267083227634429932e-02 -8.257548511028289795e-02 -1.214496120810508728e-01 -3.105961382389068604e-01 5.354503169655799866e-02 3.264360129833221436e-01 5.908896215260028839e-03 1.236020848155021667e-01 1.338072568178176880e-01 6.625750660896301270e-02 -3.165566548705101013e-02 8.739241398870944977e-03 1.187246739864349365e-01 -1.626539677381515503e-01 3.918002173304557800e-02 -4.068575799465179443e-02 4.669417813420295715e-02 1.026844903826713562e-01 -6.295773386955261230e-02 -1.954630613327026367e-01 2.096230536699295044e-01 -1.759117841720581055e-01 -4.971349835395812988e-01 -1.338871121406555176e-01 6.070608645677566528e-02 -2.488155663013458252e-01 -1.387343108654022217e-01 -1.238074675202369690e-01 6.615739315748214722e-02 3.168798685073852539e-01 -2.621574401855468750e-01 1.276305466890335083e-01
8.240304887294769287e-02 2.255812883377075195e-01 -4.353500306606292725e-01 -2.907710373401641846e-01 2.534651160240173340e-01 3.192350268363952637e-02 3.516616299748420715e-02 2.856902778148651123e-01 1.236421167850494385e-01 1.635656058788299561e-01 1.146003678441047668e-01 1.020951941609382629e-01 -3.853216022253036499e-02 -2.061121165752410889e-01 -2.366386167705059052e-02 -1.277857571840286255e-01 1.242763698101043701e-01 1.795363873243331909e-01 -1.355571448802947998e-01 -6.159619987010955811e-02 1.560561805963516235e-01 -2.776340544223785400e-01 -4.113927185535430908e-01 -8.433049917221069336e-02 1.395170390605926514e-01 -6.098204478621482849e-02 5.302358046174049377e-02 -4.189665988087654114e-02 -9.267941862344741821e-02 -3.034949675202369690e-02 -1.093289442360401154e-02 -9.302680194377899170e-02
1.999110132455825806e-01 -2.738593146204948425e-02 9.555263817310333252e-02 -2.047366946935653687e-01 2.010294646024703979e-01 3.611878454685211182e-01 4.819814488291740417e-02 -3.254265338182449341e-02 2.789912186563014984e-02 -1.731678992509841919e-01 2.475152015686035156e-01 -1.517319232225418091e-01 2.061664462089538574e-01 1.456351429224014282e-01 -5.725889652967453003e-02 1.279402226209640503e-01 -8.279837667942047119e-02 1.034730523824691772e-01 -1.065334230661392212e-01 -1.037559956312179565e-01 1.725604534149169922e-01 -1.374781578779220581e-01 -2.272882908582687378e-01 1.818031966686248779e-01 1.431662589311599731e-01 -2.171555906534194946e-02 3.249299898743629456e-02 -3.124295771121978760e-01 -2.868352830410003662e-01 -1.741139441728591919e-01 -1.208199858665466309e-01 -3.401218652725219727e-01
9.623835235834121704e-02 4.185468330979347229e-02 -3.023792207241058350e-01 -1.371633559465408325e-01 2.020347565412521362e-01 2.011390775442123413e-01 9.481917321681976318e-02 1.432206332683563232e-01 -1.864181607961654663e-01 9.847765415906906128e-02 1.639327108860015869e-01 -1.127856820821762085e-01 6.071038916707038879e-02 -1.099830344319343567e-01 -8.120671659708023071e-02 1.777271628379821777e-01 2.553459443151950836e-02 3.267703652381896973e-01 -7.341733574867248535e-02 1.765077263116836548e-01 3.414582014083862305e-01 7.463091611862182617e-02 5.439078807830810547e-02 1.959010660648345947e-01 4.221973717212677002e-01 2.952275276184082031e-01 -7.335199415683746338e-02 -6.851844489574432373e-02 -1.820943355560302734e-01 -8.663056045770645142e-02 -5.054321140050888062e-02 6.144966930150985718e-02
2.379564940929412842e-01 -2.436362653970718384e-01 8.503102697432041168e-03 -2.163992673158645630e-01 -5.286298319697380066e-02 1.245879307389259338e-01 -6.671165674924850464e-02 -9.149259328842163086e-02 -1.262780427932739258e-01 5.792074650526046753e-02 1.299202293157577515e-01 -1.239678114652633667e-01 2.827411592006683350e-01 1.369003951549530029e-01 4.631103016436100006e-03 1.639098674058914185e-02 8.682596683502197266e-02 2.783113345503807068e-02 2.873231424018740654e-03 -2.681823633611202240e-02 2.487981766462326050e-01 -1.070178076624870300e-01 -3.615937829017639160e-01 -8.952841162681579590e-02 1.132223606109619141e-01 8.565793186426162720e-02 -3.199022114276885986e-01 -2.009789496660232544e-01 -1.451849490404129028e-01 -1.029685512185096741e-02 -4.447883367538452148e-01 -2.288865894079208374e-01
1.965255886316299438e-01 -1.971318013966083527e-02 1.850250810384750366e-01 -1.723084002733230591e-01 4.776423051953315735e-02 3.393074497580528259e-02 2.345302104949951172e-01 -7.684142887592315674e-02 3.708817362785339355e-01 2.320050299167633057e-01 3.503122553229331970e-02 1.099921762943267822e-01 1.796405762434005737e-01 1.186921745538711548e-01 2.329875379800796509e-01 3.139020204544067383e-01 9.019999951124191284e-02 1.000317628495395184e-03 -6.538917869329452515e-02 2.265397459268569946e-01 3.031981289386749268e-01 -1.211207360029220581e-01 -2.235054522752761841e-01 -1.894375234842300415e-01 7.526441663503646851e-02 1.602088101208209991e-02 -3.859061375260353088e-02 -2.486940473318099976e-02 -5.693380907177925110e-02 -2.116780281066894531e-01 -3.209953606128692627e-01 -1.164117678999900818e-01
-4.315011575818061829e-02 1.404398083686828613e-01 1.867597848176956177e-01 -3.598942607641220093e-02 -1.025152131915092468e-01 -5.240879952907562256e-02 -1.244823783636093140e-01 -2.400823682546615601e-02 -3.853441029787063599e-02 1.554942280054092407e-01 9.621929377317428589e-03 1.107211709022521973e-01 -2.866429388523101807e-01 1.799537539482116699e-01 -6.197595223784446716e-02 -1.462828274816274643e-02 4.965505376458168030e-02 6.817223876714706421e-02 -2.389802485704421997e-01 1.586471870541572571e-02 6.053543686866760254e-01 1.633516252040863037e-01 -1.907853335142135620e-01 -5.184158310294151306e-02 1.773190349340438843e-01 -5.347028002142906189e-02 -1.380547583103179932e-01 -1.758752167224884033e-01 -1.054051965475082397e-01 -2.309425920248031616e-01 -2.843772433698177338e-02 3.317345976829528809e-01
4.096788913011550903e-02 -1.226557120680809021e-01 -9.409992396831512451e-02 -7.982571423053741455e-02 2.017346918582916260e-01 1.949428468942642212e-01 -1.525180041790008545e-02 1.106967031955718994e-01 -5.063785985112190247e-02 8.510827273130416870e-02 2.190379612147808075e-02 3.419706365093588829e-03 1.630175113677978516e-02 -4.666084423661231995e-02 -5.192401632666587830e-02 1.881251670420169830e-02 -5.305126309394836426e-03 4.088912606239318848e-01 6.347212940454483032e-02 -1.380760222673416138e-01 3.271344304084777832e-01 1.752467602491378784e-01 -3.341780602931976318e-01 2.918217480182647705e-01 3.294549584388732910e-01 -8.024708926677703857e-02 -3.184276521205902100e-01 5.661530420184135437e-02 1.147578209638595581e-01 -1.492327004671096802e-01 -1.320872008800506592e-01 -2.524409592151641846e-01
-2.644734978675842285e-01 -3.928789496421813965e-01 -6.237155944108963013e-02 -3.846942260861396790e-02 3.484667837619781494e-01 5.297569185495376587e-02 3.143928647041320801e-01 1.155984587967395782e-02 6.991874426603317261e-02 9.670417010784149170e-02 2.204311490058898926e-01 -5.341819301247596741e-02 8.803980052471160889e-02 2.201461046934127808e-01 -4.634978994727134705e-02 -1.234696283936500549e-01 -2.604585606604814529e-03 -3.155213221907615662e-02 -1.717841178178787231e-01 6.656394898891448975e-02 1.773219853639602661e-01 1.646035462617874146e-01 -3.127786815166473389e-01 1.624926924705505371e-01 1.768942773342132568e-01 1.127440482378005981e-01 1.252288650721311569e-02 -1.089677065610885620e-01 -1.037326753139495850e-01 -2.440622895956039429e-01 -2.190023958683013916e-01 1.256526559591293335e-01
1.761335134506225586e-01 8.944968134164810181e-02 1.809573024511337280e-01 -1.190977916121482849e-01 -7.167933881282806396e-02 -1.683110594749450684e-01 -1.217825710773468018e-01 -4.680224508047103882e-02 1.043429411947727203e-02 1.571457087993621826e-02 4.579722881317138672e-02 3.543464466929435730e-02 2.844855375587940216e-02 1.315738111734390259e-01 -6.673815101385116577e-02 -1.742479950189590454e-02 -7.492937892675399780e-02 1.323008257895708084e-02 -1.998211629688739777e-02 2.664601206779479980e-01 5.086234807968139648e-01 2.645538747310638428e-01 -4.708622097969055176e-01 -2.326663583517074585e-01 1.260317116975784302e-01 -1.339542269706726074e-01 -7.060801237821578979e-02 -1.197427883744239807e-01 -1.623660326004028320e-01 -4.013317450881004333e-02 -2.532296478748321533e-01 9.999645501375198364e-02
-3.705899789929389954e-02 1.197571083903312683e-01 1.927780732512474060e-02 -3.601364195346832275e-01 2.751870825886726379e-02 1.267086565494537354e-01 2.423477917909622192e-02 1.503040343523025513e-01 3.014827370643615723e-01 3.104565143585205078e-01 1.868622601032257080e-01 -1.270147264003753662e-01 -1.093935370445251465e-01 1.799007803201675415e-01 9.410506486892700195e-02 2.643455378711223602e-02 1.105660647153854370e-01 -8.121147751808166504e-03 3.827227046713232994e-03 -6.561916787177324295e-03 1.238696500658988953e-01 -1.355274766683578491e-01 -2.985903918743133545e-01 -1.402482688426971436e-01 2.239613384008407593e-01 -3.819640353322029114e-02 3.780502974987030029e-01 -8.160662651062011719e-02 3.071286678314208984e-01 -2.954159677028656006e-02 -7.899138331413269043e-02 2.539438009262084961e-01
-1.401689276099205017e-02 -2.342802099883556366e-02 2.300307154655456543e-02 -2.265907675027847290e-01 6.745655089616775513e-02 3.087933957576751709e-01 -8.677738718688488007e-03 1.952842324972152710e-01 6.701002269983291626e-02 1.811375170946121216e-01 5.390143021941184998e-02 -6.572607159614562988e-02 1.104181408882141113e-01 2.169594019651412964e-01 -2.737798262387514114e-03 -3.821605443954467773e-02 1.353308409452438354e-01 -2.199578136205673218e-01 -1.111519057303667068e-03 1.859392225742340088e-02 3.165788054466247559e-01 9.721186012029647827e-02 -3.033080101013183594e-01 -3.227493166923522949e-01 1.634677648544311523e-01 -6.682888418436050415e-02 -5.750200152397155762e-02 -1.975421309471130371e-01 -2.011978328227996826e-01 3.008296489715576172e-01 -3.023174107074737549e-01 -1.877209246158599854e-01
-1.070399656891822815e-01 1.477449387311935425e-01 -1.983221173286437988e-01 7.041281461715698242e-02 3.920230269432067871e-02 2.147391065955162048e-02 3.847585916519165039e-01 -3.820639848709106445e-02 -8.200070261955261230e-02 2.156438380479812622e-01 7.312052696943283081e-02 7.698185741901397705e-02 2.036333531141281128e-01 1.851467639207839966e-01 1.363118290901184082e-01 1.229027099907398224e-02 1.116404160857200623e-01 2.880346775054931641e-01 -2.067232877016067505e-01 6.151564419269561768e-02 2.489558607339859009e-01 2.862634062767028809e-01 -1.215009987354278564e-01 2.585849165916442871e-01 3.098038434982299805e-01 -7.186640799045562744e-02 1.547438949346542358e-01 -1.707566380500793457e-01 -2.206022106111049652e-02 1.254438161849975586e-01 -2.184118479490280151e-01 1.621003448963165283e-01
2.153343521058559418e-02 4.107289481908082962e-03 -2.239160537719726562e-01 -2.289972454309463501e-01 1.169290393590927124e-01 1.393278688192367554e-01 2.009359151124954224e-01 1.044688448309898376e-01 -3.479091078042984009e-02 1.567219793796539307e-01 2.661091685295104980e-01 -1.492001861333847046e-01 5.320746079087257385e-02 -2.342955768108367920e-01 -1.071794852614402771e-01 -1.807674951851367950e-02 4.139715433120727539e-02 2.085618525743484497e-01 -1.349564921110868454e-02 9.583139419555664062e-02 4.587271213531494141e-01 2.047284096479415894e-01 4.373760893940925598e-02 2.016042321920394897e-01 4.660287797451019287e-01 1.502337455749511719e-01 -5.933791399002075195e-02 -2.342258021235466003e-02 -6.302901357412338257e-02 -3.976548090577125549e-02 -1.196610778570175171e-01 -1.049124971032142639e-01
-2.255248874425888062e-01 2.166492193937301636e-01 1.363908797502517700e-01 -3.069655895233154297e-01 2.329448014497756958e-01 -2.716724015772342682e-02 -1.019654795527458191e-01 2.656067609786987305e-01 -3.344676806591451168e-04 -2.861652523279190063e-02 1.698718667030334473e-01 4.453511536121368408e-02 5.942772701382637024e-02 3.283828794956207275e-01 1.158891022205352783e-01 -1.368772089481353760e-01 1.219722181558609009e-01 1.006918922066688538e-01 -8.888538181781768799e-02 6.490609794855117798e-02 5.434679985046386719e-02 -1.192976161837577820e-01 -3.349447548389434814e-01 4.659660160541534424e-02 4.478346407413482666e-01 -2.517899125814437866e-02 -9.378484636545181274e-02 -1.398964673280715942e-01 -2.620930075645446777e-01 7.136216759681701660e-02 7.090953737497329712e-02 3.450061753392219543e-02
1.065096184611320496e-01 6.383331865072250366e-02 8.304056525230407715e-02 -4.266308844089508057e-01 1.221745237708091736e-01 1.572836041450500488e-01 2.741517871618270874e-02 2.220832258462905884e-01 4.715979099273681641e-02 2.359081059694290161e-02 -6.202108226716518402e-03 -3.855431973934173584e-01 1.734922379255294800e-01 -7.212332449853420258e-03 -2.365333214402198792e-02 -6.884210743010044098e-03 6.444501131772994995e-02 9.491026401519775391e-02 -1.299800164997577667e-02 1.027490943670272827e-01 1.694865673780441284e-01 -2.259229123592376709e-01 -4.165820181369781494e-01 -1.870986670255661011e-01 1.118789762258529663e-01 -1.370818167924880981e-01 2.306977212429046631e-01 -1.922375857830047607e-01 1.846083998680114746e-01 -9.225717186927795410e-02 -1.116156131029129028e-01 -1.870226413011550903e-01
2.437066473066806793e-02 1.492677927017211914e-01 3.437668085098266602e-02 -1.117538139224052429e-01 5.395295843482017517e-02 2.291872352361679077e-01 -1.094903200864791870e-01 2.457807660102844238e-01 -2.282353192567825317e-01 1.066306456923484802e-01 1.029928326606750488e-01 -2.172630280256271362e-01 1.085820198059082031e-01 7.086452096700668335e-02 1.032399535179138184e-01 2.204980701208114624e-01 1.398052424192428589e-01 9.050825238227844238e-02 -3.142705261707305908e-01 8.872474730014801025e-02 2.231765687465667725e-01 4.713896661996841431e-02 -3.822824060916900635e-01 -2.630761563777923584e-01 9.002370387315750122e-02 -1.428032964468002319e-01 3.276962935924530029e-01 -6.648581475019454956e-02 -1.850022673606872559e-01 -1.749680489301681519e-01 -3.681845217943191528e-02 -1.732251793146133423e-01
1.949743032455444336e-01 1.939607113599777222e-01 1.167683824896812439e-01 -3.775474429130554199e-01 4.930773004889488220e-02 2.710983455181121826e-01 -2.041537910699844360e-01 2.543981075286865234e-01 2.667702436447143555e-01 2.034174948930740356e-01 1.451935321092605591e-01 -2.569249868392944336e-01 2.121778525179252028e-04 2.480146437883377075e-01 1.105297133326530457e-01 1.606456190347671509e-02 -1.237924396991729736e-01 2.449776083230972290e-01 7.365938276052474976e-02 -2.235113456845283508e-02 1.436373293399810791e-01 -6.983094662427902222e-02 -6.419591605663299561e-02 9.395258873701095581e-02 5.971878767013549805e-02 2.621800899505615234e-01 1.613998711109161377e-01 -5.427400767803192139e-02 5.923774465918540955e-02 -1.428425759077072144e-01 -4.416145011782646179e-02 2.556519508361816406e-01
-1.268076151609420776e-01 1.126749366521835327e-01 1.035808175802230835e-01 -1.885486245155334473e-01 -5.568777024745941162e-02 4.174518957734107971e-02 1.489976346492767334e-01 1.280271261930465698e-01 6.425209343433380127e-02 1.381977945566177368e-01 -1.249909549951553345e-01 -4.560032188892364502e-01 -9.254886768758296967e-03 4.020220041275024414e-01 -2.404708862304687500e-01 -9.112585335969924927e-03 2.087655216455459595e-01 -2.419576747342944145e-03 -2.000215649604797363e-02 -1.615253239870071411e-01 3.257167041301727295e-01 -1.602065935730934143e-02 -2.700678110122680664e-01 6.048750132322311401e-02 2.222914099693298340e-01 1.569381169974803925e-02 1.867116391658782959e-01 -1.703277677297592163e-01 -5.003152415156364441e-02 -2.102254480123519897e-01 3.139610588550567627e-02 2.941819280385971069e-02
1.399451792240142822e-01 -5.653869360685348511e-02 4.687691852450370789e-02 -2.397094219923019409e-01 -1.211399286985397339e-01 4.513342678546905518e-02 -9.194899350404739380e-02 -1.590697318315505981e-01 2.400277405977249146e-01 -1.576826907694339752e-02 3.256396949291229248e-02 -9.335093200206756592e-02 1.136018335819244385e-01 3.655848503112792969e-01 -1.844920665025711060e-01 2.340819090604782104e-01 1.184470728039741516e-01 9.448762238025665283e-02 -2.230343073606491089e-01 -9.437846392393112183e-02 2.782220244407653809e-01 -5.059244856238365173e-02 -4.333762824535369873e-01 1.525265574455261230e-01 1.836547553539276123e-01 8.744441717863082886e-02 1.212559267878532410e-01 -3.413290083408355713e-01 -6.173652410507202148e-02 -1.019513830542564392e-01 6.735721230506896973e-02 -9.092039428651332855e-03
-2.547820806503295898e-01 -3.841987252235412598e-01 1.724851429462432861e-01 -1.408690810203552246e-01 9.007592499256134033e-02 -4.085714742541313171e-02 -6.763152778148651123e-02 9.989045560359954834e-03 -6.375261116772890091e-03 1.142788156867027283e-01 6.751400977373123169e-02 -9.495616704225540161e-02 1.123315691947937012e-01 -4.350145161151885986e-02 6.610669195652008057e-03 -1.292452961206436157e-01 -9.464374743402004242e-03 1.178693696856498718e-01 -2.748528867959976196e-02 -1.119453012943267822e-01 4.912261366844177246e-01 -3.104832172393798828e-01 -2.512794733047485352e-01 9.124863147735595703e-02 2.110050767660140991e-01 -1.185893788933753967e-01 2.868626415729522705e-01 -2.147484570741653442e-02 -1.422080695629119873e-01 -2.344992458820343018e-01 -8.965186029672622681e-02 -6.680020689964294434e-02
-2.145596295595169067e-01 1.449283212423324585e-02 1.319313347339630127e-01 -1.346989870071411133e-01 6.130338087677955627e-02 -4.298164695501327515e-02 -1.040961891412734985e-01 2.369583398103713989e-01 1.534933298826217651e-01 7.580091059207916260e-02 1.848993599414825439e-01 1.600760594010353088e-02 3.268564939498901367e-01 9.625931084156036377e-02 1.917324028909206390e-02 9.549413621425628662e-02 -1.976420730352401733e-01 3.086281120777130127e-01 -1.168398037552833557e-01 8.601647615432739258e-02 3.566116988658905029e-01 1.201887801289558411e-01 6.413020659238100052e-03 -1.382753103971481323e-01 3.794224858283996582e-01 -2.398690283298492432e-01 1.789605766534805298e-01 -1.070088818669319153e-01 2.895046770572662354e-02 1.747912615537643433e-01 -2.016951441764831543e-01 -1.519403159618377686e-01
-5.943557247519493103e-02 1.813050806522369385e-01 4.914378002285957336e-02 -2.340894639492034912e-01 -1.628163009881973267e-01 2.818028628826141357e-01 -1.533291395753622055e-02 -1.717521846294403076e-01 5.061525106430053711e-02 -1.780083402991294861e-02 -3.306848183274269104e-02 -1.822767257690429688e-01 7.826533168554306030e-02 2.816689610481262207e-01 -4.693330824375152588e-02 -2.595224045217037201e-02 -9.753440320491790771e-02 1.729659587144851685e-01 -1.933575049042701721e-02 1.495565772056579590e-01 2.235844433307647705e-01 -8.623387664556503296e-02 -3.851506412029266357e-01 2.952480614185333252e-01 2.802658081054687500e-01 -1.620731651782989502e-01 2.829732894897460938e-01 -5.414403043687343597e-03 -2.351665943861007690e-01 2.073817700147628784e-01 4.519406333565711975e-02 -6.934014707803726196e-02
-1.172771397978067398e-02 -6.563519686460494995e-02 -4.035845994949340820e-01 -1.940738260746002197e-01 2.501759827136993408e-01 3.689741194248199463e-01 -1.488474942743778229e-02 1.261230185627937317e-02 -1.636388152837753296e-01 1.456023603677749634e-01 -9.204188734292984009e-02 1.290815919637680054e-01 -6.415805965662002563e-02 1.677610278129577637e-01 -4.888383671641349792e-02 -7.937019318342208862e-02 -7.873170077800750732e-02 1.030365750193595886e-01 -2.670869529247283936e-01 -7.293656468391418457e-02 4.068413078784942627e-01 5.840096250176429749e-02 -3.587097227573394775e-01 6.749395281076431274e-02 -1.663176901638507843e-02 1.673842519521713257e-01 1.866357587277889252e-02 -1.772652938961982727e-02 -1.098979115486145020e-01 -2.092442810535430908e-01 3.570421785116195679e-02 -1.080556400120258331e-02
-4.740796983242034912e-02 2.562779933214187622e-02 1.348396986722946167e-01 -1.985568404197692871e-01 1.289490908384323120e-01 -6.673101335763931274e-02 1.321477591991424561e-01 -1.090843528509140015e-01 3.240796029567718506e-01 2.447998970746994019e-01 7.644887268543243408e-02 -5.072078481316566467e-02 -3.888961672782897949e-02 1.811009049415588379e-01 2.642157673835754395e-01 2.730312645435333252e-01 3.040637448430061340e-02 9.668356925249099731e-02 -1.852457374334335327e-01 2.884240746498107910e-01 4.363961517810821533e-01 -2.545886933803558350e-01 -1.945639699697494507e-01 -1.704738140106201172e-01 1.294660717248916626e-01 8.604036271572113037e-02 -1.279224455356597900e-01 5.311322584748268127e-02 1.115260422229766846e-01 -9.882664680480957031e-02 -1.421515643596649170e-01 3.600696101784706116e-02
-7.938904315233230591e-02 -1.773876100778579712e-01 -5.508218891918659210e-03 6.241273507475852966e-02 1.978253424167633057e-01 -1.396621316671371460e-01 -8.199302107095718384e-02 1.335878223180770874e-01 -1.127673834562301636e-01 1.078448444604873657e-01 6.732905656099319458e-02 -1.488123834133148193e-01 8.521287143230438232e-02 2.885878682136535645e-01 -1.388287842273712158e-01 4.153651650995016098e-03 3.344522789120674133e-02 3.687079548835754395e-01 -1.576326191425323486e-01 8.060028403997421265e-02 2.758043110370635986e-01 -3.648854792118072510e-01 -1.248642206192016602e-01 -2.018286883831024170e-01 1.323661208152770996e-01 -1.779480488039553165e-03 -3.637928888201713562e-02 -3.026680648326873779e-01 2.193745924159884453e-03 -1.512250006198883057e-01 -3.766052126884460449e-01 -7.163583487272262573e-02
-1.272886842489242554e-01 -1.249442398548126221e-01 -3.647814691066741943e-02 -1.422867830842733383e-02 3.434126079082489014e-01 1.995081156492233276e-01 2.925616130232810974e-02 1.159105449914932251e-01 1.463391482830047607e-01 -7.288628071546554565e-02 2.836908996105194092e-01 -1.743220165371894836e-02 2.105210907757282257e-02 2.719148397445678711e-01 1.503502428531646729e-01 -2.165898382663726807e-01 7.611198723316192627e-02 3.278826475143432617e-01 -6.476116366684436798e-03 1.495699733495712280e-01 2.153987437486648560e-01 -2.515134587883949280e-02 -2.437979876995086670e-01 1.648504883050918579e-01 4.440328478813171387e-01 6.804440170526504517e-02 -1.791974902153015137e-01 -5.244790017604827881e-02 -1.247256174683570862e-01 -2.646445296704769135e-02 6.465751677751541138e-02 1.294864118099212646e-01
7.707720994949340820e-02 -7.123102992773056030e-02 -1.190530508756637573e-01 -3.327653110027313232e-01 6.152113154530525208e-02 2.483308911323547363e-01 1.294510364532470703e-01 -9.434817731380462646e-02 -1.060536578297615051e-01 1.686492562294006348e-02 -3.021695017814636230e-01 9.567520022392272949e-02 9.550849348306655884e-02 2.949601113796234131e-01 -4.863152652978897095e-02 -4.649751633405685425e-02 7.859152555465698242e-02 2.650541067123413086e-01 1.017077639698982239e-02 1.178528517484664917e-01 1.824221760034561157e-01 -1.139128953218460083e-01 -1.870516091585159302e-01 1.136961113661527634e-02 2.904978953301906586e-02 4.307902231812477112e-02 2.801401317119598389e-01 -8.819266408681869507e-02 -3.676207363605499268e-01 -1.891400367021560669e-01 -3.121115565299987793e-01 1.767511665821075439e-01
2.343880236148834229e-01 1.378230601549148560e-01 -2.243614010512828827e-02 9.014395996928215027e-03 4.025832414627075195e-01 1.744281202554702759e-01 -2.672211229801177979e-01 -8.784110657870769501e-03 3.116604983806610107e-01 2.226195633411407471e-01 4.550921916961669922e-02 -1.821167916059494019e-01 -3.262725472450256348e-02 1.361830532550811768e-01 -7.438591122627258301e-02 1.507102251052856445e-01 -6.866112351417541504e-02 -1.356539316475391388e-02 -1.178246438503265381e-01 1.109239980578422546e-01 2.053708881139755249e-01 -3.330651223659515381e-01 -1.828909069299697876e-01 2.531940639019012451e-01 1.614859104156494141e-01 -2.003479748964309692e-01 -9.947806829586625099e-04 -1.099980548024177551e-01 -1.366670578718185425e-01 -6.007788702845573425e-02 -7.862385362386703491e-02 2.077875435352325439e-01
-4.496701061725616455e-02 1.347442716360092163e-01 1.849518902599811554e-02 -4.439955651760101318e-01 1.761517673730850220e-01 1.821680366992950439e-01 -1.336618959903717041e-01 5.600080266594886780e-02 1.558482050895690918e-01 1.500875204801559448e-01 -1.717822439968585968e-02 -3.849835395812988281e-01 -5.589956883341073990e-03 -1.416433323174715042e-02 -3.959129378199577332e-02 6.902828067541122437e-02 6.206820160150527954e-02 5.103082582354545593e-02 -2.160542011260986328e-01 6.382090598344802856e-02 6.615723669528961182e-02 -1.047306582331657410e-01 -4.087964594364166260e-01 1.260407567024230957e-01 1.940142214298248291e-01 -6.598378065973520279e-03 2.752242982387542725e-01 -1.830447614192962646e-01 1.483524888753890991e-01 -2.491230219602584839e-01 9.303838014602661133e-02 -4.888508468866348267e-03
2.796537876129150391e-01 1.353842914104461670e-01 -9.079081565141677856e-02 -1.052074804902076721e-01 -2.820127457380294800e-02 -5.442857742309570312e-02 -3.382063210010528564e-01 1.046636700630187988e-01 3.544177487492561340e-02 5.591150745749473572e-02 2.811156809329986572e-01 -9.783086180686950684e-02 9.049236029386520386e-02 1.010179445147514343e-01 -5.159102380275726318e-02 -1.609748154878616333e-01 -1.004298329353332520e-01 4.739746153354644775e-01 -7.690890878438949585e-02 1.947585344314575195e-01 1.295408159494400024e-01 -1.654376648366451263e-02 -1.939497292041778564e-01 -4.511422663927078247e-02 6.401398032903671265e-02 8.223468437790870667e-03 -6.564617902040481567e-02 -2.109225541353225708e-01 -2.466602325439453125e-01 -1.023624464869499207e-01 -3.561345636844635010e-01 1.694281995296478271e-01
2.763107977807521820e-02 7.723813503980636597e-02 3.161853924393653870e-02 -2.956935763359069824e-01 1.284809559583663940e-01 2.096107155084609985e-01 -2.187114208936691284e-02 3.041782379150390625e-01 1.051510944962501526e-01 1.920019239187240601e-01 9.882863610982894897e-02 -3.942458331584930420e-01 1.903573870658874512e-01 5.862729996442794800e-02 8.052439987659454346e-02 2.189749032258987427e-01 1.753518283367156982e-01 5.113818496465682983e-02 -2.124764472246170044e-01 -2.381242066621780396e-01 1.711353063583374023e-01 3.496989607810974121e-02 -1.790213286876678467e-01 -4.755466058850288391e-02 1.654779314994812012e-01 -4.518949892371892929e-03 3.724264502525329590e-01 -1.911018043756484985e-02 4.912522807717323303e-02 -2.278870344161987305e-01 -1.388642191886901855e-01 6.349850445985794067e-02
1.365242004394531250e-01 1.890778690576553345e-01 5.550580844283103943e-02 1.417803764343261719e-01 1.261650472879409790e-01 2.918603084981441498e-02 -1.487983763217926025e-01 -6.475567817687988281e-02 -8.875060081481933594e-02 8.655115962028503418e-02 1.183948293328285217e-02 3.832975775003433228e-02 -1.901115924119949341e-01 2.327179014682769775e-01 -2.339042276144027710e-01 1.892063170671463013e-01 2.000938169658184052e-03 2.824276387691497803e-01 -8.861341513693332672e-03 2.169118821620941162e-01 3.949042856693267822e-01 1.243243739008903503e-01 -3.906573951244354248e-01 2.903125062584877014e-02 2.059278637170791626e-01 -1.919195353984832764e-01 -4.635193943977355957e-02 -2.481365501880645752e-01 1.739612594246864319e-02 -1.037540435791015625e-01 4.095991328358650208e-02 2.721610665321350098e-01
-1.708961278200149536e-02 -7.162963598966598511e-02 -6.826741248369216919e-02 -2.531389296054840088e-01 1.999022662639617920e-01 6.753293424844741821e-02 6.991306692361831665e-02 -2.599049359560012817e-02 2.497447282075881958e-02 3.571928441524505615e-01 3.650819063186645508e-01 2.377016842365264893e-01 -9.680442512035369873e-03 3.307614326477050781e-01 1.964522004127502441e-01 1.549531668424606323e-01 9.187264367938041687e-03 2.220483571290969849e-01 1.139518022537231445e-01 2.663365751504898071e-02 1.349893510341644287e-01 2.897763811051845551e-02 -2.428305447101593018e-01 1.466022580862045288e-01 -1.611969619989395142e-02 -8.620138466358184814e-02 1.520131230354309082e-01 1.404065191745758057e-01 -9.583272039890289307e-02 -2.652059197425842285e-01 -2.769998908042907715e-01 -1.276315301656723022e-01
-9.274674206972122192e-02 1.145245879888534546e-01 -1.875164918601512909e-02 -2.376602292060852051e-01 -1.654583662748336792e-01 4.676654189825057983e-02 -7.298617810010910034e-02 1.879504919052124023e-01 -3.690709918737411499e-02 1.472110450267791748e-01 1.296935379505157471e-01 3.328642249107360840e-02 7.170185563154518604e-04 -3.998460620641708374e-02 6.292933225631713867e-02 6.710782647132873535e-02 1.185437440872192383e-01 -3.033070564270019531e-01 2.145834416151046753e-01 5.573247373104095459e-02 4.573134779930114746e-01 -7.021783292293548584e-02 -2.802369296550750732e-01 1.307145208120346069e-01 3.169527053833007812e-01 -1.159793883562088013e-01 1.209361758083105087e-02 -9.171351045370101929e-02 1.218237504363059998e-01 -3.064336776733398438e-01 -2.824632823467254639e-01 1.559699326753616333e-01
5.509648844599723816e-02 -3.367566270753741264e-03 4.831036180257797241e-02 -4.099711310118436813e-03 2.259462475776672363e-01 -6.714808940887451172e-02 2.068751305341720581e-02 8.339875191450119019e-02 2.613224647939205170e-02 8.290513604879379272e-02 4.857474565505981445e-01 -2.674248255789279938e-02 2.924366891384124756e-01 -9.843931347131729126e-02 3.184586763381958008e-01 1.532765664160251617e-02 9.436716884374618530e-02 -1.197404810227453709e-03 -4.584952071309089661e-02 -4.116779938340187073e-02 2.935479879379272461e-01 1.564845442771911621e-01 -3.515588939189910889e-01 2.716271877288818359e-01 5.499875172972679138e-02 -8.308220654726028442e-03 2.546784095466136932e-02 -9.804552793502807617e-02 -2.110680937767028809e-01 -2.243940085172653198e-01 -2.164864391088485718e-01 -1.213081479072570801e-01
-2.089706957340240479e-01 -2.066851966083049774e-02 2.851794958114624023e-01 -7.047673314809799194e-02 2.225902676582336426e-01 -5.473640561103820801e-02 -5.821901187300682068e-02 4.551906883716583252e-02 -4.329768195748329163e-02 1.100454628467559814e-01 2.048934996128082275e-01 -1.403504461050033569e-01 2.823324799537658691e-01 1.278298199176788330e-01 -1.043508276343345642e-01 -2.789508104324340820e-01 -3.283932209014892578e-01 3.086333163082599640e-02 -1.539899110794067383e-01 1.967961341142654419e-01 3.550160527229309082e-01 -3.563236594200134277e-01 -1.150489300489425659e-01 1.027807593345642090e-01 -2.773716580122709274e-03 1.169115398079156876e-02 -4.073351994156837463e-02 1.071801409125328064e-01 -1.663651168346405029e-01 -1.803399175405502319e-01 -1.669780910015106201e-01 -4.212768375873565674e-02
1.929115355014801025e-01 3.279397189617156982e-01 2.650069296360015869e-01 -8.880005031824111938e-02 2.662857174873352051e-01 1.754843741655349731e-01 -1.223277673125267029e-01 -1.432130634784698486e-01 1.327002793550491333e-01 1.897203624248504639e-01 2.504098117351531982e-01 1.974723488092422485e-01 1.123379394412040710e-01 1.670908182859420776e-01 -1.357322037220001221e-01 9.497208893299102783e-02 6.062360480427742004e-02 1.064647659659385681e-01 1.032588109374046326e-01 -1.102591492235660553e-02 1.758010536432266235e-01 -1.696174293756484985e-01 -6.706466525793075562e-02 7.078793644905090332e-02 1.769650727510452271e-01 -1.221389546990394592e-01 3.248136118054389954e-02 -1.789899426512420177e-03 2.906900458037853241e-02 -4.327623248100280762e-01 -2.833502590656280518e-01 7.731054723262786865e-02
3.090174309909343719e-02 -4.203539490699768066e-01 5.846153572201728821e-02 -3.700530529022216797e-01 1.953627169132232666e-01 1.744636893272399902e-01 -1.265924721956253052e-01 -9.384398348629474640e-03 -5.324303056113421917e-04 1.576840877532958984e-01 -3.009011223912239075e-02 3.085519075393676758e-01 2.347689308226108551e-02 2.694672159850597382e-02 -3.332142904400825500e-02 3.203940019011497498e-02 -1.561112236231565475e-02 -1.113744899630546570e-01 -1.626481115818023682e-01 2.455441504716873169e-01 1.752804815769195557e-01 -1.583417505025863647e-01 -2.405845820903778076e-01 9.333039820194244385e-02 1.695615649223327637e-01 -4.787373915314674377e-02 4.322739318013191223e-02 -1.827137768268585205e-01 -2.724811732769012451e-01 1.547336485236883163e-02 -3.312080502510070801e-01 -2.496349811553955078e-02
-5.043520778417587280e-02 2.438652813434600830e-01 1.643706411123275757e-01 -1.302841156721115112e-01 -2.357834428548812866e-01 1.472589075565338135e-01 3.884771168231964111e-01 -9.167209267616271973e-02 1.023479998111724854e-01 1.136981323361396790e-02 2.692773938179016113e-01 -1.433457136154174805e-01 -7.342330366373062134e-02 -3.422133158892393112e-03 -1.218841075897216797e-01 -9.019555896520614624e-02 2.305178195238113403e-01 9.099688380956649780e-02 -3.109227865934371948e-02 1.614462435245513916e-01 3.248488903045654297e-01 3.270519152283668518e-02 -3.366868793964385986e-01 3.116948902606964111e-01 1.335459351539611816e-01 -1.463424712419509888e-01 1.508286893367767334e-01 -5.508064106106758118e-02 -5.086704157292842865e-03 -9.285408258438110352e-02 -1.596240997314453125e-01 1.435988545417785645e-01
2.345611453056335449e-01 -1.830468326807022095e-01 -9.362760931253433228e-02 -8.799280971288681030e-02 9.230009466409683228e-02 2.430974543094635010e-01 3.545644581317901611e-01 1.901239752769470215e-01 2.665133774280548096e-01 -7.055303454399108887e-02 2.747380435466766357e-01 2.055800333619117737e-02 1.522399485111236572e-01 8.807422965764999390e-02 5.609661713242530823e-02 -5.720037966966629028e-02 -1.578040234744548798e-02 2.317198663949966431e-01 -2.364765107631683350e-01 9.020184725522994995e-02 1.842778623104095459e-01 -3.796231001615524292e-02 -2.824740409851074219e-01 2.436676025390625000e-01 3.163737058639526367e-01 1.614736020565032959e-01 -1.055148690938949585e-01 3.341883420944213867e-02 -1.516586244106292725e-01 -1.142181549221277237e-02 -1.313737034797668457e-01 6.965602189302444458e-02
3.305712342262268066e-01 -1.737082898616790771e-01 -3.472386896610260010e-01 -5.291607696563005447e-03 1.556288599967956543e-01 1.212937459349632263e-01 -1.693405956029891968e-01 -2.917695045471191406e-02 -1.730141341686248779e-01 9.511399269104003906e-02 2.233773916959762573e-01 -4.643351957201957703e-02 7.291769981384277344e-02 1.127844676375389099e-01 5.315804854035377502e-02 -5.697315558791160583e-02 -2.318997979164123535e-01 3.236572146415710449e-01 1.935127750039100647e-02 -4.365663230419158936e-02 1.963589489459991455e-01 -1.312511507421731949e-02 -2.868215143680572510e-01 2.454832643270492554e-01 1.886896193027496338e-01 1.109481304883956909e-01 -1.578361541032791138e-02 -1.575264483690261841e-01 4.252476245164871216e-02 -2.623181939125061035e-01 -2.278567701578140259e-01 -1.369594335556030273e-01
-3.412957862019538879e-02 -4.739712923765182495e-02 -3.371339142322540283e-01 2.499498659744858742e-03 3.117532432079315186e-01 2.463054060935974121e-01 -4.852994903922080994e-02 -9.309899061918258667e-02 -1.011131629347801208e-01 1.295931041240692139e-01 8.796831592917442322e-03 -6.012614071369171143e-02 -5.712809413671493530e-02 1.867827326059341431e-01 5.328496918082237244e-02 -1.154538542032241821e-01 -1.763869635760784149e-02 2.586851119995117188e-01 -2.724048197269439697e-01 -1.129041761159896851e-01 4.479250311851501465e-01 5.963465571403503418e-02 -4.411168694496154785e-01 9.441210329532623291e-02 -1.488880254328250885e-02 1.744036525487899780e-01 -1.213280558586120605e-01 -9.518949687480926514e-02 -1.109851407818496227e-03 4.079668223857879639e-02 3.336990252137184143e-02 9.971199929714202881e-02
3.038650155067443848e-01 -1.032566092908382416e-02 -8.708005398511886597e-02 -3.240570127964019775e-01 1.432713568210601807e-01 -9.959698654711246490e-03 -7.976371794939041138e-03 -2.176941037178039551e-01 6.514091044664382935e-02 6.886252760887145996e-02 5.509347468614578247e-02 -4.851261526346206665e-02 3.694166243076324463e-01 5.234093591570854187e-02 -1.179348826408386230e-01 6.570901605300605297e-04 1.721426993608474731e-01 8.620415627956390381e-02 -1.613540202379226685e-01 2.652282081544399261e-02 3.375973999500274658e-01 -2.532540261745452881e-01 -2.097004354000091553e-01 1.985506415367126465e-01 3.321285545825958252e-01 1.718612946569919586e-02 2.095561325550079346e-01 -1.316374093294143677e-01 -2.358281314373016357e-01 6.537362188100814819e-02 -4.231673106551170349e-02 -2.359207347035408020e-02
1.349473372101783752e-02 7.341333199292421341e-03 -1.786920242011547089e-02 6.190432608127593994e-02 9.273426234722137451e-02 3.275540173053741455e-01 3.790990635752677917e-02 1.720272600650787354e-01 -2.505120337009429932e-01 2.003186047077178955e-01 -3.360488265752792358e-02 -1.348482351750135422e-02 -3.219901397824287415e-02 5.055822432041168213e-02 -1.117393821477890015e-01 -9.978748857975006104e-03 1.140241846442222595e-01 2.269689887762069702e-01 -3.033426105976104736e-01 1.128084287047386169e-01 3.996026813983917236e-01 1.931357569992542267e-02 -1.329160332679748535e-01 -3.803301975131034851e-02 4.093245267868041992e-01 3.319413363933563232e-01 -5.126670747995376587e-02 -1.864265054464340210e-01 1.138593554496765137e-01 -8.761102706193923950e-02 -1.027233526110649109e-01 -1.832588762044906616e-01
5.367276072502136230e-02 -1.880022585391998291e-01 -3.342759311199188232e-01 -2.124201506376266479e-02 1.569590717554092407e-01 2.023350149393081665e-01 2.374143153429031372e-01 1.368929445743560791e-01 2.004977911710739136e-01 1.093253195285797119e-01 3.146344423294067383e-01 -1.698164492845535278e-01 4.146656766533851624e-02 1.535463780164718628e-01 1.653515249490737915e-01 -9.617544710636138916e-02 -2.009616494178771973e-01 3.114388585090637207e-01 -1.092554405331611633e-01 1.860846132040023804e-01 1.314573734998703003e-01 -1.134967524558305740e-02 -2.663030624389648438e-01 2.205979675054550171e-01 2.551466524600982666e-01 4.125945270061492920e-02 -8.299732208251953125e-02 1.083820220082998276e-02 -1.288930922746658325e-01 -1.813588142395019531e-01 -2.716200426220893860e-02 1.484795659780502319e-01
-2.666195631027221680e-01 -4.988795146346092224e-02 -1.288956552743911743e-01 -2.870948053896427155e-02 1.312600225210189819e-01 7.242634892463684082e-02 -2.805714309215545654e-02 -4.676593467593193054e-02 4.974490031599998474e-03 2.945075333118438721e-01 8.238764107227325439e-02 -1.556148380041122437e-01 9.479139000177383423e-02 1.681658327579498291e-01 -9.179752320051193237e-02 1.406990587711334229e-01 2.736227400600910187e-02 1.774303764104843140e-01 -1.376530379056930542e-01 1.442673206329345703e-01 2.245092988014221191e-01 -3.371188640594482422e-01 -9.508796036243438721e-02 2.465571090579032898e-02 1.705567240715026855e-01 1.102927979081869125e-02 4.118547588586807251e-02 -5.524751543998718262e-01 3.492885828018188477e-02 1.821957677602767944e-01 -2.692042589187622070e-01 -1.075596436858177185e-01
1.032117158174514771e-01 -1.545656174421310425e-01 5.786522757261991501e-03 -7.791707664728164673e-02 -1.635142266750335693e-01 1.827818155288696289e-01 -3.551002591848373413e-02 -1.874284595251083374e-01 1.758208572864532471e-01 6.126322597265243530e-02 1.535371318459510803e-02 -1.221008822321891785e-01 -6.982103455811738968e-03 2.937856018543243408e-01 1.039036139845848083e-01 2.167134433984756470e-01 -3.400803357362747192e-02 3.083346039056777954e-02 -1.574561893939971924e-01 -2.110762000083923340e-01 5.058594346046447754e-01 -3.133277967572212219e-02 -3.343409895896911621e-01 2.811524085700511932e-02 3.442586958408355713e-01 7.524010539054870605e-02 2.434157580137252808e-01 -4.866042733192443848e-02 -1.392313539981842041e-01 -4.188947845250368118e-03 1.387033015489578247e-01 5.956005305051803589e-02
-8.403632789850234985e-02 -6.205482780933380127e-02 -2.148301154375076294e-01 -1.072527766227722168e-01 2.508501410484313965e-01 4.232427477836608887e-01 -2.137260138988494873e-02 1.052916646003723145e-01 -4.508806020021438599e-02 1.421613711863756180e-02 -8.912209421396255493e-02 -1.173326093703508377e-02 -1.302446611225605011e-02 7.270078361034393311e-02 -2.054021358489990234e-01 -1.555885672569274902e-01 -8.103542029857635498e-03 6.906514614820480347e-02 -1.801198720932006836e-01 2.625615894794464111e-02 4.428346157073974609e-01 -1.984898000955581665e-02 -2.581172883510589600e-01 2.242718338966369629e-01 5.703290179371833801e-02 2.947730123996734619e-01 -2.390190064907073975e-01 -1.092338711023330688e-01 -8.530081808567047119e-02 -2.146369516849517822e-01 1.289996653795242310e-01 1.228049173951148987e-01
-1.012977063655853271e-01 -2.664260864257812500e-01 1.536894589662551880e-01 -3.337078541517257690e-02 1.234560310840606689e-01 -4.105092585086822510e-02 1.588345617055892944e-01 1.819726824760437012e-02 -4.142557829618453979e-02 7.772387564182281494e-02 6.736710667610168457e-02 -2.025903388857841492e-02 1.573819220066070557e-01 3.314351662993431091e-02 6.085737422108650208e-02 1.157518252730369568e-01 -1.282484382390975952e-01 3.406566753983497620e-02 -6.870266795158386230e-02 1.827698200941085815e-01 3.439721465110778809e-01 -2.033716887235641479e-01 5.468507762998342514e-03 -3.519206047058105469e-01 1.935326308012008667e-01 1.180938333272933960e-01 -5.574664566665887833e-03 -4.679060578346252441e-01 4.559370875358581543e-02 -2.910308539867401123e-01 -2.737836837768554688e-01 1.564245373010635376e-01
8.814512938261032104e-02 -2.361209988594055176e-01 -2.571266591548919678e-01 -2.053185105323791504e-01 9.381471574306488037e-02 1.067624464631080627e-01 2.849933803081512451e-01 1.447395682334899902e-01 2.637904286384582520e-01 1.930689066648483276e-01 4.830688238143920898e-01 4.270559176802635193e-02 -3.852332755923271179e-02 1.629083789885044098e-02 -1.085130032151937485e-02 4.713342711329460144e-02 -1.470101475715637207e-01 2.380050718784332275e-01 -1.273746490478515625e-01 -4.535818099975585938e-02 1.396082341670989990e-01 6.454129703342914581e-03 -2.476158887147903442e-01 1.557986140251159668e-01 2.467693388462066650e-01 4.326519370079040527e-02 -4.357496649026870728e-02 -1.130858361721038818e-01 -2.514671348035335541e-02 -1.307630538940429688e-02 -1.014347560703754425e-02 2.822917699813842773e-01
-1.924598962068557739e-01 -7.201526314020156860e-02 2.359639406204223633e-01 -2.545661330223083496e-01 -7.982131093740463257e-02 -1.241649314761161804e-01 -2.144157141447067261e-01 3.589227795600891113e-03 -7.451201230287551880e-02 2.166622430086135864e-01 5.532047152519226074e-02 1.093269214034080505e-01 -2.455683946609497070e-01 2.765717208385467529e-01 -1.002083197236061096e-01 3.044506162405014038e-02 1.336001753807067871e-01 4.490969330072402954e-02 -1.203807517886161804e-01 -4.183197394013404846e-02 2.966887354850769043e-01 -5.568889528512954712e-02 -4.277917742729187012e-01 1.152411848306655884e-01 7.271844148635864258e-02 -2.453185059130191803e-02 -2.945991419255733490e-02 1.922854408621788025e-02 1.514438241720199585e-01 -2.155956923961639404e-01 -3.859448432922363281e-01 7.229307293891906738e-02
-4.447768256068229675e-02 1.173664852976799011e-01 1.316662132740020752e-01 -1.735406965017318726e-01 3.414943814277648926e-01 3.470524027943611145e-02 7.923920452594757080e-02 1.723389374092221260e-03 2.504130005836486816e-01 2.625027298927307129e-01 1.138102039694786072e-01 1.390914320945739746e-01 9.010904282331466675e-02 9.366395324468612671e-02 3.020004332065582275e-01 2.213647514581680298e-01 1.302295736968517303e-02 6.834308151155710220e-04 4.890003800392150879e-02 1.153347641229629517e-01 1.197850257158279419e-01 2.134292386472225189e-02 -4.194541275501251221e-01 6.167318671941757202e-02 1.140426248311996460e-01 -1.562275886535644531e-01 -5.603818967938423157e-02 5.598534643650054932e-02 -3.159703612327575684e-01 -2.359202355146408081e-01 -2.814643085002899170e-01 5.347325280308723450e-02
-1.243376955389976501e-01 6.944450084120035172e-03 4.063841700553894043e-02 -1.954414248466491699e-01 1.193253546953201294e-01 2.298738062381744385e-01 6.424517184495925903e-02 1.210574060678482056e-01 1.382548660039901733e-01 2.110907733440399170e-01 -3.554522525519132614e-03 1.203349530696868896e-01 1.096530184149742126e-01 2.518849372863769531e-01 3.334884643554687500e-01 -1.903658658266067505e-01 9.626933932304382324e-02 1.479365825653076172e-01 -1.259313821792602539e-01 1.157999411225318909e-01 9.389296174049377441e-02 1.696198731660842896e-01 -4.081965386867523193e-01 1.863379180431365967e-01 2.842547297477722168e-01 9.490918368101119995e-03 1.302360594272613525e-01 2.642482519149780273e-02 -3.437809348106384277e-01 -5.916043743491172791e-02 1.421820968389511108e-01 1.337312161922454834e-01
-4.580504260957241058e-03 -5.384508520364761353e-02 3.498896583914756775e-02 -5.063075423240661621e-01 7.734826207160949707e-02 6.602867692708969116e-02 -2.454234287142753601e-02 1.583470031619071960e-02 6.874138116836547852e-02 8.903791755437850952e-02 -2.873072773218154907e-02 -1.269556861370801926e-02 -1.778634637594223022e-01 2.058096975088119507e-01 -4.013884067535400391e-02 1.420306712388992310e-01 -2.046692557632923126e-02 2.115080505609512329e-01 -2.402506321668624878e-01 2.236695438623428345e-01 1.014532744884490967e-01 -1.358579099178314209e-01 -2.491585016250610352e-01 3.771915286779403687e-02 2.322296798229217529e-01 -8.124241977930068970e-02 3.887817561626434326e-01 -1.970299929380416870e-01 2.577238976955413818e-01 -2.063931375741958618e-01 -3.449165076017379761e-02 1.141398698091506958e-01
-4.382987320423126221e-02 -4.396993666887283325e-02 -5.313453823328018188e-02 -2.493230104446411133e-01 2.246711552143096924e-01 2.859076261520385742e-01 2.814672291278839111e-01 2.805290818214416504e-01 -2.307804524898529053e-01 1.394656896591186523e-01 -7.713958621025085449e-02 -5.738542601466178894e-02 4.408548027276992798e-02 1.724481731653213501e-01 3.280144333839416504e-01 -7.926169782876968384e-02 2.214866317808628082e-02 1.083706393837928772e-01 -1.308070272207260132e-01 -1.122317183762788773e-02 1.931167989969253540e-01 1.249365806579589844e-01 -2.742398679256439209e-01 5.247754976153373718e-02 1.267978101968765259e-01 1.145973950624465942e-01 -1.667464971542358398e-01 1.123847961425781250e-01 -2.697478234767913818e-01 -2.129963040351867676e-01 -6.855355203151702881e-02 2.463662326335906982e-01
-2.596958726644515991e-02 1.873279958963394165e-01 -6.696596741676330566e-02 6.015633419156074524e-02 2.681978344917297363e-01 3.888200819492340088e-01 -1.371105015277862549e-02 -6.696686148643493652e-02 2.621460855007171631e-01 -2.621051622554659843e-03 8.406869322061538696e-02 1.694059669971466064e-01 5.727054178714752197e-02 1.637834012508392334e-01 -5.139947682619094849e-02 -2.215432375669479370e-01 -2.080162018537521362e-01 6.494897603988647461e-02 3.093791902065277100e-01 3.917426615953445435e-02 5.180509686470031738e-01 6.168997287750244141e-02 -2.951049506664276123e-01 1.979696191847324371e-02 -1.021470502018928528e-02 -2.087607234716415405e-02 -1.109999492764472961e-01 -1.683301478624343872e-02 3.149560838937759399e-02 -1.316998302936553955e-01 -7.825928181409835815e-02 4.341151565313339233e-03
1.200072318315505981e-01 -4.946776665747165680e-03 1.700929254293441772e-01 -2.419656366109848022e-01 2.053949385881423950e-01 2.083385735750198364e-01 4.204567149281501770e-02 -4.132725298404693604e-02 3.759233653545379639e-01 2.036732286214828491e-01 3.000214993953704834e-01 2.816980481147766113e-01 -2.738397568464279175e-02 2.124091088771820068e-01 -4.028124362230300903e-02 2.609812319278717041e-01 -8.384452760219573975e-02 9.972387552261352539e-02 6.429132819175720215e-02 6.495190411806106567e-02 1.814103126525878906e-01 -1.282383948564529419e-01 -7.602224498987197876e-02 -3.933311253786087036e-02 1.129366364330053329e-02 4.632546733773779124e-06 -5.349343642592430115e-02 -1.420359164476394653e-01 3.265436738729476929e-02 -1.869808286428451538e-01 -4.433428943157196045e-01 -5.920653045177459717e-02
-5.114116519689559937e-02 -9.934581816196441650e-03 1.865590736269950867e-02 -3.709731400012969971e-01 -1.555599854327738285e-03 3.013716340065002441e-01 -8.523241430521011353e-02 2.487403750419616699e-01 -7.256294041872024536e-02 8.430222049355506897e-03 -9.460946545004844666e-03 1.032867059111595154e-01 2.760708630084991455e-01 7.424810528755187988e-02 1.180947870016098022e-01 -1.838081479072570801e-01 1.171026304364204407e-01 7.414124161005020142e-02 -1.728048026561737061e-01 -2.437026649713516235e-01 9.286066144704818726e-02 6.363681703805923462e-02 -2.598831355571746826e-01 2.915629744529724121e-01 2.747269570827484131e-01 1.265261918306350708e-01 -1.017767339944839478e-01 1.448201537132263184e-01 9.956958889961242676e-02 2.736361883580684662e-02 -3.680342435836791992e-01 -1.057766675949096680e-01
-3.203763067722320557e-01 -7.886435091495513916e-02 1.114761531352996826e-01 1.505736075341701508e-02 7.586455345153808594e-02 -1.271228641271591187e-01 -1.220736801624298096e-01 3.707276284694671631e-02 1.563938856124877930e-01 1.195176318287849426e-01 2.313381582498550415e-01 3.026139363646507263e-02 2.350295335054397583e-01 4.519896581768989563e-02 3.670555725693702698e-02 -1.042282115668058395e-02 -1.335005462169647217e-01 3.315840363502502441e-01 -6.860686838626861572e-02 1.171212047338485718e-01 3.936035037040710449e-01 8.519978821277618408e-02 -1.663557738065719604e-01 -2.478105276823043823e-01 3.675347268581390381e-01 -1.485718488693237305e-01 1.310233026742935181e-01 -1.656257808208465576e-01 -4.870669171214103699e-02 3.570857644081115723e-02 -2.649605460464954376e-02 -2.912283539772033691e-01
-9.715707600116729736e-02 2.068677917122840881e-02 9.381652623414993286e-02 -3.600949943065643311e-01 -7.250488549470901489e-02 2.150754779577255249e-01 -1.023586019873619080e-01 2.101418226957321167e-01 1.166009977459907532e-01 6.175034493207931519e-02 -5.225473269820213318e-02 -2.685461938381195068e-01 5.778548121452331543e-02 3.162934184074401855e-01 2.157217711210250854e-01 3.240807056427001953e-01 -1.342252939939498901e-01 3.168729841709136963e-01 -8.920449763536453247e-03 -1.481234133243560791e-01 2.425198256969451904e-01 -2.050711773335933685e-02 -2.186039686203002930e-01 1.646309345960617065e-01 7.162754237651824951e-02 1.305412501096725464e-02 1.686765104532241821e-01 -4.172698408365249634e-02 -2.218551002442836761e-02 -1.279703676700592041e-01 -1.685725152492523193e-01 2.072637677192687988e-01
3.501266241073608398e-03 1.683475822210311890e-01 -7.434271275997161865e-02 -1.672843545675277710e-01 3.212514147162437439e-02 8.739478886127471924e-02 -9.610042721033096313e-02 2.601284980773925781e-01 2.320732176303863525e-01 -1.242178082466125488e-01 -1.384897232055664062e-01 -7.769557088613510132e-02 9.451340138912200928e-02 3.907476961612701416e-01 1.626528054475784302e-02 1.021335721015930176e-01 1.285530775785446167e-01 -4.591367021203041077e-02 -1.617306172847747803e-01 -1.450249701738357544e-01 2.515640556812286377e-01 1.639054156839847565e-02 -1.926261633634567261e-01 2.322745770215988159e-01 3.477445244789123535e-01 -6.392465531826019287e-02 2.705319225788116455e-01 -1.612214595079421997e-01 -2.485092431306838989e-01 -1.933660656213760376e-01 -6.292237341403961182e-02 -1.949771195650100708e-01
-6.226588040590286255e-02 1.897805482149124146e-01 3.150343596935272217e-01 -1.986565440893173218e-01 1.649513393640518188e-01 1.987962871789932251e-01 -2.683209627866744995e-02 1.803115159273147583e-01 1.903935372829437256e-01 -9.790955483913421631e-02 1.415349245071411133e-01 1.794223338365554810e-01 -7.179511245340108871e-03 1.019729226827621460e-01 2.110768258571624756e-01 -1.545991003513336182e-01 8.966440707445144653e-02 2.330962270498275757e-01 5.846290662884712219e-02 1.990627348423004150e-01 7.372068613767623901e-02 -1.556217074394226074e-01 -2.638998031616210938e-01 2.569957971572875977e-01 3.490977883338928223e-01 1.669393777847290039e-01 -7.578995078802108765e-02 -2.374595403671264648e-01 -1.155050173401832581e-01 -2.505894005298614502e-02 -2.460729330778121948e-02 2.174052000045776367e-01
1.638363152742385864e-01 -5.415283888578414917e-02 1.062862575054168701e-01 -5.283660069108009338e-02 2.191933989524841309e-01 1.116109341382980347e-01 1.401832848787307739e-01 -1.246472075581550598e-02 -8.177605271339416504e-02 -8.974282443523406982e-02 3.050402402877807617e-01 -3.211743235588073730e-01 1.405703574419021606e-01 -2.329444587230682373e-01 3.032614104449748993e-02 9.915097616612911224e-03 2.195936441421508789e-01 5.138153210282325745e-02 -2.504301443696022034e-02 -1.698299944400787354e-01 2.975905239582061768e-01 1.460346132516860962e-01 -3.910358548164367676e-01 3.697148337960243225e-02 2.415498495101928711e-01 2.594796419143676758e-01 -8.659630082547664642e-03 -5.300935730338096619e-02 7.151379436254501343e-02 -6.051276624202728271e-02 -2.860693335533142090e-01 -1.617923825979232788e-01
-2.068004608154296875e-01 -1.991410404443740845e-01 -2.412932366132736206e-01 -1.581661701202392578e-01 -3.188285743817687035e-03 -2.289531826972961426e-01 6.937370449304580688e-02 -6.784942001104354858e-03 4.266506060957908630e-03 2.441912740468978882e-01 -6.535223126411437988e-02 2.238899655640125275e-02 2.274620234966278076e-01 -4.531693086028099060e-02 -8.370939642190933228e-02 1.723062843084335327e-01 3.451445996761322021e-01 -6.772248446941375732e-02 -6.476283818483352661e-02 1.206371784210205078e-01 2.941681444644927979e-01 5.740815773606300354e-03 -3.861619532108306885e-01 -1.288564056158065796e-01 1.343099623918533325e-01 9.845416247844696045e-02 1.859508156776428223e-01 -7.516133785247802734e-02 -2.282002121210098267e-01 -2.099757641553878784e-01 -2.505459785461425781e-01 2.214521914720535278e-02
-2.073515765368938446e-02 -1.724132746458053589e-01 -3.257945924997329712e-02 -3.109942078590393066e-01 1.412105858325958252e-01 8.976074308156967163e-02 -2.395545691251754761e-01 -9.787770919501781464e-03 -2.337845116853713989e-01 -8.971310406923294067e-02 -2.228306606411933899e-02 -2.055326998233795166e-01 1.716319769620895386e-01 1.961331665515899658e-01 -1.097223162651062012e-01 1.960088312625885010e-01 5.091546848416328430e-02 2.438035160303115845e-01 -6.543738394975662231e-02 2.309238463640213013e-01 2.101617157459259033e-01 -2.366922795772552490e-01 -1.945049017667770386e-01 -1.352404952049255371e-01 9.175767190754413605e-03 -1.531542539596557617e-01 1.577159613370895386e-01 -2.386425286531448364e-01 -1.212204918265342712e-01 -2.974752485752105713e-01 -1.740221530199050903e-01 2.190179228782653809e-01
-2.477202713489532471e-01 3.972710669040679932e-02 -1.402490139007568359e-01 4.962824285030364990e-02 1.729133427143096924e-01 -1.251114010810852051e-01 -9.559895843267440796e-03 2.432920038700103760e-02 -8.407603949308395386e-02 1.010878384113311768e-01 -1.532781273126602173e-01 -1.349961608648300171e-01 2.219882905483245850e-01 -3.776631876826286316e-02 -1.389134675264358521e-01 -9.932845085859298706e-02 7.671581953763961792e-02 -1.414564549922943115e-01 -2.307793498039245605e-02 5.842345301061868668e-03 3.759131729602813721e-01 -2.074781507253646851e-01 -4.315572977066040039e-01 2.005688548088073730e-01 8.646950870752334595e-02 5.834347009658813477e-02 1.485252529382705688e-01 -2.935531735420227051e-01 -1.671169549226760864e-01 -2.639074027538299561e-01 -2.597487866878509521e-01 -9.146673232316970825e-02
-2.551149763166904449e-02 6.040681526064872742e-02 -7.891734130680561066e-03 -5.739527940750122070e-01 8.418804407119750977e-02 -6.658929586410522461e-02 3.008724190294742584e-02 -3.388252854347229004e-02 7.393694669008255005e-02 2.046311795711517334e-01 6.916767358779907227e-02 -1.194875538349151611e-01 -1.643370538949966431e-01 -1.357518881559371948e-02 1.522289589047431946e-02 1.457564625889062881e-02 7.812811434268951416e-02 1.036786139011383057e-01 -8.087169378995895386e-02 2.811018824577331543e-01 1.997947394847869873e-01 5.830165371298789978e-02 -2.349821031093597412e-01 -2.213079035282135010e-01 2.093747854232788086e-01 4.541615024209022522e-02 3.948458731174468994e-01 1.336455438286066055e-02 1.078486740589141846e-01 -1.630361676216125488e-01 -8.371036499738693237e-02 2.479505240917205811e-01
3.583808541297912598e-01 1.886508613824844360e-02 1.138545498251914978e-01 -2.488968968391418457e-01 3.108069859445095062e-02 2.627063356339931488e-02 2.536890283226966858e-02 5.753033235669136047e-02 -2.472437322139739990e-01 -6.236562505364418030e-02 1.166795492172241211e-01 -1.067362725734710693e-01 1.775569021701812744e-01 6.799314171075820923e-02 -9.335794299840927124e-02 -9.465449303388595581e-02 -1.872894316911697388e-01 2.289852052927017212e-01 -1.534919291734695435e-01 2.146931141614913940e-01 3.697969913482666016e-01 2.088729478418827057e-02 -1.192205473780632019e-01 -1.263673603534698486e-01 5.761846527457237244e-02 -6.855462491512298584e-02 -3.304664045572280884e-02 -2.909952700138092041e-01 6.485558301210403442e-02 -1.687138080596923828e-01 -4.037741124629974365e-01 1.811295151710510254e-01
-9.424208104610443115e-02 -8.773792535066604614e-02 -1.090063303709030151e-01 -1.305860728025436401e-01 6.260914355516433716e-02 1.109473481774330139e-01 7.891701534390449524e-03 -1.101468876004219055e-01 8.692624419927597046e-02 -9.796068817377090454e-02 1.113911159336566925e-02 -2.072896659374237061e-01 7.375259697437286377e-02 1.461618244647979736e-01 -1.694648643024265766e-03 -1.691647022962570190e-01 -1.058863103389739990e-01 2.291680276393890381e-01 -1.092013120651245117e-01 2.782909572124481201e-01 2.284865975379943848e-01 -2.725395262241363525e-01 -1.652756929397583008e-01 -1.768610179424285889e-01 2.142057865858078003e-01 5.885826423764228821e-02 -2.968935295939445496e-02 -5.369188785552978516e-01 -8.563026040792465210e-02 -6.142240017652511597e-02 -3.472863435745239258e-01 -4.459142684936523438e-02
5.221598222851753235e-02 2.134145647287368774e-01 8.212405443191528320e-02 -1.238280758261680603e-01 1.284159272909164429e-01 -5.212692916393280029e-02 -7.495137304067611694e-02 6.186920404434204102e-02 -8.018653094768524170e-02 5.497755482792854309e-02 3.789182379841804504e-02 5.187686532735824585e-02 1.035780832171440125e-01 -5.600561946630477905e-02 -1.417493671178817749e-01 2.082685828208923340e-01 -1.667827814817428589e-01 3.739212155342102051e-01 3.261490538716316223e-02 4.817087352275848389e-01 1.277792006731033325e-01 -1.056810319423675537e-01 -2.296305745840072632e-01 2.067065238952636719e-01 1.520836502313613892e-01 -3.714600950479507446e-02 6.066527590155601501e-02 -3.692345321178436279e-01 1.562893837690353394e-01 -7.155869901180267334e-02 -2.189761996269226074e-01 2.106367200613021851e-01
-1.577763259410858154e-01 2.115341424942016602e-01 -3.993758186697959900e-02 -3.457651436328887939e-01 6.473286449909210205e-02 1.966765373945236206e-01 -1.711996495723724365e-01 -1.553914099931716919e-01 3.076871335506439209e-01 3.678453862667083740e-01 -2.815257990732789040e-03 2.078627347946166992e-01 1.343747228384017944e-01 5.246464535593986511e-02 9.124028682708740234e-02 1.500862091779708862e-01 3.762011229991912842e-02 1.010196879506111145e-01 5.554848350584506989e-03 1.886507123708724976e-01 6.773120164871215820e-02 -2.421247027814388275e-02 -4.431784152984619141e-02 -2.937623113393783569e-02 3.357402980327606201e-01 -3.775441553443670273e-03 -2.918199598789215088e-01 -1.358378864824771881e-02 -2.543848752975463867e-02 -1.623892337083816528e-01 -3.208098113536834717e-01 6.907112896442413330e-02
2.932000346481800079e-02 6.275129318237304688e-02 2.125185728073120117e-01 -3.474441468715667725e-01 -5.625147745013237000e-02 2.895534224808216095e-02 -1.694006770849227905e-01 1.087556630373001099e-01 -4.066854342818260193e-02 2.055224329233169556e-01 9.771074354648590088e-02 1.640564054250717163e-01 1.608635187149047852e-01 1.726704388856887817e-01 3.861369192600250244e-02 6.258366629481315613e-03 -2.570739388465881348e-01 1.401255652308464050e-02 1.244027614593505859e-01 2.959795594215393066e-01 2.066156566143035889e-01 -1.646848917007446289e-01 -5.054880976676940918e-01 7.913195528090000153e-03 5.782563984394073486e-02 -1.919526308774948120e-01 -2.451866567134857178e-01 -1.204946413636207581e-01 -5.611244589090347290e-02 3.705343976616859436e-02 -5.657085031270980835e-02 -1.729572266340255737e-01
-7.373561710119247437e-02 1.050554662942886353e-01 1.837321370840072632e-01 -4.710200130939483643e-01 -2.503432147204875946e-02 -1.556941270828247070e-01 -3.943911939859390259e-02 2.245079576969146729e-01 -8.671175688505172729e-02 2.073763161897659302e-01 -1.347188055515289307e-01 -9.388393722474575043e-03 1.651247441768646240e-01 2.120649516582489014e-01 -8.417779207229614258e-02 -1.591362208127975464e-01 -1.768881976604461670e-01 3.258714824914932251e-02 5.129658430814743042e-02 1.743827015161514282e-01 1.623270362615585327e-01 -1.154252663254737854e-01 -4.052866101264953613e-01 -7.076638936996459961e-02 3.401286667212843895e-03 2.200069278478622437e-02 3.996102511882781982e-02 1.384750902652740479e-01 -1.907624304294586182e-01 -6.493903696537017822e-03 -3.815568983554840088e-01 -7.559432182461023331e-03
2.108285576105117798e-01 -2.004938758909702301e-02 -2.058786004781723022e-01 -8.662489801645278931e-02 4.994624257087707520e-01 1.059196814894676208e-01 -1.239418759942054749e-01 3.289895951747894287e-01 2.684185095131397247e-02 1.399147510528564453e-01 -5.647763144224882126e-03 1.723143905401229858e-01 8.949292451143264771e-02 -2.983168140053749084e-02 -4.342263564467430115e-02 -4.183483496308326721e-02 -2.718045376241207123e-03 3.103010058403015137e-01 3.645168989896774292e-02 9.184426069259643555e-02 2.748797181993722916e-03 -1.410931944847106934e-01 -2.974138557910919189e-01 2.308592945337295532e-01 1.628747284412384033e-01 -4.839137569069862366e-02 -9.778036735951900482e-03 -6.380926072597503662e-02 -3.115038871765136719e-01 -1.999380737543106079e-01 -7.135321199893951416e-02 -1.247570142149925232e-01
1.727844476699829102e-01 2.904344797134399414e-01 -3.397450223565101624e-02 -1.563132703304290771e-01 2.338804490864276886e-02 -5.703883618116378784e-02 8.728174120187759399e-02 1.435168087482452393e-01 -1.046909093856811523e-01 1.743657588958740234e-01 1.254046857357025146e-01 1.846115440130233765e-01 -2.370264381170272827e-02 1.260178256779909134e-02 -1.080545932054519653e-01 7.005611062049865723e-02 2.050121426582336426e-01 -2.774787545204162598e-01 -2.759659104049205780e-02 1.443635374307632446e-01 5.420136451721191406e-01 1.600609421730041504e-01 -3.022681176662445068e-01 -3.413912653923034668e-02 2.809593379497528076e-01 -7.893703132867813110e-02 -7.498680055141448975e-02 -1.136633679270744324e-01 9.147373586893081665e-02 1.970974914729595184e-02 -1.452737450599670410e-01 1.832630187273025513e-01
-2.315433025360107422e-01 6.126505788415670395e-03 -3.346998617053031921e-02 -4.100354313850402832e-01 1.669658571481704712e-01 -1.122777014970779419e-01 -1.537669356912374496e-02 9.805383533239364624e-02 -2.015589363873004913e-02 1.731833666563034058e-01 -5.875412374734878540e-02 -1.157863438129425049e-01 1.449151337146759033e-01 -1.474490165710449219e-01 3.428047150373458862e-02 -1.671649366617202759e-01 -1.435296535491943359e-01 1.060374155640602112e-01 1.235756576061248779e-01 2.308751642704010010e-01 3.698137998580932617e-01 3.120610415935516357e-01 -3.080400824546813965e-01 -1.004660055041313171e-01 -6.098384410142898560e-02 6.024147570133209229e-02 1.119249463081359863e-01 -2.157727479934692383e-01 2.543824911117553711e-01 -9.428605437278747559e-02 -1.639505773782730103e-01 -3.448374196887016296e-02
1.937543004751205444e-01 -2.413832843303680420e-01 3.179179728031158447e-01 -1.153481900691986084e-01 1.807020902633666992e-01 1.048590764403343201e-01 -1.781138181686401367e-01 1.421579271554946899e-01 3.062810376286506653e-02 -2.333093732595443726e-01 5.095631629228591919e-02 1.678908243775367737e-02 2.893240749835968018e-01 -4.507859796285629272e-02 5.938265100121498108e-02 1.055448874831199646e-02 4.721894487738609314e-02 -1.076913159340620041e-02 -6.102506816387176514e-02 -6.272080820053815842e-03 5.046526789665222168e-01 -9.087146073579788208e-02 -2.294500470161437988e-01 3.267003968358039856e-02 1.957785934209823608e-01 4.378210008144378662e-02 -1.370577048510313034e-02 -1.366088539361953735e-01 -1.014391034841537476e-01 1.856849193572998047e-01 -3.367605209350585938e-01 -8.110696077346801758e-02
-1.475988477468490601e-01 3.460721671581268311e-02 -2.058809809386730194e-02 -1.259398311376571655e-01 4.197600483894348145e-01 -2.534610591828823090e-02 1.161407008767127991e-01 2.356487512588500977e-01 1.523153185844421387e-01 8.519268035888671875e-02 1.124567538499832153e-01 1.528918147087097168e-01 3.860525786876678467e-02 2.039311379194259644e-01 2.499257922172546387e-01 -1.340054720640182495e-01 -1.601126641035079956e-01 1.432230025529861450e-01 1.803532987833023071e-01 2.299600094556808472e-01 1.755979508161544800e-01 5.576904863119125366e-02 -3.031874895095825195e-01 1.361465454101562500e-01 4.138796627521514893e-01 1.901396214962005615e-01 -1.260921657085418701e-01 -9.753736667335033417e-03 -1.368560194969177246e-01 -5.536434054374694824e-02 5.092878360301256180e-03 -6.056240946054458618e-02
-2.474417723715305328e-02 -1.859514601528644562e-02 -3.924005478620529175e-02 -1.330908685922622681e-01 2.291365712881088257e-01 4.994890689849853516e-01 2.994274720549583435e-02 -1.430860012769699097e-01 -1.354199647903442383e-01 -1.065744534134864807e-01 1.580344587564468384e-01 -1.371383517980575562e-01 1.888197958469390869e-01 9.783839434385299683e-02 -1.708996295928955078e-01 -4.711493104696273804e-02 8.564505726099014282e-02 3.449802398681640625e-01 -1.307003796100616455e-01 5.570754036307334900e-02 2.640203237533569336e-01 -2.896827459335327148e-01 -1.205096617341041565e-01 1.741026993840932846e-03 -1.060300320386886597e-01 6.941808760166168213e-02 1.237434521317481995e-01 -2.244066745042800903e-01 -2.053227275609970093e-01 -1.091555207967758179e-01 -1.945063918828964233e-01 1.340808421373367310e-01
2.734195627272129059e-02 1.009551808238029480e-01 -3.597576022148132324e-01 -1.089692190289497375e-01 3.931332230567932129e-01 2.780160307884216309e-01 -6.902205944061279297e-02 1.818584948778152466e-01 -1.017876714468002319e-01 1.585344667546451092e-03 -5.933799594640731812e-02 7.153319567441940308e-02 -9.490369260311126709e-02 7.178603857755661011e-02 -8.335802704095840454e-02 -1.313230209052562714e-02 -7.590794935822486877e-03 2.312759011983871460e-01 -2.319506257772445679e-01 -5.387857556343078613e-02 4.857377707958221436e-01 -1.029761582612991333e-01 -3.090465962886810303e-01 2.236887365579605103e-01 1.309348735958337784e-02 9.380977600812911987e-02 -7.062065415084362030e-04 3.946513682603836060e-02 8.189127594232559204e-02 -1.129896491765975952e-01 3.282305225729942322e-02 -6.613240391016006470e-02
-6.434934586286544800e-02 -3.947727754712104797e-02 -9.132513403892517090e-02 6.434848997741937637e-03 2.995784282684326172e-01 2.281343489885330200e-01 1.749920248985290527e-01 8.125524967908859253e-02 5.053572356700897217e-02 2.214982658624649048e-01 1.444127410650253296e-01 1.444505155086517334e-01 -1.371302902698516846e-01 -2.286700345575809479e-02 -1.905728131532669067e-01 -7.757401466369628906e-02 -1.181518472731113434e-02 1.273080259561538696e-01 -2.130323797464370728e-01 2.128873169422149658e-01 3.609245419502258301e-01 -1.101994663476943970e-01 -1.819401532411575317e-01 1.900593936443328857e-01 3.931093215942382812e-01 3.026882112026214600e-01 -2.435770258307456970e-02 -5.614807084202766418e-02 -1.068515330553054810e-02 4.459839686751365662e-02 -1.208077743649482727e-01 -2.581035494804382324e-01
-2.489421665668487549e-01 1.519313305616378784e-01 9.265236440114676952e-04 -2.321211397647857666e-01 1.803781092166900635e-01 4.548525065183639526e-02 -2.732632495462894440e-02 1.636267751455307007e-01 -2.008453309535980225e-01 1.630634218454360962e-01 8.731613308191299438e-02 -7.510614395141601562e-02 -9.880474954843521118e-02 1.524178534746170044e-01 1.025992482900619507e-01 2.569594085216522217e-01 -6.963568180799484253e-02 1.792859584093093872e-01 -2.554169297218322754e-02 4.684050381183624268e-01 3.086631596088409424e-01 -1.488189101219177246e-01 6.180340889841318130e-03 -8.134812861680984497e-02 5.115045234560966492e-02 -1.096090823411941528e-01 1.664491891860961914e-01 -3.512779772281646729e-01 -7.939468324184417725e-02 1.254992932081222534e-01 -1.436678469181060791e-01 -1.401646435260772705e-01
-3.207219541072845459e-01 2.887576818466186523e-01 2.552089095115661621e-01 -2.521713972091674805e-01 1.974937021732330322e-01 -1.418095678091049194e-01 1.855268329381942749e-01 -1.266966946423053741e-02 1.639929562807083130e-01 2.380266934633255005e-01 -1.241607740521430969e-01 -4.049567133188247681e-02 3.172574564814567566e-02 5.013501271605491638e-02 -3.958603739738464355e-02 -3.501548990607261658e-02 -1.727902591228485107e-01 -1.872563362121582031e-02 -7.273241877555847168e-02 3.097530305385589600e-01 3.845829665660858154e-01 2.141667604446411133e-01 -2.604133784770965576e-01 1.400238126516342163e-01 5.448100715875625610e-02 -9.999804198741912842e-02 6.364761292934417725e-02 -9.990289062261581421e-02 -2.143274061381816864e-02 -1.170608699321746826e-01 -1.728772819042205811e-01 -2.710620500147342682e-02
1.504808751633390784e-04 3.523438274860382080e-01 6.258521974086761475e-02 -9.631460905075073242e-02 6.702728569507598877e-02 2.460291087627410889e-01 3.982835263013839722e-02 1.415977329015731812e-01 -1.208743825554847717e-01 2.039959281682968140e-01 1.258255094289779663e-01 -1.323662400245666504e-01 1.208893209695816040e-01 1.755106896162033081e-01 5.493354424834251404e-02 2.396487891674041748e-01 5.687374249100685120e-02 1.289194971323013306e-01 -1.529784798622131348e-01 -2.239238917827606201e-01 3.253577947616577148e-01 7.234610617160797119e-02 -2.723372280597686768e-01 -1.368492990732192993e-01 -4.321765154600143433e-02 -2.898412346839904785e-01 1.957579851150512695e-01 -1.115646809339523315e-01 -3.008018992841243744e-02 -3.127657473087310791e-01 -7.942443341016769409e-02 -2.036933600902557373e-01
1.818448752164840698e-01 9.487006068229675293e-02 2.022311240434646606e-01 -2.751704454421997070e-01 5.633006244897842407e-02 5.078495666384696960e-02 1.319587081670761108e-01 -1.613759547472000122e-01 -1.246917396783828735e-01 1.974329352378845215e-01 -8.287503570318222046e-02 1.479389965534210205e-01 6.496908515691757202e-02 1.785407364368438721e-01 -2.776173949241638184e-01 -1.567984968423843384e-01 -2.370684407651424408e-02 1.522860378026962280e-01 -2.178922295570373535e-01 2.712654471397399902e-01 2.142982035875320435e-01 -6.960048805922269821e-03 -3.420913219451904297e-01 1.848694980144500732e-01 1.295901238918304443e-01 -8.389414846897125244e-02 1.945730894804000854e-01 -5.843351781368255615e-02 2.165849804878234863e-01 -7.434718427248299122e-04 -3.269899785518646240e-01 1.007173508405685425e-01
9.211280196905136108e-02 -5.761774256825447083e-03 -1.919333189725875854e-01 1.260132789611816406e-01 4.228633046150207520e-01 3.007593750953674316e-01 4.342904686927795410e-02 2.703276276588439941e-01 -1.276816874742507935e-01 8.472578227519989014e-02 3.840426355600357056e-02 1.727580837905406952e-02 4.352057352662086487e-02 1.400952786207199097e-01 4.912427812814712524e-02 -5.349490046501159668e-02 1.495784372091293335e-01 3.436078131198883057e-01 -3.209509551525115967e-01 9.578905254602432251e-02 3.920527398586273193e-01 -4.068174213171005249e-02 -1.802844852209091187e-01 1.514429301023483276e-01 1.616091132164001465e-01 3.226912021636962891e-02 -4.696636274456977844e-02 -1.230472251772880554e-01 5.817728117108345032e-02 -8.526954799890518188e-02 -2.425318956375122070e-02 -1.526746898889541626e-01
6.762953847646713257e-02 2.600654661655426025e-01 -5.474622547626495361e-02 -1.291557550430297852e-01 2.008662819862365723e-01 3.922276198863983154e-03 -2.630396485328674316e-01 -2.968239970505237579e-02 -2.502518594264984131e-01 3.317553997039794922e-01 8.817380666732788086e-02 -1.059617754071950912e-02 3.941881656646728516e-02 -1.686589233577251434e-02 -2.434424012899398804e-01 -3.294047340750694275e-02 -2.192683331668376923e-02 7.649065554141998291e-02 1.095459833741188049e-01 1.503574252128601074e-01 2.272007614374160767e-01 -8.319240063428878784e-02 -3.245185017585754395e-01 -1.072412263602018356e-02 2.013906985521316528e-01 3.284085169434547424e-02 3.795236721634864807e-02 -2.394341528415679932e-01 1.427794098854064941e-01 -3.634969592094421387e-01 -1.954468190670013428e-01 2.426712065935134888e-01
1.064937412738800049e-01 2.201451361179351807e-01 -5.216650292277336121e-02 -1.833232790231704712e-01 9.419174492359161377e-02 -1.319383382797241211e-01 -3.229059875011444092e-01 1.941219270229339600e-01 -2.778228139504790306e-03 1.869198232889175415e-01 6.813513487577438354e-02 5.112863332033157349e-02 -9.894460439682006836e-02 -3.792785340920090675e-03 4.148269817233085632e-02 -1.606253832578659058e-01 -3.357362747192382812e-02 3.820119798183441162e-02 3.619736060500144958e-02 6.560417264699935913e-02 1.487520039081573486e-01 1.153807193040847778e-01 -3.945209980010986328e-01 1.742010116577148438e-01 1.621170043945312500e-01 -1.827709078788757324e-01 7.971683144569396973e-02 -2.062048763036727905e-01 -6.932341307401657104e-02 -3.878557085990905762e-01 -3.970127403736114502e-01 7.108920067548751831e-02
1.334224343299865723e-01 -8.167838095687329769e-04 -3.932777047157287598e-01 -6.046221777796745300e-02 -1.188993975520133972e-01 1.873006224632263184e-01 6.598409730941057205e-03 1.112605631351470947e-01 1.715589016675949097e-01 1.496600359678268433e-01 3.152372315526008606e-02 8.492076396942138672e-02 -1.301929205656051636e-01 -8.244659751653671265e-02 -1.926804631948471069e-01 -2.229818403720855713e-01 -4.569977521896362305e-02 1.174842119216918945e-01 -1.148901805281639099e-01 -6.283947825431823730e-02 2.606781721115112305e-01 -3.992138057947158813e-02 -2.604942917823791504e-01 -1.425856202840805054e-01 1.490131616592407227e-01 -1.973242163658142090e-01 6.449748575687408447e-02 -3.820447027683258057e-01 -3.440781533718109131e-01 -3.932217136025428772e-03 -2.665383517742156982e-01 1.101243216544389725e-02
-1.933107674121856689e-01 1.101750358939170837e-01 2.691948711872100830e-01 -4.613748565316200256e-02 -1.959101557731628418e-01 1.050978451967239380e-01 2.619103193283081055e-01 -2.509981952607631683e-02 -1.251330412924289703e-02 2.581263184547424316e-01 3.874721527099609375e-01 -2.643184959888458252e-01 1.870446801185607910e-01 2.344593554735183716e-01 -1.009758487343788147e-01 6.335078179836273193e-02 2.293406054377555847e-02 -3.292208164930343628e-02 -1.440525799989700317e-01 -3.578691557049751282e-02 3.815812468528747559e-01 -4.237897321581840515e-02 -1.410349607467651367e-01 2.067125439643859863e-01 1.190140545368194580e-01 -1.011992096900939941e-01 -5.657023563981056213e-02 -5.537807475775480270e-03 -1.203118115663528442e-01 -2.155265025794506073e-02 -2.277930378913879395e-01 1.953592151403427124e-01
1.620068699121475220e-01 3.917875289916992188e-01 2.119241654872894287e-01 8.590938895940780640e-02 1.744123399257659912e-01 2.528569698333740234e-01 3.478002175688743591e-02 7.097522914409637451e-02 5.022418498992919922e-02 -2.452265098690986633e-02 -3.843334317207336426e-02 -3.387825191020965576e-02 -1.497995853424072266e-01 8.768095076084136963e-02 2.662431001663208008e-01 8.229947648942470551e-03 -9.150691330432891846e-02 2.215593308210372925e-01 2.289486117660999298e-02 -4.237402975559234619e-02 4.064593017101287842e-01 -4.580191522836685181e-02 -2.486401200294494629e-01 -1.323254704475402832e-01 1.603513211011886597e-01 -2.247836291790008545e-01 -1.517945975065231323e-01 -2.236433327198028564e-01 2.081515081226825714e-02 -3.042401671409606934e-01 -1.032698526978492737e-01 -3.393861278891563416e-02
-9.988925606012344360e-02 9.995380043983459473e-02 1.525764167308807373e-01 -1.822438091039657593e-01 3.555921912193298340e-01 3.423834592103958130e-02 4.312854725867509842e-03 -1.430156454443931580e-02 1.907829344272613525e-01 3.050404414534568787e-02 1.841865926980972290e-01 6.401815451681613922e-03 1.515817195177078247e-01 1.961830258369445801e-01 1.968232840299606323e-01 2.969041094183921814e-02 4.155442863702774048e-02 -7.047363556921482086e-03 7.391231507062911987e-02 9.542140364646911621e-02 2.656633965671062469e-02 4.380247741937637329e-02 -4.989507198333740234e-01 6.922782957553863525e-02 3.155101239681243896e-01 -1.425718814134597778e-01 1.408859193325042725e-01 -9.408994577825069427e-03 -3.711073994636535645e-01 -2.533159255981445312e-01 -8.700571209192276001e-02 -3.652112185955047607e-02
-2.178650051355361938e-01 3.473168984055519104e-02 -1.674516685307025909e-02 -1.259391307830810547e-01 2.341365367174148560e-01 1.774730086326599121e-01 -4.379108175635337830e-02 1.085978150367736816e-01 1.860242486000061035e-01 2.497017383575439453e-02 5.048437714576721191e-01 1.763062626123428345e-01 8.103891275823116302e-03 2.676614932715892792e-02 1.790151894092559814e-01 -1.455966979265213013e-01 1.779545098543167114e-01 4.144855216145515442e-02 -1.204825341701507568e-01 1.506898459047079086e-02 4.247644841670989990e-01 2.394445538520812988e-01 -1.494934707880020142e-01 1.368164271116256714e-01 -8.586224168539047241e-02 3.089508228003978729e-02 4.048228636384010315e-02 1.975353211164474487e-01 -6.748100370168685913e-02 9.075977839529514313e-03 -2.535492479801177979e-01 1.228395625948905945e-01
-1.517225988209247589e-02 -1.184254959225654602e-01 -1.372734643518924713e-02 -4.304303824901580811e-01 9.265427361242473125e-04 2.003830224275588989e-01 7.196173816919326782e-02 -1.910109370946884155e-01 2.137244492769241333e-01 3.482031822204589844e-02 -3.600868955254554749e-02 -1.752224415540695190e-01 3.259841501712799072e-01 1.599169224500656128e-01 4.741390049457550049e-02 2.318757958710193634e-02 1.773295551538467407e-01 2.158209234476089478e-01 -1.947060972452163696e-01 -8.877150714397430420e-02 2.575575709342956543e-01 1.114101707935333252e-02 -6.061622872948646545e-02 -1.388463824987411499e-01 1.807065606117248535e-01 -1.768069900572299957e-02 2.210021466016769409e-01 -2.749311625957489014e-01 -2.738602459430694580e-01 -7.672248035669326782e-02 -1.913349479436874390e-01 -1.297467648983001709e-01
-5.835156887769699097e-02 -1.101422607898712158e-01 1.852495670318603516e-01 -2.475787140429019928e-02 7.069035619497299194e-02 -2.044736407697200775e-02 -1.515309959650039673e-01 -6.525389105081558228e-02 -3.718369901180267334e-01 3.016109764575958252e-01 3.623868525028228760e-02 -3.738643229007720947e-02 2.402276992797851562e-01 1.236160621047019958e-01 1.751377284526824951e-01 -6.774090975522994995e-02 -1.240198761224746704e-01 2.567127346992492676e-01 -3.510995209217071533e-02 1.059890985488891602e-01 3.059651851654052734e-01 -3.376600444316864014e-01 -1.661821901798248291e-01 8.457162976264953613e-02 1.964915692806243896e-01 -1.710716187953948975e-01 -1.306426227092742920e-01 -1.005050465464591980e-01 -7.008697837591171265e-02 -2.310401499271392822e-01 -2.907015681266784668e-01 5.209848284721374512e-02
-2.836479842662811279e-01 8.260715752840042114e-02 2.633106410503387451e-01 -3.359995037317276001e-02 -5.570343509316444397e-02 6.843012571334838867e-02 -7.996330410242080688e-02 1.306287050247192383e-01 1.053268462419509888e-02 6.452391296625137329e-02 1.434535980224609375e-01 1.372216083109378815e-02 1.315504163503646851e-01 2.126339972019195557e-01 -5.593584850430488586e-03 -5.212787655182182789e-04 -8.317165076732635498e-02 2.872009575366973877e-01 -2.141971439123153687e-01 9.221961349248886108e-02 1.510180830955505371e-01 1.251300126314163208e-01 -3.121284544467926025e-01 -5.371466279029846191e-02 4.675689637660980225e-01 -1.267862766981124878e-01 1.907659024000167847e-01 -1.208399683237075806e-01 5.362556129693984985e-02 1.161179766058921814e-01 -2.340869158506393433e-01 -2.898580431938171387e-01
-2.469499781727790833e-02 2.173846662044525146e-01 2.678767740726470947e-01 -1.004949063062667847e-01 -1.333037614822387695e-01 -9.178729355335235596e-02 -5.139610730111598969e-04 4.875615984201431274e-02 3.138013556599617004e-02 1.427743136882781982e-01 6.733303517103195190e-02 -9.156970679759979248e-02 1.801462918519973755e-01 2.008916884660720825e-01 -2.834408283233642578e-01 1.988745927810668945e-01 1.209661737084388733e-02 7.080478966236114502e-02 -2.030114829540252686e-01 3.242489695549011230e-01 3.068461120128631592e-01 -8.921239525079727173e-03 -4.021917879581451416e-01 8.242116123437881470e-02 2.586501240730285645e-01 6.769967079162597656e-02 2.121455371379852295e-01 2.168671190738677979e-01 -1.807375438511371613e-02 9.660184383392333984e-02 -1.650377660989761353e-01 -2.009083982557058334e-03
1.733127534389495850e-01 6.881913542747497559e-02 2.540982328355312347e-02 -2.801244258880615234e-01 -7.992487400770187378e-02 1.302840858697891235e-01 4.592313989996910095e-02 2.934063374996185303e-01 2.112064324319362640e-02 2.285409867763519287e-01 1.821658164262771606e-01 -3.588010966777801514e-01 1.541806161403656006e-01 -1.980516016483306885e-01 -3.963614627718925476e-02 -3.221014887094497681e-02 2.045397311449050903e-01 -1.975812762975692749e-01 -1.212866976857185364e-01 -2.175406739115715027e-02 1.555290669202804565e-01 -6.083858013153076172e-02 -2.603995501995086670e-01 1.510335355997085571e-01 2.290615588426589966e-01 -1.764436662197113037e-01 6.103949993848800659e-02 -2.973034679889678955e-01 -2.579046189785003662e-01 -5.960904061794281006e-02 -1.572940051555633545e-01 -9.619966149330139160e-02
8.331490308046340942e-02 -8.702690154314041138e-02 -2.169920355081558228e-01 5.719249695539474487e-02 1.826958507299423218e-01 3.709944784641265869e-01 3.229832276701927185e-02 1.159212291240692139e-01 -3.278158232569694519e-02 2.265220284461975098e-01 -1.324974596500396729e-01 -3.943865001201629639e-02 -7.552066445350646973e-02 -8.393209427595138550e-03 -6.536215543746948242e-02 -1.988542675971984863e-01 1.283999085426330566e-01 3.421021997928619385e-01 -1.795321106910705566e-01 1.157981306314468384e-01 4.179992973804473877e-01 7.389527559280395508e-02 -2.750358581542968750e-01 -1.575284153223037720e-01 2.006122618913650513e-01 3.192149400711059570e-01 1.800457201898097992e-02 1.246395520865917206e-03 5.552674829959869385e-02 -3.277777880430221558e-02 -7.193204760551452637e-02 -1.301528364419937134e-01
3.292521461844444275e-02 1.537073999643325806e-01 -2.461078464984893799e-01 -1.501639485359191895e-01 -9.140007942914962769e-02 3.872290253639221191e-02 3.723260946571826935e-03 4.420178383588790894e-02 7.255443930625915527e-02 -6.365630775690078735e-02 2.023817598819732666e-01 -1.454489231109619141e-01 7.549436390399932861e-02 1.411043703556060791e-01 7.059808820486068726e-02 4.066516458988189697e-02 -8.991661667823791504e-02 2.369111180305480957e-01 -6.490802019834518433e-02 1.501003503799438477e-01 1.289869993925094604e-01 -1.093092281371355057e-02 -6.959923505783081055e-01 2.901619300246238708e-02 -5.949973687529563904e-02 3.642467036843299866e-02 2.932052500545978546e-02 -2.907360792160034180e-01 1.118900924921035767e-01 -2.751063406467437744e-01 1.144248340278863907e-02 -7.159242779016494751e-02
1.431817114353179932e-01 -7.977514714002609253e-02 1.858179084956645966e-02 -1.957110762596130371e-01 2.874022126197814941e-01 2.569423615932464600e-01 3.334920704364776611e-01 4.149821400642395020e-02 1.254624575376510620e-01 -6.660252064466476440e-02 5.803862120956182480e-03 6.605792790651321411e-02 -7.434485852718353271e-02 1.297625005245208740e-01 -6.597327440977096558e-02 1.012898311018943787e-01 3.855370357632637024e-02 2.002263069152832031e-01 -3.615987598896026611e-01 -8.802511543035507202e-02 4.073869287967681885e-01 -3.774233534932136536e-02 -5.845395103096961975e-02 1.916188746690750122e-01 2.659558653831481934e-01 -1.823742538690567017e-01 -1.769735813140869141e-01 -7.692753802984952927e-03 1.260897517204284668e-01 -2.509292960166931152e-01 8.597767353057861328e-02 4.632925614714622498e-02
3.274322301149368286e-02 -1.257945746183395386e-01 -1.833039671182632446e-01 -1.122121065855026245e-01 1.323631852865219116e-01 1.498669087886810303e-01 -2.864651679992675781e-01 1.142033860087394714e-01 2.560132741928100586e-01 -2.104362845420837402e-01 1.443080306053161621e-01 -1.219456419348716736e-01 3.231351077556610107e-01 4.640514031052589417e-02 -1.283632516860961914e-01 9.680251777172088623e-02 -1.666525751352310181e-01 1.485728472471237183e-01 -1.235084757208824158e-01 3.602472366765141487e-03 2.426280528306961060e-01 -1.628342568874359131e-01 -3.245959877967834473e-01 -1.395270824432373047e-01 1.589991301298141479e-01 1.695620715618133545e-01 -2.033622115850448608e-01 -1.907748132944107056e-01 -3.301165997982025146e-02 3.020921023562550545e-03 -3.333347737789154053e-01 -6.756617128849029541e-02
-1.021495386958122253e-01 -1.332504954189062119e-02 -1.003322675824165344e-01 -1.063377335667610168e-01 1.688753366470336914e-01 -8.691060543060302734e-02 -1.378890722990036011e-01 -1.855641305446624756e-01 -4.731969907879829407e-02 1.622330993413925171e-01 2.017770409584045410e-01 -2.023499310016632080e-01 2.068514525890350342e-01 -8.493089675903320312e-02 3.476450219750404358e-02 -2.805832624435424805e-01 6.058086454868316650e-02 -1.076384354382753372e-02 -1.787065267562866211e-01 1.853084005415439606e-02 2.626517415046691895e-01 2.449437230825424194e-01 -4.701966047286987305e-01 -1.708373725414276123e-01 1.879805177450180054e-01 -8.970861881971359253e-02 9.002735465764999390e-02 -1.875336468219757080e-01 -2.171409428119659424e-01 2.469308823347091675e-01 -2.887098491191864014e-02 1.655413210391998291e-01
-5.091285333037376404e-02 -1.113909259438514709e-01 -1.357265859842300415e-01 -1.525142341852188110e-01 4.295790940523147583e-02 5.475638806819915771e-02 3.641245067119598389e-01 1.089523658156394958e-01 3.632823377847671509e-02 8.388015441596508026e-03 1.890851408243179321e-01 1.298799663782119751e-01 3.575520515441894531e-01 3.386017084121704102e-01 2.661946713924407959e-01 -2.805308625102043152e-02 -3.036874160170555115e-02 6.411454826593399048e-02 -1.129911020398139954e-01 3.247138857841491699e-01 2.434702068567276001e-01 2.056903839111328125e-01 -3.646553680300712585e-02 1.748963147401809692e-01 2.669430375099182129e-01 1.262057665735483170e-02 3.786782175302505493e-02 -2.803045790642499924e-03 -1.367705166339874268e-01 -7.027775980532169342e-03 -2.755215167999267578e-01 -3.990335389971733093e-02
2.720760367810726166e-02 -7.858097553253173828e-02 -2.221947759389877319e-01 -5.130355358123779297e-01 1.810488104820251465e-01 2.987422943115234375e-01 1.577619165182113647e-01 -9.015807509422302246e-02 3.177798911929130554e-02 -1.308906078338623047e-01 6.289524585008621216e-02 2.405593870207667351e-03 2.586598694324493408e-01 1.315542459487915039e-01 -8.933921903371810913e-02 7.675690948963165283e-02 -4.969783127307891846e-02 2.880305945873260498e-01 5.090274661779403687e-02 -6.676289439201354980e-02 1.525718867778778076e-01 5.299001932144165039e-03 -1.605692803859710693e-01 -1.737679541110992432e-01 1.471210271120071411e-01 7.401852309703826904e-02 1.279062032699584961e-01 -3.411923944950103760e-01 -2.441143691539764404e-01 -1.076835319399833679e-01 -3.261450305581092834e-02 -3.696983680129051208e-02
1.742754727602005005e-01 7.827720046043395996e-02 -2.697506919503211975e-02 -7.943793386220932007e-02 3.041290938854217529e-01 -2.031410485506057739e-02 9.084937721490859985e-02 1.411667466163635254e-01 3.371429443359375000e-01 -5.206868797540664673e-02 -1.097706630825996399e-01 -3.717231005430221558e-02 -3.059227466583251953e-01 8.688984066247940063e-02 -5.551572889089584351e-02 -4.004466906189918518e-02 7.520755380392074585e-02 1.965280622243881226e-01 4.048111662268638611e-02 2.350319176912307739e-01 3.203474283218383789e-01 8.628028631210327148e-02 -3.982041180133819580e-01 -2.984638810157775879e-01 1.026932969689369202e-01 6.909577548503875732e-02 2.081883251667022705e-01 -2.666297927498817444e-02 -8.253002911806106567e-02 -6.645878404378890991e-02 -2.322117835283279419e-01 1.278516799211502075e-01
-1.228122040629386902e-01 -5.951081216335296631e-02 -2.122518867254257202e-01 -1.126971021294593811e-01 1.622132062911987305e-01 2.475467622280120850e-01 2.196199744939804077e-01 1.200029328465461731e-01 7.474467158317565918e-02 2.820590436458587646e-01 1.161205098032951355e-01 -4.123551398515701294e-02 -1.483568549156188965e-01 1.188346147537231445e-01 7.934650778770446777e-02 -2.556801140308380127e-01 3.676197084132581949e-04 2.596168220043182373e-01 -3.668171465396881104e-01 2.147663831710815430e-01 3.785465061664581299e-01 1.128895506262779236e-01 -3.658325225114822388e-02 2.004673928022384644e-01 9.357063472270965576e-02 1.195244416594505310e-01 -2.066218703985214233e-01 -6.404616404324769974e-03 1.680572032928466797e-01 -1.668828167021274567e-02 -1.559846103191375732e-01 -3.153481706976890564e-02
7.519714534282684326e-02 -8.473928272724151611e-02 2.412122040987014771e-01 -1.853961795568466187e-01 -9.074417501688003540e-02 2.055920362472534180e-01 7.933789864182472229e-03 1.286301854997873306e-02 1.760485917329788208e-01 2.498898468911647797e-02 -1.731355190277099609e-01 1.226317975670099258e-02 -2.003171890974044800e-01 2.916392982006072998e-01 8.241994678974151611e-02 -2.989262342453002930e-02 1.351862400770187378e-01 8.590190112590789795e-02 -1.789276450872421265e-01 1.848063617944717407e-01 1.614814251661300659e-01 -3.126302063465118408e-01 -3.686589300632476807e-01 1.465709060430526733e-01 2.036295533180236816e-01 -3.720646798610687256e-01 1.841050684452056885e-01 -5.772227048873901367e-02 -1.285357773303985596e-01 -6.674807518720626831e-02 -1.952198296785354614e-01 5.216683726757764816e-03
-1.856595277786254883e-01 5.059657618403434753e-02 1.856557875871658325e-01 -2.028414905071258545e-01 1.784245222806930542e-01 2.115600183606147766e-02 -1.412209123373031616e-01 1.250001341104507446e-01 1.875788420438766479e-01 1.578955054283142090e-01 6.152081117033958435e-02 1.251455247402191162e-01 2.539934962987899780e-02 2.540264129638671875e-01 9.286880493164062500e-02 -9.481982141733169556e-02 1.569333225488662720e-01 2.443473786115646362e-02 1.065416783094406128e-01 5.002785474061965942e-02 6.180842593312263489e-02 1.341436058282852173e-01 -4.340073764324188232e-01 1.660976111888885498e-01 3.289127945899963379e-01 -1.040630117058753967e-01 1.012272909283638000e-01 -1.459997296333312988e-01 -3.623258471488952637e-01 -2.998454868793487549e-01 -5.567354336380958557e-02 -7.379996776580810547e-02
-1.765966713428497314e-01 -2.155967429280281067e-02 -2.039160765707492828e-02 -1.168930158019065857e-01 5.941484123468399048e-02 4.334213137626647949e-01 -1.343575119972229004e-01 1.736315190792083740e-01 1.357295513153076172e-01 1.620017923414707184e-02 1.771183758974075317e-01 -1.097426339983940125e-01 -1.819064766168594360e-01 -5.702731758356094360e-02 -1.056861057877540588e-01 -1.556614041328430176e-02 -1.410833299160003662e-01 2.631862461566925049e-01 1.329525858163833618e-01 -2.023990154266357422e-01 2.374862879514694214e-01 1.283001154661178589e-01 -2.659002244472503662e-01 1.131893098354339600e-01 1.498777717351913452e-01 -1.882830411195755005e-01 -1.196320727467536926e-01 -1.710963062942028046e-02 1.125003620982170105e-01 -2.450458705425262451e-01 -3.935334384441375732e-01 -2.350161969661712646e-02
1.018941588699817657e-02 -2.123439498245716095e-02 6.355658918619155884e-02 -1.944272071123123169e-01 4.400023519992828369e-01 2.515493035316467285e-01 3.443774282932281494e-01 1.708945780992507935e-01 -2.779421210289001465e-01 -2.896656282246112823e-02 1.014955863356590271e-01 8.291457593441009521e-02 6.582834757864475250e-03 1.216277107596397400e-01 2.702873945236206055e-01 1.531568169593811035e-01 5.204603075981140137e-02 -1.414321642369031906e-02 -1.547232121229171753e-01 2.950193546712398529e-02 2.544037401676177979e-01 -2.773055993020534515e-02 -2.942907214164733887e-01 1.529456377029418945e-01 2.145263403654098511e-01 4.156424477696418762e-02 -9.918897598981857300e-02 1.607207506895065308e-01 -1.529703140258789062e-01 -1.181880980730056763e-01 -1.345436125993728638e-01 6.489095091819763184e-02
6.517494469881057739e-02 2.262248471379280090e-02 -2.797330021858215332e-01 -1.126785725355148315e-01 2.664945721626281738e-01 2.376071810722351074e-01 1.494991183280944824e-01 -1.030836137942969799e-03 -5.666226148605346680e-02 3.090421259403228760e-01 2.400230169296264648e-01 -9.152834862470626831e-02 -1.169697865843772888e-01 1.237025111913681030e-01 -5.286319181323051453e-02 -6.003473885357379913e-03 -9.291410446166992188e-02 1.412988752126693726e-01 -1.739895194768905640e-01 1.923554539680480957e-01 3.685405850410461426e-01 -6.212769448757171631e-02 2.429761365056037903e-02 8.174769580364227295e-02 3.796902596950531006e-01 3.689768612384796143e-01 4.591296240687370300e-02 -4.498562961816787720e-02 -6.292562931776046753e-03 -1.382098048925399780e-01 4.251492675393819809e-03 -1.073241233825683594e-01
-2.157752960920333862e-01 3.455680608749389648e-01 3.787699341773986816e-01 -2.803682684898376465e-01 1.497914195060729980e-01 -1.212321501225233078e-02 -5.744265764951705933e-02 3.154346644878387451e-01 9.088585153222084045e-03 -9.131991863250732422e-02 1.715559065341949463e-01 -9.393297135829925537e-02 6.073972210288047791e-02 1.162075325846672058e-01 -2.129083871841430664e-01 -9.131186455488204956e-02 2.954083085060119629e-01 1.208416223526000977e-01 -1.927398741245269775e-01 7.333693653345108032e-02 2.368034571409225464e-01 -2.558154985308647156e-02 -4.921502247452735901e-02 -2.536669187247753143e-02 2.292178422212600708e-01 3.299916535615921021e-02 -7.839095592498779297e-02 -2.035206258296966553e-01 -9.798717498779296875e-02 7.650645822286605835e-02 5.236112698912620544e-02 2.131805270910263062e-01
-1.781923472881317139e-01 4.101847298443317413e-03 -1.247583031654357910e-01 -7.715580612421035767e-02 5.418693646788597107e-02 -2.800599634647369385e-01 8.212012052536010742e-02 -1.319776773452758789e-01 4.116488620638847351e-02 4.803730547428131104e-02 5.002721399068832397e-02 -3.282590955495834351e-02 6.554622203111648560e-02 1.202782392501831055e-01 1.767584979534149170e-01 -7.511996477842330933e-02 9.452693909406661987e-02 2.186575084924697876e-01 -4.228960722684860229e-02 6.819517910480499268e-02 3.341706693172454834e-01 -1.701836101710796356e-02 -1.665589213371276855e-01 -6.037618592381477356e-02 3.047112226486206055e-01 -2.801947295665740967e-02 3.370547890663146973e-01 -2.880275845527648926e-01 7.102409750223159790e-02 1.691965460777282715e-01 -4.613063633441925049e-01 -1.863907426595687866e-01
-1.109678894281387329e-01 1.216179132461547852e-01 -1.712629348039627075e-01 -1.253155469894409180e-01 1.320168375968933105e-01 2.832236289978027344e-01 1.392950117588043213e-01 2.289648540318012238e-02 5.372053012251853943e-02 -6.279341131448745728e-02 6.142281368374824524e-02 -5.076426640152931213e-02 3.344402611255645752e-01 -4.230607673525810242e-02 -1.524603068828582764e-01 3.314591944217681885e-02 1.662698686122894287e-01 1.452064812183380127e-01 -2.196186035871505737e-02 8.171530067920684814e-02 3.731411695480346680e-01 -2.027065157890319824e-01 -3.071623295545578003e-02 -2.147996723651885986e-01 -4.291719757020473480e-03 2.362975478172302246e-01 -1.298079453408718109e-02 -5.240007862448692322e-02 -1.537800282239913940e-01 -8.640805631875991821e-02 -5.027378201484680176e-01 1.822119057178497314e-01
-8.750129491090774536e-02 -1.256965547800064087e-01 -1.338591724634170532e-01 -3.040803074836730957e-01 1.512973755598068237e-02 2.190269678831100464e-01 1.004596427083015442e-01 1.209361553192138672e-01 5.658441409468650818e-02 -6.615493446588516235e-02 8.474782854318618774e-02 -1.034796833992004395e-01 2.550446093082427979e-01 -6.809352897107601166e-03 -1.255191713571548462e-01 -8.077761530876159668e-02 2.347282469272613525e-01 2.614694237709045410e-01 -3.739346563816070557e-02 2.033166140317916870e-01 4.078330099582672119e-01 -3.881874680519104004e-01 1.906939549371600151e-03 -1.550554782152175903e-01 1.250783056020736694e-01 5.459095165133476257e-02 1.953027844429016113e-01 1.169037073850631714e-01 -2.120188064873218536e-02 -2.027831971645355225e-01 -2.333316355943679810e-01 -8.177727460861206055e-02
-1.199745759367942810e-01 -8.065422624349594116e-02 -2.391958534717559814e-01 -1.256934404373168945e-01 -6.040967255830764771e-02 7.192984223365783691e-02 1.693822705419734120e-04 5.227657034993171692e-02 1.311351507902145386e-01 1.840622276067733765e-01 1.408965438604354858e-01 -1.675843149423599243e-01 8.873005211353302002e-02 3.601658344268798828e-02 1.832275651395320892e-02 6.475212424993515015e-02 -1.183017566800117493e-01 2.846858203411102295e-01 8.400946855545043945e-03 8.404615335166454315e-03 6.276695728302001953e-01 9.709668904542922974e-02 1.358519941568374634e-01 2.318333387374877930e-01 3.434608280658721924e-01 8.077975362539291382e-02 2.431982429698109627e-03 1.386426240205764771e-01 -1.313285827636718750e-01 1.550253778696060181e-01 -1.451247334480285645e-01 -7.056632637977600098e-02
-4.663528874516487122e-02 3.420866131782531738e-01 -4.595805704593658447e-02 -2.656801640987396240e-01 8.397044986486434937e-02 -9.267506748437881470e-02 -1.401314735412597656e-01 3.336523175239562988e-01 -2.377826422452926636e-01 2.266358286142349243e-01 -5.289866402745246887e-02 4.476034268736839294e-02 1.838234364986419678e-01 1.910253465175628662e-01 -2.069733440876007080e-01 -1.765356510877609253e-01 -6.778284907341003418e-02 6.142443791031837463e-02 -3.042220324277877808e-02 4.513566493988037109e-01 2.114186882972717285e-01 -4.638594761490821838e-02 -2.106973677873611450e-01 8.330298960208892822e-02 1.089896857738494873e-01 1.131149660795927048e-02 2.340545207262039185e-01 -7.748270779848098755e-02 7.686118036508560181e-02 -7.121937721967697144e-02 -9.088443964719772339e-02 3.582227975130081177e-02
4.963596817106008530e-03 3.829159960150718689e-02 3.747895061969757080e-01 -1.188105195760726929e-01 1.017107516527175903e-01 1.126220524311065674e-01 -1.121113374829292297e-01 2.358882427215576172e-01 1.105847656726837158e-01 5.420282483100891113e-01 1.511896699666976929e-01 1.787658333778381348e-01 1.212556883692741394e-01 1.483128517866134644e-01 -3.614344820380210876e-02 1.275717467069625854e-01 3.338074748171493411e-05 -4.047627374529838562e-02 -1.426527351140975952e-01 5.860261991620063782e-02 1.919703781604766846e-01 -5.597244948148727417e-02 -2.813324332237243652e-01 -1.192327141761779785e-01 -3.111588209867477417e-02 1.025559827685356140e-01 1.307639181613922119e-01 7.398597896099090576e-02 -6.339599192142486572e-02 -1.602493673563003540e-01 -3.335009813308715820e-01 -6.174286454916000366e-02
-6.689185649156570435e-02 -1.524862647056579590e-01 3.747360780835151672e-02 -3.595194816589355469e-01 1.361324079334735870e-02 -3.420924022793769836e-02 -1.333755403757095337e-01 1.955762654542922974e-01 4.549884796142578125e-02 1.796921938657760620e-01 4.454827308654785156e-02 -4.815229028463363647e-02 -1.018790571833960712e-04 2.478412091732025146e-01 1.076306924223899841e-01 -3.188872337341308594e-01 2.002080231904983521e-01 2.099127173423767090e-01 -1.704464107751846313e-01 -9.990641474723815918e-02 -3.662011027336120605e-02 -1.069685220718383789e-01 -2.991490960121154785e-01 -1.850175857543945312e-02 3.373410701751708984e-01 -1.009425893425941467e-01 2.126567363739013672e-01 -5.957145709544420242e-03 2.553650550544261932e-02 -2.054702937602996826e-01 -3.607476949691772461e-01 -5.298359319567680359e-02
2.244053035974502563e-02 1.351934224367141724e-01 1.607324481010437012e-01 -1.495936363935470581e-01 6.598300486803054810e-02 4.581838846206665039e-01 -2.884669974446296692e-02 1.317654103040695190e-01 2.358188182115554810e-01 -6.590020656585693359e-02 6.575121730566024780e-02 -5.600058659911155701e-02 1.063029095530509949e-01 -5.133052400196902454e-05 -1.000897306948900223e-02 -2.253945171833038330e-01 8.172131329774856567e-02 2.330067008733749390e-01 2.133160233497619629e-01 1.854160130023956299e-01 4.593138992786407471e-01 1.579218655824661255e-01 -6.493704020977020264e-02 -6.684157252311706543e-02 7.335565984249114990e-02 -9.658938646316528320e-02 -2.184490263462066650e-01 5.472566187381744385e-02 9.385529160499572754e-02 -3.202960193157196045e-01 -7.078500837087631226e-02 -6.023933738470077515e-02
-1.449825465679168701e-01 1.808070577681064606e-02 -1.447270661592483521e-01 -2.444665879011154175e-03 -5.342315416783094406e-04 2.125044763088226318e-01 1.729720830917358398e-01 -3.920601680874824524e-02 -1.707325130701065063e-01 1.227916255593299866e-01 -1.337193399667739868e-01 -2.472511082887649536e-01 6.115427985787391663e-02 1.592452228069305420e-01 7.661899924278259277e-02 -1.237528845667839050e-01 1.762982010841369629e-01 5.563030391931533813e-02 -2.162878960371017456e-01 9.014137834310531616e-02 3.158153891563415527e-01 -3.054095804691314697e-01 -3.016144931316375732e-01 4.536708444356918335e-02 6.621463224291801453e-03 1.277704685926437378e-01 -6.707738339900970459e-02 -3.380396068096160889e-01 -3.486407175660133362e-02 -3.521129116415977478e-02 -4.144663810729980469e-01 -1.518495082855224609e-01
-2.071319073438644409e-01 7.847882062196731567e-02 -1.074034944176673889e-01 -2.880144417285919189e-01 9.164028614759445190e-02 2.184903621673583984e-01 6.806599348783493042e-02 2.585259675979614258e-01 4.988827183842658997e-02 -1.772338598966598511e-01 -4.409056529402732849e-02 -6.895176321268081665e-02 2.459467649459838867e-01 -9.047272056341171265e-02 -3.364936709403991699e-01 -2.991358004510402679e-02 1.499333530664443970e-01 2.028654366731643677e-01 -1.819237768650054932e-01 1.228597089648246765e-01 3.900489807128906250e-01 -2.309292405843734741e-01 -1.088900789618492126e-01 -1.927341334521770477e-02 -8.086688816547393799e-02 9.478487074375152588e-02 7.854723930358886719e-02 4.673686996102333069e-02 -1.522388458251953125e-01 -1.355067044496536255e-01 -3.309764266014099121e-01 3.108108416199684143e-02
-1.415463089942932129e-01 7.854178547859191895e-02 1.144995167851448059e-01 -6.278480868786573410e-04 3.127579987049102783e-01 2.873235642910003662e-01 -2.180349677801132202e-01 -9.388407319784164429e-02 1.185115054249763489e-01 4.835961759090423584e-01 -1.170517876744270325e-01 -6.462650001049041748e-02 -2.484894543886184692e-02 1.366966515779495239e-01 6.685137003660202026e-02 -1.637698262929916382e-01 1.471015065908432007e-01 1.496050227433443069e-02 8.836512453854084015e-03 1.196103468537330627e-01 2.191657572984695435e-01 2.770400978624820709e-02 -2.240388244390487671e-01 2.825181782245635986e-01 2.358638197183609009e-01 -1.004313156008720398e-01 -4.864431917667388916e-02 5.229376256465911865e-02 -2.407501488924026489e-01 -4.217420518398284912e-02 -6.420271843671798706e-02 2.404985278844833374e-01
1.666616834700107574e-02 1.071406900882720947e-01 -1.336709856986999512e-01 -1.914700418710708618e-01 5.977977998554706573e-03 -2.188317328691482544e-01 6.320267170667648315e-02 6.356844305992126465e-02 3.436271250247955322e-01 9.951485693454742432e-02 5.655493959784507751e-02 3.441197872161865234e-01 -5.780505016446113586e-04 2.930983714759349823e-02 -1.729394495487213135e-02 3.438063338398933411e-02 -1.980873197317123413e-01 1.151750609278678894e-01 -6.166060268878936768e-02 -3.181603923439979553e-02 2.187628000974655151e-01 6.578313559293746948e-02 -4.377325475215911865e-01 6.030856072902679443e-02 -1.175437197089195251e-01 -1.153785884380340576e-01 -1.462489217519760132e-01 -1.765313744544982910e-01 -3.667453527450561523e-01 -4.920566827058792114e-02 -3.220912516117095947e-01 -2.681770734488964081e-02
1.763453148305416107e-02 -6.022253632545471191e-02 1.420217454433441162e-01 -2.048562318086624146e-01 1.070318147540092468e-01 1.072768121957778931e-01 -3.863095864653587341e-02 4.883270263671875000e-01 -1.603018119931221008e-02 3.052794039249420166e-01 3.320219516754150391e-01 -3.389413654804229736e-01 -1.030484065413475037e-01 3.511463850736618042e-02 -2.611727118492126465e-01 -6.618039309978485107e-02 6.780757009983062744e-02 -1.191871613264083862e-02 7.122579962015151978e-02 3.186386451125144958e-02 1.601262092590332031e-01 -7.734201382845640182e-03 -2.859330773353576660e-01 1.177938189357519150e-02 4.161212593317031860e-02 -1.697775274515151978e-01 2.346318662166595459e-01 -3.447097539901733398e-02 -1.213736832141876221e-01 -1.804154366254806519e-01 -1.049364879727363586e-01 -6.690780818462371826e-02
7.936652749776840210e-02 -7.447557151317596436e-02 -9.859866648912429810e-02 2.508657053112983704e-02 4.324558675289154053e-01 2.955422103404998779e-01 -5.002244934439659119e-02 -3.455100581049919128e-02 6.907874345779418945e-02 3.794103488326072693e-02 1.934594362974166870e-01 3.946375101804733276e-02 -3.633214905858039856e-02 2.352559715509414673e-01 -1.187988370656967163e-01 -1.067026797682046890e-02 1.965873092412948608e-01 2.302429527044296265e-01 -3.000122010707855225e-01 1.022869050502777100e-01 3.592696189880371094e-01 -9.324464946985244751e-02 -1.498316079378128052e-01 -1.039269417524337769e-01 3.449589908123016357e-01 -1.676178723573684692e-02 -2.611703574657440186e-01 1.256380975246429443e-01 1.129415631294250488e-01 5.704435054212808609e-03 1.990161137655377388e-03 6.666007637977600098e-02
-1.443001478910446167e-01 1.756590604782104492e-01 -1.649270504713058472e-01 -1.191565766930580139e-01 6.347726285457611084e-02 7.525401562452316284e-02 1.653076410293579102e-01 6.018921267241239548e-03 2.347369864583015442e-02 -1.054248362779617310e-01 -2.817495465278625488e-01 2.232117392122745514e-02 2.150343954563140869e-01 1.676861755549907684e-02 2.931548282504081726e-02 -4.248878359794616699e-02 1.939533054828643799e-01 1.468385905027389526e-01 -1.782934665679931641e-01 1.065750271081924438e-01 3.295069634914398193e-01 -3.133352696895599365e-01 -3.145903944969177246e-01 1.592605374753475189e-02 -1.606499426998198032e-03 1.372134983539581299e-01 -1.043028980493545532e-01 -3.732585310935974121e-01 -1.247722953557968140e-01 -6.631305068731307983e-02 -3.408480286598205566e-01 -1.251392960548400879e-01
1.219514831900596619e-01 1.986402571201324463e-01 -1.158361416310071945e-02 -1.353433579206466675e-01 1.039533615112304688e-01 4.058699905872344971e-01 -3.402272239327430725e-02 1.126419287174940109e-02 3.132748603820800781e-01 -1.591544598340988159e-01 2.256888598203659058e-01 -8.932227641344070435e-02 -1.411705464124679565e-01 -1.552171558141708374e-01 2.498636245727539062e-01 1.773805916309356689e-01 -8.873776346445083618e-02 1.322218775749206543e-01 -9.293729811906814575e-02 5.725659057497978210e-02 2.270362824201583862e-01 -1.151902228593826294e-01 -1.502765268087387085e-01 1.110620647668838501e-01 5.456688627600669861e-02 -2.126793712377548218e-01 4.948096349835395813e-02 -3.818146288394927979e-01 -7.547868788242340088e-02 -2.610665559768676758e-01 -1.509168297052383423e-01 -4.477906040847301483e-03
-1.951238662004470825e-01 1.704292893409729004e-01 -2.400643192231655121e-03 -2.629049420356750488e-01 -1.625234037637710571e-01 8.252323418855667114e-02 8.358765393495559692e-02 1.879381537437438965e-01 -8.155135065317153931e-02 2.318301647901535034e-01 3.107485473155975342e-01 3.640981391072273254e-02 6.320989876985549927e-02 9.766994975507259369e-03 1.035724878311157227e-01 5.937802791595458984e-02 9.425786137580871582e-02 -2.184379845857620239e-01 2.205336689949035645e-01 8.657711744308471680e-02 3.564892411231994629e-01 -1.235196292400360107e-01 -7.833847403526306152e-02 1.484638452529907227e-01 3.777751922607421875e-01 -1.479869037866592407e-01 5.208808928728103638e-02 -1.201378628611564636e-01 5.614161863923072815e-02 -2.930134832859039307e-01 -2.272014021873474121e-01 7.716196030378341675e-02
-2.159594297409057617e-01 -2.220731377601623535e-01 3.006842173635959625e-02 -2.083950936794281006e-01 2.110235095024108887e-01 -3.632075339555740356e-02 -5.295827239751815796e-02 -8.030781894922256470e-02 -2.192949131131172180e-02 2.294716984033584595e-01 1.829653680324554443e-01 -2.661962760612368584e-03 2.115717977285385132e-01 -3.413751721382141113e-02 3.863590955734252930e-02 1.350210458040237427e-01 -9.123273193836212158e-02 -1.510129123926162720e-01 -1.896121203899383545e-01 -9.762077825143933296e-04 2.213437557220458984e-01 -1.302953362464904785e-01 -1.514493525028228760e-01 5.916708707809448242e-02 1.899793744087219238e-01 1.706241816282272339e-01 1.633684933185577393e-01 -3.893327713012695312e-01 -1.131702885031700134e-01 -1.440002173185348511e-01 -4.378680884838104248e-01 -1.552404165267944336e-01
7.019765675067901611e-03 1.773605197668075562e-01 -2.945655211806297302e-02 -2.883715629577636719e-01 1.126188859343528748e-01 1.718072146177291870e-01 -1.162290796637535095e-01 9.588386118412017822e-02 1.749384589493274689e-02 2.210174947977066040e-01 -1.837659329175949097e-01 1.799461841583251953e-01 8.102172613143920898e-02 8.004162460565567017e-02 -1.289618387818336487e-02 1.347221434116363525e-01 -3.379271179437637329e-02 5.628717690706253052e-02 7.246742025017738342e-03 2.541192173957824707e-01 1.938005983829498291e-01 -2.471219450235366821e-01 1.316634416580200195e-01 1.548840105533599854e-02 4.000735580921173096e-01 2.055132295936346054e-03 -3.211214542388916016e-01 -2.487421184778213501e-01 -2.678954973816871643e-02 -2.721877396106719971e-01 -2.965975403785705566e-01 8.267072844319045544e-04
9.258819743990898132e-03 2.276396751403808594e-01 3.466956913471221924e-01 1.243833750486373901e-01 4.485806450247764587e-02 6.459166854619979858e-02 1.119447275996208191e-01 2.386268228292465210e-01 -1.792160980403423309e-02 -3.439524397253990173e-02 8.360426127910614014e-02 -1.948786228895187378e-01 3.516367077827453613e-01 -1.018006429076194763e-01 3.502739127725362778e-03 -1.314964592456817627e-01 3.438799828290939331e-02 8.358740806579589844e-02 -1.575315743684768677e-01 8.082272857427597046e-02 3.305281400680541992e-01 -8.504728972911834717e-02 -1.729428023099899292e-01 2.547472715377807617e-01 3.018172681331634521e-01 -1.109794154763221741e-02 -2.192115038633346558e-01 -1.329650264233350754e-02 -1.047853305935859680e-01 -3.145109862089157104e-02 -3.666049242019653320e-01 -4.857006296515464783e-02
-5.375153198838233948e-02 2.925967331975698471e-03 -7.078920304775238037e-02 3.480779752135276794e-02 3.138164281845092773e-01 -4.490925744175910950e-02 2.503571808338165283e-01 -2.623668499290943146e-02 2.530703842639923096e-01 1.024901494383811951e-01 1.478374749422073364e-01 -9.615819156169891357e-02 2.601024210453033447e-01 2.883193194866180420e-01 1.599370688199996948e-01 -1.531234383583068848e-01 9.488876909017562866e-02 1.352493166923522949e-01 -3.423324227333068848e-01 8.615314960479736328e-02 4.277759492397308350e-01 2.088811695575714111e-01 3.007269278168678284e-02 2.717731893062591553e-01 9.834551811218261719e-02 -1.064604669809341431e-01 -4.248483851552009583e-02 -1.644718945026397705e-01 -3.652365505695343018e-02 -2.710310555994510651e-02 -8.420482277870178223e-02 9.610619395971298218e-02
1.363766491413116455e-01 1.646874696016311646e-01 -1.096045877784490585e-02 -5.179353952407836914e-01 8.149382472038269043e-02 7.447489351034164429e-02 1.837801635265350342e-01 -7.498352229595184326e-02 6.803260743618011475e-02 3.590430021286010742e-01 8.305486291646957397e-02 1.322663724422454834e-01 -7.658183574676513672e-02 1.988898962736129761e-01 7.729526609182357788e-02 4.202223196625709534e-02 -1.016203984618186951e-01 -3.922202740795910358e-04 3.333092108368873596e-02 2.605041563510894775e-01 1.617760360240936279e-01 -2.494954168796539307e-01 -2.697903811931610107e-01 5.804538261145353317e-03 1.329457312822341919e-01 -1.592387706041336060e-01 -2.384525239467620850e-01 1.743235737085342407e-01 -1.508460491895675659e-01 -4.552296549081802368e-02 -3.565029427409172058e-02 1.621843278408050537e-01
-5.782608315348625183e-02 1.654488146305084229e-01 -4.742884263396263123e-02 -2.441813796758651733e-01 1.680251583456993103e-02 -7.881187647581100464e-02 -9.041750431060791016e-02 -8.123196661472320557e-02 -1.024629399180412292e-01 7.390070706605911255e-02 2.805548310279846191e-01 -2.709311898797750473e-03 -1.266133487224578857e-01 8.584056980907917023e-03 -6.206494197249412537e-02 -1.329181622713804245e-02 -3.104788064956665039e-01 2.024708986282348633e-01 4.444205015897750854e-02 -9.807512164115905762e-02 4.934198856353759766e-01 3.673614263534545898e-01 -1.112035065889358521e-01 2.876067347824573517e-02 2.691557705402374268e-01 -5.936464760452508926e-03 -1.579943001270294189e-01 -1.028812527656555176e-01 -4.870289936661720276e-02 -1.168378368020057678e-01 -2.954752743244171143e-01 1.392039507627487183e-01
-3.673164844512939453e-01 -8.521245792508125305e-03 -9.298673272132873535e-02 -8.242039941251277924e-03 1.764424145221710205e-01 9.973886609077453613e-02 -1.040401905775070190e-01 2.891417965292930603e-02 -1.689751744270324707e-01 2.682789862155914307e-01 2.198563218116760254e-01 -1.604272276163101196e-01 -6.298194639384746552e-03 2.988035976886749268e-01 -7.622319459915161133e-02 5.033918470144271851e-02 1.382526457309722900e-01 4.086712002754211426e-02 -3.545686230063438416e-02 1.963452398777008057e-01 2.196301966905593872e-01 -2.983182668685913086e-01 -1.160939782857894897e-01 -9.457055479288101196e-02 1.540918350219726562e-01 1.398619264364242554e-02 9.490140527486801147e-02 -3.899226486682891846e-01 -5.602508038282394409e-02 1.422852724790573120e-01 -3.200712203979492188e-01 1.495464239269495010e-02
1.258186101913452148e-01 -7.905831187963485718e-02 1.026067808270454407e-01 -1.966615468263626099e-01 1.488139182329177856e-01 6.190667673945426941e-02 -4.576839040964841843e-03 -7.300506532192230225e-02 4.030410349369049072e-01 1.737520247697830200e-01 1.558939665555953979e-01 1.207906976342201233e-01 -3.042448163032531738e-01 2.638109624385833740e-01 2.728464081883430481e-02 -1.428568065166473389e-01 4.946086928248405457e-02 1.279289871454238892e-01 1.427800953388214111e-01 -6.534855812788009644e-02 3.128697276115417480e-01 6.712742894887924194e-02 -1.863722950220108032e-01 -6.916429847478866577e-02 7.571233808994293213e-02 1.766123995184898376e-02 1.871207356452941895e-02 -4.495250806212425232e-02 3.489744663238525391e-02 -2.166166454553604126e-01 -4.724894464015960693e-01 1.317770034074783325e-01
-3.492718338966369629e-01 -2.185029722750186920e-02 2.471950948238372803e-01 -3.374534547328948975e-01 1.760571151971817017e-01 4.581514373421669006e-02 -1.028239354491233826e-01 1.364706009626388550e-01 -1.222899556159973145e-02 7.805507630109786987e-02 1.386359930038452148e-01 -1.270907521247863770e-01 -3.799040988087654114e-02 -2.004403248429298401e-02 1.223661843687295914e-02 -3.246509134769439697e-01 -1.004742607474327087e-01 1.194807365536689758e-01 -7.422224432229995728e-02 -4.060339182615280151e-02 1.634751558303833008e-01 -2.521288990974426270e-01 -2.737383544445037842e-01 9.741549193859100342e-02 3.093092739582061768e-01 -1.470725238323211670e-01 3.076827824115753174e-01 2.692817896604537964e-02 -9.772908687591552734e-02 -1.729378104209899902e-01 -4.368510469794273376e-02 -1.759124845266342163e-01
3.277767077088356018e-02 1.521558165550231934e-01 -2.925798110663890839e-02 -8.531384915113449097e-02 -1.069029234349727631e-02 1.163305714726448059e-01 -2.741760015487670898e-01 1.893119663000106812e-01 1.743695586919784546e-01 -1.450497061014175415e-01 -1.585541665554046631e-01 -3.538846224546432495e-02 4.001843556761741638e-02 3.708647787570953369e-01 -1.492059323936700821e-02 1.092846617102622986e-01 2.068007886409759521e-01 -4.274886474013328552e-02 -2.148124277591705322e-01 2.199136838316917419e-02 2.152659446001052856e-01 3.385721519589424133e-02 -2.308799773454666138e-01 2.659279406070709229e-01 4.028095602989196777e-01 8.228243887424468994e-02 1.181115880608558655e-01 1.102977665141224861e-03 -2.548690736293792725e-01 -9.294848144054412842e-02 -2.102453708648681641e-01 -2.243388891220092773e-01
2.230071276426315308e-01 -1.930886358022689819e-01 -1.317658424377441406e-01 -8.124320209026336670e-02 1.215717419981956482e-01 2.830721139907836914e-01 3.615355491638183594e-01 1.060516983270645142e-01 1.931683123111724854e-01 -5.504157021641731262e-02 3.115565776824951172e-01 7.226934283971786499e-02 1.171026229858398438e-01 1.210013180971145630e-01 1.636175960302352905e-01 -2.401705831289291382e-02 -1.610380969941616058e-02 2.839143276214599609e-01 -2.150363475084304810e-01 1.103336513042449951e-01 1.136146038770675659e-01 4.997283220291137695e-02 -3.076883554458618164e-01 1.680236458778381348e-01 3.258299231529235840e-01 7.239685952663421631e-02 6.652422249317169189e-02 4.931534826755523682e-02 -8.377871662378311157e-02 -9.958296082913875580e-03 -1.480883359909057617e-01 1.700559556484222412e-01
3.808103874325752258e-02 -3.971644490957260132e-02 -2.421377897262573242e-01 2.880872227251529694e-02 1.666270792484283447e-01 4.097692370414733887e-01 -2.964606322348117828e-02 1.072213128209114075e-01 -2.319170385599136353e-01 1.169101968407630920e-01 1.819653958082199097e-01 3.562444075942039490e-02 -3.912001103162765503e-02 2.942651696503162384e-02 -3.713775426149368286e-02 5.723208561539649963e-02 1.736074835062026978e-01 1.713594496250152588e-01 -3.014671504497528076e-01 1.381968855857849121e-01 4.899530410766601562e-01 -2.699676342308521271e-02 -1.739504933357238770e-01 -8.953336626291275024e-03 1.881210356950759888e-01 3.418564796447753906e-01 3.742754831910133362e-02 -8.450427651405334473e-02 -8.259543217718601227e-03 -8.565045893192291260e-02 -3.755097463726997375e-02 -1.017768904566764832e-01
2.272441536188125610e-01 -1.452552378177642822e-01 -1.180461570620536804e-01 -2.323987036943435669e-01 2.355008870363235474e-01 2.436235249042510986e-01 2.027613855898380280e-02 -3.014301322400569916e-02 -8.625441044569015503e-02 -1.328645646572113037e-01 1.468442529439926147e-01 1.459499299526214600e-01 2.234353721141815186e-01 5.280507355928421021e-02 -2.704041898250579834e-01 1.198094058781862259e-02 -1.315105259418487549e-01 1.438286900520324707e-01 -1.899822652339935303e-01 -7.826797664165496826e-02 3.561196327209472656e-01 -1.665755361318588257e-01 -1.706113517284393311e-01 -2.512201294302940369e-02 1.520924270153045654e-01 -1.297386288642883301e-01 3.046016693115234375e-01 -2.371098548173904419e-01 -2.238901257514953613e-01 4.455248638987541199e-02 -1.980667114257812500e-01 6.659272313117980957e-02
1.928343772888183594e-01 -1.686184667050838470e-02 1.645798981189727783e-01 -1.088702157139778137e-01 1.226597130298614502e-01 1.484150588512420654e-01 -1.024766564369201660e-01 1.756580471992492676e-01 -2.624151408672332764e-01 4.060897603631019592e-02 1.517293155193328857e-01 -1.929805129766464233e-01 1.096020266413688660e-01 2.363816350698471069e-01 -2.476152032613754272e-01 8.070145547389984131e-02 -1.535250693559646606e-01 2.050432413816452026e-01 3.612420056015253067e-03 3.620544373989105225e-01 3.482492268085479736e-01 2.533931136131286621e-01 2.357019111514091492e-02 -8.598311245441436768e-02 1.555812358856201172e-01 -1.822844594717025757e-01 1.025705486536026001e-01 -1.969553530216217041e-01 -3.605417162179946899e-02 -9.785514324903488159e-02 -1.515402346849441528e-01 2.189614325761795044e-01
2.681539654731750488e-01 2.846122384071350098e-01 1.256095319986343384e-01 -2.459967732429504395e-01 3.057805001735687256e-01 -3.513420000672340393e-02 -2.688077390193939209e-01 -3.000113740563392639e-02 -9.332798421382904053e-02 2.447954714298248291e-01 2.359596639871597290e-01 -9.713458828628063202e-03 9.624213725328445435e-02 -1.052467599511146545e-01 -2.337156981229782104e-01 -8.905526250600814819e-02 -7.876077434048056602e-04 1.690631657838821411e-01 7.811256498098373413e-02 5.839264765381813049e-02 2.375291287899017334e-01 -1.252494901418685913e-01 -2.307242453098297119e-01 1.355185508728027344e-01 2.031322419643402100e-01 -3.279042243957519531e-02 -3.224797546863555908e-02 -1.075413450598716736e-01 2.543323934078216553e-01 -2.988576292991638184e-01 -5.007867515087127686e-02 -4.849249497056007385e-02
8.292974531650543213e-02 -4.285106435418128967e-02 2.299819290637969971e-01 -4.867089092731475830e-01 1.571448743343353271e-01 1.607835292816162109e-01 -8.493369072675704956e-02 1.313360780477523804e-01 1.264670342206954956e-01 2.562755942344665527e-01 8.501728298142552376e-04 -1.235042810440063477e-01 -2.320308536291122437e-01 -2.874505519866943359e-02 4.443101212382316589e-02 -5.013176053762435913e-02 -1.750674396753311157e-01 1.463914662599563599e-01 1.238578185439109802e-01 3.584187924861907959e-01 2.322127074003219604e-01 -1.906461566686630249e-01 -1.247788369655609131e-01 -4.197296500205993652e-02 2.367390692234039307e-01 8.984786272048950195e-02 -4.273489862680435181e-02 -1.305717043578624725e-02 2.130137085914611816e-01 -9.032554924488067627e-02 -1.636686325073242188e-01 1.431917548179626465e-01
-1.703121066093444824e-01 4.308106005191802979e-02 6.805949658155441284e-02 -1.735211163759231567e-01 2.037290334701538086e-01 -2.307899296283721924e-01 1.013928577303886414e-01 -1.784055531024932861e-01 -1.699217110872268677e-01 1.977803856134414673e-01 2.440240532159805298e-01 5.854976363480091095e-03 -2.240524813532829285e-02 -9.118036925792694092e-02 3.382690995931625366e-02 -1.468882858753204346e-01 -2.201094478368759155e-01 3.410259261727333069e-02 -2.172082215547561646e-01 5.217624828219413757e-02 2.200512737035751343e-01 -2.052075713872909546e-01 -4.661004245281219482e-01 1.015865504741668701e-01 2.053187787532806396e-01 -8.059125393629074097e-02 7.008450571447610855e-03 -2.324380874633789062e-01 -1.849958747625350952e-01 -4.008180648088455200e-02 -2.741273939609527588e-01 -8.420566469430923462e-02
1.627910882234573364e-02 2.338752597570419312e-01 -4.143152758479118347e-02 -1.510742157697677612e-01 1.867674440145492554e-01 -7.681223005056381226e-02 -1.834868788719177246e-01 -3.774350509047508240e-02 -2.259622067213058472e-01 3.495045006275177002e-02 1.357975751161575317e-01 -1.193799898028373718e-01 -9.551217406988143921e-02 5.735101178288459778e-02 -2.582663297653198242e-01 -1.331519782543182373e-01 -2.206375747919082642e-01 1.618589162826538086e-01 1.677013002336025238e-02 6.074748188257217407e-02 6.121668815612792969e-01 1.094344928860664368e-01 -9.281384944915771484e-02 -1.424903869628906250e-01 3.225635588169097900e-01 -5.364629626274108887e-02 -9.618078172206878662e-02 -5.029645934700965881e-02 -7.323393225669860840e-02 -6.287202984094619751e-02 -6.378729827702045441e-03 2.006295174360275269e-01
-5.935038905590772629e-03 1.513325423002243042e-01 -2.028131484985351562e-01 -2.691544592380523682e-01 2.872538864612579346e-01 3.639302849769592285e-01 -2.604554295539855957e-01 3.760219737887382507e-02 9.721311181783676147e-02 3.201198577880859375e-01 5.247618630528450012e-02 -7.040491700172424316e-02 -6.276535242795944214e-02 1.106628701090812683e-01 2.178811281919479370e-01 4.633122682571411133e-02 3.851402318105101585e-03 1.400220543146133423e-01 -1.224253848195075989e-01 1.674681343138217926e-02 2.726204097270965576e-01 3.482171893119812012e-02 8.446552790701389313e-03 -8.278928697109222412e-03 2.248520851135253906e-01 -8.974348753690719604e-02 -4.315237998962402344e-01 -1.559144109487533569e-01 -4.001599550247192383e-02 6.851059198379516602e-02 -6.255858391523361206e-02 6.265717744827270508e-02
-2.418244183063507080e-01 4.093769565224647522e-02 1.675708442926406860e-01 -3.726310133934020996e-01 7.957317866384983063e-03 6.981862336397171021e-02 -1.667401753365993500e-02 2.411275058984756470e-01 2.637101113796234131e-01 1.959915608167648315e-01 2.984868735074996948e-02 -2.313606441020965576e-01 -1.401243382133543491e-03 -1.064459159970283508e-01 3.198509337380528450e-03 1.631418168544769287e-01 -9.824882261455059052e-03 4.431387782096862793e-02 -6.460563093423843384e-02 -1.370467990636825562e-01 2.392168045043945312e-01 5.368896201252937317e-02 -3.509713113307952881e-01 1.474179793149232864e-02 -6.353233009576797485e-02 1.413273531943559647e-02 3.051430583000183105e-01 -1.769540458917617798e-01 -2.082465440034866333e-01 -3.549918830394744873e-01 -5.083670094609260559e-02 8.215410634875297546e-03
-1.560510396957397461e-01 6.993996351957321167e-02 -2.283404022455215454e-01 -8.178783208131790161e-02 2.175051718950271606e-02 1.957314759492874146e-01 4.500624537467956543e-02 5.364099144935607910e-02 -3.135645017027854919e-02 -8.460020273923873901e-02 1.700747609138488770e-01 -9.003370255231857300e-02 3.261316418647766113e-01 3.715501725673675537e-02 -2.500118613243103027e-01 6.516292691230773926e-03 1.989314258098602295e-01 2.082124948501586914e-01 -1.784148961305618286e-01 1.069419085979461670e-01 4.809735417366027832e-01 -2.005818188190460205e-01 -2.111166529357433319e-02 -1.431851238012313843e-01 -3.749962523579597473e-02 8.521535992622375488e-02 1.162469834089279175e-01 -1.455478277057409286e-02 -2.095627039670944214e-01 -2.496784925460815430e-01 -3.120703697204589844e-01 -8.961395919322967529e-02
2.047501206398010254e-01 -3.387917205691337585e-02 -2.082619369029998779e-01 -4.015374183654785156e-02 2.385389357805252075e-01 1.011415198445320129e-01 -1.574744135141372681e-01 3.164091706275939941e-01 -1.335676014423370361e-01 4.714349284768104553e-02 7.316108793020248413e-02 9.504111856222152710e-02 -1.403966993093490601e-01 7.711156737059354782e-03 3.027012348175048828e-01 -1.542551815509796143e-01 -1.104036867618560791e-01 1.920417100191116333e-01 -5.291852355003356934e-02 -5.226361006498336792e-02 3.303433656692504883e-01 -1.952967643737792969e-01 -4.860396087169647217e-01 9.002766571938991547e-03 1.782163083553314209e-01 -1.557731628417968750e-01 1.641352573642507195e-04 -1.075361892580986023e-01 4.680003225803375244e-02 -9.300349652767181396e-02 1.099225953221321106e-01 1.468406170606613159e-01
-2.602325938642024994e-02 2.565636038780212402e-01 1.789318472146987915e-01 -2.870850563049316406e-01 2.374231219291687012e-01 4.267989471554756165e-02 -1.785706728696823120e-01 -5.948817357420921326e-03 1.987716555595397949e-02 1.214226558804512024e-01 7.436453551054000854e-02 -2.579104304313659668e-01 1.255885884165763855e-02 -8.154182136058807373e-02 -2.740853726863861084e-01 -1.163983996957540512e-02 -1.718742027878761292e-02 4.638824239373207092e-02 -1.387710273265838623e-01 2.542147338390350342e-01 1.958159208297729492e-01 1.501443982124328613e-01 -4.842926859855651855e-01 -2.020780146121978760e-01 1.786365211009979248e-01 -8.458335697650909424e-02 1.581960022449493408e-01 -1.424742192029953003e-01 1.120092421770095825e-01 -1.751149296760559082e-01 -4.456616472452878952e-03 9.738790988922119141e-02
1.828938275575637817e-01 -1.181492060422897339e-01 -1.448394805192947388e-01 -2.209574878215789795e-01 2.089165598154067993e-01 8.007618784904479980e-02 1.004164367914199829e-01 -8.753512054681777954e-02 -3.123861923813819885e-02 2.779989242553710938e-01 1.414314843714237213e-02 -1.976688951253890991e-01 8.860443532466888428e-02 4.680447652935981750e-02 -1.756177470088005066e-02 2.729992009699344635e-02 7.702414691448211670e-02 2.256092131137847900e-01 2.694555744528770447e-02 2.240886986255645752e-01 4.639508724212646484e-01 1.229114532470703125e-01 6.015701964497566223e-02 1.189596652984619141e-01 3.973584771156311035e-01 2.366272509098052979e-01 -2.515080571174621582e-01 1.000108495354652405e-01 -4.027379304170608521e-02 -1.185813173651695251e-01 -1.347759664058685303e-01 -9.728211164474487305e-02
2.529904060065746307e-02 1.999958753585815430e-01 8.148110657930374146e-02 -1.719221025705337524e-01 1.244529038667678833e-01 4.004469215869903564e-01 -2.041238844394683838e-01 -5.768969655036926270e-03 1.566999852657318115e-01 -1.602903902530670166e-01 1.084897294640541077e-01 1.719499081373214722e-01 2.138786017894744873e-02 2.518728971481323242e-01 1.285198330879211426e-01 -2.357941865921020508e-01 -1.252939105033874512e-01 1.061919257044792175e-01 8.435232192277908325e-02 2.181274145841598511e-01 3.646661043167114258e-01 -1.868186444044113159e-01 3.753805998712778091e-03 2.489914447069168091e-01 3.691451549530029297e-01 -8.034020662307739258e-03 -1.908202073536813259e-03 4.529145732522010803e-02 5.977549776434898376e-02 1.156043540686368942e-02 -4.792001843452453613e-02 1.485478430986404419e-01
1.582580357789993286e-01 -6.360371410846710205e-02 -8.685313165187835693e-03 -1.760235279798507690e-01 1.195145398378372192e-01 1.071476414799690247e-01 -8.639548718929290771e-02 4.053750038146972656e-01 6.032518669962882996e-02 1.499860286712646484e-01 1.670067459344863892e-01 -1.443517804145812988e-01 2.979761362075805664e-01 -7.365501672029495239e-02 -2.556315436959266663e-02 -4.842325672507286072e-02 1.894662678241729736e-01 -9.794695675373077393e-02 -1.320435851812362671e-01 4.949411377310752869e-02 1.776112616062164307e-01 -1.721013188362121582e-01 -2.772457599639892578e-01 3.209123760461807251e-02 1.506388485431671143e-01 6.111612170934677124e-02 -9.710000455379486084e-02 -4.500007033348083496e-01 -9.775769710540771484e-02 8.057821542024612427e-02 -1.462425589561462402e-01 -2.999776005744934082e-01
2.124048620462417603e-01 1.710738986730575562e-01 7.818786054849624634e-02 -2.638027071952819824e-01 -4.410364478826522827e-02 -3.551619872450828552e-02 5.834534019231796265e-02 -1.155192404985427856e-01 2.227441817522048950e-01 -2.169083431363105774e-02 -2.144943177700042725e-02 3.139132633805274963e-02 2.489892840385437012e-01 3.221751749515533447e-01 -4.899849370121955872e-02 -1.112455315887928009e-02 4.916829615831375122e-02 7.826613634824752808e-02 -1.213337853550910950e-01 -6.803391128778457642e-02 3.349142372608184814e-01 -1.519461274147033691e-01 -1.737081259489059448e-01 2.624021470546722412e-01 3.807746171951293945e-01 8.582206070423126221e-02 2.443997859954833984e-01 5.364284291863441467e-02 -3.164544105529785156e-01 7.638916373252868652e-02 -7.129775732755661011e-02 1.480045616626739502e-01
-1.152805313467979431e-01 4.600752517580986023e-02 -2.293934486806392670e-02 8.957581967115402222e-02 1.693945527076721191e-01 2.991875112056732178e-01 4.066127538681030273e-02 1.053264737129211426e-01 7.986641675233840942e-02 2.213278226554393768e-02 2.566307187080383301e-01 7.421238347887992859e-03 -1.120239943265914917e-01 -3.246154263615608215e-02 -1.694170981645584106e-01 -1.390084624290466309e-01 8.175557106733322144e-02 1.454229117371141911e-03 -3.647384643554687500e-01 2.326368987560272217e-01 4.158056080341339111e-01 -1.868887245655059814e-02 -1.678864955902099609e-01 9.009789675474166870e-02 3.464084565639495850e-01 3.351843953132629395e-01 4.503652453422546387e-02 -4.399430006742477417e-02 4.661949723958969116e-02 -1.115615069866180420e-01 -8.382833003997802734e-02 -2.221093624830245972e-01
-3.657624870538711548e-02 -4.177153483033180237e-02 2.177865803241729736e-01 -1.253165751695632935e-01 2.432321459054946899e-01 3.930361866950988770e-01 -9.239024668931961060e-02 -1.588666588068008423e-01 1.247353181242942810e-01 5.611935257911682129e-02 1.197444126009941101e-01 -3.027803003787994385e-01 9.651621431112289429e-02 -7.000776380300521851e-02 1.099810674786567688e-01 -1.619464606046676636e-01 1.119970083236694336e-01 2.207373529672622681e-01 -1.613919734954833984e-01 7.394456304609775543e-03 3.501856327056884766e-01 -1.385077685117721558e-01 2.211768878623843193e-03 1.423123180866241455e-01 4.727331921458244324e-02 1.180536076426506042e-01 2.228089570999145508e-01 -3.133261799812316895e-01 2.085379138588905334e-02 -2.514793537557125092e-03 -3.040548861026763916e-01 -5.277052521705627441e-02
-1.334972232580184937e-01 -6.882842630147933960e-02 1.943755149841308594e-01 -1.757986545562744141e-01 -1.575428545475006104e-01 -5.151206627488136292e-02 2.271618098020553589e-01 2.923696674406528473e-02 1.709354966878890991e-01 3.082364797592163086e-01 -1.542200148105621338e-01 2.481764256954193115e-01 -5.795948579907417297e-02 1.543777287006378174e-01 -1.660374104976654053e-01 -9.560196101665496826e-02 -8.493530005216598511e-02 4.647405073046684265e-02 -2.008645236492156982e-01 1.575930416584014893e-01 3.993977606296539307e-01 -2.662891447544097900e-01 -3.103174269199371338e-01 -6.459020078182220459e-02 -6.455256789922714233e-02 6.411444395780563354e-02 -7.681690901517868042e-02 -1.478322148323059082e-01 -2.948892116546630859e-01 -1.327447295188903809e-01 -9.233874082565307617e-02 2.695077098906040192e-02
3.290083110332489014e-01 2.095974087715148926e-01 2.151602357625961304e-01 -1.345410346984863281e-01 2.848212420940399170e-01 5.596644803881645203e-02 -1.987349689006805420e-01 3.009813427925109863e-01 6.687269359827041626e-02 2.623070031404495239e-02 2.990259528160095215e-01 -9.589830040931701660e-02 1.299427300691604614e-01 2.237189561128616333e-01 2.213994413614273071e-01 -1.452825069427490234e-01 2.883161976933479309e-02 -2.495661936700344086e-02 1.443847715854644775e-01 1.069081574678421021e-01 3.515103161334991455e-01 -1.305252686142921448e-02 -1.119443178176879883e-01 2.871919870376586914e-01 4.434098675847053528e-02 -1.285811066627502441e-01 5.553432181477546692e-02 -1.841519474983215332e-01 -9.877067990601062775e-03 3.275085613131523132e-02 -8.473251014947891235e-02 1.092594489455223083e-01
-1.784056308679282665e-03 1.225182227790355682e-02 -1.554582733660936356e-02 -1.220648884773254395e-01 -2.475226856768131256e-02 -1.026813089847564697e-01 -5.015564709901809692e-02 4.143007099628448486e-02 2.035726308822631836e-01 2.456166446208953857e-01 -6.766285747289657593e-02 -3.867130354046821594e-02 2.707768380641937256e-01 3.171344697475433350e-01 1.420944780111312866e-01 3.710480928421020508e-01 -7.302112132310867310e-02 1.019749343395233154e-01 -1.525966823101043701e-01 3.682560324668884277e-01 2.566896080970764160e-01 -2.148779183626174927e-01 -2.875761985778808594e-01 -2.349400967359542847e-01 -4.805567674338817596e-03 8.432910591363906860e-02 4.017295315861701965e-02 -1.403199732303619385e-01 3.928455337882041931e-02 -1.857984513044357300e-01 -2.004787176847457886e-01 -2.073208615183830261e-02
1.134228557348251343e-01 -2.848128089681267738e-03 7.021347433328628540e-02 -4.748402237892150879e-01 1.283566951751708984e-01 2.470381855964660645e-01 8.563182502985000610e-02 2.466091960668563843e-01 -6.662163883447647095e-02 1.681831777095794678e-01 -2.285407111048698425e-02 -3.686376512050628662e-01 1.243583336472511292e-01 1.487312372773885727e-02 1.826958032324910164e-03 9.168685227632522583e-02 1.828899234533309937e-02 2.053903192281723022e-01 -1.292231082916259766e-01 7.605043053627014160e-02 1.248938590288162231e-01 -1.771929413080215454e-01 -3.726539611816406250e-01 -1.798332482576370239e-01 -1.928004622459411621e-02 -5.651828646659851074e-02 2.239237725734710693e-01 -2.112886309623718262e-01 1.596556156873703003e-01 -8.406454324722290039e-02 -5.165687948465347290e-02 -3.241993114352226257e-02
-2.894224524497985840e-01 -7.118096947669982910e-02 -1.265695691108703613e-01 -4.993622750043869019e-02 1.702256202697753906e-01 -3.617681935429573059e-02 4.755924269556999207e-02 -5.058136302977800369e-03 1.448381971567869186e-02 1.748885512351989746e-01 1.469677090644836426e-01 -1.458709090948104858e-01 1.103153303265571594e-01 1.783957779407501221e-01 8.933376520872116089e-03 2.006521970033645630e-01 -1.605479791760444641e-02 2.629110813140869141e-01 -3.868836164474487305e-02 2.300841510295867920e-01 3.026260733604431152e-01 -2.662319839000701904e-01 1.046664789319038391e-01 -1.632928401231765747e-01 1.821642518043518066e-01 -5.653146281838417053e-02 7.957249879837036133e-02 -4.912955164909362793e-01 -3.238124027848243713e-02 -1.402870565652847290e-01 -2.625640034675598145e-01 6.650954484939575195e-02
8.060541749000549316e-02 3.016552329063415527e-01 6.419111043214797974e-02 -1.857370734214782715e-01 1.223639622330665588e-01 1.915806531906127930e-01 -7.921433448791503906e-02 -6.905688345432281494e-02 -2.513343095779418945e-01 2.590160071849822998e-01 3.262168914079666138e-02 4.364454373717308044e-02 1.390756666660308838e-01 -8.897823840379714966e-02 -1.875240951776504517e-01 -1.000960767269134521e-01 2.590768039226531982e-01 3.079127967357635498e-01 3.269294202327728271e-01 5.920179560780525208e-02 2.557688057422637939e-01 4.429666325449943542e-02 -1.727487146854400635e-01 -3.165368223562836647e-03 1.914522349834442139e-01 2.650836668908596039e-02 4.309233650565147400e-02 -2.376400977373123169e-01 9.542429447174072266e-02 -7.383542135357856750e-03 -2.553924024105072021e-01 2.363777309656143188e-01
-1.406950801610946655e-01 2.710238695144653320e-01 1.054450199007987976e-01 -3.514285385608673096e-02 5.022534728050231934e-02 -6.889554858207702637e-02 1.820148080587387085e-01 2.205348759889602661e-01 4.762453585863113403e-02 1.248950883746147156e-01 1.191936656832695007e-01 -1.514727026224136353e-01 3.712537139654159546e-02 2.782911062240600586e-01 -8.014661818742752075e-02 -3.881355747580528259e-02 1.405945718288421631e-01 -1.216926844790577888e-03 -1.347067207098007202e-01 -2.115684151649475098e-01 3.480477929115295410e-01 -1.218329295516014099e-01 -1.667585819959640503e-01 6.749272346496582031e-02 4.025650024414062500e-01 -4.779270291328430176e-02 3.856479227542877197e-01 -1.012920588254928589e-01 -1.657301038503646851e-01 -1.519726365804672241e-01 -1.557667646557092667e-02 -1.960596293210983276e-01
2.445315122604370117e-01 2.326203435659408569e-01 -1.915381848812103271e-01 -1.556137651205062866e-01 4.675438161939382553e-03 1.543329004198312759e-02 1.030584871768951416e-01 -3.044207096099853516e-01 1.478859931230545044e-01 1.652619093656539917e-01 1.154715865850448608e-01 6.784439831972122192e-02 1.134252324700355530e-01 5.820129439234733582e-02 3.526007384061813354e-02 -6.198548153042793274e-02 7.594925910234451294e-02 1.400444190949201584e-02 8.967500925064086914e-02 -2.034446895122528076e-01 3.657360076904296875e-01 -1.579108685255050659e-01 -2.677236497402191162e-01 1.956670135259628296e-01 2.493571341037750244e-01 1.333799958229064941e-01 3.129699826240539551e-01 -1.112082079052925110e-01 -3.003522157669067383e-01 -1.598924212157726288e-02 -1.680481284856796265e-01 -1.141298934817314148e-02
3.194323554635047913e-02 5.863507837057113647e-02 6.496842205524444580e-02 -1.683099865913391113e-01 2.292432337999343872e-01 2.421979010105133057e-01 3.942860662937164307e-02 1.623304188251495361e-01 2.029579877853393555e-01 1.388464272022247314e-01 1.049741730093955994e-01 2.708708941936492920e-01 -1.653864532709121704e-01 -7.838940620422363281e-02 -1.445188373327255249e-01 -2.345563471317291260e-02 -1.515778899192810059e-01 -2.813508175313472748e-02 -1.855810880661010742e-01 6.783445179462432861e-02 3.603641688823699951e-01 1.486234664916992188e-01 -5.369295552372932434e-02 1.865813508629798889e-02 2.940522432327270508e-01 4.186237156391143799e-01 -2.308529913425445557e-01 -1.724842488765716553e-01 -1.912066638469696045e-01 2.556127123534679413e-02 -1.134939417243003845e-01 -1.060080304741859436e-01
9.860563278198242188e-02 -2.174744755029678345e-01 6.003996729850769043e-02 -4.685204476118087769e-02 3.711617290973663330e-01 5.897843465209007263e-02 6.923545897006988525e-02 1.008766219019889832e-01 2.960630059242248535e-01 5.755899474024772644e-02 3.591118380427360535e-02 1.314737945795059204e-01 1.989496201276779175e-01 1.870869696140289307e-01 3.473137319087982178e-02 9.494622796773910522e-02 2.349238656461238861e-02 1.809846311807632446e-01 -9.172325581312179565e-02 5.293608084321022034e-02 5.705861374735832214e-02 -2.275655791163444519e-02 -4.546495079994201660e-01 2.968143820762634277e-01 1.886606514453887939e-01 -6.822644174098968506e-02 -1.527106296271085739e-02 -9.360728412866592407e-02 -3.655334711074829102e-01 -2.315437644720077515e-01 -4.612086340785026550e-02 -7.020702958106994629e-02
9.761725366115570068e-02 -4.421212151646614075e-02 8.221084251999855042e-03 -2.345016747713088989e-01 4.732080996036529541e-01 1.661903262138366699e-01 4.126025736331939697e-01 1.442800164222717285e-01 -1.881552487611770630e-01 3.317880444228649139e-03 1.857195398770272732e-03 9.519633650779724121e-02 -1.002358421683311462e-01 6.771127879619598389e-02 5.688459426164627075e-02 4.119516815990209579e-03 1.034342870116233826e-01 -7.407160475850105286e-03 -1.717741489410400391e-01 1.845470443367958069e-02 2.271025627851486206e-01 9.493150562047958374e-02 -2.090517580509185791e-01 1.691305339336395264e-01 2.803811728954315186e-01 3.212974965572357178e-02 -2.246328443288803101e-01 7.293072529137134552e-03 -2.224328517913818359e-01 -2.270974367856979370e-01 -1.022289618849754333e-01 1.154790297150611877e-01
-1.496817171573638916e-01 1.177111566066741943e-01 1.125188320875167847e-01 -2.242107838392257690e-01 1.445274800062179565e-03 5.713237822055816650e-02 1.017547100782394409e-01 -2.291027270257472992e-02 -1.238863021135330200e-01 1.950719207525253296e-01 9.599752724170684814e-02 -1.578185260295867920e-01 1.077336594462394714e-01 2.860146462917327881e-01 -6.723930686712265015e-02 2.685151398181915283e-01 -2.090145051479339600e-01 2.662558257579803467e-01 -5.232885107398033142e-02 3.441820740699768066e-01 1.826004087924957275e-01 -2.050068229436874390e-01 -3.185389935970306396e-01 -5.007369816303253174e-02 -3.254751488566398621e-02 -2.344824671745300293e-01 3.032241202890872955e-02 -2.939803600311279297e-01 -6.800866872072219849e-02 2.818138152360916138e-02 -2.412738353013992310e-01 -8.346427232027053833e-02
-9.971623867750167847e-02 1.086291298270225525e-02 -8.491443097591400146e-02 -2.494782805442810059e-01 -1.438737660646438599e-01 -1.519734784960746765e-02 6.971834227442741394e-03 2.097762972116470337e-01 1.843042671680450439e-02 3.275344967842102051e-01 5.129726603627204895e-02 1.281619966030120850e-01 -9.385623782873153687e-02 -1.415476799011230469e-01 -1.433770954608917236e-01 1.223148256540298462e-01 1.501170694828033447e-01 1.132933609187602997e-02 1.564391255378723145e-01 2.092260420322418213e-01 3.459134995937347412e-01 -1.121422043070197105e-03 -1.063348166644573212e-02 2.055855691432952881e-01 3.503611683845520020e-01 -1.243683919310569763e-01 -1.080333143472671509e-01 -2.437893003225326538e-01 3.325976803898811340e-02 -1.937453746795654297e-01 -3.985249102115631104e-01 6.875274330377578735e-02
-2.178967893123626709e-01 7.332070171833038330e-02 -1.958342827856540680e-02 -1.553505361080169678e-01 2.586753070354461670e-01 2.182014584541320801e-01 -7.269228249788284302e-02 -6.620724499225616455e-02 8.937168749980628490e-04 5.228995904326438904e-02 4.339772276580333710e-03 -1.786452382802963257e-01 1.065528765320777893e-01 -3.839626908302307129e-02 -2.953760921955108643e-01 -8.986534550786018372e-03 2.166942134499549866e-02 1.843110024929046631e-01 -1.047472879290580750e-01 6.511267274618148804e-02 1.206578835844993591e-01 -3.205371201038360596e-01 -1.621288210153579712e-01 -9.485407173633575439e-02 1.117030605673789978e-01 1.828248649835586548e-01 -4.568502306938171387e-02 -4.400563240051269531e-01 -1.325804889202117920e-01 6.048752740025520325e-02 -4.305209815502166748e-01 1.146773546934127808e-01
-3.311030566692352295e-02 2.906556129455566406e-01 -3.747867792844772339e-02 -2.704862058162689209e-01 1.150770410895347595e-01 1.633314043283462524e-02 -7.485277950763702393e-02 -5.076050758361816406e-02 -1.295163631439208984e-01 3.129600584506988525e-01 -3.091736137866973877e-02 -4.124021623283624649e-03 5.124654248356819153e-02 3.708636164665222168e-01 3.357207030057907104e-02 -1.923589780926704407e-02 2.159748524427413940e-01 2.597904503345489502e-01 1.168578416109085083e-01 -1.168568208813667297e-01 4.852247536182403564e-01 -1.752622574567794800e-01 -1.569345360621809959e-03 6.502707302570343018e-02 -4.618362337350845337e-02 -6.228731200098991394e-02 -2.274125814437866211e-01 4.298441857099533081e-02 -2.637762129306793213e-01 -5.498004145920276642e-03 -5.652022734284400940e-02 -1.288186609745025635e-01
5.356475338339805603e-02 -1.036710366606712341e-01 1.750548630952835083e-01 -2.488556802272796631e-01 1.543255895376205444e-01 8.271656185388565063e-02 5.547820031642913818e-02 -1.226389482617378235e-01 3.149948120117187500e-01 3.010434508323669434e-01 3.657567501068115234e-01 2.585703134536743164e-01 -9.431744366884231567e-02 4.252660647034645081e-02 3.289002180099487305e-02 3.122171461582183838e-01 1.328331828117370605e-01 4.961268603801727295e-02 -1.538977958261966705e-02 4.632481932640075684e-02 2.761840522289276123e-01 -1.357018947601318359e-01 -5.396633967757225037e-02 1.392095834016799927e-01 1.321939378976821899e-01 -2.163576148450374603e-02 1.558093726634979248e-01 2.740999870002269745e-02 -2.381869591772556305e-02 -2.014129608869552612e-01 -3.419331014156341553e-01 6.917316466569900513e-02
-2.802073955535888672e-01 -2.712077200412750244e-01 -2.061527036130428314e-02 1.113199964165687561e-01 9.825818985700607300e-02 -1.033552065491676331e-01 -9.329907596111297607e-02 -4.181681945919990540e-02 1.809503734111785889e-01 2.476639151573181152e-01 -1.696112938225269318e-02 3.729302063584327698e-02 -6.923793256282806396e-02 2.121696621179580688e-01 6.233565509319305420e-02 -4.727207124233245850e-02 -8.557496964931488037e-02 7.258063554763793945e-02 -6.544170528650283813e-02 1.320714652538299561e-01 5.060582756996154785e-01 -2.924395501613616943e-01 -2.065443098545074463e-01 -8.089705556631088257e-02 8.790915459394454956e-02 -1.374329477548599243e-01 1.470521539449691772e-01 -3.467174479737877846e-03 -1.674228720366954803e-02 -2.258148193359375000e-01 -3.543242812156677246e-01 -4.925147444009780884e-02
-6.912250071763992310e-02 -1.008260920643806458e-01 2.387726753950119019e-01 -2.004245221614837646e-01 1.111622974276542664e-01 5.688919872045516968e-02 -1.974605470895767212e-01 1.457901895046234131e-01 8.236820995807647705e-02 3.846383690834045410e-01 8.261449635028839111e-02 1.646813154220581055e-01 -1.661475514993071556e-03 2.086231708526611328e-01 -2.882620692253112793e-02 1.469034850597381592e-01 2.251647971570491791e-02 -1.477161496877670288e-01 -2.811978757381439209e-01 -6.312440335750579834e-02 3.173098564147949219e-01 -9.279429167509078979e-02 -3.832071721553802490e-01 -9.937095642089843750e-02 1.391253620386123657e-01 -1.173183545470237732e-01 2.126450240612030029e-01 1.324830800294876099e-01 -4.631632566452026367e-02 -2.134926021099090576e-01 -1.905047744512557983e-01 -7.818299531936645508e-02
7.648850232362747192e-02 1.509267184883356094e-02 2.288978248834609985e-01 -3.650944530963897705e-01 8.421270176768302917e-04 1.798402518033981323e-02 -6.324648112058639526e-02 1.589689403772354126e-01 1.001226752996444702e-01 6.364335119724273682e-02 -9.793513268232345581e-02 -2.031715214252471924e-01 1.135118082165718079e-01 3.259305357933044434e-01 2.627768218517303467e-01 3.238990008831024170e-01 -1.205982416868209839e-01 3.780310451984405518e-01 3.453002870082855225e-02 -1.457923501729965210e-01 1.604379266500473022e-01 9.273681789636611938e-02 -2.451466619968414307e-01 1.562113910913467407e-01 2.591047883033752441e-01 3.626640141010284424e-02 1.033105626702308655e-01 -5.394861847162246704e-02 -9.822894632816314697e-02 -1.081435009837150574e-01 -2.055514603853225708e-02 1.344477832317352295e-01
7.544985413551330566e-02 -2.302758097648620605e-01 -6.234132125973701477e-02 -2.074038237333297729e-01 -5.887895822525024414e-02 7.652708888053894043e-02 -2.084913253784179688e-01 -4.900816828012466431e-03 -7.502457499504089355e-02 -2.497275173664093018e-02 -2.037759721279144287e-01 8.335373550653457642e-02 9.625586867332458496e-02 2.140743434429168701e-01 -6.645374745130538940e-02 -6.672699749469757080e-02 -8.798992633819580078e-02 2.722456753253936768e-01 1.217193230986595154e-01 1.785730719566345215e-01 2.919940948486328125e-01 -1.909774392843246460e-01 -4.268746972084045410e-01 -2.062399238348007202e-01 6.460618227720260620e-02 2.162706368835642934e-04 -1.388985961675643921e-01 -2.206290811300277710e-01 -5.447413399815559387e-02 -1.897458136081695557e-01 -3.377101421356201172e-01 1.505278348922729492e-01
1.545477807521820068e-01 4.376242402940988541e-03 -2.895584329962730408e-02 -1.968875080347061157e-01 2.260845005512237549e-01 5.267363786697387695e-02 -1.138957291841506958e-01 -1.067455336451530457e-01 -7.130938768386840820e-02 -4.197337850928306580e-02 1.545653939247131348e-01 1.453956812620162964e-01 1.499474495649337769e-01 1.543906927108764648e-01 -7.083675265312194824e-02 1.300937216728925705e-02 -2.149544656276702881e-02 1.855267435312271118e-01 -2.182764261960983276e-01 1.437878515571355820e-02 3.415798544883728027e-01 -3.333586454391479492e-01 -4.612691700458526611e-02 1.348426192998886108e-01 1.459821611642837524e-01 7.577617466449737549e-02 4.463478624820709229e-01 -1.391134411096572876e-01 -3.864422440528869629e-01 2.575031854212284088e-02 -1.219679936766624451e-01 1.161679551005363464e-01
1.806892752647399902e-01 3.164691105484962463e-02 3.154754936695098877e-01 -1.174050122499465942e-01 7.589855790138244629e-02 -1.355973780155181885e-01 1.098333075642585754e-01 1.073432527482509613e-02 1.712285429239273071e-01 2.040048688650131226e-01 3.216014802455902100e-01 7.849983125925064087e-02 -1.882183738052845001e-02 3.264678716659545898e-01 1.240072846412658691e-01 2.780901193618774414e-01 1.228628978133201599e-01 9.822386503219604492e-02 -4.342870041728019714e-02 -7.509773131459951401e-03 2.831294834613800049e-01 1.199936717748641968e-01 -3.098615109920501709e-01 8.530518412590026855e-02 1.535715758800506592e-01 8.445067703723907471e-02 -7.828984409570693970e-02 3.173217549920082092e-02 -1.047681793570518494e-01 -2.710169255733489990e-01 -2.522198259830474854e-01 -1.615844964981079102e-01
-8.159494958817958832e-03 6.536735594272613525e-02 2.139076441526412964e-01 -3.410192728042602539e-01 3.172118961811065674e-01 2.235120534896850586e-02 1.010268460959196091e-02 7.022342085838317871e-02 1.611397266387939453e-01 1.511759459972381592e-01 7.215271145105361938e-02 -3.532740054652094841e-03 1.514435112476348877e-01 1.021333262324333191e-01 2.023468464612960815e-01 -1.018879637122154236e-01 1.616105288267135620e-01 2.769297547638416290e-02 6.029275059700012207e-02 1.177235022187232971e-01 4.776271060109138489e-02 6.239815801382064819e-02 -5.124580860137939453e-01 1.374197155237197876e-01 3.402096927165985107e-01 8.784656226634979248e-02 4.508919641375541687e-02 -4.100867733359336853e-02 -3.227300047874450684e-01 -1.512373983860015869e-01 2.854460105299949646e-02 4.068605974316596985e-02
-1.408917754888534546e-01 -6.616900116205215454e-02 9.757351130247116089e-03 -2.485011965036392212e-01 -1.087918039411306381e-02 -1.208559051156044006e-01 7.692704349756240845e-02 3.094266355037689209e-01 3.420064747333526611e-01 1.610650122165679932e-01 -3.968225046992301941e-02 8.937841653823852539e-02 1.231926307082176208e-01 1.488202959299087524e-01 1.672427803277969360e-01 2.310871034860610962e-01 1.015939414501190186e-01 -3.200027346611022949e-02 -8.669038303196430206e-03 2.872999608516693115e-01 3.299477398395538330e-01 -3.164103254675865173e-02 -4.308151602745056152e-01 -1.639831438660621643e-02 1.219931542873382568e-01 4.356591403484344482e-02 -1.384194754064083099e-02 -7.269791793078184128e-03 -1.289936453104019165e-01 -2.990430295467376709e-01 1.078015789389610291e-01 4.422857239842414856e-02
2.663527429103851318e-01 1.880642175674438477e-01 3.099759519100189209e-01 -2.302048057317733765e-01 1.814878880977630615e-01 1.393417716026306152e-01 -2.974076271057128906e-01 1.443827450275421143e-01 -7.995687337825074792e-05 2.362602949142456055e-02 3.553148806095123291e-01 1.255806237459182739e-01 2.179296128451824188e-02 2.210309952497482300e-01 1.312165707349777222e-01 7.262006402015686035e-02 4.789664596319198608e-02 -3.157512471079826355e-02 2.987944334745407104e-02 -1.975161954760551453e-02 4.259935021400451660e-01 -1.480425596237182617e-01 -8.896760642528533936e-02 1.984955966472625732e-01 2.991592325270175934e-02 -1.941336691379547119e-01 1.579551212489604950e-02 -1.478541046380996704e-01 -6.431709975004196167e-02 -1.527753919363021851e-01 -2.833826281130313873e-02 1.559124141931533813e-01
1.464530825614929199e-01 1.127279102802276611e-01 4.728881642222404480e-02 -3.730104267597198486e-01 2.012440413236618042e-01 2.062965370714664459e-02 -5.741424858570098877e-02 1.585970073938369751e-01 -2.138308733701705933e-01 3.600554168224334717e-01 -2.803674340248107910e-01 6.561333686113357544e-02 5.047876387834548950e-02 1.931717544794082642e-01 -1.947584189474582672e-02 -4.620726779103279114e-02 -1.495327651500701904e-01 1.066402569413185120e-01 4.738542065024375916e-02 2.195795774459838867e-01 2.327511459589004517e-01 1.264265477657318115e-01 -1.986908763647079468e-01 -2.203651666641235352e-01 3.043072856962680817e-02 1.173855140805244446e-01 2.612026631832122803e-01 -3.256235718727111816e-01 -1.209643185138702393e-01 -8.080230653285980225e-02 1.090484391897916794e-02 -4.257687553763389587e-02
1.400574147701263428e-01 3.247983753681182861e-01 -1.237447857856750488e-01 5.349447205662727356e-02 5.878155678510665894e-02 1.562329232692718506e-01 -6.651996821165084839e-02 9.026486426591873169e-02 -6.718116998672485352e-02 1.962767839431762695e-01 7.445079833269119263e-02 -8.551861345767974854e-02 6.988927721977233887e-02 -4.091528803110122681e-02 -4.906832426786422729e-02 2.133847326040267944e-01 4.338911920785903931e-02 -4.568668454885482788e-02 -1.002418696880340576e-01 4.181810617446899414e-01 3.734527230262756348e-01 2.601135373115539551e-01 -2.423448264598846436e-01 -1.550122648477554321e-01 2.736006379127502441e-01 -1.751094758510589600e-01 3.518447279930114746e-02 -1.554806437343358994e-02 -5.981801822781562805e-02 -1.670635044574737549e-01 -1.507956981658935547e-01 2.566665112972259521e-01
1.993296444416046143e-01 4.295909106731414795e-01 -2.435855008661746979e-02 -1.125621199607849121e-01 -9.610359556972980499e-03 -4.885440319776535034e-02 5.055128410458564758e-02 4.292586445808410645e-02 -2.461043000221252441e-01 1.758639067411422729e-01 2.285109758377075195e-01 4.316199198365211487e-02 -1.323709916323423386e-02 1.847737282514572144e-01 1.695762760937213898e-02 -2.585007064044475555e-02 -2.529875636100769043e-01 9.956670552492141724e-02 -1.064978912472724915e-01 1.039950549602508545e-01 4.057902395725250244e-01 5.390442535281181335e-02 -8.139117062091827393e-02 -5.280736088752746582e-02 2.103969752788543701e-01 3.052339889109134674e-02 1.127123385667800903e-01 -1.737046986818313599e-01 8.468233980238437653e-03 5.837140232324600220e-02 -2.904317677021026611e-01 3.546373844146728516e-01
9.495743550360202789e-03 4.451058339327573776e-03 4.037050902843475342e-02 -1.482672542333602905e-01 7.989091426134109497e-02 1.885800063610076904e-02 5.855623632669448853e-02 -9.589891880750656128e-02 3.648546040058135986e-01 3.072897493839263916e-01 3.029944598674774170e-01 -3.544921800494194031e-02 -3.537495061755180359e-02 2.153181582689285278e-01 3.024272620677947998e-01 2.547719776630401611e-01 1.515132337808609009e-01 2.407120307907462120e-03 6.132945418357849121e-02 3.389897942543029785e-01 4.273333549499511719e-01 -1.247627809643745422e-01 -1.506226509809494019e-01 7.335652410984039307e-02 3.818162530660629272e-02 2.123043499886989594e-02 6.235115975141525269e-02 8.383809030055999756e-02 6.305331736803054810e-02 -1.103241071105003357e-01 -1.828020215034484863e-01 -4.524296522140502930e-02
-7.257958501577377319e-02 1.523936865851283073e-03 1.211142763495445251e-01 -3.313566744327545166e-01 6.024923175573348999e-02 5.778348073363304138e-02 -6.429605185985565186e-02 -1.757941097021102905e-01 -7.492954283952713013e-02 3.016822338104248047e-01 1.989800930023193359e-01 2.802629172801971436e-01 -7.887772470712661743e-02 -8.673060685396194458e-02 -3.950400277972221375e-02 1.872882694005966187e-01 2.700394093990325928e-01 1.401338428258895874e-01 3.035853803157806396e-01 -5.520787462592124939e-02 4.293825328350067139e-01 -1.032150015234947205e-01 -9.996977448463439941e-02 6.478444486856460571e-02 1.471408307552337646e-01 1.623244397342205048e-02 -6.619539856910705566e-02 -2.360156178474426270e-01 -1.105107814073562622e-01 -2.770514972507953644e-02 -1.517395526170730591e-01 2.193638384342193604e-01
1.993322968482971191e-01 -1.710130572319030762e-01 1.602201014757156372e-01 -8.721870183944702148e-02 1.423734128475189209e-01 3.922764360904693604e-01 7.723111659288406372e-02 9.178685396909713745e-02 1.419181972742080688e-01 1.692606508731842041e-01 -1.531909126788377762e-02 5.576684698462486267e-02 1.727181077003479004e-01 -3.501122817397117615e-02 1.755886524915695190e-01 1.803040057420730591e-01 -2.113048285245895386e-01 1.051741242408752441e-01 8.016408234834671021e-02 1.759454309940338135e-01 3.189684450626373291e-01 -1.484927833080291748e-01 -2.604508996009826660e-01 -7.285284250974655151e-02 -2.899843454360961914e-02 -7.403456605970859528e-03 2.095934897661209106e-01 5.733009800314903259e-02 -3.857957422733306885e-01 9.563098661601543427e-03 -1.651886403560638428e-01 2.198041081428527832e-01
1.548688262701034546e-01 -1.835409551858901978e-02 -9.889263659715652466e-02 -2.951335608959197998e-01 4.581014811992645264e-02 -6.038628891110420227e-02 3.673696890473365784e-02 7.584082335233688354e-02 4.188590496778488159e-02 1.051011160016059875e-01 -1.536307036876678467e-01 1.772043108940124512e-02 2.307169884443283081e-01 1.562002897262573242e-01 -3.442278206348419189e-01 -1.198305264115333557e-01 3.043052554130554199e-01 7.322995364665985107e-02 -1.222691386938095093e-01 4.113648831844329834e-02 1.710868179798126221e-01 6.504379957914352417e-02 -3.160182237625122070e-01 -1.778052002191543579e-01 1.220682114362716675e-01 1.986330598592758179e-01 -9.914941340684890747e-02 -3.316326439380645752e-01 -2.489190995693206787e-01 -5.258583649992942810e-02 -2.774798572063446045e-01 1.525555402040481567e-01
2.018410265445709229e-01 3.264841856434941292e-03 -1.917288005352020264e-01 -4.052211940288543701e-01 -1.351025253534317017e-01 -3.866434469819068909e-02 8.684938773512840271e-03 3.027949482202529907e-02 1.044745221734046936e-01 1.274365186691284180e-01 -2.169274538755416870e-02 1.954154223203659058e-01 2.620571292936801910e-02 2.708299756050109863e-01 -3.250356316566467285e-01 -2.230769693851470947e-01 2.192270159721374512e-01 1.288253366947174072e-01 -8.888881653547286987e-02 4.031757265329360962e-02 2.525193691253662109e-01 6.860778480768203735e-02 -4.135632216930389404e-01 -1.205469220876693726e-01 -5.308832973241806030e-02 -2.209082432091236115e-02 -8.023636043071746826e-02 -1.448368877172470093e-01 -1.666724681854248047e-01 -1.934992335736751556e-02 -2.335596829652786255e-01 2.523987181484699249e-02
-1.920618116855621338e-01 -9.059401229023933411e-03 2.432719767093658447e-01 -2.571671009063720703e-01 1.663500517606735229e-01 -6.752988696098327637e-02 9.692291170358657837e-02 2.615662217140197754e-01 -2.221570163965225220e-01 6.926532089710235596e-02 1.989702433347702026e-01 1.010996922850608826e-01 2.500507533550262451e-01 9.086623787879943848e-02 7.590920478105545044e-02 -3.014150448143482208e-02 -3.448876738548278809e-01 1.693977862596511841e-01 -2.650408148765563965e-01 -7.290591299533843994e-02 3.273767232894897461e-01 -1.737114787101745605e-01 -8.475122600793838501e-02 1.064571067690849304e-01 1.242870464920997620e-01 -3.168610483407974243e-02 1.866037398576736450e-01 2.131245657801628113e-02 -8.906910195946693420e-03 -7.005301117897033691e-02 -2.323556840419769287e-01 -2.376582920551300049e-01
6.047371774911880493e-02 1.471767127513885498e-01 2.960593402385711670e-01 -1.917360723018646240e-01 -4.367782548069953918e-02 1.178427636623382568e-01 -6.748005747795104980e-02 2.353432327508926392e-01 -8.148375898599624634e-02 1.480198949575424194e-01 -4.069568216800689697e-01 1.350163668394088745e-01 7.298272103071212769e-02 2.868891358375549316e-01 -1.804182827472686768e-01 -3.123911842703819275e-02 -4.049632325768470764e-02 1.019368022680282593e-01 -2.311458066105842590e-02 1.704054139554500580e-02 3.710371255874633789e-01 7.209161669015884399e-02 -2.744401991367340088e-01 -1.467420160770416260e-01 2.989017963409423828e-01 1.259162873029708862e-01 1.465226560831069946e-01 -2.440545409917831421e-01 -4.827511031180620193e-03 4.547862708568572998e-02 -9.027555584907531738e-03 -2.895556390285491943e-03
-1.683070361614227295e-01 -2.858879268169403076e-01 -1.157440841197967529e-01 -1.396477520465850830e-01 2.236852198839187622e-01 3.827280700206756592e-01 2.950639724731445312e-01 1.847689747810363770e-01 1.205997094511985779e-01 3.320679068565368652e-02 2.094703018665313721e-01 1.079761683940887451e-01 2.125112414360046387e-01 2.559147477149963379e-01 1.096033379435539246e-01 -3.135839104652404785e-02 -4.823242872953414917e-02 2.331572026014328003e-01 -1.275167614221572876e-01 8.849688805639743805e-03 1.030384674668312073e-01 7.569058984518051147e-02 -1.658472865819931030e-01 3.325425088405609131e-01 1.750815361738204956e-01 1.608189940452575684e-01 1.374477446079254150e-01 -1.044295262545347214e-02 -1.505117714405059814e-01 2.272214740514755249e-03 -1.372552365064620972e-01 -3.556007985025644302e-03
1.198900565505027771e-01 -1.423285305500030518e-01 -3.762235864996910095e-02 -2.407125234603881836e-01 1.111469492316246033e-01 3.941453099250793457e-01 1.525611132383346558e-01 1.167008578777313232e-01 2.804411649703979492e-01 2.711225450038909912e-01 2.816386288031935692e-03 5.820227414369583130e-02 1.882990151643753052e-01 -4.906262038275599480e-04 -3.976343944668769836e-02 -7.037877570837736130e-03 -1.453627645969390869e-01 1.282815635204315186e-01 9.997159242630004883e-02 -1.559080481529235840e-01 3.295793235301971436e-01 -1.002342924475669861e-01 -1.716733574867248535e-01 -4.179685562849044800e-02 -1.531249731779098511e-01 4.923849832266569138e-03 2.301250249147415161e-01 -5.649800971150398254e-02 -2.065890878438949585e-01 1.068334728479385376e-01 -1.009836271405220032e-01 3.782693743705749512e-01
8.777080476284027100e-02 3.848008811473846436e-02 1.052503511309623718e-01 -3.886311650276184082e-01 -1.774264574050903320e-01 1.350608468055725098e-01 -1.942256093025207520e-01 1.906051933765411377e-01 1.338196098804473877e-01 5.938341841101646423e-02 -1.175248920917510986e-01 -3.657966256141662598e-01 1.104461029171943665e-01 2.744686901569366455e-01 2.654666081070899963e-02 1.933720707893371582e-01 -6.730067729949951172e-02 3.391364812850952148e-01 -7.234150171279907227e-02 -4.747233167290687561e-02 2.389341294765472412e-01 -5.462325364351272583e-02 -1.812610328197479248e-01 5.692015960812568665e-02 2.063344698399305344e-03 1.220660284161567688e-02 2.380360215902328491e-01 -2.661761045455932617e-01 1.079385913908481598e-02 -6.808678805828094482e-02 -1.742144525051116943e-01 1.558222472667694092e-01
-1.245322544127702713e-02 1.271128803491592407e-01 1.784330159425735474e-01 -7.825310528278350830e-02 9.245657362043857574e-03 3.352074027061462402e-01 2.258819192647933960e-01 -1.617965847253799438e-01 1.129895895719528198e-01 1.138509511947631836e-01 1.168280318379402161e-01 -2.479142993688583374e-01 3.008688688278198242e-01 1.103489473462104797e-01 2.407226711511611938e-01 -2.589168548583984375e-01 8.219219744205474854e-02 -8.166462182998657227e-02 -2.444517761468887329e-01 1.030670776963233948e-01 3.480758965015411377e-01 1.129601225256919861e-01 -1.261113137006759644e-01 -1.916577480733394623e-02 1.802751421928405762e-01 2.655582316219806671e-02 -2.155065909028053284e-02 -2.409916520118713379e-01 -2.613480389118194580e-01 8.381348103284835815e-02 -1.626757085323333740e-01 4.781634081155061722e-03
-7.881402969360351562e-02 2.653832435607910156e-01 1.254612356424331665e-01 -5.518141761422157288e-02 1.857764422893524170e-01 3.572010099887847900e-01 -2.915437519550323486e-01 -7.531180977821350098e-02 8.765208721160888672e-02 -1.040607988834381104e-01 1.553654074668884277e-01 1.125174239277839661e-01 -3.813840821385383606e-02 2.245428115129470825e-01 9.056371450424194336e-02 -2.270513325929641724e-01 -2.042840421199798584e-02 1.219707131385803223e-01 6.898999959230422974e-02 1.108809038996696472e-01 4.345874190330505371e-01 -1.496452242136001587e-01 -1.209763959050178528e-01 2.663424909114837646e-01 2.984226942062377930e-01 7.584094256162643433e-02 8.453488349914550781e-03 -5.342627316713333130e-02 9.323874115943908691e-02 2.920706570148468018e-02 3.607223555445671082e-02 2.170201689004898071e-01
-9.300650656223297119e-02 1.532958000898361206e-01 1.973867714405059814e-01 -1.043542176485061646e-01 -1.745610237121582031e-01 1.075296923518180847e-01 1.338291913270950317e-01 2.232651561498641968e-01 -1.297842115163803101e-01 2.586268484592437744e-01 9.010724723339080811e-02 -4.188585653901100159e-02 1.286979615688323975e-01 1.047605574131011963e-01 2.860023826360702515e-02 9.636839479207992554e-02 1.155868396162986755e-01 -3.023273944854736328e-01 3.523258119821548462e-02 2.118675261735916138e-01 3.107673823833465576e-01 -5.373843014240264893e-02 -1.488691568374633789e-01 1.737390011548995972e-01 4.053999483585357666e-01 -1.330914944410324097e-01 2.495626211166381836e-01 8.275161683559417725e-02 -4.579380527138710022e-02 -2.937887907028198242e-01 -1.810471117496490479e-01 4.332632571458816528e-02
-3.239737153053283691e-01 2.596918046474456787e-01 5.365058407187461853e-02 -1.957984119653701782e-01 -4.851028323173522949e-03 1.601208932697772980e-02 -1.266482323408126831e-01 9.950118511915206909e-02 6.027112528681755066e-02 5.657313391566276550e-02 2.903032302856445312e-01 2.004150450229644775e-01 1.597814857959747314e-01 -3.949578478932380676e-02 -1.722085773944854736e-01 2.265858799219131470e-01 -2.170470058917999268e-01 2.096155285835266113e-01 -2.135382592678070068e-01 1.400817781686782837e-01 3.293150365352630615e-01 -1.139003597199916840e-02 -1.486769914627075195e-01 -8.416581153869628906e-02 3.151194751262664795e-01 -1.202465966343879700e-01 4.683003947138786316e-02 -1.118634790182113647e-01 1.497593671083450317e-01 -3.319779038429260254e-02 -1.679846048355102539e-01 -2.157592028379440308e-01
-9.290380030870437622e-02 -2.492792457342147827e-01 3.224204778671264648e-01 -1.121688261628150940e-01 1.269516944885253906e-01 1.047115921974182129e-01 3.459706157445907593e-02 -5.738244205713272095e-02 4.742689430713653564e-02 1.312500238418579102e-01 2.515048384666442871e-01 -1.227585598826408386e-02 2.223123162984848022e-01 -9.468233585357666016e-02 9.104850888252258301e-02 -2.051123827695846558e-01 5.646118521690368652e-02 1.404918879270553589e-01 -1.253176182508468628e-01 2.314643412828445435e-01 1.102186888456344604e-01 -2.158935368061065674e-01 -3.726653754711151123e-01 3.197259604930877686e-01 2.955189645290374756e-01 -1.309643983840942383e-01 2.922165766358375549e-02 -2.141193486750125885e-03 -5.101003497838973999e-02 -2.588951289653778076e-01 -1.356918960809707642e-01 -6.356275081634521484e-02
-2.866409905254840851e-02 1.465018242597579956e-01 7.967580854892730713e-02 -1.581079214811325073e-01 1.813073754310607910e-01 2.511644065380096436e-01 -1.926097720861434937e-01 1.600412279367446899e-01 2.480030655860900879e-01 -1.756961047649383545e-01 3.042941689491271973e-01 -1.727893650531768799e-01 6.864135712385177612e-02 2.065147757530212402e-01 2.031929641962051392e-01 4.819696024060249329e-02 -1.381653100252151489e-01 -2.092535980045795441e-02 -5.640083178877830505e-02 3.234285712242126465e-01 2.155255079269409180e-01 -1.391863226890563965e-01 -9.081910550594329834e-02 3.799069821834564209e-01 1.020322963595390320e-01 -1.000278294086456299e-01 1.077697277069091797e-01 -1.958279460668563843e-01 -1.536698490381240845e-01 -1.629023700952529907e-01 4.778580367565155029e-02 -1.156516820192337036e-01
[truncated: 3,265,599 more chars]
