# Supplementary material for: The Language of Innovation
Source: PLoS One. 2020 Apr 30;15(4):e0230107. doi: 10.1371/journal.pone.0230107 (PMC7194493; doi:10.1371/journal.pone.0230107)
Supplement: S4 File — (GZ) [file pone.0230107.s004.tar.gz › 1982-1986/V2Run_8_VS_4500_embeddings1982-1986ED32.txt]

1.726528443396091461e-02 -1.661561578512191772e-01 -1.281941384077072144e-01 1.314801573753356934e-01 -1.402091979980468750e-01 -2.960609495639801025e-01 1.582461744546890259e-01 -1.579583138227462769e-01 -2.115970402956008911e-01 1.130501180887222290e-01 1.909447014331817627e-01 -2.321207374334335327e-01 -1.365225645713508129e-03 8.039430715143680573e-03 -9.174945205450057983e-02 -3.432894945144653320e-01 7.913036644458770752e-02 3.529924526810646057e-02 -2.452181577682495117e-01 -4.239541292190551758e-02 8.000885136425495148e-03 -2.844127267599105835e-02 -2.849091291427612305e-01 2.535483837127685547e-01 -1.280608773231506348e-01 -2.227714359760284424e-01 1.256727576255798340e-01 -2.113127112388610840e-01 -1.945929974317550659e-01 1.597993671894073486e-01 -2.836047410964965820e-01 1.441075354814529419e-01
8.974445611238479614e-02 -1.860529929399490356e-01 -2.438604235649108887e-01 2.429698109626770020e-01 -2.513767778873443604e-01 -1.975508332252502441e-01 8.678308874368667603e-02 -1.011866033077239990e-01 -2.318811416625976562e-01 2.526419758796691895e-01 -8.462910354137420654e-02 -2.024066820740699768e-02 3.296557366847991943e-01 -9.568734094500541687e-03 7.915869355201721191e-02 -3.331961929798126221e-01 -7.056319713592529297e-02 -6.948529183864593506e-02 -2.255163490772247314e-01 1.649587601423263550e-01 -1.161516532301902771e-01 -2.748826704919338226e-02 -3.494527041912078857e-01 -1.067264601588249207e-01 1.598719507455825806e-01 1.249888539314270020e-01 -2.439059317111968994e-01 8.303547278046607971e-03 -1.742389431456103921e-04 1.298210471868515015e-01 -7.980506867170333862e-02 8.960343897342681885e-02
1.531217247247695923e-01 6.854764372110366821e-02 -7.564259320497512817e-02 4.032316505908966064e-01 -1.623245179653167725e-01 1.487463340163230896e-02 -1.503234263509511948e-03 8.913213759660720825e-02 -4.894250631332397461e-02 7.344175875186920166e-02 1.446132212877273560e-01 5.601697787642478943e-02 3.158063888549804688e-01 1.769967675209045410e-01 -3.307616412639617920e-01 -1.193769648671150208e-01 5.533505231142044067e-02 9.852072596549987793e-02 -3.516647815704345703e-01 2.647283375263214111e-01 1.504899710416793823e-01 1.061826720833778381e-01 -2.219955809414386749e-02 1.526784896850585938e-01 2.112180441617965698e-01 -1.201824694871902466e-01 -9.407385438680648804e-02 -1.647055596113204956e-01 -2.219865620136260986e-01 7.458769530057907104e-02 -2.007724344730377197e-01 1.674387603998184204e-01
3.183662891387939453e-01 1.868523061275482178e-01 2.069493941962718964e-02 -9.745893627405166626e-02 -3.422251939773559570e-01 -2.034037411212921143e-01 1.446376889944076538e-01 -9.820343554019927979e-02 -8.880686014890670776e-03 2.187892049551010132e-02 2.036645859479904175e-01 3.804815188050270081e-02 5.989118292927742004e-02 6.161089986562728882e-02 -1.695669740438461304e-01 -2.849528491497039795e-01 4.281969368457794189e-02 -4.889167100191116333e-02 -3.888371586799621582e-01 -4.724773392081260681e-02 2.288235118612647057e-03 -1.274394392967224121e-01 -6.099706888198852539e-02 1.612387299537658691e-01 3.262439966201782227e-01 3.895263373851776123e-02 -1.772607564926147461e-01 -1.785729229450225830e-01 1.341266185045242310e-01 1.279833912849426270e-01 -9.051562845706939697e-02 2.940900921821594238e-01
2.565595209598541260e-01 9.212573617696762085e-02 -4.185433313250541687e-02 2.395821362733840942e-01 -1.790478229522705078e-01 -1.162267252802848816e-01 1.348219662904739380e-01 -2.608592808246612549e-01 -1.587429828941822052e-02 9.609632194042205811e-02 6.359863560646772385e-03 8.692209422588348389e-02 -6.521999835968017578e-02 4.005457833409309387e-02 -3.707789257168769836e-02 -5.406011939048767090e-01 2.280544862151145935e-02 5.001908168196678162e-02 -2.205071598291397095e-01 -2.461859732866287231e-01 -4.752758890390396118e-02 -1.478405948728322983e-02 6.892230361700057983e-02 -2.293615788221359253e-01 2.782701849937438965e-01 -1.248003356158733368e-02 5.779268965125083923e-02 -2.982555329799652100e-01 -1.153369992971420288e-01 8.181555569171905518e-02 -2.306255251169204712e-01 5.499227717518806458e-02
1.571313738822937012e-01 -3.047001734375953674e-02 -4.416989162564277649e-03 1.645770221948623657e-01 -2.734782993793487549e-01 -9.625357389450073242e-02 -1.881596893072128296e-01 -1.930804699659347534e-01 -2.617685496807098389e-01 3.881332650780677795e-02 2.842996418476104736e-01 -4.644967988133430481e-02 3.673989474773406982e-01 2.771793901920318604e-01 8.532236516475677490e-02 -1.987057924270629883e-01 -3.501660749316215515e-02 1.186289861798286438e-01 -1.480433046817779541e-01 -5.607612803578376770e-02 -2.818772196769714355e-01 3.401371091604232788e-02 -1.766609959304332733e-02 1.152937859296798706e-02 1.280222982168197632e-01 1.834036111831665039e-01 -1.172231435775756836e-01 -1.637023240327835083e-01 5.255880951881408691e-02 -1.554130911827087402e-01 -1.972967535257339478e-01 3.180006146430969238e-01
2.731134891510009766e-01 -7.031629234552383423e-02 6.031494121998548508e-03 2.881471812725067139e-01 -8.277287334203720093e-02 -1.811701804399490356e-01 2.331191599369049072e-01 -5.991334095597267151e-03 2.773337662220001221e-01 2.211919613182544708e-02 7.047939300537109375e-02 -1.113931685686111450e-01 4.970034062862396240e-01 1.166886538267135620e-01 1.552627831697463989e-01 -2.534306943416595459e-01 -7.504966855049133301e-02 -3.461349057033658028e-03 -3.544439375400543213e-01 -1.217849403619766235e-01 -5.150844156742095947e-02 -8.996005356311798096e-02 1.149273756891489029e-02 -3.393723815679550171e-02 -1.749985069036483765e-01 -8.638153225183486938e-02 -4.124372079968452454e-02 -1.229660306125879288e-02 4.242407158017158508e-02 2.869459800422191620e-02 1.905281795188784599e-03 3.144869506359100342e-01
1.744216382503509521e-01 2.499657273292541504e-01 -1.542392820119857788e-01 -7.132752239704132080e-02 -7.318877428770065308e-02 -3.250241279602050781e-02 1.285143047571182251e-01 -2.180851995944976807e-01 -1.992594897747039795e-01 8.372902125120162964e-02 1.906178444623947144e-01 -4.311800748109817505e-02 1.113229542970657349e-01 1.234418600797653198e-01 1.952988654375076294e-01 -2.150368392467498779e-01 -1.210128366947174072e-01 9.680723398923873901e-02 1.460738331079483032e-01 -6.856565922498703003e-02 -3.705955743789672852e-01 1.192851737141609192e-01 -1.879329979419708252e-01 3.101829253137111664e-02 -1.783460080623626709e-01 5.631642788648605347e-02 3.947266191244125366e-02 -3.793688258156180382e-03 2.529948055744171143e-01 4.105380773544311523e-01 -3.183424174785614014e-01 4.957467690110206604e-02
1.222265586256980896e-01 -1.846113502979278564e-01 -7.129188627004623413e-02 1.391697376966476440e-01 -3.516816198825836182e-01 1.045351661741733551e-02 -2.032741308212280273e-01 -3.049583733081817627e-01 -2.112957537174224854e-01 -7.862155884504318237e-02 2.075386792421340942e-01 -8.260702714323997498e-03 1.321912705898284912e-01 5.232836119830608368e-03 4.836951196193695068e-02 -2.889446318149566650e-01 -1.472413688898086548e-01 1.310056746006011963e-01 -7.023522257804870605e-02 -1.915559321641921997e-01 -3.169871270656585693e-01 1.403367966413497925e-01 -2.318054139614105225e-01 -1.172908674925565720e-02 -9.223672002553939819e-02 1.651717349886894226e-03 6.722525507211685181e-02 -8.383640646934509277e-02 3.789618611335754395e-02 5.508100241422653198e-02 -1.117419824004173279e-01 4.237815737724304199e-01
1.619121581315994263e-01 -4.348156601190567017e-02 -7.029358297586441040e-02 3.969168961048126221e-01 -2.048730254173278809e-01 -4.437896236777305603e-02 2.578397747129201889e-03 -7.282274216413497925e-02 -1.816416829824447632e-01 -8.039268665015697479e-03 1.749880313873291016e-01 -2.768017947673797607e-01 -1.325462013483047485e-02 4.974460974335670471e-02 -9.003676474094390869e-02 -3.001506030559539795e-01 -1.104817632585763931e-02 2.465451508760452271e-01 -1.873530447483062744e-01 -2.327566780149936676e-02 -1.757324784994125366e-01 5.933297052979469299e-02 -1.107346117496490479e-01 -2.699469625949859619e-01 4.027549028396606445e-01 7.753492146730422974e-02 3.727693483233451843e-02 9.586571902036666870e-02 -4.318729415535926819e-02 -6.283602863550186157e-02 -1.097811907529830933e-01 3.259721100330352783e-01
9.796114265918731689e-02 7.908296585083007812e-02 -2.772912383079528809e-01 -1.005676239728927612e-01 -1.796521097421646118e-01 -2.120238244533538818e-01 2.892317771911621094e-01 -1.237348392605781555e-01 -1.661743819713592529e-01 4.934587702155113220e-02 1.871729344129562378e-01 8.129909634590148926e-02 2.001629322767257690e-01 4.130138084292411804e-02 4.866682365536689758e-02 -3.825105428695678711e-01 -9.897489845752716064e-02 5.252896621823310852e-02 -1.623852252960205078e-01 4.618727043271064758e-02 2.569070756435394287e-01 -8.400742709636688232e-02 -1.062661632895469666e-01 3.605581447482109070e-02 1.762549877166748047e-01 -1.260050386190414429e-01 -1.849584430456161499e-01 -1.468262076377868652e-01 -2.460849583148956299e-01 1.193713694810867310e-01 -3.656998872756958008e-01 1.443680226802825928e-01
2.595389783382415771e-01 1.198427230119705200e-01 -2.580491006374359131e-01 3.163099586963653564e-01 -1.349212527275085449e-01 4.674001410603523254e-02 2.771849334239959717e-01 -1.716541051864624023e-01 8.883508294820785522e-02 3.547677770256996155e-02 1.344559490680694580e-01 -8.394530415534973145e-02 3.145069777965545654e-01 -7.376464456319808960e-02 -1.573165357112884521e-01 -3.515180647373199463e-01 -5.162220075726509094e-02 3.075321018695831299e-01 7.384126540273427963e-03 9.684927016496658325e-02 -2.860805094242095947e-01 -7.450035214424133301e-02 -7.818314433097839355e-02 1.715828031301498413e-01 -1.803826093673706055e-01 -2.386923879384994507e-03 -6.738598644733428955e-02 -9.247333556413650513e-02 6.806936860084533691e-02 1.897591352462768555e-01 -1.266238838434219360e-01 -7.793658226728439331e-02
1.583656370639801025e-01 5.209976434707641602e-02 -1.315881460905075073e-01 3.599391877651214600e-01 -2.584465742111206055e-01 -6.530514359474182129e-02 -9.405036270618438721e-02 -2.607395052909851074e-01 -2.870324254035949707e-02 2.650383710861206055e-01 -7.071745395660400391e-02 -1.107432767748832703e-01 1.495205014944076538e-01 -1.860475391149520874e-01 8.741967380046844482e-02 -2.610763609409332275e-01 1.184469312429428101e-01 -1.083037443459033966e-02 -2.303662300109863281e-01 2.416411191225051880e-01 -1.213918551802635193e-01 -1.822531521320343018e-01 -6.375335901975631714e-02 1.721797324717044830e-02 3.596907258033752441e-01 3.674329072237014771e-02 1.798416525125503540e-01 -1.760040596127510071e-02 5.017050541937351227e-03 6.138760969042778015e-02 -8.114963769912719727e-02 3.235100507736206055e-01
5.921721830964088440e-02 2.851749770343303680e-02 1.882253400981426239e-02 9.671406447887420654e-02 -3.777052462100982666e-01 -2.247524410486221313e-01 6.272359937429428101e-02 -4.068483412265777588e-01 -2.451300919055938721e-01 6.568630039691925049e-02 1.845517195761203766e-02 -1.952046304941177368e-01 1.944813579320907593e-01 2.805639430880546570e-02 -2.319253748282790184e-03 -2.874730527400970459e-01 -1.482082605361938477e-01 1.627973616123199463e-01 -1.404764205217361450e-01 8.186583220958709717e-02 1.488642543554306030e-01 -4.141712188720703125e-02 4.137305170297622681e-02 1.151209771633148193e-01 -1.138906329870223999e-01 -1.081001013517379761e-01 9.732680022716522217e-02 -3.333206474781036377e-01 5.545991659164428711e-02 -1.127559617161750793e-01 -3.022139072418212891e-01 1.820240318775177002e-01
-3.434204310178756714e-02 1.349416524171829224e-01 -1.617936044931411743e-01 1.288408190011978149e-01 -1.841557919979095459e-01 2.966535985469818115e-01 9.029762446880340576e-02 -2.635043561458587646e-01 -1.434502750635147095e-01 1.387283354997634888e-01 2.130150794982910156e-01 1.850624680519104004e-01 3.041586577892303467e-01 1.098699122667312622e-01 8.922246098518371582e-02 -4.676607996225357056e-02 5.823069438338279724e-02 1.124061457812786102e-02 -3.290163278579711914e-01 -9.916000813245773315e-02 4.148014262318611145e-02 -3.142670691013336182e-01 1.608087122440338135e-02 3.037591651082038879e-02 2.642123699188232422e-01 -6.236077845096588135e-02 -1.537141203880310059e-01 -1.465569734573364258e-01 9.117250144481658936e-02 3.414527326822280884e-02 -1.515057533979415894e-01 3.600653707981109619e-01
2.687016725540161133e-01 2.491251230239868164e-01 -3.020844608545303345e-02 9.668583050370216370e-03 -7.362470030784606934e-02 -2.065493613481521606e-01 3.723954260349273682e-01 7.548233121633529663e-02 -5.316027626395225525e-02 1.107238829135894775e-01 -1.750072687864303589e-01 -2.424776107072830200e-01 1.207761466503143311e-03 1.852702945470809937e-01 1.281683295965194702e-01 -7.001858949661254883e-02 3.206146061420440674e-01 4.176978766918182373e-02 7.368696480989456177e-02 -6.393851339817047119e-02 5.873731151223182678e-02 1.430888772010803223e-01 -3.021764457225799561e-01 4.666209965944290161e-02 2.097892314195632935e-01 2.266680002212524414e-01 9.466881863772869110e-03 -2.520902156829833984e-01 8.707897365093231201e-02 7.957187294960021973e-02 -4.538118839263916016e-02 3.250141143798828125e-01
-7.979065179824829102e-03 7.534227520227432251e-02 1.066285297274589539e-01 1.222998276352882385e-01 -1.673279255628585815e-01 1.029479503631591797e-01 3.074559271335601807e-01 -2.533505260944366455e-01 -2.175860106945037842e-01 1.287687271833419800e-01 1.460667848587036133e-01 1.421236991882324219e-01 1.875888258218765259e-01 -9.088248014450073242e-02 4.391268789768218994e-01 -3.008393645286560059e-01 -1.183983460068702698e-01 1.130334064364433289e-01 -2.006064802408218384e-01 1.795731931924819946e-01 3.117410838603973389e-02 -6.105012074112892151e-02 -1.413058191537857056e-01 3.545228019356727600e-02 7.234735786914825439e-02 -1.628158837556838989e-01 -5.157131701707839966e-02 -2.460556328296661377e-01 -1.472287625074386597e-01 -1.867044866085052490e-01 -1.941922456026077271e-01 1.548417508602142334e-01
9.463748335838317871e-02 7.454935461282730103e-02 -1.551167964935302734e-01 2.369752228260040283e-01 -1.226544752717018127e-01 -2.555970847606658936e-01 -5.519761145114898682e-02 2.151049673557281494e-02 -8.747795224189758301e-02 2.147376835346221924e-01 5.288060754537582397e-02 -3.807845413684844971e-01 -2.036665566265583038e-02 -7.007417082786560059e-02 9.910070337355136871e-03 -2.973663806915283203e-01 -4.057301580905914307e-02 2.162756919860839844e-01 -2.233662754297256470e-01 -6.237656623125076294e-02 -7.228327542543411255e-02 -2.649667263031005859e-01 -4.974017292261123657e-02 8.193438500165939331e-02 1.909341514110565186e-01 4.032433405518531799e-02 -5.069524049758911133e-02 -1.179797276854515076e-01 3.473482280969619751e-02 -1.242811903357505798e-01 -2.593704760074615479e-01 4.479456245899200439e-01
1.811289191246032715e-01 1.219753082841634750e-02 1.360386013984680176e-01 7.275845110416412354e-02 -3.484659790992736816e-01 -1.048531476408243179e-02 1.647752225399017334e-01 4.151609167456626892e-02 -1.937310099601745605e-01 2.236435115337371826e-01 -3.374534472823143005e-02 8.443985879421234131e-02 1.047766506671905518e-01 6.645983457565307617e-02 -1.350348591804504395e-01 -3.029131591320037842e-01 -1.743510365486145020e-01 4.240743815898895264e-01 -1.175531595945358276e-01 -3.243774548172950745e-02 -7.894190400838851929e-02 -7.701402157545089722e-02 -7.664381712675094604e-02 -9.258427470922470093e-02 -4.327934235334396362e-02 1.403495371341705322e-01 -5.975976586341857910e-03 -2.714101672172546387e-01 -9.404798038303852081e-03 1.157840862870216370e-01 -2.010776698589324951e-01 4.131747782230377197e-01
1.598634868860244751e-01 -2.363407760858535767e-01 3.063698858022689819e-02 -1.392608731985092163e-01 -1.631418913602828979e-01 1.841813791543245316e-03 3.595213294029235840e-01 -2.447199374437332153e-01 -2.107798755168914795e-01 3.409543335437774658e-01 1.233586445450782776e-01 -1.219763457775115967e-01 2.750180065631866455e-01 -1.115888133645057678e-01 4.212568514049053192e-03 -5.383314564824104309e-02 1.219504773616790771e-01 -7.913525402545928955e-02 6.430153548717498779e-02 -3.154933825135231018e-02 -2.256185263395309448e-01 -1.045021563768386841e-01 1.062504127621650696e-01 3.485197573900222778e-02 1.405114233493804932e-01 -3.139511346817016602e-01 8.519650250673294067e-02 -4.311650991439819336e-02 1.659915968775749207e-02 2.384720593690872192e-01 -2.903591096401214600e-01 1.767610460519790649e-01
3.245735466480255127e-01 -1.459774971008300781e-01 -3.234815299510955811e-01 2.768014967441558838e-01 -2.445969879627227783e-01 -1.861883997917175293e-01 2.244080007076263428e-01 -2.311778441071510315e-02 9.941545873880386353e-02 -4.899831488728523254e-02 5.644151195883750916e-02 -1.146868392825126648e-01 2.763383090496063232e-01 7.010091096162796021e-02 1.505993902683258057e-01 -3.044151365756988525e-01 1.247988641262054443e-01 5.442065186798572540e-03 -2.060957401990890503e-01 1.034529656171798706e-01 -5.793306231498718262e-02 -1.631498783826828003e-01 7.318992912769317627e-02 1.395055372267961502e-02 2.012637257575988770e-02 1.447330862283706665e-01 4.577836394309997559e-02 -3.566295206546783447e-01 -1.760496497154235840e-01 1.370752900838851929e-01 -3.593165799975395203e-02 1.242268681526184082e-01
2.130188941955566406e-01 -3.089311160147190094e-02 -3.597053885459899902e-02 6.948320567607879639e-02 -2.609031796455383301e-01 -1.612744927406311035e-01 -8.489790558815002441e-02 -7.854256778955459595e-02 -1.743456572294235229e-01 3.653777539730072021e-01 1.198193281888961792e-01 4.574576020240783691e-02 -7.724576443433761597e-02 1.847830712795257568e-01 2.638679742813110352e-01 -2.275732457637786865e-01 1.360701322555541992e-01 2.454141229391098022e-01 -2.757163345813751221e-01 -8.296179026365280151e-02 6.898193061351776123e-02 1.660703420639038086e-01 -1.670767217874526978e-01 1.160899549722671509e-02 -1.273179650306701660e-01 -3.280326724052429199e-02 -7.015737704932689667e-03 8.246324956417083740e-02 1.040650531649589539e-01 4.115250706672668457e-02 3.519212454557418823e-02 4.881462454795837402e-01
3.185353577136993408e-01 -1.383871436119079590e-01 -7.543611805886030197e-03 -1.830530762672424316e-01 -2.338405400514602661e-01 -8.190403133630752563e-02 -4.722754657268524170e-02 -1.390579789876937866e-01 -1.891742199659347534e-01 1.271824240684509277e-01 -9.875680319964885712e-03 1.766142845153808594e-01 1.234152242541313171e-01 -3.031463921070098877e-02 5.055060982704162598e-02 -3.003393411636352539e-01 1.084972247481346130e-01 1.640746295452117920e-01 -2.182531654834747314e-01 2.959311567246913910e-02 -2.449208498001098633e-01 9.533368051052093506e-02 -8.256956189870834351e-02 1.126855760812759399e-01 1.884984970092773438e-01 -1.717828810214996338e-01 3.413272649049758911e-02 -7.266630418598651886e-03 3.351517766714096069e-02 -1.710370332002639771e-01 -2.318044155836105347e-01 4.945078790187835693e-01
6.869409978389739990e-02 1.977201104164123535e-01 -2.429125607013702393e-01 2.189431637525558472e-01 -2.239638715982437134e-01 -2.186508178710937500e-01 1.340652536600828171e-02 -1.118090301752090454e-01 -3.401824235916137695e-01 2.163761407136917114e-01 3.357273712754249573e-02 2.037832587957382202e-01 2.839270830154418945e-01 -1.945884898304939270e-02 -1.442346721887588501e-01 -7.949852943420410156e-02 1.188869867473840714e-02 3.357150033116340637e-02 2.809979394078254700e-02 -1.048600524663925171e-01 2.097225189208984375e-02 1.601033471524715424e-02 2.365516573190689087e-01 7.170328497886657715e-02 5.689151212573051453e-02 -2.951001934707164764e-02 -8.608562499284744263e-02 -2.477005422115325928e-01 -3.183231055736541748e-01 4.440823942422866821e-02 -2.805671393871307373e-01 3.090960979461669922e-01
3.783853054046630859e-01 1.987649202346801758e-01 2.744591534137725830e-01 -1.689519286155700684e-01 -1.414049565792083740e-01 -1.033431068062782288e-01 7.198562473058700562e-02 -2.196632325649261475e-01 -1.480576843023300171e-01 2.812104672193527222e-02 1.166626662015914917e-01 1.284185890108346939e-02 2.076018750667572021e-01 -5.642997846007347107e-02 3.522158786654472351e-02 -2.488229572772979736e-01 -1.132994592189788818e-01 1.511999964714050293e-01 -1.410769075155258179e-01 -2.108678668737411499e-01 -1.876559853553771973e-01 -1.724752187728881836e-01 -7.294566929340362549e-02 2.061918228864669800e-01 3.655487000942230225e-01 -3.515068441629409790e-02 -2.376210503280162811e-02 -5.346309766173362732e-02 -1.420826613903045654e-01 1.153042539954185486e-01 -1.971068084239959717e-01 2.448051273822784424e-01
1.337075680494308472e-01 1.259178072214126587e-01 -1.060375198721885681e-01 1.655270308256149292e-01 -2.877321839332580566e-02 -1.891619116067886353e-01 -5.424973741173744202e-02 -1.503680795431137085e-01 -4.246563315391540527e-01 -4.299555346369743347e-02 -1.959883570671081543e-01 -8.211995661258697510e-02 4.428020417690277100e-01 -6.096731405705213547e-03 1.772633045911788940e-01 5.641395226120948792e-02 6.812001019716262817e-02 8.012235909700393677e-02 -4.297839701175689697e-01 -9.195933490991592407e-02 -1.768444776535034180e-01 2.142482101917266846e-01 -7.578805834054946899e-02 -1.623140648007392883e-03 1.200219169259071350e-01 -2.051289379596710205e-01 4.929730296134948730e-02 3.026196174323558807e-02 3.741132840514183044e-02 2.196111679077148438e-01 -1.007352173328399658e-01 2.547811530530452728e-02
1.515957415103912354e-01 -1.686675250530242920e-01 1.354556381702423096e-01 2.579914033412933350e-01 -1.522999405860900879e-01 -5.223899707198143005e-02 2.403787523508071899e-01 -7.178635895252227783e-02 -2.925704419612884521e-01 9.562359750270843506e-02 -5.224864929914474487e-02 -2.141941525042057037e-02 2.470617294311523438e-01 -9.891734272241592407e-02 5.263152718544006348e-02 -1.223649382591247559e-01 -6.486783921718597412e-02 -7.317147683352231979e-03 -2.582456171512603760e-02 -3.427631556987762451e-01 -2.448290884494781494e-01 -5.247058719396591187e-02 1.744465678930282593e-01 1.564611643552780151e-01 1.903092414140701294e-01 -1.781807690858840942e-01 1.125834956765174866e-01 3.219013661146163940e-02 -1.796121746301651001e-01 -2.354899793863296509e-01 -3.876467943191528320e-01 1.691775321960449219e-01
2.988317012786865234e-01 7.924114912748336792e-02 -1.268957108259201050e-01 2.331549227237701416e-01 -9.911123663187026978e-02 -1.702794879674911499e-01 4.926676303148269653e-02 -1.313010454177856445e-01 -1.402001231908798218e-01 2.899444401264190674e-01 3.911498934030532837e-02 1.105451509356498718e-01 2.370789349079132080e-01 1.088787894695997238e-02 -4.409864246845245361e-01 -6.362614221870899200e-03 -5.220995470881462097e-02 -1.681178621947765350e-02 -3.724689781665802002e-01 -9.269195795059204102e-02 1.381494700908660889e-01 -1.444591134786605835e-01 -2.691340632736682892e-02 1.976767182350158691e-01 5.123075470328330994e-02 -1.097435876727104187e-01 -2.252130657434463501e-01 -1.774964779615402222e-01 -8.030339330434799194e-02 4.603881761431694031e-02 -1.742811501026153564e-01 2.030739486217498779e-01
1.029642969369888306e-01 9.428415447473526001e-02 1.209477335214614868e-01 -1.339269578456878662e-01 -2.672278285026550293e-01 -1.525972634553909302e-01 1.335731744766235352e-01 -1.258355230093002319e-01 -9.153535217046737671e-02 3.747938573360443115e-02 6.622656434774398804e-02 -5.863874033093452454e-02 3.307030200958251953e-01 2.406137585639953613e-01 -1.666624993085861206e-01 -2.694051563739776611e-01 -4.279721528291702271e-02 1.284476518630981445e-01 -2.853223867714405060e-02 -6.848035007715225220e-02 -1.463677287101745605e-01 -1.411539018154144287e-01 -8.246569335460662842e-02 1.609179750084877014e-02 2.667424380779266357e-01 -1.398916691541671753e-01 -1.902900487184524536e-01 -4.209411442279815674e-01 -1.923606246709823608e-01 2.673880755901336670e-01 -1.030651628971099854e-01 1.971352100372314453e-01
4.346568584442138672e-01 1.932506412267684937e-01 -5.856637284159660339e-02 -2.185306996107101440e-01 -2.058086544275283813e-01 2.155711688101291656e-02 6.293123215436935425e-02 -1.973468214273452759e-01 7.449567317962646484e-02 -6.853334605693817139e-02 1.583669781684875488e-01 -8.293958753347396851e-02 1.813317686319351196e-01 9.510932117700576782e-02 2.218241095542907715e-01 -2.523598670959472656e-01 1.888826191425323486e-01 1.242828667163848877e-01 -2.150197923183441162e-01 -8.525132387876510620e-02 -7.380066812038421631e-02 1.621256321668624878e-01 -1.553331464529037476e-01 1.032905951142311096e-01 3.301685154438018799e-01 -1.243410706520080566e-01 -6.231537088751792908e-02 -1.508162170648574829e-01 -1.343604028224945068e-01 1.599970012903213501e-01 -2.299778014421463013e-01 1.448966115713119507e-01
2.930845916271209717e-01 8.884581178426742554e-02 -1.822701394557952881e-01 1.329278387129306793e-02 -1.349010467529296875e-01 -2.533103227615356445e-01 8.240330219268798828e-02 -4.781876876950263977e-02 -1.033695489168167114e-01 7.376644015312194824e-02 1.962229013442993164e-01 -8.410362899303436279e-02 5.562845245003700256e-02 2.393942624330520630e-01 -5.262945592403411865e-02 -5.294350981712341309e-01 7.166146486997604370e-02 5.318847298622131348e-02 -2.151782065629959106e-01 -1.602645218372344971e-01 5.514292418956756592e-02 6.699676066637039185e-02 3.286564946174621582e-01 6.629949808120727539e-02 3.927228972315788269e-02 4.389292001724243164e-02 3.375752270221710205e-02 6.395591050386428833e-02 -1.464434713125228882e-01 2.537486255168914795e-01 1.740216761827468872e-01 2.268948107957839966e-01
-3.369583562016487122e-02 2.453936040401458740e-01 1.636062189936637878e-02 9.073729813098907471e-02 5.391557887196540833e-02 -1.063913404941558838e-01 3.339532017707824707e-01 -2.452112138271331787e-01 -5.446001142263412476e-02 3.821806609630584717e-01 -3.257837519049644470e-02 -1.381864994764328003e-01 2.445703148841857910e-01 1.305115669965744019e-01 -4.597274586558341980e-02 -2.230993211269378662e-01 -2.691841423511505127e-01 4.215037822723388672e-02 -8.783161640167236328e-02 -1.762208156287670135e-02 -2.555803358554840088e-01 1.568554714322090149e-02 -1.579650491476058960e-01 1.502345949411392212e-01 -6.128985434770584106e-02 2.472595125436782837e-01 1.425866503268480301e-02 -2.304610908031463623e-01 2.232590019702911377e-01 1.496547311544418335e-01 2.575534209609031677e-02 2.447051405906677246e-01
-1.051637530326843262e-02 -5.065914243459701538e-03 -6.575167924165725708e-02 2.396600246429443359e-01 1.775626689195632935e-01 1.980217397212982178e-01 1.794846951961517334e-01 -1.744915097951889038e-01 -1.338230222463607788e-01 1.909653656184673309e-02 -4.218622576445341110e-03 7.176952436566352844e-03 -7.004067301750183105e-02 -6.768993288278579712e-02 -1.149827335029840469e-02 -2.580738067626953125e-01 1.486804783344268799e-01 -8.892625570297241211e-02 -4.213068485260009766e-01 -2.248382754623889923e-02 -3.198423981666564941e-02 3.070651590824127197e-01 -9.579442441463470459e-02 -6.740824878215789795e-02 5.730890855193138123e-02 1.263150870800018311e-01 1.737262159585952759e-01 -2.752823531627655029e-01 -1.560222357511520386e-01 2.089047282934188843e-01 -1.526673045009374619e-02 4.468407034873962402e-01
1.871078163385391235e-01 -6.723559647798538208e-02 -7.487659156322479248e-02 8.135466277599334717e-02 -4.059355333447456360e-02 -2.690411806106567383e-01 1.469995528459548950e-01 -2.889392673969268799e-01 -1.318440958857536316e-02 -8.134985715150833130e-02 -5.071387626230716705e-03 3.336894139647483826e-02 3.246769905090332031e-01 2.807716131210327148e-01 2.330113351345062256e-01 -2.767808437347412109e-01 8.158722519874572754e-02 2.192494720220565796e-01 -9.653887152671813965e-02 -4.513269662857055664e-01 -4.413384944200515747e-02 -9.295634180307388306e-02 7.871492207050323486e-02 1.815028488636016846e-01 1.437781900167465210e-01 -4.114609584212303162e-02 -1.349130421876907349e-01 -2.439491897821426392e-01 -2.132897032424807549e-03 -6.214013323187828064e-02 -8.368171006441116333e-02 1.327467113733291626e-01
2.040147781372070312e-01 1.099069565534591675e-01 4.178975522518157959e-02 3.071517944335937500e-01 -3.223555386066436768e-01 -2.694183960556983948e-02 3.350069522857666016e-01 -1.654188781976699829e-01 -2.500003874301910400e-01 -1.045059487223625183e-01 -3.689650818705558777e-02 8.956723660230636597e-02 5.542492866516113281e-02 1.051695570349693298e-01 -3.018235415220260620e-02 -2.633209824562072754e-01 -6.457928568124771118e-02 -2.798112630844116211e-01 -1.061013415455818176e-01 -1.063563376665115356e-01 1.110144183039665222e-01 1.422642916440963745e-01 1.533194482326507568e-01 1.875278949737548828e-01 9.763869643211364746e-02 1.027243956923484802e-01 -2.403402328491210938e-01 -2.035830765962600708e-01 3.407257050275802612e-02 -1.170117706060409546e-01 -1.611424684524536133e-01 2.870634198188781738e-01
4.185860753059387207e-01 9.270667284727096558e-02 3.745518857613205910e-03 8.659315854310989380e-02 -3.348474204540252686e-01 -2.889901399612426758e-01 6.244595628231763840e-03 -1.576900780200958252e-01 1.146439090371131897e-01 -1.185688897967338562e-01 1.645804345607757568e-01 5.166387930512428284e-02 2.145025730133056641e-01 4.047426208853721619e-02 1.269191801548004150e-01 -1.029527783393859863e-01 -3.463180735707283020e-02 3.052386641502380371e-01 -4.729700461030006409e-02 -2.050476707518100739e-02 -1.833790391683578491e-01 -7.480091881006956100e-03 -1.345180869102478027e-01 8.857096731662750244e-02 2.610531151294708252e-01 -6.597997993230819702e-02 -2.507449127733707428e-02 -1.112071797251701355e-01 -3.737893188372254372e-03 2.438231557607650757e-01 -2.158039212226867676e-01 3.296003043651580811e-01
2.057119905948638916e-01 1.901113390922546387e-01 9.098465740680694580e-02 1.074025407433509827e-01 1.279976665973663330e-01 -2.911536097526550293e-01 -6.788085401058197021e-02 -1.069018319249153137e-01 -5.278299376368522644e-02 1.165676396340131760e-02 2.071152031421661377e-01 1.945173144340515137e-01 -5.747862532734870911e-02 2.249085456132888794e-01 1.807838231325149536e-01 -3.665347397327423096e-01 4.253517463803291321e-02 2.115900069475173950e-01 -2.810339927673339844e-01 -3.118093311786651611e-01 -8.282578736543655396e-02 1.656114757061004639e-01 -4.117231816053390503e-02 1.809055730700492859e-02 2.137794792652130127e-01 -3.533279150724411011e-02 -1.153282150626182556e-01 -2.074984610080718994e-01 1.435630302876234055e-02 -9.848833084106445312e-02 -1.404813826084136963e-01 2.965156733989715576e-01
4.341465532779693604e-01 1.756932139396667480e-01 -3.313556686043739319e-02 1.597527042031288147e-02 -2.206743657588958740e-01 -9.761032462120056152e-02 -1.054334565997123718e-01 -3.876240253448486328e-01 2.722734026610851288e-02 7.696964591741561890e-02 8.726169168949127197e-02 8.791348338127136230e-02 1.496302187442779541e-01 -1.322366744279861450e-01 4.010563716292381287e-02 -2.410525381565093994e-01 1.636983752250671387e-01 2.518215477466583252e-01 -2.122269868850708008e-01 -8.868847787380218506e-02 -2.586564719676971436e-01 3.747548535466194153e-02 -4.804136231541633606e-02 1.911397576332092285e-01 1.993663907051086426e-01 1.309646517038345337e-01 -2.909755110740661621e-01 -3.482036665081977844e-02 -1.510406006127595901e-02 1.323448866605758667e-01 -1.486968547105789185e-01 7.213273644447326660e-02
1.925397068262100220e-01 -1.958940178155899048e-01 3.660950437188148499e-02 2.022518962621688843e-01 -1.466106921434402466e-01 -1.549635678529739380e-01 1.337527036666870117e-01 -3.816033601760864258e-01 -2.323948889970779419e-01 2.352178692817687988e-01 1.098647490143775940e-01 -1.174115240573883057e-01 7.444141805171966553e-02 -2.544790040701627731e-03 4.522282164543867111e-03 -2.237293310463428497e-02 1.592074781656265259e-01 1.570541411638259888e-02 -1.136155240237712860e-02 -1.627059578895568848e-01 -2.032977640628814697e-01 -1.893510371446609497e-01 2.425648272037506104e-01 2.116512358188629150e-01 1.173726394772529602e-01 -2.567012906074523926e-01 -1.940975189208984375e-01 8.708603680133819580e-02 1.908127367496490479e-01 -2.417814880609512329e-01 -2.060354650020599365e-01 1.917478293180465698e-01
1.325124651193618774e-01 -6.641785800457000732e-02 -1.361744571477174759e-02 5.569874122738838196e-02 -1.975856423377990723e-01 -1.634138077497482300e-01 9.017457813024520874e-02 -2.023338228464126587e-01 -1.041171327233314514e-01 -7.705778628587722778e-02 3.767418861389160156e-01 -9.325919300317764282e-02 -4.641032963991165161e-02 2.263560146093368530e-01 -3.235817328095436096e-02 -1.944575458765029907e-01 -1.509165018796920776e-01 2.564249038696289062e-01 -2.062747776508331299e-01 -1.039938107132911682e-01 -9.114501625299453735e-02 -1.856824010610580444e-01 -9.679281152784824371e-03 1.437457948923110962e-01 2.678050398826599121e-01 -2.586965262889862061e-01 -1.653798967599868774e-01 -2.820560932159423828e-01 -1.636467278003692627e-01 1.975016295909881592e-01 -1.915742158889770508e-01 2.163154482841491699e-01
1.617125123739242554e-01 -1.613268703222274780e-01 -1.365570724010467529e-01 2.356055676937103271e-01 -4.868097603321075439e-01 -5.768300220370292664e-02 1.926769129931926727e-02 -8.523976430296897888e-03 -1.402621716260910034e-01 1.905286610126495361e-01 9.412877261638641357e-03 -5.499291792511940002e-02 7.177381217479705811e-02 4.738189652562141418e-02 -6.445358693599700928e-02 -5.394491553306579590e-02 -7.635027915239334106e-02 8.446434885263442993e-02 5.944293364882469177e-02 -2.478575408458709717e-01 6.696039438247680664e-02 1.859636455774307251e-01 -6.979520618915557861e-02 5.326753109693527222e-02 2.093406617641448975e-01 9.187855571508407593e-02 1.324010198004543781e-03 -1.972022205591201782e-01 5.519879609346389771e-02 -1.251871138811111450e-01 -3.614653348922729492e-01 4.405959546566009521e-01
1.429885923862457275e-01 6.017136946320533752e-02 -1.885304600000381470e-01 1.416727900505065918e-01 -1.269937604665756226e-01 1.104950532317161560e-01 1.726075559854507446e-01 -2.073921561241149902e-01 -4.031583666801452637e-01 -1.252166330814361572e-01 -1.318090260028839111e-01 -1.890239864587783813e-01 2.687276899814605713e-01 -4.709475487470626831e-02 -2.148970961570739746e-01 -2.790316641330718994e-01 -1.655545532703399658e-01 4.996120929718017578e-03 -2.808511257171630859e-01 -4.334777593612670898e-02 -1.502269506454467773e-01 -1.230190247297286987e-01 -5.228685960173606873e-02 -4.683950915932655334e-02 2.078297138214111328e-01 1.390021145343780518e-01 2.316454350948333740e-01 -2.645700275897979736e-01 -8.434317074716091156e-03 -7.042398303747177124e-02 -2.117117792367935181e-01 5.042140930891036987e-02
4.809558093547821045e-01 -5.559661984443664551e-02 -3.372744843363761902e-02 1.076642051339149475e-02 -1.962464749813079834e-01 -1.958131343126296997e-01 -6.456227600574493408e-02 -1.794243156909942627e-01 -7.036453485488891602e-02 -1.326865851879119873e-01 -7.865241169929504395e-02 -1.551741808652877808e-01 1.654389202594757080e-01 -1.673873960971832275e-01 -8.100131899118423462e-02 -3.425242602825164795e-01 1.357173472642898560e-01 1.764181554317474365e-01 -2.419237196445465088e-01 5.184317938983440399e-03 -8.505436033010482788e-02 1.783170504495501518e-03 -3.117928653955459595e-02 3.209501504898071289e-01 1.252689049579203129e-03 -6.239926069974899292e-02 -1.912625730037689209e-01 -8.589018136262893677e-02 -2.253047525882720947e-01 2.142106741666793823e-01 1.305328607559204102e-01 1.953697353601455688e-01
3.490610122680664062e-01 1.830275356769561768e-01 -4.498052224516868591e-02 -8.037096261978149414e-02 -3.067747652530670166e-01 -2.946846485137939453e-01 -5.747841298580169678e-02 -3.093844056129455566e-01 -4.170364886522293091e-02 -1.037831306457519531e-01 1.279455795884132385e-02 -1.427851170301437378e-01 4.073805734515190125e-02 3.178939456120133400e-03 5.627173930406570435e-02 -1.381474137306213379e-01 1.497689783573150635e-01 3.078085482120513916e-01 -1.672236025333404541e-01 -1.405426859855651855e-01 -8.887161314487457275e-02 -1.463462710380554199e-01 -2.115909159183502197e-01 2.155638188123703003e-01 2.112255394458770752e-01 -8.129134774208068848e-02 -2.131198644638061523e-01 -1.380620449781417847e-01 -4.255473241209983826e-02 5.800791084766387939e-03 -2.326366603374481201e-01 2.051905244588851929e-01
1.455535143613815308e-01 -2.084423601627349854e-01 -8.911357074975967407e-02 2.254927307367324829e-01 -6.658956408500671387e-02 3.616598621010780334e-02 2.292524278163909912e-01 -6.059135869145393372e-02 -8.413699269294738770e-02 -1.416744198650121689e-03 1.622455269098281860e-01 -1.402209848165512085e-01 2.874100804328918457e-01 5.268145203590393066e-01 -1.158803105354309082e-01 2.239072509109973907e-02 9.794690459966659546e-02 1.161600053310394287e-01 1.490284353494644165e-01 7.693514972925186157e-02 -1.645166277885437012e-01 2.099469602108001709e-01 1.966726407408714294e-02 1.110378503799438477e-01 3.102965950965881348e-01 -1.956742070615291595e-02 -1.377718895673751831e-01 -6.761679798364639282e-02 5.828279629349708557e-02 2.368177026510238647e-01 -1.388532221317291260e-01 2.311245948076248169e-01
2.933588325977325439e-01 3.973937418777495623e-04 1.222929079085588455e-02 2.176350802183151245e-01 -1.427166350185871124e-02 -3.007893562316894531e-01 -2.892392873764038086e-02 9.655461646616458893e-03 -3.315752372145652771e-02 2.485998272895812988e-01 -9.651254862546920776e-02 5.941926315426826477e-02 1.330988556146621704e-01 1.847490966320037842e-01 -1.396028250455856323e-01 -3.355303406715393066e-02 2.042515575885772705e-01 1.146974414587020874e-01 -2.473422884941101074e-01 -1.646059602499008179e-01 -1.821485310792922974e-01 3.191553056240081787e-01 -5.074982717633247375e-02 3.466182155534625053e-03 -1.038426533341407776e-01 1.709234863519668579e-01 1.760191470384597778e-01 2.059476077556610107e-01 1.676031202077865601e-02 9.516117721796035767e-02 -2.510657608509063721e-01 4.000873863697052002e-01
3.617443442344665527e-01 5.613156035542488098e-02 -9.586469829082489014e-02 -2.551155537366867065e-02 -4.012996852397918701e-01 -2.954113762825727463e-03 7.095313817262649536e-02 -1.676791459321975708e-01 1.258594095706939697e-01 7.900242507457733154e-02 -2.544244192540645599e-02 -3.627537935972213745e-02 2.374286949634552002e-01 -3.028999455273151398e-02 9.494826942682266235e-02 -1.321847140789031982e-01 2.039309591054916382e-01 1.286222636699676514e-01 -6.630026549100875854e-02 -2.259040027856826782e-01 -4.741606861352920532e-02 -9.923147410154342651e-02 -3.001083731651306152e-01 2.516690492630004883e-01 3.808099627494812012e-01 5.816182494163513184e-02 -1.257041934877634048e-02 -1.419567018747329712e-01 1.388998776674270630e-01 1.558861583471298218e-01 -2.195739746093750000e-01 1.206359863281250000e-01
1.039344072341918945e-01 1.024142000824213028e-02 -6.389774382114410400e-02 4.682351648807525635e-01 1.820161491632461548e-01 4.831191152334213257e-02 1.180527210235595703e-01 -8.822302520275115967e-02 -3.020028211176395416e-02 1.629710495471954346e-01 7.947681099176406860e-02 3.214731067419052124e-02 2.575403451919555664e-01 -4.697937518358230591e-03 -8.840440958738327026e-02 1.027831062674522400e-01 1.814773529767990112e-01 2.370987981557846069e-01 2.457884699106216431e-01 -3.289223462343215942e-02 -2.892104089260101318e-01 7.823436707258224487e-02 -3.183402121067047119e-02 1.385718584060668945e-01 1.307355612516403198e-01 -2.473319508135318756e-02 -3.469197154045104980e-01 -2.865291237831115723e-01 -1.700586229562759399e-01 -2.117756381630897522e-02 -1.080558001995086670e-01 2.592464387416839600e-01
-1.066019237041473389e-01 3.429117798805236816e-01 -1.314350962638854980e-02 2.813398241996765137e-01 1.363215893507003784e-01 -9.029224514961242676e-03 2.805446684360504150e-01 -2.526231706142425537e-01 7.241622358560562134e-02 1.171113401651382446e-01 -9.605678915977478027e-02 -1.694871336221694946e-01 9.575836360454559326e-02 8.353332988917827606e-03 -1.319583356380462646e-01 -2.360598593950271606e-01 -1.090406030416488647e-01 5.210206285119056702e-02 -2.296443134546279907e-01 -6.242547556757926941e-02 -2.933566570281982422e-01 1.779361963272094727e-01 -1.157912462949752808e-01 2.825449109077453613e-01 -2.379704453051090240e-02 1.960107386112213135e-01 1.669831126928329468e-01 -8.544293791055679321e-02 -2.458460767229553312e-05 1.282929331064224243e-01 1.152355074882507324e-01 3.242530226707458496e-01
4.527002573013305664e-02 1.494961082935333252e-01 1.276806145906448364e-01 1.243506073951721191e-01 1.957371085882186890e-01 -1.093603894114494324e-01 2.302365303039550781e-01 -1.965589374303817749e-01 5.339408293366432190e-02 2.277422100305557251e-01 4.673542454838752747e-02 -2.230004817247390747e-01 1.774004995822906494e-01 7.471071928739547729e-02 -1.262362953275442123e-02 -1.905412971973419189e-01 -3.055928349494934082e-01 7.885374873876571655e-02 -1.137734651565551758e-01 -1.108191609382629395e-01 -2.993619740009307861e-01 3.460537269711494446e-02 -2.011176645755767822e-01 2.705591917037963867e-01 4.577223584055900574e-02 1.867745220661163330e-01 1.084069088101387024e-01 -1.978444308042526245e-01 -5.233805254101753235e-02 2.052799910306930542e-01 -5.785064399242401123e-02 3.954419791698455811e-01
1.884443312883377075e-01 -1.236777156591415405e-01 -8.684280514717102051e-02 2.763289399445056915e-02 -2.479144483804702759e-01 -2.238875254988670349e-02 2.751655280590057373e-01 -9.862460941076278687e-02 -4.542085826396942139e-01 -2.209067158401012421e-02 1.910019898787140846e-03 -7.813998963683843613e-04 1.084533706307411194e-01 -1.412274688482284546e-01 -1.049454137682914734e-02 -2.017009258270263672e-01 -3.451119735836982727e-02 1.311268508434295654e-01 -3.974717557430267334e-01 -1.003504619002342224e-01 -1.529544293880462646e-01 1.340899765491485596e-01 3.345469236373901367e-01 1.019113957881927490e-01 2.276775687932968140e-01 -1.310327500104904175e-01 -1.316667497158050537e-01 -1.855769604444503784e-01 -1.441611200571060181e-01 7.040193676948547363e-02 -1.163797229528427124e-01 6.321692466735839844e-02
3.777371644973754883e-01 1.925588548183441162e-01 -2.171521782875061035e-01 1.172380819916725159e-01 6.245315074920654297e-02 -4.730952903628349304e-02 4.011704325675964355e-01 -2.755319178104400635e-01 6.094107776880264282e-02 1.596069335937500000e-01 1.632092297077178955e-01 -1.693264096975326538e-01 3.456421941518783569e-02 2.866732478141784668e-01 -1.220026891678571701e-02 -2.433690279722213745e-01 -1.716991513967514038e-01 7.306075841188430786e-02 -1.728331148624420166e-01 2.666536904871463776e-02 -1.919332742691040039e-01 -1.231165230274200439e-01 -6.134156510233879089e-02 9.084318578243255615e-02 1.747281849384307861e-01 9.654868394136428833e-02 -4.535452276468276978e-02 1.369871795177459717e-01 6.162056699395179749e-02 -1.654051691293716431e-01 1.269043609499931335e-02 2.601692080497741699e-01
-1.044913828372955322e-01 3.301995992660522461e-02 -4.005894809961318970e-02 2.163550406694412231e-01 8.836093544960021973e-02 -1.905674189329147339e-01 2.139190882444381714e-01 -1.896378546953201294e-01 -1.778520494699478149e-01 3.342382013797760010e-01 1.002371981739997864e-01 -1.231714636087417603e-01 -1.657465286552906036e-02 3.482789695262908936e-01 -5.288570746779441833e-02 -5.292634014040231705e-03 7.540963590145111084e-02 3.887217491865158081e-02 -2.450264245271682739e-01 1.062290593981742859e-01 -1.073059439659118652e-01 5.140327662229537964e-02 -2.892269007861614227e-02 1.872608065605163574e-01 3.046549856662750244e-02 1.882262974977493286e-01 1.911744326353073120e-01 -1.220967620611190796e-01 -1.824004799127578735e-01 1.336638233624398708e-03 -2.855211868882179260e-02 5.198911428451538086e-01
1.266571879386901855e-01 1.325414031744003296e-01 -3.957337886095046997e-02 2.841845452785491943e-01 -9.211634099483489990e-02 -1.407919824123382568e-01 2.695542061701416969e-03 -2.477610558271408081e-01 -1.295345276594161987e-01 7.801155745983123779e-02 2.828806936740875244e-01 1.291318088769912720e-01 -3.035503439605236053e-02 -2.642815411090850830e-01 -2.710653245449066162e-01 -2.470420449972152710e-01 1.461627334356307983e-01 1.848260127007961273e-02 -4.848247021436691284e-02 2.918918617069721222e-02 -2.602318823337554932e-01 1.096083223819732666e-01 -1.056658253073692322e-01 3.821898251771926880e-02 2.004469633102416992e-01 -3.373963236808776855e-01 -2.213930487632751465e-01 -2.633801102638244629e-01 -1.322741955518722534e-01 2.328597754240036011e-01 8.935166150331497192e-02 -1.257281005382537842e-02
1.901220679283142090e-01 3.049708344042301178e-02 7.607086747884750366e-02 4.307793676853179932e-01 -3.447695076465606689e-01 1.576135307550430298e-02 1.156702414155006409e-01 -2.991755902767181396e-01 -1.882063299417495728e-01 1.463506370782852173e-01 -6.559831649065017700e-02 -1.696842536330223083e-02 3.657960891723632812e-02 -5.688511952757835388e-02 1.023857071995735168e-01 -2.597406804561614990e-01 -6.238783150911331177e-02 -1.130160465836524963e-01 1.488314382731914520e-02 -8.329001814126968384e-02 1.958545595407485962e-01 -1.881577670574188232e-01 5.030683800578117371e-02 6.628248095512390137e-02 9.047118015587329865e-03 1.085998862981796265e-01 -6.892488151788711548e-02 -2.961129546165466309e-01 -1.156920641660690308e-01 4.601443931460380554e-02 -2.266835719347000122e-01 3.604245483875274658e-01
4.682555422186851501e-02 2.755469977855682373e-01 -1.245589554309844971e-01 5.698188673704862595e-03 -2.518514096736907959e-01 2.659457921981811523e-02 1.576634943485260010e-01 -2.820914983749389648e-01 -1.689082384109497070e-02 -1.816608011722564697e-01 -1.731407940387725830e-01 2.185542508959770203e-02 2.393181174993515015e-01 2.522403895854949951e-01 -5.411240831017494202e-02 -2.169894427061080933e-01 -1.314283609390258789e-01 6.229609251022338867e-03 -6.104753166437149048e-02 9.179610759019851685e-02 -1.001856178045272827e-01 8.383873105049133301e-02 -2.432640641927719116e-02 2.567216157913208008e-01 9.380936622619628906e-03 8.544084429740905762e-02 1.314194202423095703e-01 -3.849135711789131165e-03 -1.807288527488708496e-01 5.521224439144134521e-02 -2.198599427938461304e-01 5.304326415061950684e-01
1.702796816825866699e-01 5.239650607109069824e-02 -4.746310412883758545e-02 4.899970591068267822e-01 8.781953155994415283e-02 1.910291314125061035e-01 6.747130304574966431e-02 -2.139070481061935425e-01 -2.349781543016433716e-01 6.910774856805801392e-02 1.899811029434204102e-01 6.408235989511013031e-03 1.556253135204315186e-01 1.770222932100296021e-01 -1.156986653804779053e-01 -4.905246198177337646e-03 7.318183779716491699e-02 1.592311710119247437e-01 -9.281930327415466309e-02 2.445189841091632843e-02 -2.354290634393692017e-01 -2.213849574327468872e-01 -2.502067685127258301e-01 -7.252947986125946045e-02 -6.860543042421340942e-02 -1.777825057506561279e-01 5.759539082646369934e-02 2.222257107496261597e-01 5.229884758591651917e-02 1.971577256917953491e-01 -3.106838166713714600e-01 1.641170680522918701e-01
-1.383775938302278519e-02 5.130043253302574158e-03 -1.108105704188346863e-01 2.301244437694549561e-01 -7.039932161569595337e-02 -2.983691729605197906e-02 1.568146795034408569e-01 -1.362989097833633423e-01 -1.393944025039672852e-01 3.372085392475128174e-01 8.787552267313003540e-02 -1.816070675849914551e-01 -8.996707201004028320e-02 3.166030049324035645e-01 9.567724168300628662e-02 1.158692911267280579e-01 -3.664053231477737427e-02 3.931384533643722534e-02 -3.441051244735717773e-01 -5.805978551506996155e-02 -9.090790152549743652e-02 6.420201808214187622e-02 -1.664066314697265625e-01 9.590916335582733154e-02 7.887436449527740479e-02 1.288699209690093994e-01 1.353110671043395996e-01 1.154310721904039383e-02 -1.125334873795509338e-01 4.023436084389686584e-02 1.365084201097488403e-01 5.767539739608764648e-01
4.481984302401542664e-03 2.980156242847442627e-01 -3.373796939849853516e-01 3.124453425407409668e-01 -2.397913187742233276e-01 -2.075266689062118530e-01 1.811468452215194702e-01 -1.855020970106124878e-02 -2.585834562778472900e-01 6.638873368501663208e-02 -9.794572740793228149e-02 3.050668351352214813e-02 -1.413096785545349121e-01 1.016325503587722778e-01 1.086429692804813385e-02 -1.192373111844062805e-01 2.040511667728424072e-01 2.140996977686882019e-02 -7.518387585878372192e-02 -2.086551859974861145e-02 1.255753450095653534e-04 -6.522208452224731445e-02 -6.917615421116352081e-03 2.254787683486938477e-01 -7.313763350248336792e-02 -2.401119619607925415e-01 -7.129140943288803101e-02 -2.480994760990142822e-01 6.010344997048377991e-02 -2.126979678869247437e-01 2.494351416826248169e-01 3.090772926807403564e-01
1.015364453196525574e-01 1.111484542489051819e-01 -8.086521178483963013e-02 2.303980439901351929e-01 -3.264321982860565186e-01 1.589557677507400513e-01 4.932412877678871155e-03 -4.285194724798202515e-02 -2.953592836856842041e-01 -1.544192284345626831e-01 3.192243576049804688e-01 -3.056561760604381561e-02 -1.192291453480720520e-01 6.175968050956726074e-02 -2.361956089735031128e-01 -2.708008289337158203e-01 4.652658477425575256e-02 -1.368145346641540527e-01 3.648162260651588440e-02 -8.004701137542724609e-02 -1.825794726610183716e-01 1.617389023303985596e-01 1.912267133593559265e-02 2.271610647439956665e-01 1.131264865398406982e-01 -5.141660943627357483e-02 9.056461974978446960e-03 -2.882068157196044922e-01 2.298879437148571014e-02 3.037214577198028564e-01 1.908680647611618042e-01 2.346913814544677734e-01
3.038201332092285156e-01 -4.887851886451244354e-03 -1.131685823202133179e-01 -8.324757963418960571e-02 -4.197372198104858398e-01 -7.228223979473114014e-02 -1.643516868352890015e-01 -1.650091558694839478e-01 -1.574696451425552368e-01 2.243360877037048340e-01 2.197158783674240112e-01 1.109988167881965637e-01 9.456947445869445801e-02 5.151390284299850464e-02 6.511091440916061401e-02 -2.892173230648040771e-01 2.286574244499206543e-01 5.996335297822952271e-02 -3.308813869953155518e-01 -2.434557527303695679e-01 -2.381834834814071655e-01 3.115550801157951355e-02 -6.802485883235931396e-02 5.125421285629272461e-02 -3.769067302346229553e-02 1.507262587547302246e-01 -5.798343941569328308e-02 -2.540454864501953125e-01 1.872869615908712149e-04 -6.466417759656906128e-02 -1.559272706508636475e-01 8.343722671270370483e-02
1.519833207130432129e-01 6.742206960916519165e-02 -3.413540124893188477e-02 1.889669150114059448e-01 1.422986947000026703e-02 -3.480711206793785095e-02 3.700442016124725342e-01 -7.161641120910644531e-02 -2.013746798038482666e-01 8.290691673755645752e-02 5.517400428652763367e-02 -2.046711593866348267e-01 -1.186250224709510803e-01 1.375641226768493652e-01 -1.514087617397308350e-01 -1.827080547809600830e-01 1.669208407402038574e-01 4.994808137416839600e-02 -1.215441748499870300e-01 1.861794888973236084e-01 -4.568718001246452332e-02 2.656941674649715424e-02 1.404584795236587524e-01 4.111398011445999146e-02 1.146560721099376678e-02 -3.549268543720245361e-01 3.021963872015476227e-02 -1.526501029729843140e-01 2.732286155223846436e-01 -2.438736520707607269e-02 2.396164834499359131e-01 4.726032018661499023e-01
2.323016375303268433e-01 4.646144062280654907e-02 7.903385162353515625e-02 1.501641571521759033e-01 -9.690260887145996094e-02 -3.881703913211822510e-01 -2.287211082875728607e-02 -2.759087383747100830e-01 -1.214142516255378723e-01 5.579215288162231445e-02 1.698686331510543823e-01 1.187276616692543030e-01 1.011732369661331177e-01 1.182640343904495239e-01 1.886693686246871948e-01 -2.359073013067245483e-01 -1.160890087485313416e-01 -9.708601981401443481e-02 -1.971094161272048950e-01 -8.539707213640213013e-02 -6.382026523351669312e-02 8.963260799646377563e-02 6.740128248929977417e-02 5.235962942242622375e-02 2.105184644460678101e-01 -6.057166680693626404e-02 -2.769002318382263184e-01 -4.151371121406555176e-01 -1.769221276044845581e-01 2.174965143203735352e-01 -1.584942936897277832e-01 1.136889383196830750e-01
1.773767620325088501e-01 8.044162392616271973e-02 7.452606409788131714e-02 1.738608479499816895e-01 -2.266066372394561768e-01 -2.670850455760955811e-01 -3.180157393217086792e-02 1.641525477170944214e-01 -8.477552235126495361e-02 4.977894127368927002e-01 1.186560392379760742e-01 -8.290736377239227295e-02 1.242805048823356628e-01 1.582777649164199829e-01 1.196138635277748108e-01 -3.070620596408843994e-01 1.801910102367401123e-01 2.346560209989547729e-01 -1.645338833332061768e-01 -1.567145138978958130e-01 2.883226051926612854e-02 2.991247922182083130e-02 3.638517856597900391e-02 -1.253487020730972290e-01 1.152095496654510498e-01 3.057585470378398895e-02 1.250009983777999878e-03 -1.134744565933942795e-02 -3.711738437414169312e-02 1.526148766279220581e-01 -6.527953594923019409e-02 3.865514695644378662e-01
9.680257737636566162e-02 2.982366085052490234e-02 1.733518689870834351e-01 2.130602300167083740e-01 -2.189263887703418732e-02 6.968700140714645386e-02 2.060497403144836426e-01 -7.307613641023635864e-02 -2.253643795847892761e-02 -1.355131156742572784e-03 2.610014975070953369e-01 -1.348531432449817657e-02 6.377445161342620850e-02 1.345277130603790283e-01 -9.594325721263885498e-02 -4.290204346179962158e-01 4.265488386154174805e-01 -8.177097141742706299e-02 -1.238589361310005188e-01 1.583790034055709839e-01 -5.990905314683914185e-02 7.488395273685455322e-02 -3.409561216831207275e-01 4.513571038842201233e-02 2.481181025505065918e-01 -3.033845126628875732e-01 -1.037213876843452454e-01 -2.723447978496551514e-02 6.794137507677078247e-02 7.750440388917922974e-02 1.649756282567977905e-01 1.320434510707855225e-01
2.051437795162200928e-01 3.525497615337371826e-01 -2.880488932132720947e-01 2.635115981101989746e-01 -1.117392480373382568e-01 -3.769481927156448364e-02 1.997844278812408447e-01 -2.233109027147293091e-01 -1.170737203210592270e-02 -5.806409940123558044e-02 1.947680413722991943e-01 -1.008895263075828552e-01 2.953927814960479736e-01 6.355310976505279541e-02 8.236582577228546143e-02 -1.468863040208816528e-01 2.651048265397548676e-02 3.935219943523406982e-01 1.174104660749435425e-01 -8.612579107284545898e-02 -2.200545370578765869e-01 1.226112842559814453e-01 -1.186764612793922424e-01 -6.182632222771644592e-02 -6.341760605573654175e-02 8.340958505868911743e-03 1.495134457945823669e-02 -2.901855111122131348e-01 1.342649161815643311e-01 7.865723967552185059e-02 -1.875929981470108032e-01 -1.383917592465877533e-02
-8.446078002452850342e-02 1.749799549579620361e-01 -4.827883560210466385e-03 2.375839054584503174e-01 2.402190119028091431e-01 -1.352018862962722778e-01 2.406735569238662720e-01 -2.068685293197631836e-01 -3.067644499242305756e-02 3.009920120239257812e-01 1.512004286050796509e-01 -2.271641343832015991e-01 4.277750477194786072e-02 1.330255717039108276e-01 -9.230819344520568848e-02 -2.815757989883422852e-01 -2.638745605945587158e-01 9.561529010534286499e-02 -1.777256578207015991e-01 -4.458439350128173828e-02 -1.401423066854476929e-01 9.760504961013793945e-02 -1.538254618644714355e-01 2.149394303560256958e-01 -4.409247485455125570e-04 1.443754881620407104e-01 -6.718468666076660156e-02 -7.672685384750366211e-02 9.793560951948165894e-02 8.084243535995483398e-02 4.212833568453788757e-02 4.418382346630096436e-01
2.167465351521968842e-02 3.305926024913787842e-01 1.281451433897018433e-01 3.161258399486541748e-01 1.928768903017044067e-01 2.544324658811092377e-02 2.573463022708892822e-01 -2.042715102434158325e-01 -6.628425419330596924e-02 2.174943834543228149e-01 9.213903546333312988e-02 -2.250772416591644287e-01 9.489016979932785034e-02 1.795963644981384277e-01 -1.254300177097320557e-01 -1.589682698249816895e-01 -3.149470090866088867e-01 4.345868527889251709e-02 -1.259136199951171875e-01 -1.203568428754806519e-01 -3.085494041442871094e-01 2.439140155911445618e-02 -1.988620311021804810e-02 1.924081891775131226e-01 4.262699931859970093e-02 1.779798418283462524e-01 1.881172508001327515e-02 -1.943294405937194824e-01 -4.882098734378814697e-02 7.810173928737640381e-02 1.219460368156433105e-01 2.745353281497955322e-01
-3.767849504947662354e-02 2.698141634464263916e-01 -1.021274458616971970e-02 1.860300749540328979e-01 -1.502390764653682709e-02 1.355633735656738281e-01 1.679438948631286621e-01 -3.678162992000579834e-01 -7.934931665658950806e-02 7.803681492805480957e-02 2.631260156631469727e-01 9.557386487722396851e-02 2.245013117790222168e-01 5.180054157972335815e-02 -9.181649237871170044e-02 -7.330426573753356934e-02 8.838456869125366211e-02 6.666110455989837646e-02 2.812862955033779144e-02 -2.200213968753814697e-01 -3.932587206363677979e-01 1.098203212022781372e-01 -1.186754181981086731e-01 2.041539996862411499e-01 -1.284405887126922607e-01 2.053471505641937256e-01 1.411980986595153809e-01 9.963880479335784912e-02 2.180635631084442139e-01 -8.532042801380157471e-02 -2.292846441268920898e-01 2.673285007476806641e-01
-2.091647358611226082e-03 1.343938112258911133e-01 -8.559010922908782959e-02 3.581430912017822266e-01 1.555943042039871216e-01 -4.933268949389457703e-02 3.576766550540924072e-01 -1.266253292560577393e-01 -1.458981186151504517e-01 3.436748981475830078e-01 -3.642881289124488831e-02 -2.029425203800201416e-01 1.763901114463806152e-02 1.313717216253280640e-01 1.444332301616668701e-02 -1.959608346223831177e-01 -9.989457577466964722e-02 1.884160488843917847e-01 -1.492241770029067993e-01 1.257450878620147705e-01 -1.336701065301895142e-01 5.990952998399734497e-02 2.556111812591552734e-01 3.537585213780403137e-02 1.471807956695556641e-01 -9.691707789897918701e-03 1.301193237304687500e-01 -1.923412084579467773e-01 4.437626153230667114e-02 1.054886281490325928e-01 -5.897693708539009094e-02 4.168685078620910645e-01
4.019239172339439392e-02 1.541607826948165894e-01 -1.721455007791519165e-01 2.635874152183532715e-01 1.277979910373687744e-01 1.146174669265747070e-01 3.054576218128204346e-01 -3.725508153438568115e-01 6.930883228778839111e-02 1.946818232536315918e-01 4.925790708512067795e-03 -6.214725226163864136e-02 2.751307748258113861e-02 -1.444795280694961548e-01 1.108667999505996704e-01 -4.320682212710380554e-02 3.130100201815366745e-03 1.029201522469520569e-01 -1.423900723457336426e-01 -2.638609707355499268e-01 -2.755324840545654297e-01 2.296123094856739044e-02 -2.345519512891769409e-01 -5.681165307760238647e-02 1.507289558649063110e-01 -1.141352802515029907e-01 -2.438828498125076294e-01 -5.284408107399940491e-02 -1.416317932307720184e-02 -3.082750141620635986e-01 1.631576381623744965e-02 3.207064270973205566e-01
2.138971723616123199e-02 2.595887333154678345e-02 -1.471856981515884399e-01 3.025579750537872314e-01 -2.645443975925445557e-01 2.785738706588745117e-01 2.086035162210464478e-01 -3.192234933376312256e-01 -1.916749328374862671e-01 1.661982946097850800e-02 5.704584345221519470e-02 -1.903390698134899139e-02 -4.710431396961212158e-02 2.018950432538986206e-01 4.597417265176773071e-02 3.383769467473030090e-02 1.386476159095764160e-01 9.633079171180725098e-02 2.199581861495971680e-01 -2.452502399682998657e-01 -2.876007258892059326e-01 -4.755648598074913025e-02 -1.178754866123199463e-01 2.919025719165802002e-01 6.144753098487854004e-02 -3.236729651689529419e-02 2.145430296659469604e-01 -2.828474529087543488e-02 1.543734669685363770e-01 2.076186537742614746e-01 -2.568993270397186279e-01 9.525847621262073517e-03
7.655926793813705444e-02 1.166356131434440613e-01 -5.006844177842140198e-03 3.328045606613159180e-01 2.264376729726791382e-01 -1.248714700341224670e-01 1.282386183738708496e-01 -2.075966075062751770e-02 -2.291533946990966797e-01 2.746995687484741211e-01 3.051938954740762711e-03 -7.505845278501510620e-02 3.282418847084045410e-02 2.030866220593452454e-03 1.755878776311874390e-01 -1.734580099582672119e-01 2.110567241907119751e-01 -2.615970671176910400e-01 -3.700573444366455078e-01 2.145482785999774933e-02 -1.645675152540206909e-01 -2.243296988308429718e-02 4.451508074998855591e-02 8.433313667774200439e-02 4.115919023752212524e-02 -4.962252825498580933e-02 3.030251860618591309e-01 -4.864408075809478760e-02 -1.182511001825332642e-01 1.281557530164718628e-01 -1.049517542123794556e-01 4.044305682182312012e-01
3.326069116592407227e-01 1.166304275393486023e-01 -7.019130862317979336e-04 1.098801121115684509e-01 -3.869120776653289795e-01 -8.790808916091918945e-02 -1.033611129969358444e-02 -1.639735400676727295e-01 1.333715319633483887e-01 1.708378084003925323e-02 1.900945007801055908e-01 8.905830234289169312e-02 9.388308227062225342e-02 9.494248777627944946e-02 6.221343204379081726e-02 -1.832388639450073242e-01 2.572744786739349365e-01 4.044826626777648926e-01 -2.262219190597534180e-01 -1.811753064393997192e-01 9.789276868104934692e-03 1.226799413561820984e-01 -2.043738216161727905e-01 5.663193017244338989e-02 2.204454541206359863e-01 -6.000376120209693909e-02 -4.326627030968666077e-02 5.574805662035942078e-02 -1.609301865100860596e-01 -2.053655311465263367e-02 -1.952499151229858398e-01 2.575116157531738281e-01
-1.699770838022232056e-01 3.434259593486785889e-01 8.492153882980346680e-02 1.661989688873291016e-01 9.605696052312850952e-02 -5.800152570009231567e-02 3.157031238079071045e-01 -2.128393650054931641e-01 -1.423759385943412781e-02 1.337310373783111572e-01 5.716069787740707397e-02 -1.849885433912277222e-01 1.117654293775558472e-01 9.796103090047836304e-02 -7.585872709751129150e-02 -2.424438595771789551e-01 -2.062940001487731934e-01 7.631864398717880249e-02 -1.357463598251342773e-01 1.567228324711322784e-02 -2.420276701450347900e-01 -2.165746875107288361e-02 -2.028044164180755615e-01 2.039732486009597778e-01 5.724399909377098083e-02 8.155388385057449341e-02 -2.566527016460895538e-02 -1.295560598373413086e-01 1.650328934192657471e-01 3.360756337642669678e-01 1.153562031686306000e-02 3.768997490406036377e-01
1.199814863502979279e-02 2.604816257953643799e-01 -1.379605848342180252e-02 8.829633891582489014e-02 7.124369591474533081e-02 -7.352764159440994263e-02 3.728910684585571289e-01 -2.188760787248611450e-01 -3.621491417288780212e-02 8.810043334960937500e-02 1.252126544713973999e-01 -2.133695632219314575e-01 9.943010658025741577e-02 1.029770821332931519e-01 -1.141947954893112183e-01 -1.667329221963882446e-01 -2.474634647369384766e-01 -1.318753347732126713e-03 9.723436087369918823e-03 -2.876425348222255707e-02 -1.761781722307205200e-01 7.882327586412429810e-02 2.187312766909599304e-02 3.284027576446533203e-01 6.229013949632644653e-02 2.155454307794570923e-01 5.063936114311218262e-02 -1.885221004486083984e-01 8.034689724445343018e-02 7.973234355449676514e-02 -2.711086720228195190e-02 5.340788960456848145e-01
3.931511342525482178e-01 8.350903540849685669e-02 1.005336940288543701e-01 3.403968513011932373e-01 1.596211194992065430e-01 -3.867935016751289368e-02 2.034893482923507690e-01 -1.305127590894699097e-01 -2.189859300851821899e-01 3.696156740188598633e-01 -1.456940732896327972e-02 1.031788885593414307e-01 3.539133071899414062e-02 6.907996535301208496e-02 2.245360165834426880e-01 -2.231221944093704224e-01 2.545849084854125977e-01 1.699162274599075317e-01 1.891492307186126709e-01 -1.587983071804046631e-01 -6.318055838346481323e-02 7.692199945449829102e-02 1.250089611858129501e-02 2.661520615220069885e-03 4.952855408191680908e-02 -2.012925036251544952e-02 -1.407421380281448364e-01 -2.334159463644027710e-01 -1.668620705604553223e-01 -5.253589525818824768e-02 1.765208542346954346e-01 1.474720686674118042e-01
7.674781978130340576e-02 2.482752948999404907e-01 3.023981302976608276e-02 3.866999447345733643e-01 -1.260453462600708008e-01 7.222095038741827011e-03 6.159824877977371216e-02 9.484823048114776611e-02 -2.209488153457641602e-01 1.273053288459777832e-01 -1.113110631704330444e-01 5.620210245251655579e-02 1.077367812395095825e-01 -4.267760366201400757e-02 1.426977366209030151e-01 -1.372193992137908936e-01 4.635317623615264893e-01 5.836671218276023865e-02 1.409662142395973206e-02 6.342281401157379150e-02 -6.371907889842987061e-02 -2.055263519287109375e-01 1.251142751425504684e-02 2.587623000144958496e-01 1.879324465990066528e-01 -1.257770955562591553e-01 2.007463425397872925e-01 -3.052092492580413818e-01 2.094024270772933960e-01 6.292769312858581543e-02 -1.728237420320510864e-02 2.269141674041748047e-01
-4.120139405131340027e-02 2.382782846689224243e-01 -1.738867312669754028e-01 2.729310393333435059e-01 3.619556128978729248e-01 3.910928498953580856e-04 1.981320679187774658e-01 -8.323460817337036133e-02 -2.231214791536331177e-01 1.445833146572113037e-01 -8.302188664674758911e-02 -1.078185960650444031e-01 -2.526225894689559937e-02 6.470376998186111450e-02 1.179445609450340271e-01 -2.685185074806213379e-01 2.006460130214691162e-01 2.704422175884246826e-02 -4.016264677047729492e-01 1.872948408126831055e-01 -1.452592611312866211e-01 1.517366766929626465e-01 3.630932420492172241e-02 5.338422954082489014e-02 1.138718985021114349e-02 4.780070483684539795e-02 4.526353906840085983e-03 -3.521957397460937500e-01 -6.142400950193405151e-02 7.350172847509384155e-03 -2.937842532992362976e-02 2.504511475563049316e-01
1.679325997829437256e-01 -4.532089456915855408e-02 -2.530126869678497314e-01 2.724610567092895508e-01 -2.316889762878417969e-01 -1.357945948839187622e-01 2.387155741453170776e-01 -1.849564164876937866e-01 4.536702483892440796e-02 -1.868821121752262115e-02 6.226564571261405945e-02 8.500681072473526001e-02 2.532359957695007324e-01 1.033541038632392883e-01 1.481478363275527954e-01 -3.745022714138031006e-01 1.608621925115585327e-01 -1.511910185217857361e-02 6.327515468001365662e-03 -2.728379070758819580e-01 -2.977221831679344177e-02 -3.768231719732284546e-02 2.875918149948120117e-01 2.254842072725296021e-01 1.343289166688919067e-01 1.010662019252777100e-01 -5.514917150139808655e-02 4.669300280511379242e-03 -3.377222269773483276e-02 1.001112610101699829e-01 2.030666470527648926e-01 3.122407197952270508e-01
2.986010015010833740e-01 3.198492340743541718e-03 2.058469206094741821e-01 3.874849677085876465e-01 1.238460019230842590e-01 3.097002021968364716e-02 -1.183177083730697632e-01 -2.051933854818344116e-01 -4.416332021355628967e-02 2.744063735008239746e-01 1.441182643175125122e-01 -1.678987741470336914e-01 2.337134033441543579e-01 3.483405709266662598e-01 2.125730365514755249e-01 -1.998852044343948364e-01 9.136773645877838135e-02 -1.590349674224853516e-01 -5.185342952609062195e-02 -1.323709189891815186e-01 6.425264477729797363e-02 1.842116117477416992e-01 -2.095298469066619873e-01 1.181991994380950928e-01 1.047644987702369690e-01 -1.938070952892303467e-01 9.905342943966388702e-03 -1.844289302825927734e-01 9.846659749746322632e-02 1.159757003188133240e-01 -5.070888996124267578e-02 2.102135121822357178e-02
1.179398745298385620e-01 4.124785959720611572e-02 -1.068569999188184738e-02 2.616167068481445312e-01 -1.595059186220169067e-01 -1.487764865159988403e-01 -1.061490401625633240e-01 3.529044985771179199e-02 -3.869718611240386963e-01 2.609329670667648315e-02 -5.621179193258285522e-02 1.026058942079544067e-02 2.501318454742431641e-01 3.497513756155967712e-02 1.229487061500549316e-01 -2.579021155834197998e-01 1.496534049510955811e-02 9.231965243816375732e-02 -2.778006196022033691e-01 1.321865767240524292e-01 -3.316155970096588135e-01 -1.278524100780487061e-01 -1.253717839717864990e-01 -1.227850243449211121e-01 1.126844659447669983e-01 -8.732979744672775269e-02 -1.092175766825675964e-01 1.961286067962646484e-01 -1.961881220340728760e-01 2.102616876363754272e-01 6.484136730432510376e-02 3.721604645252227783e-01
3.218886256217956543e-01 -4.786227270960807800e-02 -1.056199967861175537e-01 2.543112039566040039e-01 -1.011819168925285339e-01 -1.189138889312744141e-01 2.058276832103729248e-01 -1.759117543697357178e-01 -4.113579392433166504e-01 3.394328430294990540e-02 -4.754210263490676880e-02 -2.505994439125061035e-01 -1.265935599803924561e-01 1.612465530633926392e-01 -1.115844026207923889e-01 -1.197038441896438599e-01 3.260168135166168213e-01 1.758150011301040649e-01 -5.462768301367759705e-02 3.721481934189796448e-02 6.654210388660430908e-02 -1.131839007139205933e-01 -1.819454580545425415e-01 -8.407935500144958496e-02 7.718017697334289551e-02 2.378522753715515137e-01 6.458213180303573608e-02 -2.813350260257720947e-01 -1.614652425050735474e-01 1.493050903081893921e-01 5.824276804924011230e-02 1.405689418315887451e-01
2.504676580429077148e-01 7.258680183440446854e-03 4.030751809477806091e-02 3.373109102249145508e-01 -1.760108396410942078e-02 2.099441438913345337e-01 -6.601652503013610840e-02 -3.166441246867179871e-02 -2.833378911018371582e-01 1.757416725158691406e-01 1.238112226128578186e-01 7.864711433649063110e-02 -5.774480476975440979e-02 -3.684233129024505615e-02 2.613179013133049011e-02 -3.365504741668701172e-01 3.009650409221649170e-01 2.957544755190610886e-03 -9.325154125690460205e-02 -3.259534388780593872e-02 8.435975015163421631e-02 2.114669680595397949e-01 -2.837559580802917480e-01 4.749878868460655212e-02 -2.362853288650512695e-01 -1.108026802539825439e-01 -1.152017638087272644e-01 -4.114235639572143555e-01 3.331794589757919312e-02 8.479094505310058594e-02 -3.156094625592231750e-02 1.607539951801300049e-01
2.765081524848937988e-01 -1.393206766806542873e-04 -7.896954566240310669e-02 5.272478982806205750e-02 -9.014283865690231323e-02 -1.905883103609085083e-01 9.729444980621337891e-02 -1.557299941778182983e-01 -1.098602339625358582e-01 -1.572232693433761597e-01 1.134185120463371277e-01 1.393861919641494751e-01 -1.052897647023200989e-01 2.100412100553512573e-01 -3.057618858292698860e-03 -4.706572890281677246e-01 -2.271996438503265381e-01 -1.537152938544750214e-02 -2.362439185380935669e-01 -1.374224275350570679e-01 -1.656718701124191284e-01 -2.221212163567543030e-02 -8.583383262157440186e-02 -6.378789991140365601e-02 1.031487286090850830e-01 -9.919668547809123993e-03 -7.699688524007797241e-02 -3.612551093101501465e-01 -2.823394834995269775e-01 7.525024563074111938e-02 -7.176513224840164185e-02 2.948195934295654297e-01
-8.475852012634277344e-02 1.420129686594009399e-01 7.304607331752777100e-02 3.226537406444549561e-01 1.162760555744171143e-01 -3.970864415168762207e-02 2.091229707002639771e-01 -1.608563810586929321e-01 -1.312131136655807495e-01 3.803033530712127686e-01 -8.084026724100112915e-02 -8.053987473249435425e-02 -1.566220633685588837e-02 1.300948560237884521e-01 1.460100710391998291e-01 1.398359686136245728e-01 2.606762945652008057e-01 7.966586947441101074e-02 -1.734324842691421509e-01 -1.505605224519968033e-02 -1.223709657788276672e-01 -1.714112162590026855e-01 -5.359590426087379456e-02 2.830802798271179199e-01 9.913609363138675690e-03 7.194054778665304184e-03 8.134146779775619507e-02 -2.630186378955841064e-01 -1.283604800701141357e-01 -7.129543274641036987e-02 -9.639243036508560181e-02 4.547822475433349609e-01
-8.456495404243469238e-02 2.586197257041931152e-01 3.724037483334541321e-02 1.685738563537597656e-01 -2.266402244567871094e-01 1.178196519613265991e-01 1.574002504348754883e-01 -1.114777475595474243e-01 -2.691478729248046875e-01 -1.677246391773223877e-01 1.421405225992202759e-01 6.585608422756195068e-02 -1.377098821103572845e-02 1.456660628318786621e-01 -1.003300547599792480e-01 -2.625950276851654053e-01 8.741299808025360107e-02 -4.632916301488876343e-02 -2.045975029468536377e-01 -5.565396696329116821e-02 4.625883698463439941e-02 5.720271170139312744e-02 -1.801180839538574219e-01 2.095846086740493774e-01 -2.151090651750564575e-01 -2.361655384302139282e-01 1.489738076925277710e-01 -2.001658082008361816e-01 2.137439996004104614e-01 2.939628362655639648e-01 1.725986897945404053e-01 3.247242569923400879e-01
1.965471357107162476e-01 -3.552914038300514221e-02 2.757366932928562164e-02 -1.068923771381378174e-01 -3.715196549892425537e-01 -1.153072416782379150e-01 1.455713808536529541e-01 -1.392124295234680176e-01 -1.737330853939056396e-01 -2.526656538248062134e-02 1.043718010187149048e-01 1.916886679828166962e-02 1.357727050781250000e-01 7.540974020957946777e-02 -8.919902890920639038e-02 -7.531335204839706421e-02 -1.190908104181289673e-01 -1.205559745430946350e-01 -2.687115371227264404e-01 -2.694212198257446289e-01 -2.629970610141754150e-01 1.048373505473136902e-01 1.851479895412921906e-02 1.427191495895385742e-01 3.417397141456604004e-01 8.102757483720779419e-02 -1.276554912328720093e-01 -1.084241867065429688e-01 -2.844801843166351318e-01 2.510026991367340088e-01 -2.211946099996566772e-01 2.399032562971115112e-01
-7.242901623249053955e-02 -1.893609613180160522e-01 1.839746981859207153e-01 9.701407700777053833e-02 -2.321933954954147339e-01 -1.510492116212844849e-01 2.307929098606109619e-01 -3.266637921333312988e-01 4.436653107404708862e-02 1.658293008804321289e-01 5.057742074131965637e-02 -1.145361810922622681e-01 5.546602420508861542e-03 -5.008606240153312683e-02 -6.279129534959793091e-03 -3.145693540573120117e-01 1.965830028057098389e-01 -7.860799133777618408e-02 -2.960654795169830322e-01 -3.735372796654701233e-02 -3.328665196895599365e-01 -2.820971049368381500e-02 2.187149226665496826e-02 1.452220380306243896e-01 -3.607963025569915771e-02 -8.305507898330688477e-02 -3.349551260471343994e-01 -7.761749625205993652e-02 -1.555564403533935547e-01 3.191066384315490723e-01 -1.118194907903671265e-01 -1.640881039202213287e-02
1.544392108917236328e-01 4.449942409992218018e-01 -1.557203382253646851e-01 1.570468544960021973e-01 -1.025530993938446045e-01 -2.481902241706848145e-01 -2.226130105555057526e-02 -1.043340638279914856e-01 -3.836002945899963379e-01 4.071955755352973938e-02 1.493149029556661844e-04 1.538983285427093506e-01 2.030474245548248291e-01 7.689741998910903931e-02 -5.061267316341400146e-02 7.675147801637649536e-02 6.840273854322731495e-04 -1.755259186029434204e-01 -3.004365265369415283e-01 2.087791822850704193e-02 1.377830863930284977e-03 1.417969912290573120e-01 1.274689584970474243e-01 2.152340114116668701e-01 8.878332376480102539e-02 -1.302131861448287964e-01 -9.231075644493103027e-02 7.416654378175735474e-02 3.324066102504730225e-02 1.024662628769874573e-01 -2.843606173992156982e-01 2.865629196166992188e-01
2.016736268997192383e-01 -1.211759224534034729e-01 -4.558409750461578369e-02 1.065145879983901978e-01 -4.145426452159881592e-01 -2.024386823177337646e-01 7.980671525001525879e-02 -1.163320094347000122e-01 -1.340051591396331787e-01 2.331921458244323730e-01 1.951860338449478149e-01 2.559374086558818817e-02 2.147833555936813354e-01 -9.479362517595291138e-02 8.436113595962524414e-02 -2.704817652702331543e-01 -1.613750238902866840e-03 -4.577911645174026489e-02 -4.061942696571350098e-01 1.912737451493740082e-02 -2.277873307466506958e-01 -5.300231277942657471e-02 2.061223052442073822e-02 2.784301340579986572e-01 -1.217770949006080627e-02 -1.752022355794906616e-01 7.914871722459793091e-02 -2.629955112934112549e-01 3.518035169690847397e-03 -7.089615613222122192e-02 1.862580478191375732e-01 -7.680845260620117188e-02
4.905162751674652100e-02 -1.228956282138824463e-01 -3.858335316181182861e-01 2.208160459995269775e-01 -2.716748118400573730e-01 4.633960127830505371e-02 1.714983433485031128e-01 -2.170998156070709229e-01 -7.021571695804595947e-02 4.150552675127983093e-02 7.825320353731513023e-04 -1.106747165322303772e-01 -1.196492165327072144e-01 1.476044207811355591e-01 -1.017918139696121216e-01 -1.660169661045074463e-01 -3.883461654186248779e-02 -3.945052158087491989e-03 -3.964719176292419434e-01 6.072957767173647881e-04 -3.214451074600219727e-01 1.229832172393798828e-01 3.086179308593273163e-02 2.825944684445858002e-02 1.372602581977844238e-01 2.901178784668445587e-02 3.569852560758590698e-02 -2.084430605173110962e-01 3.984484076499938965e-02 -2.199985086917877197e-01 -7.879639416933059692e-02 3.740564286708831787e-01
2.829852402210235596e-01 7.400694489479064941e-02 1.256689149886369705e-02 -2.069708518683910370e-02 -1.871665716171264648e-01 -4.610759019851684570e-02 7.176783680915832520e-02 -6.534253060817718506e-02 -7.944215089082717896e-02 2.527876384556293488e-02 3.265076875686645508e-01 1.234941184520721436e-01 3.221983015537261963e-01 9.218720346689224243e-02 2.109149843454360962e-02 -9.356932342052459717e-02 -1.325271185487508774e-02 6.301782280206680298e-02 -2.094680964946746826e-01 -5.817281454801559448e-02 1.076383441686630249e-01 -2.508550584316253662e-01 -1.068031936883926392e-01 1.586801558732986450e-01 1.780160665512084961e-01 -1.079273819923400879e-01 -4.225906915962696075e-03 -1.386575549840927124e-01 -2.810667455196380615e-01 2.427783161401748657e-01 -1.526651382446289062e-01 4.802326858043670654e-01
-1.689194142818450928e-02 -2.968655899167060852e-02 -1.567331552505493164e-01 5.636793375015258789e-02 -7.910142093896865845e-02 -1.468274593353271484e-01 1.573917865753173828e-01 9.281206130981445312e-02 -1.741131842136383057e-01 3.186436891555786133e-01 1.364561822265386581e-02 -1.676500439643859863e-01 -1.088431179523468018e-01 4.568125307559967041e-01 -2.357508838176727295e-01 9.891402907669544220e-03 1.506786495447158813e-01 -1.079127844423055649e-02 -1.886741966009140015e-01 -2.966689877212047577e-02 -3.711702525615692139e-01 1.763560026884078979e-01 -1.826246231794357300e-01 -9.313258528709411621e-02 -6.416864693164825439e-02 5.595350638031959534e-03 1.031587123870849609e-01 -5.011349916458129883e-02 -1.103416532278060913e-01 1.430140733718872070e-01 -2.602191269397735596e-01 2.927615642547607422e-01
1.373776346445083618e-01 1.027248725295066833e-01 4.324695840477943420e-02 4.344202950596809387e-02 -3.117645680904388428e-01 -2.623161375522613525e-01 1.684259623289108276e-01 1.278167776763439178e-02 -1.998724788427352905e-01 -2.326114624738693237e-01 7.760737836360931396e-02 2.056642435491085052e-02 2.376182675361633301e-01 -6.155664846301078796e-02 1.314366310834884644e-01 3.542909771203994751e-02 -6.189292669296264648e-02 7.224664092063903809e-02 -3.341468572616577148e-01 -2.163740843534469604e-01 -2.685455083847045898e-01 -4.080254957079887390e-02 -2.419039979577064514e-02 1.083652898669242859e-01 1.863919049501419067e-01 -1.137250587344169617e-01 -9.016247093677520752e-02 -2.703376710414886475e-01 -1.897851228713989258e-01 1.740078479051589966e-01 -3.438982069492340088e-01 1.609732806682586670e-01
1.576898992061614990e-01 -3.843647986650466919e-02 9.232592768967151642e-03 3.653261065483093262e-01 9.422846883535385132e-02 -2.916951477527618408e-02 6.150902248919010162e-03 -1.706079840660095215e-01 -1.693011075258255005e-01 3.365127742290496826e-01 1.913732290267944336e-01 -1.159044578671455383e-01 -5.211334675550460815e-02 1.005637720227241516e-01 -5.895007774233818054e-02 -9.140721708536148071e-02 1.394455879926681519e-01 -2.165380120277404785e-01 -2.150718271732330322e-01 -1.439417004585266113e-01 8.854740858078002930e-02 -1.586860120296478271e-01 -2.476212531328201294e-01 6.300304085016250610e-02 5.713326856493949890e-02 -2.643791735172271729e-01 -1.580344587564468384e-01 -1.055358424782752991e-01 -1.458064466714859009e-01 -2.938722968101501465e-01 -2.234611213207244873e-01 2.935433983802795410e-01
3.467692732810974121e-01 -1.017341669648885727e-02 -1.439362168312072754e-01 5.687778443098068237e-02 -3.529839813709259033e-01 -1.206927374005317688e-01 4.902692884206771851e-02 -2.828419804573059082e-01 -6.728513538837432861e-02 -1.267248094081878662e-01 2.925374805927276611e-01 -2.202350459992885590e-02 1.631149202585220337e-01 6.792225688695907593e-02 6.808681041002273560e-02 -1.457907408475875854e-01 1.663939841091632843e-02 1.555072516202926636e-01 -1.800236105918884277e-01 -3.090718686580657959e-01 -3.138623237609863281e-01 -1.187060400843620300e-01 -2.214221507310867310e-01 -9.954226762056350708e-02 1.615383476018905640e-01 1.359652169048786163e-02 -3.114354563876986504e-03 1.968900300562381744e-02 2.437872067093849182e-02 -1.638540923595428467e-01 -2.092650085687637329e-01 2.202845960855484009e-01
-2.665307372808456421e-02 5.922980979084968567e-02 -2.541473209857940674e-01 2.702707052230834961e-01 1.249401867389678955e-01 -2.823563292622566223e-02 3.427829146385192871e-01 -1.391085982322692871e-01 -4.643183946609497070e-02 7.428064942359924316e-02 1.197864115238189697e-01 -1.209028214216232300e-01 2.021912783384323120e-01 5.228726658970117569e-03 4.786147549748420715e-02 -2.873352468013763428e-01 -2.578436434268951416e-01 -2.011464089155197144e-01 7.257969677448272705e-02 -7.249089330434799194e-02 -2.915275394916534424e-01 3.487907350063323975e-02 -1.850526928901672363e-01 1.842148303985595703e-01 1.190309748053550720e-01 1.003657281398773193e-01 1.753069758415222168e-01 -3.005820214748382568e-01 -1.608156859874725342e-01 -1.758060008287429810e-01 -1.472096592187881470e-01 2.164964973926544189e-01
3.429431915283203125e-01 2.009283006191253662e-01 4.146870225667953491e-02 3.157905489206314087e-02 -1.395204067230224609e-01 -5.237497389316558838e-02 6.803147494792938232e-02 8.506938070058822632e-02 -1.060532480478286743e-01 -8.240316063165664673e-02 -2.193273305892944336e-01 1.773246526718139648e-01 2.086248546838760376e-01 -1.028641760349273682e-01 6.421566009521484375e-02 -2.280531674623489380e-01 5.370724201202392578e-02 -1.250636726617813110e-01 -2.366255521774291992e-01 -2.135017514228820801e-01 -2.755262851715087891e-01 3.397326469421386719e-01 -1.213319376111030579e-01 2.163837701082229614e-01 2.537132501602172852e-01 -6.258650869131088257e-02 -1.201254278421401978e-01 9.108085930347442627e-02 -8.422523736953735352e-02 1.337044239044189453e-01 1.469703614711761475e-01 2.946908175945281982e-01
1.340895593166351318e-01 1.710181981325149536e-01 1.117064878344535828e-01 5.680115818977355957e-01 -1.622559428215026855e-01 -7.687684893608093262e-02 2.707992792129516602e-01 1.260762959718704224e-01 -2.471354156732559204e-01 9.103128314018249512e-02 -1.464630514383316040e-01 -1.012165695428848267e-01 -1.395780593156814575e-01 -5.252432450652122498e-02 -6.075683236122131348e-02 -1.081318184733390808e-01 2.213710993528366089e-01 1.064011231064796448e-01 -2.369823753833770752e-01 1.753432899713516235e-01 -2.041949331760406494e-02 -1.281438469886779785e-01 -1.095291450619697571e-01 2.417628765106201172e-01 -4.708397202193737030e-03 1.945390254259109497e-01 3.519567660987377167e-03 -2.173362970352172852e-01 7.062855362892150879e-02 -6.087420042604207993e-03 -3.818941861391067505e-02 1.771840751171112061e-01
5.929118022322654724e-02 1.287016570568084717e-01 1.264950186014175415e-01 2.176068164408206940e-02 -1.030959039926528931e-01 -7.559888809919357300e-02 -3.220399469137191772e-02 6.320971250534057617e-02 -1.509918719530105591e-01 1.971122324466705322e-01 2.286941856145858765e-01 -1.421782225370407104e-01 -7.476583868265151978e-02 -1.081990227103233337e-01 1.986503303050994873e-01 -4.303535819053649902e-01 1.330979317426681519e-01 2.346142232418060303e-01 -2.307446300983428955e-01 -7.260026037693023682e-02 -5.943684652447700500e-02 3.183387219905853271e-02 -1.249186620116233826e-01 -1.301756314933300018e-02 6.376637518405914307e-02 -8.748594671487808228e-02 -3.646729514002799988e-02 4.232155624777078629e-03 -3.407206758856773376e-02 7.042364776134490967e-02 -3.207539618015289307e-01 5.406243205070495605e-01
2.242259085178375244e-01 1.001119390130043030e-01 -1.237286254763603210e-02 2.639144062995910645e-01 -2.497295588254928589e-01 -2.397675514221191406e-01 1.361794173717498779e-01 -1.236823797225952148e-01 -2.819056063890457153e-02 9.091980010271072388e-02 -1.511955559253692627e-01 6.334296613931655884e-02 2.324825152754783630e-02 3.550247251987457275e-01 1.999228298664093018e-01 -4.749858677387237549e-01 1.444600224494934082e-01 2.246377468109130859e-01 -2.753043770790100098e-01 -4.180396720767021179e-02 -9.430538862943649292e-03 2.576466649770736694e-02 2.032502591609954834e-01 -4.792847484350204468e-02 2.610862813889980316e-02 -1.220394372940063477e-01 8.885382115840911865e-02 -5.033477395772933960e-02 8.561950176954269409e-02 9.996273368597030640e-02 -1.103494409471750259e-02 2.267673313617706299e-01
3.007726967334747314e-01 -1.008361726999282837e-01 7.397983968257904053e-02 1.432401537895202637e-01 -1.331836432218551636e-01 -2.169608622789382935e-01 2.424018979072570801e-01 -2.584913969039916992e-01 6.458215415477752686e-02 -1.557459980249404907e-01 -3.971687052398920059e-03 1.357673555612564087e-01 1.140489876270294189e-01 2.496041059494018555e-01 -4.048851504921913147e-02 -2.353974431753158569e-01 1.081741079688072205e-01 1.546561866998672485e-01 -4.405031502246856689e-01 -3.091062307357788086e-01 -1.076662689447402954e-01 -3.806266188621520996e-02 1.235477924346923828e-01 1.578721851110458374e-01 1.767801865935325623e-02 -2.218269277364015579e-03 -1.881921589374542236e-01 -1.591913402080535889e-01 -4.110652953386306763e-02 1.473550349473953247e-01 -2.328936755657196045e-02 2.007343173027038574e-01
-5.054602026939392090e-02 -8.489021658897399902e-02 -2.585127949714660645e-01 9.164471924304962158e-02 2.821244895458221436e-01 -2.487740106880664825e-02 3.255192041397094727e-01 -1.077263429760932922e-01 -2.825340628623962402e-01 -4.448870941996574402e-02 2.969993092119693756e-02 -6.054930388927459717e-02 -1.295778453350067139e-01 3.829498961567878723e-02 5.216582864522933960e-02 -2.497647851705551147e-01 1.173042505979537964e-02 -5.906672775745391846e-02 -3.463529348373413086e-01 5.566347762942314148e-02 -7.755129784345626831e-02 1.921885162591934204e-01 1.642954722046852112e-02 1.905990950763225555e-02 -6.648532301187515259e-02 8.349202573299407959e-03 -4.990183189511299133e-02 -2.857292592525482178e-01 -2.241295725107192993e-01 2.757622301578521729e-01 -5.472329258918762207e-02 3.991901576519012451e-01
3.623762726783752441e-01 2.394826114177703857e-01 -2.785069942474365234e-01 1.108184233307838440e-01 -2.082245796918869019e-01 6.420743465423583984e-02 2.589733004570007324e-01 -1.108487099409103394e-01 -1.757157891988754272e-01 1.313126236200332642e-01 -1.841661781072616577e-01 -4.462756216526031494e-02 2.076902240514755249e-01 2.239101827144622803e-01 -7.743152976036071777e-02 -7.490682601928710938e-02 -2.763946354389190674e-01 7.176624983549118042e-02 -6.360311061143875122e-02 -6.197748333215713501e-02 -2.629958987236022949e-01 1.376410480588674545e-02 2.039117217063903809e-01 1.306020002812147141e-02 5.390674248337745667e-02 2.439043074846267700e-01 9.879303723573684692e-02 -1.227968260645866394e-01 -5.600499734282493591e-02 5.272435396909713745e-02 -1.945574134588241577e-01 2.724027633666992188e-01
1.221779063344001770e-01 2.103845179080963135e-01 -3.023376762866973877e-01 1.311578601598739624e-01 -1.347281336784362793e-01 9.852094948291778564e-02 3.158632218837738037e-01 -2.705162167549133301e-01 -8.629427850246429443e-02 2.716239988803863525e-01 3.810706734657287598e-02 -3.023898005485534668e-01 1.942970454692840576e-01 -1.716956943273544312e-01 1.950671337544918060e-02 -2.432552874088287354e-01 1.385870575904846191e-01 3.111960887908935547e-01 1.574385762214660645e-01 5.126036121509969234e-04 -1.778151541948318481e-01 1.809560954570770264e-01 -1.153987571597099304e-01 -7.579886168241500854e-02 -1.065137982368469238e-01 -1.622746288776397705e-01 -7.311510294675827026e-02 -2.335550934076309204e-01 4.947787895798683167e-02 1.386231649667024612e-02 -6.389539688825607300e-02 -4.398078471422195435e-02
1.392201483249664307e-01 1.274497359991073608e-01 -1.197201833128929138e-01 1.616685092449188232e-01 -2.173267155885696411e-01 -1.427421718835830688e-01 3.494835793972015381e-01 -3.028466179966926575e-02 -1.868482306599617004e-02 1.144328787922859192e-01 -2.239724993705749512e-01 1.709493249654769897e-01 2.188621610403060913e-01 2.895872592926025391e-01 2.431420087814331055e-01 -2.297477275133132935e-01 1.610423475503921509e-01 9.622643887996673584e-02 -2.934828996658325195e-01 -1.027749702334403992e-01 -2.030331939458847046e-01 -1.730271726846694946e-01 2.154163867235183716e-01 -1.216930076479911804e-01 1.274100318551063538e-02 -5.010832473635673523e-02 -4.357811436057090759e-02 6.035374477505683899e-02 1.636759005486965179e-02 1.815160512924194336e-01 -4.705061018466949463e-02 2.980602979660034180e-01
2.706213891506195068e-01 3.820998966693878174e-01 8.172607049345970154e-03 1.436200737953186035e-01 1.047484800219535828e-01 1.358728948980569839e-02 2.934530377388000488e-01 -2.827707827091217041e-01 -2.023550570011138916e-01 1.461403518915176392e-01 -1.092184036970138550e-01 -1.434711366891860962e-01 -1.734529286623001099e-01 8.315632492303848267e-02 6.826140731573104858e-02 8.663650602102279663e-02 3.463155925273895264e-01 2.086987951770424843e-03 -1.587567627429962158e-01 -5.353540554642677307e-02 -5.438773334026336670e-02 -6.228687241673469543e-02 -1.641273647546768188e-01 7.478187978267669678e-02 3.195924758911132812e-01 1.083681881427764893e-01 4.781035706400871277e-02 -1.756762117147445679e-01 -6.260760873556137085e-02 -4.188210144639015198e-02 -1.197857186198234558e-01 2.905612289905548096e-01
2.339564710855484009e-01 -1.077442094683647156e-01 -1.107087507843971252e-01 3.469789624214172363e-01 -1.893347827717661858e-03 -2.942439019680023193e-01 -1.644711643457412720e-01 -1.621808558702468872e-01 -1.168232634663581848e-01 5.632014572620391846e-02 -8.839026838541030884e-02 4.335342720150947571e-02 1.833868473768234253e-01 -4.468155279755592346e-02 -8.614550530910491943e-02 -1.074054464697837830e-01 -5.408760905265808105e-02 -1.693733483552932739e-01 -1.552681624889373779e-01 7.736166939139366150e-03 -4.874724745750427246e-01 1.191273145377635956e-02 8.317954093217849731e-02 3.649612516164779663e-02 1.154100075364112854e-01 -1.247563064098358154e-01 -2.521713674068450928e-01 -3.310768008232116699e-01 1.562994346022605896e-02 -9.467665851116180420e-02 -1.263486146926879883e-01 2.256352752447128296e-01
3.176388442516326904e-01 9.441845118999481201e-02 -2.196127623319625854e-01 2.508136630058288574e-01 -2.873728573322296143e-01 1.314945984631776810e-02 1.944990605115890503e-01 -3.463037684559822083e-02 -6.603537499904632568e-02 2.647364698350429535e-02 1.013240367174148560e-01 -3.751187622547149658e-01 -6.233812123537063599e-02 5.099317803978919983e-02 1.308741867542266846e-01 -1.718653179705142975e-02 -7.508491724729537964e-02 -9.766832739114761353e-02 -4.080877602100372314e-01 -9.511815011501312256e-02 -1.204686686396598816e-01 3.367782831192016602e-01 -1.582122743129730225e-01 3.202928230166435242e-02 -9.750156849622726440e-02 -2.698912918567657471e-01 3.987614810466766357e-02 1.078637540340423584e-01 -8.054294437170028687e-02 1.149104237556457520e-01 1.161831840872764587e-01 6.167914718389511108e-02
4.067344367504119873e-01 1.025263071060180664e-01 4.868980124592781067e-02 1.825321018695831299e-01 -6.386117637157440186e-02 1.436820775270462036e-01 2.737315893173217773e-01 -1.294100880622863770e-01 -1.310934424400329590e-01 3.144846856594085693e-01 4.635753482580184937e-02 -1.909457705914974213e-02 -4.097031801939010620e-02 2.113355249166488647e-01 -1.061916071921586990e-02 -8.584661781787872314e-02 1.101479902863502502e-01 3.032775819301605225e-01 -8.119893074035644531e-02 -2.505078911781311035e-03 6.631640344858169556e-02 3.690746724605560303e-01 -1.802325844764709473e-01 -1.360558420419692993e-01 -9.324570000171661377e-02 -1.357242185622453690e-02 -1.301765739917755127e-01 -2.665393054485321045e-01 -3.350106254220008850e-02 1.093372032046318054e-01 2.144473940134048462e-01 2.032078951597213745e-01
1.149772331118583679e-01 -6.365944445133209229e-02 5.002023279666900635e-02 2.117223441600799561e-01 -3.743529915809631348e-01 -4.563391953706741333e-02 2.671213448047637939e-01 -2.493462860584259033e-01 -2.115930169820785522e-01 -2.063035778701305389e-02 6.791733950376510620e-02 4.255147278308868408e-02 4.414062201976776123e-02 -4.472217336297035217e-02 -3.973564878106117249e-02 -1.628964245319366455e-01 -1.920248866081237793e-01 -6.881339102983474731e-02 -2.395434975624084473e-01 -8.936032652854919434e-02 5.533974990248680115e-02 1.125194728374481201e-01 1.239995732903480530e-01 2.075769156217575073e-01 -6.477393954992294312e-02 8.507867902517318726e-02 -1.182305514812469482e-01 -3.554583191871643066e-01 -2.604083716869354248e-01 6.365735828876495361e-02 -2.591934800148010254e-01 3.224821984767913818e-01
8.015588670969009399e-02 -1.190508827567100525e-01 -3.599722310900688171e-02 -5.633908137679100037e-02 -3.124147057533264160e-01 -1.704970002174377441e-01 1.658450514078140259e-01 -1.181988790631294250e-01 -3.638825118541717529e-01 1.740624010562896729e-01 4.401037842035293579e-02 -3.111715801060199738e-02 1.867895424365997314e-01 -9.298671036958694458e-02 -4.672036692500114441e-02 -2.600494027137756348e-01 -9.466362744569778442e-02 1.555957794189453125e-01 -3.531268537044525146e-01 -1.532220095396041870e-01 -2.395237982273101807e-01 3.946025099139660597e-04 1.623316258192062378e-01 1.611787527799606323e-01 1.209081858396530151e-01 -3.921372294425964355e-01 -2.675483003258705139e-02 -9.816049784421920776e-02 -6.233746558427810669e-02 3.470326960086822510e-02 1.737822592258453369e-01 1.508125662803649902e-01
1.755176782608032227e-01 2.078188061714172363e-01 -3.140119910240173340e-01 1.157766431570053101e-01 -6.760824471712112427e-02 -1.798521131277084351e-01 -8.583212271332740784e-03 -7.358966022729873657e-02 -3.203133493661880493e-02 -9.501472115516662598e-02 7.357794046401977539e-02 -2.200815230607986450e-01 -1.896028220653533936e-01 1.831483244895935059e-01 2.155252695083618164e-01 -1.078713238239288330e-01 -2.153379321098327637e-01 -1.197778135538101196e-01 -1.967729032039642334e-01 -5.579476803541183472e-02 -1.941404342651367188e-01 9.864787757396697998e-02 -4.272137209773063660e-02 3.575743734836578369e-01 -2.416984178125858307e-02 -3.289014995098114014e-01 -2.371962741017341614e-02 -1.539003700017929077e-01 -6.740302778780460358e-04 -1.633693873882293701e-01 -1.488284766674041748e-02 3.748748004436492920e-01
5.450329184532165527e-02 3.445936599746346474e-03 -6.464333087205886841e-02 2.578709721565246582e-01 -6.856899708509445190e-02 -4.135221987962722778e-02 -1.591155380010604858e-01 -1.118504405021667480e-01 3.730007633566856384e-02 1.286243349313735962e-01 1.994384080171585083e-01 -2.005763202905654907e-01 1.322890222072601318e-01 1.626421362161636353e-01 1.029119119048118591e-01 -3.791916966438293457e-01 3.272629678249359131e-01 1.839707046747207642e-01 -3.103236854076385498e-01 -1.596195697784423828e-01 -2.365496009588241577e-01 1.789234951138496399e-02 -9.034557640552520752e-02 8.900377899408340454e-02 -1.385212093591690063e-01 -1.087154448032379150e-01 -4.305168054997920990e-03 1.535811275243759155e-01 -8.335835300385951996e-03 -1.768591403961181641e-01 3.257180750370025635e-02 4.046251475811004639e-01
4.004654884338378906e-01 1.388109624385833740e-01 1.831629574298858643e-01 2.486022561788558960e-01 -9.952614456415176392e-02 -4.156211391091346741e-03 4.156160354614257812e-02 -1.383934915065765381e-01 -1.230572834610939026e-01 1.752046793699264526e-01 2.318720668554306030e-01 -2.065464407205581665e-01 -9.307724237442016602e-02 3.440068364143371582e-01 2.227448672056198120e-02 -2.191642522811889648e-01 2.358754426240921021e-01 -1.114880666136741638e-01 1.353670507669448853e-01 1.328691840171813965e-02 -9.422929584980010986e-02 2.540079057216644287e-01 -2.668555080890655518e-01 7.722789794206619263e-02 -7.483930885791778564e-02 -1.819179207086563110e-01 -2.376006841659545898e-01 -3.700809553265571594e-02 4.293857142329216003e-02 -2.999097108840942383e-02 -1.892420090734958649e-02 1.991038024425506592e-01
2.637723088264465332e-01 2.001971937716007233e-02 -2.028144747018814087e-01 -1.357399523258209229e-01 -2.041945606470108032e-01 -1.632443964481353760e-01 6.775017827749252319e-02 1.328221857547760010e-01 -2.308431416749954224e-01 1.140960603952407837e-01 -3.034071996808052063e-02 -1.574207842350006104e-01 1.929705590009689331e-02 -1.591426581144332886e-01 2.788861393928527832e-01 -3.414221107959747314e-01 1.703863888978958130e-01 -3.370599746704101562e-01 -1.483398973941802979e-01 2.551330439746379852e-02 -1.145659759640693665e-01 3.117449395358562469e-02 -2.119592875242233276e-01 2.024099081754684448e-01 1.034716963768005371e-01 -3.263356983661651611e-01 8.118111640214920044e-02 -6.201719120144844055e-02 -1.043218523263931274e-01 2.565734460949897766e-02 -5.333777144551277161e-02 2.460085302591323853e-01
-1.115469858050346375e-01 2.017463594675064087e-01 7.245293259620666504e-02 5.079786479473114014e-02 -2.066799700260162354e-01 -3.130908906459808350e-01 4.050410985946655273e-01 2.725904993712902069e-02 -9.917884133756160736e-03 1.492876112461090088e-01 8.347685635089874268e-02 4.283551871776580811e-02 -1.518159657716751099e-01 1.085982024669647217e-01 2.406435012817382812e-01 -1.472240239381790161e-01 2.953688502311706543e-01 1.161771640181541443e-01 -2.136348336935043335e-01 -1.702673882246017456e-01 -5.909137800335884094e-02 4.545882716774940491e-02 5.084413290023803711e-02 6.474527716636657715e-02 2.631343156099319458e-02 -6.102873012423515320e-02 -2.353564947843551636e-01 -2.389687597751617432e-01 2.197839468717575073e-01 -6.619782000780105591e-02 -2.202419191598892212e-01 2.864476144313812256e-01
2.611624002456665039e-01 1.989824324846267700e-01 -8.939196914434432983e-02 -9.133107215166091919e-02 -1.228423714637756348e-01 -1.676097810268402100e-01 -7.761079072952270508e-02 -1.021921187639236450e-01 -1.462092995643615723e-02 -1.432572901248931885e-01 1.430038660764694214e-01 2.947015454992651939e-03 1.831969022750854492e-01 7.836315035820007324e-02 -3.676292020827531815e-03 -2.277079075574874878e-01 2.285716980695724487e-01 1.690969616174697876e-01 -2.586773633956909180e-01 -1.588402092456817627e-01 -1.311361044645309448e-02 1.090476587414741516e-01 -8.177608251571655273e-02 3.373106420040130615e-01 3.353053033351898193e-01 4.971711337566375732e-02 4.838237166404724121e-02 -3.777804076671600342e-01 9.001035243272781372e-02 9.704898297786712646e-02 -3.109571337699890137e-01 6.139529123902320862e-02
5.217657238245010376e-02 -5.939296260476112366e-02 -7.893949747085571289e-02 2.781701683998107910e-01 -1.027278974652290344e-01 -9.698993712663650513e-02 2.083290666341781616e-01 -5.038552358746528625e-02 -1.855629235506057739e-01 1.882942169904708862e-01 2.099368721246719360e-02 3.079645931720733643e-01 -1.802698224782943726e-01 1.810342371463775635e-01 -8.168026804924011230e-02 5.297577474266290665e-03 4.481880068778991699e-01 8.262205868959426880e-02 -3.207980394363403320e-01 -7.406763732433319092e-02 -1.826000958681106567e-01 1.883624047040939331e-01 -8.178539574146270752e-02 -3.273591399192810059e-02 6.499362736940383911e-02 -1.264351420104503632e-02 2.528453469276428223e-01 1.999902538955211639e-02 3.208537027239799500e-02 4.778710752725601196e-02 -1.891542673110961914e-01 3.265144228935241699e-01
1.416496783494949341e-01 2.507218122482299805e-01 -1.101241335272789001e-01 1.602201461791992188e-01 9.417730569839477539e-02 6.295122951269149780e-02 2.297302335500717163e-01 -3.502709269523620605e-01 5.590074136853218079e-02 2.708415091037750244e-01 9.444776177406311035e-02 -3.060862608253955841e-02 1.626462191343307495e-01 -8.004854619503021240e-02 -1.293176710605621338e-01 -9.497761726379394531e-03 1.608350127935409546e-01 -1.653140336275100708e-01 -3.814391093328595161e-04 -2.083283066749572754e-01 -5.189148783683776855e-01 -1.142874583601951599e-01 -1.143058314919471741e-01 9.894781559705734253e-02 -2.266338765621185303e-01 1.076111942529678345e-01 -5.793839693069458008e-03 1.087675429880619049e-02 -2.974132262170314789e-02 1.543488800525665283e-01 -2.452866584062576294e-01 7.217519730329513550e-02
7.881765067577362061e-02 1.139201670885086060e-01 6.945667322725057602e-03 3.190726637840270996e-01 1.311238110065460205e-01 -3.610687255859375000e-01 3.457080125808715820e-01 -4.202908873558044434e-01 2.201492525637149811e-02 3.735201805830001831e-02 -3.625866398215293884e-02 -2.118094563484191895e-01 6.254663318395614624e-02 8.883704245090484619e-02 -3.383288905024528503e-02 -2.519816160202026367e-01 -2.142814397811889648e-01 9.304115921258926392e-02 -2.376822233200073242e-01 8.746583946049213409e-03 -7.205376029014587402e-02 4.056227579712867737e-02 -4.142896831035614014e-02 1.194056496024131775e-01 -1.249775663018226624e-02 1.207936257123947144e-01 1.391107738018035889e-01 -7.135915756225585938e-02 -7.671785354614257812e-02 2.209857553243637085e-01 5.612792447209358215e-02 2.823381125926971436e-01
-2.358403801918029785e-02 7.633122801780700684e-02 -1.514397561550140381e-01 3.930592164397239685e-02 1.692205518484115601e-01 -5.518144741654396057e-02 9.409424662590026855e-02 -4.213525354862213135e-02 -2.763738930225372314e-01 1.613126695156097412e-01 -3.100391104817390442e-02 -1.460916101932525635e-01 -5.131337791681289673e-02 4.818087909370660782e-03 -6.464968621730804443e-02 -1.634320467710494995e-01 2.427799999713897705e-01 -9.748711436986923218e-02 -4.392756521701812744e-01 2.315610181540250778e-03 -2.500239312648773193e-01 1.068131178617477417e-01 1.251158863306045532e-01 1.806099526584148407e-02 -1.085567176342010498e-01 1.298841089010238647e-01 7.562514860183000565e-03 -5.015456676483154297e-01 -1.267237216234207153e-01 3.990667685866355896e-02 -4.699084162712097168e-02 3.422571122646331787e-01
2.145756408572196960e-02 3.048728406429290771e-01 -1.913471966981887817e-01 1.790687292814254761e-01 -3.570191562175750732e-01 -1.319273561239242554e-01 5.305602680891752243e-03 -1.880066692829132080e-01 -1.349159982055425644e-02 -2.512777782976627350e-02 -1.156001985073089600e-01 -8.049193769693374634e-03 1.187341511249542236e-01 2.322617769241333008e-01 5.658718571066856384e-02 -1.241154223680496216e-01 1.168938428163528442e-01 1.213400363922119141e-01 -2.936490774154663086e-01 -2.063004821538925171e-01 -2.992761135101318359e-01 -1.757630258798599243e-01 4.296552389860153198e-02 1.797082275152206421e-01 5.234016850590705872e-02 3.117440342903137207e-01 -1.517761498689651489e-01 9.818989038467407227e-02 -6.669218838214874268e-02 1.147501692175865173e-01 -2.175854593515396118e-01 2.178111672401428223e-01
4.531520009040832520e-01 9.445748478174209595e-02 1.595412045717239380e-01 2.769299745559692383e-01 -1.050247177481651306e-01 9.759110957384109497e-02 -5.426779016852378845e-02 -8.186903595924377441e-02 4.357508942484855652e-02 3.329348564147949219e-01 2.177501320838928223e-01 -2.022364288568496704e-01 -8.076328784227371216e-02 2.231398671865463257e-01 1.982936821877956390e-02 1.637681201100349426e-02 1.571173667907714844e-01 -2.764818025752902031e-03 -4.645600616931915283e-01 -9.568203240633010864e-02 -1.185200139880180359e-01 1.140422672033309937e-01 -1.084472425282001495e-02 1.059089303016662598e-01 -1.785495202057063580e-03 -1.107468307018280029e-01 -6.773463636636734009e-02 -4.585733264684677124e-02 -7.789134234189987183e-02 6.941657513380050659e-02 -2.782712876796722412e-01 -4.467640537768602371e-03
3.809898346662521362e-02 1.171062979847192764e-02 -1.808806508779525757e-01 1.404840499162673950e-01 -1.342045366764068604e-01 8.385249972343444824e-02 -1.573139578104019165e-01 2.162411063909530640e-01 -3.965517878532409668e-02 1.257233470678329468e-01 3.966265916824340820e-02 6.803097575902938843e-02 2.086758911609649658e-01 2.348548322916030884e-01 -8.788826316595077515e-02 -3.353267908096313477e-01 5.096828937530517578e-02 3.422965109348297119e-01 -1.413889378309249878e-01 -2.801361978054046631e-01 -3.566800057888031006e-01 9.282886236906051636e-02 -1.646527349948883057e-01 1.775832325220108032e-01 4.494291171431541443e-02 -6.816457211971282959e-02 -1.398657113313674927e-01 -4.832756519317626953e-02 -2.390784621238708496e-01 -1.910787522792816162e-01 -6.338294595479965210e-02 2.607477605342864990e-01
3.350304812192916870e-02 7.159770280122756958e-02 1.345699429512023926e-01 3.066571652889251709e-01 3.055623471736907959e-01 -3.576740622520446777e-02 2.540154457092285156e-01 -5.045209825038909912e-02 -1.025752797722816467e-01 -1.254081632941961288e-02 -1.021498739719390869e-01 -2.247586399316787720e-01 1.338876783847808838e-01 -2.579228579998016357e-02 7.367832958698272705e-02 -3.470858633518218994e-01 9.599503129720687866e-02 -4.703382495790719986e-03 -2.920580804347991943e-01 2.258684933185577393e-01 -1.802839338779449463e-01 3.065909631550312042e-02 -9.789153933525085449e-02 7.867914438247680664e-02 -1.654417514801025391e-01 -1.620242446660995483e-01 1.566234529018402100e-01 -2.031461596488952637e-01 -1.038659438490867615e-01 6.796544045209884644e-02 -9.523719549179077148e-02 4.063273370265960693e-01
-1.628451980650424957e-02 2.230795323848724365e-01 -9.419690072536468506e-02 2.014609128236770630e-01 -1.989729851484298706e-01 7.023102045059204102e-02 2.752348780632019043e-02 -7.050514966249465942e-02 -4.510501623153686523e-01 -1.411653310060501099e-01 3.653469383716583252e-01 5.595309287309646606e-02 6.781519204378128052e-02 1.157445535063743591e-01 1.298241084441542625e-03 -2.686074078083038330e-01 1.434278041124343872e-01 -2.675569057464599609e-01 -1.414622217416763306e-01 -1.334541141986846924e-01 -2.409729510545730591e-01 -1.136492118239402771e-01 2.872955799102783203e-02 1.649419516324996948e-01 1.255118697881698608e-01 -1.954489499330520630e-01 3.334027156233787537e-02 -2.132645100355148315e-01 1.729283332824707031e-01 9.112792462110519409e-02 1.423195302486419678e-01 1.101080775260925293e-01
1.897830963134765625e-01 4.310252368450164795e-01 -2.067313492298126221e-01 2.249544411897659302e-01 2.224897779524326324e-02 -1.290364861488342285e-01 7.874652743339538574e-02 -1.748088300228118896e-01 -3.177745938301086426e-01 6.210452690720558167e-02 -8.366374671459197998e-02 7.573647797107696533e-02 3.187707960605621338e-01 2.670468576252460480e-02 -9.087734669446945190e-02 1.050956919789314270e-02 -4.571888223290443420e-02 -7.414389401674270630e-02 -3.449493646621704102e-01 -1.471275985240936279e-01 9.934667497873306274e-02 2.043300569057464600e-01 1.173989027738571167e-01 8.913638442754745483e-02 2.267747819423675537e-01 -7.688485085964202881e-02 1.118945889174938202e-02 9.470985829830169678e-02 -1.632100045680999756e-01 9.668508917093276978e-02 -1.930415332317352295e-01 2.035340666770935059e-01
2.892847061157226562e-01 -2.700079418718814850e-02 4.371391236782073975e-02 1.523480378091335297e-02 -3.856587409973144531e-01 -2.033110409975051880e-01 2.935025691986083984e-01 -1.299887243658304214e-02 -4.070402383804321289e-01 1.085369065403938293e-01 -1.257415767759084702e-02 -1.767478697001934052e-02 1.648577749729156494e-01 -1.547688543796539307e-01 -5.489066243171691895e-02 -8.667957782745361328e-02 -3.924600780010223389e-02 -4.642291739583015442e-02 -3.571935296058654785e-01 -1.918357610702514648e-01 -1.484361290931701660e-01 -7.313740998506546021e-02 1.159528866410255432e-01 2.679652571678161621e-01 1.864177882671356201e-01 -2.223729491233825684e-01 5.637620761990547180e-02 1.433997415006160736e-02 2.991332113742828369e-02 2.895613387227058411e-02 7.738296687602996826e-02 1.464523673057556152e-01
1.598829478025436401e-01 3.443207740783691406e-01 -1.395294368267059326e-01 1.286915689706802368e-02 -2.673495113849639893e-01 -9.662132710218429565e-02 4.358828440308570862e-02 -1.580982357263565063e-01 -1.318699717521667480e-01 -1.474430691450834274e-02 2.741587460041046143e-01 -4.364893771708011627e-03 3.169276118278503418e-01 1.111380457878112793e-01 3.058994561433792114e-02 -9.846118092536926270e-02 1.828634142875671387e-01 2.585884928703308105e-01 -1.948617845773696899e-01 1.035891398787498474e-01 1.059675216674804688e-01 -2.088237851858139038e-01 5.500817298889160156e-02 5.275324732065200806e-02 1.771148294210433960e-01 -1.622678041458129883e-01 -1.110732406377792358e-01 -1.207497566938400269e-01 -2.126400619745254517e-01 7.285846024751663208e-02 -2.829610370099544525e-02 4.083240926265716553e-01
1.683564484119415283e-01 2.863275110721588135e-01 -2.880653440952301025e-01 2.595932781696319580e-01 6.278080493211746216e-02 -1.291559729725122452e-02 -8.056109771132469177e-03 -1.524519920349121094e-01 -2.871731221675872803e-01 1.173023320734500885e-02 7.193087041378021240e-02 1.535007506608963013e-01 1.327086687088012695e-01 1.285358667373657227e-01 -4.502469673752784729e-02 9.209437295794487000e-03 9.801211208105087280e-02 -1.493674665689468384e-01 -3.398631811141967773e-01 -1.795692592859268188e-01 -5.720578506588935852e-02 1.759360171854496002e-02 6.800031661987304688e-02 1.779686510562896729e-01 1.566628366708755493e-01 -1.281013786792755127e-01 -1.400350779294967651e-01 2.083618789911270142e-01 -2.652217447757720947e-01 1.722507178783416748e-01 -3.135406672954559326e-01 2.060425877571105957e-01
2.611211240291595459e-01 -1.744086295366287231e-02 1.616192609071731567e-01 1.467948406934738159e-01 -3.173367977142333984e-01 -1.250699460506439209e-01 2.931509353220462799e-02 -1.815078109502792358e-01 -4.449764266610145569e-02 1.950926184654235840e-01 2.345578819513320923e-01 1.899222284555435181e-01 -5.479045212268829346e-03 8.865485340356826782e-02 -1.145005896687507629e-01 -2.397101223468780518e-01 -1.906964033842086792e-01 3.159340322017669678e-01 -1.929423063993453979e-01 -3.803672641515731812e-02 -5.546076595783233643e-02 -1.215132251381874084e-01 -6.072477623820304871e-02 1.411363482475280762e-01 -8.995332568883895874e-02 4.880252853035926819e-02 -1.659134924411773682e-01 -2.130411863327026367e-01 -1.642910540103912354e-01 2.186859995126724243e-01 -1.940249502658843994e-01 3.345937728881835938e-01
8.087784051895141602e-02 3.878803849220275879e-01 4.441219195723533630e-02 1.179360598325729370e-01 -2.065923959016799927e-01 -1.541129052639007568e-01 -1.076159402728080750e-01 -1.200848147273063660e-01 7.348384708166122437e-02 1.372845023870468140e-01 9.240970015525817871e-02 9.746559709310531616e-02 3.432899713516235352e-02 7.345835864543914795e-02 2.264085859060287476e-01 -2.663326263427734375e-01 2.248502820730209351e-01 -5.089611932635307312e-02 -2.660970687866210938e-01 -3.456435799598693848e-01 9.490628540515899658e-02 1.211899667978286743e-01 -1.320729404687881470e-01 2.564867027103900909e-02 2.171038389205932617e-01 -1.168024614453315735e-01 -1.977061294019222260e-02 -1.741384863853454590e-01 7.205166667699813843e-02 1.250456869602203369e-01 -3.264136910438537598e-01 2.440337091684341431e-01
1.257775276899337769e-01 1.570810191333293915e-02 5.864466726779937744e-02 1.087452694773674011e-01 -1.461492925882339478e-01 -6.152694672346115112e-02 6.237198039889335632e-02 -3.433156013488769531e-02 -1.080831885337829590e-01 3.212966322898864746e-01 3.673121705651283264e-02 -1.646037846803665161e-01 -1.857522875070571899e-01 -6.031304597854614258e-02 2.261400073766708374e-01 -4.374056458473205566e-01 1.600948423147201538e-01 2.592238187789916992e-01 -3.147192597389221191e-01 -8.175068348646163940e-02 -1.739759445190429688e-01 -2.459719032049179077e-02 -1.463114917278289795e-01 4.738917574286460876e-02 -1.095110401511192322e-01 -2.035237848758697510e-01 1.071408912539482117e-01 8.152435719966888428e-02 2.048091031610965729e-02 -1.124981641769409180e-01 -8.414540439844131470e-02 4.119623005390167236e-01
2.234641313552856445e-01 7.363348454236984253e-02 -7.165308296680450439e-02 2.741661369800567627e-01 -1.355055719614028931e-01 7.828393019735813141e-03 -5.686590448021888733e-02 -4.940765723586082458e-02 -4.768973588943481445e-01 2.538497149944305420e-01 -3.356828168034553528e-02 -1.230728998780250549e-01 1.078356429934501648e-01 4.591419175267219543e-02 1.586262285709381104e-01 -2.780582606792449951e-01 2.263719439506530762e-01 2.812832966446876526e-02 -1.597831249237060547e-01 1.854782402515411377e-01 3.619214892387390137e-02 -2.282688170671463013e-01 -1.390935629606246948e-01 2.344263494014739990e-01 -8.217407390475273132e-03 1.505715548992156982e-01 1.774673461914062500e-01 -3.401718735694885254e-01 -9.972885251045227051e-03 -9.840194135904312134e-03 7.549297064542770386e-02 -1.868209987878799438e-02
1.152920797467231750e-01 2.581073343753814697e-01 8.422427624464035034e-02 1.535121072083711624e-02 -3.177503943443298340e-01 1.551921069622039795e-01 -7.957873493432998657e-02 -1.089151501655578613e-01 -1.832212507724761963e-01 2.739996314048767090e-01 1.157288253307342529e-01 -1.368272453546524048e-01 3.183685988187789917e-02 1.503355205059051514e-01 9.903336316347122192e-02 -2.191837579011917114e-01 9.932857006788253784e-02 3.047143816947937012e-01 -3.933055400848388672e-01 -2.742288410663604736e-01 5.859616398811340332e-02 -3.186511620879173279e-02 4.502734169363975525e-02 1.107716932892799377e-01 -4.234237596392631531e-02 -4.375984892249107361e-02 -2.114437520503997803e-01 -2.556743919849395752e-01 -9.298317134380340576e-02 9.137310832738876343e-02 8.277822285890579224e-02 2.414589226245880127e-01
1.848074942827224731e-01 3.321886062622070312e-01 2.330877631902694702e-02 3.186358511447906494e-01 -3.854679465293884277e-01 -3.022216260433197021e-02 2.249648720026016235e-01 7.407478243112564087e-02 -6.442327052354812622e-02 5.803396180272102356e-02 9.941730648279190063e-02 1.324737668037414551e-01 1.423789262771606445e-01 1.375363767147064209e-01 -3.197871893644332886e-02 -4.194514751434326172e-01 -8.964467048645019531e-02 -1.050368398427963257e-01 -5.605181306600570679e-02 -1.389212608337402344e-01 -4.229396954178810120e-02 1.698997914791107178e-01 2.108123153448104858e-02 -2.141595184803009033e-01 -5.347913503646850586e-02 -2.312754222657531500e-04 -1.214967072010040283e-01 -4.492022097110748291e-02 -2.403265088796615601e-01 1.306240111589431763e-01 -1.330117732286453247e-01 2.571065127849578857e-01
1.159109994769096375e-01 -7.318291813135147095e-02 1.162140592932701111e-01 1.856555491685867310e-01 1.083534676581621170e-02 7.806295156478881836e-02 4.302402958273887634e-03 -1.912779808044433594e-01 -1.073793321847915649e-01 2.127640843391418457e-01 2.323329746723175049e-01 -1.066390499472618103e-01 1.537435799837112427e-01 2.849159836769104004e-01 -3.381251171231269836e-02 -4.273236989974975586e-01 -3.634165823459625244e-01 -2.539978921413421631e-01 -2.657361924648284912e-01 -1.253996193408966064e-01 -7.425297796726226807e-02 -5.163440108299255371e-02 -4.281312599778175354e-02 2.451888844370841980e-02 7.233120501041412354e-02 -4.090427979826927185e-02 -1.364347338676452637e-01 -1.759177595376968384e-01 2.704690396785736084e-02 5.157981067895889282e-02 -2.546731829643249512e-01 2.478867024183273315e-01
3.983940482139587402e-01 -3.790192306041717529e-02 -2.193938344717025757e-01 2.248061299324035645e-01 -1.075014546513557434e-01 -1.108485534787178040e-01 3.260986506938934326e-01 4.005979001522064209e-01 -2.648948319256305695e-02 1.754812598228454590e-01 1.223909780383110046e-01 6.144686415791511536e-02 2.463278770446777344e-01 3.568357601761817932e-02 -6.349740922451019287e-02 -6.526406854391098022e-02 2.463281750679016113e-01 -1.709013879299163818e-01 9.344585239887237549e-02 -3.721774742007255554e-02 1.091371383517980576e-02 1.665713638067245483e-01 -1.092053502798080444e-01 5.444173514842987061e-02 6.323897093534469604e-02 -1.019891500473022461e-01 1.156129091978073120e-01 -3.230341374874114990e-01 5.337857455015182495e-02 1.709494827082380652e-04 3.398647531867027283e-02 2.261389344930648804e-01
1.396977007389068604e-01 -3.472519814968109131e-01 -1.341806352138519287e-02 1.864422112703323364e-01 -1.646096706390380859e-01 -6.179211288690567017e-02 3.903909325599670410e-01 -1.129057705402374268e-01 -1.282052844762802124e-01 1.346233189105987549e-01 -4.405718296766281128e-02 -2.294690161943435669e-02 -1.735631376504898071e-02 -3.521154075860977173e-02 -1.596665382385253906e-01 -1.305965930223464966e-01 1.391390711069107056e-01 -8.407925814390182495e-02 -8.944604545831680298e-03 7.999795675277709961e-02 -3.918617963790893555e-01 2.653878182172775269e-02 -5.454695317894220352e-03 1.982617378234863281e-01 1.193688884377479553e-01 -3.963338732719421387e-01 -1.227606534957885742e-01 -3.157897666096687317e-02 -1.962245255708694458e-01 1.061605736613273621e-01 -1.951634734869003296e-01 2.144968360662460327e-01
3.143662512302398682e-01 3.876137435436248779e-01 -2.543703317642211914e-01 1.254625171422958374e-01 -1.177910193800926208e-01 -1.718937009572982788e-01 5.042316392064094543e-02 -2.722227275371551514e-01 -3.321641981601715088e-01 9.619431942701339722e-02 1.009567640721797943e-02 8.654282987117767334e-02 9.630989283323287964e-02 1.910591572523117065e-01 -2.540130913257598877e-01 4.157105833292007446e-02 5.998508073389530182e-03 1.132285178755410016e-04 -2.040021568536758423e-01 -7.158567756414413452e-02 -1.439187023788690567e-02 1.629123240709304810e-01 9.345615655183792114e-02 -5.029752850532531738e-02 2.452624142169952393e-01 -1.831317096948623657e-01 -1.763757504522800446e-02 1.697530746459960938e-01 -1.438479572534561157e-01 1.765793859958648682e-01 -1.421489864587783813e-01 1.775411218404769897e-01
-7.338219881057739258e-02 1.260591447353363037e-01 1.569351106882095337e-01 1.369687020778656006e-01 -1.843085885047912598e-01 -2.382839471101760864e-01 1.652721613645553589e-01 -1.630938351154327393e-01 -7.839013636112213135e-02 1.650024503469467163e-01 1.711819469928741455e-01 7.147521525621414185e-02 2.147934287786483765e-01 -9.978375583887100220e-02 1.590228825807571411e-01 -2.123593986034393311e-01 1.915262937545776367e-01 2.146079950034618378e-02 -2.335506528615951538e-01 -2.133498638868331909e-01 -9.777048230171203613e-02 2.558771967887878418e-01 1.917723380029201508e-02 -3.796279057860374451e-02 4.342480599880218506e-01 -4.573619738221168518e-02 5.439781397581100464e-02 -4.000608921051025391e-01 -1.165054589509963989e-01 -6.125896424055099487e-02 2.520441263914108276e-02 1.035883426666259766e-01
1.847661286592483521e-01 -1.092015765607357025e-02 -2.248349189758300781e-01 -5.268540233373641968e-02 -2.601473927497863770e-01 4.834281280636787415e-03 -2.063873708248138428e-01 6.612963229417800903e-02 -6.222615763545036316e-02 1.714454144239425659e-01 1.852248013019561768e-01 1.352885067462921143e-01 1.624561101198196411e-01 2.472871541976928711e-01 -2.747417055070400238e-02 -3.544885516166687012e-01 1.067955866456031799e-01 5.692424997687339783e-02 -1.685481965541839600e-01 -2.672381699085235596e-01 -2.085587531328201294e-01 1.224109902977943420e-01 -1.777823716402053833e-01 1.961862444877624512e-01 2.585871890187263489e-02 -1.530263274908065796e-01 -2.204384207725524902e-01 -5.452237650752067566e-02 -2.377666532993316650e-02 -1.448514908552169800e-01 -2.462762892246246338e-01 3.114675581455230713e-01
4.685012400150299072e-01 -3.060099482536315918e-02 -1.405703425407409668e-01 3.833018243312835693e-02 -1.978260725736618042e-01 -4.746434465050697327e-02 2.023866772651672363e-01 -6.535090506076812744e-02 8.006489276885986328e-02 -1.850845105946063995e-02 6.521684676408767700e-02 3.977571055293083191e-02 2.421336770057678223e-01 2.378191649913787842e-01 1.279499288648366928e-02 -3.034036755561828613e-01 1.226985603570938110e-01 1.332197636365890503e-01 -1.708586812019348145e-01 -2.760887444019317627e-01 7.159823924303054810e-02 1.057787090539932251e-01 3.087684512138366699e-01 2.619095444679260254e-01 -2.112292684614658356e-02 6.696155667304992676e-02 5.296529084444046021e-02 -6.148060783743858337e-03 -3.091544471681118011e-02 1.015716046094894409e-01 8.804728090763092041e-02 3.262843787670135498e-01
3.286962211132049561e-02 1.582489311695098877e-01 7.286389172077178955e-02 1.637491732835769653e-01 -3.904916346073150635e-02 -4.797562211751937866e-02 4.759714901447296143e-01 -7.722763717174530029e-02 1.074697896838188171e-01 1.561592221260070801e-01 7.891882210969924927e-02 -2.715004682540893555e-01 2.107010968029499054e-02 6.616235524415969849e-02 -2.753272652626037598e-01 -2.004381865262985229e-01 -1.905160844326019287e-01 8.974705636501312256e-02 -1.020225062966346741e-01 -1.285448223352432251e-01 -1.570893079042434692e-01 -1.579484553076326847e-03 -5.009229481220245361e-02 3.301141560077667236e-01 1.613280549645423889e-02 2.288221716880798340e-01 2.073346264660358429e-02 -2.413622140884399414e-01 -3.797620907425880432e-02 2.347870618104934692e-01 9.847027808427810669e-02 2.893438935279846191e-01
2.364548295736312866e-01 1.903670877218246460e-01 -1.735229194164276123e-01 9.095814824104309082e-02 7.390984147787094116e-02 -5.748847499489784241e-02 1.331725865602493286e-01 1.549703180789947510e-01 1.150549799203872681e-01 7.613769173622131348e-02 1.678824126720428467e-01 1.110622063279151917e-01 1.257093399763107300e-01 -8.805096894502639771e-02 -1.457618325948715210e-01 -3.417888283729553223e-01 3.110422194004058838e-01 5.117398872971534729e-02 -1.536039113998413086e-01 -7.916159927845001221e-03 -3.264613822102546692e-02 6.373052299022674561e-02 3.027017228305339813e-02 2.708192765712738037e-01 -2.857020497322082520e-02 -1.192322149872779846e-01 1.591178774833679199e-01 -2.260065078735351562e-01 8.085136860609054565e-02 -2.524914145469665527e-01 2.954913675785064697e-02 4.824622869491577148e-01
9.190379083156585693e-02 2.159112542867660522e-01 -6.843490991741418839e-03 3.264731764793395996e-01 -1.923726648092269897e-01 9.575419127941131592e-02 1.511343866586685181e-01 2.128683775663375854e-01 -2.117957770824432373e-01 1.464953124523162842e-01 -4.537020996212959290e-02 1.799582317471504211e-02 -2.398511394858360291e-02 1.163464859127998352e-01 6.825161725282669067e-02 -9.460993856191635132e-02 4.148691594600677490e-01 -1.648681759834289551e-01 -4.239443317055702209e-02 -3.464375734329223633e-01 -1.221633553504943848e-01 -3.560651466250419617e-02 9.606031328439712524e-02 3.716041445732116699e-01 4.799442365765571594e-02 1.080637052655220032e-01 -1.950635761022567749e-01 -1.870065480470657349e-01 -1.161075979471206665e-01 1.876677274703979492e-01 9.476467967033386230e-03 8.447730541229248047e-02
2.591499686241149902e-01 -4.464010521769523621e-02 -1.958294212818145752e-01 1.507427245378494263e-01 -1.302123218774795532e-01 9.941294044256210327e-02 4.336923062801361084e-01 -8.657956868410110474e-02 -1.265275627374649048e-01 -2.799583040177822113e-02 1.870380640029907227e-01 -2.896478213369846344e-02 1.275016218423843384e-01 5.074753239750862122e-02 4.656724259257316589e-02 5.619851499795913696e-02 4.854215681552886963e-02 2.357193827629089355e-02 1.992077678442001343e-01 -2.947764992713928223e-01 -3.441448807716369629e-01 2.823993191123008728e-02 -1.089413464069366455e-01 1.624579280614852905e-01 -1.033156365156173706e-01 2.246751636266708374e-02 5.703365802764892578e-02 7.618407160043716431e-02 1.688912808895111084e-01 2.822858095169067383e-01 -2.888816893100738525e-01 2.677646577358245850e-01
2.697992920875549316e-01 8.843658119440078735e-02 -4.153369460254907608e-03 2.117548286914825439e-01 1.169835925102233887e-01 -3.806613683700561523e-01 -9.372496604919433594e-02 9.005719795823097229e-03 -2.932088077068328857e-01 1.495047658681869507e-02 -1.134928166866302490e-01 -1.063935011625289917e-01 4.838681593537330627e-02 -2.523765563964843750e-01 -1.599586308002471924e-01 -2.520728707313537598e-01 -2.573708631098270416e-02 -3.809590637683868408e-02 -3.079173564910888672e-01 -1.275699883699417114e-01 -5.791927874088287354e-02 1.998860090970993042e-01 -1.748417019844055176e-01 1.885095983743667603e-02 1.481544673442840576e-01 -1.933045387268066406e-01 1.262435019016265869e-01 5.388280004262924194e-02 -5.131353065371513367e-02 1.477111726999282837e-01 5.639523640275001526e-02 3.850896358489990234e-01
9.141229838132858276e-02 1.052182316780090332e-01 -1.889861524105072021e-01 2.424170225858688354e-01 -1.492126584053039551e-01 -1.974160522222518921e-01 1.176729947328567505e-01 -1.205284446477890015e-01 -1.610536128282546997e-01 3.804768323898315430e-01 3.790033981204032898e-02 9.738718718290328979e-02 7.777162641286849976e-02 3.803274333477020264e-01 -1.063371635973453522e-02 1.057647466659545898e-01 1.765209287405014038e-01 4.328412003815174103e-03 -2.421931028366088867e-01 1.313772350549697876e-01 -3.308759331703186035e-01 2.572469115257263184e-01 -5.179477483034133911e-02 -6.639412790536880493e-02 -2.227642089128494263e-01 -5.459903180599212646e-02 1.315276920795440674e-01 7.998000085353851318e-02 -2.209534309804439545e-02 1.541227549314498901e-01 -1.470690667629241943e-01 2.021067291498184204e-01
2.835123538970947266e-01 -6.048182398080825806e-02 -2.727734744548797607e-01 -4.112229868769645691e-02 -1.415845900774002075e-01 2.396067976951599121e-02 -1.987711340188980103e-01 2.612636424601078033e-02 -2.981545925140380859e-01 3.127909898757934570e-01 1.343380659818649292e-01 4.417579621076583862e-02 1.870241314172744751e-01 3.172839805483818054e-02 -4.624816775321960449e-02 -4.630964994430541992e-01 1.197820231318473816e-01 2.757576406002044678e-01 -1.063710376620292664e-01 -1.247869059443473816e-01 -2.173878103494644165e-01 8.004315197467803955e-02 -5.483642220497131348e-02 1.175971850752830505e-01 -4.501627013087272644e-02 -2.020606398582458496e-01 -1.696758568286895752e-01 -4.541827738285064697e-02 -8.764840662479400635e-02 -1.180364564061164856e-01 -1.508410125970840454e-01 1.178399547934532166e-01
-5.466753500513732433e-04 9.942617267370223999e-02 -1.631467789411544800e-01 3.222461938858032227e-01 -3.051610291004180908e-02 -1.390647739171981812e-01 2.493032217025756836e-01 -1.388366967439651489e-01 -8.969978243112564087e-02 1.665465980768203735e-01 -3.057951293885707855e-02 -1.232660412788391113e-01 1.594671905040740967e-01 -7.263689488172531128e-02 1.997894346714019775e-01 -1.853090971708297729e-01 -1.718893945217132568e-01 2.364979833364486694e-01 -5.033419281244277954e-02 -1.329858899116516113e-01 -3.185022175312042236e-01 -2.382169514894485474e-01 -2.422133833169937134e-01 7.638856023550033569e-02 2.249969728291034698e-02 2.159411311149597168e-01 2.370206713676452637e-01 -1.738556623458862305e-01 2.009573429822921753e-01 -7.621058076620101929e-02 -8.317584171891212463e-03 3.047786056995391846e-01
1.723355948925018311e-01 1.996659934520721436e-01 6.817318499088287354e-02 2.750225961208343506e-01 4.113656654953956604e-02 -1.982720792293548584e-01 2.072911523282527924e-02 4.568120464682579041e-02 -3.762009739875793457e-01 1.230659186840057373e-01 -5.583819933235645294e-03 -1.277425419539213181e-02 -2.238286733627319336e-01 1.019192188978195190e-01 6.486876308917999268e-02 -2.380777895450592041e-01 3.179138600826263428e-01 3.736517205834388733e-02 -1.268981397151947021e-01 -1.136553138494491577e-01 9.886591695249080658e-03 -3.798870742321014404e-02 -1.058534160256385803e-01 8.898433297872543335e-02 -1.920500248670578003e-01 1.367472019046545029e-02 7.057300955057144165e-02 -1.481899619102478027e-01 -8.829533122479915619e-03 2.093592844903469086e-02 3.444198146462440491e-02 5.572454333305358887e-01
1.182782873511314392e-01 2.742394506931304932e-01 1.126126646995544434e-01 2.074042558670043945e-01 2.111929953098297119e-01 -2.401744388043880463e-02 2.117196470499038696e-01 -2.400572597980499268e-01 6.745450943708419800e-02 1.179185956716537476e-01 2.114333212375640869e-02 -3.838328421115875244e-01 1.716228201985359192e-02 1.844193190336227417e-01 -1.253526806831359863e-01 -3.064405322074890137e-01 -1.341645270586013794e-01 7.609132677316665649e-03 -2.240349948406219482e-01 -3.296555578708648682e-02 -3.255845308303833008e-01 1.342318020761013031e-02 6.463053077459335327e-02 2.970869243144989014e-01 3.772563859820365906e-02 6.277813017368316650e-02 1.246058642864227295e-01 -1.352031081914901733e-01 9.223353117704391479e-02 1.299031674861907959e-01 -2.377600036561489105e-02 2.534588575363159180e-01
2.421068549156188965e-01 1.536672115325927734e-01 -3.586667776107788086e-01 -5.347222089767456055e-02 1.668574064970016479e-01 -1.442734152078628540e-01 -1.583331823348999023e-02 -3.139255940914154053e-01 -2.028965353965759277e-01 9.209562838077545166e-02 -7.015608996152877808e-02 -1.001487076282501221e-01 2.799835205078125000e-01 1.039472520351409912e-01 1.690692007541656494e-01 -2.828628122806549072e-01 2.067958116531372070e-01 1.931983530521392822e-01 7.464999705553054810e-02 1.555713475681841373e-03 -1.323156207799911499e-01 -4.749988391995429993e-02 -6.075385026633739471e-03 1.940806806087493896e-01 -5.212684627622365952e-03 -2.511010318994522095e-02 1.311663836240768433e-01 -1.750468090176582336e-02 2.907470762729644775e-01 1.683188229799270630e-01 -3.067955374717712402e-01 9.017244726419448853e-02
1.918035447597503662e-01 -5.002747103571891785e-02 -1.587153673171997070e-01 -6.774107366800308228e-02 -2.143538147211074829e-01 -6.540461629629135132e-02 -7.961963862180709839e-02 -1.366366147994995117e-01 -4.587965831160545349e-02 2.792950952425599098e-03 2.872633337974548340e-01 1.527977436780929565e-01 3.124733567237854004e-01 -1.328941248357295990e-02 9.034188464283943176e-03 -3.098740875720977783e-01 4.036795720458030701e-02 7.849432528018951416e-02 -2.654692232608795166e-01 -3.767244815826416016e-01 -2.745045423507690430e-01 8.337997645139694214e-02 -2.589641697704792023e-02 8.573175221681594849e-02 1.358348727226257324e-01 1.535921841859817505e-01 -3.082994222640991211e-01 -2.078590691089630127e-01 5.336424708366394043e-02 2.974132634699344635e-02 -6.140167824923992157e-03 2.433473765850067139e-01
2.245996445417404175e-01 1.557079702615737915e-01 1.345348060131072998e-01 -1.588874310255050659e-01 9.855791181325912476e-02 -2.664068937301635742e-01 -9.906361997127532959e-02 -1.136429160833358765e-01 2.058845572173595428e-02 1.485807150602340698e-01 7.426581531763076782e-02 -2.146185934543609619e-02 2.653212547302246094e-01 4.446710273623466492e-02 1.798157207667827606e-02 -2.473476678133010864e-01 4.021550342440605164e-02 1.262326836585998535e-01 -2.655929327011108398e-01 -2.322561740875244141e-01 3.435551747679710388e-02 1.338319480419158936e-01 -2.403353303670883179e-01 1.056825965642929077e-01 4.937200993299484253e-02 -1.972344815731048584e-01 4.521878901869058609e-03 -1.564737111330032349e-01 1.367107182741165161e-01 2.492382228374481201e-01 -4.419507086277008057e-01 2.101624608039855957e-01
4.399340748786926270e-01 1.087397709488868713e-01 9.572665393352508545e-02 5.331182107329368591e-02 6.993117928504943848e-02 2.409681677818298340e-02 1.737911552190780640e-01 -2.342896312475204468e-01 -4.075838625431060791e-01 3.455234766006469727e-01 -1.965023204684257507e-02 2.994511276483535767e-02 1.424694955348968506e-01 9.083103388547897339e-02 1.504454314708709717e-01 1.147641763091087341e-01 1.435362547636032104e-01 2.140299081802368164e-01 -5.925600230693817139e-02 -8.167596161365509033e-02 3.529543057084083557e-02 2.243795543909072876e-01 -4.163203760981559753e-02 -2.011981606483459473e-01 -6.121707335114479065e-02 -1.927399039268493652e-01 -2.224843204021453857e-01 -1.935066282749176025e-01 -1.016644909977912903e-01 3.404218703508377075e-02 -9.121945127844810486e-03 1.763464212417602539e-01
7.147830724716186523e-02 1.153587177395820618e-01 -1.524522602558135986e-01 3.357925266027450562e-02 -1.666099876165390015e-01 -2.249436527490615845e-01 1.061997860670089722e-01 9.740418195724487305e-02 -2.321379035711288452e-01 2.314226031303405762e-01 8.901071548461914062e-02 -1.464383900165557861e-01 7.215146720409393311e-02 1.806542277336120605e-01 -7.657295465469360352e-02 -8.471339941024780273e-02 2.324844598770141602e-01 -3.157310932874679565e-02 -3.167271614074707031e-01 -1.822905689477920532e-01 -1.759513653814792633e-02 -1.500018872320652008e-02 -5.257435142993927002e-02 2.571523785591125488e-01 2.602695859968662262e-02 2.318398095667362213e-02 -1.358642429113388062e-01 -2.021621018648147583e-01 5.108690261840820312e-01 9.862908720970153809e-02 2.394337058067321777e-01 1.542455106973648071e-01
1.268697828054428101e-01 -1.622669845819473267e-01 -8.952467888593673706e-02 2.967809513211250305e-02 -2.683358639478683472e-02 -2.209376394748687744e-01 -1.460912078619003296e-01 -1.006189733743667603e-01 -2.083608806133270264e-01 1.964181810617446899e-01 2.365557700395584106e-01 -3.612395524978637695e-01 -5.552726984024047852e-02 1.722388565540313721e-01 -1.370570212602615356e-01 -3.035097382962703705e-02 1.802469938993453979e-01 -1.504275947809219360e-01 -3.770836293697357178e-01 -1.342621296644210815e-01 -2.739473618566989899e-02 7.218078523874282837e-02 -2.084525227546691895e-01 3.792992606759071350e-02 -1.010393872857093811e-01 -2.313193827867507935e-01 -1.356162130832672119e-01 -1.653681248426437378e-01 -1.487808115780353546e-02 -2.781508490443229675e-02 -3.352634012699127197e-01 2.402818650007247925e-01
2.544049024581909180e-01 2.433153688907623291e-01 1.783379912376403809e-02 1.451572179794311523e-01 -8.690579235553741455e-02 -1.758458651602268219e-02 4.278680086135864258e-01 -1.430029124021530151e-01 -2.333956211805343628e-01 5.941207706928253174e-02 -1.689594611525535583e-02 -2.926536798477172852e-01 -7.936129719018936157e-02 1.364195942878723145e-01 1.350921392440795898e-01 -3.208027780055999756e-02 3.593601286411285400e-01 -4.643122851848602295e-02 5.903435125946998596e-02 -3.336889296770095825e-02 -1.723864823579788208e-01 -2.994512617588043213e-01 -1.900892406702041626e-01 1.348357368260622025e-02 4.452855512499809265e-02 8.796992897987365723e-02 1.456767134368419647e-02 2.308466238901019096e-03 -2.166794091463088989e-01 -3.371192887425422668e-02 -8.423674106597900391e-02 3.137873113155364990e-01
2.393226176500320435e-01 2.463970333337783813e-01 1.530572324991226196e-01 -1.457498669624328613e-01 -1.793179661035537720e-02 -1.473685801029205322e-01 3.399078845977783203e-01 -5.277852341532707214e-02 -2.709967494010925293e-01 -2.890806086361408234e-02 -9.741025418043136597e-02 -1.709323227405548096e-01 1.863708347082138062e-01 -8.156624622642993927e-03 -4.614810645580291748e-02 8.894556760787963867e-02 3.924447894096374512e-01 9.306889772415161133e-02 -1.606110483407974243e-01 -5.465069040656089783e-02 -2.027823328971862793e-01 1.465239524841308594e-01 -2.193400710821151733e-01 4.736236482858657837e-02 5.504249781370162964e-02 -1.201052740216255188e-01 4.038986563682556152e-02 2.543055638670921326e-02 -1.567447036504745483e-01 4.708164930343627930e-02 7.839895039796829224e-02 4.267235994338989258e-01
1.374728828668594360e-01 2.372137606143951416e-01 1.781269907951354980e-01 1.159618720412254333e-01 -2.109682410955429077e-01 -4.869381710886955261e-02 -1.235924512147903442e-01 7.870438694953918457e-02 -3.538919389247894287e-01 1.857795715332031250e-01 1.578906774520874023e-01 1.873674616217613220e-02 4.512488842010498047e-02 2.038454860448837280e-01 -9.470449388027191162e-02 -3.056915402412414551e-01 9.644497185945510864e-02 -2.168491631746292114e-01 -1.158614456653594971e-01 -2.850011289119720459e-01 -1.274701952934265137e-01 -1.918333470821380615e-01 -4.202213510870933533e-02 9.033647924661636353e-02 -4.179333150386810303e-02 -1.570477932691574097e-01 -1.045814529061317444e-01 -1.748713105916976929e-01 1.464172452688217163e-01 1.176594644784927368e-01 1.345214098691940308e-01 3.808034360408782959e-01
1.133522540330886841e-01 1.498050689697265625e-01 3.092427849769592285e-01 1.487177461385726929e-01 -1.527460962533950806e-01 8.006073534488677979e-02 -7.529900223016738892e-02 1.377645432949066162e-01 -1.340004950761795044e-01 5.985870212316513062e-02 1.272409111261367798e-01 1.074704304337501526e-01 -3.302013501524925232e-02 -6.802016403526067734e-03 9.934806823730468750e-02 -3.141455948352813721e-01 2.561650574207305908e-01 1.727766394615173340e-01 -2.315720468759536743e-01 -1.490305364131927490e-02 1.088508442044258118e-01 9.331045299768447876e-02 -3.924802318215370178e-02 3.717910349369049072e-01 7.093273103237152100e-02 -1.365574747323989868e-01 -2.039414197206497192e-01 -1.243506222963333130e-01 1.648856848478317261e-01 1.504914909601211548e-01 -2.000005170702934265e-02 4.392994642257690430e-01
1.335809826850891113e-01 1.549827605485916138e-01 -7.601401954889297485e-02 1.948656290769577026e-01 -1.097724661231040955e-01 -2.320312857627868652e-01 2.516486942768096924e-01 1.131706833839416504e-01 -1.037003546953201294e-01 2.190305590629577637e-01 -2.053224891424179077e-01 2.617673873901367188e-01 5.297931376844644547e-03 3.360672295093536377e-01 -1.685945093631744385e-01 -7.051122933626174927e-02 1.229540109634399414e-01 1.802925765514373779e-01 -2.021961212158203125e-01 1.248725131154060364e-01 -3.294707536697387695e-01 1.381838172674179077e-01 -2.104353159666061401e-01 -3.251495212316513062e-02 -4.373414069414138794e-02 6.625559180974960327e-02 3.074828907847404480e-02 -3.084934875369071960e-02 -3.151484206318855286e-02 2.750473618507385254e-01 -1.598495095968246460e-01 2.628850340843200684e-01
1.089721545577049255e-01 1.259874254465103149e-01 -1.857653819024562836e-02 1.846871376037597656e-01 -1.148801520466804504e-01 -1.126448735594749451e-01 1.939267218112945557e-01 -6.791065633296966553e-02 -1.063288897275924683e-01 4.465885460376739502e-01 -3.956821933388710022e-02 -1.445705145597457886e-01 -8.699922263622283936e-02 2.639117240905761719e-01 -6.499459594488143921e-02 -1.486122421920299530e-02 5.798759683966636658e-02 7.593268901109695435e-02 -2.352969050407409668e-01 1.418868899345397949e-01 -1.145315170288085938e-01 -1.060316897928714752e-02 7.354384660720825195e-02 1.909456551074981689e-01 3.089405968785285950e-02 1.586273908615112305e-01 1.970770806074142456e-01 -2.006652951240539551e-01 -1.188564747571945190e-01 -3.262827545404434204e-02 -8.852822333574295044e-02 5.355743169784545898e-01
1.417316645383834839e-01 2.209450006484985352e-01 8.012066036462783813e-02 -7.693161815404891968e-02 7.209633290767669678e-02 -3.032513260841369629e-01 -1.912867426872253418e-01 -9.079431742429733276e-02 1.097950190305709839e-01 -5.732866004109382629e-02 1.289960294961929321e-01 -9.111129492521286011e-02 3.751508146524429321e-02 4.250048846006393433e-02 -1.527211535722017288e-02 -2.116442918777465820e-01 1.484192311763763428e-01 9.136109054088592529e-02 -2.813848853111267090e-01 -2.431967109441757202e-01 -9.806244075298309326e-02 1.586085408926010132e-01 3.085137344896793365e-02 3.436319828033447266e-01 1.688081175088882446e-01 -9.087489545345306396e-02 -1.913944841362535954e-03 -3.460198044776916504e-01 -1.699731498956680298e-01 1.716881990432739258e-01 -3.400279879570007324e-01 1.877816617488861084e-01
2.311349958181381226e-01 6.861464679241180420e-02 -4.713281989097595215e-02 1.816693097352981567e-01 -1.944925934076309204e-01 1.400577928870916367e-02 -1.587428618222475052e-03 7.881725206971168518e-03 -1.408635675907135010e-01 3.003918528556823730e-01 3.282504677772521973e-01 -2.334231883287429810e-01 2.651888690888881683e-02 4.484568238258361816e-01 -2.074058167636394501e-02 1.030238047242164612e-01 1.192365288734436035e-01 5.801377445459365845e-02 -3.229201138019561768e-01 -2.763086259365081787e-01 1.039860770106315613e-01 2.376408576965332031e-01 -2.612187266349792480e-01 1.416814476251602173e-01 5.564087070524692535e-03 7.401686161756515503e-02 -5.805477034300565720e-03 -7.101166248321533203e-02 5.348600447177886963e-02 -8.834222704172134399e-02 -8.749049901962280273e-02 -2.596931718289852142e-02
1.044464558362960815e-01 5.315288901329040527e-02 2.460396587848663330e-01 2.604848332703113556e-02 -8.728165924549102783e-02 5.760146304965019226e-02 3.649838268756866455e-02 8.691729046404361725e-03 -3.936760425567626953e-01 -9.903552010655403137e-03 1.087258309125900269e-01 -1.005225777626037598e-01 1.503968536853790283e-01 1.014825142920017242e-02 -7.915821671485900879e-02 -2.271569967269897461e-01 1.410348713397979736e-01 -8.368270844221115112e-02 -7.133051753044128418e-02 -1.875319182872772217e-01 1.803531125187873840e-02 1.429079920053482056e-01 -1.813379526138305664e-01 3.498582839965820312e-01 1.560819298028945923e-01 2.467354387044906616e-02 -2.029774785041809082e-01 -2.788046896457672119e-01 2.963865101337432861e-01 1.895911693572998047e-01 2.646854221820831299e-01 2.723636627197265625e-01
8.111642301082611084e-02 3.058066666126251221e-01 6.486621499061584473e-02 3.779010772705078125e-01 -2.700459063053131104e-01 -1.831564237363636494e-03 1.324601322412490845e-01 -5.507588386535644531e-02 -4.798268377780914307e-01 5.567680299282073975e-02 6.342446058988571167e-02 1.293226331472396851e-01 -1.326945722103118896e-01 -7.487407326698303223e-02 2.283426523208618164e-01 -1.306360810995101929e-01 -1.018804404884576797e-02 2.917177379131317139e-01 3.978356719017028809e-02 -2.102215439081192017e-01 -1.129530146718025208e-01 -2.218651399016380310e-02 4.512654617428779602e-02 1.278904229402542114e-01 -9.533862769603729248e-02 7.939627021551132202e-02 2.745351009070873260e-02 -5.592788010835647583e-02 -2.228621952235698700e-02 -6.392334401607513428e-02 -2.718629240989685059e-01 2.291038185358047485e-01
2.543534338474273682e-01 7.655794173479080200e-02 -1.441740840673446655e-01 7.802142947912216187e-02 -2.401463687419891357e-01 1.703120619058609009e-01 4.657700359821319580e-01 -3.248144984245300293e-01 -1.701730191707611084e-01 -9.644621610641479492e-02 9.032470732927322388e-02 -8.807708323001861572e-02 2.753010392189025879e-02 1.968444697558879852e-02 -5.081266164779663086e-02 -2.818407118320465088e-02 1.588130295276641846e-01 2.485355921089649200e-02 9.347508102655410767e-02 -5.765791609883308411e-02 -4.211042821407318115e-01 -2.738923020660877228e-02 -1.485296934843063354e-01 8.467227965593338013e-02 3.758312668651342392e-03 1.410053484141826630e-02 -4.437191784381866455e-02 1.402774602174758911e-01 5.015824362635612488e-02 3.276092708110809326e-01 -2.340843230485916138e-01 5.512677878141403198e-02
2.404967546463012695e-01 -1.091047972440719604e-01 -2.325994223356246948e-01 6.323576718568801880e-02 -2.954888716340065002e-02 5.996042862534523010e-02 3.345870375633239746e-01 -2.573005110025405884e-02 -8.450724929571151733e-02 2.995789349079132080e-01 -3.922457247972488403e-02 -1.461723148822784424e-01 5.133282765746116638e-02 1.620774865150451660e-01 4.650787636637687683e-02 4.146940633654594421e-02 5.400950089097023010e-02 -5.754436179995536804e-02 -2.855189144611358643e-01 5.349503830075263977e-02 -9.211461991071701050e-02 1.029329653829336166e-02 -1.123526543378829956e-01 2.224234789609909058e-01 1.160701438784599304e-01 1.191816404461860657e-01 3.182341456413269043e-01 -1.567641198635101318e-01 1.656657755374908447e-01 -1.629281640052795410e-01 -1.506750285625457764e-01 4.593263864517211914e-01
8.825407177209854126e-02 8.371371775865554810e-02 8.396533876657485962e-02 4.041302204132080078e-01 -8.788015693426132202e-02 -1.871002651751041412e-02 4.818480927497148514e-03 4.360310360789299011e-02 -4.115978479385375977e-01 1.270555853843688965e-01 7.029533386230468750e-02 -1.172377392649650574e-01 1.204207092523574829e-01 1.213218197226524353e-01 1.425819247961044312e-01 -2.754654586315155029e-01 3.947130441665649414e-01 1.536146104335784912e-01 -1.268775910139083862e-01 1.052781939506530762e-01 7.896599173545837402e-02 2.078409306704998016e-02 1.025298535823822021e-01 1.240656226873397827e-01 2.174424231052398682e-01 1.074993535876274109e-01 2.637732923030853271e-01 -2.589582204818725586e-01 5.568406078964471817e-03 1.781238168478012085e-01 -1.466793380677700043e-02 9.254506975412368774e-02
1.216216906905174255e-01 1.768503803759813309e-03 -1.756780296564102173e-01 3.597852289676666260e-01 4.277012310922145844e-03 6.747709121555089951e-03 3.350703418254852295e-01 1.701141446828842163e-01 -1.058873757719993591e-01 3.980077803134918213e-02 9.861846268177032471e-02 -8.568277955055236816e-02 9.052082151174545288e-02 9.632938355207443237e-02 2.261603064835071564e-02 -2.381301373243331909e-01 -1.340310573577880859e-01 -1.382796168327331543e-01 -2.430481910705566406e-01 -1.271561682224273682e-01 3.198470454663038254e-03 5.793430656194686890e-02 1.221507564187049866e-01 1.348430216312408447e-01 -3.658174350857734680e-02 -2.609429955482482910e-01 -9.237565100193023682e-02 -8.448841050267219543e-03 2.621358633041381836e-01 5.728004872798919678e-02 1.455840766429901123e-01 5.089656710624694824e-01
-7.696419209241867065e-02 1.873905062675476074e-01 2.258783439174294472e-03 2.590793371200561523e-01 2.335665225982666016e-01 -1.228667348623275757e-01 2.637504041194915771e-01 -2.178613543510437012e-01 1.889560185372829437e-02 1.739955395460128784e-01 1.115412414073944092e-01 -9.657227993011474609e-02 6.481851637363433838e-02 1.478099226951599121e-01 -6.988642364740371704e-02 -2.497357130050659180e-01 -2.132637500762939453e-01 1.973736286163330078e-01 -2.531800866127014160e-01 3.955468907952308655e-02 -2.616510391235351562e-01 -4.855661839246749878e-02 -1.936247199773788452e-02 2.251878231763839722e-01 1.046759933233261108e-01 1.838458925485610962e-01 -7.366499304771423340e-02 -2.514906823635101318e-01 1.253024786710739136e-01 1.504159271717071533e-01 -1.067621726542711258e-02 3.682123124599456787e-01
3.957131505012512207e-01 3.328891396522521973e-01 6.842057406902313232e-02 -2.207445912063121796e-02 -5.593857914209365845e-02 -6.997938454151153564e-02 1.492790281772613525e-01 -1.736531257629394531e-01 -1.925256699323654175e-01 9.583397768437862396e-03 -6.767959147691726685e-02 -1.218585893511772156e-01 6.133502349257469177e-02 2.009363770484924316e-01 8.833105117082595825e-02 3.286020457744598389e-02 4.342027902603149414e-01 8.716272562742233276e-02 -1.595984548330307007e-01 1.076565012335777283e-01 -4.781227931380271912e-02 -1.289705932140350342e-02 -3.214358687400817871e-01 9.787894785404205322e-02 3.036908060312271118e-02 1.565527468919754028e-01 -1.224452853202819824e-01 -1.974789202213287354e-01 -1.040788739919662476e-01 6.117038801312446594e-02 9.932465106248855591e-02 3.239564001560211182e-01
8.493522554636001587e-02 -6.093818694353103638e-02 -6.538055092096328735e-02 2.205782383680343628e-01 1.106093525886535645e-01 -1.065003648400306702e-01 3.293173015117645264e-01 -8.590679615736007690e-02 -2.739821672439575195e-01 1.283281892538070679e-01 3.838399425148963928e-02 -2.552407681941986084e-01 1.245115250349044800e-01 2.145317643880844116e-01 1.532094925642013550e-02 -1.116217672824859619e-01 -2.212674170732498169e-01 1.182277500629425049e-01 1.101910695433616638e-01 3.951729089021682739e-02 -3.104963302612304688e-01 -4.094594717025756836e-02 -2.381238341331481934e-01 1.231421232223510742e-01 -2.393749058246612549e-01 1.185815930366516113e-01 5.496772378683090210e-02 -1.552734673023223877e-01 1.760946363210678101e-01 -1.271122843027114868e-01 3.921091184020042419e-02 4.130014777183532715e-01
-1.301223039627075195e-01 1.569147557020187378e-01 -2.998854033648967743e-02 1.334789544343948364e-01 -3.379885554313659668e-01 -1.922365128993988037e-01 -1.166024282574653625e-01 -2.603259384632110596e-01 -3.824616968631744385e-01 1.095405519008636475e-01 1.664151847362518311e-01 3.400828689336776733e-02 7.228705286979675293e-02 -6.798177212476730347e-02 3.197864070534706116e-02 -1.600928008556365967e-01 -8.020795648917555809e-04 6.374451518058776855e-02 -1.601239293813705444e-01 4.763068631291389465e-02 1.049357652664184570e-02 1.395157724618911743e-01 -2.620190382003784180e-01 -1.146296411752700806e-02 1.140426024794578552e-01 1.533209979534149170e-01 -6.472535431385040283e-03 -2.944277226924896240e-01 -1.655439734458923340e-01 -1.231879666447639465e-01 -2.242054790258407593e-01 3.835671246051788330e-01
2.211421877145767212e-01 3.678093850612640381e-01 -5.727906525135040283e-02 1.558878868818283081e-01 -5.811107158660888672e-02 -1.882200241088867188e-01 -3.577431291341781616e-02 -1.491282880306243896e-01 -4.338308572769165039e-01 2.120237201452255249e-01 -1.317410767078399658e-01 -1.326129436492919922e-01 1.544572561979293823e-01 1.742022782564163208e-01 1.832086443901062012e-01 -8.513099700212478638e-02 1.950531005859375000e-01 -9.525334089994430542e-02 2.201654911041259766e-01 1.160588636994361877e-01 -8.864116854965686798e-03 -2.243813686072826385e-02 -2.494593560695648193e-01 -7.093289867043495178e-03 1.277773678302764893e-01 1.071342676877975464e-01 -1.875083893537521362e-01 -2.611460983753204346e-01 -3.432421013712882996e-02 -3.229169547557830811e-02 -5.841477960348129272e-02 2.325248569250106812e-01
7.643055915832519531e-02 -2.946284599602222443e-02 1.306793838739395142e-01 1.488088816404342651e-01 -2.454583048820495605e-01 -2.000174373388290405e-01 2.410155087709426880e-01 -2.134489119052886963e-01 -6.558454781770706177e-02 5.675437673926353455e-02 1.106122583150863647e-01 -3.092331826337613165e-05 5.639861151576042175e-02 -1.910479515790939331e-01 3.947190940380096436e-01 -2.289777547121047974e-01 1.654560863971710205e-01 4.719389230012893677e-02 8.090943843126296997e-02 -5.558349937200546265e-02 -2.980918586254119873e-01 3.007268309593200684e-01 1.953017264604568481e-01 7.611103355884552002e-02 1.680993586778640747e-01 -2.220201045274734497e-01 3.079036064445972443e-02 2.633032202720642090e-02 -2.124456763267517090e-01 1.465367525815963745e-01 6.913444399833679199e-02 2.635234594345092773e-01
2.213385514914989471e-02 7.358340919017791748e-02 1.252947151660919189e-01 1.320413202047348022e-01 -1.111122220754623413e-01 -2.112989276647567749e-01 1.794985383749008179e-01 7.400536537170410156e-02 -2.188569158315658569e-01 2.410035133361816406e-01 9.254157543182373047e-02 -2.840861380100250244e-01 -1.338685601949691772e-01 2.675176784396171570e-02 2.739878594875335693e-01 -4.228700399398803711e-01 2.350165396928787231e-01 2.721435129642486572e-01 8.996575325727462769e-02 5.112104117870330811e-02 1.004968211054801941e-01 -1.456586867570877075e-01 -2.842591106891632080e-01 1.160274967551231384e-01 -2.943988889455795288e-03 -1.342246383428573608e-01 -1.267198026180267334e-01 3.786804154515266418e-02 -1.096782833337783813e-01 2.233034931123256683e-02 -5.923347920179367065e-02 2.852374017238616943e-01
1.015786156058311462e-01 8.124561607837677002e-02 -4.511165916919708252e-01 2.606934607028961182e-01 -9.066561609506607056e-02 2.453137747943401337e-02 4.953674972057342529e-02 -2.648079991340637207e-01 -2.010414451360702515e-01 7.802403997629880905e-03 1.521435081958770752e-01 -3.169161453843116760e-02 4.728934168815612793e-02 1.408080607652664185e-01 -3.000778518617153168e-02 -7.781818509101867676e-02 -1.073700040578842163e-01 -1.473544817417860031e-02 -2.578013837337493896e-01 1.799996346235275269e-01 -2.338708937168121338e-01 2.553407549858093262e-01 -6.382439285516738892e-02 -4.575275257229804993e-02 1.465814113616943359e-01 -2.411756105720996857e-02 -1.964471638202667236e-01 -2.095574885606765747e-01 1.109408363699913025e-01 -2.803742587566375732e-01 -1.117013320326805115e-01 3.031962513923645020e-01
9.241536259651184082e-02 1.655067503452301025e-01 -1.248657777905464172e-01 2.568048834800720215e-01 -3.681292384862899780e-02 1.889883577823638916e-01 2.596735656261444092e-01 -2.806327342987060547e-01 -3.667354583740234375e-02 -2.375688217580318451e-02 3.906129896640777588e-01 -8.418307453393936157e-02 1.024369075894355774e-01 5.147330090403556824e-02 -1.805858165025711060e-01 -3.365672230720520020e-01 -4.393785819411277771e-02 2.959606945514678955e-01 1.006586998701095581e-01 -4.351924732327461243e-02 -1.014324724674224854e-01 -2.111350372433662415e-02 -2.215835824608802795e-02 8.732600510120391846e-02 -9.246794134378433228e-02 2.868497371673583984e-02 8.990520238876342773e-02 -2.317627221345901489e-01 1.180917546153068542e-01 1.732589006423950195e-01 -3.525467514991760254e-01 1.372572630643844604e-01
3.113034367561340332e-01 7.057472318410873413e-02 -3.862133026123046875e-01 2.855611443519592285e-01 -2.074968963861465454e-01 6.532438844442367554e-02 -4.390527028590440750e-03 7.345075905323028564e-02 -5.023301020264625549e-02 7.060951739549636841e-02 6.483700871467590332e-02 -2.972721457481384277e-01 1.859097778797149658e-01 7.480151951313018799e-03 1.139049232006072998e-01 2.347915433347225189e-02 -2.861476317048072815e-02 -2.227839380502700806e-01 -3.026939928531646729e-01 -1.665622144937515259e-01 -1.599708497524261475e-01 3.235118687152862549e-01 -1.909528374671936035e-01 2.041526138782501221e-01 5.381638184189796448e-03 -2.501498460769653320e-01 -9.107804298400878906e-02 3.783955005928874016e-03 -3.002003766596317291e-02 -3.198661655187606812e-02 -9.380102902650833130e-02 8.119629323482513428e-02
2.505743205547332764e-01 8.946783840656280518e-02 -1.090528517961502075e-01 2.715500593185424805e-01 -4.446355625987052917e-02 -1.094288155436515808e-01 3.375778198242187500e-01 -2.677948400378227234e-02 -8.137661963701248169e-02 8.015133440494537354e-03 3.613777458667755127e-01 1.758200377225875854e-01 -8.524637669324874878e-02 -3.649160638451576233e-02 3.048239462077617645e-02 -8.828955888748168945e-02 -3.651015460491180420e-02 2.310025990009307861e-01 -1.920620948076248169e-01 -1.987010985612869263e-01 -4.596731066703796387e-02 -1.597517877817153931e-01 -2.961030304431915283e-01 1.550930738449096680e-01 7.801280170679092407e-02 -2.525944113731384277e-01 -3.867282345890998840e-02 -2.084854245185852051e-01 1.137482300400733948e-01 2.934503555297851562e-01 2.045483738183975220e-01 -5.709280073642730713e-02
6.147349998354911804e-02 9.068888425827026367e-02 -1.416829824447631836e-01 1.381301134824752808e-01 -6.981156021356582642e-02 -2.431306540966033936e-01 -3.665295988321304321e-02 -3.039391338825225830e-01 -5.063405632972717285e-02 1.869468092918395996e-01 1.046245694160461426e-01 -3.455898761749267578e-01 -8.547109551727771759e-03 -9.470157325267791748e-02 -2.015490978956222534e-01 -3.387713432312011719e-01 1.502795666456222534e-01 8.259388059377670288e-02 -2.112548053264617920e-01 -7.077557034790515900e-03 -1.400670856237411499e-01 -1.055035516619682312e-01 -2.064281105995178223e-01 -1.284749358892440796e-01 -6.877532601356506348e-02 -1.955465041100978851e-02 -1.622256636619567871e-01 1.236356124281883240e-01 1.125148013234138489e-01 -8.036873489618301392e-02 -9.259203821420669556e-02 4.695241749286651611e-01
3.714920580387115479e-01 -3.349401429295539856e-02 1.870857030153274536e-01 1.680935174226760864e-01 -8.044486492872238159e-02 2.655241452157497406e-02 -5.922686308622360229e-02 1.229234337806701660e-01 -1.037735790014266968e-01 2.988045513629913330e-01 2.957106530666351318e-01 -1.614480763673782349e-01 8.370832540094852448e-03 2.539851963520050049e-01 -2.268015742301940918e-01 2.139789052307605743e-03 7.832875102758407593e-02 -3.833418013527989388e-03 -3.355599939823150635e-01 -2.259407378733158112e-02 -2.353580594062805176e-01 1.834475547075271606e-01 -3.380251824855804443e-01 1.883404254913330078e-01 1.162651479244232178e-01 7.200231403112411499e-02 1.616291850805282593e-01 7.727665454149246216e-02 -1.152313277125358582e-01 -1.777233928442001343e-02 -1.354430466890335083e-01 3.818809241056442261e-02
1.834048191085457802e-03 4.147299751639366150e-02 4.381346702575683594e-02 -6.873288005590438843e-02 4.219587519764900208e-02 -3.386791646480560303e-01 -8.724828809499740601e-02 -1.616503432160243392e-04 1.161331124603748322e-02 7.800554484128952026e-02 7.292474061250686646e-02 1.460186392068862915e-01 9.654240310192108154e-02 2.726397812366485596e-01 2.488722503185272217e-01 -3.318846225738525391e-01 2.969797700643539429e-02 1.787924766540527344e-01 -1.207123324275016785e-01 -7.799898833036422729e-02 -9.280468523502349854e-02 2.783175408840179443e-01 -8.589030057191848755e-02 3.032973110675811768e-01 1.850954294204711914e-01 -6.518736481666564941e-02 1.009287387132644653e-01 -4.159777760505676270e-01 3.652678430080413818e-02 1.774444580078125000e-01 -1.423629522323608398e-01 2.552918791770935059e-01
1.524024009704589844e-01 8.085896819829940796e-02 -7.884283363819122314e-02 1.761809736490249634e-01 -3.539021015167236328e-01 -1.326647400856018066e-02 1.524046510457992554e-01 -1.524509936571121216e-01 -7.286277413368225098e-02 3.892048075795173645e-02 2.538489401340484619e-01 1.008143723011016846e-01 6.280597299337387085e-02 -3.620292246341705322e-02 -4.996892437338829041e-02 -8.077816665172576904e-02 -1.057404875755310059e-01 -9.322361648082733154e-02 -2.587055563926696777e-01 -2.072744071483612061e-01 4.365261271595954895e-02 4.404165595769882202e-02 1.625642478466033936e-01 2.878754734992980957e-01 5.502504110336303711e-02 8.083145320415496826e-02 2.993669360876083374e-02 -4.219661951065063477e-01 -2.758992910385131836e-01 -1.441680490970611572e-01 -6.502144783735275269e-02 3.644600808620452881e-01
3.307839035987854004e-01 -3.062054142355918884e-02 -8.753105998039245605e-02 1.223571673035621643e-01 -4.771373793482780457e-02 2.352255284786224365e-01 4.086257815361022949e-01 -3.241867423057556152e-01 -9.444259107112884521e-02 -1.932099834084510803e-02 4.810590669512748718e-02 2.667596749961376190e-02 -2.728487178683280945e-02 1.049153879284858704e-01 8.333184570074081421e-02 -4.321484267711639404e-02 1.316579580307006836e-01 2.037120424211025238e-02 9.832886978983879089e-03 -2.854312956333160400e-01 -2.347398996353149414e-01 1.569365113973617554e-01 4.781464114785194397e-02 2.464825659990310669e-01 1.134754195809364319e-01 -1.784571856260299683e-01 2.231435626745223999e-01 6.533188372850418091e-02 4.265887197107076645e-03 3.323008418083190918e-01 -2.283428311347961426e-01 3.152617439627647400e-02
1.406064331531524658e-01 1.053865328431129456e-01 -2.046016305685043335e-01 3.002924621105194092e-01 6.797238439321517944e-02 -1.699145585298538208e-01 3.691884875297546387e-01 -1.769130527973175049e-01 9.639835357666015625e-02 1.065511405467987061e-01 -2.752875164151191711e-02 -2.778722941875457764e-01 3.410262987017631531e-02 3.669062256813049316e-02 -4.374818876385688782e-02 -3.190041780471801758e-01 1.676718331873416901e-02 1.168907359242439270e-01 -8.202133327722549438e-02 2.055683732032775879e-01 -1.618847995996475220e-01 -2.032119482755661011e-01 -1.399307996034622192e-01 2.464635968208312988e-01 -2.579453215003013611e-02 3.863409161567687988e-02 2.115408033132553101e-01 -2.574562132358551025e-01 2.247396111488342285e-01 -8.744511753320693970e-02 -9.273180365562438965e-02 2.012244015932083130e-01
3.163075745105743408e-01 -8.629545569419860840e-02 -3.333045169711112976e-02 1.688693314790725708e-01 -1.004180982708930969e-01 7.758507132530212402e-02 -1.926669031381607056e-01 -3.573631346225738525e-01 -1.467333883047103882e-01 3.985824286937713623e-01 7.040794938802719116e-02 1.829985231161117554e-01 1.879405789077281952e-02 1.119015514850616455e-01 9.474380873143672943e-03 -1.387696862220764160e-01 1.335972994565963745e-01 -1.703619956970214844e-01 -2.000934183597564697e-01 -5.569630488753318787e-02 -2.136717364192008972e-02 4.747230559587478638e-03 -3.513010144233703613e-01 7.163467258214950562e-02 2.200979180634021759e-02 -2.811039984226226807e-01 -1.728892326354980469e-01 -1.050903350114822388e-01 -2.181426733732223511e-01 4.656091704964637756e-02 5.749197676777839661e-02 1.958171725273132324e-01
2.000945657491683960e-01 -1.883642077445983887e-01 -2.696504890918731689e-01 1.152224466204643250e-01 1.156401038169860840e-01 5.717646330595016479e-02 1.661342233419418335e-01 4.115897044539451599e-02 -1.277861595153808594e-01 3.970651924610137939e-01 2.075317502021789551e-01 1.895880848169326782e-01 1.310596615076065063e-01 1.095718368887901306e-01 4.601832106709480286e-02 -2.110930830240249634e-01 3.599570691585540771e-02 1.872934103012084961e-01 -1.864461302757263184e-01 2.144940942525863647e-02 -2.670809254050254822e-02 -1.903957873582839966e-02 -2.543499767780303955e-01 1.449245512485504150e-01 8.694583922624588013e-02 -1.245562657713890076e-01 1.376789212226867676e-01 -3.370031416416168213e-01 1.999000757932662964e-01 4.451795667409896851e-02 3.054990470409393311e-01 1.202140673995018005e-01
3.422357514500617981e-02 8.532614260911941528e-02 -1.426269710063934326e-01 3.283727169036865234e-01 2.768075764179229736e-01 -1.175493467599153519e-03 1.997403502464294434e-01 -1.427459865808486938e-01 -1.886692047119140625e-01 1.991340145468711853e-02 -1.334772258996963501e-01 -3.492845594882965088e-02 -5.259314179420471191e-02 5.136685818433761597e-02 2.623690366744995117e-01 -1.623576283454895020e-01 6.890077888965606689e-02 -5.639919266104698181e-02 -4.128345847129821777e-01 1.791070215404033661e-02 -2.102915793657302856e-01 3.369385749101638794e-02 1.122884750366210938e-01 1.090875715017318726e-01 6.728641223162412643e-03 5.124728381633758545e-02 5.432438477873802185e-02 -3.502773642539978027e-01 -1.977653354406356812e-01 1.461107432842254639e-01 -5.463585257530212402e-02 3.613038957118988037e-01
1.829931437969207764e-01 3.141157925128936768e-01 6.172685697674751282e-02 2.867436967790126801e-02 -2.519170343875885010e-01 8.295892179012298584e-02 -2.124549448490142822e-01 -1.061223521828651428e-01 -2.465661913156509399e-01 3.825645148754119873e-01 1.176696419715881348e-01 -4.825012758374214172e-02 -4.300012439489364624e-02 6.143746897578239441e-02 -5.292670056223869324e-02 -3.676036894321441650e-01 2.044016867876052856e-01 1.540986001491546631e-01 -2.043310403823852539e-01 -3.211916387081146240e-01 -3.570502623915672302e-02 2.707301452755928040e-02 2.823541499674320221e-02 1.336030364036560059e-01 1.472141593694686890e-01 -6.917328387498855591e-02 -2.918511629104614258e-02 -1.393856108188629150e-01 7.335318624973297119e-02 -1.350826174020767212e-01 -1.145841926336288452e-01 2.345114350318908691e-01
1.621914654970169067e-01 -3.123830631375312805e-02 -1.894945949316024780e-01 3.797819316387176514e-01 -2.309324406087398529e-02 -3.794997185468673706e-02 2.623703777790069580e-01 -9.778851643204689026e-03 -5.429450422525405884e-02 1.095350980758666992e-01 3.163574934005737305e-01 8.402960374951362610e-03 7.514292001724243164e-02 -1.998590230941772461e-01 -1.512505710124969482e-01 -3.000504150986671448e-02 1.068832725286483765e-01 8.032761514186859131e-02 -1.935626119375228882e-01 -2.782722413539886475e-01 -1.965747475624084473e-01 1.758234351873397827e-01 -2.252195924520492554e-01 1.781511604785919189e-01 1.665109097957611084e-01 -2.425761222839355469e-01 -1.361778378486633301e-01 -1.368941664695739746e-01 1.492444127798080444e-01 2.218905538320541382e-01 1.609082669019699097e-01 -1.765011548995971680e-01
-5.424967780709266663e-02 3.293788433074951172e-02 -3.357181549072265625e-01 2.802237868309020996e-01 -7.582809031009674072e-02 7.160533219575881958e-03 1.167985498905181885e-01 -3.149501085281372070e-01 1.476843953132629395e-01 -4.355547204613685608e-02 3.378464281558990479e-01 -3.895241916179656982e-01 9.790420532226562500e-02 1.846197396516799927e-01 6.116738170385360718e-02 -1.366662979125976562e-01 -3.332916647195816040e-02 -6.333180516958236694e-02 -2.895599901676177979e-01 -2.143610119819641113e-01 -1.637872904539108276e-01 1.174247730523347855e-02 3.206050395965576172e-02 7.444039732217788696e-02 9.929279237985610962e-02 -2.348843812942504883e-01 5.387230776250362396e-03 -2.107096649706363678e-02 4.436814412474632263e-02 6.716221105307340622e-03 -3.182949870824813843e-02 3.057076334953308105e-01
4.189305007457733154e-01 9.649753570556640625e-02 1.597639918327331543e-01 1.826505511999130249e-01 -2.083098739385604858e-01 -3.927846997976303101e-02 2.820414118468761444e-02 -2.837499380111694336e-01 -1.357968300580978394e-01 2.987993359565734863e-01 2.674519121646881104e-01 -1.397524327039718628e-01 2.104284614324569702e-01 9.764815866947174072e-02 -3.649402037262916565e-02 -1.922154128551483154e-01 1.222055181860923767e-01 -2.568252384662628174e-01 4.414415732026100159e-02 -1.313939392566680908e-01 -1.340095102787017822e-01 1.092824861407279968e-01 -1.573927551507949829e-01 1.420481353998184204e-01 5.605003237724304199e-02 -1.831629276275634766e-01 -2.882488965988159180e-01 -1.250488013029098511e-01 -2.020851150155067444e-02 -8.595815300941467285e-02 2.253008820116519928e-02 -1.431776583194732666e-01
-6.467846781015396118e-02 -1.885768026113510132e-02 1.323395669460296631e-01 1.791452169418334961e-01 -1.548549979925155640e-01 2.493265643715858459e-02 1.163872703909873962e-01 -3.387251868844032288e-02 -3.425667583942413330e-01 -7.370365317910909653e-03 -4.473064839839935303e-02 -2.144479006528854370e-01 2.778136134147644043e-01 -1.111662909388542175e-01 -1.620264798402786255e-01 -7.053779065608978271e-02 2.348308116197586060e-01 1.274201460182666779e-02 7.926704734563827515e-02 -2.393326014280319214e-01 -2.672023177146911621e-01 3.488946333527565002e-02 -1.739656329154968262e-01 3.565544784069061279e-01 1.294523775577545166e-01 -4.053905233740806580e-02 -1.229487508535385132e-01 -7.533932477235794067e-02 -2.020034343004226685e-01 9.176905453205108643e-02 3.505571484565734863e-01 2.453691959381103516e-01
2.648729644715785980e-02 9.170466102659702301e-03 -4.336707666516304016e-02 -3.105669165961444378e-04 -8.950236439704895020e-02 -2.477368265390396118e-01 -2.444162406027317047e-02 -3.702744841575622559e-01 -1.648829132318496704e-02 8.158685266971588135e-02 2.595594227313995361e-01 1.124257817864418030e-01 5.167306214570999146e-02 -1.045711571350693703e-03 -9.500735253095626831e-02 -2.431436926126480103e-01 3.694638311862945557e-01 -3.113991916179656982e-01 -1.913324296474456787e-01 -1.001618504524230957e-01 1.958099193871021271e-02 -1.125897653400897980e-02 -9.226320683956146240e-02 1.508980840444564819e-01 -1.430678814649581909e-01 -1.304683983325958252e-01 1.674026548862457275e-01 3.749828785657882690e-02 -2.007380574941635132e-01 -1.073401793837547302e-01 5.422368645668029785e-02 4.459919035434722900e-01
3.475591838359832764e-01 -1.572684347629547119e-01 2.458564378321170807e-02 -1.103774271905422211e-02 -1.809520721435546875e-01 -1.598315536975860596e-01 -5.901443213224411011e-02 -1.755505204200744629e-01 -6.707217544317245483e-02 -3.234774991869926453e-02 5.812865868210792542e-02 9.237493574619293213e-02 -5.343232676386833191e-02 1.275538951158523560e-01 8.696801215410232544e-02 -3.279528617858886719e-01 1.599658131599426270e-01 2.018359899520874023e-01 -1.932652294635772705e-01 -2.186762690544128418e-01 1.180885285139083862e-01 2.326307594776153564e-01 7.453841622918844223e-03 3.081006705760955811e-01 -2.050650492310523987e-02 -1.860320866107940674e-01 -2.531504929065704346e-01 -3.645242750644683838e-01 7.877995818853378296e-02 1.213878393173217773e-01 -1.148789301514625549e-01 1.696549206972122192e-01
-3.247006610035896301e-02 -3.360239788889884949e-02 4.710283875465393066e-02 -3.344216570258140564e-02 -1.264235526323318481e-01 -1.071215122938156128e-01 1.786564588546752930e-01 -1.227725520730018616e-01 -3.363945186138153076e-01 -8.233658224344253540e-02 8.517352491617202759e-02 -4.868207871913909912e-02 1.044130921363830566e-01 1.081684008240699768e-01 -8.749019354581832886e-02 -2.888246774673461914e-01 -2.549259550869464874e-02 -2.461056560277938843e-01 -1.343888193368911743e-01 -8.650245517492294312e-02 -3.955321013927459717e-01 6.890975683927536011e-02 1.615560352802276611e-01 8.780806325376033783e-03 3.246673345565795898e-01 -1.768248379230499268e-01 -3.526180684566497803e-01 -7.405476272106170654e-02 4.703972954303026199e-03 4.254031181335449219e-02 -2.703329920768737793e-01 2.474768608808517456e-01
-8.499342948198318481e-02 1.563747078180313110e-01 2.481862157583236694e-02 3.078080713748931885e-01 -6.282010674476623535e-02 -4.996201023459434509e-02 1.245920807123184204e-01 -8.729161322116851807e-02 6.948824226856231689e-02 8.940305560827255249e-02 1.418842673301696777e-01 -2.792313694953918457e-01 2.709007561206817627e-01 9.543880820274353027e-02 3.425617888569831848e-02 -3.539268672466278076e-01 -1.001944839954376221e-01 1.427255570888519287e-01 -4.986840113997459412e-02 6.335115432739257812e-02 -1.180030107498168945e-01 -6.863513588905334473e-02 -7.006283104419708252e-02 -1.765800081193447113e-02 -7.296400517225265503e-02 -5.366423353552818298e-02 -5.979689955711364746e-02 -6.986171752214431763e-02 1.301708370447158813e-01 -1.187874898314476013e-01 -2.754334919154644012e-02 6.436458826065063477e-01
1.404239386320114136e-01 3.149572014808654785e-01 -2.424524873495101929e-01 1.975779831409454346e-01 -5.664765462279319763e-02 8.540787547826766968e-02 1.258386969566345215e-01 -2.920942902565002441e-01 -1.767764799296855927e-02 1.847728341817855835e-01 2.079475820064544678e-01 -1.392762660980224609e-01 -1.722736507654190063e-01 -3.268960118293762207e-02 3.293842775747179985e-03 5.830427259206771851e-02 -1.430568695068359375e-01 2.908258438110351562e-01 -4.031332582235336304e-02 7.661045342683792114e-02 -1.405416578054428101e-01 2.699740827083587646e-01 1.742078959941864014e-01 3.851313889026641846e-02 2.156080752611160278e-01 -1.102224141359329224e-01 -2.153345495462417603e-01 -1.604252308607101440e-02 -3.162627108395099640e-04 1.130749583244323730e-01 -2.151859998703002930e-01 3.728165924549102783e-01
2.087926864624023438e-01 3.349681496620178223e-01 -2.264220416545867920e-01 1.796814054250717163e-01 -1.005474701523780823e-01 -4.025125503540039062e-01 -8.656418323516845703e-02 -5.930031463503837585e-02 -1.534576714038848877e-01 -1.558012515306472778e-01 2.088556438684463501e-01 -5.930181220173835754e-02 2.697272598743438721e-01 1.577715128660202026e-01 -3.164958581328392029e-02 4.173708334565162659e-02 2.223074585199356079e-01 6.748078018426895142e-02 -1.969931721687316895e-01 -1.171075776219367981e-01 -1.912570297718048096e-01 -1.023511439561843872e-01 -1.660594157874584198e-02 3.688839823007583618e-02 1.809990853071212769e-01 -8.016005158424377441e-02 -1.896881461143493652e-01 2.187722362577915192e-03 -2.748580873012542725e-01 2.358303964138031006e-01 -1.414564549922943115e-01 -2.515230327844619751e-02
1.043889671564102173e-01 -2.713071182370185852e-02 9.282193332910537720e-02 1.649408936500549316e-01 -2.256691306829452515e-01 1.124708503484725952e-01 6.038665026426315308e-02 -9.758965671062469482e-02 -2.086547948420047760e-02 3.242845833301544189e-01 1.566389501094818115e-01 -3.390684425830841064e-01 2.381573170423507690e-01 -2.156716957688331604e-02 -3.496123552322387695e-01 -2.406988888978958130e-01 6.381414085626602173e-02 -5.677332729101181030e-02 -1.788722127676010132e-01 -1.093501923605799675e-03 -1.442682445049285889e-01 -1.308853924274444580e-01 -1.758069247007369995e-01 -7.650776952505111694e-02 6.379079818725585938e-02 -5.168221145868301392e-02 -2.092450112104415894e-01 1.103547960519790649e-01 -7.085616141557693481e-02 2.443554438650608063e-02 -1.912561431527137756e-02 4.589859843254089355e-01
1.997494101524353027e-01 -1.589020714163780212e-02 -1.984562575817108154e-01 1.923457086086273193e-01 -4.048230051994323730e-01 -8.579579181969165802e-03 1.407800465822219849e-01 -3.029751479625701904e-01 -1.600669175386428833e-01 4.898879304528236389e-02 2.160075455904006958e-01 1.760993450880050659e-01 1.965897679328918457e-01 -1.033600941300392151e-01 2.510730624198913574e-01 -7.509609311819076538e-02 -8.140619844198226929e-02 8.015365153551101685e-02 -2.162125408649444580e-01 -1.306653767824172974e-01 2.587659284472465515e-02 1.704834252595901489e-01 -4.004827514290809631e-02 1.534444242715835571e-01 4.649290069937705994e-02 7.876797020435333252e-02 1.308927871286869049e-02 -1.042946875095367432e-01 5.694416910409927368e-02 -2.420610636472702026e-01 -3.072131276130676270e-01 2.771483063697814941e-01
4.778613150119781494e-01 -1.084800064563751221e-02 -1.830620020627975464e-01 1.160384714603424072e-01 -1.067390739917755127e-01 -3.507941365242004395e-01 3.181151747703552246e-01 -6.400435417890548706e-02 -9.048029780387878418e-02 -1.245509684085845947e-01 -1.083936989307403564e-01 3.366583585739135742e-02 6.873366236686706543e-02 2.292204797267913818e-01 1.326288431882858276e-01 -2.309643328189849854e-01 2.637071907520294189e-01 -1.030774563550949097e-01 -2.014154642820358276e-01 -2.589246928691864014e-01 2.577836997807025909e-02 -8.171968907117843628e-02 1.098092421889305115e-01 1.964294463396072388e-01 -3.112470172345638275e-02 2.003911649808287621e-03 4.526479169726371765e-03 1.797691546380519867e-02 -8.068080246448516846e-02 1.406973600387573242e-02 -1.247559860348701477e-01 2.251166701316833496e-01
-2.256678603589534760e-02 -4.844336584210395813e-02 -1.237546727061271667e-01 2.014478147029876709e-01 1.525087356567382812e-01 7.422607392072677612e-02 1.967117041349411011e-01 -1.472994834184646606e-01 -3.621809184551239014e-02 3.481819108128547668e-02 -9.885346144437789917e-02 -7.772746682167053223e-02 -3.569243103265762329e-02 1.689247041940689087e-02 5.611355602741241455e-02 -3.763069212436676025e-01 2.745106816291809082e-01 -2.149270474910736084e-01 -2.613317966461181641e-01 1.071430817246437073e-01 -1.486096531152725220e-01 6.027208641171455383e-02 -5.290427058935165405e-02 9.345955401659011841e-02 -1.020877156406641006e-02 1.168062537908554077e-01 1.037153303623199463e-01 -4.415608644485473633e-01 -1.795042455196380615e-01 1.319755762815475464e-01 -7.747963815927505493e-02 4.168163239955902100e-01
1.265977602452039719e-02 1.038395017385482788e-01 -3.408356336876749992e-03 3.911346793174743652e-01 -5.292321369051933289e-02 -4.656143113970756531e-02 8.294975757598876953e-02 -1.156532689929008484e-01 1.610626466572284698e-02 3.555461764335632324e-01 -9.230779111385345459e-02 -6.447266042232513428e-02 -6.590924412012100220e-02 1.587884426116943359e-01 5.594532564282417297e-02 -1.685973703861236572e-01 3.463650941848754883e-01 -1.383953839540481567e-01 -1.455683559179306030e-01 -1.821527630090713501e-01 6.520966440439224243e-02 4.009498655796051025e-02 8.939504623413085938e-03 3.125371932983398438e-01 -1.044665351510047913e-01 -2.743004262447357178e-02 -2.306071817874908447e-01 -2.155546098947525024e-01 -2.307578921318054199e-01 3.773035705089569092e-01 6.006365641951560974e-02 5.230954289436340332e-02
-9.856620430946350098e-02 5.770082399249076843e-02 2.523896992206573486e-01 1.284172683954238892e-01 -8.114524185657501221e-02 -3.271544277667999268e-01 2.373186349868774414e-01 -5.086632966995239258e-01 -3.286027908325195312e-02 -8.561261743307113647e-02 1.290928274393081665e-01 -7.731128484010696411e-02 1.784207522869110107e-01 -3.246646001935005188e-02 8.370652794837951660e-02 -2.254487127065658569e-01 1.710328161716461182e-01 1.500243414193391800e-02 -1.839346885681152344e-01 -6.564369797706604004e-02 -2.851550877094268799e-01 8.648598939180374146e-02 4.076200723648071289e-02 9.038620442152023315e-02 -4.489787667989730835e-02 -2.610807418823242188e-01 -1.816257089376449585e-01 5.917683243751525879e-02 -7.976145297288894653e-02 6.261600553989410400e-02 -2.688359618186950684e-01 2.916486747562885284e-02
4.155370965600013733e-02 2.896835505962371826e-01 -1.808769255876541138e-01 9.254428744316101074e-02 -1.452796459197998047e-01 -4.946310538798570633e-03 2.602498829364776611e-01 -2.781736254692077637e-01 -5.382461473345756531e-02 1.891802102327346802e-01 5.669255554676055908e-02 -2.002684921026229858e-01 2.352838069200515747e-01 -6.268776953220367432e-02 -1.023979783058166504e-01 -3.397770524024963379e-01 -4.568994417786598206e-02 3.565581738948822021e-01 1.518290042877197266e-01 7.019601762294769287e-03 -3.094544410705566406e-01 2.504002153873443604e-01 -1.961260139942169189e-01 -6.705179810523986816e-02 -6.910219043493270874e-02 -1.017243266105651855e-01 -9.483238682150840759e-03 -1.539811640977859497e-01 8.177825063467025757e-02 1.089664325118064880e-01 -1.540861278772354126e-01 6.805564463138580322e-02
2.064225971698760986e-01 -1.385930031538009644e-01 -2.382482960820198059e-02 8.566038310527801514e-02 -1.211856380105018616e-01 -5.563460290431976318e-02 -3.974035009741783142e-02 -4.346888884902000427e-02 -1.634258180856704712e-01 1.295790262520313263e-02 1.895187646150588989e-01 7.670535240322351456e-03 1.289226561784744263e-01 -1.855442821979522705e-01 1.777005791664123535e-01 -4.204244613647460938e-01 1.003902256488800049e-01 2.770185768604278564e-01 -2.874269187450408936e-01 2.604160457849502563e-02 2.952020242810249329e-02 2.115426510572433472e-01 -5.772083625197410583e-02 1.526829898357391357e-01 -4.972270876169204712e-02 1.253051757812500000e-01 -7.886916399002075195e-02 -4.806841015815734863e-01 -1.626903563737869263e-01 9.862223267555236816e-02 -2.180874049663543701e-01 7.217317074537277222e-02
1.125893294811248779e-01 -1.203931272029876709e-01 -1.102299056947231293e-02 4.969310387969017029e-02 -2.942662835121154785e-01 -7.918780297040939331e-02 1.919549405574798584e-01 -5.063205584883689880e-02 -1.085497215390205383e-01 1.163083314895629883e-01 1.309974789619445801e-01 2.320577204227447510e-01 1.147242859005928040e-01 -1.765469312667846680e-01 -2.476513981819152832e-01 -2.978497147560119629e-01 8.862985670566558838e-02 1.835874468088150024e-01 -3.698941469192504883e-01 -2.387608140707015991e-01 -2.219880968332290649e-01 -4.723253101110458374e-02 1.181647032499313354e-01 3.326120078563690186e-01 -4.190230276435613632e-03 -8.611679077148437500e-02 6.492783874273300171e-02 -2.980826497077941895e-01 -4.106289148330688477e-02 -3.924161940813064575e-02 1.578203588724136353e-01 8.449653536081314087e-02
3.499764204025268555e-01 7.830420136451721191e-02 2.083212323486804962e-02 1.997803002595901489e-01 -3.819841425865888596e-03 -1.085213106125593185e-02 8.856211602687835693e-02 -1.714457124471664429e-01 -3.345832228660583496e-01 9.917841106653213501e-02 6.384293735027313232e-02 -5.095214769244194031e-02 1.143608018755912781e-01 4.103807806968688965e-01 2.552052438259124756e-01 -2.879154682159423828e-01 -1.163394227623939514e-01 -2.145252004265785217e-02 3.708977624773979187e-02 1.028459295630455017e-01 1.357703059911727905e-01 1.820769309997558594e-01 -1.424478739500045776e-01 -1.294072866439819336e-01 5.367482081055641174e-02 -1.038287505507469177e-01 -8.046887069940567017e-02 -1.566052436828613281e-01 -3.473707139492034912e-01 -4.554795101284980774e-02 5.879076942801475525e-02 2.242074608802795410e-01
1.184986829757690430e-01 7.914224267005920410e-02 7.856204174458980560e-03 2.105663567781448364e-01 -1.114877760410308838e-01 -2.112260758876800537e-01 -1.325087845325469971e-01 -2.235364019870758057e-01 -3.188083767890930176e-01 -4.450627043843269348e-02 -2.035827785730361938e-01 1.373728066682815552e-01 1.983537673950195312e-01 1.490915417671203613e-01 -1.617478579282760620e-01 -7.548308372497558594e-02 3.343325257301330566e-01 -3.276231512427330017e-02 -3.789565265178680420e-01 -1.757661700248718262e-01 -3.071875311434268951e-02 1.648156195878982544e-01 -2.129091322422027588e-01 6.437369436025619507e-02 2.755752503871917725e-01 1.361553966999053955e-01 4.883034154772758484e-02 6.615219265222549438e-02 -2.951882779598236084e-03 2.413089573383331299e-01 -1.588393375277519226e-02 1.693672686815261841e-01
3.605758547782897949e-01 2.042499333620071411e-01 -3.229742944240570068e-01 1.118108779191970825e-01 2.252531982958316803e-02 -9.914135932922363281e-02 1.743280887603759766e-01 6.993418186902999878e-02 -2.419508546590805054e-01 2.905775792896747589e-02 1.408669054508209229e-01 1.592262387275695801e-01 -6.749587506055831909e-02 1.149900108575820923e-01 -2.204448431730270386e-01 -4.351991713047027588e-01 1.379835307598114014e-01 3.507059440016746521e-02 -1.790066361427307129e-01 -1.226049438118934631e-01 7.548366487026214600e-02 7.964965701103210449e-02 7.244603335857391357e-02 1.643763333559036255e-01 3.413054719567298889e-02 -2.181199043989181519e-01 1.328004747629165649e-01 -1.462934911251068115e-01 6.346456706523895264e-02 -2.275910079479217529e-01 4.501545801758766174e-02 2.195370197296142578e-01
8.649302273988723755e-02 -2.160158753395080566e-02 -6.384693831205368042e-02 1.371981389820575714e-02 1.731385439634323120e-01 4.325456917285919189e-02 1.172485426068305969e-01 1.024085283279418945e-01 -2.605964541435241699e-01 1.621996052563190460e-02 2.590519003570079803e-02 9.186478704214096069e-02 -1.708623468875885010e-01 9.488061815500259399e-02 -2.096456438302993774e-01 -3.961725831031799316e-01 -9.964302927255630493e-02 -8.818769454956054688e-02 -2.471911609172821045e-01 -2.225596606731414795e-01 -2.525945901870727539e-01 -1.484833508729934692e-01 -2.949787974357604980e-01 2.355912476778030396e-01 -7.255826890468597412e-02 -9.911943972110748291e-02 1.825059354305267334e-01 -1.791304051876068115e-01 -4.171014949679374695e-02 1.219108700752258301e-01 1.661912053823471069e-01 3.659301102161407471e-01
1.578416116535663605e-02 1.439293175935745239e-01 4.799112305045127869e-02 2.600253522396087646e-01 2.777847349643707275e-01 -9.844124317169189453e-02 3.327620327472686768e-01 -1.210065633058547974e-01 3.573246300220489502e-02 1.750964820384979248e-01 -8.200450241565704346e-02 -2.554796934127807617e-01 2.034581750631332397e-01 1.606999933719635010e-01 -1.959944367408752441e-01 -3.744848370552062988e-01 -1.676289439201354980e-01 -1.208044588565826416e-02 -8.519493788480758667e-02 -7.885146141052246094e-02 -1.688717007637023926e-01 1.778941042721271515e-02 -1.733441464602947235e-02 3.111128807067871094e-01 8.618801832199096680e-02 2.029986679553985596e-01 -6.850484013557434082e-02 -8.081751316785812378e-02 3.289437666535377502e-02 1.358197331428527832e-01 -6.669078767299652100e-02 3.091977238655090332e-01
2.803780436515808105e-01 1.631470769643783569e-01 -7.459395378828048706e-02 -1.389520913362503052e-01 -9.988144040107727051e-02 -1.891491562128067017e-01 -5.811331421136856079e-02 -1.942047774791717529e-01 4.415335878729820251e-02 9.037932008504867554e-02 1.769506186246871948e-01 -7.990527898073196411e-02 1.366716176271438599e-01 7.195214182138442993e-02 1.242295280098915100e-02 -2.040074318647384644e-01 4.303995892405509949e-02 4.249798879027366638e-02 -3.294108062982559204e-02 -2.189266383647918701e-01 1.011642143130302429e-01 2.297797054052352905e-01 -3.959484398365020752e-02 3.400601744651794434e-01 3.695996105670928955e-01 1.215401887893676758e-01 -9.026098251342773438e-02 -3.193465471267700195e-01 -4.737079888582229614e-02 1.649820804595947266e-01 -2.398390322923660278e-01 2.969913184642791748e-01
2.048828750848770142e-01 7.706093043088912964e-02 -3.810044750571250916e-02 -4.717784002423286438e-02 -2.811202108860015869e-01 -2.065035551786422729e-01 -9.313759207725524902e-02 -2.450510114431381226e-01 -7.123648375272750854e-02 3.995829075574874878e-02 1.552524603903293610e-02 -2.962730824947357178e-02 1.818513572216033936e-01 2.982502877712249756e-01 3.790392875671386719e-01 -2.600002586841583252e-01 1.579938679933547974e-01 -8.020214736461639404e-02 -2.874509692192077637e-01 -4.370503500103950500e-02 -2.333502918481826782e-01 -1.265610456466674805e-01 3.344776108860969543e-02 2.274345606565475464e-01 1.153957024216651917e-01 1.645205765962600708e-01 8.177474141120910645e-02 8.994928002357482910e-02 -4.559416696429252625e-02 1.054373234510421753e-01 -2.825608551502227783e-01 1.716991961002349854e-01
-6.200254708528518677e-02 3.912196680903434753e-02 -9.997731447219848633e-02 3.064339160919189453e-01 1.532098054885864258e-01 1.296064350754022598e-02 3.289503157138824463e-01 9.403977543115615845e-02 -1.578537076711654663e-01 2.436604201793670654e-01 1.976280473172664642e-02 -2.373623102903366089e-01 -3.057772293686866760e-02 1.133113354444503784e-02 2.647219002246856689e-01 -9.712513536214828491e-02 2.183167338371276855e-01 8.074729889631271362e-02 -4.072083234786987305e-01 -5.352083966135978699e-02 -1.643381267786026001e-01 3.867012634873390198e-02 7.145298272371292114e-02 6.661617010831832886e-02 1.050999388098716736e-02 -3.584853932261466980e-02 7.123015075922012329e-02 -2.857713699340820312e-01 -5.996181815862655640e-02 2.032384723424911499e-01 4.073182493448257446e-02 3.644653260707855225e-01
3.330493271350860596e-01 -1.404705345630645752e-01 -1.933580785989761353e-01 7.702442258596420288e-02 -1.719058491289615631e-03 -3.626300767064094543e-02 -8.536802232265472412e-02 4.346511140465736389e-02 -2.813953459262847900e-01 3.746329247951507568e-01 2.299077808856964111e-01 -2.381986379623413086e-01 -4.805217497050762177e-03 -5.969706922769546509e-02 1.171380802989006042e-01 1.603217422962188721e-02 -5.202652141451835632e-02 1.111179813742637634e-01 -3.526133596897125244e-01 -2.168641239404678345e-02 -1.766925305128097534e-01 -2.507852949202060699e-02 -3.066659271717071533e-01 4.264630749821662903e-02 2.342376261949539185e-01 -1.023291945457458496e-01 1.022630855441093445e-01 -2.498481981456279755e-02 -3.492881730198860168e-02 8.680547587573528290e-03 1.240415051579475403e-01 3.288802504539489746e-01
-1.145402863621711731e-01 2.851237952709197998e-01 -7.777128368616104126e-02 -4.483703058212995529e-03 -1.317604333162307739e-01 1.682695299386978149e-01 8.440571278333663940e-02 -2.702693045139312744e-01 3.860446391627192497e-03 2.444870173931121826e-01 6.729480810463428497e-03 -4.221610128879547119e-01 9.859735518693923950e-02 1.440257579088211060e-01 1.068506538867950439e-01 -2.175974547863006592e-01 -2.228605449199676514e-01 1.804052293300628662e-01 -2.536905407905578613e-01 -6.027189269661903381e-02 -1.670818924903869629e-01 3.703161701560020447e-02 -1.243062037974596024e-02 8.279035985469818115e-02 3.137153908028267324e-05 2.207416854798793793e-02 -1.367700565606355667e-02 -1.560214906930923462e-01 9.136325120925903320e-02 4.731187596917152405e-02 -1.677382886409759521e-01 4.428848922252655029e-01
9.194260090589523315e-02 -1.879053935408592224e-02 5.352902784943580627e-02 2.803098857402801514e-01 -2.098401449620723724e-02 -3.417624533176422119e-01 3.299051895737648010e-03 -7.681103795766830444e-02 5.760814622044563293e-02 3.075829744338989258e-01 2.496865019202232361e-02 -2.014268189668655396e-01 -1.605511456727981567e-01 2.186207324266433716e-01 1.886414438486099243e-01 -2.745850682258605957e-01 9.045904129743576050e-02 2.183817327022552490e-01 -3.111043870449066162e-01 1.020366400480270386e-01 -1.437310427427291870e-01 -1.148100048303604126e-01 -1.332955062389373779e-02 6.731203198432922363e-02 9.728829562664031982e-02 1.011633779853582382e-02 -2.356386631727218628e-01 -1.443718224763870239e-01 -9.369422681629657745e-03 -7.722014188766479492e-02 -1.287330090999603271e-01 3.908286094665527344e-01
5.546679720282554626e-02 1.232670024037361145e-01 -2.109029591083526611e-01 8.697544038295745850e-02 5.779677629470825195e-02 2.067247182130813599e-01 1.362093389034271240e-01 -3.088964521884918213e-01 -1.414202898740768433e-01 -1.421938538551330566e-01 -6.853417307138442993e-02 2.941962145268917084e-02 -1.182145997881889343e-02 -8.875696361064910889e-02 1.177341043949127197e-01 -1.779230684041976929e-01 1.762906461954116821e-01 7.336701452732086182e-02 -3.817404806613922119e-01 1.266230791807174683e-01 -1.714713573455810547e-01 1.674721091985702515e-01 -2.210245579481124878e-01 1.925923675298690796e-01 2.042043060064315796e-01 -8.881542086601257324e-02 7.790050655603408813e-02 -3.739232663065195084e-03 -2.088001668453216553e-01 3.754759728908538818e-01 2.551189661026000977e-01 1.528818309307098389e-01
3.445087075233459473e-01 3.209416568279266357e-01 2.873651310801506042e-02 2.505611181259155273e-01 1.525819152593612671e-01 7.916712015867233276e-02 1.345729529857635498e-01 4.688325524330139160e-02 -2.135780751705169678e-01 3.377312719821929932e-01 -2.917262017726898193e-01 -1.808885931968688965e-01 2.633565366268157959e-01 2.929641604423522949e-01 -1.643905043601989746e-01 -1.357378363609313965e-01 2.448772490024566650e-01 7.209642976522445679e-02 -3.679854050278663635e-02 -1.015332117676734924e-01 -6.778550893068313599e-02 -1.100190356373786926e-01 -1.070596873760223389e-01 -3.663759306073188782e-02 2.373445034027099609e-01 9.178327163681387901e-04 -3.133058780804276466e-03 6.310801208019256592e-02 -2.092508412897586823e-02 1.026187539100646973e-01 4.287938773632049561e-02 8.513773977756500244e-02
1.252528727054595947e-01 -9.163932502269744873e-02 5.935974884778261185e-03 7.379280030727386475e-02 -3.965995460748672485e-02 2.461317777633666992e-01 3.395880162715911865e-01 -2.241927385330200195e-01 -2.963612973690032959e-01 -1.195788010954856873e-01 3.793135285377502441e-02 -1.117260158061981201e-01 9.999431669712066650e-03 1.374697089195251465e-01 -2.073654346168041229e-02 -6.061604246497154236e-02 2.695064544677734375e-01 1.806100755929946899e-01 -4.106339474674314260e-04 -9.650419652462005615e-02 -2.488736361265182495e-01 -1.065753102302551270e-01 -3.694134950637817383e-02 3.444068431854248047e-01 4.890196397900581360e-02 -8.526376634836196899e-02 2.925263047218322754e-01 -1.905282586812973022e-02 8.203741163015365601e-02 2.079897224903106689e-01 -3.740641474723815918e-01 1.009477302432060242e-01
1.248064413666725159e-01 2.105560898780822754e-01 -1.182737275958061218e-01 1.538453251123428345e-01 -1.374395638704299927e-01 2.378658764064311981e-02 -1.078959368169307709e-02 -6.036966294050216675e-02 -2.018645964562892914e-02 2.857210040092468262e-01 9.806637465953826904e-02 6.413505226373672485e-02 2.958637848496437073e-02 -1.053583398461341858e-01 1.969515383243560791e-01 -2.527613937854766846e-01 -4.271564632654190063e-02 1.586544066667556763e-01 2.704829275608062744e-01 9.084736555814743042e-02 -9.833110123872756958e-02 8.658742159605026245e-02 -8.362583070993423462e-02 1.099430844187736511e-01 1.695972084999084473e-01 -1.943609565496444702e-01 -3.291354477405548096e-01 7.613322883844375610e-02 -3.375302627682685852e-02 7.600603252649307251e-02 -3.984889984130859375e-01 4.216100275516510010e-01
-1.511173974722623825e-02 3.297807276248931885e-02 1.587972640991210938e-01 9.827535599470138550e-02 -2.002057880163192749e-01 -5.411114543676376343e-02 2.658718228340148926e-01 9.567676484584808350e-02 4.535502940416336060e-02 2.363985180854797363e-01 9.342892467975616455e-02 -3.527489602565765381e-01 3.835383430123329163e-02 -2.852378189563751221e-01 1.206963062286376953e-01 -3.126941621303558350e-01 1.267941743135452271e-01 2.551408112049102783e-01 -2.954981923103332520e-01 -5.611666664481163025e-02 -2.298917770385742188e-01 4.492229223251342773e-02 -1.808151900768280029e-01 1.897438317537307739e-01 -6.424960214644670486e-03 1.222960650920867920e-01 4.777416959404945374e-02 -1.227119266986846924e-01 -1.301034986972808838e-01 -1.267967969179153442e-01 -1.007825043052434921e-02 3.066385388374328613e-01
1.594361811876296997e-01 5.270381271839141846e-02 -1.037614420056343079e-01 4.270757436752319336e-01 1.383048249408602715e-03 2.761493436992168427e-02 2.827459573745727539e-01 -1.887943297624588013e-01 -4.962468519806861877e-02 3.084846138954162598e-01 -4.271389916539192200e-02 -2.546459734439849854e-01 1.682395935058593750e-01 2.180401384830474854e-01 1.830974593758583069e-02 -1.612568795680999756e-01 -8.273652195930480957e-02 -1.335874348878860474e-01 -1.786327064037322998e-01 1.303197890520095825e-01 -2.176601886749267578e-01 -5.508735030889511108e-02 1.832107007503509521e-01 1.045779734849929810e-01 -9.396593272686004639e-02 -1.533242035657167435e-02 1.657077819108963013e-01 -1.541248559951782227e-01 -1.815397525206208229e-03 -1.174491420388221741e-01 -1.205247864127159119e-01 3.724385797977447510e-01
-7.941865921020507812e-02 1.411222219467163086e-01 -6.983541697263717651e-02 2.122668772935867310e-01 -1.269375383853912354e-01 1.268163472414016724e-01 1.258571743965148926e-01 6.911762058734893799e-02 -1.100384071469306946e-01 2.003842741250991821e-01 8.243540674448013306e-02 -3.126607537269592285e-01 2.074173986911773682e-01 -6.250414252281188965e-02 1.096225529909133911e-01 -3.613353967666625977e-01 -1.311750710010528564e-01 -6.067322939634323120e-02 -4.063380062580108643e-01 2.817558348178863525e-01 -2.150580137968063354e-01 1.855268925428390503e-01 -1.333297789096832275e-01 8.884407579898834229e-02 9.631302207708358765e-02 -1.030511707067489624e-01 -1.110621020197868347e-01 3.675187006592750549e-02 -2.305180281400680542e-01 -4.799302667379379272e-02 -1.362125873565673828e-01 2.130824327468872070e-01
-2.032981365919113159e-01 1.153604965656995773e-02 8.532417006790637970e-03 1.183940246701240540e-01 -1.996736377477645874e-01 -2.919493317604064941e-01 1.110553741455078125e-01 -7.495512068271636963e-02 2.208135090768337250e-03 -1.949559897184371948e-03 9.963890165090560913e-02 1.033979356288909912e-01 1.679444462060928345e-01 9.359361976385116577e-02 2.062149159610271454e-02 -2.231633961200714111e-01 -2.047463133931159973e-02 -3.035401105880737305e-01 -3.828421607613563538e-02 -1.138307750225067139e-01 -2.211866974830627441e-01 -1.006428077816963196e-01 -3.109168028458952904e-03 1.285468637943267822e-01 1.417178064584732056e-01 -3.266097903251647949e-01 -1.667138487100601196e-01 -3.036421239376068115e-01 -5.887320265173912048e-02 2.558588087558746338e-01 -3.844102621078491211e-01 2.180708050727844238e-01
1.329644918441772461e-01 8.766639232635498047e-02 -3.171551823616027832e-01 -2.538594231009483337e-02 -3.065004348754882812e-01 8.418748527765274048e-02 1.249224171042442322e-01 -4.539086818695068359e-01 -1.716868579387664795e-01 1.394543498754501343e-01 -1.382443606853485107e-01 -4.373570904135704041e-02 2.382148206233978271e-01 2.327802926301956177e-01 -1.076113656163215637e-01 3.811608254909515381e-02 -2.073926925659179688e-01 2.435182332992553711e-01 -1.725714206695556641e-01 1.859539537690579891e-03 -1.136918945121578872e-04 2.525061666965484619e-01 -1.712492406368255615e-01 5.683752149343490601e-02 -8.991481363773345947e-02 4.330300167202949524e-02 -9.615014493465423584e-02 -9.804783016443252563e-02 -1.830859780311584473e-01 -6.236451864242553711e-02 -1.219239309430122375e-01 2.175166904926300049e-01
4.074898958206176758e-01 -3.098694048821926117e-02 5.842090398073196411e-02 1.195891797542572021e-01 -6.221189349889755249e-02 1.931650447659194469e-03 -2.925040572881698608e-02 -8.926204591989517212e-02 -6.239166483283042908e-02 3.835333287715911865e-01 -1.390968710184097290e-01 1.269437819719314575e-01 6.266451627016067505e-02 1.711423844099044800e-01 4.728304594755172729e-02 -3.292873799800872803e-01 1.665467172861099243e-01 7.264000922441482544e-02 -9.376078844070434570e-02 2.497225068509578705e-02 -7.960390299558639526e-02 3.034233152866363525e-01 -2.382304370403289795e-01 1.122638508677482605e-01 5.245917290449142456e-02 -1.706797778606414795e-01 -6.534732878208160400e-02 -4.380168914794921875e-01 -1.325084120035171509e-01 -8.227832615375518799e-02 9.855870902538299561e-02 -9.830838534981012344e-04
3.385044634342193604e-01 1.475722491741180420e-01 -1.861592531204223633e-01 1.742140948772430420e-01 -1.652907431125640869e-01 -2.447219640016555786e-01 8.170326799154281616e-02 -2.941059470176696777e-01 -4.812319576740264893e-01 -4.675554856657981873e-02 -7.788030803203582764e-02 7.922574877738952637e-02 -4.730233922600746155e-02 -2.186254560947418213e-01 6.262280046939849854e-02 -1.578444540500640869e-01 7.119507063180208206e-03 5.266829952597618103e-02 -2.081753611564636230e-01 -1.039437353610992432e-01 -2.502666413784027100e-01 1.300448626279830933e-01 -3.780179470777511597e-02 -6.530749611556529999e-03 2.834534086287021637e-02 5.696849897503852844e-02 -5.089851841330528259e-02 1.198641657829284668e-01 5.033071711659431458e-02 1.711114495992660522e-01 1.783644258975982666e-01 2.657983899116516113e-01
2.214978039264678955e-01 2.436457872390747070e-01 2.651837468147277832e-02 1.370323598384857178e-01 -4.489749670028686523e-02 6.668890267610549927e-02 2.104139924049377441e-01 -2.425047755241394043e-01 -2.667295634746551514e-01 6.239564716815948486e-02 3.220513164997100830e-01 1.902298778295516968e-01 -8.897092938423156738e-02 -1.717804074287414551e-01 -5.040292069315910339e-02 -1.525810509920120239e-01 1.832894235849380493e-01 -8.618938177824020386e-02 -9.458752721548080444e-02 -1.244116127490997314e-01 -1.166106015443801880e-01 -1.292751133441925049e-01 -8.728276938199996948e-02 1.476546823978424072e-01 2.686948478221893311e-01 -2.341640144586563110e-01 -1.732278615236282349e-01 -3.177382647991180420e-01 2.480897158384323120e-01 1.485957354307174683e-01 1.171393245458602905e-01 6.193237751722335815e-02
1.287318915128707886e-01 1.708184480667114258e-01 -1.819049417972564697e-01 1.026966944336891174e-01 -2.675249576568603516e-01 -1.408236175775527954e-01 1.086434498429298401e-01 1.049999967217445374e-01 -8.978816121816635132e-02 3.056804239749908447e-01 -1.360880732536315918e-01 -8.875515311956405640e-02 -2.750949859619140625e-01 -1.469775196164846420e-02 7.175587862730026245e-02 -2.670728564262390137e-01 3.975791111588478088e-02 2.516193985939025879e-01 1.865232363343238831e-02 2.025325410068035126e-02 -1.366949081420898438e-01 1.303959041833877563e-01 1.091864854097366333e-01 7.616121321916580200e-02 -1.028057634830474854e-01 -5.013448745012283325e-02 -2.885975837707519531e-01 -9.744439274072647095e-02 9.647866338491439819e-02 9.475573897361755371e-02 -3.066205978393554688e-01 4.229450225830078125e-01
2.519306838512420654e-01 2.035129815340042114e-01 -1.225468292832374573e-01 3.770813941955566406e-01 -1.114451512694358826e-01 2.678984701633453369e-01 -1.898613385856151581e-02 -8.668665587902069092e-02 1.420184671878814697e-01 1.932009309530258179e-01 1.494848402217030525e-03 2.183756828308105469e-01 2.057947963476181030e-02 2.742194533348083496e-01 1.539597213268280029e-01 -2.861149907112121582e-01 1.162817254662513733e-01 1.243344321846961975e-01 1.202529296278953552e-01 1.088298298418521881e-02 -2.081249058246612549e-01 6.405765563249588013e-02 -3.534850478172302246e-01 1.784486323595046997e-01 -5.517309159040451050e-02 -1.312361508607864380e-01 -8.308576047420501709e-02 -2.098724544048309326e-01 -3.099580295383930206e-02 9.201667457818984985e-02 1.414326429367065430e-01 1.051049456000328064e-01
-4.325523506850004196e-03 1.895912438631057739e-01 2.864887416362762451e-01 3.068285584449768066e-01 -1.063759773969650269e-01 1.196168437600135803e-01 -8.806190453469753265e-03 3.160978481173515320e-02 -4.769683778285980225e-01 1.763776838779449463e-01 2.014471590518951416e-01 1.466007828712463379e-01 -2.849237062036991119e-03 3.167125396430492401e-03 -4.256095364689826965e-02 -3.452531695365905762e-01 8.729140274226665497e-03 9.639459103345870972e-02 -6.187688559293746948e-02 -1.665293723344802856e-01 1.531483232975006104e-01 1.017370969057083130e-01 9.315991401672363281e-02 2.484792768955230713e-01 1.416223347187042236e-01 3.588376194238662720e-02 3.403352946043014526e-02 -1.709013432264328003e-01 7.414413988590240479e-02 9.408126026391983032e-02 -1.309792697429656982e-01 3.017242848873138428e-01
2.793617248535156250e-01 3.504048287868499756e-02 -5.509414523839950562e-02 8.069276064634323120e-02 -3.035110533237457275e-01 -7.271993905305862427e-02 -3.234726190567016602e-02 -3.743975460529327393e-01 -2.969183921813964844e-01 -1.956230401992797852e-02 -2.177443802356719971e-01 1.513947695493698120e-01 2.407005578279495239e-01 3.402706980705261230e-02 2.329468168318271637e-02 -3.940225839614868164e-01 6.475164741277694702e-02 -1.298283338546752930e-01 -1.472775042057037354e-01 -1.909237056970596313e-01 -1.312756352126598358e-02 8.746462315320968628e-02 8.111535012722015381e-02 2.030937522649765015e-01 2.115253359079360962e-01 -1.432956159114837646e-01 7.385637611150741577e-02 -1.075146943330764771e-01 -2.340467087924480438e-02 -6.348143517971038818e-02 1.756726950407028198e-01 2.149859070777893066e-01
9.022967517375946045e-02 3.600541129708290100e-02 1.293965727090835571e-01 2.138597518205642700e-01 3.372514620423316956e-02 -3.214929699897766113e-01 9.638782590627670288e-02 -9.902044385671615601e-02 -2.690917551517486572e-01 1.218009069561958313e-01 -1.286095380783081055e-01 -1.618417054414749146e-01 9.950904548168182373e-02 2.356635779142379761e-01 -5.597145855426788330e-02 1.414006762206554413e-02 3.394612669944763184e-01 2.460375800728797913e-02 -4.054028913378715515e-02 1.464769840240478516e-01 -2.186865508556365967e-01 2.845670282840728760e-01 -2.400475740432739258e-01 6.535878777503967285e-02 3.656396269798278809e-02 -4.272010922431945801e-01 1.902954876422882080e-01 -9.697746485471725464e-02 2.240939764305949211e-03 -3.582286462187767029e-02 1.414349023252725601e-02 2.125154435634613037e-01
1.636797338724136353e-01 -4.836282879114151001e-02 1.209950372576713562e-01 1.601504832506179810e-01 -1.440943330526351929e-01 -1.570466160774230957e-02 7.316986471414566040e-02 -2.954067885875701904e-01 -4.210546314716339111e-01 1.929896175861358643e-01 -4.418973624706268311e-02 -6.113690882921218872e-02 7.715082913637161255e-02 2.344534844160079956e-01 1.469713896512985229e-01 -8.856898546218872070e-02 3.950906097888946533e-01 1.187832653522491455e-01 -1.137435957789421082e-01 -1.777750700712203979e-01 2.189251594245433807e-02 4.165930673480033875e-02 -2.368341237306594849e-01 -3.054539265576750040e-04 -2.218845859169960022e-02 2.567967176437377930e-01 1.490177661180496216e-01 -3.322548568248748779e-01 -2.432944439351558685e-02 4.436287656426429749e-02 8.329726755619049072e-02 1.574085205793380737e-01
1.707739531993865967e-01 7.552823051810264587e-03 -2.797670960426330566e-01 1.107151657342910767e-01 -2.642885223031044006e-02 1.229143664240837097e-01 2.600637972354888916e-01 4.813928902149200439e-02 -2.295708656311035156e-01 1.890068203210830688e-01 -6.478936225175857544e-02 -1.569297611713409424e-01 1.702816635370254517e-01 1.570903211832046509e-01 -2.183714136481285095e-02 -6.104560941457748413e-02 1.038495600223541260e-01 -2.012349069118499756e-01 -1.422434449195861816e-01 7.201763242483139038e-02 -8.220511674880981445e-02 -9.138899855315685272e-03 6.239375099539756775e-02 2.787522673606872559e-01 7.758587598800659180e-02 1.449496746063232422e-01 5.453005805611610413e-02 -1.033044308423995972e-01 2.207300513982772827e-01 -2.025675028562545776e-01 -2.498245686292648315e-01 5.112605094909667969e-01
1.686733067035675049e-01 2.613717019557952881e-01 -2.954986989498138428e-01 1.170801520347595215e-01 -8.830805309116840363e-03 -5.040556192398071289e-03 4.791163280606269836e-02 -3.590247333049774170e-01 -2.401846274733543396e-02 -9.756865352392196655e-02 1.681453436613082886e-01 -2.258580327033996582e-01 1.494227051734924316e-01 2.253821641206741333e-01 -6.956046819686889648e-02 -1.578756570816040039e-01 1.949044913053512573e-01 4.768052697181701660e-02 1.549870427697896957e-02 -2.235407829284667969e-01 -1.502266377210617065e-01 3.404762968420982361e-02 -1.274391412734985352e-01 8.161050081253051758e-02 -1.039347797632217407e-01 -3.630164638161659241e-02 2.386125326156616211e-01 1.669003516435623169e-01 1.776271164417266846e-01 3.563565611839294434e-01 -2.538510859012603760e-01 1.471270620822906494e-01
1.852487623691558838e-01 -1.443992462009191513e-02 -4.351881518959999084e-02 6.295297294855117798e-03 2.188970334827899933e-02 -8.562659472227096558e-02 6.407577544450759888e-02 -2.988295555114746094e-01 1.354406177997589111e-01 4.631376825273036957e-03 2.019373923540115356e-01 2.588339149951934814e-01 1.934746503829956055e-01 -9.703166782855987549e-03 1.957174539566040039e-01 -3.743666112422943115e-01 7.827859371900558472e-02 2.582443356513977051e-01 -2.169554531574249268e-01 -2.340245246887207031e-01 3.093312494456768036e-03 2.422324568033218384e-01 -1.718802750110626221e-01 2.661058008670806885e-01 2.456331402063369751e-01 8.684445172548294067e-02 4.601027444005012512e-02 -1.470747292041778564e-01 -1.863365620374679565e-01 2.900725975632667542e-02 -1.806204766035079956e-01 1.633870452642440796e-01
-1.129196435213088989e-01 -6.931711733341217041e-02 -3.527355790138244629e-01 1.870281696319580078e-01 9.473706781864166260e-02 -2.392190992832183838e-01 5.234767869114875793e-02 -2.029202580451965332e-01 -5.656468123197555542e-02 4.773014783859252930e-02 9.437226504087448120e-02 -2.211216837167739868e-01 1.770998090505599976e-01 2.466966398060321808e-02 1.412440389394760132e-01 -4.063952565193176270e-01 6.795267760753631592e-02 -6.214091554284095764e-02 -3.888294696807861328e-01 6.416935473680496216e-02 -6.370084732770919800e-02 2.685052156448364258e-02 -5.165796261280775070e-03 1.557988822460174561e-01 5.214286223053932190e-02 -2.665206193923950195e-01 -8.410765230655670166e-02 6.856710533611476421e-04 -2.499608099460601807e-01 -1.252076029777526855e-01 3.335642442107200623e-02 2.821444869041442871e-01
1.854962408542633057e-01 1.733444035053253174e-01 -1.589927226305007935e-01 4.813421890139579773e-02 8.202751167118549347e-03 6.355510652065277100e-02 1.183322370052337646e-01 -3.016309440135955811e-01 -2.003487795591354370e-01 -6.974673271179199219e-02 1.828472018241882324e-01 -1.867580860853195190e-01 1.796856671571731567e-01 6.753703206777572632e-02 -2.352355420589447021e-01 -2.724889218807220459e-01 -7.039116322994232178e-02 5.074379444122314453e-01 4.810074716806411743e-02 -5.116423591971397400e-02 -3.680518567562103271e-01 9.931423515081405640e-02 -4.972527548670768738e-02 1.383894402533769608e-02 -5.860512331128120422e-02 -5.105772987008094788e-02 4.598872736096382141e-03 -1.582570374011993408e-01 1.268986910581588745e-01 6.293582171201705933e-02 -2.102617174386978149e-01 9.140869975090026855e-02
1.153840869665145874e-01 1.468876153230667114e-01 6.048366054892539978e-02 -1.015308424830436707e-01 -1.385499238967895508e-01 -1.329309940338134766e-01 2.076376788318157196e-02 3.971420973539352417e-02 2.250657677650451660e-01 3.183879703283309937e-02 1.829392015933990479e-01 5.125451087951660156e-02 3.339900374412536621e-01 3.930132091045379639e-02 1.334077566862106323e-01 -2.039430290460586548e-01 9.658846259117126465e-02 5.035360157489776611e-02 -3.890716135501861572e-01 -1.394079532474279404e-02 2.783131971955299377e-02 1.883980482816696167e-01 -3.577991127967834473e-01 2.493075877428054810e-01 -1.103802323341369629e-01 -2.397887036204338074e-02 -2.301384061574935913e-01 -2.392483353614807129e-01 -3.421279042959213257e-02 1.415718197822570801e-01 -2.802015841007232666e-01 1.986333429813385010e-01
7.787552475929260254e-02 -2.734258212149143219e-02 -1.023851800709962845e-03 -1.195347383618354797e-01 -2.828485071659088135e-01 -2.598468065261840820e-01 8.464072644710540771e-02 -7.845051586627960205e-02 -3.885400714352726936e-03 1.921736896038055420e-01 2.627733163535594940e-03 1.170256435871124268e-01 -5.334658920764923096e-02 2.902559190988540649e-02 2.243229746818542480e-01 -6.077398732304573059e-02 -4.278603941202163696e-02 1.032953485846519470e-01 -1.072126403450965881e-01 -4.988665580749511719e-01 -1.075309067964553833e-01 -4.332349449396133423e-02 -2.387053072452545166e-01 2.915817201137542725e-01 1.198130548000335693e-01 -9.006917476654052734e-02 -4.758165776729583740e-02 -2.984145581722259521e-01 -1.374976802617311478e-02 3.145340979099273682e-01 -1.938934177160263062e-01 1.757967472076416016e-01
1.950351148843765259e-01 -1.800181269645690918e-01 -9.063138067722320557e-02 6.032793968915939331e-02 -2.520015239715576172e-01 -1.658368259668350220e-01 -1.545930206775665283e-01 -2.402689605951309204e-01 -1.138746589422225952e-01 7.926220446825027466e-02 3.045107722282409668e-01 -6.834715604782104492e-02 3.273788690567016602e-01 -9.654938429594039917e-02 -3.737144870683550835e-04 -1.549385935068130493e-01 1.591666229069232941e-02 2.751860618591308594e-01 -1.657966673374176025e-01 -3.130326271057128906e-01 -1.888123303651809692e-01 2.286876738071441650e-01 -2.939046323299407959e-01 -1.013354118913412094e-02 2.303766906261444092e-01 2.514390088617801666e-02 -2.914158068597316742e-02 -5.720636621117591858e-02 -1.124485209584236145e-01 7.100331783294677734e-02 -1.056778952479362488e-01 1.591934561729431152e-01
5.062745884060859680e-02 -1.305380463600158691e-01 -1.614272296428680420e-01 7.091493904590606689e-02 -1.783780306577682495e-01 -1.811368912458419800e-01 4.983117803931236267e-02 -1.748109459877014160e-01 -5.728266388177871704e-02 7.610671967267990112e-02 1.654351502656936646e-01 1.589829176664352417e-01 2.452043294906616211e-01 1.479210555553436279e-01 2.662380635738372803e-01 -3.575007021427154541e-01 1.061674654483795166e-01 1.888060569763183594e-01 -3.626908957958221436e-01 -2.670106589794158936e-01 -1.679440140724182129e-01 1.782326996326446533e-01 -2.350779473781585693e-01 -1.273460686206817627e-01 4.886113479733467102e-02 -1.403188407421112061e-01 -3.313584625720977783e-02 -1.115192323923110962e-01 6.859627366065979004e-02 -8.110900968313217163e-02 -1.922730654478073120e-01 2.101209908723831177e-01
1.462641358375549316e-01 -1.250393241643905640e-01 1.365631911903619766e-02 2.958683073520660400e-01 -3.396218419075012207e-01 2.057751715183258057e-01 7.469119876623153687e-02 1.855515539646148682e-01 -3.307327628135681152e-01 1.433325409889221191e-01 -5.050767213106155396e-02 -6.107991933822631836e-02 -5.523838102817535400e-02 1.824698895215988159e-01 3.907862678170204163e-02 -4.053516089916229248e-01 -1.716243335977196693e-03 2.812239713966846466e-02 5.035288631916046143e-02 -1.413388848304748535e-01 -6.784521974623203278e-04 4.457785934209823608e-02 4.508006572723388672e-02 1.839659810066223145e-01 1.502099726349115372e-02 1.351451277732849121e-01 1.720859110355377197e-01 -3.803957700729370117e-01 -1.645679175853729248e-01 1.518543362617492676e-01 -1.069464981555938721e-01 1.536407619714736938e-01
1.179557964205741882e-01 -6.249145418405532837e-02 -3.115283846855163574e-01 1.939645111560821533e-01 -6.386297941207885742e-02 1.101409457623958588e-02 3.139023780822753906e-01 -4.744899272918701172e-02 -3.335728645324707031e-01 2.386506944894790649e-01 2.164739221334457397e-01 1.226567253470420837e-01 1.087652370333671570e-01 9.835663437843322754e-02 7.864107936620712280e-02 1.864232271909713745e-01 3.163968026638031006e-01 1.809050440788269043e-01 1.901089446619153023e-03 7.315485179424285889e-02 -9.522425383329391479e-02 1.183363497257232666e-01 -8.046527206897735596e-02 8.330575376749038696e-02 5.032453313469886780e-02 -1.136974170804023743e-01 -3.266746997833251953e-01 -2.663549184799194336e-01 -2.659143805503845215e-01 -1.022710502147674561e-01 -1.028693653643131256e-02 2.966072410345077515e-02
1.526660025119781494e-01 5.902639031410217285e-02 -3.262073099613189697e-01 2.050198614597320557e-01 -1.635898947715759277e-01 -7.272558659315109253e-02 1.203694865107536316e-01 -1.177897900342941284e-01 -1.254251748323440552e-01 -5.831059440970420837e-02 2.014817744493484497e-01 4.270076379179954529e-02 -1.825569570064544678e-01 -7.773592323064804077e-02 9.294203668832778931e-02 1.299713402986526489e-01 8.597929030656814575e-02 2.403981089591979980e-01 -2.380886673927307129e-01 4.454522952437400818e-02 3.613930195569992065e-02 2.841635420918464661e-02 -3.029610812664031982e-01 9.218311309814453125e-02 7.447077333927154541e-02 -3.759398758411407471e-01 -1.265232563018798828e-01 -1.286794394254684448e-01 2.938777208328247070e-01 2.066768407821655273e-01 -6.187339313328266144e-03 3.210736215114593506e-01
-1.582126766443252563e-01 -2.760024368762969971e-02 -1.134099289774894714e-01 -9.062469750642776489e-02 -1.460640430450439453e-01 3.703984618186950684e-02 -3.913768567144870758e-03 -9.283970296382904053e-02 -3.545600771903991699e-01 1.315959990024566650e-01 5.648508295416831970e-02 6.884945183992385864e-02 2.162932008504867554e-01 -1.026999428868293762e-01 -6.365581601858139038e-02 -3.239903151988983154e-01 1.609379351139068604e-01 -7.647307217121124268e-02 -5.424081161618232727e-02 2.942889370024204254e-02 -1.534812897443771362e-01 1.165994107723236084e-01 -4.788153469562530518e-01 2.326713800430297852e-01 9.278464317321777344e-02 -1.947654932737350464e-01 4.781825467944145203e-02 -1.141662299633026123e-01 -3.084563650190830231e-02 2.875578999519348145e-01 2.735010385513305664e-01 1.675168275833129883e-01
8.343487232923507690e-02 -2.431218028068542480e-01 -1.098049432039260864e-01 3.333522677421569824e-01 1.613506227731704712e-01 -3.928065299987792969e-02 1.547292470932006836e-01 -2.540557682514190674e-01 -2.664192318916320801e-01 7.558176666498184204e-02 2.847650051116943359e-01 -1.388963125646114349e-02 2.365040406584739685e-02 2.127436995506286621e-01 -1.429136544466018677e-01 4.421418532729148865e-02 2.097406983375549316e-01 1.144381538033485413e-01 5.689820274710655212e-02 1.092930212616920471e-01 -2.952802181243896484e-02 2.197339236736297607e-01 1.190690416842699051e-02 3.116744756698608398e-01 -5.062327161431312561e-02 -2.423220723867416382e-01 -1.447738856077194214e-01 1.235544607043266296e-01 -1.309961974620819092e-01 6.347995251417160034e-02 6.729378551244735718e-02 3.557802140712738037e-01
6.471359729766845703e-02 1.363425254821777344e-01 -3.911224007606506348e-02 2.745221257209777832e-01 -2.094272226095199585e-01 1.530799865722656250e-01 1.551069668494164944e-03 -1.471647247672080994e-02 -2.649830877780914307e-01 -1.407776027917861938e-01 1.609093993902206421e-01 1.637266725301742554e-01 -8.285464346408843994e-02 -5.707235261797904968e-02 -1.608377248048782349e-01 -3.211594820022583008e-01 2.324251234531402588e-01 -2.443659305572509766e-01 -1.679113060235977173e-01 -2.244553267955780029e-01 -4.297374188899993896e-01 4.639574792236089706e-03 -1.906042248010635376e-01 1.893568187952041626e-01 2.154577895998954773e-02 -7.495468109846115112e-02 9.304679930210113525e-02 -2.247311174869537354e-01 4.627047106623649597e-02 1.777597367763519287e-01 4.533226788043975830e-02 2.684269659221172333e-02
2.253820374608039856e-02 5.729271471500396729e-02 2.707592248916625977e-01 1.895891278982162476e-01 -2.336249202489852905e-01 2.228132943855598569e-04 1.339270174503326416e-01 4.507743567228317261e-02 -5.205146595835685730e-02 2.573776291683316231e-03 -1.345119178295135498e-01 5.909699015319347382e-03 2.076333463191986084e-01 -4.892351571470499039e-03 -4.108637571334838867e-02 -3.941756188869476318e-01 9.024588018655776978e-02 -6.030956655740737915e-02 -2.101190537214279175e-01 -2.576788961887359619e-01 5.667836219072341919e-02 3.660695552825927734e-01 -1.484543830156326294e-01 4.367811977863311768e-01 2.091742306947708130e-01 -6.348698586225509644e-02 7.338254153728485107e-02 -9.382529556751251221e-02 -1.064150258898735046e-01 1.661903262138366699e-01 9.371953457593917847e-02 9.642700105905532837e-02
4.023117721080780029e-01 2.001535445451736450e-01 -2.293055057525634766e-01 2.073282189667224884e-02 -3.839717712253332138e-03 -1.139699518680572510e-01 1.126715987920761108e-01 -2.100434750318527222e-01 -9.968317300081253052e-02 1.564566977322101593e-02 2.577726244926452637e-01 -1.254885345697402954e-01 3.869315236806869507e-02 -5.649554077535867691e-03 -2.330194413661956787e-02 -1.325427442789077759e-01 1.797025278210639954e-02 1.613429188728332520e-01 2.475913912057876587e-01 -1.634291261434555054e-01 -2.420680969953536987e-01 -6.654103100299835205e-02 3.180110128596425056e-03 1.853054016828536987e-01 -5.745724961161613464e-02 9.881082922220230103e-03 1.451612561941146851e-01 1.110818050801753998e-02 1.042021065950393677e-01 3.713574707508087158e-01 -3.029525578022003174e-01 2.938776016235351562e-01
1.823862642049789429e-01 -1.277600228786468506e-01 -2.615825831890106201e-01 3.177134096622467041e-01 -7.977296598255634308e-03 1.490801572799682617e-01 2.693071961402893066e-01 -2.004029005765914917e-01 -7.963044196367263794e-02 1.302412450313568115e-01 -1.602324396371841431e-01 -1.838002502918243408e-01 2.114897221326828003e-01 4.752724617719650269e-02 -1.219540387392044067e-01 -1.506208628416061401e-01 -4.116504639387130737e-02 5.866144597530364990e-02 -1.327068358659744263e-02 -7.498721592128276825e-03 -2.520279884338378906e-01 2.449393868446350098e-01 -3.017293661832809448e-02 -7.018720358610153198e-02 3.610255941748619080e-02 -1.934053003787994385e-01 6.209094077348709106e-02 -3.576286733150482178e-01 -5.916574224829673767e-02 -2.501801252365112305e-01 -2.848941981792449951e-01 1.622534096240997314e-01
2.182418853044509888e-01 -1.935217343270778656e-02 1.964150071144104004e-01 3.441604971885681152e-01 -1.514504104852676392e-01 -1.334982663393020630e-01 2.539710998535156250e-01 4.822627827525138855e-02 -1.093949079513549805e-01 -7.525521516799926758e-02 1.892672032117843628e-01 -2.008661627769470215e-02 5.986201018095016479e-02 -5.074808001518249512e-02 2.268765419721603394e-01 -3.320793807506561279e-01 5.040210112929344177e-02 -1.014557778835296631e-01 -2.080961875617504120e-02 1.497080456465482712e-02 -1.637045443058013916e-01 1.145295947790145874e-01 2.530032396316528320e-01 1.245214194059371948e-01 -1.041106134653091431e-01 -8.464920520782470703e-02 -1.791981309652328491e-01 -3.013753890991210938e-01 -2.708548307418823242e-01 1.210942566394805908e-01 -2.773439288139343262e-01 1.637293398380279541e-01
2.241038531064987183e-01 -2.177517414093017578e-01 -1.088473852723836899e-02 2.775853574275970459e-01 -2.458143830299377441e-01 1.494408249855041504e-01 3.364781141281127930e-01 -2.002806812524795532e-01 -3.660166636109352112e-02 5.267305299639701843e-03 2.137628942728042603e-02 -1.223684325814247131e-01 8.721067011356353760e-02 9.279848635196685791e-02 -1.786697506904602051e-01 -1.943867355585098267e-01 3.841556981205940247e-02 -8.950426243245601654e-03 1.116688624024391174e-01 -8.995823562145233154e-02 -2.768002450466156006e-01 9.321223944425582886e-03 1.150897890329360962e-01 1.522040218114852905e-01 1.591141149401664734e-02 -2.452534437179565430e-01 1.330096423625946045e-01 1.883566230535507202e-01 -4.825624823570251465e-02 3.210745453834533691e-01 -2.753045260906219482e-01 2.374030947685241699e-01
1.749164611101150513e-01 -5.039696022868156433e-02 -2.124199569225311279e-01 -6.093000248074531555e-02 -1.806145906448364258e-01 -4.834011197090148926e-02 3.764528930187225342e-01 2.084271609783172607e-02 -3.913323581218719482e-02 2.421770244836807251e-01 2.220656722784042358e-01 -3.433364331722259521e-01 6.730056554079055786e-02 -1.405967026948928833e-01 -9.619554877281188965e-02 9.868087619543075562e-02 -2.305857837200164795e-02 -1.707777976989746094e-01 -3.084878325462341309e-01 -1.889050006866455078e-01 -1.484148651361465454e-01 2.364449352025985718e-01 -2.251588925719261169e-02 1.083590015769004822e-01 2.031413763761520386e-01 -1.355548799037933350e-01 -2.682348191738128662e-01 5.282487720251083374e-02 -1.063789725303649902e-01 1.813558191061019897e-01 3.198764845728874207e-02 1.997940689325332642e-01
1.106283664703369141e-01 2.477829009294509888e-01 -3.575325608253479004e-01 2.081194072961807251e-01 -1.009793393313884735e-02 2.902399189770221710e-02 6.270457804203033447e-02 -1.547333151102066040e-01 1.242344975471496582e-01 5.108354985713958740e-02 2.679528668522834778e-02 -5.349862948060035706e-02 1.188305020332336426e-01 -1.177252084016799927e-01 9.770053625106811523e-02 8.003757148981094360e-02 -5.141385272145271301e-02 2.399260923266410828e-02 -3.955219686031341553e-01 2.805083058774471283e-02 -3.795274794101715088e-01 -2.124617993831634521e-02 -2.140128910541534424e-01 1.161808297038078308e-01 -8.052740991115570068e-02 -2.072585672140121460e-01 -3.156109452247619629e-01 -1.077845469117164612e-01 -7.147527486085891724e-02 1.146285533905029297e-01 5.665808171033859253e-02 3.383569717407226562e-01
2.227153331041336060e-01 3.943762779235839844e-01 -3.968425691127777100e-01 9.232905507087707520e-02 -2.716203331947326660e-01 -4.726951569318771362e-02 5.167218297719955444e-02 -2.675204537808895111e-02 -2.115483731031417847e-01 1.860005594789981842e-02 1.899838298559188843e-01 4.899599775671958923e-02 2.521259784698486328e-01 -2.323631756007671356e-02 -8.564588427543640137e-02 4.333535209298133850e-02 1.853475272655487061e-01 5.942493304610252380e-02 -1.478917598724365234e-01 -2.603609673678874969e-02 6.129404529929161072e-02 -1.372015178203582764e-01 -1.060362011194229126e-01 1.650215685367584229e-01 2.443539649248123169e-01 4.322868958115577698e-02 3.552962094545364380e-02 -2.581689134240150452e-02 -2.480806559324264526e-01 2.085292041301727295e-01 -1.956251710653305054e-01 2.534745633602142334e-01
1.282648146152496338e-01 6.338063627481460571e-02 -1.927317082881927490e-01 1.676429659128189087e-01 1.477466225624084473e-01 -1.290698815137147903e-02 9.902286529541015625e-02 3.863583132624626160e-02 -1.170450448989868164e-01 3.082697093486785889e-01 1.880572587251663208e-01 2.008426040410995483e-01 1.929767578840255737e-01 6.164535414427518845e-03 1.248350217938423157e-01 -4.066035747528076172e-01 -1.358748972415924072e-01 -1.701577454805374146e-01 5.823620129376649857e-03 1.128988489508628845e-01 -3.114549629390239716e-02 -1.880927383899688721e-01 -9.901456534862518311e-02 1.874694526195526123e-01 -1.115012690424919128e-01 -3.288957774639129639e-01 -1.586721688508987427e-01 -1.425500810146331787e-01 2.732525169849395752e-01 1.616646349430084229e-01 -1.128447875380516052e-01 2.392368614673614502e-01
1.124281063675880432e-02 -1.948281526565551758e-01 1.462347954511642456e-01 8.608897030353546143e-02 -5.091152340173721313e-02 1.612716470845043659e-03 1.139807701110839844e-01 -9.935384243726730347e-02 -3.079830706119537354e-01 2.005383670330047607e-01 2.315354794263839722e-01 1.467029303312301636e-01 -5.628880462609231472e-04 9.542062878608703613e-02 -1.106341108679771423e-01 1.117490977048873901e-01 1.420381218194961548e-01 -3.534905984997749329e-02 -2.300375998020172119e-01 -1.863399893045425415e-01 -2.128262817859649658e-01 2.338465154170989990e-01 6.978983059525489807e-03 1.546165645122528076e-01 1.892326176166534424e-01 -3.702562749385833740e-01 -1.185833737254142761e-01 -1.329803317785263062e-01 -2.114580273628234863e-01 -1.664918959140777588e-01 -3.681620815768837929e-03 3.918405175209045410e-01
-2.217878587543964386e-02 1.973401159048080444e-01 -1.234533414244651794e-01 4.937361478805541992e-01 1.301683187484741211e-01 -8.163937926292419434e-02 1.832645237445831299e-01 -7.610092312097549438e-02 -2.785732746124267578e-01 1.776292622089385986e-01 1.109448298811912537e-01 -2.188742347061634064e-02 -4.426403902471065521e-03 -9.628419578075408936e-02 2.601744234561920166e-01 -3.535876749083399773e-03 1.987506896257400513e-01 2.298782616853713989e-01 1.370361596345901489e-01 -8.276198804378509521e-02 -2.659593522548675537e-01 1.213048677891492844e-02 -1.999911516904830933e-01 1.053607910871505737e-01 9.115577489137649536e-02 -2.790799140930175781e-01 1.197986025363206863e-02 -8.309260755777359009e-02 7.603646069765090942e-02 -3.453411534428596497e-02 2.865702211856842041e-01 1.316573619842529297e-01
1.895665228366851807e-01 -1.937875449657440186e-01 2.829854488372802734e-01 6.842622160911560059e-02 -1.980363875627517700e-01 -9.354642033576965332e-02 -3.012614324688911438e-03 -3.250817358493804932e-01 -1.170055493712425232e-01 3.943559229373931885e-01 1.490824371576309204e-01 -5.451902002096176147e-02 1.450250577181577682e-02 1.696702465415000916e-02 -9.133678860962390900e-03 -8.179917186498641968e-02 -1.372404247522354126e-01 4.287065565586090088e-02 -1.480197161436080933e-01 -2.350264936685562134e-01 -1.595284342765808105e-01 -8.280903846025466919e-02 -3.010055720806121826e-01 2.412993907928466797e-01 -4.331383388489484787e-03 -3.445268869400024414e-01 3.580758348107337952e-02 -8.168102800846099854e-02 -3.389682993292808533e-02 -1.678724735975265503e-01 -8.479828387498855591e-02 2.103924900293350220e-01
1.600192300975322723e-02 5.888324975967407227e-02 9.164818376302719116e-02 -2.852594107389450073e-02 1.468135863542556763e-01 -1.258877664804458618e-01 -1.189081221818923950e-01 -2.053963840007781982e-01 -2.063139714300632477e-02 -1.011896692216396332e-02 1.530276983976364136e-01 1.968043111264705658e-02 2.441509962081909180e-01 7.332858443260192871e-02 1.925834864377975464e-01 -6.067269444465637207e-01 1.399941742420196533e-01 1.583887040615081787e-01 -1.796173006296157837e-01 -1.840232014656066895e-01 -3.161649778485298157e-02 1.319078356027603149e-01 -1.188454031944274902e-01 1.463685631752014160e-01 9.860730916261672974e-02 -1.350889801979064941e-01 -1.714584678411483765e-01 -3.043862283229827881e-01 -3.575525805354118347e-02 4.865625873208045959e-02 -1.651295274496078491e-01 2.304662317037582397e-01
1.990640759468078613e-01 1.288546621799468994e-01 -2.372755259275436401e-01 3.730885386466979980e-01 -2.102345675230026245e-01 -2.121814638376235962e-01 1.425948441028594971e-01 -1.461021304130554199e-01 1.766044087707996368e-02 -1.755005419254302979e-01 2.416077554225921631e-01 1.033916920423507690e-01 -1.882136017084121704e-01 -1.265383809804916382e-01 2.201973088085651398e-02 -7.126479595899581909e-02 3.799603087827563286e-03 -6.800018250942230225e-02 -1.867256760597229004e-01 7.858771830797195435e-02 -5.235291644930839539e-02 6.592895835638046265e-02 -1.345332264900207520e-01 1.545338779687881470e-01 -5.652894079685211182e-02 -2.631749510765075684e-01 -3.262237459421157837e-02 -1.924861967563629150e-01 1.047918424010276794e-01 2.581948041915893555e-01 2.191269844770431519e-01 3.594688475131988525e-01
9.461986273527145386e-02 -6.899935007095336914e-02 -3.018496334552764893e-01 2.685034871101379395e-01 1.982429064810276031e-02 -1.290990263223648071e-01 2.078956514596939087e-01 5.320837348699569702e-02 6.590536981821060181e-02 3.393578529357910156e-01 2.447188496589660645e-01 6.836406141519546509e-02 3.164395224303007126e-03 2.256269752979278564e-01 -4.798596259206533432e-03 -3.305827081203460693e-01 8.098120242357254028e-02 -7.145827263593673706e-02 1.014441624283790588e-01 -2.013288997113704681e-02 -2.384340763092041016e-02 -1.415777653455734253e-01 -2.301681935787200928e-01 2.984185218811035156e-01 -1.924165040254592896e-01 -1.287360042333602905e-01 -1.203567087650299072e-01 -1.820426136255264282e-01 1.563464105129241943e-01 9.290014952421188354e-02 1.241247653961181641e-01 2.845447063446044922e-01
9.904162585735321045e-02 2.183728367090225220e-01 -3.459503874182701111e-02 1.992464363574981689e-01 -1.870716214179992676e-01 2.841158583760261536e-02 -4.715785384178161621e-03 -2.930688299238681793e-02 -1.695618927478790283e-01 -4.504882916808128357e-02 2.832603156566619873e-01 1.897865235805511475e-01 -8.546906709671020508e-02 -3.967107087373733521e-02 -2.301042079925537109e-01 -1.896618604660034180e-01 4.020434021949768066e-01 -3.749156743288040161e-02 -2.945764549076557159e-02 -2.328244000673294067e-01 -2.756417989730834961e-01 8.911573141813278198e-02 -7.633358240127563477e-02 3.660912215709686279e-01 2.371118813753128052e-01 -1.774102449417114258e-01 -9.766576439142227173e-02 -1.992114782333374023e-01 3.534941747784614563e-02 8.596898615360260010e-02 1.633357852697372437e-01 7.721042633056640625e-02
2.060064375400543213e-01 9.592313319444656372e-02 -2.148451516404747963e-03 -7.654584199190139771e-02 -1.586093604564666748e-01 -3.261387348175048828e-01 3.099881708621978760e-01 -5.973718129098415375e-03 -4.915147721767425537e-01 8.665560185909271240e-02 -2.022627368569374084e-02 1.781402528285980225e-02 9.550878405570983887e-02 -8.312205225229263306e-02 1.070800945162773132e-01 -1.297745704650878906e-01 -1.237879320979118347e-01 6.750310957431793213e-02 -3.205753862857818604e-01 1.029870435595512390e-01 -2.212369143962860107e-01 -2.286161109805107117e-02 1.774283349514007568e-01 2.439985126256942749e-01 5.957000330090522766e-02 -3.464952707290649414e-01 -3.710154443979263306e-02 -7.972888648509979248e-02 -4.186463542282581329e-03 6.232226639986038208e-02 6.965479999780654907e-02 8.276114612817764282e-02
8.860457688570022583e-02 3.248827457427978516e-01 1.356196701526641846e-01 2.922546863555908203e-01 -2.655513882637023926e-01 1.342950612306594849e-01 -2.943281270563602448e-02 3.069529868662357330e-02 -3.932488560676574707e-01 -3.217782452702522278e-02 2.275504618883132935e-01 -8.511962741613388062e-02 -2.003979682922363281e-02 1.109897270798683167e-01 -9.070373326539993286e-02 -3.479011058807373047e-01 2.608242817223072052e-02 -5.850516259670257568e-02 -7.284979522228240967e-02 -1.700520664453506470e-01 -2.077163159847259521e-01 -2.385595440864562988e-02 -1.520436108112335205e-01 2.095959186553955078e-01 -6.561340996995568275e-04 -2.385947108268737793e-01 1.849772185087203979e-01 -2.156196385622024536e-01 2.145177870988845825e-02 1.219487562775611877e-01 1.827638298273086548e-01 1.688282936811447144e-02
7.192493230104446411e-02 7.167368382215499878e-02 1.193048208951950073e-01 4.003853201866149902e-01 1.604148447513580322e-01 -2.041277289390563965e-01 1.673818528652191162e-01 7.947010546922683716e-02 -2.290899157524108887e-01 -2.512777149677276611e-01 -1.978193223476409912e-01 1.519519090652465820e-01 1.601278781890869141e-01 6.656012684106826782e-02 -2.483460456132888794e-01 -2.563543021678924561e-01 1.477251946926116943e-01 -1.392257958650588989e-01 1.767330467700958252e-01 -8.005267381668090820e-02 -9.809113293886184692e-02 7.593476772308349609e-02 1.279087644070386887e-02 1.476364284753799438e-01 8.634685724973678589e-02 -2.809528112411499023e-01 1.354681607335805893e-02 -1.273351907730102539e-01 -5.731166526675224304e-02 1.546791195869445801e-01 -2.360723614692687988e-01 2.760064005851745605e-01
3.157820925116539001e-02 -1.839393824338912964e-01 7.587418705224990845e-02 1.365381479263305664e-01 -1.346975862979888916e-01 -1.663561314344406128e-01 2.716528177261352539e-01 -2.946719825267791748e-01 1.038939282298088074e-01 2.207915782928466797e-01 2.635577321052551270e-01 6.696251779794692993e-02 1.112516447901725769e-01 -3.159857913851737976e-02 4.663094505667686462e-02 -3.869038820266723633e-01 1.614223718643188477e-01 8.020434528589248657e-02 -4.133752882480621338e-01 9.795922785997390747e-03 -2.886736392974853516e-01 -6.303472816944122314e-02 1.012075543403625488e-01 1.809604763984680176e-01 1.011831313371658325e-01 -1.513174623250961304e-01 7.061806321144104004e-02 8.415955305099487305e-02 2.145255915820598602e-02 -4.586435481905937195e-02 -2.165817469358444214e-01 8.458238840103149414e-02
3.537783622741699219e-01 7.126777619123458862e-02 7.351231575012207031e-02 2.778853774070739746e-01 -1.184524446725845337e-01 -3.901139274239540100e-02 4.202457517385482788e-02 3.836419805884361267e-02 -1.133003979921340942e-01 7.957282662391662598e-02 -2.570813521742820740e-03 -1.227872446179389954e-01 1.011668071150779724e-01 -6.443506479263305664e-02 -3.240995574742555618e-03 -2.245621532201766968e-01 -3.575284481048583984e-01 -2.371794283390045166e-01 -3.620730340480804443e-01 1.054117735475301743e-02 -2.394475191831588745e-01 -5.054716020822525024e-02 -7.945116609334945679e-02 -6.280004978179931641e-02 4.695923253893852234e-02 -7.304271310567855835e-02 -1.350662559270858765e-01 -2.269312292337417603e-01 2.386809289455413818e-01 1.130012124776840210e-01 -3.175402581691741943e-01 1.896926909685134888e-01
1.741939038038253784e-01 4.549232721328735352e-01 -2.310937494039535522e-01 9.773463755846023560e-02 -1.522295773029327393e-01 -3.135425969958305359e-02 1.583620607852935791e-01 4.360838979482650757e-02 -4.264596477150917053e-02 1.418465864844620228e-03 3.497832417488098145e-01 1.131141856312751770e-01 2.754086256027221680e-01 -4.099206998944282532e-02 -1.832085996866226196e-01 -8.384921401739120483e-02 7.341844588518142700e-02 8.354040235280990601e-02 -2.518527805805206299e-01 -1.985818333923816681e-02 1.886533014476299286e-02 -1.326114535331726074e-01 -4.458737745881080627e-02 4.815735667943954468e-02 2.393119782209396362e-01 -9.655318409204483032e-02 6.293182820081710815e-02 -2.626462653279304504e-02 -2.541005015373229980e-01 1.731037348508834839e-01 -1.214361265301704407e-01 3.384577035903930664e-01
-1.506759971380233765e-02 1.680200546979904175e-01 6.822272390127182007e-02 3.940977752208709717e-01 -2.430032789707183838e-01 1.073013916611671448e-01 -5.770593509078025818e-02 9.394148737192153931e-02 -3.222296237945556641e-01 8.552312850952148438e-02 2.470514476299285889e-01 -3.021628223359584808e-02 2.074961084872484207e-03 1.183113083243370056e-01 -6.557475030422210693e-02 -2.680582106113433838e-01 1.761998683214187622e-01 -2.425676584243774414e-01 -2.335341721773147583e-01 -2.075210362672805786e-01 -1.782937496900558472e-01 3.107379935681819916e-02 -2.895824052393436432e-02 1.494443565607070923e-01 8.538711816072463989e-03 -1.310429722070693970e-01 7.307016104459762573e-02 -1.326822489500045776e-01 8.728849142789840698e-02 3.180822432041168213e-01 1.930224448442459106e-01 1.895985454320907593e-01
8.749751746654510498e-02 -8.242422342300415039e-02 5.385561287403106689e-02 2.137897908687591553e-01 -2.632916271686553955e-01 -2.076975256204605103e-01 -8.986262232065200806e-02 -8.731050044298171997e-02 -2.551240026950836182e-01 -2.184542128816246986e-03 2.200220227241516113e-01 -1.038459837436676025e-01 4.708834365010261536e-02 1.492323726415634155e-02 2.480662763118743896e-01 -3.858959767967462540e-03 4.849558174610137939e-01 1.340874880552291870e-01 -1.767982840538024902e-01 -2.444843351840972900e-01 1.704856939613819122e-02 -5.079983547329902649e-02 -7.964892685413360596e-02 8.934617042541503906e-02 -1.015121787786483765e-01 -3.777386248111724854e-02 1.306851506233215332e-01 -2.862480282783508301e-01 -6.406319886445999146e-02 3.378727436065673828e-01 -3.172626346349716187e-02 1.705861538648605347e-01
9.505982697010040283e-02 1.140216514468193054e-01 -1.402253061532974243e-01 2.485586553812026978e-01 -2.168051004409790039e-01 8.229541033506393433e-02 3.278606534004211426e-01 1.150320917367935181e-01 -3.371028602123260498e-01 -2.796300649642944336e-01 2.270918488502502441e-01 3.522016480565071106e-02 1.111892387270927429e-01 1.766950488090515137e-01 4.499767720699310303e-02 -2.086947113275527954e-01 7.723413407802581787e-02 4.640403669327497482e-03 -1.531256288290023804e-01 -1.740865409374237061e-01 5.827724933624267578e-02 1.475441157817840576e-01 -1.411382406949996948e-01 1.433565616607666016e-01 -1.203091219067573547e-01 -1.840410977602005005e-01 4.817989841103553772e-02 -1.567984372377395630e-01 1.465720981359481812e-01 1.275793462991714478e-01 2.596656978130340576e-01 2.870468199253082275e-01
-3.081639297306537628e-03 1.163282692432403564e-01 1.742252260446548462e-01 7.727375626564025879e-02 -2.508985102176666260e-01 -9.475201368331909180e-02 5.809622257947921753e-02 7.876142859458923340e-02 -4.518659412860870361e-01 6.888610776513814926e-03 -3.805866092443466187e-02 -6.227615848183631897e-02 2.244306206703186035e-01 -1.196070685982704163e-01 -1.493901908397674561e-01 -2.287111133337020874e-01 3.242986202239990234e-01 9.786521643400192261e-02 -7.712437957525253296e-02 5.686279758810997009e-02 2.906902134418487549e-02 2.684730291366577148e-01 -2.184250801801681519e-01 1.543472260236740112e-01 -1.828223094344139099e-02 -9.973163902759552002e-02 -2.066032439470291138e-01 -3.042145445942878723e-02 5.182942003011703491e-02 3.991947472095489502e-01 1.671724254265427589e-03 1.882749497890472412e-01
3.766042366623878479e-02 6.211021170020103455e-02 1.210064440965652466e-01 2.428414821624755859e-01 8.343067020177841187e-02 -2.669597268104553223e-01 7.684936374425888062e-02 7.107947021722793579e-02 -3.118966519832611084e-01 5.631127581000328064e-02 -2.257540225982666016e-01 -3.856274858117103577e-02 2.865398228168487549e-01 3.329706490039825439e-01 -7.485372573137283325e-02 5.315402150154113770e-02 2.617167532444000244e-01 -7.159494329243898392e-03 -7.345178723335266113e-02 5.312129482626914978e-02 -3.672938644886016846e-01 1.829709857702255249e-01 -2.814040482044219971e-01 2.793742716312408447e-02 -3.960106149315834045e-02 -2.706668376922607422e-01 -4.198217019438743591e-02 -1.737416088581085205e-01 -1.209573894739151001e-01 6.531713902950286865e-02 5.800220742821693420e-02 1.531767845153808594e-01
-2.720821462571620941e-02 -1.663052141666412354e-01 3.211252391338348389e-02 1.418119668960571289e-01 -1.134540140628814697e-01 -2.617954611778259277e-01 4.347226023674011230e-01 -1.808380186557769775e-01 -2.725128233432769775e-01 -2.151718176901340485e-02 2.923536598682403564e-01 8.442850783467292786e-03 -1.235612481832504272e-01 -3.438360244035720825e-02 1.317638158798217773e-01 -2.213875055313110352e-01 2.783859148621559143e-02 -1.620253622531890869e-01 -4.272291809320449829e-02 -1.982658803462982178e-01 -3.873838484287261963e-02 1.165663599967956543e-01 -8.739995770156383514e-03 -4.120848327875137329e-02 -1.335455477237701416e-01 -4.954364523291587830e-02 -8.540169149637222290e-02 -2.823508679866790771e-01 -2.161930948495864868e-01 1.105588227510452271e-01 -3.857163488864898682e-01 6.484599411487579346e-02
6.973747164011001587e-02 1.573151051998138428e-01 1.606200337409973145e-01 7.457882910966873169e-02 -5.209658294916152954e-02 -1.948788613080978394e-01 3.150538206100463867e-01 -3.060819208621978760e-01 -4.883475974202156067e-02 1.486763656139373779e-01 9.862510859966278076e-02 -1.079123616218566895e-01 4.641392081975936890e-02 -3.343393504619598389e-01 1.683021187782287598e-01 -2.960077524185180664e-01 2.349129021167755127e-01 -3.180119991302490234e-01 -2.563523128628730774e-02 -7.952336221933364868e-02 -1.545075923204421997e-01 5.415954440832138062e-02 4.253507778048515320e-02 1.146982833743095398e-01 -7.839707285165786743e-02 4.780932329595088959e-03 -2.305180393159389496e-02 -1.423179507255554199e-01 7.946980744600296021e-02 3.212904632091522217e-01 -2.967841029167175293e-01 2.835716586560010910e-04
2.331170886754989624e-01 -1.773367673158645630e-01 -1.762757152318954468e-01 1.200825870037078857e-01 -1.771383881568908691e-01 -1.235158890485763550e-01 1.739545725286006927e-02 -2.004232108592987061e-01 -3.681334555149078369e-01 3.982669115066528320e-02 -7.349333912134170532e-02 7.116947323083877563e-02 1.789771765470504761e-01 6.684468686580657959e-02 -1.091728135943412781e-01 2.162876725196838379e-02 -7.725823670625686646e-02 3.800150007009506226e-02 -2.307163923978805542e-01 6.195887178182601929e-02 -3.359295129776000977e-01 -1.359687298536300659e-01 1.075396388769149780e-01 3.235853090882301331e-02 3.352099359035491943e-01 1.004904955625534058e-01 2.265259856358170509e-03 -2.986411452293395996e-01 -8.513448387384414673e-02 1.771520525217056274e-01 -1.414322406053543091e-01 3.262316584587097168e-01
1.963009238243103027e-01 3.687097132205963135e-01 -2.650154195725917816e-02 1.296498328447341919e-01 9.625720977783203125e-02 1.185507103800773621e-01 2.129815518856048584e-01 -3.510571122169494629e-01 4.937272518873214722e-02 1.948029920458793640e-02 3.668492659926414490e-02 -1.214734837412834167e-01 2.329431176185607910e-01 -3.545837104320526123e-02 -5.511032417416572571e-02 -2.162657529115676880e-01 1.075266450643539429e-01 2.656428813934326172e-01 2.615051269531250000e-01 5.569433420896530151e-02 -3.130071163177490234e-01 5.415843427181243896e-02 -6.258042156696319580e-02 9.378217905759811401e-02 9.734744206070899963e-03 -9.640944004058837891e-02 4.530702903866767883e-02 -2.941779792308807373e-01 -1.864241249859333038e-02 2.389203757047653198e-01 -2.541494369506835938e-01 6.783019006252288818e-02
2.278458178043365479e-01 -1.850183755159378052e-01 1.016422733664512634e-01 1.645676195621490479e-01 -3.303130269050598145e-01 1.585069000720977783e-01 1.100357025861740112e-01 -1.593817323446273804e-01 -2.657064795494079590e-01 1.290942132472991943e-01 2.712809741497039795e-01 1.637664735317230225e-01 3.051101230084896088e-02 8.896511048078536987e-02 1.496337652206420898e-01 -1.669276803731918335e-01 -2.840080671012401581e-02 -1.344932168722152710e-01 -2.692130506038665771e-01 -1.967468708753585815e-01 -2.140524536371231079e-01 1.153371557593345642e-01 -2.773610502481460571e-02 9.811134636402130127e-02 1.186260581016540527e-01 -4.223547875881195068e-02 -2.881878018379211426e-01 -1.671532541513442993e-01 -2.291677892208099365e-01 -1.084806397557258606e-01 -2.238431721925735474e-01 1.307059973478317261e-01
4.180556833744049072e-01 1.430245786905288696e-01 1.640713214874267578e-01 2.305735200643539429e-01 1.799318008124828339e-02 -8.309353888034820557e-02 8.604317158460617065e-02 -1.688871830701828003e-01 -4.058362543582916260e-01 2.234580367803573608e-01 -1.792219281196594238e-01 -1.182477548718452454e-01 2.117058634757995605e-01 2.250520735979080200e-01 6.264121085405349731e-02 -2.153303623199462891e-01 2.088062763214111328e-01 1.998231112957000732e-01 -1.478313058614730835e-01 -9.309751540422439575e-02 1.375190019607543945e-01 -2.023317515850067139e-01 -3.404555097222328186e-02 4.183673486113548279e-02 8.342893421649932861e-02 1.335812956094741821e-01 -6.261178106069564819e-02 -2.090494930744171143e-01 -9.567514061927795410e-02 2.302357740700244904e-02 3.527259686961770058e-04 1.269527226686477661e-01
6.279765814542770386e-02 -8.776184171438217163e-02 -1.880076248198747635e-03 4.472221732139587402e-01 1.828480213880538940e-01 -1.097537204623222351e-01 3.521234393119812012e-01 -2.615476548671722412e-01 -3.009680807590484619e-01 1.857677549123764038e-01 1.695918440818786621e-01 2.757183834910392761e-02 -9.620425105094909668e-02 -1.629540622234344482e-01 6.842202693223953247e-02 -1.219785660505294800e-01 1.836975365877151489e-01 2.233521342277526855e-01 1.552036870270967484e-02 -9.514819085597991943e-02 -3.459012508392333984e-02 -1.154919043183326721e-01 -1.083741039037704468e-01 6.359518319368362427e-02 3.434120491147041321e-02 -2.711018919944763184e-01 -1.705450266599655151e-01 -1.769033521413803101e-01 2.000154405832290649e-01 6.391826272010803223e-02 1.645295917987823486e-01 1.049580052495002747e-01
-3.405410423874855042e-02 5.484955385327339172e-02 -1.719302088022232056e-01 2.663696408271789551e-01 -1.021807566285133362e-01 1.681902557611465454e-01 3.278124630451202393e-01 -1.596840322017669678e-01 -3.515511006116867065e-02 2.425883859395980835e-01 2.645077705383300781e-01 -3.460581004619598389e-01 1.079051271080970764e-01 1.830078065395355225e-01 1.549970358610153198e-02 8.554643392562866211e-02 1.412908136844635010e-01 2.067982256412506104e-01 8.467973023653030396e-02 -1.099632214754819870e-02 -5.026475787162780762e-01 9.071969240903854370e-02 1.405695378780364990e-01 4.685371369123458862e-02 3.607672080397605896e-02 -3.398990258574485779e-02 -7.773782312870025635e-02 -1.315511763095855713e-01 1.214319095015525818e-02 1.061790343374013901e-02 -1.717938929796218872e-01 1.126577109098434448e-01
-8.889207988977432251e-02 2.752823829650878906e-01 -2.180116325616836548e-01 1.880510598421096802e-01 -6.587905809283256531e-03 -2.367638349533081055e-01 7.987560331821441650e-02 -7.296687364578247070e-02 -1.305425763130187988e-01 2.338712513446807861e-01 1.561070829629898071e-01 -2.812505364418029785e-01 2.141258269548416138e-01 1.451299190521240234e-01 -1.805776730179786682e-02 -2.891107499599456787e-01 -2.891937792301177979e-01 6.371387094259262085e-02 -1.748688220977783203e-01 9.585508704185485840e-02 -1.441989541053771973e-01 -7.649470120668411255e-02 -3.090956807136535645e-01 1.484729945659637451e-01 2.177156955003738403e-01 1.671987026929855347e-01 8.587789535522460938e-02 -5.622197315096855164e-02 1.903256326913833618e-01 1.379674766212701797e-03 -1.120104361325502396e-02 2.136753201484680176e-01
1.427818983793258667e-01 3.546463698148727417e-02 9.159964323043823242e-02 4.207108318805694580e-01 -2.265164554119110107e-01 -1.945631653070449829e-01 2.387497425079345703e-01 -6.848302483558654785e-02 -2.106201946735382080e-01 1.641782373189926147e-01 2.249650508165359497e-01 2.127038687467575073e-01 -1.372893601655960083e-01 -1.461692005395889282e-01 -8.022736757993698120e-02 5.878166295588016510e-03 1.285461634397506714e-01 2.437486052513122559e-01 -2.601644992828369141e-01 -7.132793962955474854e-02 -6.047375500202178955e-02 1.525984853506088257e-01 -8.037224411964416504e-02 1.369863599538803101e-01 1.047401223331689835e-02 -2.167862504720687866e-01 1.056775227189064026e-01 -1.148445978760719299e-01 1.210173740983009338e-01 1.362539231777191162e-01 2.787557542324066162e-01 2.121367305517196655e-01
-7.398594915866851807e-02 1.634607613086700439e-01 -8.541681617498397827e-02 3.723251447081565857e-02 -1.094137057662010193e-01 -2.863853275775909424e-01 -6.420932710170745850e-03 3.873508796095848083e-02 -3.060574531555175781e-01 -4.425844550132751465e-02 2.342195622622966766e-02 -4.568986222147941589e-02 1.979746520519256592e-01 -4.145317897200584412e-02 -3.805548185482621193e-03 9.700799733400344849e-02 3.383041918277740479e-01 -8.315566927194595337e-02 -2.156177610158920288e-01 -1.346172541379928589e-01 2.825576066970825195e-02 3.721867799758911133e-01 -2.958448529243469238e-01 2.768855392932891846e-01 1.074154824018478394e-01 -1.115593239665031433e-01 -2.181910909712314606e-02 1.572154164314270020e-01 3.139363601803779602e-02 6.892296671867370605e-02 -9.060568362474441528e-02 4.029654264450073242e-01
1.291318982839584351e-01 1.682056933641433716e-01 -1.484667509794235229e-01 4.723080992698669434e-01 -3.754847645759582520e-01 -2.098016627132892609e-02 2.996614277362823486e-01 2.365374006330966949e-02 -7.973799109458923340e-02 1.633247360587120056e-02 1.964407861232757568e-01 5.045861937105655670e-03 8.797856420278549194e-02 2.114728391170501709e-01 6.876446306705474854e-02 -1.698558479547500610e-01 -2.628722786903381348e-02 6.566134281456470490e-03 -1.582222133874893188e-01 -1.305476278066635132e-01 -5.061658844351768494e-02 2.547296583652496338e-01 2.363752573728561401e-01 -5.925395339727401733e-02 3.855444118380546570e-02 -1.101998314261436462e-01 -1.844649761915206909e-01 -3.163744509220123291e-01 -1.586741507053375244e-01 7.659807801246643066e-03 -6.493173539638519287e-02 -1.261426950804889202e-03
2.127502113580703735e-01 1.730358302593231201e-01 -2.691813409328460693e-01 -4.094720352441072464e-03 5.641689151525497437e-02 -1.726746186614036560e-02 4.963190853595733643e-01 -1.509035825729370117e-01 1.724349707365036011e-01 8.609146624803543091e-02 5.489340424537658691e-02 -2.492382228374481201e-01 2.307406663894653320e-01 3.641788959503173828e-01 -1.003296114504337311e-02 -2.914319038391113281e-01 -5.003634095191955566e-02 -7.021603733301162720e-02 -1.772264242172241211e-01 -2.194263935089111328e-01 5.055857356637716293e-03 1.277503818273544312e-01 -8.105568587779998779e-02 5.631524324417114258e-02 1.290832608938217163e-01 -1.550650745630264282e-01 6.520492583513259888e-02 3.083290532231330872e-02 9.496180713176727295e-02 1.156995967030525208e-01 9.395687282085418701e-02 1.278105974197387695e-01
1.141167879104614258e-01 2.195470482110977173e-01 -2.827489078044891357e-01 1.565579473972320557e-01 -1.597146242856979370e-01 -2.782137133181095123e-02 2.165902405977249146e-01 -2.391258329153060913e-01 5.778737366199493408e-03 2.022569179534912109e-01 1.564048603177070618e-02 -2.180597186088562012e-01 2.799821794033050537e-01 -7.727020233869552612e-02 -7.898491621017456055e-02 -2.252558320760726929e-01 3.228406980633735657e-02 3.427443802356719971e-01 2.171105593442916870e-01 -7.761586457490921021e-02 -3.467408716678619385e-01 1.160316988825798035e-01 -1.738146245479583740e-01 2.066127397119998932e-02 -6.445416808128356934e-02 -9.971228241920471191e-02 1.487609115429222584e-03 -3.379223644733428955e-01 1.758411899209022522e-02 -6.188632687553763390e-04 -9.503176063299179077e-02 -1.513443980365991592e-02
2.310923067852854729e-03 6.107571721076965332e-02 -1.735388636589050293e-01 1.774316281080245972e-01 1.549574434757232666e-01 1.042470484972000122e-01 3.461214005947113037e-01 -6.136971339583396912e-02 -2.629144489765167236e-01 7.131511718034744263e-02 -6.768271327018737793e-02 -2.310355901718139648e-01 6.031171977519989014e-02 8.351580053567886353e-02 2.233038246631622314e-01 -2.076031565666198730e-01 1.068998202681541443e-01 -1.523571163415908813e-01 -3.237633705139160156e-01 7.688839733600616455e-02 -1.687440872192382812e-01 1.121519953012466431e-01 1.508908718824386597e-01 1.599955372512340546e-02 -2.021653503179550171e-01 -4.203909263014793396e-02 1.998300850391387939e-02 -2.153898924589157104e-01 -1.090539619326591492e-01 2.289410978555679321e-01 -1.400430351495742798e-01 3.970848321914672852e-01
2.769159078598022461e-01 1.021011844277381897e-01 -1.877119019627571106e-02 -1.295392960309982300e-02 -2.841008901596069336e-01 -2.037215530872344971e-01 3.456821665167808533e-02 1.068674400448799133e-01 -1.233358010649681091e-01 -6.391631066799163818e-02 -1.644649207592010498e-01 3.028428740799427032e-02 3.202623426914215088e-01 -2.059973329305648804e-01 1.183323338627815247e-01 -3.582963943481445312e-01 1.829612851142883301e-01 -1.414763480424880981e-01 -1.594616621732711792e-01 -1.445106863975524902e-01 -2.244645357131958008e-01 2.833551764488220215e-01 2.115072420565411448e-04 2.016072422266006470e-01 9.945236146450042725e-02 -1.609082221984863281e-01 -3.768970072269439697e-02 2.871536463499069214e-02 2.090933546423912048e-02 1.188657805323600769e-01 1.295027974992990494e-02 3.449836969375610352e-01
3.563549220561981201e-01 1.640251092612743378e-02 -1.486727148294448853e-01 1.261740624904632568e-01 1.585270464420318604e-02 -2.003881335258483887e-01 1.622733622789382935e-01 -2.278288751840591431e-01 -3.450872600078582764e-01 -4.488460253924131393e-03 -1.346752047538757324e-01 1.454271823167800903e-01 2.162278294563293457e-01 -2.591082453727722168e-01 9.174438565969467163e-02 -1.766801774501800537e-01 9.154846519231796265e-02 -1.890136301517486572e-01 -1.325079649686813354e-01 -1.820116341114044189e-01 -1.280695945024490356e-01 1.677011512219905853e-02 4.897389188408851624e-02 1.695706099271774292e-01 -1.163884997367858887e-02 3.431848809123039246e-02 -3.598027862608432770e-03 -8.535196073353290558e-03 8.304504305124282837e-02 1.495896726846694946e-01 2.591400146484375000e-01 4.046002030372619629e-01
2.766199596226215363e-02 7.514175027608871460e-02 1.616470143198966980e-02 1.578329950571060181e-01 -8.387058228254318237e-02 -2.979984506964683533e-02 4.494792222976684570e-02 -1.136551350355148315e-01 -3.661625087261199951e-01 -6.458431482315063477e-02 -2.874799966812133789e-01 -1.081977933645248413e-01 3.211218118667602539e-01 1.546795219182968140e-01 -1.212696954607963562e-01 7.194179296493530273e-02 8.139640092849731445e-02 -8.754236996173858643e-02 -1.754551678895950317e-01 2.890515886247158051e-02 -1.005996912717819214e-01 3.396607935428619385e-01 -3.330300748348236084e-01 1.279969364404678345e-01 5.945880711078643799e-02 -3.318150341510772705e-01 -1.589093059301376343e-01 -1.226503551006317139e-01 -3.923641145229339600e-02 2.258068323135375977e-01 -1.769818216562271118e-01 1.719229072332382202e-01
2.491277903318405151e-01 2.142029851675033569e-01 -3.351774215698242188e-01 9.899264574050903320e-02 1.535686105489730835e-01 -9.027728810906410217e-03 -3.906306251883506775e-02 4.652777314186096191e-02 -3.518399000167846680e-01 6.926386803388595581e-02 -9.092720597982406616e-02 4.872974753379821777e-02 1.482752263545989990e-01 -3.038526177406311035e-01 7.538477331399917603e-02 -8.165571093559265137e-02 8.956114947795867920e-02 1.906077936291694641e-02 -2.620985805988311768e-01 -1.160961687564849854e-01 -1.582577824592590332e-01 6.550400704145431519e-02 -6.860323995351791382e-02 1.568791419267654419e-01 1.728033721446990967e-01 -2.102185636758804321e-01 -9.490764141082763672e-02 -4.657957470044493675e-04 -2.544827759265899658e-01 3.947318196296691895e-01 -8.663577958941459656e-03 1.540685743093490601e-01
2.416431903839111328e-01 3.324573934078216553e-01 -1.773327738046646118e-01 8.894333243370056152e-02 -2.094745337963104248e-01 -7.340578734874725342e-02 3.615507856011390686e-02 -1.524561792612075806e-01 -1.929719597101211548e-01 2.497776746749877930e-01 4.202886670827865601e-02 2.155656963586807251e-01 4.068138897418975830e-01 3.510503098368644714e-02 -6.955657899379730225e-02 3.860070183873176575e-02 1.251747459173202515e-01 -1.694741249084472656e-01 -3.392730355262756348e-01 -1.107078790664672852e-01 -6.746367365121841431e-02 1.675946712493896484e-01 4.150518402457237244e-02 1.599003970623016357e-01 2.139610946178436279e-01 -1.805498450994491577e-01 1.407825946807861328e-02 1.697265356779098511e-02 -2.437690049409866333e-01 7.207601517438888550e-02 -1.457323431968688965e-01 2.411996759474277496e-02
1.078187227249145508e-01 1.028268337249755859e-01 2.354917377233505249e-01 1.425808519124984741e-01 -1.308906972408294678e-01 -3.666754439473152161e-02 -7.926835864782333374e-02 -6.455379724502563477e-02 -1.016054823994636536e-01 6.807564944028854370e-02 1.410526037216186523e-01 -9.819790720939636230e-02 -7.777146995067596436e-02 1.018008142709732056e-01 2.095629721879959106e-01 -4.102036058902740479e-01 2.116322517395019531e-02 2.473305314779281616e-01 -3.435197472572326660e-01 -1.246513333171606064e-02 -1.458833366632461548e-01 -1.224581710994243622e-02 -2.150990813970565796e-01 8.770386129617691040e-02 2.262031733989715576e-01 -1.491692662239074707e-01 9.245043247938156128e-02 1.558143496513366699e-01 -9.416002035140991211e-02 7.227685302495956421e-02 -6.919640302658081055e-02 4.687225818634033203e-01
1.155732646584510803e-01 9.760284423828125000e-02 -4.296711087226867676e-01 3.708871006965637207e-01 8.653002977371215820e-02 5.980915203690528870e-02 1.347765326499938965e-01 6.866498291492462158e-02 -1.966117508709430695e-02 1.147939786314964294e-01 2.863925993442535400e-01 -1.845065690577030182e-02 -3.790676593780517578e-02 6.142555736005306244e-03 -1.725664436817169189e-01 -4.878321588039398193e-01 1.640677452087402344e-01 -5.819987878203392029e-02 -1.831011176109313965e-01 -8.559927344322204590e-02 -8.349353820085525513e-02 1.429936289787292480e-01 -1.397699397057294846e-02 2.772059738636016846e-01 1.182806566357612610e-01 1.764526031911373138e-02 4.432734847068786621e-02 3.673805296421051025e-02 -3.530703857541084290e-02 -2.261746972799301147e-01 1.224230602383613586e-02 1.002754196524620056e-01
8.689513802528381348e-02 2.297231107950210571e-01 -1.199171170592308044e-01 2.230073213577270508e-01 -2.486791275441646576e-02 8.706212975084781647e-03 8.491808176040649414e-02 -1.659155264496803284e-02 -9.549899399280548096e-02 -5.826562643051147461e-02 3.743935748934745789e-02 -5.191142112016677856e-02 4.061951935291290283e-01 -9.705471992492675781e-02 5.042622331529855728e-03 -1.797351539134979248e-01 1.142680123448371887e-01 -5.069869756698608398e-02 -4.142396152019500732e-01 -2.786592543125152588e-01 -2.292704209685325623e-02 -1.073215156793594360e-01 2.409187108278274536e-01 1.736167073249816895e-01 -5.060768872499465942e-02 -2.373259663581848145e-01 2.067426145076751709e-01 1.126496642827987671e-01 -2.312826216220855713e-01 1.309409439563751221e-01 -1.439784914255142212e-01 2.706336975097656250e-01
3.266803920269012451e-01 1.168291568756103516e-01 -7.839887589216232300e-02 1.691002398729324341e-01 -1.776679605245590210e-01 1.195813044905662537e-01 4.799561798572540283e-01 -1.965012848377227783e-01 -2.605832815170288086e-01 -1.630514115095138550e-02 -1.523195207118988037e-02 -7.573727518320083618e-02 -1.497182436287403107e-02 1.227918788790702820e-01 3.274915739893913269e-02 9.052824229001998901e-02 1.261456608772277832e-01 3.679420426487922668e-02 5.112418532371520996e-02 -7.625215500593185425e-02 -2.865836918354034424e-01 6.445027142763137817e-02 4.510509222745895386e-02 1.694124042987823486e-01 -1.206580176949501038e-01 -1.085412949323654175e-01 5.807888135313987732e-02 3.417429327964782715e-02 2.442486137151718140e-01 2.804645299911499023e-01 -3.317019045352935791e-01 9.699308127164840698e-02
2.020824551582336426e-01 -6.025366019457578659e-04 1.350422799587249756e-01 1.944621801376342773e-01 -2.526295371353626251e-02 -1.869312115013599396e-02 1.039700433611869812e-01 -2.527495622634887695e-01 -4.539031386375427246e-01 1.753206104040145874e-01 -9.708984196186065674e-02 -1.564749330282211304e-01 9.037548303604125977e-02 7.115069776773452759e-02 6.997815519571304321e-02 -8.597920835018157959e-02 4.007197022438049316e-01 4.019653797149658203e-01 -1.387006640434265137e-01 -2.473102807998657227e-01 2.185734547674655914e-02 -7.554358989000320435e-02 -9.094938635826110840e-02 -3.305624797940254211e-02 -4.418538510799407959e-02 4.397076368331909180e-02 2.373662032186985016e-02 -2.556575238704681396e-01 8.395785838365554810e-02 1.542274802923202515e-01 -3.979685902595520020e-02 1.044234409928321838e-01
1.613362133502960205e-01 -5.235765129327774048e-02 1.678701862692832947e-02 -2.567166648805141449e-02 -3.689154237508773804e-02 7.101628184318542480e-02 -1.065451502799987793e-01 -7.150504738092422485e-03 -3.545467928051948547e-02 2.232721000909805298e-01 1.721901744604110718e-01 9.290634840726852417e-02 1.997006088495254517e-01 -7.409189641475677490e-02 -3.832842037081718445e-02 -3.268970847129821777e-01 3.218893706798553467e-01 2.388351857662200928e-01 -1.511786580085754395e-01 -1.848327964544296265e-01 -2.545633316040039062e-01 -8.352179080247879028e-02 -4.282756149768829346e-02 3.374019563198089600e-01 3.136564046144485474e-02 -3.583708312362432480e-03 -3.743860721588134766e-01 -1.018305718898773193e-01 -1.008609775453805923e-02 -1.084598377346992493e-01 -1.927047073841094971e-01 3.220788240432739258e-01
-7.184016704559326172e-02 5.095777101814746857e-03 -7.527637761086225510e-03 1.895879060029983521e-01 2.547496557235717773e-01 3.421655297279357910e-02 4.432991445064544678e-01 -2.342962324619293213e-01 -1.734121739864349365e-01 1.897524297237396240e-01 -1.634925417602062225e-02 -2.526696622371673584e-01 1.840305030345916748e-01 9.979956597089767456e-02 -5.524957180023193359e-02 -2.252245843410491943e-01 -2.303119748830795288e-01 7.547932118177413940e-02 -2.131898850202560425e-01 1.736646331846714020e-02 -2.270244956016540527e-01 1.097085773944854736e-01 -1.522203683853149414e-01 1.629187315702438354e-01 -2.608201652765274048e-02 9.407881647348403931e-02 1.120437085628509521e-01 -1.913977116346359253e-01 2.716005966067314148e-02 9.167370200157165527e-02 -1.306579709053039551e-01 3.329113423824310303e-01
2.252531647682189941e-01 1.131075695157051086e-01 7.990611344575881958e-02 2.980834804475307465e-02 -1.260655671358108521e-01 -9.728921949863433838e-02 1.434486210346221924e-01 9.162599593400955200e-02 -7.118829339742660522e-02 7.700138539075851440e-02 -5.546717718243598938e-02 -4.698931425809860229e-02 6.321846507489681244e-03 -2.499574609100818634e-02 1.638837009668350220e-01 -7.839187979698181152e-02 3.679427877068519592e-02 2.356390506029129028e-01 -2.318475395441055298e-01 -4.084614813327789307e-01 -3.439766913652420044e-02 -3.517781570553779602e-02 -2.078576385974884033e-02 2.500238120555877686e-01 2.275154143571853638e-01 -7.793359458446502686e-02 -3.787795007228851318e-01 -3.172529935836791992e-01 2.040363848209381104e-02 3.643747270107269287e-01 -2.149028331041336060e-01 2.733189053833484650e-02
6.726704537868499756e-02 1.267432272434234619e-01 -3.504918515682220459e-02 1.667816191911697388e-02 7.344527542591094971e-02 2.695914916694164276e-02 3.053607642650604248e-01 -1.300678849220275879e-01 -1.812262535095214844e-01 3.437635302543640137e-01 -9.057694673538208008e-02 4.124108850955963135e-01 1.300089657306671143e-01 1.289897859096527100e-01 -1.334143877029418945e-01 -8.683705329895019531e-02 2.983877360820770264e-01 -1.597068309783935547e-01 -1.944778710603713989e-01 -7.779528945684432983e-02 -1.874233037233352661e-01 2.457513064146041870e-01 -1.835524141788482666e-01 -8.651381731033325195e-02 -7.653796928934752941e-04 -8.872273378074169159e-03 2.299450151622295380e-02 9.974221885204315186e-02 -4.128548875451087952e-02 9.614337980747222900e-02 -3.008231520652770996e-01 2.575368285179138184e-01
9.172052145004272461e-02 5.703001841902732849e-02 -1.143094599246978760e-01 7.773453742265701294e-02 -1.164783015847206116e-01 -2.554496824741363525e-01 -1.472862530499696732e-02 -8.920752257108688354e-02 -1.993737518787384033e-01 -6.365247536450624466e-03 -1.591126024723052979e-01 5.773051083087921143e-02 2.187851667404174805e-01 -9.646800905466079712e-02 -2.214603871107101440e-02 -9.132392704486846924e-02 9.953381866216659546e-02 -4.326384980231523514e-03 -2.092999964952468872e-01 5.053476616740226746e-02 -1.244638934731483459e-01 4.905554950237274170e-01 -5.930921062827110291e-02 1.665064543485641479e-01 1.924333125352859497e-01 7.150426506996154785e-02 9.991247951984405518e-02 2.891240827739238739e-02 -2.056354284286499023e-01 3.079558908939361572e-01 1.984361708164215088e-01 4.179232120513916016e-01
7.218329608440399170e-02 -1.389941275119781494e-01 2.700133919715881348e-01 2.695563435554504395e-01 -8.298185467720031738e-02 -7.466193288564682007e-02 1.522914767265319824e-01 -4.588684439659118652e-01 2.082719700410962105e-03 1.771330684423446655e-01 1.356243342161178589e-01 2.415733486413955688e-01 1.862198561429977417e-01 -1.398476362228393555e-01 -6.122698262333869934e-02 -7.627522945404052734e-02 2.109986543655395508e-01 2.844521030783653259e-02 -1.625248193740844727e-01 -1.830866783857345581e-01 -2.934325635433197021e-01 1.951366811990737915e-01 -1.148864403367042542e-01 2.655434608459472656e-01 1.287872046232223511e-01 -1.603205353021621704e-01 3.328158706426620483e-02 -7.961688190698623657e-02 -7.747191190719604492e-02 -1.036357656121253967e-01 1.211877837777137756e-01 1.320342421531677246e-01
2.650517523288726807e-01 1.232597604393959045e-01 -1.983849108219146729e-01 2.813455164432525635e-01 -1.353444159030914307e-01 -1.851241588592529297e-01 4.556754231452941895e-02 -2.492930293083190918e-01 -3.883440792560577393e-01 -9.599003195762634277e-02 -2.031157165765762329e-01 -3.829256445169448853e-02 1.826729625463485718e-01 -2.509330809116363525e-01 7.038977742195129395e-02 -1.340301185846328735e-01 5.980071425437927246e-02 -4.743942618370056152e-02 -1.576150208711624146e-01 -1.140256598591804504e-01 -1.561584472656250000e-01 2.625744938850402832e-01 -1.774877011775970459e-01 7.043997943401336670e-02 7.435136288404464722e-02 -5.411754921078681946e-02 -1.084367185831069946e-02 1.825392842292785645e-01 -5.297696590423583984e-02 2.835414409637451172e-01 9.128266572952270508e-02 2.243472039699554443e-01
8.660856634378433228e-02 -1.695656329393386841e-01 -7.182289659976959229e-02 3.283157050609588623e-01 -1.070557758212089539e-01 -1.096992418169975281e-01 3.996773660182952881e-01 -1.293404251337051392e-01 -1.867743581533432007e-01 6.777206063270568848e-02 4.107455015182495117e-01 1.309622377157211304e-01 -1.924056857824325562e-01 1.931903064250946045e-01 -3.401449918746948242e-01 -1.173194199800491333e-01 3.364743888378143311e-01 7.066757231950759888e-02 3.653320297598838806e-02 -6.756136566400527954e-02 -7.318953424692153931e-02 -7.897367700934410095e-03 -1.134492456912994385e-01 7.069059461355209351e-02 1.000139042735099792e-01 -7.783953100442886353e-02 5.283361766487360001e-03 -1.350246816873550415e-01 1.678618043661117554e-01 5.075005814433097839e-02 5.559398233890533447e-02 7.826340943574905396e-02
2.209780514240264893e-01 2.645504772663116455e-01 8.980185957625508308e-04 -1.384000200778245926e-02 9.231504797935485840e-02 -1.487217005342245102e-02 2.285040616989135742e-01 -1.531289219856262207e-01 -4.169442877173423767e-02 3.014669120311737061e-01 -1.144374907016754150e-02 -1.322776973247528076e-01 1.051655113697052002e-01 1.371734887361526489e-01 1.478906869888305664e-01 1.646564342081546783e-02 4.007337391376495361e-01 -8.903625607490539551e-02 -7.034087926149368286e-02 -1.078064367175102234e-02 -1.858818717300891876e-02 -4.650353454053401947e-03 -2.333501577377319336e-01 2.980897426605224609e-01 1.261858493089675903e-01 2.125151008367538452e-01 5.530142784118652344e-02 -9.355901926755905151e-02 -3.360140025615692139e-01 -5.249268840998411179e-03 -1.614135503768920898e-02 3.618962168693542480e-01
3.258789181709289551e-01 -2.819278277456760406e-02 -1.681075245141983032e-01 4.000948965549468994e-01 1.713780313730239868e-01 -1.349754780530929565e-01 -1.066081225872039795e-01 1.476458162069320679e-01 -1.275832653045654297e-01 1.499318033456802368e-01 3.185600638389587402e-01 -1.482763886451721191e-01 1.591207236051559448e-01 -5.087329819798469543e-02 1.190772727131843567e-01 -1.172443777322769165e-01 9.968050569295883179e-02 -3.303840756416320801e-02 1.382224559783935547e-01 5.846829712390899658e-02 1.150003671646118164e-01 2.109701931476593018e-01 -2.720660865306854248e-01 1.047101542353630066e-01 1.843891441822052002e-01 -9.666475653648376465e-02 -1.373806744813919067e-01 -1.232262775301933289e-01 2.493052184581756592e-02 1.140811964869499207e-01 3.049610555171966553e-02 3.709783852100372314e-01
1.498128920793533325e-01 5.157602019608020782e-03 -9.867064654827117920e-02 2.163632214069366455e-01 -4.576870426535606384e-02 1.836164668202400208e-02 2.814338207244873047e-01 -3.002578318119049072e-01 -9.194303303956985474e-02 1.100566014647483826e-01 6.379635632038116455e-02 -2.446284294128417969e-01 -1.547778374515473843e-03 3.084314055740833282e-02 2.384225837886333466e-02 7.652749866247177124e-02 1.004616171121597290e-02 -6.401030719280242920e-02 -1.384955644607543945e-01 3.014397621154785156e-02 -1.161383762955665588e-01 -3.319350257515907288e-02 -3.134990334510803223e-01 1.102388799190521240e-01 1.881899982690811157e-01 1.551950573921203613e-01 -1.964497268199920654e-01 1.901160180568695068e-02 -1.901592500507831573e-02 -2.003641128540039062e-01 -8.036711812019348145e-02 6.021609306335449219e-01
1.233518272638320923e-01 3.386982977390289307e-01 -9.368076175451278687e-02 3.150732815265655518e-02 -2.806104123592376709e-01 2.217447012662887573e-01 3.797236829996109009e-02 -1.814308017492294312e-01 -3.211100772023200989e-02 4.287680685520172119e-01 4.452471807599067688e-02 -2.345471531152725220e-01 -1.692408323287963867e-01 -7.719565182924270630e-02 1.497921906411647797e-02 -3.359748721122741699e-01 7.192611694335937500e-02 -3.631528839468955994e-02 -2.325824946165084839e-01 -1.823469400405883789e-01 -2.320249378681182861e-01 -1.188885718584060669e-01 3.979360684752464294e-02 2.003057003021240234e-01 2.577857971191406250e-01 -9.795870631933212280e-02 -6.223591044545173645e-02 -4.685952886939048767e-02 6.649694591760635376e-02 -8.777964860200881958e-02 -2.738902717828750610e-02 9.972362965345382690e-02
2.063753604888916016e-01 -4.670071601867675781e-02 1.695593595504760742e-01 1.258436888456344604e-01 1.388963013887405396e-01 -2.088497020304203033e-02 2.839465141296386719e-01 -3.170785307884216309e-01 -2.970358431339263916e-01 6.569573283195495605e-02 1.260508298873901367e-01 7.537651807069778442e-02 -1.888870894908905029e-01 2.945742607116699219e-01 4.190044477581977844e-02 -1.659022718667984009e-01 2.735335230827331543e-01 -1.168545261025428772e-01 2.627067267894744873e-02 1.165881380438804626e-01 5.347435176372528076e-02 3.295792043209075928e-01 -2.701681852340698242e-01 1.620909422636032104e-01 1.837501823902130127e-01 5.513526499271392822e-02 -3.470592573285102844e-02 -2.006821520626544952e-02 -2.209773473441600800e-02 2.127757221460342407e-01 -5.654709413647651672e-02 2.074240595102310181e-01
5.563196539878845215e-02 1.170638427138328552e-01 1.525764614343643188e-01 1.669830977916717529e-01 -3.601107001304626465e-01 -1.954383403062820435e-01 1.525391191244125366e-01 -1.100991889834403992e-01 -2.166880816221237183e-01 1.898274570703506470e-01 2.359427809715270996e-01 7.040048390626907349e-02 -1.767818182706832886e-01 9.916783124208450317e-02 3.407313255593180656e-03 -1.242595687508583069e-01 -4.993240162730216980e-02 2.740770876407623291e-01 -2.851777374744415283e-01 -3.633663430809974670e-02 1.711127758026123047e-01 -1.100208461284637451e-01 -1.661345362663269043e-01 1.433280110359191895e-01 -2.009302563965320587e-02 6.614081561565399170e-02 1.183466315269470215e-01 -3.212768435478210449e-01 -4.023627191781997681e-02 2.368747815489768982e-02 -2.728654742240905762e-01 2.831892967224121094e-01
2.611331939697265625e-01 1.755949668586254120e-02 -2.521468997001647949e-01 -6.224306300282478333e-02 -9.007336199283599854e-02 6.911777704954147339e-02 1.446732431650161743e-01 -1.330453306436538696e-01 -2.773531377315521240e-01 1.377848088741302490e-01 8.295784890651702881e-02 -3.847120404243469238e-01 5.121058225631713867e-02 1.089004352688789368e-01 2.977103888988494873e-01 -1.285468190908432007e-01 -1.700105071067810059e-01 3.984908387064933777e-02 -1.863059848546981812e-01 -1.579081416130065918e-01 6.299057602882385254e-02 1.211608275771141052e-01 -1.068313512951135635e-02 2.736934423446655273e-01 -1.712917387485504150e-01 -3.458434045314788818e-01 6.741858273744583130e-02 2.893904410302639008e-02 -1.852329522371292114e-01 1.810702532529830933e-01 9.227444976568222046e-02 1.683579236268997192e-01
1.496635526418685913e-01 8.614898473024368286e-02 -1.459065824747085571e-01 2.010189145803451538e-01 -2.112469077110290527e-01 8.694083988666534424e-02 4.860545396804809570e-01 -1.627801805734634399e-01 1.016696095466613770e-01 7.098729163408279419e-02 9.317525476217269897e-02 -2.158465385437011719e-01 2.259450554847717285e-01 3.576084598898887634e-02 5.878572911024093628e-02 -2.678623199462890625e-01 -1.388508528470993042e-01 -1.151548996567726135e-01 1.500975638628005981e-01 1.759004294872283936e-01 -2.087337225675582886e-01 1.285474300384521484e-01 -2.749488875269889832e-02 2.124741971492767334e-01 9.445794671773910522e-02 1.875108182430267334e-01 1.761496961116790771e-01 -1.261948347091674805e-01 -2.573567815124988556e-02 1.721899509429931641e-01 -2.239094376564025879e-01 1.785464286804199219e-01
1.834569275379180908e-01 -1.331610679626464844e-01 -5.765209347009658813e-02 1.256451308727264404e-01 -2.625338137149810791e-01 1.791476644575595856e-02 3.260037004947662354e-01 -2.164576351642608643e-01 -2.723595686256885529e-02 1.212207525968551636e-01 2.064939141273498535e-01 2.679264917969703674e-02 1.865023374557495117e-01 5.583411082625389099e-02 -2.062013745307922363e-01 -1.020685210824012756e-01 7.710572332143783569e-02 8.408728986978530884e-02 2.012400776147842407e-01 2.281793057918548584e-01 -4.498384296894073486e-01 4.637263715267181396e-02 2.442355453968048096e-02 -1.802658289670944214e-02 2.958264946937561035e-01 -1.933254897594451904e-01 2.110596559941768646e-02 -3.991802781820297241e-02 -8.569585531949996948e-02 1.348578333854675293e-01 -7.411701232194900513e-02 2.975499033927917480e-01
1.917247623205184937e-01 2.759252302348613739e-02 -1.945845484733581543e-01 1.966452598571777344e-01 -2.247210741043090820e-01 6.192525103688240051e-02 5.219255685806274414e-01 -2.663456499576568604e-01 -3.515863791108131409e-02 -1.170865818858146667e-02 1.185354515910148621e-01 1.543414406478404999e-02 -2.460505999624729156e-02 1.366794109344482422e-01 1.135989353060722351e-01 6.875104457139968872e-02 7.492098957300186157e-02 1.854120381176471710e-02 1.220599003136157990e-02 -1.245091781020164490e-01 -4.054013490676879883e-01 -1.332160383462905884e-01 -2.734862267971038818e-03 1.417336761951446533e-01 -1.201047152280807495e-01 -1.679120957851409912e-01 2.874366566538810730e-02 8.777127414941787720e-02 1.479904800653457642e-01 2.102234214544296265e-01 -2.665307819843292236e-01 1.536306291818618774e-01
9.067782014608383179e-02 2.177154570817947388e-01 -6.542465090751647949e-02 8.039617910981178284e-03 -3.164196610450744629e-01 -7.201566547155380249e-02 4.439521580934524536e-02 -1.394195705652236938e-01 -9.194809198379516602e-02 -4.721386730670928955e-02 2.666335999965667725e-01 5.512158572673797607e-02 3.703864216804504395e-01 1.219078302383422852e-01 -3.955074399709701538e-02 -2.171728014945983887e-02 -1.458914577960968018e-02 -5.421286448836326599e-02 -2.444676905870437622e-01 -5.151958018541336060e-02 5.340722575783729553e-02 -2.299604564905166626e-01 -2.889810316264629364e-02 2.596324980258941650e-01 9.523289650678634644e-02 -1.268962770700454712e-01 -1.135406494140625000e-01 -2.421862035989761353e-01 -1.944766193628311157e-01 1.474451422691345215e-01 -2.304900437593460083e-01 4.188838899135589600e-01
3.221938610076904297e-01 2.531079351902008057e-01 -2.974006235599517822e-01 -4.607782512903213501e-02 -3.807857632637023926e-02 -1.246875151991844177e-01 1.138528585433959961e-01 -2.204658985137939453e-01 -3.792994469404220581e-02 -2.312290668487548828e-02 3.430244326591491699e-01 -1.732144132256507874e-02 9.248178452253341675e-02 -8.325395174324512482e-03 -1.375730521976947784e-02 -1.151643171906471252e-01 6.500776857137680054e-02 1.691459715366363525e-01 2.328285723924636841e-01 -1.594572961330413818e-01 -3.174929618835449219e-01 -7.604671269655227661e-02 -1.662829965353012085e-01 2.155074328184127808e-01 7.315963041037321091e-03 -4.872173536568880081e-03 1.676442325115203857e-01 -6.122529041022062302e-03 1.440743505954742432e-01 2.408853173255920410e-01 -2.537450790405273438e-01 2.375701665878295898e-01
-1.246607899665832520e-01 1.585225313901901245e-01 -2.212611138820648193e-01 2.394873052835464478e-01 7.481203228235244751e-02 -1.326883584260940552e-02 4.578282833099365234e-01 -1.787653118371963501e-01 -1.388104707002639771e-01 8.964642882347106934e-02 1.536785811185836792e-01 -1.966751217842102051e-01 1.251701265573501587e-01 1.190225780010223389e-01 -4.301218315958976746e-02 -2.558143436908721924e-01 -2.530143260955810547e-01 -1.053266134113073349e-02 4.311724752187728882e-02 2.936295000836253166e-03 -4.044672846794128418e-01 -1.763636711984872818e-03 -1.406810712069272995e-02 1.511721014976501465e-01 1.611896604299545288e-01 2.184570580720901489e-02 1.489262282848358154e-01 -2.044285237789154053e-01 -1.478208303451538086e-01 3.144784364849328995e-03 -1.866474598646163940e-01 1.385084241628646851e-01
5.232968926429748535e-02 -3.854890912771224976e-02 -1.823386251926422119e-01 4.389208182692527771e-02 -1.361158788204193115e-01 -5.179153010249137878e-02 -1.829192787408828735e-01 3.530900180339813232e-02 -1.308591365814208984e-01 1.758688502013683319e-02 1.488885730504989624e-01 1.057160198688507080e-01 1.113400906324386597e-01 1.151757687330245972e-01 -5.338215455412864685e-02 -3.933043479919433594e-01 8.709610998630523682e-02 1.404108256101608276e-01 -1.632007658481597900e-01 -2.649896740913391113e-01 -2.448692470788955688e-01 2.463313564658164978e-02 -2.475248426198959351e-01 2.411156147718429565e-01 -1.612099935300648212e-03 -1.514969468116760254e-01 -2.806558609008789062e-01 -1.163295358419418335e-01 -3.010752201080322266e-01 -2.347114682197570801e-01 -9.553535282611846924e-02 3.105857968330383301e-01
1.616036593914031982e-01 4.153372347354888916e-01 -2.086567580699920654e-01 3.116005957126617432e-01 -3.994357958436012268e-02 -1.140320226550102234e-01 1.512095704674720764e-02 -2.362935096025466919e-01 -1.498764753341674805e-01 1.022247970104217529e-01 -1.517387200146913528e-02 1.477660238742828369e-01 3.171861171722412109e-01 -2.449597045779228210e-02 -9.937890805304050446e-03 1.041909530758857727e-01 -8.824797347187995911e-03 2.437989227473735809e-02 -2.882040143013000488e-01 -2.106103450059890747e-01 -3.011370077729225159e-02 1.010199636220932007e-01 5.075813457369804382e-02 1.728604435920715332e-01 9.047730267047882080e-02 -1.636161841452121735e-02 -1.602928191423416138e-01 1.269910633563995361e-01 -1.450046896934509277e-01 2.751688361167907715e-01 -3.153574466705322266e-01 6.940180063247680664e-02
1.806676834821701050e-01 3.051604144275188446e-02 -1.092185601592063904e-01 1.235110610723495483e-01 -1.793880909681320190e-01 1.555637866258621216e-01 3.987004160881042480e-01 -2.957032918930053711e-01 -1.976312994956970215e-01 1.917883940041065216e-02 2.877574600279331207e-02 -2.991434745490550995e-02 2.810698449611663818e-01 1.057676225900650024e-02 1.044611334800720215e-01 -8.618968538939952850e-03 2.100867629051208496e-01 2.304925918579101562e-01 3.088163211941719055e-02 -1.331079900264739990e-01 -4.145838022232055664e-01 2.147848531603813171e-02 -2.403989620506763458e-02 1.194278001785278320e-01 -1.595966517925262451e-01 8.983559906482696533e-03 1.783908307552337646e-01 8.689446002244949341e-02 -1.796996407210826874e-02 2.774822413921356201e-01 -2.336997389793395996e-01 7.236737012863159180e-02
2.276923060417175293e-01 5.767077580094337463e-02 -1.558299958705902100e-01 8.077761530876159668e-02 -2.239579707384109497e-01 1.156857889145612717e-02 -1.132581979036331177e-01 1.302559822797775269e-01 -1.549457311630249023e-01 1.397688686847686768e-01 1.019112765789031982e-01 1.946417391300201416e-01 -1.229165866971015930e-01 -5.983132496476173401e-02 -5.016365321353077888e-04 -2.681919932365417480e-01 1.639039367437362671e-01 2.684665024280548096e-01 -8.699090033769607544e-02 -9.241176396608352661e-02 -3.179917335510253906e-01 2.418268620967864990e-01 -2.735963650047779083e-02 2.037054449319839478e-01 -1.921245642006397247e-02 8.977390825748443604e-02 -4.952988922595977783e-01 -4.618452861905097961e-02 -2.394114062190055847e-02 6.962192058563232422e-02 -2.097284644842147827e-01 1.712560206651687622e-01
5.441157147288322449e-02 3.874186277389526367e-01 -2.733802497386932373e-01 1.617140620946884155e-01 1.279988586902618408e-01 1.936170905828475952e-01 4.109430015087127686e-01 -1.963847130537033081e-02 8.259509922936558723e-04 1.243952065706253052e-01 1.232810094952583313e-01 -8.943127095699310303e-02 1.494755446910858154e-01 9.283359162509441376e-03 -2.742954716086387634e-02 -2.743528187274932861e-01 -2.221064418554306030e-01 2.603712864220142365e-02 1.032534912228584290e-01 -9.589371085166931152e-02 -1.298291385173797607e-01 5.522490292787551880e-02 -1.968926787376403809e-01 -3.287046775221824646e-02 2.936215698719024658e-01 -4.547344148159027100e-02 9.928266517817974091e-03 -1.961690187454223633e-01 -1.298266202211380005e-01 -6.117512285709381104e-02 -2.981878817081451416e-01 1.407498121261596680e-01
3.147186711430549622e-02 9.171663224697113037e-02 3.926044330000877380e-02 2.337823808193206787e-01 -2.577935531735420227e-02 -9.187150001525878906e-02 2.028909325599670410e-01 2.775774896144866943e-01 -2.474563121795654297e-01 3.383379876613616943e-01 5.034156516194343567e-02 -1.970704942941665649e-01 -3.002789802849292755e-02 -8.550772815942764282e-02 1.677233278751373291e-01 -2.778216898441314697e-01 3.020133376121520996e-01 1.788337677717208862e-01 1.176426559686660767e-01 -2.211898416280746460e-01 3.830973058938980103e-02 5.540469288825988770e-02 -2.537114024162292480e-01 6.192115135490894318e-03 2.592912614345550537e-01 -1.658124178647994995e-01 1.450029313564300537e-01 -1.752225309610366821e-02 -1.056291162967681885e-01 3.363728150725364685e-02 6.709160655736923218e-02 2.978644669055938721e-01
1.172757595777511597e-01 6.025180593132972717e-02 4.163275286555290222e-02 3.295966088771820068e-01 3.593055158853530884e-02 -1.110025420784950256e-01 2.155119925737380981e-01 -1.237148493528366089e-01 -1.111243069171905518e-01 2.517213225364685059e-01 -1.143638640642166138e-01 -9.426178038120269775e-02 -1.615847647190093994e-01 1.918511986732482910e-01 1.084385663270950317e-01 1.314372569322586060e-01 3.404079675674438477e-01 2.537621930241584778e-02 -1.814947873353958130e-01 1.804113015532493591e-02 -1.324967890977859497e-01 -1.015321118757128716e-03 6.823969073593616486e-03 2.320898175239562988e-01 -6.720733363181352615e-03 1.312647014856338501e-01 1.144019439816474915e-01 -1.817694753408432007e-01 -1.861418783664703369e-01 2.807208523154258728e-02 -4.821512475609779358e-02 5.337008833885192871e-01
-2.507034130394458771e-02 1.791481822729110718e-01 -1.617338061332702637e-01 3.669675886631011963e-01 2.120467275381088257e-01 -2.752070724964141846e-01 2.392823994159698486e-01 -3.793115913867950439e-02 -1.126007586717605591e-01 2.840585410594940186e-01 2.250741934403777122e-03 -2.597246170043945312e-01 1.933004111051559448e-01 -9.988597780466079712e-02 7.239140570163726807e-02 -1.592746227979660034e-01 2.826915308833122253e-02 -5.174666643142700195e-02 -3.368749618530273438e-01 -3.622716665267944336e-02 -1.519861072301864624e-01 -3.560801595449447632e-02 9.105389565229415894e-02 -1.566463150084018707e-02 -1.127867251634597778e-01 1.906002871692180634e-02 2.360482364892959595e-01 -2.383071035146713257e-01 -1.401689648628234863e-01 9.288752824068069458e-02 -1.460575759410858154e-01 2.487893551588058472e-01
-1.175996512174606323e-01 7.143668085336685181e-02 1.619619280099868774e-01 -9.438862651586532593e-02 -1.628491580486297607e-01 -1.271205693483352661e-01 -4.956234991550445557e-02 -1.368432193994522095e-01 -3.945817053318023682e-01 7.839112542569637299e-03 4.752959590405225754e-03 -5.476581677794456482e-02 2.773523926734924316e-01 -4.610087722539901733e-02 -2.509541995823383331e-02 -2.278532683849334717e-01 3.105126917362213135e-01 8.479201793670654297e-02 -1.149472296237945557e-01 -3.008408844470977783e-01 2.442989731207489967e-03 1.825905293226242065e-01 -1.059565469622612000e-01 2.614696919918060303e-01 8.077442646026611328e-02 -1.962827146053314209e-01 -7.705622166395187378e-02 -6.469595246016979218e-04 2.062516845762729645e-02 1.980239450931549072e-01 1.297237873077392578e-01 4.049303531646728516e-01
-2.075558528304100037e-02 1.409177668392658234e-02 -1.303240284323692322e-02 3.178246021270751953e-01 2.033887207508087158e-01 -1.159432381391525269e-01 3.878531157970428467e-01 -6.772444397211074829e-02 1.226852997206151485e-03 3.699490725994110107e-01 8.283156901597976685e-02 -2.547198161482810974e-02 3.007062971591949463e-01 -6.778800487518310547e-02 1.286016553640365601e-01 2.167598903179168701e-02 -9.323672205209732056e-02 2.497241497039794922e-01 -1.703656315803527832e-01 -1.661550551652908325e-01 1.082419976592063904e-01 -1.118516921997070312e-02 5.403317138552665710e-02 2.946230769157409668e-01 1.862805634737014771e-01 -2.634202316403388977e-02 1.639046519994735718e-01 -1.138123571872711182e-01 8.185952901840209961e-02 1.440519541501998901e-01 -2.309775650501251221e-01 2.160890251398086548e-01
1.800966262817382812e-01 -1.262654811143875122e-01 -1.814031600952148438e-02 2.076869457960128784e-01 9.070292860269546509e-02 1.793964803218841553e-01 2.177899926900863647e-01 -2.541244328022003174e-01 -1.135895401239395142e-01 6.554359197616577148e-02 1.093649305403232574e-02 -1.426312327384948730e-01 2.215333729982376099e-01 4.416010379791259766e-01 -3.775351867079734802e-02 4.662969708442687988e-02 1.587741672992706299e-01 4.061184823513031006e-02 1.584480106830596924e-01 -1.658485084772109985e-02 -2.229824960231781006e-01 2.531415969133377075e-02 3.502113372087478638e-02 2.676793038845062256e-01 1.104711517691612244e-01 -3.485083281993865967e-01 1.737599968910217285e-01 -2.898924648761749268e-01 -9.096711874008178711e-02 9.064289624802768230e-04 -6.775747984647750854e-02 1.847927719354629517e-01
2.850274145603179932e-01 2.375776320695877075e-01 2.251188009977340698e-01 2.544886991381645203e-02 6.578163057565689087e-02 3.995526582002639771e-02 1.307047307491302490e-01 -2.883325517177581787e-01 -2.866028845310211182e-01 7.790403813123703003e-02 -5.935441702604293823e-02 -1.171399839222431183e-03 5.676886066794395447e-02 3.920271098613739014e-01 1.197742074728012085e-01 -2.932992391288280487e-02 4.034845530986785889e-01 7.173485308885574341e-02 -6.025021895766258240e-02 -2.417459040880203247e-01 1.327745150774717331e-02 4.147731140255928040e-02 -2.568130791187286377e-01 1.131210625171661377e-01 5.130295827984809875e-02 7.097397744655609131e-02 -1.103280410170555115e-01 -4.515326395630836487e-02 -1.760275363922119141e-01 1.108897104859352112e-01 2.388797700405120850e-02 2.541700303554534912e-01
9.943221509456634521e-02 3.350751847028732300e-02 -8.397842198610305786e-02 3.267520368099212646e-01 -2.817006707191467285e-01 -2.645530365407466888e-02 2.968332469463348389e-01 8.262672275304794312e-02 -1.679672151803970337e-01 4.406517744064331055e-02 2.478422671556472778e-01 -2.777313590049743652e-01 1.999259293079376221e-01 -2.525550425052642822e-01 2.592080235481262207e-01 -3.516278788447380066e-02 7.378910481929779053e-02 2.853523194789886475e-02 -1.330406516790390015e-01 2.009484022855758667e-01 -7.703571114689111710e-03 2.143098711967468262e-01 -1.525320950895547867e-02 1.542664468288421631e-01 8.863575756549835205e-03 4.186537116765975952e-02 -3.808102011680603027e-02 -2.018252164125442505e-01 1.929163187742233276e-01 -6.614804267883300781e-02 -3.590807616710662842e-01 1.018820777535438538e-01
2.203691899776458740e-01 2.211265563964843750e-01 -2.865000367164611816e-01 1.989278197288513184e-01 9.508968330919742584e-03 1.426917500793933868e-02 1.146381348371505737e-01 -7.291416637599468231e-03 -3.346444293856620789e-02 2.355784326791763306e-01 2.491530776023864746e-01 -4.986519739031791687e-02 1.915226504206657410e-02 -5.501768901012837887e-04 2.639447920955717564e-04 -4.918692708015441895e-01 2.481332570314407349e-01 -1.187772005796432495e-01 -3.401787579059600830e-01 5.625833198428153992e-02 -1.166277751326560974e-01 8.831752091646194458e-02 -2.203207090497016907e-02 2.162990123033523560e-01 4.600664600729942322e-02 3.396763280034065247e-02 8.725186809897422791e-03 1.343932747840881348e-01 8.362818509340286255e-02 -3.187375068664550781e-01 -2.535506896674633026e-02 1.001880094408988953e-01
1.261224001646041870e-01 -5.018881335854530334e-02 -4.803269729018211365e-02 3.994952142238616943e-01 -1.343913078308105469e-01 -2.519224584102630615e-02 1.140765622258186340e-01 -5.514835938811302185e-02 -5.257322192192077637e-01 -5.976560711860656738e-02 -1.340839117765426636e-01 -2.095558047294616699e-01 2.278451770544052124e-01 2.354240044951438904e-02 -5.376070737838745117e-02 1.058823522180318832e-02 2.037693932652473450e-02 6.426987797021865845e-02 -2.275828421115875244e-01 -2.529818415641784668e-01 8.022288791835308075e-03 1.620061099529266357e-01 -2.762537002563476562e-01 -2.771338447928428650e-02 1.374265700578689575e-01 -7.014293968677520752e-02 -1.077205594629049301e-02 1.780212819576263428e-01 -1.047932356595993042e-01 2.738113999366760254e-01 -1.198383495211601257e-01 8.904169499874114990e-02
3.429253101348876953e-01 1.276881843805313110e-01 -3.619194030761718750e-02 1.038765087723731995e-01 1.373744755983352661e-01 -7.265039533376693726e-02 2.682116925716400146e-01 -5.540996044874191284e-02 -3.634204566478729248e-01 5.048380047082901001e-02 9.094288200139999390e-02 3.979324549436569214e-02 1.562950909137725830e-01 -2.270687818527221680e-01 -6.977531313896179199e-02 -2.601075768470764160e-01 6.977080553770065308e-02 -1.759190857410430908e-02 -4.244828820228576660e-01 1.917481720447540283e-01 -6.298913061618804932e-02 -1.114633902907371521e-01 -4.918993636965751648e-02 1.231486052274703979e-01 1.536513119935989380e-02 6.363503634929656982e-02 6.992229819297790527e-02 1.425117403268814087e-01 -1.754075586795806885e-01 2.805249094963073730e-01 -2.509133815765380859e-01 6.195829808712005615e-02
6.231291592121124268e-02 1.020563244819641113e-01 5.034723877906799316e-02 8.580879867076873779e-02 2.351160943508148193e-01 1.883250027894973755e-01 3.232722580432891846e-01 -2.347395420074462891e-01 -2.398612797260284424e-01 1.748741567134857178e-01 -1.094628646969795227e-01 -8.742155879735946655e-02 1.165215671062469482e-01 -7.667944882996380329e-04 -1.362610310316085815e-01 -9.257964789867401123e-02 5.727878957986831665e-02 2.439533174037933350e-02 -3.844494819641113281e-01 2.379085719585418701e-01 -1.250536739826202393e-01 1.900001317262649536e-01 -8.123128861188888550e-02 -4.070457816123962402e-02 -1.757000833749771118e-01 -1.082934811711311340e-01 -3.021446056663990021e-02 -4.051343798637390137e-01 -8.739939332008361816e-02 6.309550255537033081e-02 -1.497944537550210953e-02 2.987217307090759277e-01
-1.021623313426971436e-01 -1.329360455274581909e-01 -2.614921629428863525e-01 2.577461302280426025e-01 -1.017514914274215698e-01 -2.484830468893051147e-02 1.613834500312805176e-01 -2.588353157043457031e-01 -8.708570152521133423e-02 -3.543378785252571106e-02 1.404883712530136108e-01 -7.436461746692657471e-02 2.567966282367706299e-01 -9.009122848510742188e-02 5.963800475001335144e-02 4.972690716385841370e-03 -7.461953163146972656e-02 2.635163813829421997e-02 -2.650572955608367920e-01 -2.900643944740295410e-01 -2.808681726455688477e-01 3.445436358451843262e-01 -1.234721243381500244e-01 -1.060666665434837341e-01 -5.089180916547775269e-02 2.059296518564224243e-01 -2.109856456518173218e-01 -1.599894911050796509e-01 4.782023280858993530e-02 -1.376167591661214828e-02 -1.731565743684768677e-01 2.983348071575164795e-01
1.270520389080047607e-01 8.008611202239990234e-02 5.582153424620628357e-02 -2.472764626145362854e-02 -1.277057677507400513e-01 -3.349494338035583496e-01 1.051224693655967712e-01 1.193589195609092712e-01 -1.951531618833541870e-01 1.704450249671936035e-01 1.182318255305290222e-01 -2.182917594909667969e-01 8.857164531946182251e-02 1.088471338152885437e-01 2.376955002546310425e-01 -3.205041289329528809e-01 1.957312524318695068e-01 1.195804588496685028e-02 -1.305390894412994385e-01 -9.693131595849990845e-02 1.608926504850387573e-01 3.363773524761199951e-01 -4.222959280014038086e-03 1.232598125934600830e-01 1.105966195464134216e-01 3.767647966742515564e-02 3.722581639885902405e-02 -2.538935244083404541e-01 2.914591431617736816e-01 -1.036199182271957397e-01 -2.036140561103820801e-01 2.765115499496459961e-01
4.123801589012145996e-01 2.890608459711074829e-02 1.478800624608993530e-01 2.592891268432140350e-02 -2.250294387340545654e-01 4.747609049081802368e-02 1.426563877612352371e-02 -1.727506369352340698e-01 1.603261218406260014e-03 8.683893084526062012e-02 -1.857319176197052002e-01 2.347888052463531494e-01 7.219389826059341431e-02 -1.587284803390502930e-01 -6.756250560283660889e-02 -2.490168511867523193e-01 2.069103717803955078e-01 1.550920903682708740e-01 -1.168122887611389160e-01 -2.127237766981124878e-01 -4.962044209241867065e-02 2.117103524506092072e-02 -1.709242314100265503e-01 2.059793919324874878e-01 3.182123899459838867e-01 -3.605174124240875244e-01 -1.203632447868585587e-02 -1.458231359720230103e-01 -1.062554121017456055e-01 9.044868499040603638e-02 -1.248659193515777588e-01 2.036233991384506226e-01
-6.768630445003509521e-02 -1.845494471490383148e-02 1.392020285129547119e-02 9.912493079900741577e-02 2.302800863981246948e-02 -1.960619688034057617e-01 -6.954474747180938721e-02 -1.106892526149749756e-01 -1.106870397925376892e-01 2.371615022420883179e-01 2.454472929239273071e-01 -6.596557050943374634e-02 7.745760679244995117e-02 3.791898780036717653e-04 1.861878335475921631e-01 -4.087980985641479492e-01 8.328261971473693848e-02 2.638098783791065216e-02 -1.428511291742324829e-01 -1.925427913665771484e-01 -9.291798621416091919e-02 9.686493873596191406e-02 -1.790773421525955200e-01 3.891352564096450806e-02 2.008617371320724487e-01 -1.265560276806354523e-02 9.449182450771331787e-02 -2.896105647087097168e-01 2.990043759346008301e-01 -1.862052828073501587e-01 -2.000745534896850586e-01 4.171325862407684326e-01
-2.690610289573669434e-02 1.389349848031997681e-01 5.695566162467002869e-02 -8.822621405124664307e-02 -2.202139198780059814e-01 -2.993277460336685181e-02 6.973035633563995361e-02 -5.252738296985626221e-02 -3.467452526092529297e-01 1.067637950181961060e-01 -9.410994499921798706e-02 2.246370539069175720e-02 3.466281294822692871e-01 -1.567533314228057861e-01 -1.793202161788940430e-01 -2.734916843473911285e-02 3.497776687145233154e-01 1.855069771409034729e-02 -9.836586564779281616e-02 -2.910238504409790039e-01 -9.265289455652236938e-02 2.232460528612136841e-01 -2.692969739437103271e-01 2.299204319715499878e-01 2.685374207794666290e-02 -9.013105183839797974e-02 1.356710940599441528e-01 -1.797724217176437378e-01 4.633614048361778259e-02 1.566822826862335205e-01 9.199026972055435181e-02 3.126024603843688965e-01
2.387968450784683228e-01 1.149083748459815979e-01 5.948704201728105545e-04 8.156727254390716553e-02 -2.948167920112609863e-01 -1.044507697224617004e-01 3.062184341251850128e-02 -7.271419465541839600e-02 -1.501042246818542480e-01 7.080978900194168091e-02 2.112436294555664062e-01 2.238492667675018311e-01 -7.281051576137542725e-02 -1.055687293410301208e-01 -1.716675013303756714e-01 -1.719424128532409668e-01 1.541471928358078003e-01 1.042319685220718384e-01 -2.110028415918350220e-01 -1.258826106786727905e-01 -3.798967897891998291e-01 1.754767261445522308e-02 -8.252012729644775391e-02 2.896621525287628174e-01 1.820076704025268555e-01 -3.562165796756744385e-01 -2.109636664390563965e-01 -1.726853549480438232e-01 2.027953267097473145e-01 1.151136681437492371e-01 4.318627715110778809e-02 1.965459622442722321e-02
2.461792975664138794e-01 -6.897426396608352661e-02 -4.159101471304893494e-02 -7.679965347051620483e-02 -1.195558533072471619e-01 -1.915914118289947510e-01 -4.520883783698081970e-02 -7.275591045618057251e-02 -1.123099848628044128e-01 2.879150211811065674e-01 1.115531846880912781e-01 2.209638208150863647e-01 2.111264169216156006e-01 -9.089679270982742310e-02 -4.903177171945571899e-02 -3.932365775108337402e-01 5.211414769291877747e-02 2.662332653999328613e-01 -1.159522682428359985e-01 -1.582408696413040161e-01 -3.440291583538055420e-01 -6.488915532827377319e-02 -1.634346880018711090e-02 1.086462289094924927e-01 1.129799261689186096e-01 -1.962615400552749634e-01 -1.443327367305755615e-01 -2.451907992362976074e-01 -4.496485367417335510e-02 -1.542829126119613647e-01 -2.612713873386383057e-01 1.702302098274230957e-01
2.346032112836837769e-01 -5.974024906754493713e-02 -1.568222045898437500e-01 4.737189412117004395e-02 -1.470262110233306885e-01 9.264206886291503906e-02 2.703369781374931335e-02 1.184648089110851288e-02 -6.156574562191963196e-02 2.156127989292144775e-01 1.289210021495819092e-01 2.670485675334930420e-01 1.775314807891845703e-01 1.620625108480453491e-01 -1.352239698171615601e-01 -3.273635804653167725e-01 3.344109058380126953e-01 -2.386971935629844666e-02 4.880836606025695801e-02 1.082716658711433411e-01 -2.903651595115661621e-01 -8.817725628614425659e-02 -1.330287456512451172e-01 2.755567729473114014e-01 -6.752209365367889404e-02 -2.829729914665222168e-01 -1.612801998853683472e-01 -2.443029284477233887e-01 1.098636463284492493e-01 1.114654913544654846e-01 1.721682101488113403e-01 1.592175960540771484e-01
1.681166738271713257e-01 -3.056411631405353546e-03 1.382884532213211060e-01 3.729412257671356201e-01 1.891526877880096436e-01 -6.750357151031494141e-02 -1.776360161602497101e-02 2.678225934505462646e-02 -1.889319866895675659e-01 1.591869443655014038e-01 4.167498275637626648e-02 -9.807007014751434326e-02 -1.315958648920059204e-01 3.199188411235809326e-01 3.517175838351249695e-02 -2.702042274177074432e-02 2.022064775228500366e-01 2.321718782186508179e-01 -2.147570550441741943e-01 1.136863697320222855e-02 -3.145678937435150146e-01 -1.586306467652320862e-02 -3.145927786827087402e-01 -6.778842210769653320e-02 8.391387015581130981e-02 1.024582982063293457e-01 -2.021276056766510010e-01 -3.634911179542541504e-01 -8.655137568712234497e-02 1.448610574007034302e-01 4.322600550949573517e-03 1.237031519412994385e-01
2.236942797899246216e-01 -1.042871549725532532e-01 1.058988943696022034e-01 4.283593893051147461e-01 -2.238689512014389038e-01 2.366624474525451660e-01 6.204244494438171387e-02 -4.665247723460197449e-02 -4.555214941501617432e-01 3.896101415157318115e-01 -2.692968957126140594e-02 1.072602942585945129e-01 -5.557545274496078491e-02 4.102901741862297058e-02 -1.969830878078937531e-02 -2.421617507934570312e-01 2.211406826972961426e-02 -8.569833636283874512e-02 -5.240853130817413330e-02 4.736774787306785583e-02 1.242803037166595459e-01 9.702935814857482910e-02 4.598486796021461487e-02 2.718812227249145508e-01 1.377290207892656326e-02 -3.725532442331314087e-02 -5.366144329309463501e-02 -1.735759079456329346e-01 -1.923912763595581055e-02 5.787641555070877075e-02 6.543526053428649902e-02 2.014773637056350708e-01
5.080309510231018066e-02 7.083271443843841553e-02 1.352845877408981323e-01 2.901211082935333252e-01 -2.621049880981445312e-01 -2.993581444025039673e-02 1.180788725614547729e-01 2.562509775161743164e-01 -1.597559452056884766e-01 1.199486628174781799e-01 4.615914821624755859e-02 -1.531595885753631592e-01 -8.933356404304504395e-02 2.003301121294498444e-02 2.360803633928298950e-02 -4.156147241592407227e-01 1.375127434730529785e-01 6.696483492851257324e-02 -2.977637350559234619e-01 1.393027305603027344e-01 1.076574698090553284e-01 2.215730845928192139e-01 1.419756561517715454e-02 3.087342977523803711e-01 4.897471144795417786e-02 -9.171903133392333984e-02 1.417712867259979248e-01 -1.879745572805404663e-01 6.802213191986083984e-02 3.082033693790435791e-01 1.399275660514831543e-01 1.429966986179351807e-01
-6.748219579458236694e-02 9.314916282892227173e-02 1.413775235414505005e-01 3.358318805694580078e-01 9.128316491842269897e-02 -1.706705987453460693e-01 2.160620689392089844e-01 -1.222470179200172424e-01 -1.473741699010133743e-02 3.935563564300537109e-01 3.557255119085311890e-02 -1.078131943941116333e-01 2.308298498392105103e-01 3.495335578918457031e-02 1.371319442987442017e-01 -1.098672896623611450e-01 5.168564990162849426e-02 -1.535985469818115234e-01 1.661562919616699219e-02 7.178926467895507812e-02 -3.738094568252563477e-01 -1.120333597064018250e-01 -7.971353083848953247e-02 3.016318380832672119e-01 -2.951073460280895233e-02 5.933887884020805359e-02 -7.607385516166687012e-02 6.048985943198204041e-02 -2.493760883808135986e-01 2.144409716129302979e-01 -3.131951391696929932e-01 -1.095549948513507843e-02
3.033701777458190918e-01 -2.156041190028190613e-02 -1.204882338643074036e-01 3.775061368942260742e-01 -1.445455402135848999e-01 -1.922004520893096924e-01 1.097005307674407959e-01 3.962682932615280151e-02 -8.949583768844604492e-02 2.877303659915924072e-01 2.896210551261901855e-01 2.750341221690177917e-02 -9.780725836753845215e-02 -6.099579855799674988e-02 -3.005400300025939941e-02 4.398260265588760376e-02 3.537539765238761902e-02 7.735791802406311035e-02 1.198873370885848999e-01 -1.489679515361785889e-01 1.204080805182456970e-01 -3.340560942888259888e-02 -4.353662431240081787e-01 2.210546582937240601e-01 4.578533023595809937e-02 -1.924542933702468872e-01 2.724095247685909271e-02 -4.132310673594474792e-02 1.176492497324943542e-01 2.601527869701385498e-01 1.646839082241058350e-01 1.985591948032379150e-01
-1.492912322282791138e-02 -8.246721699833869934e-03 -6.674364209175109863e-02 -1.774871721863746643e-02 -2.755539417266845703e-01 -5.118476971983909607e-02 2.490266859531402588e-01 -1.594436913728713989e-01 -2.822027504444122314e-01 2.609008848667144775e-01 -1.011218726634979248e-01 1.816065981984138489e-02 1.125835254788398743e-01 6.873930990695953369e-02 2.695236913859844208e-02 -1.639295369386672974e-01 1.203003972768783569e-01 -6.007515359669923782e-03 -6.865406781435012817e-02 -1.169171258807182312e-01 -1.011834200471639633e-02 -6.887647509574890137e-02 8.738876134157180786e-02 2.564892172813415527e-01 5.471188202500343323e-02 -1.824942827224731445e-01 5.612969771027565002e-02 -4.071581363677978516e-01 4.102484285831451416e-01 3.364644944667816162e-01 1.658529341220855713e-01 1.685582846403121948e-02
2.419181615114212036e-01 3.218404483050107956e-03 9.363677352666854858e-02 1.396903395652770996e-01 -1.497810184955596924e-01 -1.949803344905376434e-02 7.497320324182510376e-02 -4.367352649569511414e-02 -1.014773845672607422e-01 -1.312316767871379852e-02 2.598046660423278809e-01 -5.723543092608451843e-02 1.418396532535552979e-01 2.542677819728851318e-01 4.718016833066940308e-02 -3.161539733409881592e-01 -3.538012206554412842e-01 -1.040140017867088318e-01 -3.292927742004394531e-01 4.111472144722938538e-02 -1.063213050365447998e-01 4.094224050641059875e-02 -3.466372936964035034e-02 -5.712122842669487000e-02 2.364626526832580566e-02 -2.719070613384246826e-01 1.143637346103787422e-03 -2.123724073171615601e-01 1.289192587137222290e-01 8.794987201690673828e-02 -3.369854986667633057e-01 3.058974444866180420e-01
2.197305113077163696e-02 5.517927184700965881e-02 -3.047316335141658783e-03 3.272584974765777588e-01 3.472626209259033203e-01 2.042157948017120361e-02 4.367364943027496338e-01 -1.109084337949752808e-01 -1.149001494050025940e-01 3.811641633510589600e-01 5.539372190833091736e-02 -2.490897923707962036e-01 -4.387982771731913090e-04 2.401286177337169647e-02 -1.793727725744247437e-01 -2.512625455856323242e-01 9.285321831703186035e-02 6.566374748945236206e-02 -8.194939792156219482e-02 7.448745518922805786e-02 -1.857130527496337891e-01 -1.010469719767570496e-01 -8.130296319723129272e-02 4.674055427312850952e-02 1.106438711285591125e-01 1.542056500911712646e-01 3.248681128025054932e-02 -1.824470758438110352e-01 -1.527278274297714233e-01 2.693232335150241852e-02 -1.548908203840255737e-01 2.207542806863784790e-01
2.234368920326232910e-01 4.819625616073608398e-02 -6.648910045623779297e-02 -1.170213520526885986e-01 -2.717875540256500244e-01 -1.100142821669578552e-01 3.658853471279144287e-02 -2.126582115888595581e-01 2.707670815289020538e-02 -1.190190687775611877e-01 2.941201329231262207e-01 -4.153173044323921204e-02 3.028627038002014160e-01 -1.367829591035842896e-01 8.810567110776901245e-02 -1.197669431567192078e-01 2.381552010774612427e-01 1.337791979312896729e-01 -2.561249136924743652e-01 -2.230198681354522705e-01 -2.364462316036224365e-01 1.157191954553127289e-02 -1.612304896116256714e-01 2.098188921809196472e-02 3.736592531204223633e-01 -5.984526500105857849e-02 -1.916368156671524048e-01 -8.880002051591873169e-02 -2.794895693659782410e-02 2.391973733901977539e-01 -1.619185209274291992e-01 1.302931904792785645e-01
2.178912907838821411e-01 -1.206269040703773499e-01 -1.513526588678359985e-02 1.582047194242477417e-01 -1.334213316440582275e-01 -4.336863756179809570e-02 3.806782960891723633e-01 -2.528546750545501709e-01 -1.365957111120223999e-01 2.572966925799846649e-02 2.345122843980789185e-01 -8.144949376583099365e-02 -3.142832219600677490e-02 1.635421812534332275e-02 1.171190291643142700e-03 4.038298502564430237e-02 1.529699563980102539e-01 5.357270687818527222e-02 -2.134897373616695404e-02 -3.610995784401893616e-02 -4.143653810024261475e-01 -1.761781610548496246e-02 -9.471534937620162964e-02 2.376050353050231934e-01 -8.153058588504791260e-02 1.290679872035980225e-01 1.047619208693504333e-01 7.239902764558792114e-02 2.106954902410507202e-01 3.796570301055908203e-01 -3.153450191020965576e-01 8.591167628765106201e-02
1.425984799861907959e-01 -3.268614038825035095e-02 -2.726562619209289551e-01 1.239631995558738708e-01 -4.237397760152816772e-02 -2.061724103987216949e-02 4.454405605792999268e-02 -3.867880403995513916e-01 -1.266868263483047485e-01 7.137734442949295044e-02 1.544453799724578857e-01 -1.582037657499313354e-01 1.621606647968292236e-01 -3.953029960393905640e-02 -1.824335753917694092e-01 -3.309105336666107178e-01 -6.220169365406036377e-02 2.883726060390472412e-01 1.241896376013755798e-01 -7.421942055225372314e-02 -1.420268714427947998e-01 -4.529305174946784973e-02 -1.768461316823959351e-01 2.082074582576751709e-01 -6.067844107747077942e-02 9.177294373512268066e-02 2.273894101381301880e-02 -9.452823549509048462e-02 1.189147084951400757e-01 3.799340128898620605e-01 -2.914933264255523682e-01 1.568042784929275513e-01
2.354485541582107544e-01 -1.627822816371917725e-01 -3.246001303195953369e-01 -3.749902360141277313e-03 -1.451381891965866089e-01 -1.451078504323959351e-01 -8.236568421125411987e-02 -5.180198699235916138e-02 -1.721451133489608765e-01 1.278252452611923218e-01 -5.455537140369415283e-02 2.763215005397796631e-01 5.967232212424278259e-02 9.730410575866699219e-02 -1.932359337806701660e-01 -3.463035225868225098e-01 1.452095806598663330e-01 2.504710853099822998e-01 -2.480029501020908356e-02 1.516671571880578995e-02 -1.055761277675628662e-01 6.676728278398513794e-02 -2.043225616216659546e-01 4.562159776687622070e-01 -2.264386266469955444e-01 -1.205994263291358948e-01 -5.155416205525398254e-02 -4.629380628466606140e-02 -1.319173425436019897e-01 2.436836063861846924e-02 -3.232915699481964111e-02 1.602714508771896362e-01
4.335147887468338013e-02 2.639148533344268799e-01 -2.991441488265991211e-01 2.838253080844879150e-01 -1.671277582645416260e-01 -2.052937895059585571e-01 1.019580513238906860e-01 -5.183506757020950317e-02 -1.272090077400207520e-01 1.663226485252380371e-01 -1.196592971682548523e-01 -2.136490941047668457e-01 -1.145035326480865479e-01 1.356424838304519653e-01 -1.212146133184432983e-02 -1.475394666194915771e-01 2.365466356277465820e-01 -7.581051439046859741e-02 -2.631114423274993896e-01 -1.442347466945648193e-01 7.007929962128400803e-03 -4.173404350876808167e-02 -7.913707941770553589e-02 2.277709096670150757e-01 -3.970182314515113831e-02 -1.327911913394927979e-01 1.533108502626419067e-01 -3.036334216594696045e-01 2.582017183303833008e-01 3.952499479055404663e-02 2.322880625724792480e-01 2.219699025154113770e-01
4.323318600654602051e-01 -1.878701448440551758e-01 -1.362674385309219360e-01 2.422278672456741333e-01 1.599125117063522339e-01 -2.456472367048263550e-01 1.589965373277664185e-01 -8.627463132143020630e-02 -3.226549327373504639e-01 2.588836289942264557e-02 -4.806157946586608887e-02 1.490194499492645264e-01 2.791188061237335205e-01 -1.679390966892242432e-01 2.161691933870315552e-01 -1.221133992075920105e-01 -2.465164661407470703e-02 4.174073040485382080e-02 -8.848498016595840454e-02 -7.785283029079437256e-02 -7.628959417343139648e-02 5.091647058725357056e-02 -1.171468719840049744e-01 2.917688786983489990e-01 -2.011216059327125549e-02 3.638337925076484680e-02 -2.175268530845642090e-01 4.967940971255302429e-03 -3.723775222897529602e-02 1.620642393827438354e-01 2.266909182071685791e-01 1.823500841856002808e-01
-7.114633917808532715e-02 2.901422381401062012e-01 -1.092415302991867065e-03 1.953469365835189819e-01 -3.390035927295684814e-01 9.846888482570648193e-02 -7.834377139806747437e-02 1.191935408860445023e-02 -3.038747608661651611e-01 -1.180166378617286682e-03 3.335688114166259766e-01 -2.762274444103240967e-02 -2.942012064158916473e-02 8.449222147464752197e-02 -1.196651235222816467e-01 -2.643410265445709229e-01 1.381992846727371216e-01 -2.248667776584625244e-01 -2.196056991815567017e-01 -1.795494407415390015e-01 -2.729677855968475342e-01 1.597274094820022583e-01 -6.342618167400360107e-02 1.152370646595954895e-01 -3.901892900466918945e-02 -1.941673308610916138e-01 -3.900191187858581543e-02 -2.534648478031158447e-01 8.955258131027221680e-02 1.364759951829910278e-01 1.313307136297225952e-01 1.696590185165405273e-01
2.515256106853485107e-01 2.237661182880401611e-01 2.528743445873260498e-02 1.472670733928680420e-01 4.116362892091274261e-03 -1.088597401976585388e-01 2.914686203002929688e-01 -2.005317211151123047e-01 -6.016048043966293335e-02 1.559744626283645630e-01 1.948332190513610840e-01 -3.979986533522605896e-02 2.236603796482086182e-01 9.848547726869583130e-02 -2.042841464281082153e-01 4.370184987783432007e-02 -2.227444574236869812e-02 -7.511138916015625000e-02 1.575168669223785400e-01 -1.136854439973831177e-01 -3.662321865558624268e-01 -6.717354059219360352e-02 -1.052661091089248657e-01 1.837019622325897217e-01 -3.937331587076187134e-02 -1.849898509681224823e-02 1.537595987319946289e-01 1.000968068838119507e-01 1.982284635305404663e-01 2.380929142236709595e-01 -3.695299923419952393e-01 2.470165938138961792e-01
1.780806481838226318e-01 -2.328559942543506622e-02 1.379360109567642212e-01 6.965955346822738647e-02 -7.485000789165496826e-02 5.826743319630622864e-03 2.567813694477081299e-01 -6.908147782087326050e-02 -1.521925926208496094e-01 9.594395011663436890e-02 2.938716411590576172e-01 3.393144905567169189e-02 -6.235896423459053040e-02 2.033731192350387573e-01 -7.955700904130935669e-02 -3.473345339298248291e-01 3.556528389453887939e-01 -8.393611013889312744e-02 2.140534669160842896e-02 4.564039409160614014e-02 -1.980353146791458130e-01 2.943215966224670410e-01 -3.094543218612670898e-01 9.344819933176040649e-02 9.537978470325469971e-02 -3.063637316226959229e-01 -4.675694927573204041e-02 -2.935763448476791382e-02 1.001962274312973022e-01 6.886550039052963257e-02 2.276302725076675415e-01 1.908053457736968994e-01
2.102609127759933472e-01 2.703355439007282257e-02 1.763812825083732605e-02 9.966065734624862671e-02 7.128132134675979614e-02 -7.690829038619995117e-02 3.908528685569763184e-01 9.585014730691909790e-02 -3.701823651790618896e-01 3.343004584312438965e-01 1.998995095491409302e-01 -1.461614668369293213e-02 2.335859090089797974e-02 -2.214591950178146362e-02 9.784685820341110229e-02 -1.473732888698577881e-01 2.366878241300582886e-01 8.862743154168128967e-03 3.381580486893653870e-02 2.630973756313323975e-01 -1.538470536470413208e-01 2.375519424676895142e-01 -8.686863631010055542e-02 9.366078674793243408e-02 2.911431193351745605e-01 -1.943091303110122681e-01 6.169202551245689392e-02 2.971584536135196686e-02 -1.299607008695602417e-01 -2.784874849021434784e-02 2.298888117074966431e-01 1.731111854314804077e-01
-5.668023228645324707e-02 2.152245193719863892e-01 2.179057449102401733e-01 9.890472143888473511e-02 -1.090731471776962280e-01 -2.321099042892456055e-01 3.782203793525695801e-01 -3.409522771835327148e-01 4.734964668750762939e-02 9.242817759513854980e-02 1.652308106422424316e-01 1.466518342494964600e-01 -1.468430389650166035e-03 -4.973199218511581421e-02 2.890643477439880371e-01 -1.614441275596618652e-01 1.010336577892303467e-01 -1.107196062803268433e-01 -3.769784420728683472e-02 -1.732013076543807983e-01 -1.469228267669677734e-01 9.049583226442337036e-02 7.739650458097457886e-02 1.301259845495223999e-01 2.787547111511230469e-01 -2.169270068407058716e-01 -2.264478057622909546e-01 -1.669779717922210693e-01 1.959944376721978188e-03 2.104228362441062927e-02 -1.570781767368316650e-01 2.465998828411102295e-01
1.450244635343551636e-01 2.217539958655834198e-02 -4.501329362392425537e-01 8.919421583414077759e-02 -7.561028748750686646e-02 -1.293559931218624115e-02 -1.966771483421325684e-02 -3.172951936721801758e-02 -1.755256019532680511e-02 1.505027562379837036e-01 1.175009086728096008e-01 -2.217181771993637085e-01 -2.225185371935367584e-02 6.842873245477676392e-02 1.749596148729324341e-01 -7.464811950922012329e-02 -1.292446851730346680e-01 -1.750612705945968628e-01 -3.012386262416839600e-01 -2.300941199064254761e-01 -2.011758834123611450e-01 4.008196294307708740e-01 -9.732573479413986206e-02 1.650278717279434204e-01 -1.322985142469406128e-01 -1.834159642457962036e-01 8.309691399335861206e-02 -1.860587149858474731e-01 -2.361525446176528931e-01 1.309464275836944580e-01 6.477108597755432129e-02 1.862443089485168457e-01
8.481096476316452026e-02 -3.903537392616271973e-01 -1.671966910362243652e-01 1.357583850622177124e-01 2.277716845273971558e-01 -7.797807455062866211e-02 3.186070024967193604e-01 -1.124130785465240479e-01 -3.439633846282958984e-01 9.113878011703491211e-02 2.635177671909332275e-01 3.547420958057045937e-03 1.204642001539468765e-03 1.551012396812438965e-01 -1.572242528200149536e-01 7.035508751869201660e-02 1.420264244079589844e-01 1.904926002025604248e-01 -6.718177348375320435e-02 8.425090461969375610e-02 -1.049805879592895508e-01 4.841947555541992188e-02 -1.917272061109542847e-01 1.717562824487686157e-01 2.194752730429172516e-02 -1.832782924175262451e-01 -1.390595585107803345e-01 -3.979830071330070496e-03 -2.642902135848999023e-01 1.326171159744262695e-01 -5.589819978922605515e-03 2.890508174896240234e-01
1.699897646903991699e-01 1.247978284955024719e-01 -1.348009109497070312e-01 2.011964321136474609e-01 1.271121054887771606e-01 -4.453557729721069336e-02 1.571368128061294556e-01 -1.545205991715192795e-02 -2.368213087320327759e-01 2.630475163459777832e-01 -7.697228342294692993e-02 -1.900861114263534546e-01 -1.358819156885147095e-01 8.895116299390792847e-02 8.160947263240814209e-02 -5.392651632428169250e-02 1.356880515813827515e-01 7.010702043771743774e-02 -3.976210355758666992e-01 1.516703367233276367e-01 -1.098574995994567871e-01 -1.217597946524620056e-01 3.899009525775909424e-02 1.552204787731170654e-01 1.988403052091598511e-01 6.465210765600204468e-02 1.583647429943084717e-01 -2.080166339874267578e-01 -2.258424460887908936e-01 1.229478195309638977e-01 -1.653026044368743896e-01 4.336725175380706787e-01
1.710727810859680176e-01 1.323644816875457764e-01 -1.644755154848098755e-01 -4.780391603708267212e-02 1.174539327621459961e-01 -2.742969393730163574e-01 3.634724318981170654e-01 -2.967952191829681396e-01 -1.092824563384056091e-01 -9.221757203340530396e-02 3.669223189353942871e-02 -3.034408688545227051e-01 6.641806662082672119e-02 8.109956234693527222e-02 2.618239820003509521e-02 -3.741971403360366821e-02 1.888680309057235718e-01 -4.379202425479888916e-02 -9.055671840906143188e-02 2.477558106184005737e-01 -1.429510265588760376e-01 -7.870794087648391724e-02 -3.338260054588317871e-01 2.465960234403610229e-01 2.518918365240097046e-02 6.681318581104278564e-02 -3.285408616065979004e-01 -6.212056428194046021e-02 1.098780184984207153e-01 -5.897123366594314575e-03 -4.520994424819946289e-02 2.249415665864944458e-01
2.401650249958038330e-01 5.867193266749382019e-02 -4.945025220513343811e-02 1.527782976627349854e-01 -3.696292638778686523e-01 -8.882977813482284546e-02 2.791075408458709717e-02 -1.499511748552322388e-01 -7.783454656600952148e-02 -9.542149305343627930e-02 -4.452888667583465576e-02 3.591288998723030090e-02 1.533974111080169678e-01 1.807601153850555420e-01 2.867208719253540039e-01 -2.580032944679260254e-01 1.109959259629249573e-01 -2.226333133876323700e-02 -3.693180382251739502e-01 -1.835112720727920532e-01 -6.848837435245513916e-02 -5.981153622269630432e-02 1.678626686334609985e-01 2.583164572715759277e-01 2.442181855440139771e-01 1.090674195438623428e-02 -1.494150012731552124e-01 3.323763236403465271e-02 -1.865985095500946045e-01 1.253411471843719482e-01 -2.422515898942947388e-01 2.083934098482131958e-01
1.538849025964736938e-01 1.602984368801116943e-01 1.673010289669036865e-01 1.913764327764511108e-01 -1.105502098798751831e-01 1.579051464796066284e-01 -1.869117021560668945e-01 -1.460687220096588135e-01 -1.740978658199310303e-01 5.674809813499450684e-01 1.851075291633605957e-01 -4.298064112663269043e-02 1.008900925517082214e-01 -5.721824709326028824e-03 -1.514555066823959351e-01 -2.781550884246826172e-01 7.849290966987609863e-02 1.280601322650909424e-01 -1.651300042867660522e-01 -7.178425043821334839e-02 -7.162596285343170166e-02 2.059497311711311340e-02 -2.327602505683898926e-01 1.183477491140365601e-01 -1.280855089426040649e-01 -2.615160048007965088e-01 6.465966813266277313e-03 -6.878907978534698486e-02 8.850964903831481934e-02 -9.905463457107543945e-02 -1.350777298212051392e-01 1.985518485307693481e-01
2.091430425643920898e-01 6.902910023927688599e-02 -3.266796171665191650e-01 1.183816716074943542e-01 1.029816567897796631e-01 1.553830951452255249e-01 2.125279605388641357e-01 5.543008074164390564e-02 -6.150406226515769958e-02 -2.187084406614303589e-02 1.637257635593414307e-01 -2.592036500573158264e-02 9.977415949106216431e-02 -9.535650908946990967e-02 6.266777403652667999e-03 -4.762721955776214600e-01 1.685499995946884155e-01 1.236186176538467407e-01 -4.320168197154998779e-01 1.216064393520355225e-02 -7.057248055934906006e-02 1.287948638200759888e-01 -4.399559274315834045e-02 1.989552825689315796e-01 -4.835056886076927185e-02 -1.393971145153045654e-01 -9.515920281410217285e-02 9.509521722793579102e-02 -1.681594736874103546e-02 -2.434926927089691162e-01 -4.653096664696931839e-03 2.776403725147247314e-01
1.614852696657180786e-01 2.439024597406387329e-01 -8.523879200220108032e-02 1.680414229631423950e-01 -1.717046648263931274e-02 3.781488165259361267e-02 1.209938600659370422e-01 4.282576590776443481e-02 -3.188985288143157959e-01 -2.340135723352432251e-01 1.934737265110015869e-01 8.226351439952850342e-02 1.321316659450531006e-01 5.023030936717987061e-02 1.150819808244705200e-01 -3.427186235785484314e-02 -2.038305066525936127e-02 1.088266372680664062e-01 -4.981797039508819580e-01 -1.342083364725112915e-01 6.050571426749229431e-02 6.148592010140419006e-02 -2.864820323884487152e-02 1.576953530311584473e-01 -9.112825989723205566e-02 -1.227262839674949646e-01 1.630097776651382446e-01 -3.134125173091888428e-01 7.508724182844161987e-02 1.531900018453598022e-01 2.482265830039978027e-01 2.742317318916320801e-01
3.006913363933563232e-01 -1.368206292390823364e-01 -2.641079425811767578e-01 1.052442267537117004e-01 -2.485634386539459229e-01 -4.275156185030937195e-02 -1.289608143270015717e-02 -8.459761738777160645e-02 -2.853639721870422363e-01 1.787642948329448700e-02 1.150884926319122314e-01 -2.459072880446910858e-02 -1.214815750718116760e-01 -2.047142386436462402e-01 2.397449016571044922e-01 -1.129310876131057739e-01 2.142800390720367432e-02 -3.211928009986877441e-01 -3.463794291019439697e-01 -3.670168668031692505e-02 -1.815192997455596924e-01 -8.190206438302993774e-02 3.056559339165687561e-02 2.584487795829772949e-01 3.432829398661851883e-03 5.556875467300415039e-02 -8.571626245975494385e-02 -2.308569252490997314e-01 -1.335831731557846069e-01 -2.846482023596763611e-02 -1.742271333932876587e-01 2.674195170402526855e-01
1.043176725506782532e-01 2.173261493444442749e-01 -2.567229866981506348e-01 9.316174685955047607e-02 -1.626883745193481445e-01 -1.228287592530250549e-01 2.114451229572296143e-01 -2.543821930885314941e-01 -1.340418308973312378e-01 -5.885534733533859253e-02 1.961865425109863281e-01 -1.039635092020034790e-01 1.298686265945434570e-01 7.421856373548507690e-02 -6.492470949888229370e-02 -1.820026487112045288e-01 1.289697587490081787e-01 1.242418959736824036e-02 9.927844256162643433e-02 -1.443501859903335571e-01 -2.853492200374603271e-01 -8.075913786888122559e-02 2.810370363295078278e-02 4.197627305984497070e-03 5.597356334328651428e-02 -1.401640921831130981e-01 2.598018050193786621e-01 3.396836295723915100e-02 3.045651614665985107e-01 2.917063236236572266e-01 -4.048091769218444824e-01 1.284409761428833008e-01
2.752619087696075439e-01 -6.634374707937240601e-02 4.050793126225471497e-02 8.915017358958721161e-03 -2.284961640834808350e-01 -2.441495954990386963e-01 2.980047464370727539e-01 7.478918996639549732e-04 -2.040517628192901611e-01 2.405797541141510010e-01 3.637703601270914078e-03 9.097013622522354126e-02 1.626794189214706421e-01 -5.839052051305770874e-02 6.605230271816253662e-02 -2.835000492632389069e-02 -4.960854351520538330e-02 -7.889208197593688965e-02 1.312279701232910156e-02 -9.105744957923889160e-02 -4.111003279685974121e-01 1.408375799655914307e-01 1.127018406987190247e-01 2.982730269432067871e-01 -4.592054337263107300e-02 -2.451958805322647095e-01 -1.430908441543579102e-01 1.938639432191848755e-01 -8.813754469156265259e-02 -1.340174376964569092e-01 6.040575727820396423e-02 3.425132632255554199e-01
1.004784330725669861e-01 6.869600713253021240e-02 -1.826574951410293579e-01 4.072036445140838623e-01 8.996114134788513184e-02 1.626529097557067871e-01 1.109848469495773315e-01 -1.649127155542373657e-01 -2.414729297161102295e-01 1.385147124528884888e-01 1.632929444313049316e-01 -1.237806305289268494e-01 2.708701491355895996e-01 1.760014295578002930e-01 -9.904479980468750000e-02 -2.688942849636077881e-01 2.836663834750652313e-02 2.841200446709990501e-03 1.483034491539001465e-01 -9.981483221054077148e-02 -3.455332517623901367e-01 1.261231303215026855e-01 2.336360700428485870e-02 2.540229558944702148e-01 -1.445810794830322266e-01 2.739170193672180176e-01 1.078938692808151245e-01 1.541448533535003662e-01 -4.902751371264457703e-02 -1.138554066419601440e-01 -1.565078943967819214e-01 4.074266180396080017e-02
5.336083471775054932e-02 5.875372514128684998e-02 -2.784333378076553345e-02 -6.658621877431869507e-02 -2.484300136566162109e-01 -5.793048068881034851e-02 6.210773065686225891e-02 -1.519073396921157837e-01 -1.001882851123809814e-01 1.067386195063591003e-01 4.581869021058082581e-02 4.727890715003013611e-02 1.695886552333831787e-01 1.748154908418655396e-01 -8.495330065488815308e-02 -2.468703240156173706e-01 -8.180896192789077759e-02 -1.364911943674087524e-01 -1.002062633633613586e-01 -5.522888526320457458e-02 -4.444470405578613281e-01 2.946997880935668945e-01 6.629552692174911499e-02 -1.462341868318617344e-03 2.170836925506591797e-01 -1.020495295524597168e-01 -3.569690585136413574e-01 -1.450584977865219116e-01 -1.020324006676673889e-01 5.441669374704360962e-02 -3.900183737277984619e-01 2.110687643289566040e-01
-5.737871397286653519e-03 1.098620742559432983e-01 -1.585140526294708252e-01 2.640565037727355957e-01 -4.629791378974914551e-01 -1.723992377519607544e-01 2.728978693485260010e-01 -3.788757920265197754e-01 2.011375688016414642e-02 1.598620116710662842e-01 1.539253443479537964e-01 -5.742854997515678406e-02 1.872765272855758667e-01 -1.048535704612731934e-01 -5.549443140625953674e-02 -1.366292536258697510e-01 1.607767790555953979e-01 -2.054209820926189423e-02 -1.166028901934623718e-01 -1.913772225379943848e-01 -4.968716576695442200e-02 7.534388452768325806e-03 3.489177301526069641e-02 -1.089420616626739502e-01 1.846071891486644745e-02 -3.423276823014020920e-03 -1.057647317647933960e-01 -5.814740061759948730e-02 2.204337157309055328e-02 -1.968916356563568115e-01 2.051959037780761719e-01 3.490085601806640625e-01
2.582166790962219238e-01 -7.361888885498046875e-02 -1.072280555963516235e-01 2.744582295417785645e-01 8.113236725330352783e-02 -1.907654702663421631e-01 4.318088293075561523e-01 -3.351681232452392578e-01 -2.766921184957027435e-02 2.296933233737945557e-01 8.698572218418121338e-02 -2.262357622385025024e-01 1.737461388111114502e-01 2.135879248380661011e-01 1.578335762023925781e-01 -2.897758483886718750e-01 -2.816964127123355865e-02 -8.906030654907226562e-02 -1.333444267511367798e-01 -3.627853468060493469e-02 -5.950314458459615707e-03 -2.268154472112655640e-01 -1.329036355018615723e-01 6.712108105421066284e-02 7.860564440488815308e-02 5.698538850992918015e-03 2.514396905899047852e-01 -6.445313990116119385e-02 -6.040874496102333069e-02 -1.015963181853294373e-01 1.070409715175628662e-01 4.311012476682662964e-02
1.726929247379302979e-01 -5.223382264375686646e-02 -1.815235428512096405e-02 2.420974895358085632e-02 -2.060174345970153809e-01 -2.694506645202636719e-01 1.647228151559829712e-01 6.249484419822692871e-02 -1.722049415111541748e-01 8.258640021085739136e-02 6.365189701318740845e-02 3.826855681836605072e-03 1.503006517887115479e-01 -8.232197910547256470e-02 1.198749430477619171e-02 -1.478321105241775513e-01 -7.760487496852874756e-02 -8.807589113712310791e-02 -2.042784839868545532e-01 -2.521258294582366943e-01 -2.205828130245208740e-01 -6.022599525749683380e-03 2.837949432432651520e-02 2.364185154438018799e-01 4.033318459987640381e-01 -5.172590538859367371e-02 -2.303527593612670898e-01 -1.696797758340835571e-01 -2.844752669334411621e-01 3.129858970642089844e-01 -2.447439134120941162e-01 1.344609856605529785e-01
-1.640008687973022461e-01 1.050645187497138977e-01 1.138586699962615967e-01 9.818042069673538208e-02 1.020492762327194214e-01 -9.837824106216430664e-02 1.551313549280166626e-01 -1.573828049004077911e-02 -2.755706608295440674e-01 -4.411233961582183838e-02 -1.056248098611831665e-01 -1.304472088813781738e-01 -7.859507203102111816e-02 1.657266914844512939e-01 -8.120290189981460571e-02 -3.095177002251148224e-02 2.668891660869121552e-02 1.827113777399063110e-01 -2.268649637699127197e-02 -3.018371760845184326e-01 -9.676744043827056885e-02 3.235821425914764404e-01 -2.782440185546875000e-01 2.331175953149795532e-01 1.550991535186767578e-01 -1.798864006996154785e-01 -2.984144724905490875e-03 -4.939233064651489258e-01 -9.483816474676132202e-02 1.526113003492355347e-01 -2.191066741943359375e-02 2.076204568147659302e-01
1.296455711126327515e-01 2.274780906736850739e-02 -2.196773737668991089e-01 1.608667224645614624e-01 5.373008176684379578e-02 -1.251971274614334106e-01 3.308342993259429932e-01 -3.456919193267822266e-01 -1.552530676126480103e-01 8.270908892154693604e-02 1.005614846944808960e-01 -2.241811603307723999e-01 2.516998648643493652e-01 1.110050156712532043e-01 -1.504469364881515503e-01 -1.363483071327209473e-01 -1.274475604295730591e-01 2.811755239963531494e-01 -3.681280091404914856e-02 -1.386220008134841919e-01 -2.831852138042449951e-01 -1.846219003200531006e-01 -1.420050114393234253e-01 9.080054610967636108e-02 -3.463032469153404236e-02 -1.011562198400497437e-01 -2.507688477635383606e-02 9.185354411602020264e-02 2.904574871063232422e-01 2.898018956184387207e-01 -5.090494826436042786e-02 5.297016724944114685e-02
-4.407343268394470215e-02 -4.387018084526062012e-02 -7.971386611461639404e-02 -4.919075593352317810e-02 -8.494769036769866943e-02 -1.432127505540847778e-01 2.171482890844345093e-01 1.272777616977691650e-01 -2.616963088512420654e-01 -1.600979268550872803e-02 6.065955758094787598e-02 2.894110418856143951e-02 2.200524061918258667e-01 1.642542779445648193e-01 1.739892363548278809e-01 -2.619670331478118896e-01 4.151428639888763428e-01 5.138843506574630737e-02 -3.527678847312927246e-01 -1.067316085100173950e-01 -4.702881723642349243e-02 1.384143531322479248e-01 -9.322450496256351471e-03 1.968480050563812256e-01 -6.318158656358718872e-02 2.128383703529834747e-02 1.093772575259208679e-01 1.994087994098663330e-01 -1.985688656568527222e-01 5.572510883212089539e-02 -1.646545529365539551e-01 3.897106349468231201e-01
3.825279697775840759e-02 9.460553526878356934e-02 -1.728078871965408325e-01 2.226794511079788208e-01 1.233952492475509644e-01 -7.263895869255065918e-02 1.164833009243011475e-01 1.349764019250869751e-01 -2.977688312530517578e-01 1.753579378128051758e-01 2.503380877897143364e-03 -1.640222817659378052e-01 3.774855658411979675e-02 4.960451647639274597e-02 1.303258389234542847e-01 -3.631675988435745239e-02 1.902244389057159424e-01 -7.866643369197845459e-02 -2.192548066377639771e-01 1.870614588260650635e-01 -2.362577617168426514e-01 8.112354576587677002e-02 -4.286494478583335876e-02 1.280679255723953247e-01 1.154427081346511841e-01 9.362196922302246094e-02 2.747393846511840820e-01 -1.698391884565353394e-01 -2.898944914340972900e-01 8.426088094711303711e-02 -8.743876218795776367e-02 5.079894065856933594e-01
2.714774012565612793e-01 -2.413405179977416992e-01 -1.324944049119949341e-01 2.096598446369171143e-01 6.776560842990875244e-02 -2.542884945869445801e-01 1.246857941150665283e-01 -9.048192948102951050e-02 -1.608561575412750244e-01 -6.582643836736679077e-02 -1.418285369873046875e-01 -1.878755986690521240e-01 7.487710565328598022e-02 1.227096095681190491e-01 1.080897822976112366e-01 4.254573490470647812e-03 2.468368411064147949e-01 1.533134281635284424e-01 -4.531113803386688232e-02 2.427667081356048584e-01 -3.043784797191619873e-01 2.135700136423110962e-01 -1.812561787664890289e-02 2.914139628410339355e-01 2.752907872200012207e-01 -1.065563559532165527e-01 -1.889345645904541016e-01 -2.648120522499084473e-01 8.332645520567893982e-03 -6.118284072726964951e-03 -1.832013130187988281e-01 2.552476013079285622e-03
-5.621042102575302124e-03 1.463546305894851685e-01 -1.698369085788726807e-01 4.169735312461853027e-01 9.257239848375320435e-02 1.793790422379970551e-02 3.203158378601074219e-01 -1.563363671302795410e-01 -3.100439161062240601e-02 3.910528421401977539e-01 -7.484681904315948486e-02 -6.111652776598930359e-02 2.707557678222656250e-01 5.430493876338005066e-02 3.092784881591796875e-01 -1.008176282048225403e-01 -3.999739885330200195e-02 1.584306955337524414e-01 3.312288224697113037e-02 -7.900961488485336304e-02 -1.380639523267745972e-02 1.587834954261779785e-01 2.336563728749752045e-02 3.676251471042633057e-01 1.139113456010818481e-01 -4.054746031761169434e-02 1.716787666082382202e-01 6.187628209590911865e-02 -4.336450994014739990e-02 -5.761321261525154114e-02 -1.330513954162597656e-01 1.692490279674530029e-01
2.169171124696731567e-01 3.376409178599715233e-03 -2.926937639713287354e-01 2.043547332286834717e-01 7.273004204034805298e-02 -3.307672590017318726e-02 1.910689324140548706e-01 -2.550582885742187500e-01 -9.390490502119064331e-02 1.140041276812553406e-01 1.655069887638092041e-01 -4.268181044608354568e-03 1.759206950664520264e-01 4.239188134670257568e-02 -2.061873078346252441e-01 -2.802587747573852539e-01 -3.459215909242630005e-02 3.723346292972564697e-01 1.151389554142951965e-01 -1.015211418271064758e-01 -2.304241210222244263e-01 -5.126103386282920837e-02 -1.117871254682540894e-01 3.632874786853790283e-02 -7.780051976442337036e-02 -2.080773748457431793e-02 5.017150193452835083e-02 -1.179539561271667480e-01 1.717613637447357178e-01 2.553887069225311279e-01 -3.684565722942352295e-01 1.679167151451110840e-01
1.587136983871459961e-01 -7.300003618001937866e-02 -1.434961557388305664e-01 -1.500222533941268921e-01 5.184240639209747314e-02 3.820768743753433228e-02 3.559073507785797119e-01 1.167923095636069775e-03 -3.115267679095268250e-02 1.369297206401824951e-01 -1.605795323848724365e-02 3.539622947573661804e-02 -9.844923391938209534e-03 -1.666866987943649292e-01 1.235260218381881714e-01 -9.878852218389511108e-02 6.191157549619674683e-02 -1.845801323652267456e-01 -2.543100118637084961e-01 3.108143992722034454e-02 -1.802804619073867798e-01 1.248111054301261902e-01 -2.031547874212265015e-01 1.834793686866760254e-01 -1.706219166517257690e-01 -1.283999979496002197e-01 -3.388387560844421387e-01 -3.924328684806823730e-01 -1.255924701690673828e-01 2.899044454097747803e-01 1.047646552324295044e-01 2.639482915401458740e-01
-5.947356112301349640e-04 4.853079468011856079e-02 -2.106789499521255493e-01 1.290606260299682617e-01 -9.947176277637481689e-02 -2.630932927131652832e-01 -4.957194998860359192e-02 -2.013830989599227905e-01 -6.608296930789947510e-02 2.014955133199691772e-01 2.010543793439865112e-01 -1.583915501832962036e-01 -3.589072823524475098e-02 3.248847648501396179e-02 -1.949349045753479004e-01 -3.799610733985900879e-01 2.262446880340576172e-01 1.426794528961181641e-01 -2.705058753490447998e-01 -2.177476286888122559e-01 -3.428246378898620605e-01 -1.371570229530334473e-01 2.694302611052989960e-02 1.014266312122344971e-01 3.706673905253410339e-02 -8.936561644077301025e-02 3.701857104897499084e-02 3.210262954235076904e-02 -3.070952594280242920e-01 -2.164877206087112427e-01 6.358861923217773438e-02 1.510647088289260864e-01
2.398845106363296509e-01 -3.772150352597236633e-02 -1.962731778621673584e-01 -3.792354604229331017e-03 8.810010738670825958e-03 -1.543318182229995728e-01 -6.013279035687446594e-02 -1.917521804571151733e-01 1.516175717115402222e-01 -3.361669555306434631e-02 2.436291575431823730e-01 9.437736123800277710e-02 2.207901179790496826e-01 1.655728965997695923e-01 3.812789916992187500e-02 -4.782246053218841553e-01 7.618726789951324463e-02 6.246302276849746704e-02 -8.446373045444488525e-02 -1.931095123291015625e-01 -9.902123361825942993e-03 2.639455199241638184e-01 -1.966602504253387451e-01 1.375972181558609009e-01 2.441656142473220825e-01 3.625791287049651146e-03 -6.927151232957839966e-02 -3.572081625461578369e-01 -5.431994795799255371e-02 1.535403430461883545e-01 -9.230299293994903564e-02 1.759042739868164062e-01
2.272655516862869263e-01 1.070966497063636780e-01 5.966251250356435776e-03 2.606471069157123566e-02 -4.661494120955467224e-02 -1.105286255478858948e-01 -7.335102558135986328e-02 -2.250823676586151123e-01 2.129451483488082886e-01 1.217233538627624512e-01 1.599573493003845215e-01 2.519549429416656494e-02 1.280844360589981079e-01 -5.965826660394668579e-02 -3.405992640182375908e-03 -2.512347102165222168e-01 1.808750480413436890e-01 2.711440250277519226e-02 -2.275888919830322266e-01 -2.080342769622802734e-01 1.293140202760696411e-01 1.984901130199432373e-01 -1.843386143445968628e-01 3.557374179363250732e-01 2.897767722606658936e-01 1.077840253710746765e-01 -7.349100429564714432e-03 -3.372000455856323242e-01 1.318930648267269135e-02 1.140913292765617371e-01 -2.876066565513610840e-01 2.140668779611587524e-01
-5.072189867496490479e-02 3.269642293453216553e-01 -1.825347542762756348e-01 2.243617922067642212e-01 -1.026579290628433228e-01 9.346540272235870361e-02 3.307647630572319031e-02 -7.841008715331554413e-03 -8.462372422218322754e-02 1.806185543537139893e-01 1.749838143587112427e-01 -2.315676808357238770e-01 4.074711799621582031e-01 -4.842771962285041809e-02 7.279628515243530273e-02 -1.605864763259887695e-01 -7.493147253990173340e-02 2.676283121109008789e-01 9.383076429367065430e-02 -2.880431525409221649e-02 -2.627279162406921387e-01 1.998808234930038452e-01 8.166162669658660889e-02 3.070599026978015900e-02 4.936656448990106583e-03 -2.345876842737197876e-01 -7.068421691656112671e-04 -3.255837559700012207e-01 7.909787818789482117e-03 1.029397845268249512e-01 -2.954264283180236816e-01 2.194911986589431763e-02
1.421944648027420044e-01 1.834840029478073120e-01 5.521094053983688354e-02 -4.832799732685089111e-02 -2.460618615150451660e-01 1.315807849168777466e-01 1.530102342367172241e-01 1.378812193870544434e-01 -1.561731994152069092e-01 1.587095856666564941e-01 1.788516296073794365e-03 9.566744789481163025e-03 5.521240178495645523e-03 1.588483005762100220e-01 -8.734819293022155762e-02 -3.397673666477203369e-01 1.454192399978637695e-01 -7.694085687398910522e-02 -1.796956807374954224e-01 8.406846225261688232e-02 -9.887602180242538452e-02 2.268944978713989258e-01 -1.545841544866561890e-01 4.047048985958099365e-01 -4.805430769920349121e-02 -3.009014129638671875e-01 7.327006012201309204e-02 -9.364137798547744751e-02 3.736723661422729492e-01 1.992384940385818481e-01 6.230043992400169373e-02 1.299141794443130493e-01
2.906010150909423828e-01 4.289784133434295654e-01 1.187790557742118835e-01 7.615636102855205536e-03 3.151277825236320496e-02 -1.919282525777816772e-01 1.374453306198120117e-01 1.062470972537994385e-01 -4.101882874965667725e-01 1.586440354585647583e-01 -6.280031055212020874e-02 -9.620463103055953979e-02 -1.234817504882812500e-01 1.102682575583457947e-01 9.354065358638763428e-02 -1.841962337493896484e-01 2.418954819440841675e-01 2.833188045769929886e-03 -2.446636930108070374e-02 -1.259871572256088257e-01 -9.732377529144287109e-02 -3.122464753687381744e-02 -5.006890743970870972e-03 8.155025541782379150e-02 -2.000685632228851318e-01 -1.824105530977249146e-01 -1.261230260133743286e-01 -6.685798615217208862e-02 -1.293815206736326218e-02 1.689198017120361328e-01 4.134817421436309814e-02 3.955277800559997559e-01
-6.787073612213134766e-02 -3.737866878509521484e-02 1.569846719503402710e-01 -1.799224130809307098e-02 -1.329854726791381836e-01 -7.881797105073928833e-02 1.921445876359939575e-01 1.349107921123504639e-01 -2.798649072647094727e-01 2.923956513404846191e-01 1.172381043434143066e-01 -2.181605398654937744e-01 2.281897962093353271e-01 -3.894423246383666992e-01 1.010263636708259583e-01 -2.952700555324554443e-01 1.835590302944183350e-01 1.295068114995956421e-01 -1.748846620321273804e-01 1.686603128910064697e-01 -7.369140535593032837e-02 1.312970519065856934e-01 -3.003067970275878906e-01 1.522101908922195435e-01 2.509369328618049622e-02 -4.511811211705207825e-02 1.157349273562431335e-01 -6.866248697042465210e-02 -2.245648205280303955e-01 5.834641307592391968e-02 -9.073100239038467407e-02 1.880614012479782104e-01
1.033074781298637390e-01 -2.232752889394760132e-01 -9.567125141620635986e-02 7.136976718902587891e-02 1.175895109772682190e-01 1.676200181245803833e-01 2.013952136039733887e-01 -2.486234754323959351e-01 -1.242804676294326782e-01 -2.118359357118606567e-01 1.676805764436721802e-01 -2.843300998210906982e-01 2.506537735462188721e-01 2.306794524192810059e-01 -2.097479626536369324e-02 8.318242430686950684e-02 2.425081133842468262e-01 4.976246133446693420e-02 3.817674703896045685e-03 2.504490688443183899e-02 -1.262209266424179077e-01 1.527717113494873047e-01 -9.548473358154296875e-02 4.236707389354705811e-01 -1.795447990298271179e-02 -6.153910607099533081e-02 -9.387128800153732300e-02 -3.268865346908569336e-01 -1.306753754615783691e-01 1.932589262723922729e-01 -7.565747201442718506e-02 1.360622495412826538e-01
-4.754735622555017471e-03 -2.885107696056365967e-01 -1.058362051844596863e-01 7.340320944786071777e-02 -1.462783515453338623e-01 -1.439490169286727905e-01 7.444247603416442871e-02 -4.051642864942550659e-02 -5.501815676689147949e-02 1.664926111698150635e-01 2.349928468465805054e-01 1.175476610660552979e-01 2.762717939913272858e-02 6.526326388120651245e-02 3.294423967599868774e-02 -3.670177161693572998e-01 2.124918550252914429e-01 1.247538477182388306e-01 -3.110909461975097656e-01 -4.494779109954833984e-01 -2.941161096096038818e-01 1.389512717723846436e-01 -1.483111530542373657e-01 2.814797917380928993e-03 1.019798219203948975e-01 1.295246779918670654e-01 -5.723584815859794617e-02 -1.101036146283149719e-01 1.725145056843757629e-02 -3.051861189305782318e-02 -1.723297536373138428e-01 2.222831696271896362e-01
1.688847988843917847e-01 4.245532676577568054e-02 -9.688380360603332520e-02 1.350904349237680435e-02 1.069731712341308594e-01 -1.660695225000381470e-01 -2.853579446673393250e-02 -3.023440018296241760e-02 2.528186328709125519e-02 -4.415291920304298401e-02 2.485882937908172607e-01 1.391994506120681763e-01 2.327314168214797974e-01 2.860650233924388885e-02 7.555930316448211670e-02 -3.513766229152679443e-01 6.411697715520858765e-02 2.451730519533157349e-01 -1.329962909221649170e-01 -2.196233719587326050e-01 1.210250779986381531e-01 2.388558387756347656e-01 -1.767423301935195923e-01 2.864749133586883545e-01 2.168577462434768677e-01 9.125088900327682495e-02 -1.395707875490188599e-01 -3.300517499446868896e-01 4.008964821696281433e-02 1.902250498533248901e-01 -2.919047474861145020e-01 1.718140989542007446e-01
-1.656023226678371429e-02 1.258833259344100952e-01 -2.360997535288333893e-02 1.508834213018417358e-01 1.198310330510139465e-01 -3.309031724929809570e-01 2.076245844364166260e-01 -3.180444985628128052e-02 -2.320414036512374878e-01 3.197637200355529785e-01 -6.895436346530914307e-02 1.203915029764175415e-01 -2.256003953516483307e-02 2.603940367698669434e-01 -1.286963075399398804e-01 2.072459645569324493e-02 8.267195522785186768e-02 4.829160124063491821e-02 -2.496755123138427734e-01 1.264670342206954956e-01 -2.989995479583740234e-01 1.030542925000190735e-01 -1.004734169691801071e-02 -1.729641407728195190e-01 3.022724203765392303e-02 -7.166697829961776733e-02 1.460243612527847290e-01 -3.134498298168182373e-01 8.903136849403381348e-02 1.663115173578262329e-01 -2.931211590766906738e-01 2.593569755554199219e-01
-4.484752938151359558e-02 1.446127146482467651e-01 1.383188217878341675e-01 1.492834538221359253e-01 -2.797311358153820038e-02 -2.629336714744567871e-01 2.734316587448120117e-01 -3.074746131896972656e-01 -2.996051311492919922e-02 1.499469727277755737e-01 1.135331168770790100e-01 1.345914602279663086e-01 -1.194507181644439697e-01 7.544633001089096069e-02 3.155092000961303711e-01 9.901499748229980469e-02 2.624016702175140381e-01 1.410107016563415527e-01 -1.197106987237930298e-01 -1.444367170333862305e-01 -7.746279239654541016e-02 9.583961963653564453e-02 2.046795748174190521e-02 9.244448691606521606e-02 3.031708113849163055e-02 -1.147017907351255417e-02 7.928375853225588799e-04 -3.551012277603149414e-01 -1.715519577264785767e-01 -1.033523306250572205e-01 2.545509338378906250e-01 3.641443848609924316e-01
4.075247645378112793e-01 1.085601300001144409e-01 -1.974099874496459961e-01 -4.365176334977149963e-02 -3.183411806821823120e-02 -1.886720806360244751e-01 2.532020583748817444e-02 1.562808603048324585e-01 -3.556102812290191650e-01 9.518549777567386627e-03 1.330791711807250977e-01 -2.205761671066284180e-01 -6.476830225437879562e-03 -1.380912512540817261e-01 5.847776308655738831e-02 -5.166109185665845871e-03 2.032781988382339478e-01 -1.539423018693923950e-01 -3.008279800415039062e-01 8.389197289943695068e-03 -3.624848425388336182e-01 1.438460052013397217e-01 -1.158622801303863525e-01 2.173299640417098999e-01 2.243035733699798584e-01 6.000646576285362244e-02 -5.600930750370025635e-02 5.039728805422782898e-02 -3.585910424590110779e-02 1.168294623494148254e-01 2.071981132030487061e-01 1.353837400674819946e-01
1.404148638248443604e-01 2.492498308420181274e-01 1.409462559968233109e-02 1.239939630031585693e-01 1.144979000091552734e-01 1.760714203119277954e-01 3.328549861907958984e-01 -1.272179484367370605e-01 -1.289203315973281860e-01 1.864622831344604492e-01 2.199066728353500366e-01 1.895393058657646179e-02 3.321234881877899170e-01 1.219336241483688354e-01 -1.776620596647262573e-01 -7.554798573255538940e-02 3.051777929067611694e-02 1.118367090821266174e-01 6.393148750066757202e-02 -1.669867932796478271e-01 -3.749599754810333252e-01 -8.119873702526092529e-02 -1.502767354249954224e-01 1.568081527948379517e-01 -2.533965706825256348e-01 1.909003108739852905e-01 -1.754876039922237396e-02 1.771453917026519775e-01 9.054469875991344452e-03 1.046010032296180725e-01 -1.807122677564620972e-01 2.305498123168945312e-01
9.244814282283186913e-04 -1.460729986429214478e-01 -7.690146565437316895e-02 -2.370847575366497040e-02 -6.371556222438812256e-02 -1.220514774322509766e-01 2.008873671293258667e-01 -9.016145765781402588e-02 -1.862295344471931458e-02 8.394818007946014404e-02 1.932495236396789551e-01 1.718461811542510986e-01 -2.417618595063686371e-02 1.404796391725540161e-01 1.706148833036422729e-01 -4.465847015380859375e-01 4.262614250183105469e-02 1.621753573417663574e-01 -3.869954645633697510e-01 -2.830190062522888184e-01 -2.211288362741470337e-01 1.593770980834960938e-01 -5.253392830491065979e-02 -3.285188926383852959e-03 1.500748991966247559e-01 -7.866627722978591919e-02 -2.911095321178436279e-01 -2.733137011528015137e-01 1.244827061891555786e-01 5.470542609691619873e-02 -1.694905459880828857e-01 1.057516932487487793e-01
3.276995122432708740e-01 -1.699597984552383423e-01 -1.325946003198623657e-01 2.228313535451889038e-01 9.784406423568725586e-02 5.580440536141395569e-02 1.841523945331573486e-01 -2.616732418537139893e-01 -4.249149560928344727e-01 -1.981692016124725342e-02 -1.293701082468032837e-01 6.054681167006492615e-02 -4.242482036352157593e-02 1.036621704697608948e-01 1.221875399351119995e-01 -4.386433586478233337e-02 2.126022577285766602e-01 2.860123058781027794e-03 -1.588985621929168701e-01 -9.520598500967025757e-02 -1.566372513771057129e-01 2.960280478000640869e-01 1.124527379870414734e-01 1.868984103202819824e-01 2.403686493635177612e-01 1.076952293515205383e-01 -1.041558906435966492e-01 -2.146073989570140839e-02 3.572990745306015015e-02 -1.838295459747314453e-01 -2.864169180393218994e-01 1.166935935616493225e-01
4.622781574726104736e-01 -2.053854987025260925e-02 -1.528484076261520386e-01 3.992431759834289551e-01 1.064972802996635437e-01 -7.370696961879730225e-02 -7.075782120227813721e-02 1.222136840224266052e-01 -4.159656539559364319e-02 1.056767553091049194e-01 3.020825088024139404e-01 -2.895675599575042725e-01 9.237457811832427979e-02 1.034975610673427582e-02 9.604649990797042847e-02 -1.937645226716995239e-01 1.310760714113712311e-02 -5.884008482098579407e-02 4.278853908181190491e-02 7.211419939994812012e-02 2.416979521512985229e-02 2.088839560747146606e-01 -2.581148147583007812e-01 5.709033086895942688e-02 2.011422254145145416e-02 5.036224611103534698e-03 -1.403322964906692505e-01 -2.242237143218517303e-02 -8.041159063577651978e-02 1.903861463069915771e-01 9.356158971786499023e-02 3.551537096500396729e-01
9.397497028112411499e-02 8.617336302995681763e-02 -1.825264841318130493e-01 2.181609272956848145e-01 -2.980507910251617432e-01 -5.845266580581665039e-02 -1.681847274303436279e-01 -1.564681380987167358e-01 -3.153520226478576660e-01 1.927676200866699219e-01 1.605066806077957153e-01 1.194924041628837585e-01 -5.458929017186164856e-02 2.429310530424118042e-01 1.152389571070671082e-01 -2.198485285043716431e-01 -3.902783617377281189e-02 1.057217717170715332e-01 -1.456258744001388550e-01 -1.063131913542747498e-01 -1.095674335956573486e-01 6.117852404713630676e-02 -3.364572823047637939e-01 -1.554641989059746265e-03 2.303023189306259155e-01 1.023640930652618408e-01 -7.231407612562179565e-02 1.436662580817937851e-02 -1.293433308601379395e-01 -2.132852375507354736e-01 -9.178555756807327271e-02 3.792044520378112793e-01
2.403455972671508789e-01 -5.792814865708351135e-02 2.178973257541656494e-01 3.666477203369140625e-01 4.349500313401222229e-02 -4.094871878623962402e-02 -1.789488792419433594e-01 -8.867826312780380249e-03 -3.287215158343315125e-02 2.359814047813415527e-01 8.070152997970581055e-02 1.502490490674972534e-01 7.071632891893386841e-02 2.158126085996627808e-01 1.498267147690057755e-02 -1.296029090881347656e-01 1.732558459043502808e-01 1.646996140480041504e-01 -5.779860913753509521e-02 1.990385912358760834e-02 -3.154227435588836670e-01 1.397604495286941528e-01 -3.249885141849517822e-01 5.650643259286880493e-03 -7.044515758752822876e-02 6.348782777786254883e-02 -9.862907230854034424e-02 -3.492235839366912842e-01 -1.229605376720428467e-01 3.274902403354644775e-01 3.711087629199028015e-02 1.298737674951553345e-01
1.751518808305263519e-02 1.149717047810554504e-01 -3.587701916694641113e-01 1.016503795981407166e-01 -7.693038135766983032e-02 8.405809849500656128e-02 7.010127604007720947e-02 -2.355532199144363403e-01 5.696538835763931274e-02 3.532529249787330627e-02 5.743502173572778702e-03 -2.283095717430114746e-01 -1.363461911678314209e-01 2.511539310216903687e-02 9.900417923927307129e-02 -1.077999919652938843e-01 -1.707513928413391113e-01 1.088872477412223816e-01 -2.143974006175994873e-01 -7.156020402908325195e-02 -3.385993242263793945e-01 4.416268318891525269e-02 -1.342822015285491943e-01 1.937138736248016357e-01 1.386590003967285156e-01 -2.578135430812835693e-01 -2.780288457870483398e-01 -3.034607768058776855e-01 -8.981580287218093872e-02 -6.732832640409469604e-02 8.125311881303787231e-02 3.717615008354187012e-01
7.220182567834854126e-02 -2.343379519879817963e-02 -2.637557685375213623e-01 9.005679190158843994e-02 4.907965287566184998e-02 -2.898992300033569336e-01 4.161490499973297119e-01 -2.580780386924743652e-01 -1.755568012595176697e-02 2.880592271685600281e-02 9.123071283102035522e-02 -2.761625945568084717e-01 1.848530769348144531e-01 2.569700479507446289e-01 1.152288839221000671e-01 -2.479375600814819336e-01 -1.623822748661041260e-01 -2.292231656610965729e-02 -3.456629440188407898e-02 -1.492781341075897217e-01 -2.641177475452423096e-01 1.054190285503864288e-02 -1.276451945304870605e-01 1.274510920047760010e-01 -1.750798523426055908e-02 -1.039908081293106079e-02 1.177225559949874878e-01 2.295000106096267700e-01 -1.396821588277816772e-01 -3.145587444305419922e-02 6.248752027750015259e-02 2.924323678016662598e-01
6.443417817354202271e-02 1.415734291076660156e-01 5.111986398696899414e-02 4.244421422481536865e-01 -1.084167510271072388e-01 -1.028705313801765442e-01 3.380359336733818054e-02 -8.613011240959167480e-02 -8.608680218458175659e-02 3.239410817623138428e-01 -1.375976484268903732e-02 3.704869002103805542e-02 -1.516324281692504883e-01 8.739367127418518066e-02 -9.857018478214740753e-03 -1.368022412061691284e-01 4.815950989723205566e-01 5.774584040045738220e-02 -1.853618654422461987e-03 1.827469766139984131e-01 -5.544789507985115051e-02 -9.070874750614166260e-02 -8.448266983032226562e-02 3.531889319419860840e-01 -1.639166027307510376e-01 2.355098538100719452e-02 -4.848557524383068085e-03 -3.345175981521606445e-01 -1.348748505115509033e-01 7.768391817808151245e-02 -1.164616346359252930e-01 9.900411963462829590e-02
7.963689416646957397e-02 -3.619977459311485291e-02 -7.628113776445388794e-02 3.156077861785888672e-01 1.021686419844627380e-01 3.926399722695350647e-02 1.187549158930778503e-01 -1.470722258090972900e-01 -2.407913208007812500e-01 2.024966776371002197e-01 3.305899500846862793e-01 -1.429425179958343506e-01 7.447940856218338013e-02 -2.756557464599609375e-01 -1.364181488752365112e-01 1.654742360115051270e-01 1.583626121282577515e-01 2.464959025382995605e-01 -3.141825646162033081e-02 -7.971404492855072021e-02 -2.521705925464630127e-01 1.516939997673034668e-01 -1.296398490667343140e-01 1.679624021053314209e-01 1.123121678829193115e-01 -1.842670589685440063e-01 -1.898020505905151367e-01 -3.447193503379821777e-01 1.143053472042083740e-01 8.200349658727645874e-02 1.910313963890075684e-01 2.162473462522029877e-02
6.465373188257217407e-02 -8.653884381055831909e-02 -1.976860761642456055e-01 1.050907224416732788e-01 -1.754610240459442139e-01 -1.247465908527374268e-01 -1.159930750727653503e-01 7.770953327417373657e-02 -1.648231595754623413e-01 3.105763792991638184e-01 2.034514695405960083e-01 1.116872131824493408e-01 1.022690385580062866e-01 1.485840380191802979e-01 -1.701386421918869019e-01 -3.855941593647003174e-01 7.643797993659973145e-02 8.875168859958648682e-02 -1.460909843444824219e-01 -2.584352791309356689e-01 -1.383874416351318359e-01 1.428554505109786987e-01 -3.229922950267791748e-01 2.625339031219482422e-01 4.335070401430130005e-02 -4.627509787678718567e-02 -2.639248073101043701e-01 4.020658507943153381e-02 -1.744403392076492310e-01 -1.381402462720870972e-01 -1.203053593635559082e-01 1.754181832075119019e-01
4.443709272891283035e-03 1.215983927249908447e-01 -3.711166977882385254e-02 5.081712268292903900e-03 4.704082384705543518e-02 -3.120580911636352539e-01 1.810641735792160034e-01 -5.798181891441345215e-02 -3.071282207965850830e-01 -2.243903651833534241e-02 -2.022733911871910095e-02 -1.355150490999221802e-01 -1.498620025813579559e-02 2.928054034709930420e-01 5.863163247704505920e-02 -7.158754765987396240e-02 3.268057405948638916e-01 1.124352142214775085e-01 1.799611896276473999e-01 1.696014078333973885e-03 -9.276847541332244873e-02 -1.657651066780090332e-01 -4.624656438827514648e-01 2.200761288404464722e-01 2.877428531646728516e-01 -4.822820052504539490e-02 6.429044157266616821e-02 -2.436743378639221191e-01 -8.462090045213699341e-02 1.006988286972045898e-01 9.165683761239051819e-03 1.538931429386138916e-01
7.380619645118713379e-02 1.339991241693496704e-01 2.182313986122608185e-02 2.262331396341323853e-01 -9.555497020483016968e-02 5.999588966369628906e-02 -4.839380457997322083e-02 -4.519353806972503662e-02 -2.134802937507629395e-01 1.488788127899169922e-01 -7.250664290040731430e-03 -7.103685289621353149e-02 -4.721184261143207550e-03 -3.081418275833129883e-01 2.095599472522735596e-01 -3.209932148456573486e-01 1.073996722698211670e-01 1.686787903308868408e-01 -4.360892176628112793e-01 8.997973054647445679e-02 -2.204160243272781372e-01 -3.712565824389457703e-02 -2.895885705947875977e-01 1.437630802392959595e-01 -1.538292225450277328e-02 -1.662551015615463257e-01 1.746940463781356812e-01 2.331390231847763062e-02 -1.756060719490051270e-01 -3.205120936036109924e-02 -4.899514373391866684e-03 3.308856487274169922e-01
3.971501588821411133e-01 2.125965207815170288e-01 8.547578752040863037e-02 1.706804484128952026e-01 5.515952035784721375e-02 8.990987204015254974e-03 2.504937350749969482e-01 1.020085439085960388e-02 -1.323398500680923462e-01 -1.031385827809572220e-02 7.053676247596740723e-02 -6.789684295654296875e-02 1.917338222265243530e-01 -3.004038333892822266e-01 -1.948203593492507935e-01 -1.940911114215850830e-01 5.896724015474319458e-02 -1.444192677736282349e-01 -3.255702555179595947e-01 1.483101993799209595e-01 -1.681186556816101074e-01 -1.349372565746307373e-01 -6.856279820203781128e-02 1.098574101924896240e-01 -3.213705122470855713e-02 -1.915647881105542183e-03 3.671728447079658508e-02 5.305812135338783264e-02 -3.205267488956451416e-01 2.187613397836685181e-01 -2.206247597932815552e-01 2.116348445415496826e-01
1.037751138210296631e-01 9.951439499855041504e-02 -9.743567556142807007e-02 1.379869282245635986e-01 -1.162249594926834106e-01 1.346027404069900513e-01 5.869875550270080566e-01 -1.867868751287460327e-01 -1.640435680747032166e-02 1.106336265802383423e-01 1.645147651433944702e-01 -7.788987457752227783e-02 2.072263360023498535e-01 1.174655258655548096e-01 7.986094802618026733e-02 -2.970632016658782959e-01 -1.465299576520919800e-01 -9.702466428279876709e-02 8.504907786846160889e-02 8.548825979232788086e-02 -1.735836267471313477e-01 5.709981545805931091e-02 -7.001010328531265259e-02 2.588568925857543945e-01 1.994173377752304077e-01 1.915263831615447998e-01 1.241868063807487488e-01 -1.398498117923736572e-01 -1.039413660764694214e-01 5.745500326156616211e-02 -1.688350588083267212e-01 1.948106139898300171e-01
3.107275366783142090e-01 1.798203140497207642e-01 -2.119654417037963867e-01 -3.802189975976943970e-02 -6.808350980281829834e-02 -9.654980897903442383e-02 2.805303335189819336e-01 -2.008829116821289062e-01 -1.311297863721847534e-01 2.013304270803928375e-02 1.994722187519073486e-01 -8.980771154165267944e-02 3.421405330300331116e-02 3.424206003546714783e-02 -2.919278293848037720e-02 -1.144408956170082092e-01 1.168517917394638062e-01 1.955341994762420654e-01 1.715344637632369995e-01 -1.955212354660034180e-01 -3.394421339035034180e-01 -4.492947831749916077e-02 -3.638895973563194275e-02 1.550524532794952393e-01 -1.494986712932586670e-01 3.455732390284538269e-02 8.175133913755416870e-02 -2.520606108009815216e-02 1.782677769660949707e-01 2.417919933795928955e-01 -4.148659110069274902e-01 2.337047457695007324e-01
8.310030400753021240e-02 1.327065378427505493e-01 1.465703248977661133e-01 -4.874273017048835754e-02 -2.660851180553436279e-01 -1.106435209512710571e-01 2.515049278736114502e-01 -1.998621076345443726e-01 -9.166731499135494232e-03 7.930401712656021118e-02 1.053614765405654907e-01 1.178394034504890442e-01 1.305752545595169067e-01 9.546478092670440674e-02 6.348867714405059814e-02 -1.337416321039199829e-01 -8.620369434356689453e-02 1.531565040349960327e-01 -2.191568911075592041e-01 -1.092309132218360901e-01 -2.091230303049087524e-01 -9.508987516164779663e-02 -7.928910851478576660e-02 2.843965590000152588e-02 3.848789632320404053e-01 -2.099973559379577637e-01 -1.887100636959075928e-01 -2.239684760570526123e-01 -2.173472493886947632e-01 3.058017194271087646e-01 -2.103830128908157349e-01 2.687036395072937012e-01
2.548461854457855225e-01 1.647829711437225342e-01 -4.641238227486610413e-02 2.102247029542922974e-01 -2.333355545997619629e-01 -8.640106767416000366e-02 2.887378036975860596e-01 -7.862643152475357056e-02 -1.916497349739074707e-01 -1.073748394846916199e-01 2.676535248756408691e-01 1.733755618333816528e-01 3.880554065108299255e-02 -1.727663427591323853e-01 -3.645338714122772217e-01 -1.466513276100158691e-01 1.834529042243957520e-01 -6.356784142553806305e-03 -2.127391844987869263e-02 -2.768057584762573242e-01 -1.882197409868240356e-01 1.092456653714179993e-01 -1.170655861496925354e-01 5.461720004677772522e-02 1.679574400186538696e-01 -2.123405337333679199e-01 -1.830744557082653046e-03 -1.450318247079849243e-01 1.115934923291206360e-01 2.917594611644744873e-01 8.731213212013244629e-02 -5.772566888481378555e-03
2.169330567121505737e-01 -3.912184387445449829e-02 2.430197000503540039e-01 1.372005343437194824e-01 1.380343176424503326e-02 6.434133648872375488e-02 2.638915479183197021e-01 -1.784260869026184082e-01 -2.666646242141723633e-01 1.519388854503631592e-01 2.354854643344879150e-01 2.295959368348121643e-02 9.220287029165774584e-05 1.821174472570419312e-01 -1.101551204919815063e-01 -3.547166585922241211e-01 1.794980913400650024e-01 -2.048893272876739502e-01 1.840321719646453857e-02 2.123916745185852051e-01 -1.462906450033187866e-01 2.214251756668090820e-01 -2.789438664913177490e-01 1.579066514968872070e-01 7.810398936271667480e-02 -2.177293896675109863e-01 -7.108215242624282837e-03 4.913643747568130493e-02 1.541835218667984009e-01 1.526151597499847412e-01 1.862875521183013916e-01 1.259381920099258423e-01
-6.232760846614837646e-02 3.341803699731826782e-02 2.459772080183029175e-01 1.654578894376754761e-01 -3.354401141405105591e-02 1.781884580850601196e-02 5.921572074294090271e-02 4.233512654900550842e-02 -2.114456892013549805e-01 -9.921766072511672974e-02 -1.375437825918197632e-01 5.254171043634414673e-02 1.681941449642181396e-01 1.462391167879104614e-01 -5.519214272499084473e-02 -2.139464616775512695e-01 4.801983237266540527e-01 1.161153987050056458e-01 1.017744932323694229e-02 -3.342262655496597290e-02 -1.125014126300811768e-01 3.012241423130035400e-02 -3.950344026088714600e-01 1.442362964153289795e-01 -1.083200946450233459e-01 -1.640125364065170288e-01 -5.569811165332794189e-02 -3.361326456069946289e-01 1.774773448705673218e-01 1.820315420627593994e-01 -1.023043990135192871e-01 2.451820671558380127e-01
3.953476250171661377e-02 1.481488496065139771e-01 -7.523959130048751831e-02 1.725547611713409424e-01 -1.875348091125488281e-01 3.812016919255256653e-02 -1.054624170064926147e-01 -2.468517869710922241e-01 -2.670530378818511963e-01 4.752935767173767090e-01 4.028217494487762451e-02 -1.902262121438980103e-01 1.062206923961639404e-01 1.075234636664390564e-01 3.846704214811325073e-02 -3.471127748489379883e-01 -1.991686224937438965e-02 1.439753025770187378e-01 -1.633426696062088013e-01 -6.481853127479553223e-02 -9.245671331882476807e-02 -2.126575857400894165e-01 -1.371033489704132080e-01 -1.126415431499481201e-01 3.540750965476036072e-02 -2.819130420684814453e-01 -1.149360984563827515e-01 4.143095109611749649e-03 -1.769352704286575317e-03 -1.419681124389171600e-02 1.295243799686431885e-01 3.230000436305999756e-01
1.330320388078689575e-01 6.661548465490341187e-02 -1.849728822708129883e-01 2.554523944854736328e-01 8.018706738948822021e-02 -8.259507268667221069e-02 1.217188611626625061e-01 -2.772028744220733643e-01 -2.494533509016036987e-01 2.067730277776718140e-01 4.127281904220581055e-01 1.376407295465469360e-01 -7.598640769720077515e-02 -2.000596188008785248e-02 -8.532001078128814697e-02 7.894533872604370117e-02 2.019568532705307007e-01 2.826910465955734253e-02 -1.535222232341766357e-01 8.754203445278108120e-04 -3.000304400920867920e-01 1.695214658975601196e-01 -1.425118744373321533e-01 1.160868704319000244e-01 1.565752625465393066e-01 -1.653176695108413696e-01 -1.322502195835113525e-01 -1.925167739391326904e-01 3.301737606525421143e-01 1.114565283060073853e-01 1.000542491674423218e-01 -6.311649084091186523e-02
1.995411217212677002e-01 -2.004407197237014771e-01 -6.862185895442962646e-02 2.518607974052429199e-01 1.000485122203826904e-01 3.073674067854881287e-02 1.132109016180038452e-02 -6.397316604852676392e-02 -1.122820675373077393e-01 2.886922955513000488e-01 1.705223023891448975e-01 -5.290339514613151550e-02 1.280466020107269287e-01 3.346762061119079590e-01 -2.642896026372909546e-03 1.907287389039993286e-01 5.607924237847328186e-02 1.817208081483840942e-01 -2.491598278284072876e-01 -1.120212301611900330e-01 -4.591637253761291504e-01 -2.191017009317874908e-02 -3.080703914165496826e-01 -2.812723070383071899e-02 -1.803331971168518066e-01 1.890006475150585175e-02 -4.692555963993072510e-02 -3.177319094538688660e-02 8.409564942121505737e-02 2.085308432579040527e-01 -1.595931500196456909e-01 1.189565435051918030e-01
2.154913991689682007e-01 1.435074210166931152e-01 -4.360782913863658905e-03 2.158820331096649170e-01 -7.458471506834030151e-02 -1.955122947692871094e-01 9.989947825670242310e-02 -8.819700032472610474e-02 -3.595738708972930908e-01 8.118057996034622192e-02 -2.245337814092636108e-01 -3.975170850753784180e-02 4.808108881115913391e-02 -2.108921408653259277e-01 4.045942798256874084e-02 -1.318538635969161987e-01 2.059908583760261536e-02 9.322356432676315308e-02 -3.981445133686065674e-01 -1.305556893348693848e-01 3.527909517288208008e-02 1.776101291179656982e-01 -2.408170104026794434e-01 -1.260606944561004639e-01 3.223329782485961914e-01 -1.373229622840881348e-01 8.339206874370574951e-02 -1.261494308710098267e-02 1.100198626518249512e-01 2.143326699733734131e-01 1.166975647211074829e-01 2.796890735626220703e-01
2.601614296436309814e-01 -3.621018677949905396e-02 -4.450177028775215149e-02 1.549142599105834961e-02 -6.248545832931995392e-03 -2.001411765813827515e-01 -6.556005030870437622e-02 -2.440343648195266724e-01 1.499307602643966675e-01 -7.952935993671417236e-02 1.697029024362564087e-01 -6.821458041667938232e-02 2.275927066802978516e-01 4.173995181918144226e-02 1.397265940904617310e-01 -2.994825243949890137e-01 2.209624648094177246e-01 1.273257881402969360e-01 -1.654091924428939819e-01 -2.573814690113067627e-01 5.640754941850900650e-03 3.351985514163970947e-01 -8.964254520833492279e-03 2.825481593608856201e-01 2.560268640518188477e-01 2.094124443829059601e-02 -3.301733732223510742e-02 -2.237302511930465698e-01 2.820868790149688721e-02 8.497335761785507202e-02 -2.967292964458465576e-01 1.889024227857589722e-01
-3.674823418259620667e-02 -2.158695608377456665e-01 3.086910210549831390e-02 2.196442484855651855e-01 1.068757101893424988e-01 -1.100113168358802795e-01 3.863068222999572754e-01 -2.028800249099731445e-01 1.089176610112190247e-01 2.115801274776458740e-01 3.930341899394989014e-01 1.021871576085686684e-03 8.878147602081298828e-02 2.025658264756202698e-02 -7.926713675260543823e-02 -2.414517337456345558e-03 1.854062378406524658e-01 -6.597220897674560547e-02 -3.043325431644916534e-02 5.682554095983505249e-02 -1.803923845291137695e-01 4.468939080834388733e-02 1.490420997142791748e-01 1.929876506328582764e-01 4.767186939716339111e-02 -9.750790894031524658e-02 -7.757827639579772949e-02 -1.397691965103149414e-01 -1.863849000073969364e-03 4.452381134033203125e-01 -1.715290397405624390e-01 2.477321326732635498e-01
8.370056003332138062e-02 -1.116010248661041260e-01 -1.720294170081615448e-02 -4.841812327504158020e-02 -1.024456098675727844e-01 -1.439359933137893677e-01 8.230591565370559692e-02 2.636886388063430786e-02 -4.235301613807678223e-01 1.750840842723846436e-01 6.560429930686950684e-02 2.743669040501117706e-02 8.561839163303375244e-02 4.944247752428054810e-02 -8.922839164733886719e-02 -2.184198647737503052e-01 1.099051609635353088e-01 -6.769217085093259811e-03 -2.543510794639587402e-01 -1.180999800562858582e-01 -2.303455024957656860e-01 1.442479342222213745e-01 -1.117176562547683716e-01 1.128882393240928650e-01 -3.198684751987457275e-02 -1.771139502525329590e-01 -6.529262661933898926e-02 -7.666867692023515701e-03 2.659109234809875488e-01 3.387939929962158203e-01 3.786363005638122559e-01 3.213347494602203369e-01
1.544899642467498779e-01 2.725091576576232910e-01 -5.432118661701679230e-03 2.797733843326568604e-01 3.120744368061423302e-03 1.353958100080490112e-01 3.307783603668212891e-01 -9.495428949594497681e-02 -1.137550026178359985e-01 -3.636849671602249146e-02 1.113721504807472229e-01 -6.697843968868255615e-02 1.993143260478973389e-01 1.721511483192443848e-01 -1.943584382534027100e-01 -2.393213808536529541e-01 -4.877633973956108093e-02 4.879687726497650146e-01 2.405611723661422729e-01 -1.132326349616050720e-01 -2.111417353153228760e-01 7.521818578243255615e-02 -3.214569389820098877e-02 1.475830674171447754e-01 -1.320615559816360474e-01 -1.290382593870162964e-01 -8.385607600212097168e-02 -1.212456002831459045e-01 -1.477666944265365601e-02 -3.739711595699191093e-03 -2.202442437410354614e-01 4.931293800473213196e-02
2.246543020009994507e-01 -6.942588835954666138e-03 -3.066981956362724304e-02 4.937180876731872559e-02 3.284099996089935303e-01 1.156084686517715454e-01 3.092428147792816162e-01 -2.070308178663253784e-01 -1.663890182971954346e-01 -1.695480570197105408e-02 4.269751161336898804e-02 -5.160342529416084290e-02 2.708451151847839355e-01 1.263608932495117188e-01 -3.216199278831481934e-01 -8.486329019069671631e-02 1.439013332128524780e-01 -6.011246703565120697e-03 -1.670275777578353882e-01 2.143887802958488464e-02 -7.522240281105041504e-02 -6.872032303363084793e-03 -8.415551483631134033e-02 -5.587396398186683655e-02 -5.329520627856254578e-02 -4.080652594566345215e-01 3.137882053852081299e-02 -1.856228411197662354e-01 -5.530345067381858826e-02 -1.060419082641601562e-01 -2.221510559320449829e-01 3.471380770206451416e-01
-2.297037839889526367e-02 -1.172314211726188660e-01 -1.261781156063079834e-01 2.537584900856018066e-01 -3.944801092147827148e-01 2.239038497209548950e-01 2.741763554513454437e-02 -1.517122387886047363e-01 -1.389255672693252563e-01 -9.157467633485794067e-02 2.878630757331848145e-01 1.004863753914833069e-01 4.865151643753051758e-02 -2.024157196283340454e-01 1.926010102033615112e-01 -1.827137321233749390e-01 -4.556949064135551453e-02 -1.041266396641731262e-01 -1.421161442995071411e-01 -4.199732095003128052e-02 -1.861553788185119629e-01 4.664528742432594299e-02 -7.279416918754577637e-02 2.005938887596130371e-01 7.257035374641418457e-02 -1.946156285703182220e-02 -2.385925734415650368e-03 -3.656633496284484863e-01 -1.095743104815483093e-01 -8.564739674329757690e-02 -2.729543745517730713e-01 3.016268014907836914e-01
1.658810377120971680e-01 4.850923717021942139e-01 -1.606385707855224609e-01 -5.987735465168952942e-03 -1.994135379791259766e-01 4.879830777645111084e-02 2.255647480487823486e-01 5.477287247776985168e-02 -6.476620584726333618e-02 4.608977213501930237e-02 2.049755901098251343e-01 -7.116327993571758270e-03 3.847945630550384521e-01 3.969275951385498047e-02 -1.181078627705574036e-01 -7.504214346408843994e-02 1.529220491647720337e-01 -1.959675103425979614e-01 -1.853949725627899170e-01 1.602096483111381531e-02 5.930167622864246368e-03 -4.345917329192161560e-02 1.026381924748420715e-01 1.879575401544570923e-01 1.301095336675643921e-01 -3.283738333266228437e-04 -6.445839535444974899e-03 5.648474767804145813e-02 -2.101771831512451172e-01 2.412255704402923584e-01 -1.549428552389144897e-01 3.270458281040191650e-01
2.063538432121276855e-01 1.113984510302543640e-01 -2.599329352378845215e-01 -7.103014737367630005e-02 1.247861161828041077e-01 -1.360141336917877197e-01 9.409739077091217041e-02 -3.517290651798248291e-01 -1.705450415611267090e-01 -2.677626721560955048e-02 -8.170953951776027679e-03 -3.292462229728698730e-02 4.533743951469659805e-03 8.033803850412368774e-02 -1.654224842786788940e-01 -2.251955568790435791e-01 -1.635034084320068359e-01 2.163013368844985962e-01 9.354320168495178223e-02 -2.349470853805541992e-01 -1.729896813631057739e-01 -5.586232244968414307e-02 -1.509701460599899292e-01 2.762511074542999268e-01 -1.249577328562736511e-01 -7.434078305959701538e-02 3.682043775916099548e-02 -6.666460540145635605e-03 2.144518047571182251e-01 2.854416966438293457e-01 -2.513674795627593994e-01 3.277759850025177002e-01
4.112261235713958740e-01 -4.298531636595726013e-02 6.678826175630092621e-03 7.244394719600677490e-02 -4.139977097511291504e-01 -8.352398872375488281e-02 8.557460457086563110e-02 -1.589225381612777710e-01 -8.416521549224853516e-02 -4.904481023550033569e-02 -8.040698245167732239e-03 -1.584352403879165649e-01 3.210532069206237793e-01 1.475025415420532227e-01 5.004381760954856873e-02 -1.803110092878341675e-01 -5.064211040735244751e-02 1.854339390993118286e-01 -1.736932843923568726e-01 -2.227731496095657349e-01 -2.510816752910614014e-01 2.747884579002857208e-02 -2.418498396873474121e-01 -5.424004420638084412e-02 9.318625181913375854e-02 2.042131572961807251e-01 -3.547775000333786011e-02 2.894231118261814117e-02 3.118761815130710602e-02 -1.249724254012107849e-02 -2.940255999565124512e-01 1.904145181179046631e-01
5.090316385030746460e-02 7.443223148584365845e-02 1.236910447478294373e-01 2.949824333190917969e-01 -8.204829692840576172e-02 -4.083726406097412109e-01 9.725785255432128906e-02 -3.018915280699729919e-02 -9.796481579542160034e-02 1.161145791411399841e-02 -9.701955318450927734e-02 9.449823200702667236e-02 -2.007015943527221680e-01 1.585792005062103271e-02 1.321218609809875488e-01 -4.052072167396545410e-01 3.978408277034759521e-01 1.878427565097808838e-01 -1.494932919740676880e-01 -2.523023784160614014e-01 -2.419491671025753021e-02 7.427935302257537842e-02 5.026286840438842773e-02 1.031530052423477173e-01 1.724782958626747131e-02 8.807514794170856476e-03 -7.667563855648040771e-02 -2.717802822589874268e-01 2.524559572339057922e-02 1.098651513457298279e-01 -9.160926192998886108e-02 2.353135943412780762e-01
2.171186059713363647e-01 1.549699064344167709e-02 -1.629418432712554932e-01 9.275794029235839844e-02 7.089687883853912354e-02 3.143056333065032959e-01 3.628941774368286133e-01 -7.859212905168533325e-02 -1.270449757575988770e-01 1.887881606817245483e-01 -1.778571605682373047e-01 -5.326579511165618896e-02 1.504934430122375488e-01 -5.525800958275794983e-02 2.914289012551307678e-02 -1.368790566921234131e-01 3.159870505332946777e-01 -3.476365208625793457e-01 -8.946166932582855225e-02 -5.298938974738121033e-02 -1.909074783325195312e-01 1.174999400973320007e-01 -2.493293434381484985e-01 2.461045682430267334e-01 3.376196697354316711e-02 -7.986897975206375122e-02 -1.925352960824966431e-01 -3.285322338342666626e-02 1.002417504787445068e-01 -1.269417107105255127e-01 -1.567815542221069336e-01 2.081766575574874878e-01
3.537712991237640381e-01 -1.043473705649375916e-01 5.202456936240196228e-02 1.282399892807006836e-01 -1.877062022686004639e-01 4.499964043498039246e-02 2.231691777706146240e-02 -2.110290341079235077e-02 -4.974323809146881104e-01 1.005334407091140747e-01 6.756066810339689255e-03 -1.539978943765163422e-02 1.304062753915786743e-01 2.162478119134902954e-01 -4.158483818173408508e-02 -2.610611915588378906e-01 2.900714278221130371e-01 2.461717277765274048e-01 -2.510868310928344727e-01 -2.873856425285339355e-01 5.847472324967384338e-02 -4.811932519078254700e-02 1.157856825739145279e-02 1.433131992816925049e-01 1.265297830104827881e-01 1.530294269323348999e-01 -1.236250810325145721e-02 -1.745009869337081909e-01 5.636855959892272949e-02 5.415764823555946350e-02 1.471434533596038818e-01 2.337360940873622894e-02
3.284839689731597900e-01 7.000107318162918091e-02 4.086811095476150513e-02 7.297053188085556030e-02 -3.133059442043304443e-01 -9.410186111927032471e-02 -2.671165019273757935e-02 5.153479054570198059e-02 -3.046592697501182556e-02 -6.228793039917945862e-02 -2.511379718780517578e-01 2.888696081936359406e-02 2.789090871810913086e-01 -2.311790883541107178e-01 6.321799755096435547e-02 -1.693230718374252319e-01 1.361888796091079712e-01 -9.669113904237747192e-02 -1.563312709331512451e-01 -2.341318577527999878e-01 -2.558228075504302979e-01 3.189413249492645264e-01 -6.520845461636781693e-03 2.911018133163452148e-01 4.699466004967689514e-02 -3.156482428312301636e-02 -1.398362815380096436e-01 -4.789590090513229370e-02 4.097297042608261108e-02 2.640017271041870117e-01 1.530725602060556412e-02 2.853702306747436523e-01
1.144326999783515930e-01 -2.449388802051544189e-02 -1.854001581668853760e-01 7.093382626771926880e-02 -1.922819390892982483e-02 -3.551269695162773132e-02 -2.247374504804611206e-01 -8.555889874696731567e-02 3.505994006991386414e-02 2.030312567949295044e-01 3.367803990840911865e-02 1.488634645938873291e-01 -1.400273013859987259e-02 -2.126512862741947174e-02 -1.572058647871017456e-01 -2.107345461845397949e-01 2.692247927188873291e-01 2.867931127548217773e-01 -5.072424933314323425e-02 -3.511984050273895264e-01 -2.309495359659194946e-01 -1.192877162247896194e-02 -1.886386573314666748e-01 3.132231235504150391e-01 9.288416057825088501e-02 -1.924246549606323242e-01 -1.839705407619476318e-01 -1.526331603527069092e-01 -1.809340268373489380e-01 -1.017730310559272766e-01 -1.271800398826599121e-01 3.493432104587554932e-01
3.814347684383392334e-01 -1.159278675913810730e-01 -2.673670090734958649e-02 8.021238446235656738e-02 -1.386504620313644409e-01 8.559496700763702393e-02 2.512516640126705170e-02 -1.896938532590866089e-01 -2.067071646451950073e-01 7.780221849679946899e-02 3.337959349155426025e-01 -1.130122542381286621e-01 1.664033830165863037e-01 1.923742443323135376e-01 1.127721816301345825e-01 -2.487797439098358154e-01 1.464863568544387817e-01 -2.749941349029541016e-01 1.187415197491645813e-01 -1.055261269211769104e-01 -2.117883712053298950e-01 6.020254641771316528e-02 -3.605464398860931396e-01 1.886810958385467529e-01 -1.176177263259887695e-01 -1.139948964118957520e-01 -2.354234009981155396e-01 -1.322137862443923950e-01 1.415791269391775131e-02 6.059530749917030334e-02 1.487498264759778976e-02 -1.351271420717239380e-01
3.124470412731170654e-01 1.579597294330596924e-01 -2.997094988822937012e-01 9.188231825828552246e-02 1.191482245922088623e-01 3.186864405870437622e-02 5.936177447438240051e-02 -1.639015823602676392e-01 -1.896695494651794434e-01 1.258174777030944824e-01 2.419234998524188995e-02 1.477409899234771729e-01 -1.412097513675689697e-01 -3.641330003738403320e-01 1.354815959930419922e-01 -2.661668956279754639e-01 -1.387101784348487854e-02 -6.536945700645446777e-02 -3.199348449707031250e-01 1.863946616649627686e-01 -1.470791548490524292e-01 4.778692126274108887e-02 -1.314972043037414551e-01 3.165415823459625244e-01 1.144459918141365051e-01 -1.087677329778671265e-01 1.344117671251296997e-01 -3.239589184522628784e-02 -9.667047858238220215e-02 1.936126947402954102e-01 -8.790234476327896118e-02 1.898227781057357788e-01
4.692896455526351929e-02 3.099120855331420898e-01 -2.684710025787353516e-01 1.347946524620056152e-01 -1.797460615634918213e-01 6.627231836318969727e-02 7.375080138444900513e-02 -1.462611109018325806e-01 -1.329050213098526001e-02 -1.726977080106735229e-01 1.880212873220443726e-01 6.461148709058761597e-02 3.736501038074493408e-01 1.659494042396545410e-01 -1.028903499245643616e-01 -1.331083327531814575e-01 1.583639383316040039e-01 -9.083142131567001343e-02 -2.883184142410755157e-02 -3.085922077298164368e-02 -8.015862666070461273e-03 -2.847056388854980469e-01 -1.968806535005569458e-01 8.185730129480361938e-02 2.177574336528778076e-01 -1.485813558101654053e-01 1.010941416025161743e-01 -1.455515027046203613e-01 -1.213559806346893311e-01 1.168206110596656799e-01 -1.354077905416488647e-01 4.167506098747253418e-01
2.781305909156799316e-01 1.824782229959964752e-02 -2.804275751113891602e-01 4.421913251280784607e-02 2.344651818275451660e-01 -2.126629501581192017e-01 -4.876708239316940308e-02 -2.871068120002746582e-01 -1.724558472633361816e-01 1.270928680896759033e-01 6.028356961905956268e-03 -6.558680441230535507e-03 2.346548438072204590e-01 1.767550557851791382e-01 1.667992174625396729e-01 -2.160047292709350586e-01 2.315252088010311127e-02 2.661385834217071533e-01 2.778644673526287079e-02 8.826036751270294189e-02 -1.091184243559837341e-01 6.039150431752204895e-02 -1.507912576198577881e-01 2.796888053417205811e-01 -1.612689197063446045e-01 5.754875764250755310e-02 2.532813251018524170e-01 -7.210360467433929443e-02 2.414094656705856323e-01 2.334977686405181885e-01 -1.793050915002822876e-01 9.941586852073669434e-02
3.047823160886764526e-02 2.505456507205963135e-01 3.836443647742271423e-02 1.112564131617546082e-01 -7.886511087417602539e-02 -1.564126759767532349e-01 1.458382010459899902e-01 -1.010055616497993469e-01 -1.736871749162673950e-01 2.182712107896804810e-01 6.531672179698944092e-02 -1.961457878351211548e-01 -7.594815641641616821e-02 7.434640079736709595e-02 -3.307976201176643372e-02 -9.209503233432769775e-02 -4.741218686103820801e-02 -8.316394686698913574e-02 -1.411516666412353516e-01 1.421779394149780273e-01 -3.026199638843536377e-01 -5.939840525388717651e-02 -6.241148337721824646e-02 2.569300830364227295e-01 3.130654990673065186e-02 2.785171568393707275e-01 2.629029452800750732e-01 7.399416714906692505e-02 -7.057315111160278320e-02 -1.153002865612506866e-02 -3.003959953784942627e-01 5.060220956802368164e-01
6.492336839437484741e-02 2.453814446926116943e-01 -9.251063317060470581e-02 4.309502542018890381e-01 9.259442985057830811e-02 -5.057958140969276428e-02 2.765075266361236572e-01 -1.091677471995353699e-01 -6.834222376346588135e-02 2.886582612991333008e-01 -6.086028739809989929e-02 -4.061876609921455383e-02 3.560138344764709473e-01 1.832404285669326782e-01 2.442004978656768799e-01 -1.190476566553115845e-01 -7.386057078838348389e-02 1.259823888540267944e-01 4.355759546160697937e-02 4.080407787114381790e-03 -1.053686365485191345e-01 2.139194756746292114e-01 6.490442901849746704e-02 3.202774822711944580e-01 7.426276057958602905e-02 6.511449068784713745e-02 2.111824899911880493e-01 1.083045229315757751e-01 8.412256836891174316e-02 -4.754396900534629822e-02 -2.095535397529602051e-01 8.991977572441101074e-02
3.503359556198120117e-01 -7.378691434860229492e-02 -1.613650768995285034e-01 1.980501711368560791e-01 -1.715739220380783081e-01 2.049402706325054169e-02 -1.098120659589767456e-01 3.043017163872718811e-02 -2.163188606500625610e-01 4.611110314726829529e-02 -3.835562989115715027e-02 9.742103517055511475e-02 2.158130556344985962e-01 9.936955757439136505e-04 -2.242809832096099854e-01 -4.175074398517608643e-01 2.367474287748336792e-01 6.682620197534561157e-02 -2.106477320194244385e-01 -3.224099278450012207e-01 -1.100408751517534256e-02 2.457739040255546570e-02 1.081221085041761398e-02 3.856563270092010498e-01 -7.216230779886245728e-02 -9.967370331287384033e-02 -5.982897430658340454e-02 -8.138785511255264282e-02 -1.717448085546493530e-01 -1.251446902751922607e-01 -4.540989920496940613e-02 4.084788262844085693e-02
3.241436481475830078e-01 1.122852936387062073e-01 -1.395064741373062134e-01 3.035106062889099121e-01 1.352215111255645752e-01 1.093307584524154663e-01 -1.500175744295120239e-01 1.198693141341209412e-01 -6.423847377300262451e-02 9.664855897426605225e-02 1.416455954313278198e-01 -9.700352698564529419e-02 6.041914969682693481e-02 2.625842690467834473e-01 1.917719142511487007e-03 -1.778608858585357666e-01 1.355148702859878540e-01 1.891560256481170654e-01 1.293996870517730713e-01 -9.742329269647598267e-02 -8.024550229310989380e-02 2.022945135831832886e-01 -2.678649723529815674e-01 -6.278316024690866470e-03 8.211851865053176880e-02 -1.269152164459228516e-01 -6.397760659456253052e-02 -3.847721815109252930e-01 -5.229952931404113770e-02 2.047685384750366211e-01 1.380503922700881958e-01 3.438023328781127930e-01
2.036420851945877075e-01 -3.275310248136520386e-02 -9.047442674636840820e-02 3.510446054860949516e-03 -2.934687435626983643e-01 -2.003014981746673584e-01 -2.526965737342834473e-02 -7.420616596937179565e-02 -1.958448253571987152e-02 7.668328285217285156e-02 3.990665376186370850e-01 1.379970610141754150e-01 2.762290835380554199e-01 -6.445417553186416626e-02 -1.232224516570568085e-02 -2.805721759796142578e-01 4.246472939848899841e-02 1.186546385288238525e-01 -1.397846788167953491e-01 -3.459222614765167236e-01 -2.992841601371765137e-01 1.454014927148818970e-01 -2.464855909347534180e-01 -5.010696128010749817e-02 8.710030466318130493e-02 8.833997696638107300e-02 -8.276923745870590210e-02 -1.013370007276535034e-01 -1.755659431219100952e-01 -1.126821935176849365e-01 -1.139231622219085693e-01 2.343219518661499023e-01
3.209013044834136963e-01 -5.131026357412338257e-02 1.368700116872787476e-01 2.055112123489379883e-01 -4.265007004141807556e-02 3.631563112139701843e-02 -2.741385996341705322e-02 -5.690638348460197449e-02 -2.802136242389678955e-01 2.656934261322021484e-01 3.246277272701263428e-01 -2.826007604598999023e-01 -6.846299022436141968e-02 1.187174096703529358e-01 -3.366101086139678955e-01 -4.780766554176807404e-03 4.354603122919797897e-03 8.969913423061370850e-02 -2.712750136852264404e-01 -1.117611527442932129e-01 1.381033007055521011e-02 1.419447511434555054e-01 -3.755254745483398438e-01 2.462088316679000854e-02 2.204985916614532471e-02 -3.068847395479679108e-02 7.842858880758285522e-02 -1.002890709787607193e-02 -8.758807927370071411e-02 8.961186558008193970e-02 -2.805023193359375000e-01 4.063311219215393066e-02
2.058469653129577637e-01 2.735797166824340820e-01 1.389495432376861572e-01 -8.588170632719993591e-03 1.294147074222564697e-01 -1.487955003976821899e-01 1.455848515033721924e-01 -2.843410968780517578e-01 -3.267948329448699951e-01 1.191784664988517761e-01 1.263026744127273560e-01 -1.386213153600692749e-01 -1.659546047449111938e-02 2.256587147712707520e-01 2.202519401907920837e-02 -5.985569953918457031e-02 4.559980630874633789e-01 1.177023872733116150e-01 -2.140491455793380737e-01 -3.771388530731201172e-02 5.823013558983802795e-02 1.915909051895141602e-01 -2.637902796268463135e-01 -6.266571581363677979e-03 2.536901459097862244e-02 2.401452660560607910e-01 -1.014761254191398621e-01 -3.153697773814201355e-02 -1.086710691452026367e-01 8.390238136053085327e-02 -5.624714493751525879e-02 2.016626894474029541e-01
1.936752498149871826e-01 2.210983783006668091e-01 5.966142937541007996e-02 6.013775244355201721e-02 -1.657267808914184570e-01 -8.105295151472091675e-02 -1.312308758497238159e-02 -5.471384525299072266e-02 -1.831763088703155518e-01 3.004862964153289795e-01 1.147259175777435303e-01 -2.150684893131256104e-01 1.534658716991543770e-03 4.638713225722312927e-02 2.411573939025402069e-02 -2.092139273881912231e-01 4.679623842239379883e-01 4.910989701747894287e-01 -1.239477768540382385e-01 -1.322505325078964233e-01 -1.046252921223640442e-01 -3.256842866539955139e-02 -4.343264922499656677e-02 -1.710188458673655987e-03 9.416682273149490356e-02 -1.105209514498710632e-01 -2.411535941064357758e-02 -2.657799050211906433e-02 3.440857306122779846e-02 -1.779990941286087036e-01 -5.628518387675285339e-02 2.722826898097991943e-01
1.339523494243621826e-01 2.014655768871307373e-01 9.906137362122535706e-03 1.372514069080352783e-01 -9.917967766523361206e-02 -3.555005490779876709e-01 1.405216157436370850e-01 1.419820487499237061e-01 -3.474638462066650391e-01 2.460867613554000854e-01 5.789570510387420654e-02 -1.010841950774192810e-01 -1.377650499343872070e-01 -3.885594010353088379e-02 -1.557123847305774689e-02 -2.409454137086868286e-01 3.259092569351196289e-01 3.511442616581916809e-02 -6.196722760796546936e-02 -9.595570713281631470e-02 -2.898204606026411057e-03 6.076419726014137268e-02 -1.147396862506866455e-01 7.361586391925811768e-02 -9.964893013238906860e-02 -9.154789894819259644e-02 4.914831742644309998e-02 8.503394573926925659e-02 -2.464054822921752930e-01 1.005499958992004395e-01 6.221205741167068481e-02 4.767891168594360352e-01
-7.131782919168472290e-02 8.408229798078536987e-03 -1.195961162447929382e-01 3.636960983276367188e-01 1.937025785446166992e-02 -4.031038284301757812e-02 -3.094235435128211975e-03 -8.054107427597045898e-02 -5.104469656944274902e-01 2.235923521220684052e-02 -9.820853173732757568e-02 -1.943475306034088135e-01 2.701939046382904053e-01 1.010485067963600159e-01 7.138247601687908173e-03 1.191381886601448059e-01 -5.363053083419799805e-02 -4.275595129001885653e-04 -2.801194787025451660e-01 -1.668151170015335083e-01 1.840790361166000366e-02 1.627521365880966187e-01 -1.108219921588897705e-01 1.537115573883056641e-01 6.101302430033683777e-02 -1.329697966575622559e-01 1.144404485821723938e-01 4.586580395698547363e-02 -3.318599462509155273e-01 2.395088672637939453e-01 -9.087655693292617798e-02 2.226471453905105591e-01
8.476129919290542603e-02 -2.535177581012248993e-02 4.594792425632476807e-01 1.782638728618621826e-01 -1.343013793230056763e-01 -1.786739528179168701e-01 -7.574764546006917953e-03 4.227310791611671448e-02 -1.556639373302459717e-01 1.813427209854125977e-01 1.628615111112594604e-01 6.967132538557052612e-02 6.482339650392532349e-02 2.983031235635280609e-02 -7.055716216564178467e-02 -3.149333894252777100e-01 2.600258290767669678e-01 3.843975812196731567e-02 -4.274674132466316223e-02 -1.624937057495117188e-01 -1.652304828166961670e-01 1.827249526977539062e-01 4.388495534658432007e-02 1.716842949390411377e-01 5.277933552861213684e-02 -3.694664835929870605e-01 -1.720393896102905273e-01 -1.492418050765991211e-01 -1.870064884424209595e-01 1.631463468074798584e-01 -1.638744771480560303e-01 1.752199232578277588e-01
1.337959170341491699e-01 2.335312217473983765e-01 -1.284006983041763306e-01 -1.650309264659881592e-01 -3.123478889465332031e-01 -1.396119967103004456e-02 3.430193290114402771e-02 -8.151485025882720947e-02 -1.433145552873611450e-01 9.205884300172328949e-03 2.453139573335647583e-01 -1.360308974981307983e-01 1.529209613800048828e-01 8.238292485475540161e-02 -8.596160262823104858e-02 -1.808167099952697754e-01 1.385978758335113525e-01 7.909679412841796875e-02 -2.313192635774612427e-01 -6.593802571296691895e-02 -3.958269488066434860e-03 -3.243058919906616211e-01 -1.452711038291454315e-02 1.731776446104049683e-01 3.130179345607757568e-01 -1.844074428081512451e-01 -4.109135642647743225e-02 -3.250584304332733154e-01 -1.018607839941978455e-01 1.920207291841506958e-01 -1.307134479284286499e-01 2.937932014465332031e-01
2.886636555194854736e-01 2.118702679872512817e-01 3.353608399629592896e-02 1.350602954626083374e-01 1.726056933403015137e-01 -1.931238770484924316e-01 1.792258918285369873e-01 -1.774643510580062866e-01 -3.344990313053131104e-01 1.438634842634201050e-01 -1.106045097112655640e-01 -2.608053088188171387e-01 1.422665566205978394e-01 1.002503931522369385e-01 1.591450721025466919e-01 -6.513363867998123169e-02 2.210413962602615356e-01 -2.007259577512741089e-01 1.013945341110229492e-01 -1.906258761882781982e-01 -6.128882244229316711e-02 8.593048155307769775e-02 -2.465476542711257935e-01 -3.356781229376792908e-02 1.122962310910224915e-01 2.986224591732025146e-01 7.092781364917755127e-02 -1.500769406557083130e-01 -1.128943078219890594e-02 1.359962485730648041e-02 -5.103735625743865967e-02 3.285356760025024414e-01
1.246579363942146301e-01 2.195019125938415527e-01 -1.767566800117492676e-01 2.143351435661315918e-01 1.651682853698730469e-01 -1.563127487897872925e-01 1.441406607627868652e-01 -2.361747808754444122e-02 -2.072945237159729004e-01 3.253132104873657227e-01 -4.059454798698425293e-02 -1.946174055337905884e-01 -1.002199016511440277e-02 1.793377660214900970e-02 1.390200201421976089e-02 -1.310241520404815674e-01 1.399453282356262207e-01 -1.048347726464271545e-01 -4.228445291519165039e-01 1.152519136667251587e-01 -1.811823248863220215e-01 8.700974867679178715e-04 6.798662990331649780e-02 2.400139346718788147e-02 -1.357858907431364059e-02 1.342063695192337036e-01 1.146530732512474060e-01 -2.964689135551452637e-01 -1.969300210475921631e-01 1.719804108142852783e-01 -1.681960076093673706e-01 3.215230405330657959e-01
3.556887507438659668e-01 -6.201749667525291443e-02 1.807782985270023346e-02 2.113554626703262329e-01 -5.412368103861808777e-02 -1.114305332303047180e-01 1.342760920524597168e-01 -9.842866100370883942e-03 -4.265063107013702393e-01 8.150999993085861206e-02 4.520849883556365967e-02 -1.560521125793457031e-01 1.486650407314300537e-01 6.759106647223234177e-03 1.253940761089324951e-01 -1.069151982665061951e-01 2.962777018547058105e-01 -3.021191246807575226e-02 -5.496698617935180664e-02 7.729182392358779907e-02 1.050552800297737122e-01 -1.358673870563507080e-01 1.107759848237037659e-01 1.898650676012039185e-01 -1.276494413614273071e-01 1.294737309217453003e-01 1.775086522102355957e-01 -3.640584051609039307e-01 5.643964931368827820e-02 2.435307502746582031e-01 1.233686786144971848e-02 3.027596771717071533e-01
2.330792993307113647e-01 -9.309816360473632812e-02 4.843235481530427933e-03 2.085254639387130737e-01 -6.381314015015959740e-04 3.256005346775054932e-01 3.903327882289886475e-01 -3.620588034391403198e-02 -3.419287800788879395e-01 1.599770486354827881e-01 -3.057970479130744934e-02 -4.262575507164001465e-02 -2.742820419371128082e-03 7.081722468137741089e-02 -1.015959009528160095e-01 -1.857187002897262573e-01 2.734787762165069580e-01 -2.829000055789947510e-01 -7.596541196107864380e-02 -1.395118702203035355e-02 3.011164069175720215e-02 2.287839055061340332e-01 -2.154953628778457642e-01 2.347079664468765259e-01 1.196151003241539001e-01 -5.433778837323188782e-02 -1.675138324499130249e-01 -2.538012154400348663e-02 5.077689886093139648e-02 -4.665238410234451294e-02 -1.856089532375335693e-01 1.948944330215454102e-01
1.141610741615295410e-01 7.902698218822479248e-02 2.313082218170166016e-01 2.623407244682312012e-01 -3.919492363929748535e-01 7.105360925197601318e-02 1.791614592075347900e-01 -1.277329772710800171e-01 -1.846606433391571045e-01 -1.829697005450725555e-02 -5.497910454869270325e-02 -1.935722976922988892e-01 2.471531927585601807e-01 1.042302325367927551e-01 -1.618916094303131104e-01 -2.486111521720886230e-01 4.774981737136840820e-02 6.117421761155128479e-02 5.718729645013809204e-02 -5.828614905476570129e-02 -1.126537993550300598e-01 2.912520244717597961e-02 -2.171169780194759369e-02 2.423048317432403564e-01 1.408529132604598999e-01 -4.081765562295913696e-02 -1.575925201177597046e-01 -6.488716602325439453e-02 1.364202648401260376e-01 3.516499996185302734e-01 3.591246902942657471e-01 9.598959237337112427e-02
1.568195074796676636e-01 -2.143026441335678101e-01 -1.968125700950622559e-01 3.594126999378204346e-01 -1.800537807866930962e-03 -1.140031591057777405e-01 1.613064557313919067e-01 -2.635020762681961060e-02 -3.286916017532348633e-02 -6.624470651149749756e-02 3.954089581966400146e-01 1.195841506123542786e-01 -8.713494241237640381e-02 1.592264771461486816e-01 -1.351861059665679932e-01 -1.445390433073043823e-01 -2.292013354599475861e-02 4.514450952410697937e-02 -2.096748650074005127e-01 -4.157441854476928711e-02 -1.681977068074047565e-03 2.428909763693809509e-02 -2.656018137931823730e-01 1.696035116910934448e-01 2.361031249165534973e-02 -3.722075223922729492e-01 8.317135274410247803e-02 -1.678074598312377930e-01 1.142451241612434387e-01 2.322565168142318726e-01 1.969276219606399536e-01 2.133530378341674805e-01
1.950941681861877441e-01 2.543704807758331299e-01 -1.968143880367279053e-01 3.351669013500213623e-01 -2.268477343022823334e-02 -1.446686387062072754e-01 1.134578287601470947e-01 -1.209841594099998474e-01 -2.296895235776901245e-01 1.811470538377761841e-01 3.526574075222015381e-01 1.516285538673400879e-01 -7.303941249847412109e-02 -3.436451032757759094e-02 5.452987551689147949e-02 5.579714849591255188e-02 1.039491966366767883e-01 -1.033255532383918762e-01 1.247626543045043945e-01 -1.102985665202140808e-01 -1.350448727607727051e-01 5.389805138111114502e-02 8.637335267849266529e-04 3.039879500865936279e-01 1.383464932441711426e-01 -4.412959218025207520e-01 -4.826826602220535278e-02 -1.905790716409683228e-01 1.770825833082199097e-01 6.438647955656051636e-02 2.786984480917453766e-02 -9.894822724163532257e-03
4.171597063541412354e-01 1.020841673016548157e-01 1.194336786866188049e-01 2.480097860097885132e-01 7.510690391063690186e-02 6.401200313121080399e-03 3.360590040683746338e-01 -7.552020996809005737e-02 -3.400480151176452637e-01 1.298485416918992996e-02 -1.503701210021972656e-01 -1.150396838784217834e-01 1.373035553842782974e-02 1.623458713293075562e-01 2.830365002155303955e-01 -5.808086693286895752e-02 2.893214821815490723e-01 3.016224205493927002e-01 -7.832022011280059814e-02 -1.763210743665695190e-01 6.449268013238906860e-02 -7.042510062456130981e-02 -2.361667901277542114e-01 1.192099153995513916e-01 5.783259402960538864e-03 1.614910662174224854e-01 7.893640547990798950e-02 -1.320896297693252563e-01 -2.328567020595073700e-02 2.414115332067012787e-02 3.425012901425361633e-02 1.033806875348091125e-01
4.289901256561279297e-01 4.951702058315277100e-02 -2.303458377718925476e-02 2.391581833362579346e-01 -6.036815699189901352e-03 2.003241330385208130e-01 -2.396154031157493591e-02 -2.374905049800872803e-01 -1.465181410312652588e-01 3.541488051414489746e-01 2.974144220352172852e-01 -1.581880599260330200e-01 9.690580517053604126e-02 2.481678277254104614e-01 1.215249076485633850e-01 -8.577746897935867310e-02 1.935648620128631592e-01 -7.703090459108352661e-02 -1.658704504370689392e-02 -2.635230422019958496e-01 1.918527632951736450e-01 9.838984161615371704e-02 -1.902422457933425903e-01 1.747526824474334717e-01 -6.471292674541473389e-02 -1.128668151795864105e-02 -2.906994335353374481e-02 -2.532752454280853271e-01 -9.152767807245254517e-02 -2.779624052345752716e-02 1.130873104557394981e-03 -1.936819031834602356e-02
8.882690221071243286e-02 3.384042680263519287e-01 -1.613642834126949310e-02 1.510962396860122681e-01 -1.827383339405059814e-01 -2.268480509519577026e-01 2.743003964424133301e-01 -2.625664323568344116e-02 -4.431187734007835388e-02 -5.716317892074584961e-02 4.826160892844200134e-02 1.182079538702964783e-01 4.307955503463745117e-02 2.591186463832855225e-01 7.502242457121610641e-03 -2.789888978004455566e-01 1.544750481843948364e-01 -6.123001128435134888e-02 -2.042138278484344482e-01 -3.051634430885314941e-01 -2.689029574394226074e-01 -1.994884759187698364e-01 -3.537062406539916992e-01 1.558053493499755859e-01 -9.969648718833923340e-02 1.611271798610687256e-01 8.761230856180191040e-02 -6.293778866529464722e-02 -2.062625437974929810e-01 -8.188594132661819458e-02 -6.351208686828613281e-02 2.337401732802391052e-02
7.345264405012130737e-02 4.680933058261871338e-02 2.520882785320281982e-01 8.388654142618179321e-02 -1.433073878288269043e-01 -2.074591219425201416e-01 1.646042913198471069e-01 3.879081085324287415e-02 -1.424829810857772827e-01 2.042452059686183929e-02 2.469089925289154053e-01 1.408571749925613403e-01 2.810539305210113525e-01 6.828669458627700806e-02 3.126633167266845703e-01 -2.121875137090682983e-01 1.173100546002388000e-01 -1.864281296730041504e-02 -1.732911914587020874e-01 -2.667090296745300293e-01 -2.119230777025222778e-01 2.038178592920303345e-01 4.629873484373092651e-02 2.988226711750030518e-01 3.380035459995269775e-01 1.026080846786499023e-01 -6.372764706611633301e-02 -2.687317430973052979e-01 6.330018490552902222e-02 2.928508073091506958e-02 8.187937550246715546e-03 5.043779313564300537e-02
-7.685639709234237671e-02 1.255242824554443359e-01 2.863503098487854004e-01 -5.737480521202087402e-02 -2.965231239795684814e-01 -2.413655817508697510e-01 2.992802560329437256e-01 -2.487917691469192505e-01 -1.815458834171295166e-01 1.499541755765676498e-02 1.642037332057952881e-01 3.503829613327980042e-02 6.803234666585922241e-02 -2.509465068578720093e-02 2.931611239910125732e-01 -1.499768197536468506e-01 1.970095485448837280e-01 -1.800374127924442291e-02 -1.441891938447952271e-01 -1.762191653251647949e-01 -1.518119722604751587e-01 1.644858270883560181e-01 4.048071801662445068e-02 3.057298362255096436e-01 1.576003879308700562e-01 -7.878322154283523560e-02 -1.333908084779977798e-02 -3.686378598213195801e-01 -2.453809790313243866e-02 2.148850448429584503e-02 1.106706112623214722e-01 6.090441718697547913e-02
1.980395913124084473e-01 3.353545069694519043e-01 -8.519440144300460815e-02 8.270119875669479370e-02 7.329148054122924805e-02 3.018051683902740479e-01 6.358557194471359253e-02 -8.820235729217529297e-03 -1.103680860251188278e-02 2.184316813945770264e-01 1.741740405559539795e-01 -5.421865358948707581e-02 -8.428794890642166138e-02 2.883482910692691803e-02 -4.590065032243728638e-02 -5.020267963409423828e-01 3.693730011582374573e-02 -8.994482457637786865e-02 -2.430909126996994019e-01 -1.072323322296142578e-01 -2.213294208049774170e-01 -3.529911488294601440e-02 6.184705346822738647e-02 1.891902238130569458e-01 2.128763198852539062e-01 -1.333156824111938477e-01 -9.183865785598754883e-02 1.634069979190826416e-01 -7.220795843750238419e-03 -5.889594554901123047e-02 5.488033965229988098e-02 3.402963876724243164e-01
5.049590021371841431e-02 2.736825346946716309e-01 1.429946571588516235e-01 4.573157429695129395e-01 -9.408967941999435425e-02 -5.982787534594535828e-02 1.548937559127807617e-01 6.010815873742103577e-02 -7.368870824575424194e-02 -2.070660889148712158e-01 8.492576330900192261e-02 1.207933761179447174e-02 1.663466393947601318e-01 -1.261321604251861572e-01 -1.052661463618278503e-01 -3.236617147922515869e-01 2.503467351198196411e-02 8.103585988283157349e-02 1.804663091897964478e-01 -1.337784230709075928e-01 -1.650492660701274872e-02 3.173783048987388611e-02 -4.136521369218826294e-02 2.601458728313446045e-01 7.021380960941314697e-02 -1.007725819945335388e-01 1.792593486607074738e-02 2.510375156998634338e-02 -6.760449614375829697e-03 3.451514244079589844e-01 2.378996014595031738e-01 3.430877923965454102e-01
1.328408420085906982e-01 1.208783537149429321e-01 -2.372104227542877197e-01 2.141444832086563110e-01 -1.608250439167022705e-01 -9.120905399322509766e-02 5.114254951477050781e-01 -1.965221464633941650e-01 -6.023327820003032684e-03 1.803674995899200439e-01 2.651819586753845215e-01 -8.459547907114028931e-02 2.032290101051330566e-01 -5.143527686595916748e-02 3.191827610135078430e-02 -1.059163138270378113e-01 -1.885110288858413696e-01 -8.878699503839015961e-03 -1.581049859523773193e-01 9.829163551330566406e-02 -1.249635890126228333e-01 -1.154449488967657089e-02 -1.556612402200698853e-01 1.096404269337654114e-01 6.475193798542022705e-02 2.685769498348236084e-01 2.677991688251495361e-01 -1.685927808284759521e-01 8.648675680160522461e-02 3.551528975367546082e-02 -4.828264936804771423e-02 2.349676638841629028e-01
1.607628017663955688e-01 2.968327999114990234e-01 2.126198634505271912e-02 6.147047877311706543e-02 -2.507168352603912354e-01 -8.494690805673599243e-02 1.292738914489746094e-01 1.040511876344680786e-01 -3.042252361774444580e-02 -1.713628619909286499e-01 1.466013491153717041e-01 7.754599303007125854e-02 5.730365216732025146e-02 3.185978829860687256e-01 8.360062539577484131e-02 -2.419139593839645386e-01 1.356128603219985962e-01 -8.289065957069396973e-02 -1.276677250862121582e-01 -1.698710620403289795e-01 -3.822931051254272461e-01 -6.953911483287811279e-02 -2.623145580291748047e-01 2.255030870437622070e-01 -3.197845444083213806e-02 2.785393297672271729e-01 -9.168674796819686890e-02 -1.762034744024276733e-01 -1.059045121073722839e-01 1.177698001265525818e-01 -2.263432294130325317e-01 -1.437595188617706299e-01
2.029695659875869751e-01 -5.365407839417457581e-02 4.069574922323226929e-02 3.385069966316223145e-01 -1.836257725954055786e-01 -5.617412179708480835e-02 -2.858698181807994843e-02 -1.146576181054115295e-01 -3.964455425739288330e-01 -4.988472908735275269e-03 -2.311739176511764526e-01 -4.757962748408317566e-02 2.942697405815124512e-01 -2.171412855386734009e-02 -5.283245071768760681e-02 -8.628126233816146851e-02 1.312849577516317368e-02 4.934839904308319092e-02 -3.177980184555053711e-01 -1.829249262809753418e-01 -3.327709808945655823e-02 2.167066931724548340e-01 -1.139578372240066528e-01 2.229952663183212280e-01 2.081668972969055176e-01 -2.397986352443695068e-01 -4.470164701342582703e-02 1.481249779462814331e-01 -1.625671833753585815e-01 2.629197239875793457e-01 -4.173199646174907684e-03 1.022124961018562317e-01
1.792619526386260986e-01 -1.301348209381103516e-01 -2.344237715005874634e-01 2.599318027496337891e-01 -1.944116950035095215e-01 4.271329194307327271e-02 1.901318728923797607e-01 -2.742891013622283936e-01 2.368705719709396362e-01 -4.263302311301231384e-02 1.991549879312515259e-02 -4.469154402613639832e-02 2.255771607160568237e-01 1.520774811506271362e-01 2.257166206836700439e-01 -2.555674612522125244e-01 6.910625845193862915e-02 -1.230842322111129761e-01 -1.641199588775634766e-01 -1.471875756978988647e-01 -2.386182844638824463e-01 -6.844293326139450073e-02 1.254584342241287231e-01 1.194532513618469238e-01 -1.033331919461488724e-02 5.438261106610298157e-02 1.930117979645729065e-02 -2.582677304744720459e-01 -2.438681572675704956e-01 3.574956580996513367e-02 8.721686899662017822e-02 3.579933345317840576e-01
1.491701006889343262e-01 -7.878864556550979614e-02 4.389020428061485291e-02 7.406535744667053223e-02 3.240268528461456299e-01 1.817075610160827637e-01 2.130331397056579590e-01 -1.359118521213531494e-01 -1.182883903384208679e-01 1.868218556046485901e-02 1.066163778305053711e-01 -1.602836512029170990e-02 3.641762733459472656e-01 1.079130843281745911e-01 -3.172350227832794189e-01 -1.083371713757514954e-01 1.644887328147888184e-01 -1.688672006130218506e-01 -1.997719854116439819e-01 -2.842453308403491974e-02 -2.096113860607147217e-01 2.008942067623138428e-01 -1.837850064039230347e-01 1.135661080479621887e-02 3.363015875220298767e-02 -3.369377255439758301e-01 -6.057944148778915405e-03 -2.001034766435623169e-01 -1.380779966711997986e-02 -1.906356308609247208e-03 -1.573249250650405884e-01 2.923707664012908936e-01
3.987371921539306641e-01 8.963117003440856934e-02 -2.649064064025878906e-01 1.608036011457443237e-01 4.086183011531829834e-02 1.037637665867805481e-01 -6.962435692548751831e-02 1.733110398054122925e-01 -2.392808049917221069e-01 -2.538669854402542114e-02 1.720668822526931763e-01 -1.733338981866836548e-01 -2.587889507412910461e-02 3.302223514765501022e-03 3.302647173404693604e-01 -1.720261871814727783e-01 7.887823879718780518e-02 9.932301938533782959e-03 -1.874307692050933838e-01 7.847637869417667389e-03 9.673369675874710083e-02 3.527600318193435669e-02 -1.030578762292861938e-01 6.554172933101654053e-02 1.101808696985244751e-01 -1.259381175041198730e-01 1.157082170248031616e-01 -1.715227663516998291e-01 -5.314718000590801239e-03 3.001017570495605469e-01 -2.562100253999233246e-02 4.518138468265533447e-01
3.170514702796936035e-01 1.139310374855995178e-01 -3.452985286712646484e-01 2.445258200168609619e-01 -3.703906759619712830e-02 1.526074111461639404e-01 1.716787666082382202e-01 3.808393329381942749e-02 -7.811522483825683594e-02 2.481672614812850952e-01 3.040180206298828125e-01 1.595416367053985596e-01 6.351372599601745605e-02 -4.660310968756675720e-02 9.100807458162307739e-02 -3.334274291992187500e-01 2.404191195964813232e-01 1.098151355981826782e-01 -1.294975578784942627e-01 5.411466211080551147e-02 2.407583408057689667e-02 1.783200651407241821e-01 -1.209511235356330872e-01 1.938636451959609985e-01 -9.122333675622940063e-02 -1.172770783305168152e-01 1.288485974073410034e-01 -5.024943500757217407e-03 6.612513214349746704e-02 -3.054747581481933594e-01 3.833246976137161255e-02 1.692609339952468872e-01
6.455291062593460083e-02 2.792689017951488495e-02 7.978849858045578003e-02 2.206657081842422485e-01 -2.295922189950942993e-01 -5.406619515269994736e-03 8.277216553688049316e-02 -1.841581910848617554e-01 -4.615286737680435181e-02 1.401255875825881958e-01 -2.614549361169338226e-02 -3.096888661384582520e-01 -9.269674867391586304e-02 7.708259671926498413e-02 1.721710711717605591e-01 -3.312101960182189941e-01 -1.449901908636093140e-01 1.857648193836212158e-01 -2.483514845371246338e-01 2.194327563047409058e-01 -2.009124308824539185e-01 -1.073195599019527435e-04 -1.028937175869941711e-01 2.393748164176940918e-01 -1.225750669836997986e-01 -5.044930148869752884e-03 -1.557128410786390305e-02 -4.296772927045822144e-02 -1.769939810037612915e-01 -6.347998976707458496e-02 -3.472015634179115295e-02 4.969292581081390381e-01
1.248081773519515991e-01 8.129959926009178162e-03 -2.225015312433242798e-01 5.501687154173851013e-02 -7.860586792230606079e-02 2.301505059003829956e-01 2.193476706743240356e-01 3.142136707901954651e-02 -4.066717326641082764e-01 1.746472418308258057e-01 -1.366468667984008789e-01 1.558633744716644287e-01 2.926025390625000000e-01 9.970128536224365234e-03 -3.684160113334655762e-02 3.732836619019508362e-02 -2.272921055555343628e-02 -1.430949866771697998e-01 -2.092927992343902588e-01 1.327800452709197998e-01 -2.431272566318511963e-01 1.457239240407943726e-01 4.761778563261032104e-02 2.168677300214767456e-01 1.318418700248003006e-02 -1.841155998408794403e-02 1.280029416084289551e-01 -1.402997076511383057e-01 7.804344594478607178e-02 -1.385466009378433228e-01 -1.871758252382278442e-01 4.327633380889892578e-01
[truncated: 3,270,754 more chars]
