# Supplementary material for: The Language of Innovation
Source: PLoS One. 2020 Apr 30;15(4):e0230107. doi: 10.1371/journal.pone.0230107 (PMC7194493; doi:10.1371/journal.pone.0230107)
Supplement: S4 File — (GZ) [file pone.0230107.s004.tar.gz › 1982-1986/V2Run_9_VS_4500_embeddings1982-1986ED32.txt]

1.673648357391357422e-01 1.714470088481903076e-01 2.333588339388370514e-02 -2.944918870925903320e-01 -7.247588783502578735e-02 2.977859973907470703e-01 9.829508513212203979e-02 2.101889848709106445e-01 -6.200268864631652832e-02 6.227711588144302368e-02 -9.736867249011993408e-02 -3.415997326374053955e-01 1.579037159681320190e-01 2.721542716026306152e-01 -1.438145190477371216e-01 1.563623100519180298e-01 3.808593750000000000e-02 3.914906457066535950e-02 -4.192047566175460815e-02 2.582587487995624542e-02 2.267253547906875610e-01 3.601148724555969238e-01 5.132513865828514099e-02 1.677272841334342957e-02 1.729956567287445068e-01 2.317786961793899536e-01 1.000231057405471802e-01 1.842840462923049927e-01 -3.125041350722312927e-02 -2.896790802478790283e-01 -7.024156302213668823e-02 1.505940109491348267e-01
5.709782987833023071e-02 2.870616018772125244e-01 -2.530572935938835144e-02 5.879739299416542053e-02 -9.408397972583770752e-02 3.378100991249084473e-01 -1.199831888079643250e-01 2.356451302766799927e-01 -1.092941686511039734e-01 -1.111254096031188965e-01 4.906337708234786987e-03 1.346780508756637573e-01 3.338440358638763428e-01 -1.715434789657592773e-01 -6.411164253950119019e-02 1.076805517077445984e-01 3.468385636806488037e-01 -1.717301905155181885e-01 -1.992729455232620239e-01 1.789686083793640137e-01 9.019838273525238037e-02 -5.067347362637519836e-02 5.521022155880928040e-02 3.172384947538375854e-02 1.582799665629863739e-02 -3.284618258476257324e-01 -3.445439785718917847e-02 1.728343367576599121e-01 -1.408384740352630615e-01 -2.690920829772949219e-01 9.111126512289047241e-02 -2.056101709604263306e-01
1.242355257272720337e-01 1.823535375297069550e-02 5.805954337120056152e-02 -8.818119019269943237e-02 -2.522277235984802246e-01 1.776942610740661621e-01 -1.050215363502502441e-01 -1.314170807600021362e-01 1.765936054289340973e-02 9.876019507646560669e-02 1.979130133986473083e-02 -1.093901786953210831e-02 2.630895376205444336e-01 3.050033561885356903e-02 -1.588462740182876587e-01 3.988539576530456543e-01 1.527184247970581055e-01 -3.036155402660369873e-01 -1.071840226650238037e-01 -1.331491470336914062e-01 4.043320417404174805e-01 -3.235971033573150635e-01 4.280293732881546021e-02 1.480929087847471237e-02 9.341582655906677246e-02 -2.695355713367462158e-01 -1.289675831794738770e-01 1.449623852968215942e-01 8.922314643859863281e-02 -1.918281912803649902e-01 6.993912905454635620e-02 -3.010185621678829193e-02
-1.293949782848358154e-01 1.152794733643531799e-01 -1.082069054245948792e-02 5.653152987360954285e-02 -3.192186355590820312e-01 4.086750447750091553e-01 -1.060935482382774353e-01 -7.551058381795883179e-02 -2.634362876415252686e-01 4.448388516902923584e-02 -8.901619166135787964e-02 5.527651682496070862e-02 1.676132529973983765e-01 2.317930757999420166e-01 -2.047546058893203735e-01 -1.446109563112258911e-01 3.686380088329315186e-01 -2.263682633638381958e-01 -1.216090694069862366e-01 -1.119811907410621643e-01 2.743022143840789795e-01 -6.245029717683792114e-02 -1.515994668006896973e-01 -1.794422864913940430e-01 1.834233850240707397e-02 9.620292484760284424e-02 1.066747829318046570e-01 8.091478794813156128e-02 3.248044103384017944e-02 -2.733645737171173096e-01 6.260847672820091248e-03 4.044738784432411194e-02
1.174322515726089478e-01 -8.096307516098022461e-02 -3.826785087585449219e-02 4.528676718473434448e-02 -7.706461008638143539e-03 2.888026833534240723e-01 -1.168620735406875610e-01 -7.663467526435852051e-02 -3.412899076938629150e-01 2.270728647708892822e-01 -1.941052675247192383e-01 1.643047332763671875e-01 1.086858510971069336e-01 6.856036931276321411e-02 -1.027006134390830994e-01 2.762297093868255615e-01 2.908950746059417725e-01 -1.738073229789733887e-01 1.715100184082984924e-02 9.600745886564254761e-02 2.087990343570709229e-01 1.279215961694717407e-01 -7.788363099098205566e-02 -1.034191027283668518e-01 2.793144285678863525e-01 2.964042127132415771e-02 2.162166088819503784e-01 -6.709738820791244507e-02 -1.798598617315292358e-01 -2.770884335041046143e-01 2.703337073326110840e-01 -1.537813842296600342e-01
5.422537773847579956e-02 1.655694246292114258e-01 2.777651883661746979e-02 -5.083779618144035339e-02 -1.568071395158767700e-01 2.208314985036849976e-01 -7.951003313064575195e-02 2.443478554487228394e-01 -2.337319031357765198e-02 -4.629905521869659424e-02 8.680638670921325684e-02 2.341191470623016357e-02 1.347889602184295654e-01 4.951631277799606323e-02 -4.975569844245910645e-01 2.266617119312286377e-01 1.628114581108093262e-01 -1.574417650699615479e-01 -1.348517984151840210e-01 1.897207200527191162e-01 1.174405962228775024e-01 2.512633502483367920e-01 -2.085556238889694214e-01 -1.415040940046310425e-01 1.097091808915138245e-01 -4.524268209934234619e-03 1.004204079508781433e-01 3.728401958942413330e-01 -1.301123648881912231e-01 -2.612739801406860352e-01 5.477416887879371643e-02 -3.623173013329505920e-02
-6.893233954906463623e-02 2.033087462186813354e-01 -2.229536622762680054e-01 -2.668302357196807861e-01 -1.562741100788116455e-01 4.866454601287841797e-01 1.161772385239601135e-01 -1.320568919181823730e-01 -2.222345918416976929e-01 9.087552875280380249e-02 -5.934988334774971008e-02 1.141772195696830750e-01 7.314128428697586060e-02 -3.602461889386177063e-02 1.590748131275177002e-02 9.664573520421981812e-02 1.097654104232788086e-01 -1.988408863544464111e-01 -1.078389957547187805e-01 3.800179660320281982e-01 -8.003947138786315918e-02 6.043413188308477402e-03 1.879095844924449921e-02 -7.010082900524139404e-02 -8.508444577455520630e-02 1.418813467025756836e-01 -2.540045976638793945e-01 2.120141386985778809e-01 -1.788070052862167358e-01 -2.305944859981536865e-01 5.470927059650421143e-02 7.786925882101058960e-02
-6.863190233707427979e-02 8.859457075595855713e-02 1.201032921671867371e-01 -1.602916121482849121e-01 -8.530659228563308716e-02 3.564391136169433594e-01 -1.310466229915618896e-01 2.255521565675735474e-01 4.053027927875518799e-02 3.296266496181488037e-02 1.592867635190486908e-02 8.832958526909351349e-03 2.632160782814025879e-01 -3.060318529605865479e-01 -2.250929623842239380e-01 1.332674026489257812e-01 1.599157601594924927e-01 3.703973442316055298e-02 -9.694551676511764526e-02 -1.489282995462417603e-01 2.438738346099853516e-01 8.430883288383483887e-02 1.450016647577285767e-01 3.998234495520591736e-02 -2.165070921182632446e-01 3.910029530525207520e-01 -2.768702208995819092e-01 -4.739834368228912354e-02 -2.720434963703155518e-02 -1.895647346973419189e-01 -2.015441507101058960e-01 8.268138766288757324e-02
1.815548725426197052e-02 2.970326878130435944e-02 6.273218989372253418e-02 4.072447121143341064e-02 6.762821972370147705e-02 1.740784943103790283e-01 -1.561593413352966309e-01 8.758418262004852295e-02 -2.633444964885711670e-01 -6.346916407346725464e-02 2.564492225646972656e-01 2.917354460805654526e-03 1.759620308876037598e-01 2.111138105392456055e-01 -3.302043080329895020e-01 1.932521760463714600e-01 3.927469849586486816e-01 1.280768541619181633e-03 -7.184419035911560059e-02 -1.159221008419990540e-01 1.117705367505550385e-03 3.002502024173736572e-01 -2.811618745326995850e-01 1.115056425333023071e-01 4.419249668717384338e-02 -2.147680334746837616e-02 5.592709034681320190e-02 3.273509144783020020e-01 -1.336190253496170044e-01 -2.766457796096801758e-01 -3.550510853528976440e-02 -4.855849221348762512e-02
-6.698510050773620605e-02 2.057790160179138184e-01 -2.935660481452941895e-01 -3.069372773170471191e-01 -1.709820777177810669e-01 3.415936827659606934e-01 1.811075955629348755e-01 3.654652833938598633e-01 -1.385850608348846436e-01 4.904948920011520386e-02 7.271394133567810059e-02 1.210274845361709595e-01 -4.302602261304855347e-02 3.451096266508102417e-02 -7.417361438274383545e-02 2.493204623460769653e-01 1.328088641166687012e-01 -1.798457801342010498e-01 -1.638459563255310059e-01 -6.873957812786102295e-02 8.197178691625595093e-02 1.628901064395904541e-01 -1.099620610475540161e-01 -4.554043710231781006e-02 -1.870270073413848877e-02 -1.709969639778137207e-01 9.230153262615203857e-02 1.234141215682029724e-01 -2.012350112199783325e-01 -2.380034774541854858e-01 2.132801562547683716e-01 -1.526363939046859741e-01
5.686850100755691528e-02 2.599736154079437256e-01 -1.202235650271177292e-02 -1.346226334571838379e-01 -9.548014402389526367e-02 3.527299463748931885e-01 -2.138257771730422974e-01 -8.377974480390548706e-02 -2.721315622329711914e-01 1.350680142641067505e-01 4.093518480658531189e-02 -2.122186869382858276e-01 1.071767732501029968e-01 -8.730722218751907349e-02 -1.485830545425415039e-01 1.448059678077697754e-01 4.726873934268951416e-01 -1.367615312337875366e-01 -1.884529250673949718e-03 1.559552103281021118e-01 3.400109410285949707e-01 -2.893444336950778961e-02 -1.534157898277044296e-02 -1.004034951329231262e-01 -4.746890440583229065e-02 -1.198074370622634888e-01 9.075894951820373535e-02 -2.464382648468017578e-01 1.045878082513809204e-01 -1.503702253103256226e-01 8.730494976043701172e-02 5.914890393614768982e-02
-4.346476495265960693e-02 6.419814378023147583e-02 2.219844311475753784e-01 -1.623049378395080566e-01 -2.164551466703414917e-01 3.727832734584808350e-01 2.027283757925033569e-01 1.522068381309509277e-01 -2.457056492567062378e-01 7.627923786640167236e-02 9.438270330429077148e-02 2.297410927712917328e-02 -9.590146131813526154e-03 -9.605024009943008423e-02 -1.559118479490280151e-01 8.292135596275329590e-02 3.085282444953918457e-01 -3.795683383941650391e-02 -4.755381494760513306e-02 5.192097648978233337e-02 1.772466301918029785e-01 1.517728567123413086e-01 3.622595071792602539e-01 2.832596600055694580e-01 -1.381483823060989380e-01 5.614373460412025452e-02 -1.454115062952041626e-01 -1.443816870450973511e-01 3.483694419264793396e-02 -2.197915315628051758e-01 1.786387860774993896e-01 1.974520236253738403e-01
8.532609045505523682e-02 2.141766250133514404e-01 -2.627178132534027100e-01 -8.675052970647811890e-02 1.251286417245864868e-01 4.172101616859436035e-01 1.766047812998294830e-02 3.214519917964935303e-01 -2.578743398189544678e-01 -9.756417572498321533e-02 -2.351308166980743408e-01 6.379781663417816162e-02 1.547383219003677368e-01 1.643553562462329865e-02 -4.747139289975166321e-02 -7.350725680589675903e-02 1.482144445180892944e-01 5.542428232729434967e-03 -4.530245810747146606e-02 -1.043802723288536072e-01 1.675191223621368408e-01 -3.977450728416442871e-02 -3.275993168354034424e-01 7.824906706809997559e-02 9.717105329036712646e-02 -1.954551637172698975e-01 -7.331343740224838257e-02 2.311128228902816772e-01 -9.099309891462326050e-02 -2.560763061046600342e-01 2.167856842279434204e-01 -6.612703949213027954e-02
-1.323913037776947021e-01 3.136203885078430176e-01 -4.547234252095222473e-02 -1.812036484479904175e-01 -7.783503737300634384e-03 5.764383077621459961e-02 -1.571751981973648071e-01 8.441159874200820923e-02 -3.413394391536712646e-01 5.769874155521392822e-02 1.177312731742858887e-01 -1.484495354816317558e-03 1.899711042642593384e-01 -4.845194891095161438e-02 -2.963456213474273682e-01 3.447960317134857178e-01 1.198735609650611877e-01 -2.504517734050750732e-01 -3.220771849155426025e-01 1.973909884691238403e-02 1.961266100406646729e-01 2.099423557519912720e-01 -1.958358436822891235e-01 3.629662096500396729e-02 1.026371791958808899e-01 5.980537086725234985e-02 -1.087704598903656006e-01 -1.355010420083999634e-01 -6.509805470705032349e-02 -1.221314072608947754e-01 2.133246660232543945e-01 1.508632153272628784e-01
2.912698984146118164e-01 2.089687883853912354e-01 -1.379146128892898560e-01 -1.205856576561927795e-01 -2.451518476009368896e-01 5.905048921704292297e-02 5.100306496024131775e-02 -1.922456473112106323e-01 -2.681320607662200928e-01 -1.177356466650962830e-01 -1.279300153255462646e-01 -2.226386517286300659e-01 2.052749991416931152e-01 2.020994275808334351e-01 -4.580256640911102295e-01 2.145857363939285278e-01 2.019100487232208252e-01 -7.232550531625747681e-02 -1.203360408544540405e-01 -2.347704954445362091e-02 2.092840075492858887e-01 -5.870294291526079178e-03 -1.402090489864349365e-01 1.104343980550765991e-01 -1.566588506102561951e-02 -2.217622250318527222e-01 7.217591255903244019e-02 8.366623520851135254e-02 -2.112772874534130096e-02 -7.369116693735122681e-02 -7.782750576734542847e-02 -1.843714863061904907e-01
-9.619627892971038818e-02 -1.510586440563201904e-01 2.284004911780357361e-02 4.459409508854150772e-03 3.345487266778945923e-02 1.302084326744079590e-01 2.284782379865646362e-01 1.421815454959869385e-01 2.190400809049606323e-01 1.854738406836986542e-02 -3.254524171352386475e-01 2.975747883319854736e-01 2.717165052890777588e-01 4.585812613368034363e-02 -1.308380514383316040e-01 2.527140080928802490e-01 4.032944440841674805e-01 -1.594910621643066406e-01 -1.708484999835491180e-02 -3.727386519312858582e-02 5.133548006415367126e-02 3.119033575057983398e-01 1.489943712949752808e-01 1.590096354484558105e-01 2.524999380111694336e-01 -1.246114075183868408e-02 -1.081899777054786682e-01 1.579422652721405029e-01 1.774693578481674194e-01 -5.043515563011169434e-02 3.622931241989135742e-02 -6.406867504119873047e-02
-2.337241470813751221e-01 1.280687153339385986e-01 -1.509675383567810059e-01 6.989705841988325119e-03 2.421387881040573120e-01 3.661288917064666748e-01 -1.036652550101280212e-01 2.033658176660537720e-01 -3.803938925266265869e-01 -9.288379549980163574e-02 -1.899552531540393829e-02 1.003583595156669617e-01 -4.646196495741605759e-03 -1.694645546376705170e-02 -2.391274720430374146e-01 1.263648569583892822e-01 4.676381498575210571e-02 -4.024488329887390137e-01 8.024094253778457642e-02 -3.615824878215789795e-02 3.633542656898498535e-01 1.142075210809707642e-01 1.310979723930358887e-01 -3.954432532191276550e-02 1.469422429800033569e-01 -1.318639218807220459e-01 -2.029207348823547363e-02 5.666087567806243896e-02 -1.959785819053649902e-01 -2.536016702651977539e-02 2.008095569908618927e-02 7.970657944679260254e-02
-1.309906244277954102e-01 2.352441102266311646e-01 -7.648897916078567505e-02 -2.252656072378158569e-01 -8.278829604387283325e-02 4.829538166522979736e-01 2.736602723598480225e-01 1.460977196693420410e-01 -1.257080733776092529e-01 5.066524818539619446e-02 -4.326429590582847595e-02 -6.406024843454360962e-02 2.102645114064216614e-02 2.848468348383903503e-02 -1.271103620529174805e-01 2.091302871704101562e-01 1.667813807725906372e-01 -1.113930642604827881e-01 -1.404123455286026001e-01 -2.369919568300247192e-01 1.104315742850303650e-03 6.575534492731094360e-02 -2.093181461095809937e-01 -1.086740493774414062e-01 2.809790670871734619e-01 -2.079169452190399170e-01 -1.591509133577346802e-01 1.944802254438400269e-01 -2.976683154702186584e-02 -2.800701558589935303e-01 5.380468815565109253e-02 -7.401107251644134521e-02
-1.407562196254730225e-01 1.147562190890312195e-01 2.002674341201782227e-01 -1.608602404594421387e-01 -3.386981487274169922e-01 2.433012127876281738e-01 9.349101781845092773e-02 6.341712176799774170e-02 -3.069837093353271484e-01 2.572760730981826782e-02 -2.146165817975997925e-01 -1.839763224124908447e-01 -2.998989075422286987e-02 -6.626795232295989990e-02 -3.172083795070648193e-01 2.292590886354446411e-01 1.724634319543838501e-01 -4.303625226020812988e-02 -1.168675869703292847e-01 3.999274224042892456e-02 2.293227463960647583e-01 2.969267368316650391e-01 -2.469052523374557495e-01 8.797422051429748535e-02 8.145320415496826172e-02 -1.967790722846984863e-01 1.069375313818454742e-02 1.316894739866256714e-01 3.754768148064613342e-02 -1.807399690151214600e-01 1.669617146253585815e-01 -2.447156468406319618e-03
1.668500155210494995e-01 2.113870531320571899e-01 2.124169319868087769e-01 1.658009588718414307e-01 9.319008886814117432e-02 3.222153484821319580e-01 1.529707759618759155e-01 1.533522158861160278e-01 -2.190058231353759766e-01 -1.596325635910034180e-01 1.662663966417312622e-01 1.696909070014953613e-01 3.411380052566528320e-01 -5.030838027596473694e-02 -5.308174714446067810e-02 2.676789760589599609e-01 1.326299160718917847e-01 5.433514341711997986e-02 6.154477223753929138e-02 -8.701595664024353027e-02 2.407597154378890991e-01 -1.189383119344711304e-01 -9.979733265936374664e-03 -4.259902238845825195e-02 -1.184258013963699341e-01 2.114258855581283569e-01 -1.615542471408843994e-01 1.714172363281250000e-01 2.228249460458755493e-01 -3.141188323497772217e-01 -5.909102037549018860e-02 1.514034997671842575e-02
-2.498936206102371216e-01 2.001165449619293213e-01 -1.841134130954742432e-01 -3.453271389007568359e-01 -2.793989703059196472e-02 3.098447918891906738e-01 2.494912594556808472e-02 -4.674684628844261169e-02 -1.532168239355087280e-01 2.253459542989730835e-01 -2.828435413539409637e-02 1.574971824884414673e-01 1.718112677335739136e-01 8.760695159435272217e-02 -1.705453842878341675e-01 2.153300493955612183e-01 1.937670707702636719e-01 -1.581833064556121826e-01 9.961772710084915161e-02 3.310649394989013672e-01 2.125797718763351440e-01 1.666053780354559422e-03 1.264286637306213379e-01 7.922132313251495361e-02 -1.896945536136627197e-01 -1.368829905986785889e-01 -1.345058828592300415e-01 -2.050231210887432098e-02 -9.246563911437988281e-02 -2.713776826858520508e-01 -2.142036333680152893e-02 -1.637715846300125122e-01
-4.854621738195419312e-02 8.281331509351730347e-02 -2.479895204305648804e-01 -1.415068954229354858e-01 -6.070465594530105591e-02 1.098671257495880127e-01 -2.680856883525848389e-01 2.292687594890594482e-01 -8.776753395795822144e-02 1.387914568185806274e-01 -1.936528384685516357e-01 -6.936799734830856323e-02 2.177332341670989990e-02 3.382652252912521362e-02 -1.053588539361953735e-01 2.638328373432159424e-01 3.696760237216949463e-01 -2.553997933864593506e-01 -3.605427742004394531e-01 -1.323198676109313965e-01 -1.958102732896804810e-01 5.397487431764602661e-02 -9.492519497871398926e-02 -5.700364708900451660e-02 2.351776957511901855e-01 -6.195235252380371094e-02 1.512896567583084106e-01 6.527405232191085815e-02 1.259581446647644043e-01 -3.301623463630676270e-01 3.393910452723503113e-02 -4.734560474753379822e-02
1.137652248144149780e-01 -6.936952471733093262e-02 -3.224862739443778992e-02 1.065926253795623779e-01 7.465281337499618530e-02 3.696554601192474365e-01 -2.069568932056427002e-01 3.425506055355072021e-01 -3.028891682624816895e-01 9.659072011709213257e-02 -8.835033513605594635e-03 -2.672429569065570831e-02 -9.396463632583618164e-02 1.335338503122329712e-01 -1.731913834810256958e-01 2.100522965192794800e-01 1.670914888381958008e-01 6.368339061737060547e-02 -1.051030829548835754e-01 -2.587579749524593353e-02 2.036535590887069702e-01 1.237015351653099060e-01 -1.006393283605575562e-01 -2.055965662002563477e-01 2.344289608299732208e-02 -3.005151748657226562e-01 8.109170943498611450e-02 1.870748773217201233e-02 7.823553681373596191e-02 -4.338433742523193359e-01 -5.354090780019760132e-02 1.302022188901901245e-01
1.715018749237060547e-01 5.699994042515754700e-02 -5.913366004824638367e-02 -1.966496258974075317e-01 -8.888746052980422974e-02 3.824335932731628418e-01 -2.952546179294586182e-01 1.365144969895482063e-03 -1.066533848643302917e-01 2.245892733335494995e-01 -1.395395100116729736e-01 -7.845988869667053223e-02 3.725979924201965332e-01 8.470715582370758057e-02 -2.346714287996292114e-01 4.010006785392761230e-01 1.770102530717849731e-01 -2.548754215240478516e-02 9.716083109378814697e-02 1.042972430586814880e-01 1.627193242311477661e-01 5.035133659839630127e-02 -1.892030090093612671e-01 1.386010199785232544e-01 -1.844529621303081512e-02 -1.929471343755722046e-01 3.160808607935905457e-02 -1.043857783079147339e-01 1.273723244667053223e-01 5.139899905771017075e-03 1.598655283451080322e-01 8.321461826562881470e-02
-5.407545249909162521e-03 1.493395566940307617e-01 1.441647559404373169e-01 -6.810697168111801147e-02 -2.961358129978179932e-01 1.560316383838653564e-01 -6.924015283584594727e-02 1.508511751890182495e-01 -4.002041518688201904e-01 6.980329006910324097e-02 -4.444870725274085999e-02 -2.941664755344390869e-01 2.695864439010620117e-01 2.115734070539474487e-01 -5.709148198366165161e-02 1.885922104120254517e-01 3.195433318614959717e-01 2.392823807895183563e-02 -1.870658099651336670e-01 9.617450088262557983e-02 1.447327435016632080e-01 -6.050530076026916504e-02 -8.415926992893218994e-02 -1.613212972879409790e-01 3.047950193285942078e-02 1.200813055038452148e-01 2.004123926162719727e-01 2.631317079067230225e-02 3.416506946086883545e-02 -3.484411835670471191e-01 -1.393237411975860596e-01 -2.614062977954745293e-03
1.663777977228164673e-01 -1.306793987751007080e-01 1.663272231817245483e-01 -7.777106761932373047e-02 1.855831034481525421e-02 4.725804924964904785e-01 -4.921522364020347595e-02 2.468821108341217041e-01 1.935110092163085938e-01 -2.320103198289871216e-01 -1.385358572006225586e-01 -1.241312175989151001e-01 1.230365131050348282e-03 1.603970527648925781e-01 -1.853358894586563110e-01 3.154473304748535156e-01 3.647417128086090088e-01 6.679662317037582397e-02 3.176265954971313477e-02 9.569913893938064575e-02 1.176774650812149048e-01 3.177021071314811707e-02 -9.014990925788879395e-02 6.306739151477813721e-02 -1.878197342157363892e-01 -1.512000709772109985e-01 2.559823095798492432e-01 1.544844359159469604e-01 4.660604894161224365e-02 -8.050929009914398193e-02 4.687747359275817871e-02 -1.265252828598022461e-01
-2.520227571949362755e-03 9.257016330957412720e-02 1.412487924098968506e-01 5.181730538606643677e-02 1.883774399757385254e-01 3.294553458690643311e-01 9.514740668237209320e-03 1.526400595903396606e-01 -2.789464592933654785e-01 -1.205265447497367859e-01 -9.749387390911579132e-03 -1.332953274250030518e-01 2.831429839134216309e-01 -3.743304684758186340e-02 -2.587974071502685547e-01 3.703400492668151855e-01 3.398073464632034302e-02 -9.020540863275527954e-02 -1.716477572917938232e-01 1.765133291482925415e-01 1.891286522150039673e-01 1.083554700016975403e-01 -2.491911202669143677e-01 -1.360884010791778564e-01 -3.255939483642578125e-01 -6.342584639787673950e-02 2.431777715682983398e-01 4.191710427403450012e-02 1.436712145805358887e-01 -5.399074032902717590e-02 -8.142188191413879395e-02 7.950660586357116699e-02
5.966877192258834839e-02 5.020952597260475159e-02 -2.611530721187591553e-01 -3.723791614174842834e-02 -2.478311210870742798e-01 3.148903846740722656e-01 -1.365977376699447632e-01 7.842131704092025757e-02 -3.164230585098266602e-01 1.280753761529922485e-01 -1.576395891606807709e-02 -4.342554882168769836e-02 2.283033132553100586e-01 1.327622830867767334e-01 -2.461908310651779175e-01 2.593609392642974854e-01 1.680363565683364868e-01 -1.907002180814743042e-01 -4.810994863510131836e-02 -9.638272225856781006e-02 1.581238061189651489e-01 -3.500843942165374756e-01 3.083128035068511963e-01 6.079364567995071411e-02 4.843659326434135437e-02 -2.442204654216766357e-01 9.223789721727371216e-02 -8.265382493846118450e-04 -2.300463430583477020e-02 -4.564187303185462952e-02 1.619262248277664185e-01 2.839059568941593170e-02
-8.024944923818111420e-03 1.999033838510513306e-01 1.422932930290699005e-02 -1.216411069035530090e-01 -2.853605449199676514e-01 9.359278529882431030e-02 -8.307605981826782227e-03 9.487471729516983032e-02 -2.759682238101959229e-01 2.666963934898376465e-01 -4.738904908299446106e-02 -4.313266649842262268e-02 2.682097256183624268e-01 1.463041305541992188e-01 -2.346832454204559326e-01 1.179398819804191589e-01 2.572193443775177002e-01 1.163810025900602341e-03 -9.876669943332672119e-02 2.036518752574920654e-01 3.973100483417510986e-01 7.341561466455459595e-02 -8.667092770338058472e-02 -1.735727638006210327e-01 1.810400560498237610e-02 2.484825253486633301e-01 1.161653641611337662e-02 1.043592542409896851e-01 2.285248339176177979e-01 -2.407439351081848145e-01 1.708435118198394775e-01 -3.540188446640968323e-02
4.877838864922523499e-02 1.137139834463596344e-02 -9.156364202499389648e-02 -3.384056687355041504e-02 -4.026905298233032227e-01 3.048893809318542480e-01 -8.599647320806980133e-03 1.004035994410514832e-01 -3.389761447906494141e-01 -6.401166319847106934e-02 -1.582681238651275635e-01 4.734236747026443481e-02 1.367437690496444702e-01 1.692943274974822998e-01 -2.476300746202468872e-01 1.160931512713432312e-01 2.523182630538940430e-01 6.550952792167663574e-02 -1.564376205205917358e-01 2.982808053493499756e-01 1.783917248249053955e-01 1.798991113901138306e-02 1.008673384785652161e-01 -5.947864428162574768e-02 1.272821724414825439e-01 7.785761356353759766e-02 1.866992264986038208e-01 -4.120349511504173279e-02 8.804064244031906128e-02 -2.761840820312500000e-01 -1.331569254398345947e-01 2.576908171176910400e-01
-7.350336760282516479e-02 -2.874581813812255859e-01 -7.499988377094268799e-02 -1.531650722026824951e-01 -1.402467489242553711e-01 2.832258939743041992e-01 -2.710652649402618408e-01 -1.878936588764190674e-01 -1.359868049621582031e-01 1.070488169789314270e-01 -2.259361743927001953e-01 -7.911757379770278931e-02 2.554182112216949463e-01 3.009881637990474701e-02 8.605449460446834564e-03 1.780900508165359497e-01 3.862777054309844971e-01 -2.829889357089996338e-01 -1.558835208415985107e-01 1.450424492359161377e-01 -4.842305928468704224e-02 -4.808577522635459900e-02 1.912548393011093140e-02 -1.045122295618057251e-01 -1.611525118350982666e-01 -5.301626026630401611e-02 -4.756231233477592468e-02 -1.441453583538532257e-03 8.174386620521545410e-02 -3.830192983150482178e-01 -5.204244516789913177e-03 -1.182667613029479980e-01
1.143570095300674438e-01 1.051743254065513611e-01 -8.604931831359863281e-02 -2.861678302288055420e-01 6.168330460786819458e-02 3.672519028186798096e-01 1.739783287048339844e-01 -4.591322317719459534e-02 9.970685094594955444e-02 -2.571327984333038330e-02 -5.770137999206781387e-03 3.089545853435993195e-02 1.860274970531463623e-01 -2.104606479406356812e-01 -1.150843054056167603e-01 9.888038784265518188e-02 3.478369489312171936e-02 -2.219108045101165771e-01 -2.419662177562713623e-01 -1.620018333196640015e-01 3.214725553989410400e-01 1.883736401796340942e-01 -1.110706999897956848e-01 2.629400193691253662e-01 1.349352598190307617e-01 9.734778851270675659e-02 -1.514862626791000366e-01 7.499743252992630005e-03 -2.388725429773330688e-01 -3.515919148921966553e-01 -1.032413169741630554e-02 1.223718822002410889e-01
7.103615999221801758e-02 2.089825086295604706e-02 8.917639963328838348e-03 -2.998009622097015381e-01 3.951601386070251465e-01 2.013297826051712036e-01 -1.276866942644119263e-01 -1.594134047627449036e-02 1.030581966042518616e-01 1.535001844167709351e-01 -1.202735230326652527e-01 -3.019805252552032471e-01 1.720663309097290039e-01 6.815139949321746826e-02 -1.034408286213874817e-01 1.197028160095214844e-01 1.419280618429183960e-01 2.458312734961509705e-02 -2.365773022174835205e-01 1.216299235820770264e-01 1.745997071266174316e-01 1.617499738931655884e-01 -8.362618088722229004e-02 1.394918654114007950e-02 -2.481551840901374817e-02 6.391426920890808105e-02 2.465068176388740540e-02 4.255019724369049072e-01 7.015961222350597382e-03 -3.398621082305908203e-01 1.361069232225418091e-01 -1.280812919139862061e-01
1.079703271389007568e-01 -1.091902256011962891e-01 4.168698936700820923e-02 -1.677424311637878418e-01 -7.492777705192565918e-02 9.973943233489990234e-02 -5.977997556328773499e-02 -8.403063565492630005e-02 -1.367604285478591919e-01 5.497325211763381958e-02 -1.416553556919097900e-01 -6.011936068534851074e-02 -5.428457632660865784e-02 5.478651076555252075e-02 -2.433448880910873413e-01 2.434975951910018921e-01 3.818247914314270020e-01 -1.167751401662826538e-01 -7.130045443773269653e-02 3.484737575054168701e-01 2.572790682315826416e-01 2.776278555393218994e-02 -7.333830744028091431e-02 -1.971326619386672974e-01 2.136258967220783234e-02 2.867867946624755859e-01 -1.479277908802032471e-01 1.746107488870620728e-01 -1.813510209321975708e-01 -4.211254119873046875e-01 -8.580677211284637451e-02 2.580245211720466614e-02
-2.181607037782669067e-01 1.054697111248970032e-01 -4.532916098833084106e-02 -6.523247063159942627e-02 1.190245077013969421e-01 3.208458125591278076e-01 -2.397387325763702393e-01 -1.197497621178627014e-01 -5.268768966197967529e-02 -1.091354265809059143e-01 -1.540366113185882568e-01 -7.744204252958297729e-02 3.144185543060302734e-01 -7.913850247859954834e-02 -2.936236560344696045e-01 2.577722668647766113e-01 4.931797832250595093e-02 -3.331272006034851074e-01 -1.457085907459259033e-01 5.678915604948997498e-02 2.942331731319427490e-01 1.969713568687438965e-01 -2.187185883522033691e-01 -3.531216084957122803e-02 -4.462825506925582886e-02 3.816150501370429993e-02 2.803338170051574707e-01 3.264150395989418030e-02 -2.067483067512512207e-01 -7.192973792552947998e-02 1.781777106225490570e-02 -1.413049176335334778e-02
-8.835265785455703735e-02 1.151508092880249023e-01 -1.530839204788208008e-01 6.499051302671432495e-02 -3.126188814640045166e-01 2.884580194950103760e-01 4.950204491615295410e-02 2.160378396511077881e-01 -2.821606993675231934e-01 -3.274146839976310730e-02 -3.986364230513572693e-02 7.270791381597518921e-02 6.111201643943786621e-02 -2.280504815280437469e-02 -2.892727851867675781e-01 1.406632661819458008e-01 2.102599292993545532e-01 4.323032870888710022e-02 -1.023968905210494995e-01 1.131455525755882263e-01 3.178419172763824463e-01 -9.803941100835800171e-02 -3.567487373948097229e-02 -1.041996553540229797e-01 1.384862214326858521e-01 2.737689018249511719e-01 1.483198255300521851e-01 -2.749995910562574863e-04 -9.737035632133483887e-02 -4.426504075527191162e-01 -6.337468512356281281e-03 -1.105190142989158630e-01
-5.286020692437887192e-03 -1.009734440594911575e-02 -1.019962504506111145e-01 -1.120177581906318665e-01 -4.703564569354057312e-03 1.620859801769256592e-01 9.312143176794052124e-02 5.328483879566192627e-03 -1.859433762729167938e-02 -2.619316987693309784e-02 -3.163257241249084473e-01 2.386487787589430809e-03 -5.277622025460004807e-03 -3.023194521665573120e-02 -2.957668900489807129e-01 3.211886286735534668e-01 3.245222568511962891e-01 -1.648489534854888916e-01 3.056495822966098785e-02 4.364338889718055725e-02 -4.395180568099021912e-02 2.895635366439819336e-01 -6.949262320995330811e-02 -3.189851343631744385e-01 1.320050805807113647e-01 1.519841551780700684e-01 2.326318472623825073e-01 -5.291374400258064270e-02 3.344222903251647949e-02 -4.681169986724853516e-01 -5.973679572343826294e-02 -1.711312122642993927e-02
-1.296667009592056274e-01 -6.497248262166976929e-02 -1.651169508695602417e-01 -2.326872572302818298e-02 -4.348720610141754150e-01 3.103633522987365723e-01 1.029912531375885010e-01 1.145882681012153625e-01 -1.577325314283370972e-01 -9.548299759626388550e-02 -3.337989561259746552e-03 1.589143089950084686e-02 3.071303069591522217e-01 2.274423092603683472e-01 -1.073642820119857788e-01 2.807411551475524902e-01 2.540620863437652588e-01 1.113333329558372498e-01 3.558631613850593567e-02 1.591064631938934326e-01 3.665572032332420349e-02 6.978239864110946655e-02 -1.833984106779098511e-01 -4.453233256936073303e-02 -6.817528046667575836e-03 -1.539812423288822174e-02 -3.135302104055881500e-03 3.446171060204505920e-02 3.186245635151863098e-02 -4.421772956848144531e-01 -1.364145427942276001e-01 9.664330631494522095e-02
1.996722072362899780e-01 2.922672629356384277e-01 -3.901837766170501709e-02 1.444693952798843384e-01 -6.389632471837103367e-04 3.573007285594940186e-01 2.124864161014556885e-01 2.396059334278106689e-01 -3.749658167362213135e-01 4.552546888589859009e-02 -1.000662147998809814e-01 1.087085753679275513e-01 7.276850938796997070e-02 -6.971862912178039551e-02 -2.409929782152175903e-01 1.925565749406814575e-01 1.589006371796131134e-02 1.031533628702163696e-01 -1.331468019634485245e-02 5.806331336498260498e-02 1.074167340993881226e-01 2.254758179187774658e-01 -1.544771343469619751e-01 -1.257555745542049408e-02 -3.655524551868438721e-01 -1.221292242407798767e-01 2.046743780374526978e-02 2.637287676334381104e-01 8.161229640245437622e-02 -6.512510776519775391e-02 7.562002539634704590e-02 1.276715695858001709e-01
1.970692723989486694e-01 2.776108086109161377e-01 1.468094624578952789e-02 7.345337420701980591e-02 -3.528006076812744141e-01 1.466004550457000732e-01 -1.758651882410049438e-01 4.076799005270004272e-02 -2.511564493179321289e-01 1.099785566329956055e-01 -1.496959626674652100e-01 6.097155623137950897e-03 2.133408188819885254e-01 -8.349541574716567993e-02 -1.109993010759353638e-01 2.395945936441421509e-01 3.579553663730621338e-01 -3.558316081762313843e-02 -2.471297830343246460e-01 -1.359280385076999664e-02 3.062028288841247559e-01 4.915915057063102722e-02 -1.871688067913055420e-01 -1.115779876708984375e-01 1.600145548582077026e-01 2.444412857294082642e-01 -1.170181706547737122e-01 1.005704551935195923e-01 1.557487100362777710e-01 -7.767275720834732056e-02 5.270352214574813843e-02 -5.961852893233299255e-02
-1.029004231095314026e-01 1.613695621490478516e-01 1.495515108108520508e-01 -1.455005705356597900e-01 -5.254815891385078430e-02 2.208190113306045532e-01 8.941452205181121826e-02 -9.123478776018600911e-06 -7.985543459653854370e-02 1.156022250652313232e-01 1.541553586721420288e-01 1.510366648435592651e-01 2.681161463260650635e-01 4.677855595946311951e-02 -2.679835855960845947e-01 4.489397108554840088e-01 1.818241924047470093e-01 -3.390423357486724854e-01 -9.209246933460235596e-02 7.279498875141143799e-02 -4.869387671351432800e-02 1.858132630586624146e-01 -1.258030533790588379e-01 5.691901594400405884e-02 1.043526679277420044e-01 -2.972299754619598389e-01 2.577691376209259033e-01 7.543933391571044922e-02 6.441495381295681000e-03 -2.343419194221496582e-01 -4.808792099356651306e-02 1.302998792380094528e-02
-5.590251181274652481e-03 2.771382033824920654e-01 -1.077478155493736267e-01 -4.333998560905456543e-01 -7.875662297010421753e-02 2.502233982086181641e-01 -2.356933206319808960e-01 2.740820944309234619e-01 -2.831239402294158936e-01 -3.339410526677966118e-03 1.541231870651245117e-01 -4.841134697198867798e-02 1.311526000499725342e-01 3.564039617776870728e-02 8.276449516415596008e-03 1.431488245725631714e-01 -6.987787783145904541e-02 -9.006796032190322876e-02 -1.892321109771728516e-01 -3.667042776942253113e-02 3.270165622234344482e-01 -1.548868138343095779e-03 5.495466291904449463e-03 2.158925533294677734e-01 7.790495455265045166e-02 -1.057989224791526794e-01 9.850790351629257202e-02 1.132048666477203369e-01 -2.522460222244262695e-01 -2.539800405502319336e-01 -4.889168217778205872e-02 6.996894627809524536e-02
-7.132627815008163452e-02 2.247066497802734375e-01 -2.033196240663528442e-01 3.655461221933364868e-02 -1.250432282686233521e-01 3.820576369762420654e-01 -3.004740476608276367e-01 1.682227551937103271e-01 1.264994032680988312e-02 8.905529975891113281e-02 -3.024602532386779785e-01 -1.844009011983871460e-01 1.569220721721649170e-01 8.378238976001739502e-02 -2.655602693557739258e-01 -1.214197091758251190e-02 2.420376539230346680e-01 2.819232642650604248e-01 -7.213592529296875000e-02 8.512000739574432373e-02 2.056918144226074219e-01 1.561694294214248657e-01 -3.451464325189590454e-02 -1.345954090356826782e-01 -1.409824192523956299e-01 -3.235181793570518494e-02 9.846106171607971191e-02 -1.569083891808986664e-02 2.174745127558708191e-02 -2.554681301116943359e-01 -2.273239344358444214e-01 -2.954269945621490479e-02
-2.988567762076854706e-02 2.346277683973312378e-01 -2.948845326900482178e-01 -1.576471142470836639e-02 -1.845995783805847168e-01 2.424502968788146973e-01 -7.939728349447250366e-02 1.731477379798889160e-01 -3.949677348136901855e-01 8.540952950716018677e-02 -1.447263360023498535e-01 -1.246917694807052612e-01 9.096127003431320190e-02 8.433930575847625732e-02 -1.538953036069869995e-01 -1.188792521134018898e-03 3.284755051136016846e-01 1.386100500822067261e-01 -1.299925334751605988e-02 7.092453539371490479e-02 2.520348727703094482e-01 -1.649810373783111572e-02 -1.567583829164505005e-01 3.663599118590354919e-02 1.123393326997756958e-01 1.410017311573028564e-01 1.383191943168640137e-01 7.896237075328826904e-03 -1.078146472573280334e-01 -4.124145507812500000e-01 -6.920776795595884323e-03 1.826926469802856445e-01
1.954930871725082397e-01 -3.705827146768569946e-02 -1.334100961685180664e-01 9.512145072221755981e-02 1.794255375862121582e-01 1.334063708782196045e-01 -6.151065230369567871e-02 1.630126088857650757e-01 -4.136502370238304138e-02 -4.958117753267288208e-02 2.394951134920120239e-01 1.632125824689865112e-01 1.484244465827941895e-01 -1.551680862903594971e-01 -2.107776105403900146e-01 1.983553469181060791e-01 2.139147967100143433e-01 5.343300849199295044e-02 -4.520224407315254211e-02 -2.435830533504486084e-01 3.318181037902832031e-01 1.414444893598556519e-01 2.482653409242630005e-02 3.842173218727111816e-01 4.072926938533782959e-02 -1.281518395990133286e-02 2.242957353591918945e-01 6.223608553409576416e-02 2.342825978994369507e-01 -3.564758598804473877e-01 -1.246325578540563583e-02 9.331250190734863281e-02
1.164119914174079895e-01 2.151044160127639771e-01 6.949418690055608749e-03 -2.919561266899108887e-01 1.020247116684913635e-01 3.119038045406341553e-01 2.108670920133590698e-01 5.035662278532981873e-02 1.803980320692062378e-01 1.197096407413482666e-01 -2.049903124570846558e-01 -8.201059885323047638e-03 1.606870293617248535e-01 8.357250690460205078e-02 -6.016381084918975830e-03 1.341885179281234741e-01 3.360837101936340332e-01 4.612224642187356949e-03 -8.541638404130935669e-02 8.189674466848373413e-02 -1.960763782262802124e-01 -9.404686838388442993e-02 -1.306524127721786499e-01 3.052574954926967621e-02 3.401289507746696472e-02 7.956817001104354858e-02 3.957456052303314209e-01 1.931363642215728760e-01 1.379048526287078857e-01 -3.288656175136566162e-01 -1.982928812503814697e-01 -1.498829759657382965e-02
4.308517649769783020e-02 1.681347638368606567e-01 3.496953472495079041e-02 3.092652186751365662e-03 -5.266349911689758301e-01 2.475358843803405762e-01 -1.705887913703918457e-01 2.554899752140045166e-01 -1.397929787635803223e-01 6.743534654378890991e-02 -3.412442281842231750e-02 8.730454370379447937e-03 9.104036539793014526e-02 1.578643620014190674e-01 -1.400717794895172119e-01 1.316006928682327271e-01 3.326714336872100830e-01 1.017879173159599304e-01 -3.175476938486099243e-02 1.680919677019119263e-01 1.348004788160324097e-01 -2.996147610247135162e-02 -3.287095203995704651e-02 1.160829886794090271e-01 1.452969312667846680e-01 1.650889366865158081e-01 -1.485578063875436783e-02 9.844030439853668213e-02 3.126926347613334656e-02 -4.301317334175109863e-01 3.769194474443793297e-03 1.094007566571235657e-01
1.617047190666198730e-01 -8.939116448163986206e-02 -1.223418116569519043e-01 -1.194475367665290833e-01 -1.270356178283691406e-01 2.686698436737060547e-01 1.683129966259002686e-01 1.025053635239601135e-01 -7.439620047807693481e-02 -3.558870777487754822e-02 2.257669866085052490e-01 -2.381625771522521973e-01 1.211892589926719666e-01 5.181679129600524902e-02 -1.772112697362899780e-01 2.324656844139099121e-01 1.181455701589584351e-01 -3.594205975532531738e-01 -3.303293138742446899e-02 -1.831720918416976929e-01 1.385892182588577271e-01 2.661820352077484131e-01 4.739967361092567444e-02 1.948134452104568481e-01 -1.465037167072296143e-01 -1.258380711078643799e-01 1.139208674430847168e-01 1.331912875175476074e-01 4.346594214439392090e-01 1.190721523016691208e-02 -1.562244817614555359e-02 1.636561900377273560e-01
2.882289290428161621e-01 2.285027056932449341e-01 -1.411329209804534912e-01 -4.027828276157379150e-01 1.578418463468551636e-01 3.727695718407630920e-02 2.412899732589721680e-01 -3.088373690843582153e-02 1.824400946497917175e-02 -6.082153320312500000e-02 -1.099544540047645569e-01 5.010645836591720581e-02 1.471180617809295654e-01 -1.206524390727281570e-02 -1.360325962305068970e-01 4.015188291668891907e-02 1.502770781517028809e-01 -2.211003154516220093e-01 -1.159630641341209412e-01 -1.609613373875617981e-02 2.314046621322631836e-01 2.173539400100708008e-01 1.351813226938247681e-01 2.031698226928710938e-01 1.628070920705795288e-01 1.180413439869880676e-01 -9.071098268032073975e-02 1.113082692027091980e-01 -1.673720479011535645e-01 -4.477853477001190186e-01 1.109114289283752441e-02 3.628614544868469238e-02
1.142641082406044006e-01 8.602695167064666748e-02 -6.380614638328552246e-02 -4.451023936271667480e-01 8.022042363882064819e-02 3.353078663349151611e-01 3.180313110351562500e-01 8.594709634780883789e-02 -1.191674768924713135e-01 8.638256788253784180e-02 -1.381107568740844727e-01 -8.136809617280960083e-02 1.900106966495513916e-01 -4.644459113478660583e-02 -1.025178134441375732e-01 1.584801822900772095e-02 -8.004343509674072266e-02 -2.144419550895690918e-01 -1.564435511827468872e-01 -1.124739870429039001e-01 1.742711216211318970e-01 2.432727664709091187e-01 1.701711863279342651e-02 1.743390411138534546e-01 1.186512485146522522e-01 4.339186474680900574e-02 -5.208928138017654419e-03 7.782807201147079468e-02 -8.690109848976135254e-02 -3.896144628524780273e-01 8.430400490760803223e-02 2.352044433355331421e-01
1.003218721598386765e-02 1.413795948028564453e-01 1.258367300033569336e-01 -1.297776401042938232e-01 9.864787757396697998e-02 2.149092257022857666e-01 -2.514416277408599854e-01 1.136688888072967529e-01 -3.049156963825225830e-01 -9.914691001176834106e-02 -1.189715117216110229e-01 -9.217954427003860474e-02 1.080235019326210022e-01 2.243770807981491089e-01 -1.689247041940689087e-01 3.761498928070068359e-01 7.233472913503646851e-02 -1.662660092115402222e-01 -5.311385262757539749e-03 5.602657049894332886e-02 2.259496003389358521e-01 2.542467787861824036e-02 -8.992055803537368774e-02 -2.155283689498901367e-01 -2.624313235282897949e-01 3.240404278039932251e-02 2.205430567264556885e-01 1.123026683926582336e-01 -1.006295606493949890e-01 -2.361476123332977295e-01 1.432081907987594604e-01 -3.127717077732086182e-01
1.154674440622329712e-01 -8.470195531845092773e-02 -1.813793927431106567e-01 -2.974455952644348145e-01 1.204527914524078369e-01 3.156991600990295410e-01 -1.199653074145317078e-01 1.023010388016700745e-01 -2.637010812759399414e-01 1.103874817490577698e-01 7.478508353233337402e-02 1.792412698268890381e-01 7.560067623853683472e-02 -1.028929203748703003e-01 -1.267535537481307983e-01 1.207410320639610291e-01 2.100875675678253174e-01 -2.820981740951538086e-01 -3.607948124408721924e-01 -2.654842473566532135e-02 -7.966799288988113403e-02 -2.146200835704803467e-02 2.030960172414779663e-01 3.326239287853240967e-01 1.908585578203201294e-01 8.775270730257034302e-02 -1.613367199897766113e-01 1.254234462976455688e-03 -1.062839850783348083e-01 -2.190045714378356934e-01 -9.847112745046615601e-02 1.716613769531250000e-02
1.558749824762344360e-01 1.560671329498291016e-01 -1.240259855985641479e-01 -3.397591710090637207e-01 1.155256330966949463e-01 1.069255098700523376e-01 1.790380626916885376e-01 3.261668384075164795e-01 -2.779226563870906830e-02 3.680478036403656006e-01 -1.006776541471481323e-01 5.582217592746019363e-03 2.594520747661590576e-01 1.555416882038116455e-01 -6.935749202966690063e-02 1.302694976329803467e-01 2.149202972650527954e-01 -2.161917239427566528e-01 -3.141908347606658936e-01 1.257972717285156250e-01 1.376049816608428955e-01 7.777941413223743439e-03 -7.140211760997772217e-02 2.389331459999084473e-01 2.060349434614181519e-01 4.117466509342193604e-02 -1.233707889914512634e-01 4.789261147379875183e-02 1.138142570853233337e-01 -1.290043294429779053e-01 -9.550970792770385742e-02 9.268116205930709839e-02
2.272820621728897095e-01 -1.032876521348953247e-01 6.614051014184951782e-02 2.442781031131744385e-01 -1.337589770555496216e-01 1.035922318696975708e-01 -2.113614678382873535e-01 5.042691156268119812e-02 -1.538632214069366455e-01 -1.097974926233291626e-01 -5.087026953697204590e-02 -8.076203614473342896e-02 1.774582564830780029e-01 4.772712662816047668e-02 -2.176460176706314087e-01 4.310556650161743164e-01 7.082461565732955933e-02 -2.744000852108001709e-01 8.087766170501708984e-02 9.076689928770065308e-02 1.716807484626770020e-02 -2.048578485846519470e-02 1.238154992461204529e-01 1.720103323459625244e-01 -6.086163595318794250e-02 1.013379767537117004e-01 -2.957209944725036621e-01 1.367971152067184448e-01 -6.951015442609786987e-02 -3.966698944568634033e-01 -6.245164945721626282e-02 2.430243343114852905e-01
-1.276806145906448364e-01 1.935663819313049316e-01 6.295355409383773804e-02 -4.125048965215682983e-02 7.684833556413650513e-02 3.044864237308502197e-01 -7.889046519994735718e-02 -1.060393005609512329e-01 -1.835447251796722412e-01 1.836143434047698975e-01 -7.142177224159240723e-02 -5.525605008006095886e-02 2.240811139345169067e-01 5.264022946357727051e-02 -2.227834016084671021e-01 2.943623960018157959e-01 1.116654053330421448e-01 -3.649497032165527344e-01 9.049429744482040405e-02 6.172217801213264465e-02 2.255548685789108276e-01 2.468976229429244995e-01 -3.232371509075164795e-01 2.716230154037475586e-01 1.302486956119537354e-01 -1.198439300060272217e-01 -7.561807334423065186e-02 1.298230886459350586e-01 -1.913248151540756226e-01 -7.248636335134506226e-02 9.482575207948684692e-02 8.458864688873291016e-02
-1.456236746162176132e-02 1.568001955747604370e-01 1.228685230016708374e-01 -2.327868789434432983e-01 5.203467328101396561e-03 3.825647234916687012e-01 -3.315712139010429382e-02 1.095528434962034225e-02 -1.236464232206344604e-01 4.264252260327339172e-02 6.646332889795303345e-02 -9.226047992706298828e-02 1.509377062320709229e-01 -9.444004297256469727e-02 -5.043753981590270996e-01 -4.193191882222890854e-03 5.919924005866050720e-02 -2.836182415485382080e-01 -1.381620019674301147e-01 2.311282791197299957e-02 1.514141410589218140e-01 -2.271029353141784668e-01 -2.270475327968597412e-01 2.909287512302398682e-01 -5.512816831469535828e-02 1.618618369102478027e-01 1.230425760149955750e-01 -5.147147923707962036e-02 7.376713305711746216e-02 -2.580783367156982422e-01 -3.144947439432144165e-02 -8.855660259723663330e-02
1.519293338060379028e-01 1.103016287088394165e-01 1.171809062361717224e-01 3.778932383283972740e-03 -6.611645966768264771e-02 5.918616056442260742e-01 9.142498672008514404e-02 3.089001774787902832e-01 1.398357599973678589e-01 3.719381615519523621e-02 -8.620756678283214569e-03 -2.693049237132072449e-02 1.086134463548660278e-01 -1.860917359590530396e-01 4.665843676775693893e-03 1.769978553056716919e-01 2.253666147589683533e-02 7.749630510807037354e-02 5.551510490477085114e-03 -9.675703942775726318e-02 5.055029690265655518e-02 -1.629638224840164185e-01 2.963051199913024902e-02 9.140402078628540039e-02 1.013026535511016846e-01 4.330771267414093018e-01 -1.148939225822687149e-02 1.089310199022293091e-01 1.529073119163513184e-01 -1.333286315202713013e-01 2.760732471942901611e-01 1.077075228095054626e-01
7.217291742563247681e-02 2.341478168964385986e-01 -1.603613942861557007e-01 -2.103200107812881470e-01 -3.260228782892227173e-02 3.178285062313079834e-01 1.621225476264953613e-01 3.028796017169952393e-01 -8.936665952205657959e-02 2.494587153196334839e-01 -1.484111845493316650e-01 -2.267170511186122894e-02 1.160446926951408386e-01 2.093725204467773438e-01 -2.248491197824478149e-01 -7.035139016807079315e-03 7.131653279066085815e-02 -1.093104481697082520e-01 -4.835796058177947998e-01 9.618745744228363037e-02 -1.058768332004547119e-01 8.774757385253906250e-02 -8.471597731113433838e-02 1.377438306808471680e-01 1.322373300790786743e-01 6.439012289047241211e-02 -1.104714497923851013e-01 1.445581763982772827e-01 2.270744442939758301e-01 -1.640118658542633057e-01 1.449422724545001984e-02 -1.031981408596038818e-01
8.738425374031066895e-02 -2.983860485255718231e-02 -1.733935475349426270e-01 1.498287469148635864e-01 -1.274092793464660645e-01 3.061408698558807373e-01 1.250069290399551392e-01 -4.493722692131996155e-02 2.232142686843872070e-01 1.713536083698272705e-01 -4.361650347709655762e-01 6.769873201847076416e-02 -1.094807963818311691e-02 2.166227251291275024e-01 -1.284691989421844482e-01 3.200236260890960693e-01 5.533460900187492371e-02 -2.068494409322738647e-01 -1.630769968032836914e-01 7.707101106643676758e-02 1.947181969881057739e-01 3.058350086212158203e-01 -1.246391981840133667e-01 1.618551611900329590e-01 -3.034251555800437927e-02 -3.513175621628761292e-02 -1.790230423212051392e-01 -1.240218896418809891e-02 -3.071826137602329254e-02 -2.161376625299453735e-01 1.554286628961563110e-01 -1.168064624071121216e-01
-1.347485333681106567e-01 -1.695301681756973267e-01 1.245722770690917969e-01 1.759504675865173340e-01 3.260992467403411865e-03 2.840973436832427979e-01 -2.810051739215850830e-01 8.477946370840072632e-02 -3.314595669507980347e-02 2.558248676359653473e-02 -2.739199995994567871e-01 -2.670382261276245117e-01 3.214848339557647705e-01 9.164825081825256348e-02 -1.759933233261108398e-01 1.306487768888473511e-01 2.178709656000137329e-01 5.466709285974502563e-02 -2.176354676485061646e-01 -1.530986279249191284e-01 -1.145976707339286804e-01 -1.091850847005844116e-01 5.374720692634582520e-02 2.381029427051544189e-01 -1.456441134214401245e-01 1.251890957355499268e-01 -2.270859777927398682e-01 6.169970333576202393e-02 5.586683377623558044e-02 -3.007093071937561035e-01 1.684565842151641846e-01 1.085457503795623779e-01
5.669744685292243958e-02 7.146639400161802769e-04 -1.344669461250305176e-01 -4.143111407756805420e-02 -1.895176619291305542e-01 1.583108603954315186e-01 -1.256080567836761475e-01 -9.061774238944053650e-03 -3.062849342823028564e-01 1.946754455566406250e-01 -6.561714410781860352e-02 1.307816207408905029e-01 1.709893792867660522e-01 3.950253874063491821e-02 -2.129728943109512329e-01 7.535132020711898804e-02 3.122342228889465332e-01 -6.895308196544647217e-02 -1.733704656362533569e-02 -2.201479300856590271e-02 1.542807072401046753e-01 3.293350040912628174e-01 -2.099970430135726929e-01 -1.257169991731643677e-01 -9.522644802927970886e-03 -4.470151662826538086e-02 2.191360294818878174e-01 1.719169169664382935e-01 -1.682841479778289795e-01 -3.875840604305267334e-01 1.438169158063828945e-03 3.343519866466522217e-01
3.945077583193778992e-02 2.179844975471496582e-01 -1.046340689063072205e-01 2.532677352428436279e-01 2.684722542762756348e-01 4.483875632286071777e-01 -1.000971198081970215e-01 -7.875205948948860168e-03 2.460008300840854645e-02 -1.377254026010632515e-03 -1.896314620971679688e-01 2.136321179568767548e-02 -1.870089918375015259e-01 3.173303976655006409e-02 4.448581114411354065e-02 8.212440460920333862e-02 1.178185418248176575e-01 -1.501820385456085205e-01 -3.451627492904663086e-01 -2.486417442560195923e-01 -8.990588597953319550e-03 1.113283559679985046e-01 1.948606967926025391e-01 2.135847210884094238e-01 -8.342069387435913086e-02 3.584988042712211609e-02 -6.715279817581176758e-02 1.589643061161041260e-01 2.225497663021087646e-01 -2.251644730567932129e-01 2.401499301195144653e-01 3.891649469733238220e-02
-1.296516805887222290e-01 1.018233820796012878e-01 6.454239040613174438e-02 7.981126755475997925e-02 -7.709061354398727417e-02 4.212050735950469971e-01 -4.054017737507820129e-02 1.215819828212261200e-02 -2.022613286972045898e-01 1.499287635087966919e-01 -1.209036260843276978e-01 -1.970953941345214844e-01 3.768636584281921387e-01 5.434072017669677734e-02 -1.125019341707229614e-01 3.683513402938842773e-01 2.641859054565429688e-01 -1.576896607875823975e-01 9.634481370449066162e-02 3.272590339183807373e-01 6.732425093650817871e-02 4.253434389829635620e-02 -5.495494976639747620e-02 -2.060378342866897583e-01 2.358636856079101562e-01 1.792446076869964600e-01 -3.677321970462799072e-02 2.478603646159172058e-02 -6.262189894914627075e-02 -9.200877696275711060e-02 -3.436585515737533569e-02 2.860832400619983673e-02
-3.724593296647071838e-02 1.526037007570266724e-01 -7.764147222042083740e-02 -1.483097076416015625e-01 -1.223590523004531860e-01 2.088511586189270020e-01 1.015534847974777222e-01 1.742487102746963501e-01 -1.148649901151657104e-01 1.187146827578544617e-01 -2.561432719230651855e-01 -1.321926265954971313e-01 1.794871129095554352e-02 7.444109022617340088e-02 -1.253277179785072803e-03 1.927729249000549316e-01 3.127797842025756836e-01 -3.370557427406311035e-01 -3.261486887931823730e-01 9.687490761280059814e-02 -1.588694006204605103e-01 -9.945315867662429810e-02 -2.235629782080650330e-02 -2.281964570283889771e-01 1.728142797946929932e-01 -3.071649000048637390e-02 1.764231771230697632e-01 3.067961931228637695e-01 1.766839921474456787e-01 -2.654727697372436523e-01 8.761974424123764038e-02 1.196227371692657471e-01
1.183097586035728455e-01 -3.233352443203330040e-03 -2.456104904413223267e-01 1.794429868459701538e-01 -1.886525005102157593e-01 1.924843639135360718e-01 -2.337350845336914062e-01 -8.805714547634124756e-02 -1.135250553488731384e-01 1.824914813041687012e-01 -2.268579304218292236e-01 -1.802389770746231079e-01 3.234457969665527344e-01 6.307765096426010132e-02 8.259672671556472778e-02 1.902552694082260132e-01 1.949144154787063599e-01 -9.247370809316635132e-02 6.908552721142768860e-03 -6.090591102838516235e-02 4.019777476787567139e-02 1.710955649614334106e-01 7.989394664764404297e-02 3.608742356300354004e-01 -8.100299537181854248e-02 -1.401497274637222290e-01 -2.546772174537181854e-02 2.653515040874481201e-01 9.078894555568695068e-02 -2.503268122673034668e-01 -3.010530769824981689e-01 8.901665918529033661e-03
-1.307853758335113525e-01 7.915008813142776489e-02 4.397296905517578125e-02 -7.753743231296539307e-02 -2.602909505367279053e-01 3.852573633193969727e-01 1.201230883598327637e-01 3.350418433547019958e-02 -7.691888511180877686e-02 -1.030262038111686707e-01 1.734875142574310303e-01 -5.249668285250663757e-02 2.905806601047515869e-01 -1.071353405714035034e-01 -2.097933441400527954e-01 9.387777000665664673e-02 3.614940047264099121e-01 -1.591661870479583740e-01 -4.770655557513237000e-02 -2.091269493103027344e-01 2.314583212137222290e-01 2.770882546901702881e-01 2.307008802890777588e-01 1.345755346119403839e-02 -7.980986684560775757e-02 -3.420275822281837463e-02 -2.228045612573623657e-01 -2.112330645322799683e-01 -4.763338714838027954e-02 -1.513616442680358887e-01 5.754377692937850952e-02 1.508777439594268799e-01
1.297568380832672119e-01 -5.768587067723274231e-02 -7.231180369853973389e-02 -3.500559628009796143e-01 9.416576474905014038e-02 2.740667462348937988e-01 2.693174183368682861e-01 2.069547958672046661e-02 -6.894177198410034180e-02 -6.871727854013442993e-02 -6.490672379732131958e-02 -1.288357079029083252e-01 1.095570921897888184e-01 -8.526653796434402466e-02 -2.106401771306991577e-01 5.890119448304176331e-02 7.858656346797943115e-02 -3.775807917118072510e-01 -2.047059088945388794e-01 -9.959033131599426270e-02 1.436954736709594727e-01 1.317194253206253052e-01 1.547684520483016968e-02 1.826401799917221069e-01 3.346554040908813477e-01 4.855676740407943726e-02 1.550900284200906754e-02 4.886527732014656067e-02 -2.176276221871376038e-02 -4.550673067569732666e-01 3.205417096614837646e-02 -3.476194979157298803e-04
2.807999849319458008e-01 1.145847607403993607e-02 -1.244591176509857178e-01 -3.513757288455963135e-01 1.338995248079299927e-01 2.335137724876403809e-01 1.849756836891174316e-01 1.117624118924140930e-01 1.859391806647181511e-03 -5.023535713553428650e-02 -1.365829855203628540e-01 -9.686088562011718750e-02 4.901873692870140076e-02 -1.144932806491851807e-01 -1.560757756233215332e-01 -2.052601426839828491e-02 1.199328377842903137e-01 -1.570250838994979858e-01 -2.091651260852813721e-01 -2.380560338497161865e-01 2.102298438549041748e-01 1.976010501384735107e-01 8.958399295806884766e-03 2.899905145168304443e-01 9.968894720077514648e-02 1.075934246182441711e-01 1.485312823206186295e-02 9.641882032155990601e-02 -2.907150089740753174e-01 -3.391899764537811279e-01 1.667574793100357056e-01 1.635867059230804443e-01
3.916402161121368408e-02 -5.919999256730079651e-02 -3.766709193587303162e-02 -2.485182881355285645e-01 -1.129980897530913353e-03 3.579927086830139160e-01 1.797836422920227051e-01 8.109778910875320435e-02 -1.215718090534210205e-01 -1.602608114480972290e-01 -4.252129048109054565e-02 9.272119402885437012e-02 2.714992500841617584e-02 -3.337001800537109375e-01 -1.412391960620880127e-01 1.148463785648345947e-01 3.388792872428894043e-01 3.692832961678504944e-02 1.805497705936431885e-01 -1.347733289003372192e-01 3.863283097743988037e-01 -3.161276876926422119e-02 1.582826375961303711e-01 5.784772336483001709e-02 1.638343185186386108e-01 3.665311336517333984e-01 -1.144677177071571350e-01 1.349500864744186401e-01 8.964687585830688477e-02 -6.285434216260910034e-02 1.093243062496185303e-01 8.104760199785232544e-02
3.713253512978553772e-02 5.720062181353569031e-02 -1.595587879419326782e-01 -3.961553871631622314e-01 1.418704390525817871e-01 2.397502958774566650e-01 1.825753301382064819e-01 4.058787226676940918e-01 8.310837298631668091e-02 5.456682294607162476e-02 -4.756335914134979248e-02 -3.705864306539297104e-03 1.367840170860290527e-01 3.795731812715530396e-02 -3.133830726146697998e-01 -5.926853418350219727e-02 8.952773362398147583e-02 -3.193390071392059326e-01 -1.626439392566680908e-01 -3.082365356385707855e-02 2.390760928392410278e-01 1.095191091299057007e-01 1.112545467913150787e-02 1.369194835424423218e-01 -4.509254544973373413e-02 -1.282498091459274292e-01 -1.385845094919204712e-01 9.807186573743820190e-02 9.755033999681472778e-02 -3.065737783908843994e-01 1.497357189655303955e-01 -6.776349246501922607e-02
3.140949606895446777e-01 -1.362464427947998047e-01 -1.312761902809143066e-01 -6.701800506561994553e-03 1.943650245666503906e-01 2.167781144380569458e-01 8.911860734224319458e-02 1.430049389600753784e-01 -2.838146388530731201e-01 -2.520366311073303223e-01 -1.251616235822439194e-02 -1.312678009271621704e-01 3.485674858093261719e-01 -5.813826620578765869e-02 -4.497454464435577393e-01 5.747065413743257523e-03 4.631590098142623901e-03 -2.333210259675979614e-01 -2.547747492790222168e-01 -4.851219430565834045e-02 -3.954343870282173157e-02 1.995253264904022217e-01 1.864574290812015533e-02 -2.791790477931499481e-02 1.191440746188163757e-01 1.112240627408027649e-01 6.367768347263336182e-02 1.066229417920112610e-01 -2.448971197009086609e-02 -9.030541777610778809e-02 -2.294712699949741364e-02 -2.195444405078887939e-01
2.205051295459270477e-02 2.262877821922302246e-01 3.323788642883300781e-01 -5.311767011880874634e-02 -1.702054440975189209e-01 1.700930744409561157e-01 7.618370652198791504e-02 1.198693290352821350e-01 -1.281602084636688232e-01 -1.528162509202957153e-01 -1.193038071505725384e-03 -3.638608008623123169e-02 1.751618236303329468e-01 -1.448430567979812622e-01 -2.179982215166091919e-01 -3.487369045615196228e-02 2.335653901100158691e-01 8.023884147405624390e-02 -1.110850945115089417e-01 -1.555072367191314697e-01 2.815899848937988281e-01 8.894570171833038330e-02 -4.395776242017745972e-02 2.528498470783233643e-01 -8.738209307193756104e-02 3.389864861965179443e-01 2.557176947593688965e-01 1.761670708656311035e-01 9.423243999481201172e-02 -3.601930737495422363e-01 -5.272923409938812256e-02 6.690789014101028442e-02
3.324330225586891174e-02 1.715305447578430176e-01 1.244983598589897156e-01 -1.255362182855606079e-01 2.977749407291412354e-01 3.051373660564422607e-01 3.118918091058731079e-02 3.227387964725494385e-01 1.368817538022994995e-01 2.221580147743225098e-01 -2.655866742134094238e-01 -3.127006888389587402e-01 1.699694842100143433e-01 1.145929917693138123e-01 -2.282120138406753540e-01 1.481623053550720215e-01 1.683307737112045288e-01 -3.219886422157287598e-01 -2.508744001388549805e-01 6.501302123069763184e-02 1.483674645423889160e-01 -8.582650125026702881e-02 -2.527805510908365250e-03 2.296795509755611420e-02 5.689191073179244995e-02 -3.704212233424186707e-02 -1.161943525075912476e-01 9.886713325977325439e-02 6.364751607179641724e-02 -1.575018167495727539e-01 -3.195953741669654846e-02 -1.094750314950942993e-01
-1.933889696374535561e-03 5.594620481133460999e-02 -1.859049797058105469e-01 6.685584038496017456e-02 -2.817395329475402832e-01 1.852964162826538086e-01 3.737468272447586060e-02 2.068619132041931152e-01 -1.316050440073013306e-01 2.540956437587738037e-01 -2.412989586591720581e-01 1.417497992515563965e-01 6.805429607629776001e-02 5.122098699212074280e-02 -3.262107968330383301e-01 2.132303118705749512e-01 2.623426616191864014e-01 3.931059315800666809e-02 -1.694335490465164185e-01 1.189792752265930176e-01 2.404729127883911133e-01 -1.013150252401828766e-02 -4.725893214344978333e-02 -9.912073612213134766e-02 2.098055481910705566e-01 -4.281735792756080627e-02 1.263403296470642090e-01 5.795767996460199356e-03 -3.862787410616874695e-02 -4.105995595455169678e-01 -1.788742244243621826e-01 1.828896254301071167e-01
1.074442863464355469e-01 1.033955719321966171e-02 -7.034782320261001587e-02 -3.977523446083068848e-01 -3.361373767256736755e-02 3.068709075450897217e-01 3.125465214252471924e-01 -8.466608822345733643e-02 4.916561394929885864e-02 -1.298222132027149200e-02 -1.212114766240119934e-01 -2.334670908749103546e-02 2.152296453714370728e-01 7.773692719638347626e-03 -2.026833035051822662e-02 -2.306333743035793304e-03 1.108408719301223755e-01 -2.330166846513748169e-01 -2.282316088676452637e-01 -2.436422556638717651e-01 2.356552928686141968e-01 1.221989020705223083e-01 1.826912909746170044e-01 1.268743276596069336e-01 2.194339334964752197e-01 7.699085772037506104e-02 -6.207587197422981262e-02 -4.583397821988910437e-05 -1.168245822191238403e-01 -4.350530207157135010e-01 2.689704298973083496e-02 2.947324886918067932e-02
1.179972141981124878e-01 1.934743523597717285e-01 -2.068518847227096558e-01 -4.112454652786254883e-01 -2.765098353847861290e-03 2.957018911838531494e-01 1.463121175765991211e-01 -8.622994646430015564e-04 -1.926613785326480865e-02 -1.836633123457431793e-02 -1.515026390552520752e-01 5.731914192438125610e-02 1.317315101623535156e-01 -1.164148822426795959e-01 -1.305350363254547119e-01 -1.471577025949954987e-02 1.580904982984066010e-02 -2.511250376701354980e-01 -2.139238864183425903e-01 -6.678174436092376709e-02 2.055023014545440674e-01 2.164876013994216919e-01 7.474319636821746826e-02 2.454197406768798828e-01 2.477412819862365723e-01 1.112966462969779968e-01 2.357747219502925873e-02 3.528572618961334229e-02 -1.056108176708221436e-01 -4.083494246006011963e-01 -1.178194582462310791e-01 1.302667558193206787e-01
-1.523767560720443726e-01 9.790195524692535400e-02 -2.288375943899154663e-01 2.946508117020130157e-02 -2.085253037512302399e-02 2.092580944299697876e-01 3.363123978488147259e-04 1.088311523199081421e-01 -9.486897289752960205e-02 2.529865503311157227e-01 -1.156433746218681335e-01 -8.479240536689758301e-02 -5.544901266694068909e-02 1.236635372042655945e-01 -1.491173058748245239e-01 1.360535621643066406e-01 2.502369284629821777e-01 -2.858037054538726807e-01 2.145815268158912659e-02 -1.283017992973327637e-01 -1.106724981218576431e-02 3.268555104732513428e-01 1.647959500551223755e-01 2.047408670186996460e-01 -1.879943907260894775e-01 1.413781642913818359e-01 2.408098131418228149e-01 3.825169205665588379e-01 2.795378267765045166e-01 -3.523000329732894897e-02 1.632976979017257690e-01 4.764297977089881897e-02
-1.600126177072525024e-02 1.423294842243194580e-01 8.652597665786743164e-02 1.626141220331192017e-01 -1.406079716980457306e-02 2.402902543544769287e-01 1.390247941017150879e-01 3.016867041587829590e-01 3.569893166422843933e-02 1.710116416215896606e-01 -4.240737557411193848e-01 -2.358243912458419800e-01 -5.031555891036987305e-02 1.998670399188995361e-01 -2.208060473203659058e-01 3.117962181568145752e-02 1.540440469980239868e-01 -1.783850491046905518e-01 -2.922746837139129639e-01 -1.442570388317108154e-01 1.696735024452209473e-01 1.603075414896011353e-01 -1.038058474659919739e-01 1.723294705152511597e-01 -1.809324920177459717e-01 1.206535939127206802e-02 -5.124472081661224365e-02 1.342000663280487061e-01 5.846085771918296814e-02 -3.123800270259380341e-02 1.833370327949523926e-01 2.661381065845489502e-01
-2.877595275640487671e-02 8.343795686960220337e-02 4.310658201575279236e-03 -2.036566436290740967e-01 4.086644053459167480e-01 2.300781011581420898e-01 1.691420525312423706e-01 2.170956432819366455e-01 2.393032796680927277e-02 2.523660957813262939e-01 -1.960060149431228638e-01 -1.050088778138160706e-01 2.661176919937133789e-01 1.249044016003608704e-01 -9.982603788375854492e-02 2.290148437023162842e-01 4.566041752696037292e-02 -9.432520717382431030e-02 -3.176710903644561768e-01 1.432525962591171265e-01 1.898061484098434448e-01 8.264931291341781616e-02 1.660706102848052979e-01 -5.020665004849433899e-02 4.646998643875122070e-02 8.487636595964431763e-02 -1.531480103731155396e-01 2.172198593616485596e-01 -6.301110237836837769e-02 -2.274966090917587280e-01 2.226317077875137329e-01 -4.273504018783569336e-02
-6.224560365080833435e-02 -7.118634134531021118e-02 -1.159750670194625854e-01 -4.215405881404876709e-02 6.560245156288146973e-02 2.573482990264892578e-01 -3.702239990234375000e-01 -6.367478519678115845e-02 -1.929813176393508911e-01 1.569075286388397217e-01 -2.559469938278198242e-01 2.223019003868103027e-01 2.237772196531295776e-01 -5.066494271159172058e-02 -1.505234241485595703e-01 2.493799626827239990e-01 3.026143014430999756e-01 -1.585603654384613037e-01 -2.388316392898559570e-01 1.855831146240234375e-01 1.543052960187196732e-02 -1.622596532106399536e-01 -1.422219537198543549e-02 6.959719210863113403e-02 -2.424136698246002197e-01 1.681546717882156372e-01 -1.351390480995178223e-01 6.135615333914756775e-02 -1.669428795576095581e-01 -2.348063141107559204e-01 -6.145074591040611267e-02 -1.193343997001647949e-01
-1.688231974840164185e-01 -9.846151620149612427e-02 -2.031353712081909180e-01 2.324482053518295288e-01 -1.177260130643844604e-01 2.374479621648788452e-01 -2.439170479774475098e-01 1.074570491909980774e-01 -1.787569969892501831e-01 2.156861871480941772e-01 -2.190830186009407043e-02 -1.708017848432064056e-02 2.480955868959426880e-01 -1.629255115985870361e-01 -1.424158811569213867e-01 2.400453090667724609e-01 1.199456527829170227e-01 -1.239413917064666748e-01 -2.672103941440582275e-01 -1.939307004213333130e-01 1.547624319791793823e-01 -1.785273477435112000e-02 1.739170104265213013e-01 2.286623865365982056e-01 -2.226621843874454498e-02 3.086597025394439697e-01 2.311866283416748047e-01 9.830198436975479126e-02 5.357060581445693970e-02 -1.118332743644714355e-01 -1.936226487159729004e-01 -1.505715399980545044e-01
1.243935227394104004e-01 6.380853056907653809e-02 -5.778301134705543518e-02 -1.392592787742614746e-01 -4.058744292706251144e-03 4.925200939178466797e-01 -8.825687319040298462e-02 4.382226467132568359e-01 -7.078525424003601074e-02 -7.168053835630416870e-02 -3.218938112258911133e-01 -1.727038621902465820e-01 6.992504000663757324e-02 9.822976775467395782e-03 -2.216216735541820526e-02 3.751203715801239014e-01 1.711521297693252563e-01 6.871531903743743896e-02 5.694663897156715393e-02 5.579117685556411743e-02 -7.226138561964035034e-02 -8.033859543502330780e-03 -1.046780049800872803e-01 -1.098584681749343872e-01 8.523819595575332642e-02 -1.459921747446060181e-01 -6.563608348369598389e-02 1.595029830932617188e-01 -1.750260889530181885e-01 -4.474765807390213013e-02 1.889980882406234741e-01 -1.736379563808441162e-01
-1.061094179749488831e-01 -1.539802849292755127e-01 1.305662393569946289e-01 -2.517383396625518799e-01 -9.278503805398941040e-02 2.494659572839736938e-01 -6.831771880388259888e-02 2.321436703205108643e-01 1.021794080734252930e-01 9.215526282787322998e-02 -3.239195048809051514e-01 8.699077367782592773e-02 8.272060006856918335e-02 1.270517259836196899e-01 -2.560303509235382080e-01 -8.590652793645858765e-02 2.249921113252639771e-01 -2.271475493907928467e-01 -2.039050310850143433e-01 6.779976189136505127e-02 2.489441931247711182e-01 3.326064050197601318e-01 6.140096485614776611e-02 1.280290335416793823e-01 -1.897211186587810516e-03 -6.246421486139297485e-02 1.648811399936676025e-01 2.304061949253082275e-01 2.079716771841049194e-01 3.966601192951202393e-02 1.399255096912384033e-01 1.952786892652511597e-01
1.934983395040035248e-02 -3.446682170033454895e-02 -1.162094026803970337e-01 1.020051464438438416e-01 -7.463068235665559769e-03 9.630504995584487915e-02 -1.580949872732162476e-01 1.411826759576797485e-01 -8.157496899366378784e-02 3.967801332473754883e-01 -1.809379905462265015e-01 -2.889181673526763916e-01 2.275021970272064209e-01 9.237046353518962860e-03 7.295260578393936157e-02 3.721442222595214844e-01 8.553265780210494995e-02 -1.478319615125656128e-01 -3.288682997226715088e-01 -1.481635719537734985e-01 -4.799683764576911926e-02 4.167079627513885498e-01 -2.637857571244239807e-02 1.334689259529113770e-01 -1.511365920305252075e-01 3.152329102158546448e-02 9.141939878463745117e-02 6.749369949102401733e-02 1.565266586840152740e-02 -1.686209887266159058e-01 1.395216882228851318e-01 7.539732754230499268e-02
-8.864707313477993011e-03 6.564938277006149292e-02 -3.542131185531616211e-02 -1.017282456159591675e-01 -1.597935408353805542e-01 2.736777067184448242e-01 -1.807612031698226929e-01 -2.111030071973800659e-01 -3.425563275814056396e-01 2.953391708433628082e-02 -6.085792928934097290e-02 -6.324103474617004395e-02 1.369705498218536377e-01 1.960605941712856293e-02 -2.614003717899322510e-01 3.154805600643157959e-01 4.533699750900268555e-01 -1.384970545768737793e-01 -1.888516247272491455e-01 1.725716888904571533e-01 1.584102511405944824e-01 1.050068214535713196e-01 3.840919584035873413e-02 -1.107390001416206360e-01 1.876804828643798828e-01 2.140511386096477509e-02 6.157443299889564514e-02 1.005374193191528320e-01 -1.228079274296760559e-01 3.151092678308486938e-02 1.267359107732772827e-01 -2.677008509635925293e-01
9.924409538507461548e-02 1.753519922494888306e-01 -9.483589231967926025e-02 -1.529053300619125366e-01 1.802745312452316284e-01 1.977669596672058105e-01 2.937787473201751709e-01 2.362148463726043701e-01 7.143710553646087646e-02 4.177471399307250977e-01 -1.653010845184326172e-01 -3.175218030810356140e-02 2.066658735275268555e-01 2.069900631904602051e-01 -4.040910601615905762e-01 4.251668602228164673e-02 1.697029024362564087e-01 -1.145534217357635498e-01 -2.464559674263000488e-01 8.432499319314956665e-02 7.640419900417327881e-02 2.177129387855529785e-01 -3.368825837969779968e-02 1.484175175428390503e-01 2.730929292738437653e-02 2.311551012098789215e-02 -1.442875564098358154e-01 1.910625547170639038e-01 8.135493099689483643e-02 -4.645985364913940430e-02 7.835978642106056213e-03 3.313979133963584900e-02
-8.455980569124221802e-02 7.620712369680404663e-02 1.690460294485092163e-01 2.400279790163040161e-01 -1.330926269292831421e-01 2.670463919639587402e-01 -5.646771285682916641e-03 -1.134048625826835632e-01 -3.145645558834075928e-02 8.897852897644042969e-02 -2.396794557571411133e-01 1.997437886893749237e-02 2.606315016746520996e-01 3.121835589408874512e-01 1.096842344850301743e-02 7.037818431854248047e-02 1.555062681436538696e-01 -5.761081352829933167e-02 -1.597696691751480103e-01 -1.352503448724746704e-01 1.798866838216781616e-01 6.424002349376678467e-02 1.497233659029006958e-01 4.151135087013244629e-01 -1.862199604511260986e-01 -8.177681267261505127e-02 1.654526218771934509e-03 -9.850794076919555664e-02 1.275311689823865891e-02 -4.349208772182464600e-01 1.056796088814735413e-01 8.728229999542236328e-02
4.232874512672424316e-02 1.899722516536712646e-01 3.430594503879547119e-02 1.571781560778617859e-02 -7.808380573987960815e-02 2.535863816738128662e-01 -1.369669437408447266e-01 1.335645914077758789e-01 -2.524508535861968994e-01 3.761494997888803482e-03 -7.999551482498645782e-03 -1.932009309530258179e-01 3.624463677406311035e-01 2.790061831474304199e-01 -5.912389978766441345e-02 3.047126233577728271e-01 2.728268802165985107e-01 -2.061007171869277954e-01 5.148206278681755066e-02 2.039943933486938477e-01 2.595655322074890137e-01 -8.928035199642181396e-02 -2.314114123582839966e-01 -1.565491706132888794e-01 -1.723031140863895416e-02 1.163410320878028870e-01 2.098412066698074341e-01 1.461830139160156250e-01 6.774017959833145142e-02 -2.019892781972885132e-01 -6.480754911899566650e-02 -5.996199324727058411e-02
1.047395393252372742e-01 8.626058697700500488e-02 -3.297803923487663269e-02 2.274511940777301788e-02 1.609556972980499268e-01 2.751848846673965454e-02 1.796337962150573730e-01 -6.843222677707672119e-02 -3.796214461326599121e-01 5.871548503637313843e-02 -1.229530200362205505e-01 -1.653337478637695312e-01 3.093408048152923584e-01 4.026856273412704468e-02 2.721639350056648254e-02 1.600719541311264038e-01 2.410340160131454468e-01 -2.658239752054214478e-02 1.992083340883255005e-01 2.854676917195320129e-02 3.723470866680145264e-01 -1.470900420099496841e-02 -8.114878833293914795e-02 -1.204592809081077576e-01 2.306998521089553833e-02 1.570671945810317993e-01 -1.313211321830749512e-01 4.082188308238983154e-01 -1.228976175189018250e-01 -3.125367462635040283e-01 3.618180379271507263e-02 1.422647386789321899e-01
2.937216758728027344e-01 1.869322210550308228e-01 -2.967190742492675781e-02 -3.612249344587326050e-02 -9.815603494644165039e-02 6.130424141883850098e-01 -8.063551038503646851e-02 -8.822797983884811401e-02 -1.188234519213438034e-02 7.319300621747970581e-02 -2.217711955308914185e-01 8.477979898452758789e-02 9.026087820529937744e-02 2.018158435821533203e-01 -8.271822333335876465e-02 2.501680254936218262e-01 2.131901085376739502e-01 4.736547917127609253e-02 8.942031860351562500e-02 -1.577265113592147827e-01 1.578123420476913452e-01 -1.870078742504119873e-01 -1.344237774610519409e-01 1.200193092226982117e-01 2.833396568894386292e-02 -1.474359333515167236e-01 2.542184293270111084e-01 -1.881301589310169220e-02 1.505340933799743652e-01 -5.122458562254905701e-02 9.898131340742111206e-02 3.412250801920890808e-02
3.682330250740051270e-02 2.808635830879211426e-01 8.835045620799064636e-03 -5.313573032617568970e-02 -6.706777960062026978e-02 1.620861738920211792e-01 -1.950522065162658691e-01 -2.186878919601440430e-01 -3.698743283748626709e-01 -1.753462851047515869e-01 -1.884011328220367432e-01 9.620161354541778564e-02 3.245270550251007080e-01 1.205574125051498413e-01 -3.571688756346702576e-02 3.187154531478881836e-01 1.775694787502288818e-01 -1.021798178553581238e-01 -1.604210734367370605e-01 9.501642547547817230e-03 1.325232069939374924e-02 1.092475056648254395e-01 -6.182949058711528778e-03 -1.308253556489944458e-01 -3.448667824268341064e-01 -1.096336096525192261e-01 -1.338821202516555786e-01 9.117379784584045410e-02 -8.740752190351486206e-02 -2.836576700210571289e-01 7.307781279087066650e-02 1.323459893465042114e-01
3.252015411853790283e-01 1.092386171221733093e-01 6.522954255342483521e-02 -1.851161569356918335e-01 4.470172524452209473e-02 2.703590393066406250e-01 -4.747947305440902710e-02 8.273900300264358521e-02 -4.101242125034332275e-01 9.335852414369583130e-02 3.828799724578857422e-02 4.617541655898094177e-02 5.488638207316398621e-02 1.619894206523895264e-01 -2.854950129985809326e-01 4.569216445088386536e-02 3.004675731062889099e-02 -1.634890735149383545e-01 -2.132719159126281738e-01 1.558915674686431885e-01 8.437453955411911011e-02 1.396888643503189087e-01 1.880248039960861206e-01 1.447642147541046143e-01 4.418091103434562683e-02 -1.927637606859207153e-01 1.375607550144195557e-01 3.257810175418853760e-01 -1.143458783626556396e-01 -1.890067607164382935e-01 -4.648966714739799500e-02 -2.659792602062225342e-01
1.594076007604598999e-01 5.467062816023826599e-02 -3.001038171350955963e-02 -1.021505966782569885e-01 -3.160334825515747070e-01 3.389296829700469971e-01 1.093972567468881607e-02 -1.294338796287775040e-02 -2.893709838390350342e-01 1.583637893199920654e-01 -1.387861669063568115e-01 -2.628113329410552979e-01 1.819867938756942749e-01 4.903303459286689758e-02 -3.425894975662231445e-01 2.265064418315887451e-01 2.445277124643325806e-01 1.197188044898211956e-03 -7.227627187967300415e-02 -7.849279046058654785e-02 2.819554805755615234e-01 -1.642724275588989258e-01 -2.184208780527114868e-01 -7.380329817533493042e-02 -1.206331849098205566e-01 -2.762890607118606567e-02 9.216570295393466949e-03 -8.822181820869445801e-02 1.185699626803398132e-01 -2.525073587894439697e-01 2.754198573529720306e-02 -1.063238754868507385e-01
2.611257135868072510e-01 3.402009010314941406e-01 -6.337872892618179321e-02 -1.811674684286117554e-01 -1.159389037638902664e-02 2.908249497413635254e-01 2.518674135208129883e-01 1.995252221822738647e-01 2.065257877111434937e-01 2.272432595491409302e-01 -1.595972478389739990e-01 9.809651225805282593e-02 3.146803677082061768e-01 -1.698083579540252686e-01 -5.847439635545015335e-03 1.986919343471527100e-01 3.041359782218933105e-01 -1.900500804185867310e-01 1.994551867246627808e-01 -8.105433732271194458e-02 1.019037440419197083e-01 9.227304905652999878e-02 -5.532218888401985168e-02 1.184668168425559998e-01 5.360711738467216492e-02 6.628672778606414795e-02 1.251617521047592163e-01 1.585689038038253784e-01 1.313674002885818481e-01 -1.080771610140800476e-01 7.998126558959484100e-03 -8.047518879175186157e-02
1.122994124889373779e-01 1.095937937498092651e-01 1.838025301694869995e-01 -6.937788426876068115e-02 -2.130447328090667725e-01 3.343959450721740723e-01 -1.737195849418640137e-01 2.975861132144927979e-01 -3.380387425422668457e-01 1.986155845224857330e-02 -1.587073206901550293e-01 -2.936486527323722839e-02 2.767820656299591064e-01 2.186723202466964722e-01 -2.818872332572937012e-01 2.282076030969619751e-01 1.664132624864578247e-01 -1.822019219398498535e-01 5.478568375110626221e-02 1.785151958465576172e-01 1.882058084011077881e-01 -2.280432917177677155e-02 -4.088465869426727295e-02 -1.564334332942962646e-01 -8.174072951078414917e-02 2.074080556631088257e-01 1.336083263158798218e-01 -1.083664894104003906e-01 -1.095355525612831116e-01 -2.967326715588569641e-02 -6.908766925334930420e-02 -9.678025543689727783e-02
-3.752930834889411926e-02 2.075894474983215332e-01 -2.784794569015502930e-01 -1.176424250006675720e-01 -8.824796974658966064e-02 3.602322340011596680e-01 6.812799721956253052e-02 3.220513835549354553e-02 -8.735794574022293091e-02 2.773821651935577393e-01 -1.167697310447692871e-01 -1.009665206074714661e-01 2.707526385784149170e-01 -3.698869142681360245e-03 -2.996341288089752197e-01 2.799786031246185303e-01 -2.276809364557266235e-01 -6.128417328000068665e-02 -1.540185511112213135e-01 -2.626836597919464111e-01 -2.107815630733966827e-02 2.562577128410339355e-01 -7.336254417896270752e-02 2.562030963599681854e-02 4.122874140739440918e-02 4.319710657000541687e-03 1.143209934234619141e-01 3.393781781196594238e-01 6.412348151206970215e-02 9.120731800794601440e-02 7.093872409313917160e-03 8.981890976428985596e-02
6.121636927127838135e-02 -3.764243423938751221e-02 -5.380630493164062500e-03 1.374764889478683472e-01 -6.924863904714584351e-02 3.744464218616485596e-01 1.686942726373672485e-01 5.008916556835174561e-02 -1.989727467298507690e-01 7.955735921859741211e-02 1.072033420205116272e-01 8.064096421003341675e-02 1.477681398391723633e-01 1.098909750580787659e-01 -2.079050838947296143e-01 2.302781790494918823e-01 3.706634044647216797e-01 1.393212527036666870e-01 -2.483054846525192261e-01 2.280115485191345215e-01 1.878412514925003052e-01 6.038764864206314087e-02 -2.806850671768188477e-01 -2.409458719193935394e-02 2.007790058851242065e-01 5.237871035933494568e-02 1.498040258884429932e-01 5.293538793921470642e-02 -2.063304483890533447e-01 -3.177567422389984131e-01 1.490853261202573776e-02 7.106744498014450073e-02
2.933950424194335938e-01 2.140784561634063721e-01 -1.472172234207391739e-02 -2.914866507053375244e-01 1.078632101416587830e-01 3.180118501186370850e-01 -2.712187170982360840e-02 1.019713953137397766e-01 -2.932926639914512634e-02 -1.022623479366302490e-02 1.160073466598987579e-02 7.194889336824417114e-02 2.425450533628463745e-01 3.252131119370460510e-02 -1.277977377176284790e-01 -1.735576242208480835e-02 2.057752199470996857e-02 -2.225067466497421265e-01 -1.399361044168472290e-01 1.892292946577072144e-01 1.790837794542312622e-01 3.467330634593963623e-01 1.242863163352012634e-01 3.016375303268432617e-01 -7.834386080503463745e-03 -1.373833268880844116e-01 -9.997117333114147186e-03 -4.663389176130294800e-02 -5.231933668255805969e-03 -2.473046034574508667e-01 -2.757167816162109375e-01 2.318339645862579346e-01
-2.085350751876831055e-01 -3.786500170826911926e-02 -8.771592751145362854e-03 -2.637100033462047577e-02 -1.626797467470169067e-01 5.163851380348205566e-01 -3.748624622821807861e-01 8.422931283712387085e-02 -5.463715177029371262e-03 -4.365339875221252441e-02 -2.327491939067840576e-01 3.335542278364300728e-03 7.740490883588790894e-02 1.906749755144119263e-01 -3.276993334293365479e-02 3.536810874938964844e-01 2.079382985830307007e-01 1.137655302882194519e-01 -3.562731668353080750e-02 -8.438132703304290771e-02 1.383597701787948608e-01 4.546424746513366699e-02 7.783051580190658569e-02 -5.556096881628036499e-02 -4.946150630712509155e-02 3.882258012890815735e-02 3.961798734962940216e-03 2.484831511974334717e-01 -2.336766570806503296e-01 -8.040408790111541748e-02 -1.924753934144973755e-01 -1.737404316663742065e-01
2.382008172571659088e-02 1.649982035160064697e-01 6.746001541614532471e-02 -7.085237652063369751e-02 1.848529838025569916e-02 8.236837573349475861e-03 1.225999593734741211e-01 9.938821941614151001e-02 -9.481383860111236572e-02 1.316501945257186890e-01 -5.307807922363281250e-01 -1.290310770273208618e-01 2.079427540302276611e-01 6.373382359743118286e-02 -3.055956959724426270e-01 2.930843085050582886e-02 9.584828466176986694e-02 -3.673136234283447266e-01 -2.404027730226516724e-01 -7.116251438856124878e-02 2.009913325309753418e-01 1.302973832935094833e-02 2.093095481395721436e-01 2.432450354099273682e-01 -2.384579740464687347e-02 -7.890035212039947510e-02 -1.871225982904434204e-01 1.724621206521987915e-01 3.950812295079231262e-02 1.500454172492027283e-02 2.154039442539215088e-01 2.869970910251140594e-02
-1.647557467222213745e-01 1.801596283912658691e-01 -3.405124247074127197e-01 -1.640894562005996704e-01 3.828193247318267822e-02 1.423902660608291626e-01 -5.231557786464691162e-02 2.467529773712158203e-01 -3.180877268314361572e-01 -9.949822910130023956e-03 -1.354646086692810059e-01 -2.222979813814163208e-01 -2.769055217504501343e-02 5.381014198064804077e-02 -7.022373378276824951e-02 2.654964923858642578e-01 2.750935852527618408e-01 -3.441101312637329102e-01 -1.286384612321853638e-01 -1.098356992006301880e-01 4.055129364132881165e-03 -7.946888916194438934e-03 2.357166819274425507e-02 -1.976241022348403931e-01 2.022088170051574707e-01 -5.571797862648963928e-02 -6.785128265619277954e-02 1.212935745716094971e-01 1.422994285821914673e-01 -3.411502540111541748e-01 -4.069099575281143188e-02 -6.624983157962560654e-03
1.067252159118652344e-01 4.134198185056447983e-03 -7.927177101373672485e-02 -1.674232333898544312e-01 -1.411922574043273926e-01 1.862726360559463501e-01 -6.793130934238433838e-02 -9.450928866863250732e-02 -1.319375187158584595e-01 2.772994339466094971e-02 -4.422165453433990479e-01 2.307239025831222534e-01 -4.311489686369895935e-02 -1.247871294617652893e-01 -1.037949398159980774e-01 1.242827251553535461e-01 3.615756034851074219e-01 -4.672934114933013916e-01 -1.361976712942123413e-01 9.061758220195770264e-02 9.386606514453887939e-02 -1.389089971780776978e-01 4.639264568686485291e-02 -7.359108328819274902e-02 3.677960485219955444e-03 -1.882181689143180847e-02 1.436974555253982544e-01 1.545761227607727051e-01 -1.395879089832305908e-01 -2.764879465103149414e-01 1.510649472475051880e-01 1.689761318266391754e-02
6.750837713479995728e-02 -7.069125026464462280e-02 -9.295906126499176025e-02 2.335950266569852829e-03 -1.895981431007385254e-01 3.539695441722869873e-01 -1.100493445992469788e-01 -1.475921273231506348e-01 -2.359486371278762817e-01 1.040009409189224243e-01 -3.660773932933807373e-01 1.836473494768142700e-01 1.013341471552848816e-01 1.087996661663055420e-01 -2.785550355911254883e-01 1.266054958105087280e-01 1.920101195573806763e-01 -2.568505406379699707e-01 -1.165132299065589905e-01 3.413441777229309082e-01 2.155790328979492188e-01 -9.033915400505065918e-02 -9.322179853916168213e-02 -8.538873493671417236e-02 -5.311597883701324463e-02 2.220386564731597900e-01 -3.614925220608711243e-02 1.876320391893386841e-01 -5.101052299141883850e-02 -1.842677444219589233e-01 -7.064948230981826782e-02 5.455503240227699280e-02
-1.740373075008392334e-01 -5.086940526962280273e-02 -1.050908863544464111e-01 -2.594945430755615234e-01 3.852485716342926025e-01 3.024046123027801514e-01 -5.700917169451713562e-02 1.065179184079170227e-01 -3.467655181884765625e-02 1.911178231239318848e-01 -1.803164333105087280e-01 -2.322949469089508057e-01 2.729903161525726318e-01 7.127907127141952515e-03 -2.585157752037048340e-01 3.811502829194068909e-02 3.250261768698692322e-02 -9.427921473979949951e-02 -2.382624447345733643e-01 8.519321680068969727e-02 2.009985595941543579e-01 -1.273429137654602528e-03 1.875526607036590576e-01 9.895176440477371216e-02 4.746992886066436768e-02 9.872224926948547363e-02 6.493742018938064575e-02 2.186551690101623535e-01 -1.238193884491920471e-01 -1.628018915653228760e-01 2.668772339820861816e-01 -1.754789799451828003e-01
1.021517217159271240e-01 2.588905394077301025e-01 8.431365340948104858e-02 -5.173160433769226074e-01 -6.261771917343139648e-02 2.467438727617263794e-01 -2.010398730635643005e-02 9.237698465585708618e-02 -4.342724755406379700e-02 -1.593476384878158569e-01 1.860447414219379425e-02 1.251024752855300903e-01 2.997003197669982910e-01 -6.814236193895339966e-02 -2.903754413127899170e-01 3.356652557849884033e-01 -8.226582780480384827e-03 -1.245961990207433701e-03 -5.246402323246002197e-02 2.380229532718658447e-01 1.408315151929855347e-01 -3.024157509207725525e-02 -9.163088351488113403e-02 2.535070180892944336e-01 6.132634356617927551e-02 3.705758973956108093e-02 -5.401584878563880920e-02 8.932777494192123413e-02 -1.599401235580444336e-01 -2.027335315942764282e-01 6.107176095247268677e-02 4.249849822372198105e-03
2.582139335572719574e-02 -1.134354062378406525e-02 -6.984418258070945740e-03 2.097339332103729248e-01 -1.252665072679519653e-01 3.319762349128723145e-01 2.281405180692672729e-01 1.407647877931594849e-01 -7.770244777202606201e-02 -2.030975073575973511e-01 1.465067565441131592e-01 1.643647402524948120e-01 2.774795889854431152e-01 -1.381407529115676880e-01 -1.910220682621002197e-01 2.498208284378051758e-01 2.221584469079971313e-01 -2.353248447179794312e-01 -9.854611754417419434e-02 7.328757643699645996e-02 9.523237496614456177e-02 2.733002603054046631e-01 2.140985429286956787e-01 2.067635953426361084e-01 -1.613539606332778931e-01 5.642070248723030090e-02 -1.415279358625411987e-01 -2.570806145668029785e-01 -1.014461442828178406e-01 -2.127611488103866577e-01 5.206149071455001831e-02 -2.977568097412586212e-02
7.077551563270390034e-04 3.964003175497055054e-02 -1.478212773799896240e-01 -2.915372252464294434e-01 1.097796708345413208e-01 3.054648339748382568e-01 -3.618508577346801758e-02 -7.498305290937423706e-02 -1.549639403820037842e-01 1.218115910887718201e-01 -2.254122942686080933e-01 9.284550696611404419e-02 1.075861603021621704e-01 3.568178042769432068e-03 -1.263730525970458984e-01 1.602872461080551147e-01 4.216905832290649414e-01 -2.746133208274841309e-01 -1.615362614393234253e-01 2.409747093915939331e-01 -4.091835767030715942e-02 -2.457789182662963867e-01 -1.579180732369422913e-02 3.501924872398376465e-02 -1.340868975967168808e-02 1.800084710121154785e-01 3.464871644973754883e-02 3.711537271738052368e-02 -3.398554027080535889e-01 -5.562562122941017151e-02 2.589799165725708008e-01 -7.730162143707275391e-02
-3.088281489908695221e-02 -1.125441715121269226e-01 1.020570024847984314e-01 3.993586823344230652e-02 7.332559674978256226e-02 2.407085448503494263e-01 2.301977872848510742e-01 3.179103732109069824e-01 2.395122777670621872e-03 1.687420159578323364e-01 -2.226115018129348755e-01 1.760862581431865692e-02 2.650593817234039307e-01 5.204722657799720764e-02 -2.175847738981246948e-01 8.324056118726730347e-02 2.815904021263122559e-01 -8.126873522996902466e-02 -4.236349090933799744e-02 -2.430662885308265686e-02 1.492825895547866821e-01 2.888948023319244385e-01 -4.325181618332862854e-02 2.578449845314025879e-01 3.473577201366424561e-01 1.767518520355224609e-01 -7.951159775257110596e-02 2.955062687397003174e-01 4.105622321367263794e-02 4.402998834848403931e-02 1.874961704015731812e-01 -6.858540326356887817e-02
1.186095178127288818e-01 2.040096521377563477e-01 -1.795205287635326385e-02 -6.825452297925949097e-02 1.548105776309967041e-01 3.075224757194519043e-01 -1.707661598920822144e-01 1.642284393310546875e-01 -4.203919172286987305e-01 1.120370626449584961e-01 3.162992000579833984e-02 5.421867966651916504e-02 3.007552623748779297e-01 6.241704151034355164e-02 -9.967808425426483154e-02 1.584948450326919556e-01 2.709913551807403564e-01 1.194984540343284607e-01 -5.215391516685485840e-02 3.753714859485626221e-01 -3.205946460366249084e-02 2.651435136795043945e-01 1.677966490387916565e-02 2.844455093145370483e-02 -2.855823840945959091e-03 -7.428940385580062866e-02 3.435616940259933472e-02 3.201260566711425781e-01 1.258842647075653076e-01 -3.194168955087661743e-02 5.887254374101758003e-04 1.105415821075439453e-01
1.698511838912963867e-01 -2.660468779504299164e-02 -1.281851828098297119e-01 -2.741581946611404419e-02 -5.609649419784545898e-02 4.076109528541564941e-01 -1.908351480960845947e-01 -1.182058230042457581e-01 -1.347581595182418823e-01 -1.025113910436630249e-01 -3.854297101497650146e-02 1.816808804869651794e-02 2.200716733932495117e-01 5.742063373327255249e-02 -2.006903290748596191e-02 2.708112895488739014e-01 5.488448217511177063e-02 1.224415823817253113e-01 -1.956112980842590332e-01 7.453720271587371826e-02 9.611487388610839844e-02 1.423978526145219803e-02 7.233373075723648071e-02 1.096978113055229187e-01 -2.397506125271320343e-02 1.324593871831893921e-01 -1.869423538446426392e-01 3.025303184986114502e-01 2.584142684936523438e-01 -2.383669614791870117e-01 -1.341329328715801239e-02 -4.698106050491333008e-01
9.135400503873825073e-02 -8.109719306230545044e-02 -3.044646084308624268e-01 5.830358713865280151e-02 2.422535978257656097e-02 1.626507192850112915e-01 -4.235377535223960876e-02 2.738499343395233154e-01 9.745365008711814880e-03 3.669205605983734131e-01 -1.378840506076812744e-01 1.457082182168960571e-01 1.697497367858886719e-01 -8.797463029623031616e-03 1.512493342161178589e-01 2.157434374094009399e-01 1.951918303966522217e-01 -2.314384430646896362e-01 -2.665635384619235992e-02 -1.990295350551605225e-01 2.597474157810211182e-01 3.046354651451110840e-01 1.204150170087814331e-02 9.113555774092674255e-03 -1.284250169992446899e-01 1.751832664012908936e-01 -4.899546969681978226e-03 2.299192249774932861e-01 1.196892336010932922e-01 -7.421234250068664551e-02 2.629206776618957520e-01 1.742175668478012085e-01
1.557399518787860870e-02 2.996145188808441162e-01 1.001679003238677979e-01 -9.249126911163330078e-02 8.914303779602050781e-02 2.428929209709167480e-01 -2.986644208431243896e-01 -8.569508790969848633e-02 -2.197070866823196411e-01 2.907749637961387634e-02 -1.514643728733062744e-01 2.918515820056200027e-03 2.488628625869750977e-01 7.745200395584106445e-02 -3.804368972778320312e-01 2.115659266710281372e-01 -6.414028815925121307e-03 -3.742823600769042969e-01 7.198523730039596558e-02 4.229060187935829163e-02 3.908992707729339600e-01 1.605444997549057007e-01 -1.556155830621719360e-01 3.710523620247840881e-02 -1.206893846392631531e-02 -1.957780309021472931e-02 1.381633132696151733e-01 1.329576373100280762e-01 -6.416313350200653076e-02 -1.537911407649517059e-02 7.418807595968246460e-02 7.994652260094881058e-04
1.461416482925415039e-01 1.727152019739151001e-01 7.261157780885696411e-02 7.631560787558555603e-03 -6.050297245383262634e-02 1.712697148323059082e-01 -8.925139904022216797e-02 -2.389337681233882904e-02 -3.023760914802551270e-01 -1.096874251961708069e-01 -3.153687715530395508e-01 -2.590431459248065948e-02 1.307389438152313232e-01 3.242313563823699951e-01 -8.856926858425140381e-02 3.765239417552947998e-01 4.031398892402648926e-02 1.848929561674594879e-02 -2.764827013015747070e-01 -1.061265468597412109e-01 1.608315557241439819e-01 4.109369590878486633e-02 -7.759594917297363281e-02 -3.245069384574890137e-01 -2.587550878524780273e-01 5.667766928672790527e-02 -9.884566068649291992e-03 2.701102197170257568e-01 -9.102982003241777420e-04 -2.257213741540908813e-01 -2.588872052729129791e-02 -5.592366680502891541e-02
1.816076785326004028e-01 3.842055425047874451e-02 -2.322027273476123810e-02 1.386002171784639359e-03 1.026190817356109619e-01 4.317866265773773193e-01 1.001098603010177612e-01 -3.760049641132354736e-01 -1.293717324733734131e-01 -2.287750132381916046e-03 3.741298988461494446e-02 -4.572112485766410828e-02 -1.503338478505611420e-02 2.339400351047515869e-01 -2.150293439626693726e-01 2.373746335506439209e-01 1.029740646481513977e-01 -1.491696983575820923e-01 -9.992448985576629639e-02 4.727986454963684082e-02 -8.127663284540176392e-02 3.733180090785026550e-02 2.071168273687362671e-01 3.112801909446716309e-02 1.838833838701248169e-01 4.382893070578575134e-02 6.248899921774864197e-02 2.062499672174453735e-01 1.647404879331588745e-01 -3.092585802078247070e-01 -1.314679626375436783e-02 -3.698461055755615234e-01
7.338185608386993408e-02 9.239798039197921753e-02 -4.717107415199279785e-01 -9.643863141536712646e-02 2.278590202331542969e-02 8.193829655647277832e-02 -1.630886690691113472e-03 3.623002395033836365e-02 -2.314704060554504395e-01 8.642395585775375366e-02 -1.478854417800903320e-01 3.763709217309951782e-02 2.016092836856842041e-01 3.685906762257218361e-03 -4.015308339148759842e-03 4.496432840824127197e-01 2.297293841838836670e-01 -1.571249961853027344e-02 -4.206745624542236328e-01 -1.325798332691192627e-01 -1.482239067554473877e-01 1.883051693439483643e-01 1.420465391129255295e-02 -1.246852129697799683e-01 1.627835631370544434e-01 1.861275173723697662e-02 -4.287297651171684265e-02 1.695755571126937866e-01 -6.904280185699462891e-02 -1.329226493835449219e-01 1.307263821363449097e-01 -2.865022793412208557e-02
-2.207802832126617432e-01 -1.348578333854675293e-01 -3.019928038120269775e-01 4.284903034567832947e-02 -1.479130536317825317e-01 1.122298166155815125e-01 2.639316953718662262e-02 3.686225786805152893e-02 -7.299248129129409790e-02 3.499316424131393433e-02 -1.216408908367156982e-01 -2.363837659358978271e-01 4.017517268657684326e-01 -8.120873570442199707e-02 -1.647691358812153339e-03 2.120288461446762085e-01 1.248554289340972900e-01 -1.503435373306274414e-01 -2.625929936766624451e-02 -2.560342848300933838e-01 1.222457587718963623e-01 1.780584901571273804e-01 1.430427134037017822e-01 9.520708024501800537e-02 7.170129567384719849e-02 2.240960001945495605e-01 1.222809255123138428e-01 3.687500357627868652e-01 1.377822607755661011e-01 -2.819463908672332764e-01 -5.455863103270530701e-02 -1.580086350440979004e-01
7.713709026575088501e-02 2.567360103130340576e-01 -3.220883607864379883e-01 1.842606216669082642e-01 -4.005173966288566589e-02 3.443159759044647217e-01 -2.122985571622848511e-02 -1.147018298506736755e-01 -6.080977991223335266e-02 -2.523171305656433105e-01 -1.381058692932128906e-01 -1.523264404386281967e-02 1.448549777269363403e-01 3.076664507389068604e-01 7.992092519998550415e-02 2.887274920940399170e-01 2.297421693801879883e-01 1.737471520900726318e-01 -2.217584550380706787e-01 4.496277123689651489e-02 2.254630923271179199e-01 2.538985311985015869e-01 -1.152247041463851929e-01 -5.360068753361701965e-03 1.755495965480804443e-01 -6.260371208190917969e-02 1.293798442929983139e-03 1.687649637460708618e-01 -2.762201614677906036e-02 -8.418803662061691284e-02 1.023372635245323181e-02 -1.751348227262496948e-01
1.869569718837738037e-01 1.465508062392473221e-02 -1.410891562700271606e-01 9.949807822704315186e-02 1.474437862634658813e-01 2.591391801834106445e-01 3.661643480882048607e-03 -1.019867286086082458e-01 -1.833935678005218506e-01 2.093918472528457642e-01 -4.500283598899841309e-01 7.738003879785537720e-02 2.471006065607070923e-01 2.498194389045238495e-02 -2.451429218053817749e-01 1.409230679273605347e-01 3.429277837276458740e-01 -2.874957025051116943e-01 8.203963190317153931e-02 5.816518515348434448e-02 -3.475498780608177185e-02 2.999006807804107666e-01 -1.664752811193466187e-01 -4.739408195018768311e-02 4.942376166582107544e-02 5.644215270876884460e-03 7.416025549173355103e-02 8.560406975448131561e-03 1.765723526477813721e-01 -3.418644145131111145e-02 -1.862518042325973511e-01 3.912902995944023132e-02
-3.666319325566291809e-02 1.601008623838424683e-01 -1.838122159242630005e-01 -1.407455801963806152e-01 -2.602588534355163574e-01 2.274138927459716797e-01 8.701759390532970428e-03 1.748862564563751221e-01 -8.475220203399658203e-02 -8.458294719457626343e-02 -8.092740178108215332e-02 -2.740323245525360107e-01 1.382858902215957642e-01 3.001723289489746094e-01 -2.562973201274871826e-01 2.003926038742065430e-01 2.493857890367507935e-01 -1.011546924710273743e-01 9.352196753025054932e-02 1.280605196952819824e-01 1.920373141765594482e-01 7.250453531742095947e-02 8.757441490888595581e-02 -2.080402374267578125e-01 2.843997478485107422e-01 1.477450728416442871e-01 7.437931746244430542e-02 -9.196382015943527222e-02 -4.586221650242805481e-02 -3.124498724937438965e-01 -2.864942699670791626e-02 2.244006097316741943e-01
2.416825294494628906e-01 1.986356079578399658e-01 -2.742622792720794678e-01 -5.395899340510368347e-02 -9.272954612970352173e-02 2.432569712400436401e-01 1.036325767636299133e-01 9.976933896541595459e-02 1.097485572099685669e-01 2.009417116641998291e-01 -4.354095160961151123e-01 -2.442923486232757568e-01 1.394459605216979980e-01 -2.112330636009573936e-03 -2.280238717794418335e-01 1.183926761150360107e-01 2.900634407997131348e-01 -1.861260235309600830e-01 3.546691685914993286e-02 1.931470073759555817e-02 -9.134494513273239136e-02 -1.888899952173233032e-01 1.750398240983486176e-02 2.027436941862106323e-01 -1.774350181221961975e-03 1.099285557866096497e-01 1.436868160963058472e-01 2.844614088535308838e-01 7.237192988395690918e-02 -1.332734227180480957e-01 2.506564185023307800e-02 -7.257424294948577881e-02
4.247605800628662109e-02 -7.820473611354827881e-02 1.051694974303245544e-01 -2.142546176910400391e-01 2.739923596382141113e-01 4.770659208297729492e-01 2.320431172847747803e-01 2.205444723367691040e-01 -1.796261072158813477e-01 -2.260670298710465431e-03 1.583033353090286255e-01 -1.073639318346977234e-01 6.429774221032857895e-03 -1.744146943092346191e-01 -1.976440548896789551e-01 8.147820085287094116e-02 3.251395821571350098e-01 8.484644442796707153e-02 7.539812475442886353e-03 -2.018296718597412109e-01 7.267448306083679199e-02 -7.437610626220703125e-02 1.583507508039474487e-01 9.360519051551818848e-02 -4.834084585309028625e-02 2.984950840473175049e-01 -1.345353946089744568e-02 1.632441580295562744e-01 1.269118934869766235e-01 -1.342770606279373169e-01 -8.517697453498840332e-02 1.641048938035964966e-01
1.961708217859268188e-01 3.875839337706565857e-02 -2.256114631891250610e-01 -4.305945336818695068e-01 1.647283881902694702e-01 2.826289236545562744e-01 8.816637843847274780e-02 9.788784384727478027e-02 -2.787813916802406311e-02 1.621810346841812134e-02 -4.380301013588905334e-02 -8.181218057870864868e-03 2.176417410373687744e-01 5.842205137014389038e-02 -1.526097953319549561e-01 -5.573092401027679443e-02 1.600759923458099365e-01 -2.670335173606872559e-01 -1.363872289657592773e-01 1.195762008428573608e-01 2.243638485670089722e-01 9.828293323516845703e-02 -8.653650060296058655e-03 9.217632561922073364e-02 3.293111622333526611e-01 2.163683027029037476e-01 -2.179143391549587250e-02 -2.804762870073318481e-02 -1.896445751190185547e-01 -3.441304266452789307e-01 9.556018561124801636e-02 2.614797279238700867e-02
-1.274039894342422485e-01 1.697735041379928589e-01 -1.399282016791403294e-03 -3.155769109725952148e-01 2.980343401432037354e-01 2.637481987476348877e-01 2.661663852632045746e-02 5.004306882619857788e-02 3.627719730138778687e-02 3.933515846729278564e-01 -5.972440540790557861e-02 -1.790242344141006470e-01 1.859280019998550415e-01 2.443118542432785034e-01 -1.202772483229637146e-01 8.063735812902450562e-02 6.000735610723495483e-02 -3.401612490415573120e-02 -3.895917236804962158e-01 -1.154675930738449097e-01 2.128691822290420532e-01 1.739211082458496094e-01 1.406699270009994507e-01 -1.036701444536447525e-02 7.846327126026153564e-02 -7.622720301151275635e-02 8.516068756580352783e-02 2.387457489967346191e-01 3.532161563634872437e-02 -1.856353580951690674e-01 9.802120178937911987e-02 -2.132672350853681564e-03
9.053629636764526367e-02 3.592156767845153809e-01 -3.038394078612327576e-02 -2.648132145404815674e-01 -1.762622222304344177e-02 2.427126169204711914e-01 -1.398302465677261353e-01 1.752167493104934692e-01 -9.845813363790512085e-02 1.418115049600601196e-01 -1.275213807821273804e-01 1.923490911722183228e-01 -5.180949717760086060e-02 6.597944349050521851e-02 -2.697634696960449219e-01 1.533027142286300659e-01 3.016344010829925537e-01 -1.420578807592391968e-01 -6.279768794775009155e-02 1.088924631476402283e-01 1.195798590779304504e-01 -3.613025248050689697e-01 -8.802802860736846924e-02 1.286733448505401611e-01 1.774698644876480103e-01 1.161318644881248474e-01 2.677274867892265320e-02 -3.052595444023609161e-02 -2.547180280089378357e-02 -3.514418601989746094e-01 -1.699548810720443726e-01 -9.142042137682437897e-03
-1.260783406905829906e-03 -1.502324044704437256e-01 3.330791741609573364e-02 7.148636877536773682e-02 -1.588911712169647217e-01 3.832167685031890869e-01 4.636459052562713623e-02 2.110800147056579590e-01 -1.544407457113265991e-01 2.102990150451660156e-01 -1.643967181444168091e-01 1.170613691210746765e-01 2.456336319446563721e-01 -7.948037981986999512e-02 -2.711474299430847168e-01 2.252207696437835693e-01 -9.308414906263351440e-02 -8.694943785667419434e-02 -1.446322798728942871e-01 -2.401676177978515625e-01 -2.101743407547473907e-02 -5.131430458277463913e-03 1.972551196813583374e-01 -1.730524152517318726e-01 2.718883454799652100e-01 1.969990134239196777e-01 2.552517056465148926e-01 2.868615984916687012e-01 -5.384585261344909668e-02 -1.583143919706344604e-01 -1.571907848119735718e-02 1.280528120696544647e-02
3.658893704414367676e-02 9.256062656641006470e-02 -4.752841889858245850e-01 -7.378018647432327271e-02 5.126591306179761887e-03 7.581534236669540405e-02 -1.627987474203109741e-01 6.706508994102478027e-02 -5.371499434113502502e-02 2.100356966257095337e-01 4.372652247548103333e-02 4.539997503161430359e-02 2.635507881641387939e-01 -1.388553157448768616e-02 -2.030518800020217896e-01 2.862797975540161133e-01 3.159818053245544434e-01 -7.017512689344584942e-04 -9.040164202451705933e-02 -1.908803544938564301e-02 1.339818537235260010e-01 1.490601748228073120e-01 2.017615735530853271e-01 -1.465874016284942627e-01 2.157698869705200195e-01 -1.730384826660156250e-01 9.219798445701599121e-02 1.571159213781356812e-01 -2.050782889127731323e-01 -3.241901695728302002e-01 -1.711139222607016563e-03 1.028423458337783813e-01
2.179760187864303589e-01 2.435613572597503662e-01 4.554363898932933807e-03 -1.411334723234176636e-01 2.768608033657073975e-01 2.138440012931823730e-01 -1.111462190747261047e-01 2.649003267288208008e-01 1.503415554761886597e-01 1.127060502767562866e-01 -5.815481022000312805e-02 -2.592863440513610840e-01 9.374134987592697144e-02 -3.865758422762155533e-03 -2.243305146694183350e-01 9.568918496370315552e-02 -7.517851144075393677e-02 -2.732705771923065186e-01 -2.697794735431671143e-01 -7.470671087503433228e-03 3.497407436370849609e-01 9.530674666166305542e-02 2.088375687599182129e-01 -2.543476969003677368e-02 4.529522359371185303e-02 8.070974797010421753e-02 -1.098681539297103882e-01 2.779789865016937256e-01 -1.452510803937911987e-01 -1.168333292007446289e-01 1.798620074987411499e-01 -1.684813015162944794e-02
-1.257939934730529785e-01 2.287735231220722198e-02 1.721926629543304443e-01 2.438969165086746216e-01 -2.982422336935997009e-02 2.782846689224243164e-01 -4.167535528540611267e-02 -9.167074412107467651e-02 1.716481298208236694e-01 -8.300276100635528564e-02 -3.164843618869781494e-01 -2.329508811235427856e-01 1.728072613477706909e-01 1.253019869327545166e-01 -2.461603581905364990e-01 2.937905490398406982e-01 1.732774227857589722e-01 4.108557850122451782e-02 -2.463908195495605469e-01 -2.571552693843841553e-01 1.555972266942262650e-03 -2.474150247871875763e-02 -6.852728873491287231e-02 1.487225443124771118e-01 -7.351186126470565796e-02 1.542695462703704834e-01 3.367934376001358032e-02 -1.246076263487339020e-02 -9.156540036201477051e-02 -4.326950311660766602e-01 8.650396764278411865e-02 -5.681950598955154419e-02
3.861258327960968018e-01 1.093337237834930420e-01 -6.616589426994323730e-02 -1.521333158016204834e-01 -8.183157444000244141e-02 4.840058982372283936e-01 -2.329331487417221069e-01 1.002807021141052246e-01 1.724223606288433075e-02 2.616464905440807343e-02 -2.746718525886535645e-01 -3.091379068791866302e-02 2.070095762610435486e-02 1.884588450193405151e-01 -1.457013487815856934e-01 3.462901115417480469e-01 8.364697545766830444e-02 -7.878682017326354980e-02 -1.085954606533050537e-01 -7.084854692220687866e-02 2.401206642389297485e-01 -2.551757991313934326e-01 -1.256646513938903809e-01 8.839926123619079590e-02 -1.006372794508934021e-01 -5.030433461070060730e-02 1.976460069417953491e-01 8.925937861204147339e-02 7.454919070005416870e-02 2.541348896920681000e-02 1.900740340352058411e-02 -9.505558013916015625e-02
3.263514488935470581e-02 2.067872136831283569e-01 1.076808571815490723e-01 -7.312151789665222168e-02 -2.929112315177917480e-02 2.172898203134536743e-01 -1.111850962042808533e-01 8.716261386871337891e-02 -2.871969640254974365e-01 -2.112805992364883423e-01 -3.766524791717529297e-01 1.004166305065155029e-01 2.132392227649688721e-01 3.930596709251403809e-01 -1.812991201877593994e-01 2.324669212102890015e-01 -3.288688883185386658e-02 -1.486662542447447777e-03 -1.907871812582015991e-01 6.268936395645141602e-02 2.057680636644363403e-01 1.749671623110771179e-02 6.728083826601505280e-03 -1.734841912984848022e-01 -3.415236175060272217e-01 -9.097636677324771881e-03 4.336035624146461487e-02 2.328477799892425537e-01 -2.937575802206993103e-02 -1.130728498101234436e-01 -6.124312803149223328e-02 2.880572527647018433e-02
2.710391581058502197e-01 1.849436759948730469e-01 -8.863599970936775208e-03 -1.875932663679122925e-01 -2.418131530284881592e-01 2.706581950187683105e-01 -1.594528704881668091e-01 -4.021054133772850037e-02 -1.397412866353988647e-01 1.757985204458236694e-01 -2.133816778659820557e-01 -4.238396137952804565e-02 7.879757322371006012e-03 -1.515071094036102295e-02 -4.017755687236785889e-01 1.055822446942329407e-01 2.874117195606231689e-01 4.690022766590118408e-02 -1.155761554837226868e-01 -1.639704853296279907e-01 2.672369182109832764e-01 -1.628151983022689819e-01 -1.699416041374206543e-01 -8.978169411420822144e-02 -1.336260139942169189e-01 -3.780587390065193176e-02 5.014959350228309631e-02 1.226734742522239685e-01 1.927308291196823120e-01 -2.914421260356903076e-01 6.974937021732330322e-02 6.289850920438766479e-02
3.799423873424530029e-01 2.457303367555141449e-02 -7.464700937271118164e-02 -2.866798341274261475e-01 -1.601721942424774170e-01 5.013613700866699219e-01 -1.358344405889511108e-02 9.451550245285034180e-02 -1.009368821978569031e-01 1.572928577661514282e-02 -1.745531708002090454e-01 5.547729134559631348e-02 1.160619631409645081e-01 2.720616161823272705e-01 -8.928219228982925415e-02 3.497242927551269531e-01 1.253390759229660034e-01 4.617432504892349243e-02 -4.647840932011604309e-02 -1.067793145775794983e-01 2.100029587745666504e-01 -1.680676043033599854e-01 2.841854654252529144e-02 -8.113544026855379343e-05 6.944328546524047852e-03 -1.322123408317565918e-01 1.853030174970626831e-01 -1.623407751321792603e-01 1.812510774470865726e-03 6.759060174226760864e-02 1.679711639881134033e-01 6.190629303455352783e-02
3.020647168159484863e-02 1.943403854966163635e-02 1.991241127252578735e-01 -7.225709408521652222e-02 -3.592762351036071777e-01 2.644347846508026123e-01 -2.285130172967910767e-01 1.179924514144659042e-02 -2.620510756969451904e-01 4.018935188651084900e-02 -2.590765058994293213e-01 -3.565295413136482239e-02 1.882076859474182129e-01 -7.962791621685028076e-02 -4.135034680366516113e-01 1.611023992300033569e-01 3.151315450668334961e-01 3.638402372598648071e-02 -7.176839560270309448e-02 -1.684409007430076599e-02 1.720221638679504395e-01 1.948615163564682007e-01 -2.552566230297088623e-01 -9.006245061755180359e-03 1.238448470830917358e-01 -5.698088183999061584e-02 -6.436824053525924683e-02 1.267180889844894409e-01 6.778948009014129639e-02 -1.083385050296783447e-01 1.745963245630264282e-01 2.507546730339527130e-02
-8.253572136163711548e-02 -8.985072374343872070e-02 -2.408102853223681450e-03 -1.486177742481231689e-01 -1.451212726533412933e-02 3.858495056629180908e-01 1.522137969732284546e-02 9.603524953126907349e-02 -1.684972047805786133e-01 9.051776677370071411e-02 -3.224080204963684082e-01 7.504189014434814453e-02 1.015505418181419373e-01 1.347375363111495972e-01 -2.676165103912353516e-01 2.666635811328887939e-01 3.306257426738739014e-01 -1.940409839153289795e-01 1.273468583822250366e-01 -1.256707459688186646e-01 -2.308727242052555084e-02 -1.352684013545513153e-02 -1.265211999416351318e-01 -2.175690531730651855e-01 3.089373707771301270e-01 6.065836921334266663e-02 -4.082672297954559326e-02 -1.117128953337669373e-01 -3.661120077595114708e-03 -2.436547875404357910e-01 -1.534489691257476807e-01 2.188320904970169067e-01
-4.548759758472442627e-02 -5.209873244166374207e-02 -2.564458549022674561e-01 -6.630335003137588501e-02 5.791033804416656494e-02 1.598093211650848389e-01 1.137833222746849060e-01 1.807563453912734985e-01 -2.899769246578216553e-01 4.843622446060180664e-02 -2.562142610549926758e-01 1.742620766162872314e-02 2.755798771977424622e-02 9.083411842584609985e-02 -1.313928514719009399e-01 4.639422595500946045e-01 2.840964794158935547e-01 -2.423264682292938232e-01 -2.560820281505584717e-01 -1.310707926750183105e-01 1.860967837274074554e-02 -9.320016019046306610e-03 -4.494099691510200500e-02 -8.401481062173843384e-02 2.818669378757476807e-01 -1.709088683128356934e-01 -1.158061027526855469e-01 8.287890255451202393e-02 1.399695277214050293e-01 -2.297049462795257568e-01 -1.043809112161397934e-02 -1.534258872270584106e-01
-2.210469245910644531e-01 1.134553179144859314e-02 5.733256042003631592e-02 -3.561910986900329590e-02 1.533347275108098984e-02 2.122866064310073853e-01 -1.377969980239868164e-01 2.452728748321533203e-01 -1.180552467703819275e-01 2.952195405960083008e-01 -3.874057829380035400e-01 -7.368489354848861694e-02 -1.902382075786590576e-02 7.557341828942298889e-03 -3.654913604259490967e-01 1.170070916414260864e-01 1.525932699441909790e-01 -2.818574570119380951e-02 -2.629139423370361328e-01 2.721297927200794220e-02 8.924840390682220459e-02 1.380053013563156128e-01 2.891075909137725830e-01 2.600916922092437744e-01 -4.955653473734855652e-02 -1.416589617729187012e-01 -4.110667854547500610e-02 1.468541026115417480e-01 -1.268400102853775024e-01 -8.986321836709976196e-02 2.464317977428436279e-01 1.218682304024696350e-01
-1.207057237625122070e-01 1.196362674236297607e-01 -1.929604075849056244e-02 -4.520122334361076355e-02 -1.789810210466384888e-01 4.136160388588905334e-02 6.317200139164924622e-03 -3.838361054658889771e-02 -2.814188599586486816e-01 -2.005230635404586792e-02 -4.624012112617492676e-01 -2.849228121340274811e-02 1.528634876012802124e-01 -6.594485789537429810e-02 -3.839549124240875244e-01 2.138633877038955688e-01 2.540457844734191895e-01 2.996805869042873383e-02 -3.734908401966094971e-01 -7.957817614078521729e-02 -1.681178808212280273e-02 -6.601036339998245239e-02 -5.334817618131637573e-02 -3.308251127600669861e-02 -1.198554132133722305e-02 -7.561738789081573486e-02 2.718209624290466309e-01 1.608143448829650879e-01 8.382961153984069824e-02 -2.556275725364685059e-01 -7.994408160448074341e-02 1.188450008630752563e-01
-2.505135536193847656e-02 -1.930420286953449249e-02 -1.401259899139404297e-01 2.853472158312797546e-02 1.047321129590272903e-02 3.617941141128540039e-01 -3.152874708175659180e-01 -2.312090434134006500e-02 -7.968841493129730225e-02 7.838174700736999512e-03 -3.344132304191589355e-01 -7.914651185274124146e-02 2.323616296052932739e-01 -3.211614787578582764e-01 -4.140211269259452820e-02 3.308160305023193359e-01 1.943541318178176880e-01 -3.542507588863372803e-01 1.222376823425292969e-01 6.571001559495925903e-02 2.526104748249053955e-01 -9.014824777841567993e-02 -4.988615214824676514e-02 1.438715029507875443e-02 1.474409699440002441e-01 -1.803141273558139801e-02 -6.169835478067398071e-02 -3.730022907257080078e-02 -4.093122482299804688e-02 -1.389770954847335815e-01 2.221433073282241821e-01 -6.754791364073753357e-03
5.472373962402343750e-02 7.134199887514114380e-02 1.204016879200935364e-01 -8.692949265241622925e-02 -1.677632331848144531e-01 2.895517349243164062e-01 -5.582980811595916748e-03 -3.608866408467292786e-02 -4.052980542182922363e-01 8.315192908048629761e-02 -1.542793214321136475e-01 1.360973622649908066e-02 2.833597362041473389e-01 -1.039373874664306641e-01 1.414214670658111572e-01 1.432460397481918335e-01 1.066780183464288712e-02 -2.833465039730072021e-01 -3.051110208034515381e-01 1.926950067281723022e-01 2.104579210281372070e-01 2.098967581987380981e-01 -1.135782077908515930e-01 -2.641984820365905762e-02 3.400793075561523438e-01 3.588141128420829773e-02 -1.342411339282989502e-02 1.326876133680343628e-01 2.168975025415420532e-01 -1.711064428091049194e-01 7.405827194452285767e-02 2.561929263174533844e-02
-1.939215362071990967e-01 -2.350097894668579102e-02 -4.283508658409118652e-01 -1.270277649164199829e-01 1.090277656912803650e-01 2.335686683654785156e-01 4.176229611039161682e-02 2.104136943817138672e-01 4.499298054724931717e-03 1.799475848674774170e-01 -1.952578127384185791e-01 -8.764930814504623413e-02 7.309783995151519775e-02 1.231509000062942505e-01 1.467398703098297119e-01 3.364794850349426270e-01 1.145836934447288513e-01 -1.844168305397033691e-01 1.767943054437637329e-02 6.040736287832260132e-02 -1.165109723806381226e-01 1.203262582421302795e-01 3.506905138492584229e-01 1.324902474880218506e-01 -2.185462862253189087e-01 7.417445629835128784e-02 8.546294411644339561e-04 6.698670983314514160e-02 1.830199658870697021e-01 -3.143373131752014160e-01 8.039148896932601929e-02 -9.056592360138893127e-03
3.843799829483032227e-01 1.794188171625137329e-01 8.872607350349426270e-02 1.109510287642478943e-01 2.032238543033599854e-01 1.934283971786499023e-01 9.071425348520278931e-02 1.726874411106109619e-01 -2.855101525783538818e-01 -1.050440687686204910e-02 -7.599671930074691772e-02 6.177927181124687195e-02 2.885890901088714600e-01 -6.888453662395477295e-02 7.158275693655014038e-02 2.977877855300903320e-01 5.724015459418296814e-02 -3.265651408582925797e-03 -6.960583478212356567e-02 1.454585194587707520e-01 3.279316723346710205e-01 5.280702561140060425e-02 7.888744771480560303e-02 -4.491593688726425171e-02 -3.111549615859985352e-01 4.623559117317199707e-02 1.777072697877883911e-01 2.244035750627517700e-01 1.492144912481307983e-01 -2.331965416669845581e-01 6.660237163305282593e-02 -1.526044402271509171e-02
3.675730526447296143e-01 2.424674332141876221e-01 -2.344600297510623932e-02 -2.137908786535263062e-01 -1.524277627468109131e-01 4.308466613292694092e-01 -2.209443300962448120e-01 9.400243312120437622e-02 -4.340818524360656738e-02 7.773215323686599731e-02 -7.920804619789123535e-02 1.170418709516525269e-01 3.265325725078582764e-02 1.573315262794494629e-01 -9.333181381225585938e-02 3.379585146903991699e-01 2.374808341264724731e-01 -2.061653286218643188e-01 -8.332689106464385986e-02 -1.453909724950790405e-01 1.517317891120910645e-01 -8.975977450609207153e-02 3.531033173203468323e-03 4.737690091133117676e-02 -1.869783103466033936e-01 -9.512082487344741821e-02 2.759897410869598389e-01 -8.253706246614456177e-02 9.337197244167327881e-02 9.534867107868194580e-02 -9.890950471162796021e-02 4.216532036662101746e-02
9.144944697618484497e-02 9.750387072563171387e-02 9.972161799669265747e-02 2.858326584100723267e-02 -2.661172486841678619e-02 2.149563133716583252e-01 1.425378471612930298e-01 -2.318060025572776794e-02 -1.692868024110794067e-01 1.147687286138534546e-01 -2.749798893928527832e-01 -7.458104193210601807e-02 3.372294306755065918e-01 9.980806708335876465e-02 -1.627573184669017792e-02 1.382119208574295044e-01 3.401710391044616699e-01 -2.785125970840454102e-01 1.367550492286682129e-01 3.858001530170440674e-02 2.185281515121459961e-01 3.936501443386077881e-01 4.823812842369079590e-02 -3.190773427486419678e-01 -1.243217736482620239e-01 -1.751170605421066284e-01 8.186406642198562622e-02 -1.133254319429397583e-01 -1.048913821578025818e-01 -1.738697588443756104e-01 3.953277692198753357e-02 -9.354424476623535156e-02
-6.454632431268692017e-02 -1.825772225856781006e-02 -2.580597400665283203e-01 7.201742380857467651e-02 -6.199891492724418640e-02 2.292215228080749512e-01 -1.331051141023635864e-01 8.361655473709106445e-02 -5.548019707202911377e-02 2.548401653766632080e-01 2.169922143220901489e-01 1.238659373484551907e-03 8.615526556968688965e-02 1.022604256868362427e-01 -3.425963819026947021e-01 3.301844894886016846e-01 3.721727728843688965e-01 1.141739636659622192e-01 -2.174929156899452209e-02 -3.236692398786544800e-02 1.231602430343627930e-01 9.471920132637023926e-02 3.897103667259216309e-02 -1.387116014957427979e-01 1.247349232435226440e-01 -1.131996214389801025e-01 -2.724326401948928833e-02 2.851604819297790527e-01 3.099625697359442711e-03 -3.753749132156372070e-01 1.782536953687667847e-01 4.637579619884490967e-02
-1.155862659215927124e-01 -3.768602386116981506e-02 -2.187175899744033813e-01 -2.512545287609100342e-01 -1.109507456421852112e-01 1.431559175252914429e-01 -1.009608954191207886e-01 -2.792977914214134216e-02 -1.225043013691902161e-01 1.200465261936187744e-01 -2.579592764377593994e-01 2.986632846295833588e-02 2.185298353433609009e-01 1.015492081642150879e-01 -1.643185615539550781e-01 2.963302731513977051e-01 1.432893723249435425e-01 -2.916772365570068359e-01 -1.335898339748382568e-01 2.708048820495605469e-01 -3.043986111879348755e-02 -1.268714964389801025e-01 2.952563390135765076e-02 -4.427256435155868530e-02 -2.648276388645172119e-01 1.500657349824905396e-01 7.850541733205318451e-03 -9.410903602838516235e-02 -1.973659694194793701e-01 -4.398033618927001953e-01 -1.003737971186637878e-01 -8.527505211532115936e-03
1.786814033985137939e-01 9.632975794374942780e-03 -1.709240972995758057e-01 -4.523152709007263184e-01 1.757065057754516602e-01 2.990594804286956787e-01 1.628750264644622803e-01 -1.516539007425308228e-01 -2.105920575559139252e-02 -2.864431031048297882e-02 -1.372118890285491943e-01 -8.027119562029838562e-03 1.186684519052505493e-01 1.068213582038879395e-01 -1.169983521103858948e-01 -4.395676031708717346e-02 1.395081728696823120e-01 -3.029617369174957275e-01 -5.628271773457527161e-02 -1.738362163305282593e-01 1.756682246923446655e-01 9.382124990224838257e-02 9.270787239074707031e-02 2.896764874458312988e-01 9.859590232372283936e-02 1.010944992303848267e-01 1.218475550413131714e-01 1.164864096790552139e-02 -9.909952431917190552e-02 -3.932982087135314941e-01 5.215457826852798462e-02 1.552993059158325195e-01
8.546963217668235302e-04 -5.332333967089653015e-02 -3.452142477035522461e-01 4.685945436358451843e-02 1.173342093825340271e-01 2.232676446437835693e-01 9.828452020883560181e-02 1.342180650681257248e-02 -2.010180801153182983e-01 2.102768868207931519e-01 -3.070437908172607422e-01 2.511201798915863037e-01 -3.819181770086288452e-02 -1.787381619215011597e-02 7.701155543327331543e-02 2.942239344120025635e-01 6.016854941844940186e-02 -5.303025245666503906e-02 -1.569561362266540527e-01 -3.365024179220199585e-02 2.359385490417480469e-01 6.460515409708023071e-02 2.039108723402023315e-01 5.504643917083740234e-02 -6.079303845763206482e-02 -9.517302364110946655e-02 8.088003844022750854e-02 -9.498442709445953369e-02 -3.934248536825180054e-02 -5.316732525825500488e-01 1.295237690210342407e-01 -1.115252077579498291e-02
5.257343128323554993e-02 -3.948218375444412231e-02 5.043132603168487549e-02 3.122584149241447449e-02 2.398493885993957520e-01 1.010618433356285095e-01 -1.115330979228019714e-01 -5.985860526561737061e-02 -2.017197310924530029e-01 3.597953319549560547e-01 -4.299396872520446777e-01 5.038736015558242798e-02 1.462815850973129272e-01 2.069243341684341431e-01 -3.854617103934288025e-02 3.287255167961120605e-01 2.468486130237579346e-01 1.372878253459930420e-02 -3.477363288402557373e-01 -2.132818549871444702e-01 8.087167143821716309e-02 5.463332310318946838e-02 -2.067171782255172729e-02 1.542106717824935913e-01 -8.687338232994079590e-02 1.634001433849334717e-01 2.728316932916641235e-02 -5.933168530464172363e-02 -5.828008055686950684e-03 -4.016147181391716003e-02 9.059418737888336182e-02 2.597518265247344971e-01
-1.370791643857955933e-01 3.245085477828979492e-02 2.098313271999359131e-01 -6.407544016838073730e-02 5.752767994999885559e-02 3.281365633010864258e-01 2.723963558673858643e-01 1.307593733072280884e-01 -1.615694761276245117e-01 1.130820345133543015e-02 7.869749516248703003e-02 -2.133676595985889435e-02 2.259381115436553955e-01 -1.581158936023712158e-01 -8.136405795812606812e-02 1.964767090976238251e-02 9.431052953004837036e-02 1.428844779729843140e-01 -1.364243924617767334e-01 -1.411034762859344482e-01 3.361298441886901855e-01 8.191933855414390564e-03 1.673803925514221191e-01 -4.586274549365043640e-02 -1.018559560179710388e-01 4.595610201358795166e-01 -6.547059863805770874e-02 1.846674680709838867e-01 -4.744559153914451599e-02 -3.562129139900207520e-01 6.903734058141708374e-02 9.454133361577987671e-02
5.757410451769828796e-02 1.871051043272018433e-01 1.002242229878902435e-02 4.361430648714303970e-03 1.197443064302206039e-02 4.708858430385589600e-01 -8.623605966567993164e-02 2.516582012176513672e-01 1.791962236166000366e-01 -1.714014559984207153e-01 -3.416099250316619873e-01 -1.645178198814392090e-01 -1.964085549116134644e-01 1.222772225737571716e-01 -2.793545834720134735e-02 2.297942340373992920e-01 1.829568296670913696e-01 4.033472016453742981e-02 -2.837532162666320801e-01 -9.532593935728073120e-02 1.150229945778846741e-01 4.447175562381744385e-02 9.708938747644424438e-02 -1.937284320592880249e-01 -5.438553914427757263e-02 -6.209385767579078674e-02 1.608259975910186768e-01 1.902937293052673340e-01 -1.041120439767837524e-01 -1.926976442337036133e-01 7.013644278049468994e-02 -2.188517749309539795e-01
2.271181643009185791e-01 3.449796140193939209e-01 -1.850160211324691772e-01 -5.715342983603477478e-02 1.141521381214261055e-03 4.879859387874603271e-01 3.321031928062438965e-01 4.747790470719337463e-02 1.841461211442947388e-01 1.701115667819976807e-01 -1.891551762819290161e-01 -5.047312751412391663e-02 1.054679378867149353e-01 -6.534483283758163452e-02 -5.683105438947677612e-02 1.131458431482315063e-01 4.130041897296905518e-01 -1.029414311051368713e-01 8.107844740152359009e-02 -9.721338003873825073e-02 -4.833780601620674133e-02 -7.260547578334808350e-02 2.715103141963481903e-02 1.148228794336318970e-01 1.353502720594406128e-01 2.140062004327774048e-01 6.542487442493438721e-02 1.553534809499979019e-02 7.496695965528488159e-02 -6.463701277971267700e-02 9.738788008689880371e-02 -4.455444216728210449e-02
4.422616213560104370e-02 3.157052397727966309e-02 -2.431838214397430420e-01 5.984495207667350769e-02 7.173142582178115845e-02 1.149129122495651245e-01 -1.689765416085720062e-02 7.532192766666412354e-02 -1.438439041376113892e-01 1.714143306016921997e-01 4.812780022621154785e-02 -8.554822951555252075e-02 1.035149767994880676e-01 -8.398411795496940613e-03 -2.269858270883560181e-01 4.485457539558410645e-01 4.587022066116333008e-01 2.227723449468612671e-01 -1.895724684000015259e-01 5.939926579594612122e-02 -3.862547129392623901e-02 9.855694323778152466e-02 4.714208468794822693e-02 -6.646744161844253540e-02 -6.248293817043304443e-02 -2.065958231687545776e-01 -2.596208360046148300e-03 2.074429541826248169e-01 -1.093838438391685486e-01 -3.706389665603637695e-01 1.047159954905509949e-01 1.397569179534912109e-01
1.166959106922149658e-02 -1.370645011775195599e-03 -2.965476177632808685e-02 -3.710696399211883545e-01 1.781228780746459961e-01 3.813451528549194336e-01 1.180398836731910706e-01 1.331265866756439209e-01 1.426408290863037109e-01 -2.147024720907211304e-01 -9.801159799098968506e-02 3.745567053556442261e-02 2.110406905412673950e-01 -2.111407816410064697e-01 -2.496674209833145142e-01 1.412053853273391724e-01 1.788649857044219971e-01 -5.751686170697212219e-02 -1.626053899526596069e-01 4.488290473818778992e-02 -1.460740864276885986e-01 1.835013180971145630e-01 -8.526068925857543945e-02 2.009266912937164307e-01 1.866855174303054810e-01 4.542530048638582230e-03 -1.403380334377288818e-01 -1.926343515515327454e-02 -1.123579591512680054e-01 -4.118989706039428711e-01 -2.049592323601245880e-03 -1.830472494475543499e-03
-2.042248547077178955e-01 2.110145837068557739e-01 -4.305074736475944519e-02 -1.082948222756385803e-01 -2.339360304176807404e-02 1.275278925895690918e-01 1.316883563995361328e-01 8.510266244411468506e-02 -2.553326077759265900e-03 2.096919119358062744e-01 -4.719887375831604004e-01 -2.496699541807174683e-01 -1.198989897966384888e-02 1.879231333732604980e-01 3.074426762759685516e-02 2.766280174255371094e-01 1.925841569900512695e-01 -4.693492874503135681e-02 -3.244750797748565674e-01 7.422561943531036377e-02 -9.102966636419296265e-03 2.811321914196014404e-01 6.853199750185012817e-02 1.988734304904937744e-01 1.616852134466171265e-01 1.685907691717147827e-02 7.456263899803161621e-02 2.036714702844619751e-01 1.502956449985504150e-01 -1.870522648096084595e-01 8.234295994043350220e-02 7.416366040706634521e-02
2.178574055433273315e-01 5.223959311842918396e-02 -8.366958796977996826e-02 -3.600950539112091064e-01 1.377587616443634033e-01 2.251088172197341919e-01 2.959902882575988770e-01 1.441498100757598877e-01 -6.848470121622085571e-02 1.642843186855316162e-01 -7.056928006932139397e-04 3.740892559289932251e-02 9.775669872760772705e-02 6.038472428917884827e-02 -5.287836119532585144e-02 7.779085543006658554e-03 7.292073220014572144e-02 -2.833254635334014893e-01 -8.741188794374465942e-02 -1.303249746561050415e-01 2.874900400638580322e-01 1.387680023908615112e-01 1.748847663402557373e-01 1.206578835844993591e-01 1.799674183130264282e-01 8.061435818672180176e-02 -2.723649144172668457e-02 1.320661455392837524e-01 -2.035755664110183716e-01 -4.583765566349029541e-01 9.152658283710479736e-03 1.413795948028564453e-01
-4.182880371809005737e-02 8.175786584615707397e-02 2.001903951168060303e-01 -3.496794998645782471e-01 -1.425856947898864746e-01 1.867416203022003174e-01 -7.779596745967864990e-02 1.778731942176818848e-01 -7.609141618013381958e-02 -1.708768159151077271e-01 7.144394516944885254e-02 2.709371745586395264e-01 1.385914385318756104e-01 -1.076309233903884888e-01 -2.596546113491058350e-01 3.925613760948181152e-01 2.078631334006786346e-02 -6.482015550136566162e-02 -8.802971988916397095e-02 -1.995552331209182739e-01 1.628552526235580444e-01 1.444299817085266113e-01 9.181332588195800781e-02 1.510740071535110474e-01 -1.516530215740203857e-01 3.222756087779998779e-01 -9.228803962469100952e-02 -8.492588996887207031e-03 -4.388305544853210449e-02 -1.554967910051345825e-01 1.630931943655014038e-01 2.269558608531951904e-01
8.600042015314102173e-02 -6.890805065631866455e-02 -2.062568962574005127e-01 4.443378746509552002e-02 -3.320875465869903564e-01 2.957002818584442139e-01 3.422302380204200745e-02 -9.825738146901130676e-03 -1.456723362207412720e-01 -2.512745931744575500e-02 4.685183614492416382e-02 7.430527359247207642e-02 6.174951791763305664e-02 1.991714686155319214e-01 -2.897668480873107910e-01 3.095588386058807373e-01 3.685470521450042725e-01 -3.536376729607582092e-02 2.691167406737804413e-03 1.072003319859504700e-01 1.927050054073333740e-01 3.263466060161590576e-01 -1.436878293752670288e-01 -2.530802190303802490e-01 1.665388792753219604e-02 1.699146442115306854e-02 1.287530511617660522e-01 2.094955742359161377e-01 -1.153134182095527649e-01 -1.659057289361953735e-01 -1.095005571842193604e-01 2.747327089309692383e-02
-5.148007348179817200e-02 1.494244933128356934e-01 -1.070571839809417725e-01 6.893481314182281494e-02 -8.664279244840145111e-03 3.317631781101226807e-01 -7.947365939617156982e-02 1.344777196645736694e-01 -2.150561809539794922e-01 -1.111395731568336487e-01 -2.276258766651153564e-01 -1.187140345573425293e-01 1.068730056285858154e-01 1.379069089889526367e-01 -3.710910677909851074e-01 1.851823776960372925e-01 4.673072695732116699e-01 8.891005814075469971e-02 5.595405027270317078e-02 4.292903468012809753e-02 -5.801429972052574158e-03 5.938057601451873779e-02 -6.039593368768692017e-02 -1.856319308280944824e-01 2.474280744791030884e-01 1.830892264842987061e-01 -1.619622111320495605e-01 -8.053345233201980591e-02 -1.143663004040718079e-02 -8.793799579143524170e-02 -3.684788942337036133e-02 2.961671650409698486e-01
-2.966484613716602325e-02 4.161483421921730042e-02 -1.952698379755020142e-01 3.234675386920571327e-05 2.990101650357246399e-02 4.852190241217613220e-02 -1.009828299283981323e-01 4.391860067844390869e-01 -1.019266247749328613e-01 1.625686734914779663e-01 -2.659580670297145844e-02 1.680681407451629639e-01 1.609845757484436035e-01 1.113745644688606262e-01 1.189435087144374847e-02 1.395688951015472412e-01 2.696256339550018311e-01 -2.480548471212387085e-01 -1.624640822410583496e-01 -1.444298028945922852e-01 2.088045515120029449e-02 2.056463658809661865e-01 -8.158569782972335815e-02 9.065595269203186035e-02 -1.812702417373657227e-01 2.021987438201904297e-01 3.202405869960784912e-01 3.097198307514190674e-01 7.313054800033569336e-02 1.470728311687707901e-02 3.142128884792327881e-01 1.166698485612869263e-01
1.283945292234420776e-01 3.379907459020614624e-02 -1.678661908954381943e-03 -7.033975422382354736e-02 -1.053602993488311768e-01 1.498982310295104980e-01 -6.103581562638282776e-02 -2.356855571269989014e-01 1.191629990935325623e-01 -4.189904779195785522e-02 -2.179476022720336914e-01 1.796652935445308685e-02 1.739382743835449219e-02 4.740453958511352539e-01 -1.382209733128547668e-02 3.965916857123374939e-02 2.577941715717315674e-01 -2.364575117826461792e-01 -2.730987966060638428e-01 -1.231202110648155212e-01 1.817639768123626709e-01 2.287191599607467651e-01 -1.110772788524627686e-01 -1.846487447619438171e-02 -1.984937638044357300e-01 1.735818684101104736e-01 1.196659058332443237e-01 2.856808304786682129e-01 1.452408581972122192e-01 -2.034305632114410400e-01 1.991721093654632568e-01 1.275157481431961060e-01
5.384750664234161377e-02 1.447746604681015015e-01 -1.022437885403633118e-01 -2.359375059604644775e-01 -2.275718152523040771e-01 4.020321667194366455e-01 2.316256165504455566e-01 -7.533809635788202286e-03 -1.712955534458160400e-02 1.118546947836875916e-01 -1.519963890314102173e-01 7.061081379652023315e-02 3.083942830562591553e-01 -5.389643460512161255e-02 -6.556018441915512085e-02 2.243447154760360718e-01 -6.819686293601989746e-02 -2.014023996889591217e-02 -1.411217302083969116e-01 -1.869755983352661133e-01 1.025373209267854691e-02 1.554447263479232788e-01 1.251572966575622559e-01 -2.733520269393920898e-01 9.761626273393630981e-02 -8.223669975996017456e-02 3.052852451801300049e-01 3.336123824119567871e-01 1.331919729709625244e-01 -1.352458596229553223e-01 1.273081153631210327e-01 4.180706664919853210e-02
3.829470276832580566e-02 -1.084144711494445801e-01 1.220092475414276123e-01 -5.159052461385726929e-02 1.201507821679115295e-01 2.735653519630432129e-01 7.783102244138717651e-02 1.323058158159255981e-01 1.519341021776199341e-02 -2.089636959135532379e-02 -2.101963460445404053e-01 9.176371246576309204e-02 4.316472262144088745e-02 4.160132259130477905e-02 -3.116075992584228516e-01 1.218080893158912659e-01 3.436214923858642578e-01 5.879899486899375916e-03 -3.227143585681915283e-01 -2.498847991228103638e-02 -5.922528728842735291e-02 1.677827388048171997e-01 -1.075399741530418396e-01 3.415878415107727051e-01 1.747215688228607178e-01 2.251641154289245605e-01 3.524065017700195312e-02 3.476042449474334717e-01 2.094992250204086304e-01 6.683886796236038208e-02 2.303762584924697876e-01 -9.031478315591812134e-03
2.062417268753051758e-01 6.719765067100524902e-02 2.268942818045616150e-02 1.343987733125686646e-01 2.151656895875930786e-01 3.356296569108963013e-02 -4.592595621943473816e-02 1.950097680091857910e-01 -2.821934595704078674e-02 -2.556278109550476074e-01 -2.542771697044372559e-01 1.708482354879379272e-01 7.018443197011947632e-02 9.885753691196441650e-02 -1.161867976188659668e-01 1.723903864622116089e-01 4.353018999099731445e-01 -1.384134292602539062e-01 -1.561797857284545898e-01 9.292656928300857544e-02 1.965786069631576538e-01 1.885766237974166870e-01 6.225633248686790466e-02 1.818578094244003296e-01 1.160870790481567383e-01 2.537258267402648926e-01 3.419182449579238892e-02 3.359693586826324463e-01 -1.933087706565856934e-01 1.661951541900634766e-01 1.058183535933494568e-01 -8.941911906003952026e-02
-2.674914598464965820e-01 2.532545477151870728e-02 2.170840650796890259e-02 1.203462034463882446e-01 -1.042330265045166016e-01 3.629402518272399902e-01 1.743618585169315338e-02 -1.466209143400192261e-01 2.520706132054328918e-02 -5.494077503681182861e-02 -4.091013669967651367e-01 -1.011507287621498108e-01 1.498721539974212646e-01 1.455477625131607056e-01 -1.367912441492080688e-01 2.152190208435058594e-01 1.240512505173683167e-01 -1.103522181510925293e-01 -2.308321297168731689e-01 -1.633780300617218018e-01 -9.663331508636474609e-02 -9.813771583139896393e-03 -2.405849993228912354e-01 2.853671833872795105e-02 -2.096435613930225372e-02 1.258545815944671631e-01 1.566556543111801147e-01 3.274583518505096436e-01 2.479906938970088959e-02 -2.759870886802673340e-01 1.254755854606628418e-01 2.056349515914916992e-01
1.566473580896854401e-02 4.511833935976028442e-02 -1.126397475600242615e-01 1.676881015300750732e-01 3.401084989309310913e-02 9.553878754377365112e-02 -8.127301931381225586e-02 2.474672347307205200e-01 -7.564319670200347900e-02 1.168924719095230103e-01 -3.877967894077301025e-01 -1.987263560295104980e-01 1.249429211020469666e-01 2.823212742805480957e-01 -2.804483771324157715e-01 1.464928984642028809e-01 5.400773882865905762e-02 -2.540601193904876709e-01 -1.589214950799942017e-01 -5.890251323580741882e-02 1.064051687717437744e-01 1.059422418475151062e-01 -4.184434935450553894e-02 -1.414422839879989624e-01 1.085763201117515564e-01 -1.010187491774559021e-01 7.766283303499221802e-02 4.107391834259033203e-02 5.941340327262878418e-02 -4.450448155403137207e-01 -1.227524280548095703e-01 2.953363955020904541e-01
1.757919788360595703e-01 2.252630293369293213e-01 1.501453816890716553e-01 -2.524395585060119629e-01 2.086457051336765289e-02 2.885561585426330566e-01 1.516702473163604736e-01 4.482957720756530762e-02 7.361955195665359497e-02 1.424647867679595947e-01 -3.174368441104888916e-01 -1.523727085441350937e-02 2.665848433971405029e-01 -7.110509276390075684e-02 -1.563249528408050537e-01 1.847380101680755615e-01 4.180094599723815918e-01 -2.337976545095443726e-01 5.993303842842578888e-03 7.248591631650924683e-02 -1.136725172400474548e-01 -1.860805898904800415e-01 2.658964991569519043e-01 6.857127696275711060e-02 4.349576774984598160e-03 2.100625038146972656e-01 1.204559858888387680e-02 -1.235614996403455734e-02 1.687954515218734741e-01 1.387264113873243332e-02 -4.272961616516113281e-02 -1.714067012071609497e-01
1.653370261192321777e-01 2.673878371715545654e-01 -8.238175883889198303e-03 -2.420324683189392090e-01 1.714984141290187836e-02 2.053288668394088745e-01 2.736040055751800537e-01 2.187467515468597412e-01 -6.017060950398445129e-03 2.904954552650451660e-01 -2.494929879903793335e-01 1.789418458938598633e-01 1.534861177206039429e-01 8.798437565565109253e-02 -2.813535034656524658e-01 8.270211517810821533e-02 1.774759739637374878e-01 -2.571024894714355469e-01 -2.706808447837829590e-01 1.986881345510482788e-02 1.438309699296951294e-01 6.434498727321624756e-02 -9.248353540897369385e-02 2.093702256679534912e-01 1.543764621019363403e-01 -8.015473932027816772e-02 -1.271966397762298584e-01 2.302185744047164917e-01 9.658819437026977539e-02 -8.847466111183166504e-02 -1.245175227522850037e-01 -2.810817770659923553e-02
1.366894096136093140e-01 1.647261902689933777e-02 -1.248529553413391113e-01 8.856467902660369873e-03 -1.970506459474563599e-01 2.652820646762847900e-01 -9.721558541059494019e-02 -6.368660181760787964e-02 -1.626586616039276123e-01 -1.880231350660324097e-01 -1.832402944564819336e-01 -1.173858046531677246e-01 2.162936776876449585e-01 1.291928440332412720e-01 -2.868740558624267578e-01 2.144264727830886841e-01 3.083600401878356934e-01 -9.691866114735603333e-03 1.383387446403503418e-01 -5.455345287919044495e-02 1.238567568361759186e-02 -7.764816284179687500e-02 -2.914325334131717682e-02 -2.483157813549041748e-01 2.795802056789398193e-01 3.773032724857330322e-01 7.763264328241348267e-02 6.245178729295730591e-02 1.055503338575363159e-01 -1.428844332695007324e-01 2.828370779752731323e-02 3.048908710479736328e-01
-6.522453576326370239e-02 -2.920959293842315674e-01 -1.026596352458000183e-01 -1.714677363634109497e-02 -1.925991624593734741e-01 5.326341986656188965e-01 1.866584643721580505e-04 1.040397211909294128e-01 -5.113075301051139832e-02 2.196633815765380859e-01 -1.581902354955673218e-01 2.012604326009750366e-01 1.422015428543090820e-01 -1.674781143665313721e-01 -1.353781968355178833e-01 3.305032551288604736e-01 1.176251694560050964e-01 -2.005469501018524170e-01 -7.073226384818553925e-03 -3.429059386253356934e-01 -1.282393485307693481e-01 -1.083410158753395081e-02 7.889837771654129028e-02 6.446108687669038773e-03 -1.927149132825434208e-03 1.312552988529205322e-01 1.046847999095916748e-01 1.613404452800750732e-01 7.113774865865707397e-02 1.041603162884712219e-01 1.051597148180007935e-01 6.361152976751327515e-03
6.597819179296493530e-02 1.294246315956115723e-01 1.074164523743093014e-03 2.508711814880371094e-01 1.361566781997680664e-01 2.163415551185607910e-01 -3.598643839359283447e-01 1.180000826716423035e-01 -7.657621055841445923e-02 -3.124723024666309357e-02 -3.955360054969787598e-01 6.821742653846740723e-02 8.749161846935749054e-03 2.437029331922531128e-01 -1.993765681982040405e-01 1.404457241296768188e-01 1.342081427574157715e-01 -1.061472818255424500e-01 -3.352325856685638428e-01 -2.871502339839935303e-01 -4.939532373100519180e-03 9.872823208570480347e-02 1.127179339528083801e-01 1.607079356908798218e-01 -1.775028854608535767e-01 1.689407676458358765e-01 8.216097950935363770e-02 3.902689740061759949e-02 -1.073534935712814331e-01 -5.688180029392242432e-02 -2.141957869753241539e-03 2.545538544654846191e-01
-1.612462401390075684e-01 1.560109257698059082e-01 -1.235014125704765320e-01 -2.024755179882049561e-01 1.637413650751113892e-01 2.608529478311538696e-02 1.001780107617378235e-02 5.687527358531951904e-02 -1.243795529007911682e-01 -3.643118217587471008e-02 -2.493991702795028687e-01 -2.130110114812850952e-01 7.007111608982086182e-02 1.649232059717178345e-01 -2.493130862712860107e-01 1.777416318655014038e-01 2.670712769031524658e-01 -7.941216975450515747e-02 1.693863868713378906e-01 -2.252147793769836426e-01 2.030516117811203003e-01 3.640245497226715088e-01 4.291385703254491091e-04 1.831384301185607910e-01 1.277590841054916382e-01 -9.210142493247985840e-02 2.426952421665191650e-01 -3.064361400902271271e-02 1.241143122315406799e-01 -1.812765449285507202e-01 3.112635612487792969e-01 1.350134760141372681e-01
-2.774130366742610931e-02 1.606479473412036896e-02 1.961088776588439941e-01 -6.383936852216720581e-02 1.636199653148651123e-02 2.890855967998504639e-01 2.551036775112152100e-01 2.522604167461395264e-01 -3.224495425820350647e-02 -1.218091920018196106e-01 4.754469171166419983e-02 -1.211027577519416809e-01 2.157759964466094971e-01 -2.571449056267738342e-02 -3.444875478744506836e-01 -7.136681675910949707e-02 1.103183776140213013e-01 1.502501368522644043e-01 4.561795853078365326e-03 -1.719298660755157471e-01 3.266782164573669434e-01 1.267893463373184204e-01 3.798648715019226074e-02 9.122414141893386841e-02 -2.170352935791015625e-01 1.923282593488693237e-01 -1.157307103276252747e-01 3.477039337158203125e-01 1.427589450031518936e-02 -3.291064500808715820e-01 -1.077277958393096924e-01 -6.860463321208953857e-02
1.016613990068435669e-01 5.750538408756256104e-02 -8.030580356717109680e-03 -1.257234513759613037e-01 -3.533997759222984314e-02 4.171654582023620605e-01 1.047620028257369995e-01 9.594666212797164917e-02 -8.910274505615234375e-02 2.277277782559394836e-02 -2.941476926207542419e-02 -1.505783796310424805e-01 1.192794889211654663e-01 5.146369338035583496e-02 -1.252448558807373047e-01 9.717272967100143433e-02 1.732470691204071045e-01 -1.559068262577056885e-01 -3.620311915874481201e-01 2.165861427783966064e-01 1.582659184932708740e-01 -3.056326182559132576e-03 8.572839945554733276e-02 3.559491038322448730e-01 2.349339425563812256e-01 -7.202294468879699707e-02 -2.945249378681182861e-01 3.729766905307769775e-01 -6.751966662704944611e-03 3.745852038264274597e-02 -1.136279180645942688e-01 -9.500768780708312988e-02
-1.376730948686599731e-01 1.802750825881958008e-01 9.468409419059753418e-02 -4.270834103226661682e-02 -1.081651374697685242e-01 2.431175410747528076e-01 -1.397874802350997925e-01 1.760891079902648926e-01 -9.483656845986843109e-03 3.165081739425659180e-01 -4.383596777915954590e-01 -1.353500485420227051e-01 -2.691794931888580322e-02 4.707766324281692505e-02 -1.423148512840270996e-01 3.147360309958457947e-02 1.836218237876892090e-01 -2.004059255123138428e-01 -4.084581136703491211e-01 -6.780999898910522461e-02 2.327557504177093506e-01 1.665643006563186646e-01 1.779402941465377808e-01 3.485432639718055725e-02 -7.339058071374893188e-02 -5.116789415478706360e-02 -5.936577916145324707e-02 9.386684745550155640e-03 4.492952674627304077e-02 -2.328654192388057709e-02 5.636139959096908569e-02 3.225004971027374268e-01
-1.292291581630706787e-01 -7.952811568975448608e-02 -2.919096648693084717e-01 -1.182440444827079773e-01 1.264816522598266602e-01 4.254499375820159912e-01 1.130629517138004303e-02 1.643385738134384155e-02 -1.467333436012268066e-01 -4.793383926153182983e-02 -1.643365323543548584e-01 1.233283728361129761e-01 6.666865199804306030e-02 2.559289038181304932e-01 1.707961112260818481e-01 -7.712608203291893005e-03 -3.202014416456222534e-02 -2.035570889711380005e-01 -1.899342536926269531e-01 -7.474710792303085327e-02 2.447370290756225586e-01 -1.339032431133091450e-03 -1.106174811720848083e-01 1.744251996278762817e-01 -1.649386882781982422e-01 1.010278463363647461e-01 -1.723720878362655640e-01 1.996009498834609985e-01 7.843661308288574219e-02 -3.379777371883392334e-01 3.178779184818267822e-01 9.284497238695621490e-03
1.741670519113540649e-01 1.607504040002822876e-01 -2.121924459934234619e-01 -4.168301522731781006e-01 -1.632517389953136444e-02 1.781051456928253174e-01 1.955962181091308594e-01 2.006173366680741310e-03 -4.713900387287139893e-02 1.874558068811893463e-02 -8.280814439058303833e-02 -1.466234177350997925e-01 2.130576819181442261e-01 -1.270192265510559082e-01 -1.921107620000839233e-01 -6.712805479764938354e-02 1.156662777066230774e-01 -1.888080388307571411e-01 -3.019336163997650146e-01 -1.156710907816886902e-01 2.041176855564117432e-01 1.019759178161621094e-01 -1.997609622776508331e-02 1.232656538486480713e-01 1.557499766349792480e-01 1.420686841011047363e-01 -1.211238130927085876e-01 -4.286837577819824219e-02 -1.111485287547111511e-01 -4.575726091861724854e-01 7.147671282291412354e-02 1.091771647334098816e-01
-1.332754455506801605e-02 -5.648458003997802734e-02 5.028279870748519897e-02 7.068836595863103867e-03 4.915977641940116882e-02 1.225234270095825195e-01 1.393922232091426849e-02 1.598418802022933960e-01 -4.025072604417800903e-02 2.138152122497558594e-01 -1.771119534969329834e-01 1.839985996484756470e-01 2.103443145751953125e-01 1.968610435724258423e-01 -2.042144685983657837e-01 1.794195473194122314e-01 2.711021900177001953e-01 -9.172073751688003540e-02 -2.225937694311141968e-01 2.889578789472579956e-02 9.542044997215270996e-02 2.781512737274169922e-01 2.193391025066375732e-01 8.478230983018875122e-02 4.410625696182250977e-01 1.881365180015563965e-01 1.352170705795288086e-01 3.289550840854644775e-01 5.966425687074661255e-02 4.732815548777580261e-02 1.190254986286163330e-01 1.759818047285079956e-01
6.239331886172294617e-02 -1.172128021717071533e-01 8.154109120368957520e-03 -2.977331280708312988e-01 4.806115478277206421e-02 2.755861580371856689e-01 1.269660443067550659e-01 3.541121184825897217e-01 -1.731725335121154785e-01 -1.013924703001976013e-01 -9.646629542112350464e-02 6.661615520715713501e-02 9.210432320833206177e-02 -5.088527873158454895e-02 -7.709553092718124390e-02 9.366824524477124214e-04 -3.387777879834175110e-02 -1.530065834522247314e-01 -2.733083665370941162e-01 3.255372866988182068e-02 1.286238878965377808e-01 3.073860406875610352e-01 1.447962820529937744e-01 3.838044106960296631e-01 1.222313791513442993e-01 3.997063264250755310e-02 -1.664134114980697632e-01 1.247929707169532776e-01 2.626546025276184082e-01 -2.982475757598876953e-01 4.664325620979070663e-03 7.395856827497482300e-02
-2.415882609784603119e-02 4.319260120391845703e-01 5.006773024797439575e-02 -1.371510177850723267e-01 1.796979904174804688e-01 1.071549579501152039e-01 -1.038975119590759277e-01 2.116390317678451538e-01 -2.253331542015075684e-01 1.607627719640731812e-01 2.969905920326709747e-02 -1.208226978778839111e-01 1.274466812610626221e-01 1.055164188146591187e-01 -3.889197111129760742e-01 3.122583329677581787e-01 1.882125884294509888e-01 -1.876429021358489990e-01 -2.006384165724739432e-04 -7.153727859258651733e-02 -7.786289323121309280e-03 8.827005326747894287e-02 -5.993957072496414185e-02 1.242250017821788788e-02 1.508853733539581299e-01 -1.717375814914703369e-01 6.342515349388122559e-02 1.015394181013107300e-01 -1.455795764923095703e-01 -2.677081823348999023e-01 2.500756084918975830e-01 1.208173707127571106e-01
-2.479316592216491699e-01 -1.716488599777221680e-01 1.309964060783386230e-02 -2.507416345179080963e-02 4.273468628525733948e-02 5.417211726307868958e-02 1.282175779342651367e-01 2.149959802627563477e-01 2.880916930735111237e-02 1.301195770502090454e-01 -5.017782375216484070e-02 5.135446786880493164e-02 1.216091886162757874e-01 2.081066370010375977e-01 -2.820001244544982910e-01 2.787145376205444336e-01 3.046505451202392578e-01 -2.836571931838989258e-01 -2.967954576015472412e-01 -2.712963521480560303e-02 -4.776998609304428101e-02 2.816334068775177002e-01 3.227946460247039795e-01 1.429433524608612061e-01 6.136629357933998108e-02 -5.154584348201751709e-02 1.162841990590095520e-01 2.898574471473693848e-01 -6.255097687244415283e-02 4.920088220387697220e-03 5.807245150208473206e-02 -1.517441868782043457e-01
2.691576480865478516e-01 -6.414708495140075684e-02 -9.826658293604850769e-03 -9.306268766522407532e-03 1.215848326683044434e-01 1.304777264595031738e-01 -2.971097826957702637e-03 2.568697035312652588e-01 -1.449171304702758789e-01 -6.472139060497283936e-02 -2.450799047946929932e-01 5.568682402372360229e-02 3.795194923877716064e-01 1.917743086814880371e-01 2.934965863823890686e-02 1.953817717730998993e-02 9.271025657653808594e-02 -2.162858545780181885e-01 1.723200529813766479e-01 1.403584145009517670e-02 3.843339681625366211e-01 2.736682295799255371e-01 1.084003597497940063e-01 -3.545414209365844727e-01 -6.737226247787475586e-02 -5.665066465735435486e-02 4.975244402885437012e-02 2.274795323610305786e-01 1.730317175388336182e-01 -1.235304996371269226e-01 7.266080006957054138e-03 -5.000921711325645447e-02
-4.066997021436691284e-02 1.430791616439819336e-01 -2.243769615888595581e-01 3.854946792125701904e-02 1.223812848329544067e-01 6.392718851566314697e-02 1.508554518222808838e-01 2.244044393301010132e-01 -5.833592638373374939e-02 -7.140228152275085449e-02 -3.553015589714050293e-01 -1.387803107500076294e-01 -3.472439572215080261e-02 -5.397565290331840515e-02 -1.847039610147476196e-01 4.273934066295623779e-01 3.401964306831359863e-01 -1.994863301515579224e-01 -2.450286448001861572e-01 1.013936102390289307e-02 2.302362769842147827e-02 2.529275417327880859e-01 1.307126367464661598e-03 8.079490065574645996e-02 2.198481112718582153e-01 -9.317278116941452026e-02 6.163046881556510925e-02 9.790831059217453003e-02 2.197438180446624756e-01 -1.556746196001768112e-02 -1.622061580419540405e-01 1.643855869770050049e-01
1.516165882349014282e-01 7.195866852998733521e-02 1.505908221006393433e-01 3.301251307129859924e-02 1.027730628848075867e-01 4.628264605998992920e-01 -9.335820563137531281e-03 2.213036864995956421e-01 -3.517701923847198486e-01 4.009747132658958435e-02 2.558802366256713867e-01 -9.379746764898300171e-02 3.415025398135185242e-02 1.769443154335021973e-01 -2.370178103446960449e-01 8.361306786537170410e-02 -5.582103133201599121e-02 -2.452236115932464600e-01 -1.502515375614166260e-01 7.631731778383255005e-02 -2.623715670779347420e-03 2.198179662227630615e-01 1.891748905181884766e-01 1.465460509061813354e-01 1.186982244253158569e-01 -5.824353545904159546e-02 2.322563827037811279e-01 1.586739867925643921e-01 -1.578489989042282104e-01 -1.159803792834281921e-01 1.128760352730751038e-01 -1.844345182180404663e-01
-3.486888110637664795e-02 -2.715560793876647949e-02 1.984322667121887207e-01 -2.368361353874206543e-01 -1.265548169612884521e-01 3.428052961826324463e-01 6.382916122674942017e-02 3.358971178531646729e-01 -2.157827019691467285e-01 -1.624252796173095703e-01 1.186800897121429443e-01 -3.684786334633827209e-02 8.529178053140640259e-02 -5.497884750366210938e-02 -2.005575150251388550e-01 -2.078826911747455597e-02 4.016555845737457275e-01 -8.250243961811065674e-02 2.805933589115738869e-03 -3.766454756259918213e-02 2.938762903213500977e-01 3.868447542190551758e-01 -2.336629107594490051e-02 2.794750332832336426e-01 3.384222835302352905e-02 1.093776226043701172e-01 -1.667804084718227386e-02 -7.961561530828475952e-02 6.414504721760749817e-03 -8.446986228227615356e-02 -1.536167226731777191e-02 3.801525011658668518e-02
1.221859455108642578e-01 -2.697603218257427216e-02 8.260481059551239014e-02 5.919136479496955872e-02 -9.859132021665573120e-02 5.874206423759460449e-01 -1.561287939548492432e-01 -7.310858368873596191e-02 -2.250522375106811523e-01 -1.334627419710159302e-01 -6.311989575624465942e-02 9.471083432435989380e-02 1.024660021066665649e-01 1.441330164670944214e-01 -1.221627369523048401e-01 2.148600965738296509e-01 -1.612213104963302612e-01 -3.377310931682586670e-02 -2.260333150625228882e-01 -1.315678469836711884e-02 -4.645775258541107178e-02 5.192626267671585083e-02 1.848704665899276733e-01 1.164786070585250854e-01 -2.358655445277690887e-02 1.220596060156822205e-01 1.767483055591583252e-01 2.000511437654495239e-01 1.820605099201202393e-01 -1.588487029075622559e-01 -2.081139683723449707e-01 -3.103744983673095703e-01
1.045862063765525818e-01 -3.660147637128829956e-02 -8.048719912767410278e-02 -8.766271919012069702e-02 -2.875371277332305908e-01 9.550873935222625732e-02 6.526080518960952759e-02 8.434472978115081787e-02 -1.716287583112716675e-01 -6.587322801351547241e-02 -2.248119711875915527e-01 -2.358473986387252808e-01 -1.026342958211898804e-01 2.829703390598297119e-01 -1.032963469624519348e-01 2.890047132968902588e-01 1.500939428806304932e-01 -1.753657013177871704e-01 5.163325741887092590e-02 -5.876317247748374939e-02 -1.049041748046875000e-01 8.809643983840942383e-02 1.086666621267795563e-02 2.648665308952331543e-01 -1.443665176630020142e-01 3.378897011280059814e-01 -1.304824054241180420e-01 1.256208121776580811e-01 -8.380904793739318848e-02 -4.040197432041168213e-01 2.236578464508056641e-01 -9.535047411918640137e-02
2.014171183109283447e-01 -2.158309705555438995e-02 -2.691404223442077637e-01 -2.369101494550704956e-01 1.167882010340690613e-01 4.548127353191375732e-01 1.504996567964553833e-01 1.198272630572319031e-01 -1.902003586292266846e-01 1.877389103174209595e-02 -2.992028184235095978e-02 -1.434735059738159180e-01 1.059177964925765991e-01 -7.749082893133163452e-02 -1.752488017082214355e-01 2.479365468025207520e-01 1.798850595951080322e-01 -6.406918913125991821e-02 -7.101421058177947998e-02 -3.022437393665313721e-01 -6.556645035743713379e-02 2.463137656450271606e-01 -1.656635850667953491e-01 -1.778716295957565308e-01 1.098889261484146118e-01 -1.462450623512268066e-01 -8.542180806398391724e-02 7.785835862159729004e-02 -1.004674434661865234e-01 -2.015458643436431885e-01 1.958600133657455444e-01 -1.125846281647682190e-01
1.792058050632476807e-01 1.497308909893035889e-02 -1.744723618030548096e-01 6.729984283447265625e-02 -2.084536105394363403e-01 2.398602068424224854e-01 2.615390121936798096e-01 1.664153635501861572e-01 5.124128237366676331e-02 2.095842212438583374e-01 -1.486919224262237549e-01 1.129326522350311279e-01 4.140599668025970459e-01 -8.298795670270919800e-02 -1.703723073005676270e-01 2.971995472908020020e-01 4.472630098462104797e-02 -1.275253891944885254e-01 4.081197082996368408e-02 -2.233803123235702515e-01 7.608904503285884857e-03 -1.077222451567649841e-01 2.224695533514022827e-01 -1.066376864910125732e-01 1.018161028623580933e-01 1.220069676637649536e-01 2.401789575815200806e-01 1.355268657207489014e-01 -1.456633657217025757e-01 -2.300242036581039429e-01 -1.723811328411102295e-01 -1.048985719680786133e-01
4.845552146434783936e-02 2.292529791593551636e-01 8.725754916667938232e-02 -3.729925490915775299e-03 -2.088375538587570190e-01 2.081551551818847656e-01 1.004603803157806396e-01 -7.851989567279815674e-02 -5.435312166810035706e-02 -1.976763904094696045e-01 -2.393171936273574829e-01 -2.491255849599838257e-02 8.030869811773300171e-02 1.036836728453636169e-01 -2.343357503414154053e-01 2.986140549182891846e-01 4.596848189830780029e-01 -1.929627358913421631e-01 -6.152794137597084045e-02 3.383300825953483582e-02 -1.684358566999435425e-01 1.638684123754501343e-01 1.448881030082702637e-01 -3.262465298175811768e-01 1.633007228374481201e-01 1.438775956630706787e-01 -2.661837637424468994e-02 -1.205993890762329102e-01 3.222970291972160339e-02 -2.235396504402160645e-01 5.228541046380996704e-02 1.434217393398284912e-01
-5.718458816409111023e-02 2.208260595798492432e-01 -1.230632420629262924e-02 -1.142622828483581543e-01 4.668592289090156555e-02 2.791756391525268555e-01 -2.936075627803802490e-01 -9.410435706377029419e-02 -1.898285299539566040e-01 1.895409077405929565e-01 -1.024973765015602112e-01 1.808312833309173584e-01 2.376441806554794312e-01 1.658938974142074585e-01 -4.196421504020690918e-01 3.033950924873352051e-01 -1.964818239212036133e-01 -3.267632126808166504e-01 -4.322833195328712463e-02 5.741777829825878143e-03 2.738990187644958496e-01 5.032955482602119446e-02 2.379753254354000092e-02 -9.539419412612915039e-02 -5.708744004368782043e-02 1.119321119040250778e-02 1.561761181801557541e-02 -6.675995886325836182e-02 -4.118949547410011292e-02 -2.075053453445434570e-01 5.312814936041831970e-02 4.588191956281661987e-02
7.354815490543842316e-03 3.098350167274475098e-01 3.280972540378570557e-01 -3.417111188173294067e-02 -7.018584758043289185e-02 3.265237510204315186e-01 3.340741395950317383e-01 1.458866745233535767e-01 -5.984379723668098450e-02 -1.740810126066207886e-01 -7.923132181167602539e-02 1.290984358638525009e-02 2.005723118782043457e-01 -5.354243144392967224e-02 -5.555886030197143555e-02 3.795778751373291016e-02 5.214297678321599960e-03 9.923242032527923584e-03 -7.125088572502136230e-02 -1.939514726400375366e-01 1.887003481388092041e-01 1.912041157484054565e-01 1.044829934835433960e-02 -5.652882624417543411e-03 -9.703610092401504517e-02 1.786309182643890381e-01 8.050262928009033203e-02 2.759958803653717041e-01 -5.791169404983520508e-02 -4.347675144672393799e-01 -8.353394269943237305e-02 1.558390706777572632e-01
1.305351704359054565e-01 1.375331729650497437e-01 -4.688966646790504456e-02 -1.905589848756790161e-01 2.035836428403854370e-01 2.775855362415313721e-01 -1.721435971558094025e-02 1.582777649164199829e-01 6.038104370236396790e-02 1.112772077322006226e-01 6.585214287042617798e-02 9.907764382660388947e-03 1.938404291868209839e-01 -1.689992994070053101e-01 -3.133182525634765625e-01 5.562364682555198669e-02 1.140499114990234375e-01 -2.003054171800613403e-01 -5.638651177287101746e-02 6.834861636161804199e-02 1.078393310308456421e-01 2.093157172203063965e-01 2.694624662399291992e-01 1.282079815864562988e-01 2.191541343927383423e-01 1.272060424089431763e-01 -4.481447339057922363e-01 3.344339132308959961e-02 -9.096225723624229431e-03 -3.414905667304992676e-01 -6.951376050710678101e-02 -2.573128975927829742e-02
-1.194638386368751526e-02 1.906418502330780029e-01 -2.318407893180847168e-01 5.988389253616333008e-02 -1.704456061124801636e-01 2.286631911993026733e-01 -2.024597674608230591e-01 4.411308839917182922e-02 7.036922965198755264e-03 3.283924162387847900e-01 4.068059846758842468e-02 -6.146068125963211060e-02 2.346694320440292358e-01 8.791387081146240234e-02 -2.723968923091888428e-01 2.546900510787963867e-01 -4.770862683653831482e-02 -1.635326445102691650e-02 -2.171550318598747253e-02 -1.921194344758987427e-01 1.163433790206909180e-01 7.430063933134078979e-02 -5.580673366785049438e-02 8.482301980257034302e-02 -4.263927415013313293e-02 -2.851318381726741791e-02 2.264415174722671509e-01 4.754654765129089355e-01 1.231409534811973572e-01 -3.162356019020080566e-01 1.209716498851776123e-02 -4.618832841515541077e-02
1.326921880245208740e-01 -1.492219120264053345e-01 -2.582950890064239502e-01 -9.214252978563308716e-02 6.099566444754600525e-02 -1.294512301683425903e-01 5.788814276456832886e-02 1.709047891199588776e-02 -6.098721921443939209e-02 -1.132314652204513550e-02 -1.703967005014419556e-01 -3.730395436286926270e-02 -1.110777165740728378e-02 1.691053211688995361e-01 -5.193420872092247009e-02 1.894816607236862183e-01 2.449660301208496094e-01 -2.647793292999267578e-01 -1.569464653730392456e-01 -3.602826595306396484e-01 2.442071139812469482e-01 1.585987024009227753e-02 1.263443380594253540e-01 5.402760580182075500e-02 -3.392397463321685791e-01 1.892738491296768188e-01 2.152700163424015045e-02 2.517968714237213135e-01 5.051615089178085327e-02 -2.778327465057373047e-01 1.906893551349639893e-01 -2.549543082714080811e-01
4.702186584472656250e-02 6.541901826858520508e-02 1.638727448880672455e-02 -3.067103624343872070e-01 3.159241080284118652e-01 3.865734338760375977e-01 -5.446150153875350952e-02 1.013125926256179810e-01 2.230637371540069580e-01 2.053888440132141113e-01 -1.538832336664199829e-01 -4.630310088396072388e-02 2.948780655860900879e-01 9.655427932739257812e-02 -3.426773548126220703e-01 3.985461592674255371e-02 1.778649352490901947e-02 -8.062452077865600586e-02 -2.648972570896148682e-01 6.096698343753814697e-02 2.065367400646209717e-01 1.326832026243209839e-01 1.566438190639019012e-02 -6.205997616052627563e-02 -3.842964395880699158e-02 -5.595271289348602295e-02 -9.974102675914764404e-02 2.512226402759552002e-01 2.661104500293731689e-02 -2.008033096790313721e-01 1.766627132892608643e-01 -9.307356923818588257e-02
-2.328963875770568848e-01 9.854518622159957886e-02 -1.598534584045410156e-01 5.999634508043527603e-03 -1.325380057096481323e-01 2.060330659151077271e-01 1.374632716178894043e-01 -7.726299017667770386e-02 -2.422488480806350708e-01 1.356031298637390137e-01 -2.752417325973510742e-01 -1.778355054557323456e-02 1.669521480798721313e-01 5.783822759985923767e-02 -1.887033581733703613e-01 2.934454083442687988e-01 2.793072164058685303e-01 -6.941735744476318359e-02 -2.292937785387039185e-01 -3.076158761978149414e-01 -9.618815034627914429e-02 4.350272566080093384e-02 -8.209572732448577881e-02 1.781036704778671265e-02 8.468277007341384888e-02 -2.114382833242416382e-01 2.743113785982131958e-02 9.344388544559478760e-02 2.140996158123016357e-01 -2.975934743881225586e-01 -6.432072818279266357e-02 2.671288847923278809e-01
2.903140485286712646e-01 -2.361215278506278992e-02 -2.111419290304183960e-01 1.429971903562545776e-01 -8.776705712080001831e-02 2.458319962024688721e-01 -4.543825238943099976e-02 7.441752124577760696e-03 -1.724957078695297241e-01 -1.182139515876770020e-01 -1.202327981591224670e-01 -8.079079538583755493e-02 -2.207403257489204407e-02 2.196715921163558960e-01 -2.586161792278289795e-01 2.538748681545257568e-01 -4.793799668550491333e-02 -7.769113034009933472e-02 -9.129762649536132812e-03 -1.934581995010375977e-01 4.714855551719665527e-02 3.680190742015838623e-01 2.630571834743022919e-02 2.572327554225921631e-01 -1.643290370702743530e-01 2.854037880897521973e-01 -1.303381174802780151e-01 7.007216662168502808e-02 2.138653025031089783e-02 -2.852915823459625244e-01 1.871465593576431274e-01 1.936220973730087280e-01
2.987356185913085938e-01 -5.355086550116539001e-02 1.020503882318735123e-02 -1.200578212738037109e-01 -1.039658784866333008e-01 2.841754555702209473e-01 1.220626980066299438e-01 -2.414459586143493652e-01 -3.046001791954040527e-01 5.856401845812797546e-02 1.051990389823913574e-01 1.147603392601013184e-01 1.953428685665130615e-01 1.196243911981582642e-01 1.926696673035621643e-02 1.115678716450929642e-02 -6.225259276106953621e-04 -1.770156174898147583e-01 -3.874889910221099854e-01 6.043481081724166870e-02 1.589334011077880859e-01 2.113041579723358154e-01 2.190856635570526123e-01 -9.082695096731185913e-02 1.058994680643081665e-01 8.394606411457061768e-02 -2.081495225429534912e-01 2.228231430053710938e-01 -7.852678000926971436e-02 -3.352896869182586670e-01 -1.466203574091196060e-02 -1.177628040313720703e-01
-1.783066391944885254e-01 1.567131280899047852e-02 -9.925768524408340454e-02 1.691575348377227783e-01 -1.736955642700195312e-01 3.893022835254669189e-01 -1.945120394229888916e-01 -5.812135711312294006e-02 -3.428386896848678589e-02 -8.260625600814819336e-02 2.210271544754505157e-02 1.561448872089385986e-01 3.225498497486114502e-01 -4.287833347916603088e-02 -2.228744477033615112e-01 1.525468975305557251e-01 8.501487784087657928e-03 -3.247016370296478271e-01 1.779419034719467163e-01 -1.402888298034667969e-01 1.351656019687652588e-02 2.365849539637565613e-02 1.605857610702514648e-01 -4.364125430583953857e-03 -1.325182020664215088e-01 1.212868019938468933e-01 2.174553275108337402e-02 3.777647912502288818e-01 2.376353591680526733e-01 -2.520377039909362793e-01 -3.099992126226425171e-02 1.227348744869232178e-01
-1.813059858977794647e-02 -2.257351018488407135e-02 -1.495842635631561279e-01 2.381157362833619118e-03 -4.335363209247589111e-02 2.287468910217285156e-01 -1.149084791541099548e-01 1.487633287906646729e-01 1.517618913203477859e-02 -8.034154772758483887e-02 -1.959074437618255615e-01 2.730708383023738861e-02 4.945326596498489380e-02 4.364071190357208252e-01 -1.385035216808319092e-01 4.237887859344482422e-01 1.617476642131805420e-01 1.809550970792770386e-01 -9.234309941530227661e-02 -4.085535407066345215e-01 -9.823679924011230469e-02 7.282914221286773682e-02 2.666461169719696045e-01 2.481072396039962769e-01 -1.122632399201393127e-01 -3.410826250910758972e-02 -1.543557085096836090e-02 1.062987372279167175e-01 -1.648468375205993652e-01 3.935911133885383606e-02 2.290489338338375092e-02 1.150633469223976135e-01
3.384433686733245850e-01 2.960845828056335449e-01 -2.711418271064758301e-01 1.821115985512733459e-02 6.476847827434539795e-02 2.929526567459106445e-01 -2.128224670886993408e-01 -2.225387841463088989e-01 -2.673087120056152344e-01 3.119978010654449463e-01 -2.364554256200790405e-01 -2.407444082200527191e-02 8.247907459735870361e-02 7.259558886289596558e-02 3.258892148733139038e-02 1.512220352888107300e-01 4.741737619042396545e-02 -1.199060380458831787e-01 -2.493124902248382568e-01 -1.261454522609710693e-01 8.379705995321273804e-02 -4.397940635681152344e-02 -7.109978049993515015e-02 -6.303287297487258911e-02 5.576169118285179138e-03 3.145962581038475037e-02 -6.122933328151702881e-02 2.468698769807815552e-01 -1.030846461653709412e-01 -9.986298531293869019e-02 -4.770894721150398254e-02 2.766718864440917969e-01
-1.618345975875854492e-01 2.145473510026931763e-01 -2.325339317321777344e-01 -1.241463795304298401e-02 -2.427231222391128540e-01 3.441735506057739258e-01 -2.500841915607452393e-01 7.967076450586318970e-02 -1.555504202842712402e-01 1.683577150106430054e-01 -2.273304909467697144e-01 -1.543674468994140625e-01 7.427487056702375412e-03 2.322001568973064423e-02 -1.748648434877395630e-01 1.913465559482574463e-01 2.080442905426025391e-01 -9.327077865600585938e-02 -1.138373743742704391e-02 1.257249563932418823e-01 4.975656419992446899e-02 2.124625146389007568e-01 1.009717956185340881e-01 -2.529245018959045410e-01 -1.855990476906299591e-02 1.704156249761581421e-01 7.840488106012344360e-02 4.688217490911483765e-02 1.167731955647468567e-01 -2.511276006698608398e-01 8.083863556385040283e-02 3.475507497787475586e-01
1.877954155206680298e-01 1.846808195114135742e-01 2.245998829603195190e-01 5.246780440211296082e-02 1.323958337306976318e-01 1.783518344163894653e-01 -2.459799349308013916e-01 2.334284186363220215e-01 -2.959883213043212891e-01 2.847936935722827911e-02 -9.266173839569091797e-02 -9.605144709348678589e-02 1.548386961221694946e-01 -1.596090048551559448e-01 -1.851662248373031616e-01 2.671986520290374756e-01 1.831924766302108765e-01 -2.002064511179924011e-02 -1.477920562028884888e-01 1.884939372539520264e-01 3.263013958930969238e-01 -1.269575208425521851e-02 1.177392899990081787e-01 -2.574671804904937744e-01 -1.017801091074943542e-02 1.069080308079719543e-01 2.471163719892501831e-01 2.609106302261352539e-01 4.706731066107749939e-02 -1.342699378728866577e-01 -1.836357824504375458e-02 -1.111660078167915344e-01
7.762973755598068237e-02 1.397243700921535492e-02 -1.968763768672943115e-01 -1.822432428598403931e-01 3.953321650624275208e-02 4.251250028610229492e-01 2.533161640167236328e-01 2.186055928468704224e-01 -2.443781197071075439e-01 3.909369930624961853e-02 -9.312974661588668823e-02 -5.753118172287940979e-02 7.674768567085266113e-02 -9.532085061073303223e-02 -1.836632192134857178e-01 5.366079509258270264e-02 -2.121209166944026947e-02 -1.897358894348144531e-01 -2.379121929407119751e-01 -7.497202605009078979e-02 7.970162481069564819e-02 3.362917304039001465e-01 7.072962820529937744e-02 -3.629401698708534241e-02 2.500970363616943359e-01 -7.092999666929244995e-02 -2.009932249784469604e-01 1.362753063440322876e-01 -3.460938632488250732e-01 -9.440726786851882935e-02 1.123524382710456848e-01 1.021346747875213623e-01
1.812265962362289429e-01 -9.063272923231124878e-02 1.538171153515577316e-02 6.955777108669281006e-02 7.471160590648651123e-02 3.112248182296752930e-01 2.479750216007232666e-01 -2.770371269434690475e-03 -1.027510240674018860e-01 -2.742576897144317627e-01 1.605243086814880371e-01 1.121070701628923416e-02 2.619096934795379639e-01 1.754830330610275269e-01 -3.085421025753021240e-01 -9.479292482137680054e-02 2.988854348659515381e-01 -2.289030551910400391e-01 -2.014819160103797913e-02 -4.792591556906700134e-02 3.513597697019577026e-02 -4.863395541906356812e-02 3.247717395424842834e-02 -5.518473684787750244e-02 1.919853538274765015e-01 -3.800677880644798279e-02 -7.383760809898376465e-02 7.536938041448593140e-02 1.660827696323394775e-01 -3.586271107196807861e-01 3.418617546558380127e-01 -6.963071413338184357e-03
2.974205315113067627e-01 1.636877506971359253e-01 -7.643442600965499878e-03 -2.296917289495468140e-01 -1.842820048332214355e-01 2.393576800823211670e-01 6.470730900764465332e-02 2.401258796453475952e-01 -8.519022166728973389e-02 -9.644076228141784668e-03 -2.058747410774230957e-01 7.746592909097671509e-02 -5.513307824730873108e-02 2.310541719198226929e-01 1.275254972279071808e-02 2.783938050270080566e-01 3.847425580024719238e-01 -4.317646846175193787e-02 9.408292919397354126e-02 -5.759878829121589661e-02 2.743508815765380859e-01 -2.888347804546356201e-01 -5.144091323018074036e-02 -6.617990136146545410e-02 -6.498666107654571533e-02 5.734086036682128906e-02 -2.972377277910709381e-02 -5.481108650565147400e-02 1.646596640348434448e-01 -2.387197464704513550e-01 9.894061833620071411e-02 2.365071624517440796e-01
1.663030683994293213e-01 -1.411769688129425049e-01 -1.282364577054977417e-01 -8.974744938313961029e-03 -1.949899643659591675e-02 2.827095985412597656e-01 2.623040974140167236e-01 1.516157090663909912e-01 -2.904149293899536133e-01 2.085094451904296875e-01 4.706757143139839172e-02 -1.716673076152801514e-01 2.640688121318817139e-01 -1.543589314678683877e-04 -2.018979042768478394e-01 3.314955830574035645e-01 -8.441752195358276367e-02 -5.543690919876098633e-02 -1.189665868878364563e-01 -1.331179291009902954e-01 5.035160109400749207e-02 1.112056151032447815e-01 -1.669445931911468506e-01 -2.856959775090217590e-02 1.068854480981826782e-01 -1.360658705234527588e-01 -2.223144024610519409e-01 2.484560906887054443e-01 -1.696292608976364136e-01 -2.491812109947204590e-01 2.567337453365325928e-01 1.932325772941112518e-02
6.568856537342071533e-02 3.381000757217407227e-01 1.191083043813705444e-01 -1.178042292594909668e-01 2.904046140611171722e-02 2.889619171619415283e-01 -2.755683660507202148e-01 -1.246184781193733215e-01 -2.376870959997177124e-01 -1.044928058981895447e-01 1.104891747236251831e-01 1.278977561742067337e-02 -5.787803232669830322e-02 -2.217378839850425720e-02 -4.098131954669952393e-01 2.770229578018188477e-01 1.573895812034606934e-01 -1.466148644685745239e-01 -6.200647354125976562e-02 -2.498338185250759125e-02 7.741970568895339966e-02 2.092481255531311035e-01 -4.854830354452133179e-02 -1.038869190961122513e-02 -1.938427425920963287e-02 -1.598562002182006836e-01 2.680500149726867676e-01 3.478046134114265442e-02 -1.323729157447814941e-01 -3.393377363681793213e-01 -3.962881863117218018e-02 1.138860359787940979e-01
8.664418943226337433e-03 -2.798427939414978027e-01 -3.125767782330513000e-02 -1.246289312839508057e-01 -1.053265407681465149e-01 4.482837319374084473e-01 4.692816361784934998e-02 -8.920215070247650146e-03 -6.377769261598587036e-02 1.033306270837783813e-01 -3.293637037277221680e-01 1.613522917032241821e-01 5.221700295805931091e-02 -1.336752176284790039e-01 -1.454613953828811646e-01 1.731035262346267700e-01 2.395458072423934937e-01 -2.460433244705200195e-01 -9.512259066104888916e-02 1.814407259225845337e-01 1.632605046033859253e-01 -1.186713203787803650e-01 -1.488319635391235352e-01 3.907894343137741089e-02 -3.089771568775177002e-01 1.242123693227767944e-01 1.285003870725631714e-01 6.079935468733310699e-03 -1.746891587972640991e-01 -2.537981867790222168e-01 -1.010634237900376320e-03 -1.520242244005203247e-01
1.015173271298408508e-01 6.502947956323623657e-02 1.074096113443374634e-01 -2.818070054054260254e-01 2.856057286262512207e-01 1.372568309307098389e-01 -6.597003340721130371e-02 8.973546326160430908e-02 4.769883677363395691e-02 3.353091776371002197e-01 -1.730509698390960693e-01 -9.977553784847259521e-02 3.217254579067230225e-01 2.207624958828091621e-03 -2.734165489673614502e-01 1.799175888299942017e-01 5.720810033380985260e-03 -6.735615432262420654e-02 -2.914667427539825439e-01 3.314487636089324951e-02 3.181139826774597168e-01 1.932297050952911377e-01 8.997120708227157593e-02 8.280295133590698242e-02 7.155614346265792847e-02 -9.023789316415786743e-02 -2.744604460895061493e-02 2.576955258846282959e-01 -1.018610671162605286e-01 -2.338229864835739136e-01 9.366493672132492065e-02 -1.345307379961013794e-01
1.270807832479476929e-01 -1.808173805475234985e-01 1.674206256866455078e-01 7.533422112464904785e-02 3.536728322505950928e-01 1.575116515159606934e-01 4.827460646629333496e-02 -4.700584709644317627e-02 -1.474811285734176636e-01 3.570580482482910156e-01 -2.162400633096694946e-01 -1.710110753774642944e-01 4.442162439227104187e-02 9.346197545528411865e-02 -1.504938006401062012e-01 2.140022665262222290e-01 2.519012987613677979e-01 -3.404480516910552979e-01 -1.838885843753814697e-01 -3.249744176864624023e-01 1.282461136579513550e-01 -2.348560374230146408e-03 1.247481778264045715e-01 -7.645079493522644043e-02 3.946267068386077881e-02 2.348850816488265991e-01 7.873789966106414795e-02 1.171352565288543701e-01 5.463161319494247437e-02 -5.578254163265228271e-02 1.296708583831787109e-01 -4.914692416787147522e-02
1.281481087207794189e-01 1.844033785164356232e-02 1.436768621206283569e-01 9.423960745334625244e-02 6.982418149709701538e-02 3.247171640396118164e-01 1.685138195753097534e-01 -6.127211824059486389e-02 -3.482792675495147705e-01 1.132895722985267639e-01 -4.130348190665245056e-02 -2.158299982547760010e-01 2.459651082754135132e-01 -5.661715939640998840e-02 8.901912719011306763e-02 4.507889971137046814e-02 3.345082104206085205e-01 -9.405733644962310791e-02 8.053624629974365234e-02 3.413864597678184509e-02 3.506822884082794189e-01 1.416734755039215088e-01 6.577484309673309326e-02 -2.297830432653427124e-01 -9.892491251230239868e-02 8.462291210889816284e-02 1.833930797874927521e-02 3.871866762638092041e-01 -1.993112266063690186e-01 -8.330892771482467651e-02 -9.038469195365905762e-02 6.754316389560699463e-02
6.882397830486297607e-02 1.857468187808990479e-01 9.249260276556015015e-02 -7.928817719221115112e-02 -2.299974709749221802e-01 2.974075376987457275e-01 2.212552875280380249e-01 1.490481048822402954e-01 -1.262579709291458130e-01 -2.125026732683181763e-01 1.559434086084365845e-01 4.451612010598182678e-02 2.728051245212554932e-01 1.537281926721334457e-02 -1.351477652788162231e-01 5.066660046577453613e-02 2.834312617778778076e-01 -1.732161641120910645e-01 -1.675375699996948242e-01 -6.074522435665130615e-02 1.565385907888412476e-01 2.911261022090911865e-01 1.691742539405822754e-01 3.504580855369567871e-01 -1.279384493827819824e-01 1.069420278072357178e-01 -4.579825326800346375e-02 -2.034202665090560913e-01 -1.593696027994155884e-01 -1.988901495933532715e-01 9.770443290472030640e-02 4.394672811031341553e-02
-1.628153771162033081e-01 1.329617649316787720e-01 2.180320769548416138e-02 -3.307099267840385437e-02 1.751835830509662628e-02 2.666879296302795410e-01 -2.000748664140701294e-01 -4.117462038993835449e-02 -1.724199950695037842e-01 1.952856034040451050e-02 -1.738663762807846069e-02 -6.686930358409881592e-02 5.577830132097005844e-03 3.024345934391021729e-01 -3.841707110404968262e-01 2.706508338451385498e-01 2.988676726818084717e-01 -2.041129916906356812e-01 1.254789531230926514e-01 8.363212645053863525e-02 1.136304363608360291e-01 2.918036878108978271e-01 1.287962943315505981e-01 -2.124397307634353638e-01 8.699089288711547852e-02 -2.125196456909179688e-01 -6.092241033911705017e-02 -2.182690799236297607e-02 1.342523097991943359e-01 -3.197917044162750244e-01 -9.139083325862884521e-03 5.541161075234413147e-02
-1.416651010513305664e-01 7.995641976594924927e-02 -4.716433957219123840e-02 -1.834372989833354950e-03 -3.813602402806282043e-02 1.745742112398147583e-01 -4.825823009014129639e-03 -1.762474626302719116e-01 -1.777851730585098267e-01 -2.690308354794979095e-02 -2.016156464815139771e-01 -1.301726251840591431e-01 9.485454112291336060e-02 2.590360045433044434e-01 -2.536831200122833252e-01 3.834567368030548096e-01 2.359490096569061279e-02 2.551565319299697876e-02 -1.240684464573860168e-01 3.269938519224524498e-03 2.098001092672348022e-01 1.694080531597137451e-01 -1.249212399125099182e-02 -2.688461244106292725e-01 -3.153066039085388184e-01 8.399974554777145386e-02 -2.085416913032531738e-01 1.272101998329162598e-01 -2.063607573509216309e-01 -3.960669934749603271e-01 4.837489500641822815e-02 3.428748995065689087e-02
-3.173972666263580322e-01 2.478631734848022461e-01 9.741227142512798309e-03 8.930738270282745361e-02 -1.399598717689514160e-01 1.368855386972427368e-01 -2.431896775960922241e-01 1.116576567292213440e-01 2.782494574785232544e-02 1.773161888122558594e-01 1.709385365247726440e-01 1.248019188642501831e-01 1.281525194644927979e-01 -7.431594282388687134e-02 -6.290183961391448975e-02 2.472900450229644775e-01 2.170039415359497070e-01 -2.424393445253372192e-01 -1.498224586248397827e-01 -1.092345640063285828e-01 1.368995904922485352e-01 2.651358842849731445e-01 1.085610594600439072e-02 2.896906733512878418e-01 -2.478715404868125916e-02 5.572558939456939697e-02 -2.856468968093395233e-02 3.813050389289855957e-01 7.906839251518249512e-02 -1.137063801288604736e-01 2.167420089244842529e-01 -1.622982621192932129e-01
2.966195158660411835e-02 -1.058408990502357483e-01 7.445258647203445435e-02 -1.512600332498550415e-01 -7.780334353446960449e-02 4.099807739257812500e-01 1.653181202709674835e-02 2.088858932256698608e-01 1.368847340345382690e-01 9.907440841197967529e-02 -1.934629976749420166e-01 5.578278005123138428e-02 1.338161379098892212e-01 3.156032562255859375e-01 -7.348218560218811035e-02 2.403484582901000977e-01 3.791945278644561768e-01 -7.028029859066009521e-02 7.113754749298095703e-02 1.039774641394615173e-01 1.658375859260559082e-01 -1.320250034332275391e-01 -5.697819218039512634e-02 -2.027509734034538269e-02 9.180495887994766235e-02 -9.664019197225570679e-02 3.777973055839538574e-01 2.640680372714996338e-01 -2.067208439111709595e-01 -5.086039006710052490e-02 3.976499289274215698e-02 3.684221953153610229e-02
7.539536454714834690e-04 -4.324989020824432373e-02 -2.038951218128204346e-01 -2.961970306932926178e-02 5.749563872814178467e-02 2.383316010236740112e-01 -8.008417487144470215e-02 -8.764889091253280640e-02 -3.485273197293281555e-02 7.626687735319137573e-02 -3.633515238761901855e-01 7.958642393350601196e-02 -6.868065893650054932e-02 -1.239278353750705719e-02 6.553919054567813873e-03 2.936490476131439209e-01 1.096796244382858276e-01 -1.083678379654884338e-01 -2.091926187276840210e-01 -3.012766875326633453e-02 2.598605155944824219e-01 -3.525759279727935791e-02 1.449789553880691528e-01 4.793341085314750671e-02 -2.206273823976516724e-01 -8.913699537515640259e-02 -3.807133808732032776e-02 6.189778447151184082e-02 -2.412381917238235474e-01 -5.832508802413940430e-01 1.038869395852088928e-01 1.154973208904266357e-01
-1.488208323717117310e-01 -4.421280696988105774e-02 3.603906556963920593e-02 1.041766256093978882e-01 6.647471338510513306e-02 3.704807162284851074e-01 2.319019101560115814e-02 -2.175821065902709961e-01 -1.232834607362747192e-01 -1.896964162588119507e-01 -2.479418069124221802e-01 -1.555196195840835571e-01 6.242428347468376160e-02 1.690990924835205078e-01 -1.611569896340370178e-02 -9.723945707082748413e-02 1.099951267242431641e-01 -4.087594449520111084e-01 -9.839601814746856689e-02 -7.721062749624252319e-02 1.638505309820175171e-01 -6.132699176669120789e-02 3.852618932723999023e-01 8.908184617757797241e-02 -9.992385283112525940e-03 2.146747335791587830e-02 -2.296417504549026489e-01 1.158792898058891296e-01 -1.149177625775337219e-01 -3.562064468860626221e-01 -6.043253466486930847e-02 -5.364512652158737183e-02
1.391539573669433594e-01 -6.335263140499591827e-03 1.441874355077743530e-02 -3.232260048389434814e-01 1.557774990797042847e-01 1.848216652870178223e-01 2.844146192073822021e-01 7.874118536710739136e-02 -1.549645513296127319e-01 1.575172133743762970e-02 -1.210897043347358704e-01 6.178310513496398926e-02 1.744432896375656128e-01 -4.260930791497230530e-02 -3.705698251724243164e-02 -1.227237097918987274e-02 8.731973171234130859e-02 -3.018742799758911133e-01 -3.467011749744415283e-01 -5.314914137125015259e-02 2.534683942794799805e-01 9.396838396787643433e-02 5.678041651844978333e-02 3.710295259952545166e-01 5.094982311129570007e-02 1.585556119680404663e-01 -7.180090062320232391e-03 3.976691886782646179e-02 -1.434457302093505859e-01 -3.969745039939880371e-01 -4.126563295722007751e-02 9.436293691396713257e-02
-6.587235629558563232e-02 1.297033727169036865e-01 -6.254159659147262573e-02 4.715825617313385010e-02 -2.827018201351165771e-01 3.680527210235595703e-01 4.629253223538398743e-02 -7.737395912408828735e-02 -1.910702586174011230e-01 -7.495794561691582203e-04 -2.143041975796222687e-02 -1.171260103583335876e-01 1.203128788620233536e-02 3.252800703048706055e-01 -2.735013961791992188e-01 3.213258385658264160e-01 2.222097367048263550e-01 -2.467601746320724487e-02 -4.246380925178527832e-02 8.943341672420501709e-02 1.116711497306823730e-01 2.232388406991958618e-02 -5.213015154004096985e-02 -1.369658410549163818e-01 9.862724691629409790e-02 2.256319224834442139e-01 4.677311703562736511e-02 -1.748191267251968384e-01 1.586536169052124023e-01 -3.671522736549377441e-01 -3.258598223328590393e-02 2.566025257110595703e-01
4.204741865396499634e-02 1.143376976251602173e-01 2.380255982279777527e-02 -1.288200169801712036e-01 -2.428554557263851166e-02 3.670048117637634277e-01 1.406995654106140137e-01 1.555715799331665039e-01 -3.136699497699737549e-01 -5.817208439111709595e-02 -2.333745807409286499e-01 4.553527012467384338e-02 -7.787653058767318726e-02 6.655650585889816284e-02 -2.759414017200469971e-01 1.801667511463165283e-01 3.869227170944213867e-01 -1.270018666982650757e-01 -1.212634146213531494e-01 2.373455315828323364e-01 4.686850309371948242e-02 -2.313269525766372681e-01 -2.312581837177276611e-01 3.146183490753173828e-02 4.230621829628944397e-02 5.972715467214584351e-02 1.176983490586280823e-01 -7.860670238733291626e-02 -2.556653916835784912e-01 -2.424902319908142090e-01 -1.187893003225326538e-01 2.421678602695465088e-02
-1.327970251441001892e-02 4.970157518982887268e-02 -6.109394878149032593e-02 -1.238037347793579102e-01 3.330318629741668701e-01 2.507339119911193848e-01 8.707752823829650879e-02 6.293990463018417358e-02 2.320797592401504517e-01 2.148824334144592285e-01 -1.079214289784431458e-01 -1.981174945831298828e-01 1.884967088699340820e-01 2.116680145263671875e-01 -2.581936717033386230e-01 1.903082728385925293e-01 1.278192400932312012e-01 -9.179213643074035645e-02 -3.327251672744750977e-01 3.802989050745964050e-02 2.852645814418792725e-01 1.372436285018920898e-01 -1.180319860577583313e-02 3.961065039038658142e-02 1.874435395002365112e-01 -4.938862845301628113e-02 -1.364989876747131348e-01 1.206170320510864258e-01 1.097633019089698792e-01 -2.652311325073242188e-01 2.483950108289718628e-01 -7.167308032512664795e-02
-1.034706756472587585e-01 2.410364598035812378e-01 -2.279576957225799561e-01 7.920686155557632446e-03 -8.331585675477981567e-02 3.432345986366271973e-01 5.425352603197097778e-02 2.404699027538299561e-01 -4.307955875992774963e-02 -1.262062042951583862e-01 -2.751629566773772240e-03 -1.909752786159515381e-01 1.992353796958923340e-01 1.658971756696701050e-01 -7.318822294473648071e-02 3.146126568317413330e-01 3.221592679619789124e-02 1.345720980316400528e-02 -3.289826214313507080e-01 -1.423713564872741699e-01 -1.157638244330883026e-02 1.324600279331207275e-01 -2.034898698329925537e-01 5.971536040306091309e-02 7.322537153959274292e-02 -5.964354053139686584e-02 -8.851730078458786011e-02 1.482928246259689331e-01 8.399979025125503540e-02 -2.475325316190719604e-01 5.909159779548645020e-02 -4.060694873332977295e-01
3.909131977707147598e-03 1.209078636020421982e-02 -1.889389194548130035e-02 -2.915527224540710449e-01 -4.020820558071136475e-02 3.373702466487884521e-01 3.837887644767761230e-01 5.519197136163711548e-02 -1.878136545419692993e-01 -1.204400137066841125e-01 1.659332588315010071e-02 1.126620322465896606e-01 -1.037138551473617554e-01 -6.665983796119689941e-02 -3.489241302013397217e-01 2.426867745816707611e-02 -6.478617433458566666e-03 -2.021334320306777954e-01 -3.986514806747436523e-01 -5.808234214782714844e-02 1.133266463875770569e-01 1.665441691875457764e-01 1.535386871546506882e-02 -2.751448564231395721e-02 8.962353318929672241e-02 -7.744454592466354370e-02 2.651831693947315216e-02 1.887321919202804565e-01 7.422496378421783447e-02 -3.843608200550079346e-01 9.442149312235414982e-04 7.237611338496208191e-03
2.400049939751625061e-02 2.178040295839309692e-01 -2.803326547145843506e-01 -1.625189632177352905e-01 6.243555992841720581e-02 3.445982933044433594e-01 1.372818797826766968e-01 1.390743255615234375e-01 -1.693955659866333008e-01 1.996096819639205933e-01 -1.451059132814407349e-01 9.063193947076797485e-02 -1.387785840779542923e-02 -7.707552611827850342e-02 -1.268543004989624023e-01 7.975912094116210938e-02 2.581926882266998291e-01 -3.100886344909667969e-01 -2.166650593280792236e-01 -2.517285756766796112e-02 5.268495902419090271e-02 1.830090880393981934e-01 -2.617555558681488037e-01 -1.084703505039215088e-01 2.785936295986175537e-01 3.261679038405418396e-02 -5.888719856739044189e-02 2.512751221656799316e-01 1.123138740658760071e-01 -2.106813043355941772e-01 1.665528863668441772e-01 5.277472361922264099e-02
-3.336748853325843811e-02 -6.955791264772415161e-02 -1.929104886949062347e-02 5.940805375576019287e-02 1.513716578483581543e-01 4.527057111263275146e-01 -2.573801279067993164e-01 -7.556433975696563721e-02 1.778151988983154297e-01 -1.812722086906433105e-01 -8.617678657174110413e-03 -4.129316285252571106e-02 1.593751758337020874e-01 1.010498553514480591e-01 -2.562457025051116943e-01 -1.923380792140960693e-01 3.725241422653198242e-01 1.106570288538932800e-01 -2.261169850826263428e-01 -1.869904696941375732e-01 2.692889869213104248e-01 2.839066646993160248e-02 8.855090290307998657e-02 -1.177013367414474487e-01 -9.436979144811630249e-02 3.475759003777056932e-04 1.854849979281425476e-02 2.829478085041046143e-01 7.505422830581665039e-02 -1.095297187566757202e-01 1.929878741502761841e-01 -9.745473414659500122e-02
-1.109870299696922302e-01 1.057038083672523499e-01 8.298876136541366577e-02 -2.140222638845443726e-01 -9.886804223060607910e-02 -5.131933465600013733e-02 2.499639391899108887e-01 2.224734872579574585e-01 2.056496590375900269e-01 -5.307795479893684387e-02 -1.249448657035827637e-01 1.978178769350051880e-01 2.220685333013534546e-01 2.661189436912536621e-02 -8.940672874450683594e-02 1.406045854091644287e-01 1.976955831050872803e-01 -3.246172070503234863e-01 -1.910773217678070068e-01 -1.130603030323982239e-01 2.864117324352264404e-01 1.999426931142807007e-01 -3.123851120471954346e-02 2.775004506111145020e-01 2.419845113763585687e-04 -3.987234830856323242e-02 3.123456537723541260e-01 3.069739043712615967e-01 -1.156037375330924988e-01 -1.256848424673080444e-01 -2.384620346128940582e-02 -7.026233524084091187e-02
3.586815297603607178e-02 1.726819574832916260e-01 1.576526165008544922e-01 2.231365069746971130e-03 -1.344036608934402466e-01 3.168399631977081299e-01 2.310354113578796387e-01 8.572628349065780640e-02 -1.511387974023818970e-01 -2.634452879428863525e-01 -1.391372829675674438e-01 1.683299839496612549e-01 2.428791522979736328e-01 -1.505725234746932983e-01 -2.151127755641937256e-01 -2.120286598801612854e-02 9.903563559055328369e-02 1.702820509672164917e-01 4.758689925074577332e-02 7.803848944604396820e-03 1.675775200128555298e-01 3.170309588313102722e-02 1.343284398317337036e-01 2.543142437934875488e-01 3.367538750171661377e-02 3.075962364673614502e-01 2.071592211723327637e-01 2.456871718168258667e-01 1.081503033638000488e-01 -3.561536073684692383e-01 -3.090405836701393127e-02 7.120800763368606567e-02
1.308758463710546494e-02 -2.188416384160518646e-02 -1.302547156810760498e-01 1.463180035352706909e-01 1.079696640372276306e-01 3.102807700634002686e-01 1.223336756229400635e-01 1.531158536672592163e-01 -1.969511806964874268e-02 -1.881125271320343018e-01 1.115325000137090683e-02 2.008891552686691284e-01 1.957742422819137573e-01 -1.151697710156440735e-01 -2.792612314224243164e-01 4.042351245880126953e-02 4.177682697772979736e-01 -3.824095129966735840e-01 -6.811516731977462769e-02 -3.730512037873268127e-02 -6.142163649201393127e-02 -9.750350564718246460e-02 1.181588768959045410e-01 -9.439995884895324707e-02 -1.313429772853851318e-01 -2.610415816307067871e-01 -1.463120728731155396e-01 -5.591140594333410263e-03 9.105703234672546387e-02 -3.088903427124023438e-01 1.401231586933135986e-01 1.185031384229660034e-01
3.424313664436340332e-02 1.619042009115219116e-01 -1.719677448272705078e-01 -2.609379589557647705e-01 2.104239761829376221e-01 1.240395084023475647e-01 3.245178610086441040e-02 1.699177771806716919e-01 -1.549604386091232300e-01 -3.808539360761642456e-02 -1.622106730937957764e-01 4.366840422153472900e-02 1.462875399738550186e-02 1.096856221556663513e-01 -1.546142548322677612e-01 2.762895524501800537e-01 -7.423135638236999512e-02 -3.963526487350463867e-01 -1.762165129184722900e-01 -1.512370258569717407e-01 1.928370445966720581e-01 1.896165907382965088e-01 9.207728505134582520e-02 -2.257824540138244629e-01 3.252222537994384766e-01 -1.320194359868764877e-02 -1.691988408565521240e-01 1.777378767728805542e-01 -2.241667918860912323e-02 -2.958375513553619385e-01 -1.250634342432022095e-01 -1.555286813527345657e-02
4.900182038545608521e-02 2.636588811874389648e-01 -1.078983098268508911e-01 -2.177696079015731812e-01 1.537657678127288818e-01 4.539646804332733154e-01 1.807280778884887695e-01 1.513736546039581299e-01 -2.111999690532684326e-01 1.045572310686111450e-01 4.132141545414924622e-02 5.996782332658767700e-03 8.090959489345550537e-02 -8.049753308296203613e-02 -2.718168497085571289e-01 -8.269977569580078125e-02 2.201000228524208069e-02 -3.176999986171722412e-01 -2.497635930776596069e-01 1.620284318923950195e-01 2.343106418848037720e-01 5.181716382503509521e-02 -1.054379530251026154e-02 1.985439509153366089e-01 1.645006053149700165e-02 -3.169465437531471252e-02 -1.064945384860038757e-01 2.910836338996887207e-01 -8.054885081946849823e-03 -1.630401611328125000e-01 -7.023620605468750000e-02 1.287846565246582031e-01
-7.089497894048690796e-02 -3.504333272576332092e-02 3.186390176415443420e-02 -1.177726686000823975e-01 3.350464403629302979e-01 3.759716153144836426e-01 1.333309113979339600e-01 -1.245501916855573654e-03 -1.783816218376159668e-01 -2.728819251060485840e-01 -3.039059229195117950e-03 2.936961129307746887e-02 -1.023192983120679855e-02 2.507966756820678711e-02 -1.145205050706863403e-01 1.466034948825836182e-01 2.590870559215545654e-01 -2.948873341083526611e-01 -4.190216362476348877e-01 1.085888892412185669e-01 2.420087605714797974e-01 5.632006004452705383e-02 -3.654879750683903694e-03 -8.674551546573638916e-02 6.789346039295196533e-02 -2.469083070755004883e-01 -1.097778007388114929e-01 2.619581520557403564e-01 -4.704686347395181656e-03 -8.737912029027938843e-02 1.832254603505134583e-02 2.006776339840143919e-04
1.134571805596351624e-02 2.943244278430938721e-01 1.136673763394355774e-01 1.263691484928131104e-01 9.661727398633956909e-02 3.491424322128295898e-01 -2.103133499622344971e-02 1.083805598318576813e-02 -1.980230361223220825e-01 1.873165518045425415e-01 -1.110721081495285034e-01 1.020932421088218689e-01 1.745940744876861572e-01 -7.056636363267898560e-02 -1.231618076562881470e-01 1.724842637777328491e-01 1.886792331933975220e-01 -2.274158000946044922e-01 -1.412771344184875488e-01 2.263400405645370483e-01 4.219081401824951172e-01 -4.157982766628265381e-02 3.037253394722938538e-02 -2.779555320739746094e-01 7.133182883262634277e-02 1.815331280231475830e-01 2.092768400907516479e-01 1.320153474807739258e-01 1.795627623796463013e-01 3.951842337846755981e-02 -5.850603803992271423e-02 1.489896178245544434e-01
1.768442690372467041e-01 1.168956756591796875e-01 4.965814948081970215e-02 -1.340495347976684570e-01 -1.772335916757583618e-02 2.809768617153167725e-01 -2.308726310729980469e-01 -5.826111137866973877e-02 -1.463599205017089844e-01 3.706606850028038025e-02 3.640557527542114258e-01 -5.904814600944519043e-02 3.797695785760879517e-02 1.072917282581329346e-01 -4.076665043830871582e-01 2.156739830970764160e-01 2.365766465663909912e-01 -1.703835427761077881e-01 -1.294021457433700562e-01 3.433306217193603516e-01 4.870451986789703369e-03 4.062253609299659729e-02 -1.894486322999000549e-02 2.610008716583251953e-01 -7.521313428878784180e-02 -4.922458156943321228e-02 -2.704203687608242035e-02 1.451620161533355713e-01 7.352399826049804688e-02 -8.328501135110855103e-02 2.094035446643829346e-01 1.958031505346298218e-01
-1.338849067687988281e-01 -1.199300885200500488e-01 -6.395419687032699585e-02 1.155569776892662048e-01 -1.708932369947433472e-01 1.888591945171356201e-01 -1.611538827419281006e-01 1.748300492763519287e-01 -1.004405543208122253e-01 3.707385659217834473e-01 -1.224986091256141663e-02 2.958285622298717499e-02 -4.254642874002456665e-02 -7.505280524492263794e-02 8.079087361693382263e-03 3.478931188583374023e-01 1.053109765052795410e-01 -9.587252885103225708e-02 -1.176109816879034042e-02 -3.206695197150111198e-03 2.202063351869583130e-01 2.683260738849639893e-01 1.016880124807357788e-01 -1.091126701794564724e-03 -8.633052557706832886e-02 1.152969300746917725e-01 1.272851079702377319e-01 3.753339052200317383e-01 8.534465730190277100e-02 -4.143490791320800781e-01 -5.373264104127883911e-02 2.019890397787094116e-01
1.008940115571022034e-01 1.130490377545356750e-01 1.310849487781524658e-01 -3.130184113979339600e-01 2.532112412154674530e-02 3.531666696071624756e-01 -2.079123705625534058e-01 2.224352657794952393e-01 1.211300790309906006e-01 -1.182460710406303406e-01 -3.658592700958251953e-01 2.110748589038848877e-01 7.994301617145538330e-02 1.700648665428161621e-01 -2.131120301783084869e-02 7.199686020612716675e-02 1.628715544939041138e-01 3.481499850749969482e-02 -2.934706509113311768e-01 -1.362665295600891113e-01 1.809082627296447754e-01 2.416643947362899780e-01 -8.877334743738174438e-02 -8.577006310224533081e-02 -7.426426559686660767e-02 1.151892915368080139e-02 1.211759448051452637e-01 1.637391299009323120e-01 -1.314593255519866943e-01 -1.663405299186706543e-01 6.667715031653642654e-03 -2.546687722206115723e-01
3.963157162070274353e-02 2.660984359681606293e-02 3.583834320306777954e-02 2.877276539802551270e-01 -8.922289311885833740e-02 3.357993364334106445e-01 -1.463759541511535645e-01 -6.915573030710220337e-02 -2.167895287275314331e-01 -7.627648115158081055e-02 -2.148351073265075684e-01 -2.238299995660781860e-01 1.935565844178199768e-02 5.569524317979812622e-02 -9.755906462669372559e-02 3.829961419105529785e-01 4.681875556707382202e-02 -7.517293840646743774e-02 -1.155827641487121582e-01 1.246330961585044861e-01 -1.482228636741638184e-01 2.721641063690185547e-01 9.622667729854583740e-02 2.998885214328765869e-01 -7.960459589958190918e-02 1.341059654951095581e-01 -2.201939225196838379e-01 2.240601181983947754e-01 -5.830557644367218018e-02 -2.476674765348434448e-01 -6.170328333973884583e-02 1.855846494436264038e-01
1.383947432041168213e-01 1.192933544516563416e-01 -1.420478373765945435e-01 5.949459224939346313e-02 8.446654677391052246e-02 2.139771580696105957e-01 2.042651176452636719e-01 9.698776155710220337e-02 -1.062567457556724548e-01 -1.141546517610549927e-01 -2.703818082809448242e-01 1.218442916870117188e-01 -2.329036593437194824e-02 1.063822656869888306e-01 -3.811611533164978027e-01 -1.338735502213239670e-02 3.921934664249420166e-01 -2.666417062282562256e-01 -1.447335630655288696e-01 1.586855053901672363e-01 2.084833756089210510e-02 -6.699575483798980713e-02 6.288532167673110962e-02 -1.777867041528224945e-02 -4.448742419481277466e-02 -2.774013876914978027e-01 1.539911180734634399e-01 -9.739403426647186279e-02 2.244787514209747314e-01 -2.881389260292053223e-01 1.150149032473564148e-01 1.739004850387573242e-01
-1.145344972610473633e-01 1.010311022400856018e-01 -5.453920736908912659e-02 -7.223191857337951660e-02 -7.374926656484603882e-02 1.740070879459381104e-01 -2.130330651998519897e-01 8.022592216730117798e-02 -1.768578402698040009e-02 2.561029493808746338e-01 9.338760375976562500e-02 -1.609761863946914673e-01 -8.535075187683105469e-02 -6.161045283079147339e-02 2.044262178242206573e-02 3.406549990177154541e-01 2.154152542352676392e-01 -3.397586643695831299e-01 -1.720391660928726196e-01 -2.947220802307128906e-01 2.769146263599395752e-01 1.439564377069473267e-01 1.228526830673217773e-01 4.851047694683074951e-02 -3.290787935256958008e-01 1.135958805680274963e-01 -7.346172817051410675e-03 2.518604993820190430e-01 1.857565194368362427e-01 -1.812431812286376953e-01 -7.368031889200210571e-02 -4.741361364722251892e-02
-2.672523856163024902e-01 1.714478135108947754e-01 1.669210940599441528e-01 -2.263174951076507568e-02 3.089501336216926575e-02 3.471305966377258301e-02 -8.872815966606140137e-02 -4.206499084830284119e-02 -1.764170378446578979e-01 7.794769853353500366e-02 -2.907444536685943604e-01 -3.256991803646087646e-01 2.205602526664733887e-01 6.032904237508773804e-02 -1.979192048311233521e-01 2.413029670715332031e-01 3.113461136817932129e-01 -2.369281649589538574e-01 -9.703806601464748383e-03 -6.036615744233131409e-02 3.164580836892127991e-02 2.945650219917297363e-01 1.193334907293319702e-01 2.223796546459197998e-01 -8.963113278150558472e-02 -3.070984780788421631e-01 7.211770862340927124e-02 -2.871295809745788574e-02 1.342768035829067230e-02 -2.269099354743957520e-01 6.293203681707382202e-02 9.611691534519195557e-02
8.371188305318355560e-03 5.666217580437660217e-02 -6.677903234958648682e-02 -5.603554472327232361e-02 -1.626016646623611450e-01 2.547535896301269531e-01 -4.496512711048126221e-01 -3.387213498353958130e-02 -1.079814694821834564e-02 4.204996302723884583e-02 -1.830312460660934448e-01 -2.950654923915863037e-02 2.731690406799316406e-01 3.324603438377380371e-01 -1.030285730957984924e-01 1.802993416786193848e-01 5.940408632159233093e-02 -8.090223371982574463e-02 -1.824276596307754517e-01 7.068800926208496094e-02 1.360345333814620972e-01 1.662117093801498413e-01 -7.812923938035964966e-02 -9.354018419981002808e-02 -1.502332687377929688e-01 -3.382736817002296448e-02 2.395099103450775146e-01 2.153147310018539429e-01 -3.187552988529205322e-01 -2.871804535388946533e-01 -7.988528162240982056e-02 -5.179233849048614502e-02
1.835346221923828125e-01 2.445298731327056885e-01 -6.958332657814025879e-02 2.204199433326721191e-01 -3.404361661523580551e-03 1.801432073116302490e-01 8.411374688148498535e-02 2.416267693042755127e-01 1.385395824909210205e-01 2.385830320417881012e-02 -1.477839350700378418e-01 -7.239853590726852417e-02 1.494792550802230835e-01 1.647398918867111206e-01 2.196352183818817139e-02 3.320828080177307129e-01 3.525574803352355957e-01 -8.780998736619949341e-02 -1.360203325748443604e-01 2.334904521703720093e-01 -3.951163217425346375e-02 9.168595075607299805e-02 3.681128025054931641e-01 1.356652528047561646e-01 -8.416296541690826416e-02 1.027264595031738281e-01 1.142994463443756104e-01 2.442637085914611816e-01 2.900666296482086182e-01 -2.387064136564731598e-02 1.634356938302516937e-02 6.193307414650917053e-02
-1.598590016365051270e-01 -6.055990606546401978e-02 1.022036373615264893e-01 -1.036131158471107483e-01 -8.286664634943008423e-02 2.414700984954833984e-01 3.696599509567022324e-03 2.331567555665969849e-01 -2.285633236169815063e-02 2.174636721611022949e-01 -3.698796927928924561e-01 -1.404651440680027008e-02 1.501312851905822754e-01 -7.862508296966552734e-02 -6.551253050565719604e-02 3.581390157341957092e-02 2.126449346542358398e-01 -5.395345762372016907e-02 -1.320050209760665894e-01 1.886383444070816040e-01 1.307244598865509033e-01 4.321466982364654541e-01 1.352125108242034912e-01 1.896285414695739746e-01 5.387520068325102329e-04 -6.366720050573348999e-02 1.103500723838806152e-01 3.768141269683837891e-01 1.235234439373016357e-01 -4.570077359676361084e-02 5.200124345719814301e-03 2.758909761905670166e-01
1.291151642799377441e-01 -8.148306980729103088e-03 1.716170608997344971e-01 -1.604711711406707764e-01 2.393327057361602783e-01 4.311412870883941650e-01 -6.005987152457237244e-02 -1.151946373283863068e-03 -7.332286238670349121e-02 7.802274078130722046e-03 1.197033673524856567e-01 -9.774406254291534424e-02 1.592879146337509155e-01 9.895145893096923828e-02 -1.057465076446533203e-01 2.605253159999847412e-01 7.730221003293991089e-02 -2.261631190776824951e-01 -3.391945362091064453e-01 9.699217230081558228e-02 4.477363079786300659e-02 -2.524281665682792664e-02 -8.866187930107116699e-02 4.150985777378082275e-01 1.025199815630912781e-01 -4.714781045913696289e-02 -1.055872216820716858e-01 3.743614852428436279e-01 7.090389844961464405e-04 1.283530436921864748e-04 -9.648886322975158691e-02 3.703949972987174988e-03
8.286783471703529358e-03 -4.941347055137157440e-03 6.296935677528381348e-02 -1.910033077001571655e-01 -8.386267721652984619e-02 9.727714955806732178e-02 1.118268668651580811e-01 1.276516765356063843e-01 -2.754555642604827881e-01 -1.779817342758178711e-01 -3.261334449052810669e-02 -1.365356743335723877e-01 3.761306107044219971e-01 -9.705637395381927490e-02 -3.155723810195922852e-01 2.589941918849945068e-01 8.036183565855026245e-02 1.469749361276626587e-01 -1.433061063289642334e-01 -1.144488677382469177e-01 7.396657019853591919e-02 4.606665670871734619e-02 1.324061006307601929e-01 2.541638314723968506e-01 -9.287633746862411499e-02 4.668285548686981201e-01 -1.699517816305160522e-01 6.444813311100006104e-02 -3.529457002878189087e-02 -1.077286079525947571e-01 -6.883966922760009766e-02 2.018553912639617920e-01
-2.347090467810630798e-02 1.259174942970275879e-01 -5.328201875090599060e-02 4.743223264813423157e-02 -2.564051449298858643e-01 3.120104968547821045e-01 -1.425531599670648575e-02 -1.478060781955718994e-01 -1.811553388833999634e-01 5.731974169611930847e-02 5.286847800016403198e-02 1.219710558652877808e-01 1.252367743290960789e-03 9.229448437690734863e-02 -2.269624322652816772e-01 3.541571199893951416e-01 3.505853414535522461e-01 -1.015796065330505371e-01 -4.558769054710865021e-03 1.742188483476638794e-01 2.390861660242080688e-01 1.412134617567062378e-01 2.638221681118011475e-01 -2.107521146535873413e-01 2.089737504720687866e-01 1.049314364790916443e-01 -5.792960897088050842e-02 -9.391245990991592407e-02 -1.448467969894409180e-01 -2.709248661994934082e-01 -5.422365665435791016e-02 1.876872777938842773e-01
6.642011553049087524e-02 -1.519367992877960205e-01 -2.430772930383682251e-01 -1.001300662755966187e-01 1.506848037242889404e-01 4.549700021743774414e-01 -4.328592494130134583e-02 -1.708572059869766235e-01 -2.470717281103134155e-01 8.876132220029830933e-02 -1.613814942538738251e-02 -7.500274479389190674e-02 3.382785618305206299e-01 1.887847930192947388e-01 -9.772892808541655540e-04 7.452078908681869507e-02 1.281443685293197632e-01 -1.757398992776870728e-01 -3.038673698902130127e-01 1.233231425285339355e-01 3.054207935929298401e-02 4.593082517385482788e-02 2.263244837522506714e-01 -1.845301687717437744e-01 1.375634968280792236e-01 -2.619259059429168701e-01 -1.078670173883438110e-01 1.305263340473175049e-01 -8.846173435449600220e-02 -1.931250691413879395e-01 -8.148460835218429565e-02 -3.250167891383171082e-02
1.263207048177719116e-01 -1.260000616312026978e-01 1.907715052366256714e-01 -1.170691102743148804e-01 -3.217724263668060303e-01 2.396932393312454224e-01 1.267263591289520264e-01 1.691747903823852539e-01 -6.065228208899497986e-02 -1.299507915973663330e-01 1.303962469100952148e-01 -1.534637250006198883e-02 2.939345538616180420e-01 7.856044918298721313e-03 -1.094505190849304199e-01 6.239726766943931580e-02 2.792632877826690674e-01 -1.379311680793762207e-01 -2.311534136533737183e-01 -1.161660254001617432e-02 3.574107289314270020e-01 2.855228483676910400e-01 1.964295655488967896e-01 5.488134920597076416e-02 -3.441208228468894958e-02 2.468201667070388794e-01 -1.013517677783966064e-01 -1.619541496038436890e-01 -4.829965904355049133e-02 -1.623209565877914429e-01 1.639279276132583618e-01 1.290751099586486816e-01
-1.315024644136428833e-01 1.773517429828643799e-01 2.182511426508426666e-02 6.164307240396738052e-03 -2.119034826755523682e-01 4.340330660343170166e-01 -6.131618469953536987e-02 -2.205152995884418488e-02 -2.108896821737289429e-01 -2.599437236785888672e-01 -1.947959698736667633e-02 -5.799318477511405945e-02 2.746543101966381073e-02 5.711924657225608826e-02 -3.919632136821746826e-01 1.238306760787963867e-01 3.658616542816162109e-01 -1.975346915423870087e-02 -2.494542300701141357e-02 -8.014820516109466553e-02 2.611457183957099915e-02 1.592497229576110840e-01 -3.931446000933647156e-02 -1.335191279649734497e-01 2.395156323909759521e-01 7.714893668889999390e-02 1.643537729978561401e-02 3.247082233428955078e-02 1.009370684623718262e-01 -1.362693905830383301e-01 -3.454053103923797607e-01 1.581719219684600830e-01
8.567499928176403046e-03 1.681782007217407227e-01 -6.679592281579971313e-02 1.040109246969223022e-02 -1.436412483453750610e-01 3.585605695843696594e-02 -6.649390608072280884e-02 4.709480330348014832e-02 -1.111591905355453491e-01 -4.542358219623565674e-02 -4.029017090797424316e-01 1.189175173640251160e-01 2.578099966049194336e-01 -2.411428652703762054e-02 -2.692583501338958740e-01 5.698235332965850830e-02 4.696464240550994873e-01 -1.452984064817428589e-01 1.480178833007812500e-01 5.923366174101829529e-02 2.213623374700546265e-01 9.595619887113571167e-02 -4.087985679507255554e-02 -1.002349406480789185e-01 -1.184278354048728943e-01 2.617763578891754150e-01 1.214054077863693237e-01 -8.058255910873413086e-02 -6.476417649537324905e-03 -3.259820938110351562e-01 -1.787224858999252319e-01 1.605384945869445801e-01
-3.661685436964035034e-02 -1.046286523342132568e-02 -1.975620165467262268e-02 7.190547138452529907e-02 -1.666106432676315308e-01 1.089287176728248596e-01 5.854739248752593994e-02 2.289572954177856445e-01 -2.263436913490295410e-01 9.520618617534637451e-02 9.177049249410629272e-02 6.175438687205314636e-02 3.607662022113800049e-02 1.998740732669830322e-01 -2.575228810310363770e-01 4.832960963249206543e-01 3.920774459838867188e-01 6.287318468093872070e-02 -1.065606847405433655e-01 1.013978943228721619e-01 1.860410720109939575e-01 1.685955822467803955e-01 -6.696572154760360718e-02 -8.547224849462509155e-02 1.079971492290496826e-01 -3.831516951322555542e-02 9.744857996702194214e-02 1.094628795981407166e-01 -2.533486187458038330e-01 -2.626839578151702881e-01 -2.485058456659317017e-01 -1.209858991205692291e-02
2.205981761217117310e-01 1.581147313117980957e-01 -6.183826178312301636e-02 5.134916305541992188e-02 -2.234810590744018555e-02 2.117447853088378906e-01 -1.253120452165603638e-01 4.710229858756065369e-02 -1.512292027473449707e-01 9.102857112884521484e-02 -5.361155420541763306e-02 1.715334057807922363e-01 -1.298767030239105225e-01 -9.241674840450286865e-02 -3.969231247901916504e-01 3.435697853565216064e-01 3.930262625217437744e-01 -6.744877249002456665e-02 -4.361921921372413635e-02 1.078925877809524536e-01 -3.840908780694007874e-02 3.105700910091400146e-01 -3.122765757143497467e-02 -1.459975391626358032e-01 -1.696740277111530304e-03 8.527966216206550598e-03 9.815962612628936768e-02 1.316263377666473389e-01 -1.311245411634445190e-01 -3.662667274475097656e-01 -1.376772075891494751e-01 -4.526264220476150513e-02
-1.195190697908401489e-01 1.538151409476995468e-02 8.265464007854461670e-02 8.695723861455917358e-02 5.609596893191337585e-02 1.443250328302383423e-01 -2.658370137214660645e-01 -5.197369679808616638e-02 -1.847807914018630981e-01 1.628278344869613647e-01 -3.896923661231994629e-01 3.201810270547866821e-02 -1.990934088826179504e-02 5.855644494295120239e-02 -4.245378375053405762e-01 3.330413699150085449e-01 -1.700799097307026386e-03 -9.506985545158386230e-02 -1.322867274284362793e-01 1.159780472517013550e-01 2.295716702938079834e-01 3.803657293319702148e-01 1.088287085294723511e-01 1.457126885652542114e-01 -6.923006474971771240e-02 -5.879442021250724792e-02 1.426311880350112915e-01 -1.498298067599534988e-02 2.194822207093238831e-02 -9.671013057231903076e-02 2.144464403390884399e-01 -1.006635949015617371e-01
1.677722334861755371e-01 -1.509717553853988647e-01 -1.430692672729492188e-01 1.137454733252525330e-01 1.678693294525146484e-01 2.190870046615600586e-01 2.531180158257484436e-02 1.643124371767044067e-01 -6.109725311398506165e-02 -4.422361403703689575e-02 1.733005419373512268e-02 2.370521239936351776e-02 1.170931532979011536e-01 3.765229508280754089e-02 -6.217830255627632141e-02 4.418389797210693359e-01 1.576384902000427246e-01 -3.761855065822601318e-01 -9.753597527742385864e-02 7.111340016126632690e-02 -1.207686495035886765e-02 1.022726744413375854e-01 -1.976630538702011108e-01 2.292879968881607056e-01 -2.080156058073043823e-01 6.026427075266838074e-02 3.430045247077941895e-01 8.697035163640975952e-02 3.104474544525146484e-01 -4.865646734833717346e-02 1.841819137334823608e-01 5.564129352569580078e-02
9.744421392679214478e-02 2.826415300369262695e-01 -4.462779685854911804e-02 -3.981145098805427551e-02 -1.206312775611877441e-01 2.643883526325225830e-01 7.562720030546188354e-02 8.783560246229171753e-02 -2.022317796945571899e-01 -1.610307842493057251e-01 -2.756287753582000732e-01 -2.523224353790283203e-01 -1.125926673412322998e-01 1.232694685459136963e-01 -8.280816674232482910e-02 2.005609422922134399e-01 -1.041542068123817444e-01 -1.019501611590385437e-01 -9.911842644214630127e-02 2.317591384053230286e-02 -2.039596289396286011e-01 1.924257278442382812e-01 8.131963759660720825e-02 1.522169411182403564e-01 9.903819300234317780e-03 3.743253052234649658e-01 8.233626373112201691e-03 6.412453949451446533e-02 1.022153347730636597e-01 -3.803371787071228027e-01 2.437119334936141968e-01 -1.697723418474197388e-01
-1.046836823225021362e-01 1.497804671525955200e-01 -9.573696553707122803e-02 1.538496315479278564e-01 -3.305950388312339783e-02 1.824007481336593628e-01 -4.599631428718566895e-01 5.662416294217109680e-02 1.662423908710479736e-01 -1.698790043592453003e-01 -2.077448219060897827e-01 -2.337249815464019775e-01 1.737682372331619263e-01 3.297070860862731934e-01 -1.073634475469589233e-01 9.270379692316055298e-02 3.330073654651641846e-01 -2.738092839717864990e-02 -1.384076923131942749e-01 -2.078601419925689697e-01 1.179812774062156677e-01 -3.038870915770530701e-02 2.100308090448379517e-01 1.837177574634552002e-01 -1.237813681364059448e-01 5.879262834787368774e-02 -7.796015590429306030e-02 2.212872952222824097e-01 -1.100874692201614380e-02 -1.063376590609550476e-01 9.052432328462600708e-02 1.056916639208793640e-01
2.398982495069503784e-01 -3.092271275818347931e-02 -2.092918902635574341e-01 8.404985815286636353e-02 2.498498186469078064e-02 5.217755958437919617e-02 -4.254216700792312622e-02 1.110029369592666626e-01 -8.171528577804565430e-02 1.706484705209732056e-01 -1.017517670989036560e-01 -9.682677686214447021e-03 3.783509731292724609e-01 1.515462994575500488e-01 -1.155671030282974243e-01 2.575496435165405273e-01 -2.796003362163901329e-03 -3.468121867626905441e-03 -1.996242068707942963e-02 -1.696102437563240528e-03 1.754392385482788086e-01 6.095956638455390930e-02 1.044532358646392822e-01 4.197440445423126221e-01 -1.869995892047882080e-01 7.474109530448913574e-02 3.322284221649169922e-01 -4.254421591758728027e-02 3.487996160984039307e-01 -2.905364334583282471e-01 -1.639847829937934875e-02 2.063865307718515396e-03
-1.097107771784067154e-02 4.555786959826946259e-03 8.810488134622573853e-02 3.844387531280517578e-01 -1.244815364480018616e-01 3.379227221012115479e-01 -1.278385967016220093e-01 -3.054533712565898895e-02 1.874825358390808105e-02 -9.207093715667724609e-02 -2.579912245273590088e-01 -2.764610946178436279e-01 2.310608327388763428e-01 1.750844120979309082e-01 -3.296445310115814209e-01 6.585379689931869507e-02 5.380092561244964600e-02 4.316820204257965088e-02 -1.724574565887451172e-01 6.767929531633853912e-03 -2.391211315989494324e-02 2.049764692783355713e-01 -7.748322188854217529e-02 1.739328801631927490e-01 5.520782433450222015e-03 1.451262235641479492e-01 -3.195273503661155701e-02 9.478692710399627686e-02 -1.705823540687561035e-01 -3.710130751132965088e-01 7.177995890378952026e-02 1.791295111179351807e-01
-1.393821835517883301e-01 2.426976561546325684e-01 2.277585715055465698e-01 2.150595784187316895e-01 -1.462070345878601074e-01 3.727501630783081055e-01 -1.792719066143035889e-01 1.051407977938652039e-01 1.155510544776916504e-01 4.265664517879486084e-02 -4.830612614750862122e-02 -1.536563336849212646e-01 1.555481255054473877e-01 3.929606676101684570e-01 -1.136910468339920044e-01 2.193306684494018555e-01 1.796748191118240356e-01 -1.128511801362037659e-01 -1.730896085500717163e-01 2.124332822859287262e-03 1.865328699350357056e-01 2.033896595239639282e-01 2.016544342041015625e-01 -2.582902610301971436e-01 -6.764992605894804001e-03 -8.379130810499191284e-02 1.682547926902770996e-01 -2.531329542398452759e-02 -8.165735751390457153e-02 -1.338190883398056030e-01 1.005842164158821106e-01 1.002015992999076843e-01
-1.561603993177413940e-01 1.077933982014656067e-01 8.536155521869659424e-02 -2.224832959473133087e-02 -7.568160444498062134e-02 3.805214762687683105e-01 9.199982881546020508e-02 1.847882270812988281e-01 -1.504481136798858643e-01 -1.121144145727157593e-01 9.497274458408355713e-02 -1.571507453918457031e-01 1.800069063901901245e-01 -2.168609350919723511e-01 -2.480173707008361816e-01 2.993242442607879639e-01 1.592592149972915649e-01 1.550540328025817871e-01 -1.316378116607666016e-01 -4.359199665486812592e-03 7.936684042215347290e-02 4.538943991065025330e-02 9.953770786523818970e-02 9.638162702322006226e-02 -4.740019887685775757e-02 4.077738225460052490e-01 -2.454667389392852783e-01 3.680927678942680359e-02 -1.393560469150543213e-01 -1.786321699619293213e-01 5.464657209813594818e-03 2.963359951972961426e-01
1.036618649959564209e-02 3.305440843105316162e-01 -7.287404686212539673e-02 -6.042819842696189880e-02 -2.134831808507442474e-02 3.714431524276733398e-01 1.150501444935798645e-01 6.283074617385864258e-02 -1.677050739526748657e-01 -1.686000823974609375e-02 3.601499199867248535e-01 -3.263991698622703552e-02 1.353443711996078491e-01 -1.165083795785903931e-01 -1.939257681369781494e-01 2.079442739486694336e-01 1.109554395079612732e-01 -1.361595243215560913e-01 -1.843765377998352051e-01 1.033690199255943298e-01 2.106386423110961914e-01 3.381738662719726562e-01 2.367513179779052734e-01 2.301792502403259277e-01 -9.511996060609817505e-02 -1.529473066329956055e-01 1.842291504144668579e-01 1.823118627071380615e-01 6.830347329378128052e-02 -5.937503278255462646e-02 5.435462296009063721e-02 -8.944458328187465668e-03
-3.090273588895797729e-03 2.268305122852325439e-01 1.182564161717891693e-02 9.409949928522109985e-02 1.926943063735961914e-01 2.029328346252441406e-01 -1.653052121400833130e-01 -9.058426320552825928e-02 -2.640370726585388184e-01 -9.817144274711608887e-02 -2.702391147613525391e-01 -2.901547849178314209e-01 2.161796241998672485e-01 -1.496380716562271118e-01 -1.212667524814605713e-01 3.330256342887878418e-01 1.172418147325515747e-01 -2.208133339881896973e-01 2.282463312149047852e-01 1.461223959922790527e-01 3.681201338768005371e-01 1.844013333320617676e-01 3.956300672143697739e-03 -4.414073657244443893e-03 1.507646590471267700e-01 6.860105693340301514e-02 2.395835518836975098e-02 1.851546764373779297e-01 4.136397689580917358e-02 -8.779411017894744873e-02 -4.498846828937530518e-02 -1.230928152799606323e-01
4.108880460262298584e-02 1.341592818498611450e-01 3.342661261558532715e-01 8.569511771202087402e-02 4.577711224555969238e-02 2.389093935489654541e-01 2.463393062353134155e-01 1.690577417612075806e-01 -2.278328090906143188e-01 1.025141333229839802e-03 4.503042250871658325e-02 -6.702328473329544067e-02 2.988395094871520996e-01 -5.185594782233238220e-02 -2.458717375993728638e-01 1.507676541805267334e-01 -6.664452701807022095e-02 -1.340725123882293701e-01 4.760401323437690735e-02 2.805548161268234253e-02 3.565790355205535889e-01 -2.606688940431922674e-04 8.082500845193862915e-02 1.242078840732574463e-01 -2.175120562314987183e-01 1.214142739772796631e-01 -3.849739953875541687e-02 3.383994996547698975e-01 1.524019613862037659e-02 -2.550208866596221924e-01 5.202819034457206726e-02 2.420513778924942017e-01
2.010110020637512207e-01 4.405224695801734924e-02 -7.080361247062683105e-02 -3.631585044786334038e-03 9.922078251838684082e-02 3.591074347496032715e-01 2.227985560894012451e-01 -2.192661762237548828e-01 -2.550877928733825684e-01 -9.757675230503082275e-02 -2.808431982994079590e-01 -2.772150794044137001e-03 4.262128174304962158e-01 1.655458956956863403e-01 -7.005705684423446655e-02 2.312293648719787598e-01 3.239648416638374329e-02 1.657533198595046997e-01 -2.541622519493103027e-01 3.527395799756050110e-02 -4.008438438177108765e-02 8.759577572345733643e-02 2.362517118453979492e-01 -5.694153532385826111e-02 -1.565497219562530518e-01 -5.730833113193511963e-02 1.500153914093971252e-02 1.289718132466077805e-02 1.405469179153442383e-01 -7.626010477542877197e-02 5.805312190204858780e-03 -2.805514931678771973e-01
2.202400565147399902e-01 1.147697120904922485e-01 -1.296065896749496460e-01 -9.452064335346221924e-02 2.128951847553253174e-01 4.992606639862060547e-01 -1.902247220277786255e-01 -1.172802969813346863e-01 -1.756210625171661377e-01 1.212425306439399719e-01 -3.829759545624256134e-03 3.118935413658618927e-02 1.234785020351409912e-01 8.411493897438049316e-02 -2.066806554794311523e-01 6.099691241979598999e-02 2.217178000137209892e-03 1.291805878281593323e-03 -3.185663521289825439e-01 -1.256634742021560669e-01 -1.556078195571899414e-01 2.331214249134063721e-01 7.493058592081069946e-02 -1.119967456907033920e-02 -9.449290484189987183e-02 2.350540459156036377e-01 -5.524501204490661621e-02 1.364981681108474731e-01 1.959191113710403442e-01 -3.202920407056808472e-02 3.209058344364166260e-01 -1.514573544263839722e-01
1.765375882387161255e-01 1.692305654287338257e-01 -3.519736975431442261e-02 -3.228445351123809814e-01 -2.857724130153656006e-01 3.807515203952789307e-01 -7.734569162130355835e-02 3.897765651345252991e-02 2.646697871387004852e-02 5.037002637982368469e-02 -1.609957218170166016e-01 -1.481141149997711182e-01 2.822050750255584717e-01 1.249346882104873657e-01 -2.958534061908721924e-01 2.409203909337520599e-02 2.133931368589401245e-01 -5.040404200553894043e-02 -1.165947169065475464e-01 -1.990685015916824341e-01 2.355080693960189819e-01 -2.810985743999481201e-01 -8.623180538415908813e-02 -7.229898869991302490e-02 -2.899986505508422852e-01 -2.625438757240772247e-02 1.414005830883979797e-02 1.577366515994071960e-02 9.232065081596374512e-02 -1.263141334056854248e-01 -3.031826950609683990e-02 8.400878310203552246e-02
2.282622158527374268e-01 -8.109572529792785645e-02 -7.508474588394165039e-02 -3.239227831363677979e-01 1.744014620780944824e-01 6.618156284093856812e-02 -1.713224202394485474e-01 1.696637123823165894e-01 -8.179004490375518799e-02 1.028914228081703186e-01 -7.630264759063720703e-02 -2.066205441951751709e-01 -1.866430044174194336e-02 1.599733084440231323e-01 7.091796398162841797e-02 4.023954272270202637e-01 9.116304665803909302e-02 -6.581412255764007568e-02 -1.593427807092666626e-01 -1.690087318420410156e-01 1.062859520316123962e-01 2.872758079320192337e-03 1.131896153092384338e-01 1.208052188158035278e-01 -2.531857788562774658e-01 1.394067108631134033e-01 -3.908289223909378052e-02 -2.870600856840610504e-02 2.668431103229522705e-01 -4.059683382511138916e-01 -1.762385107576847076e-02 -2.271995842456817627e-01
2.629171013832092285e-01 3.476256728172302246e-01 -2.301457375288009644e-01 1.802396625280380249e-01 -1.367388516664505005e-01 1.985452510416507721e-02 1.497013568878173828e-01 5.079577118158340454e-02 -1.046246737241744995e-01 -1.012969985604286194e-01 -2.920154035091400146e-01 -1.496970094740390778e-02 3.449093401432037354e-01 1.125879138708114624e-01 -2.073972523212432861e-01 2.242261618375778198e-01 7.750951335765421391e-04 -1.095422208309173584e-01 -2.815804630517959595e-02 -4.872582852840423584e-02 2.055000662803649902e-01 1.039860025048255920e-01 3.065751865506172180e-03 -1.451694369316101074e-01 -2.173419296741485596e-01 -5.621052160859107971e-02 2.020504176616668701e-01 3.190895617008209229e-01 1.484997123479843140e-01 -1.141717806458473206e-01 1.762083917856216431e-01 1.976452022790908813e-02
8.353681117296218872e-02 -4.881847277283668518e-02 -1.145155355334281921e-01 9.826273471117019653e-02 -1.238500103354454041e-01 1.171267777681350708e-01 2.053351700305938721e-01 2.010546028614044189e-01 8.847127109766006470e-02 -8.479364961385726929e-02 -4.736371710896492004e-02 -1.994772106409072876e-01 -4.581354930996894836e-02 3.241809904575347900e-01 -1.638792306184768677e-01 2.827064990997314453e-01 1.104270815849304199e-01 -3.616987764835357666e-01 -7.237249612808227539e-02 -3.307166099548339844e-01 -7.597693055868148804e-02 2.331615090370178223e-01 2.212283462285995483e-01 2.387493699789047241e-01 -1.165428292006254196e-02 -1.217051446437835693e-01 -1.589633077383041382e-01 1.652270704507827759e-01 7.815717905759811401e-02 -2.666353881359100342e-01 -9.325846284627914429e-02 -8.985534310340881348e-02
8.421254158020019531e-02 6.287766993045806885e-02 -9.757868200540542603e-02 1.873507797718048096e-01 -5.335145071148872375e-02 3.198233246803283691e-01 8.760717511177062988e-02 2.777790725231170654e-01 -4.546705186367034912e-01 1.969373673200607300e-01 -4.967224597930908203e-02 -4.138983041048049927e-02 1.416635066270828247e-01 -9.791225194931030273e-02 -2.476110309362411499e-01 2.732608020305633545e-01 -5.689281970262527466e-02 -9.418354602530598640e-04 -2.023661881685256958e-01 -1.538071483373641968e-01 -1.415294595062732697e-02 6.219180673360824585e-02 6.000694632530212402e-02 -3.179558813571929932e-01 -1.550960093736648560e-01 1.438361853361129761e-01 5.536890402436256409e-02 2.205087393522262573e-01 -1.906499266624450684e-02 -1.533138453960418701e-01 2.047891020774841309e-01 -1.353339944034814835e-02
2.481071278452873230e-02 1.295348703861236572e-01 -2.752197980880737305e-01 -5.456559360027313232e-02 -1.240535974502563477e-01 1.670075356960296631e-01 -1.339085847139358521e-01 4.506953060626983643e-02 -2.618562281131744385e-01 -9.074296057224273682e-02 8.948701433837413788e-03 -8.436012268066406250e-02 -6.204455718398094177e-02 2.138813585042953491e-01 -2.376854866743087769e-01 4.183183312416076660e-01 3.870276212692260742e-01 -1.856188476085662842e-01 1.517089307308197021e-01 6.914907693862915039e-02 -7.497756183147430420e-02 1.847534775733947754e-01 1.249903365969657898e-01 -2.417081892490386963e-01 1.815556436777114868e-01 1.006177589297294617e-01 -4.285844042897224426e-03 1.219391822814941406e-01 1.352136433124542236e-01 -2.290610969066619873e-01 -8.435399085283279419e-02 1.177925691008567810e-01
3.333914875984191895e-01 -1.615801751613616943e-01 -1.591723263263702393e-01 -1.086880359798669815e-02 -1.049462929368019104e-01 4.091385900974273682e-01 -5.405288934707641602e-02 3.978630155324935913e-02 -8.605095744132995605e-02 -6.234356388449668884e-02 -3.273746073246002197e-01 -2.264023125171661377e-01 4.780450463294982910e-02 2.735248506069183350e-01 1.009818632155656815e-02 1.661810129880905151e-01 -8.269657194614410400e-02 -8.720275759696960449e-02 -2.309521101415157318e-02 1.346943676471710205e-01 3.781326115131378174e-02 1.681213229894638062e-01 1.215610280632972717e-01 8.053942024707794189e-02 -3.744040057063102722e-02 1.608896553516387939e-01 -2.209126353263854980e-01 1.653447300195693970e-01 -6.323674228042364120e-03 -2.349686920642852783e-01 3.515028059482574463e-01 -1.162846460938453674e-01
1.149747893214225769e-01 -1.193688660860061646e-01 -1.189362481236457825e-01 -7.229183614253997803e-02 1.820020377635955811e-01 8.473071455955505371e-02 -3.179461956024169922e-01 1.505198031663894653e-01 -4.086791351437568665e-02 9.595727175474166870e-02 4.261944070458412170e-02 -7.722385972738265991e-02 -2.136262506246566772e-01 1.863205581903457642e-01 -4.430508986115455627e-02 3.063520789146423340e-01 3.167945146560668945e-01 -2.241006344556808472e-01 -1.335566341876983643e-01 -8.557406812906265259e-02 3.064624965190887451e-01 1.046967729926109314e-01 -3.470626473426818848e-02 2.691750824451446533e-01 -2.425873279571533203e-01 1.221302077174186707e-01 -4.822989925742149353e-02 -1.352485828101634979e-02 2.034874707460403442e-01 -3.417717814445495605e-01 5.780778452754020691e-02 -4.663776978850364685e-02
4.266957938671112061e-02 8.185791969299316406e-02 5.613462626934051514e-02 2.394984364509582520e-01 -1.608976572751998901e-01 2.190946340560913086e-01 -1.555087417364120483e-01 -6.779629737138748169e-02 4.224131628870964050e-02 5.135324597358703613e-02 -2.752403318881988525e-01 -2.594535052776336670e-01 1.249434426426887512e-01 8.670417219400405884e-02 -1.405492126941680908e-01 4.073663353919982910e-01 7.643356174230575562e-02 7.775624096393585205e-02 -1.598341763019561768e-01 -1.050468683242797852e-01 -3.866275656037032604e-04 2.314285486936569214e-01 7.315108925104141235e-02 1.445563435554504395e-01 -7.264681160449981689e-02 1.057321876287460327e-01 -2.353108227252960205e-01 3.580785542726516724e-02 -1.599439419806003571e-02 -4.115570187568664551e-01 -8.487258106470108032e-02 3.061825633049011230e-01
-5.083493515849113464e-02 2.490669935941696167e-01 1.160772666335105896e-01 -1.398944705724716187e-01 -1.242141984403133392e-02 3.309018313884735107e-01 9.429078549146652222e-03 2.647516131401062012e-02 -2.793119251728057861e-01 -1.650752872228622437e-01 -3.328825831413269043e-01 9.074594080448150635e-02 -2.460671775043010712e-02 2.647702991962432861e-01 1.090318039059638977e-01 2.564575970172882080e-01 7.736668735742568970e-02 1.016231626272201538e-02 -2.157223522663116455e-01 -9.968109428882598877e-02 3.598866164684295654e-01 1.084706932306289673e-01 -7.370870560407638550e-02 -1.907505691051483154e-01 -2.923758327960968018e-01 7.848609983921051025e-02 -1.082648639567196369e-03 2.487075030803680420e-01 8.630994707345962524e-02 -8.406437933444976807e-03 1.096606925129890442e-01 2.255528979003429413e-02
-6.050144135951995850e-02 -8.610299974679946899e-02 9.796604514122009277e-02 3.092202842235565186e-01 2.928957343101501465e-02 2.931768000125885010e-01 -1.441929936408996582e-01 -3.573524579405784607e-02 1.603618636727333069e-02 -1.113115344196557999e-02 -2.404816001653671265e-01 -2.023745477199554443e-01 3.496184945106506348e-01 3.007356524467468262e-01 -1.294416487216949463e-01 1.947002261877059937e-01 1.029941886663436890e-01 -2.094213813543319702e-01 -2.040072530508041382e-01 -2.508178949356079102e-01 4.271618276834487915e-02 1.209273785352706909e-01 -8.796637505292892456e-02 1.032102629542350769e-01 5.764406919479370117e-02 9.426684677600860596e-02 -5.006645619869232178e-02 -4.094319045543670654e-02 -3.729123249650001526e-02 -3.895590007305145264e-01 1.440186351537704468e-01 1.556060016155242920e-01
2.753593325614929199e-01 -7.352455705404281616e-02 1.124629285186529160e-02 1.973870247602462769e-01 9.773629158735275269e-02 2.430749088525772095e-01 2.878198325634002686e-01 -5.232824385166168213e-02 -3.530969098210334778e-02 -1.509566754102706909e-01 -1.631313860416412354e-01 -5.951847881078720093e-02 5.520561710000038147e-02 2.983305156230926514e-01 -9.639388322830200195e-02 2.073668837547302246e-01 2.937774062156677246e-01 -9.056861698627471924e-02 -3.400875255465507507e-02 5.777492001652717590e-02 -1.114012673497200012e-01 -9.940987080335617065e-02 4.166980385780334473e-01 4.313372448086738586e-02 -2.098508924245834351e-01 -1.137224435806274414e-01 2.105361521244049072e-01 1.042041629552841187e-01 -1.335404664278030396e-01 -2.993894815444946289e-01 -5.678403750061988831e-02 -8.542831987142562866e-02
3.036361336708068848e-01 -1.115751042962074280e-01 -3.314999863505363464e-02 -5.810973048210144043e-02 4.600983113050460815e-02 1.890426874160766602e-01 1.868159323930740356e-01 -1.755987410433590412e-03 -4.602505564689636230e-01 7.629926549270749092e-04 -9.571028500795364380e-02 1.524330526590347290e-01 1.482472866773605347e-01 1.088461950421333313e-01 -1.516562700271606445e-01 2.998462021350860596e-01 1.473541855812072754e-01 -2.252928614616394043e-01 -4.973947256803512573e-02 6.484988331794738770e-02 2.325766831636428833e-01 -6.180533766746520996e-02 1.224688068032264709e-01 -3.064736425876617432e-01 -1.034845486283302307e-01 7.905688136816024780e-03 -1.489786654710769653e-01 2.675290703773498535e-01 -1.853452473878860474e-01 -1.259200572967529297e-01 -1.609524488449096680e-01 -2.291609346866607666e-02
1.533104479312896729e-01 1.792534142732620239e-01 1.176874265074729919e-01 -1.336042582988739014e-01 -7.063937932252883911e-02 4.062827825546264648e-01 -1.238919980823993683e-02 -6.937009096145629883e-02 -3.943302333354949951e-01 -9.687042981386184692e-02 -1.160121783614158630e-01 1.493125855922698975e-01 1.526982337236404419e-01 5.347556248307228088e-02 1.551601588726043701e-01 2.310761958360671997e-01 2.773101627826690674e-01 -1.270675510168075562e-01 -1.429194360971450806e-01 1.360874772071838379e-01 1.083974838256835938e-01 3.838053718209266663e-02 9.226005524396896362e-03 -1.266711577773094177e-02 2.985094189643859863e-01 -1.243354976177215576e-01 -4.553741589188575745e-02 2.845900356769561768e-01 9.693817049264907837e-02 1.603231392800807953e-02 2.904363870620727539e-01 -7.912509143352508545e-02
1.712812632322311401e-01 1.730104833841323853e-01 -4.191101714968681335e-02 -3.120988607406616211e-01 -3.499400988221168518e-02 2.756658792495727539e-01 -1.684959679841995239e-01 -6.871147453784942627e-02 -1.555302888154983521e-01 1.436251103878021240e-01 -2.283124774694442749e-01 -2.293942123651504517e-01 1.715284585952758789e-01 3.184002041816711426e-01 -1.531369239091873169e-01 1.378145068883895874e-01 3.129753470420837402e-01 2.617515251040458679e-02 -6.476769596338272095e-02 -2.550489306449890137e-01 1.182741150259971619e-01 -2.966993451118469238e-01 -1.245793029665946960e-01 -4.885871708393096924e-02 -1.388868987560272217e-01 4.566664993762969971e-02 -9.995793551206588745e-02 -1.245613992214202881e-01 6.606585532426834106e-02 -2.189190834760665894e-01 1.428481191396713257e-01 3.226263821125030518e-02
2.515420131385326385e-02 -1.392913609743118286e-01 2.028878480195999146e-01 2.279365360736846924e-01 3.998310118913650513e-02 1.961689442396163940e-01 -4.253826290369033813e-02 -4.794530197978019714e-02 -4.109395295381546021e-02 -6.844768673181533813e-02 -4.253457784652709961e-01 -9.079415351152420044e-02 2.272115945816040039e-01 3.247819244861602783e-01 -2.776642143726348877e-01 1.972950398921966553e-01 1.651948094367980957e-01 -6.207410246133804321e-03 -2.934336066246032715e-01 -4.226266965270042419e-02 -5.811783671379089355e-02 1.179655175656080246e-02 -3.107959963381290436e-02 2.217981815338134766e-01 -8.654315024614334106e-02 8.301506936550140381e-02 1.302980780601501465e-01 8.766696602106094360e-02 7.859385013580322266e-02 -3.903326988220214844e-01 -1.745678111910820007e-02 8.490973711013793945e-02
1.551432162523269653e-02 -1.535263657569885254e-01 7.459997385740280151e-02 -1.141845434904098511e-01 -2.792094945907592773e-01 9.037742018699645996e-02 1.031997278332710266e-01 1.405270546674728394e-01 -1.835372895002365112e-01 2.043476551771163940e-01 -4.656346440315246582e-01 -1.752496063709259033e-01 -5.280542373657226562e-02 1.613245755434036255e-01 -1.590785533189773560e-01 4.023880660533905029e-01 1.927641481161117554e-01 -2.324928492307662964e-01 -2.287275493144989014e-01 6.192466616630554199e-02 6.361088901758193970e-02 -3.233540058135986328e-02 3.047060668468475342e-01 6.891178339719772339e-02 -5.490487813949584961e-02 -6.369524635374546051e-03 8.301622420549392700e-02 8.850215375423431396e-02 5.254041403532028198e-03 2.274817787110805511e-03 -9.153846651315689087e-02 1.606657654047012329e-01
4.309944435954093933e-02 -8.133886754512786865e-02 -4.946227371692657471e-02 2.210155576467514038e-01 1.193216219544410706e-01 3.208557963371276855e-01 -3.865984827280044556e-02 6.407841295003890991e-02 -5.183949321508407593e-02 8.996770530939102173e-02 -4.069341421127319336e-01 -7.058856636285781860e-02 1.620632857084274292e-01 2.828423082828521729e-01 1.592460125684738159e-01 3.414288908243179321e-02 1.503381580114364624e-01 -1.080262809991836548e-01 -2.683349326252937317e-02 -2.755686827003955841e-02 2.523356974124908447e-01 -2.316890470683574677e-02 -7.991384714841842651e-02 2.854872941970825195e-01 -1.845042034983634949e-02 1.043083369731903076e-01 8.266781270503997803e-02 -6.652941461652517319e-03 -7.406161725521087646e-02 -4.865693747997283936e-01 2.273534685373306274e-01 5.850697308778762817e-02
3.390953689813613892e-02 2.042383402585983276e-01 1.074941549450159073e-02 2.364380806684494019e-01 1.093339174985885620e-01 3.959562778472900391e-01 -2.137651741504669189e-01 2.917680889368057251e-02 1.126219853758811951e-01 2.880599908530712128e-02 -2.555198371410369873e-01 -5.713870283216238022e-03 1.970922574400901794e-02 1.919786632061004639e-01 6.849922705441713333e-03 2.695458829402923584e-01 4.569694399833679199e-01 -9.292070567607879639e-02 -2.017589807510375977e-01 -1.197680383920669556e-01 -7.676254212856292725e-02 8.422407507896423340e-02 6.235877424478530884e-02 2.114532887935638428e-01 -1.818034052848815918e-01 -9.271039813756942749e-02 1.761700212955474854e-01 8.090453594923019409e-02 -1.691988110542297363e-01 4.578609392046928406e-02 5.487206950783729553e-02 2.235959172248840332e-01
2.489449828863143921e-01 1.204558163881301880e-01 -1.389911770820617676e-01 8.646041154861450195e-02 -9.492587298154830933e-02 1.923920214176177979e-01 5.624851584434509277e-02 2.156859785318374634e-01 2.437851279973983765e-01 3.524795174598693848e-02 -2.075535617768764496e-02 -9.682349115610122681e-02 -1.111008785665035248e-02 1.677602827548980713e-01 -2.297294586896896362e-01 2.783586084842681885e-01 4.651881456375122070e-01 -6.883797794580459595e-02 -1.685458421707153320e-01 1.418008804321289062e-01 -1.564271003007888794e-02 -5.037173628807067871e-02 3.295981287956237793e-01 2.368556857109069824e-01 -4.491548612713813782e-02 4.885428771376609802e-02 2.383337020874023438e-01 2.475155144929885864e-01 8.199156261980533600e-03 2.099016681313514709e-02 -9.755966067314147949e-02 4.836891591548919678e-02
-8.966100215911865234e-02 4.265534505248069763e-02 -1.736011952161788940e-01 -4.680055659264326096e-03 2.489144206047058105e-01 3.032052218914031982e-01 -5.266774445772171021e-02 -1.578427851200103760e-01 -2.321743369102478027e-01 -5.242414027452468872e-02 -9.423476457595825195e-02 -5.170871037989854813e-03 2.294165641069412231e-01 -5.228207632899284363e-02 -5.952568724751472473e-02 2.171922326087951660e-01 3.042749464511871338e-01 -3.305595219135284424e-01 1.312709599733352661e-01 1.176690608263015747e-01 4.077733457088470459e-01 1.282162964344024658e-01 -1.675619184970855713e-01 -9.708990901708602905e-02 2.755371970124542713e-04 1.509112417697906494e-01 3.337062522768974304e-02 2.698982954025268555e-01 1.974290460348129272e-01 1.008794382214546204e-01 -4.097966104745864868e-02 7.772234082221984863e-02
-1.810039579868316650e-01 7.049249857664108276e-02 8.839327096939086914e-02 2.848799154162406921e-02 4.351082444190979004e-01 1.803597062826156616e-01 5.582024529576301575e-02 2.746453322470188141e-02 -2.911753356456756592e-01 1.856244169175624847e-02 -3.179462626576423645e-02 -1.404910087585449219e-01 2.966088354587554932e-01 3.784410282969474792e-02 -3.056094050407409668e-02 1.242416054010391235e-01 5.015566945075988770e-01 -5.251162871718406677e-02 1.819044910371303558e-02 -1.332931220531463623e-01 2.469386160373687744e-01 7.102025300264358521e-02 2.694299072027206421e-02 -1.668857634067535400e-01 3.324208781123161316e-02 2.070132642984390259e-01 -8.965856581926345825e-02 2.331148833036422729e-02 1.508331447839736938e-01 -1.033229604363441467e-01 -1.634294241666793823e-01 -1.912547945976257324e-01
1.374974101781845093e-01 3.720671236515045166e-01 7.309140264987945557e-02 -2.659290134906768799e-01 -2.052349150180816650e-01 3.674586415290832520e-01 -9.894981980323791504e-02 2.304162085056304932e-01 -2.528921961784362793e-01 1.325757056474685669e-02 9.600336849689483643e-02 -4.995157010853290558e-03 3.580695390701293945e-01 2.474816739559173584e-01 -5.390887334942817688e-02 2.242173403501510620e-01 5.066837370395660400e-02 -7.421756535768508911e-02 6.353384256362915039e-02 1.236405372619628906e-01 1.821118593215942383e-01 6.552472710609436035e-03 -2.827589213848114014e-01 1.223929375410079956e-01 1.993059553205966949e-02 8.265297859907150269e-03 -2.513920702040195465e-02 1.901702582836151123e-01 -5.039398744702339172e-02 -7.621904462575912476e-02 -2.147564291954040527e-02 -9.458318352699279785e-02
6.517407298088073730e-02 8.613410592079162598e-02 1.446930766105651855e-01 -9.703627228736877441e-02 -1.551403403282165527e-01 3.067955672740936279e-01 3.744253888726234436e-02 9.928353875875473022e-02 -1.020682901144027710e-01 -1.223266124725341797e-01 2.549105882644653320e-01 9.236052632331848145e-02 3.662369251251220703e-01 6.644558906555175781e-02 -1.066693291068077087e-01 6.097552552819252014e-02 3.944931626319885254e-01 3.586011007428169250e-02 -6.495521962642669678e-02 1.153368316590785980e-02 3.521683216094970703e-01 2.674147188663482666e-01 1.653340756893157959e-01 2.635846734046936035e-01 -1.277997195720672607e-01 1.863246113061904907e-01 -1.407560706138610840e-01 -1.951715350151062012e-01 1.046431884169578552e-01 -3.358326479792594910e-02 -1.832869929785374552e-05 -3.683889657258987427e-02
1.757927983999252319e-02 -8.825740963220596313e-02 8.967557549476623535e-02 6.007849425077438354e-02 -1.344677805900573730e-02 2.719472050666809082e-01 -2.333643734455108643e-01 1.910827159881591797e-01 -3.094353973865509033e-01 -4.334729909896850586e-02 9.177316725254058838e-02 -5.668483301997184753e-02 2.569255828857421875e-01 5.732252821326255798e-02 -1.763886958360671997e-01 4.231720268726348877e-01 4.661257565021514893e-02 -4.332114756107330322e-01 1.255779564380645752e-01 3.954530507326126099e-02 1.809319853782653809e-01 2.363034486770629883e-01 -9.366299211978912354e-02 -8.851037919521331787e-02 3.480703104287385941e-03 -1.014891490340232849e-01 1.584819704294204712e-01 1.496465504169464111e-01 -8.379445225000381470e-02 -1.864080727100372314e-01 1.194937527179718018e-01 1.272583194077014923e-02
-1.742205619812011719e-01 -2.766729295253753662e-01 1.024448871612548828e-01 -2.897024452686309814e-01 -1.223973557353019714e-01 3.860662877559661865e-02 -1.328461915254592896e-01 2.683095037937164307e-01 -1.587856747210025787e-02 2.694830298423767090e-01 -1.949535012245178223e-01 -5.369887128472328186e-02 2.051476389169692993e-01 2.082833498716354370e-01 -1.637318432331085205e-01 2.134103924036026001e-01 2.655628621578216553e-01 -7.423336803913116455e-02 -1.671438813209533691e-01 -3.012661449611186981e-02 2.303790450096130371e-01 2.900249958038330078e-01 1.840344443917274475e-02 1.537033468484878540e-01 6.493218988180160522e-02 -3.711871430277824402e-02 -3.967811912298202515e-02 3.198050260543823242e-01 1.360291428864002228e-02 -2.969944663345813751e-02 1.534430235624313354e-01 1.445585340261459351e-01
3.469042181968688965e-01 8.749035000801086426e-02 -2.058459818363189697e-01 5.992559716105461121e-02 -1.493435204029083252e-01 -2.631542272865772247e-02 1.900308728218078613e-01 2.646794356405735016e-02 -2.055433839559555054e-01 2.129622362554073334e-02 -9.284611046314239502e-02 -1.581260263919830322e-01 1.221281848847866058e-02 3.166076838970184326e-01 5.806339159607887268e-02 3.161882758140563965e-01 1.037809848785400391e-01 -2.875073254108428955e-01 -1.430861800909042358e-01 -2.011500149965286255e-01 -9.476899355649948120e-02 2.267651110887527466e-01 2.199668139219284058e-01 3.028767704963684082e-01 -4.821800813078880310e-02 6.951046735048294067e-02 -5.425189808011054993e-02 1.494907140731811523e-01 1.798219420015811920e-02 -2.609465122222900391e-01 -1.388424169272184372e-02 1.738484650850296021e-01
2.471065372228622437e-01 1.007321178913116455e-01 -1.025889292359352112e-01 -9.165701456367969513e-03 1.763016134500503540e-01 9.336420893669128418e-02 4.124482572078704834e-01 2.112796604633331299e-01 -1.667890995740890503e-01 -2.926740981638431549e-02 -1.048263534903526306e-02 2.932007052004337311e-02 3.227744996547698975e-01 -3.031498789787292480e-01 -2.500092089176177979e-01 1.809090226888656616e-01 2.330633699893951416e-01 1.346750650554895401e-02 -2.525338344275951385e-02 -4.828412085771560669e-02 2.358750104904174805e-01 2.356790453195571899e-01 1.563668251037597656e-01 3.087466955184936523e-01 -1.588622331619262695e-01 5.242482200264930725e-02 -6.147522851824760437e-02 -1.750831492245197296e-02 8.830231428146362305e-02 -6.598045676946640015e-02 6.735860556364059448e-02 7.406568527221679688e-02
1.915648877620697021e-01 1.930776387453079224e-01 5.652726814150810242e-02 -2.285480052232742310e-01 5.568054690957069397e-02 3.796838819980621338e-01 8.405105210840702057e-03 1.435867100954055786e-01 4.588810727000236511e-02 -8.304988592863082886e-02 -1.249604970216751099e-01 -2.121084183454513550e-02 -4.901278018951416016e-02 -4.585419222712516785e-02 -2.021997570991516113e-01 1.123583018779754639e-01 7.376241963356733322e-03 -1.453308314085006714e-01 -2.955535948276519775e-01 -6.176151335239410400e-02 -9.339781850576400757e-02 1.683846414089202881e-01 7.277525961399078369e-02 2.183008491992950439e-01 4.064480662345886230e-01 2.065191231667995453e-02 -9.264927357435226440e-02 -8.884714543819427490e-02 -6.650505959987640381e-02 -4.763057529926300049e-01 3.211341798305511475e-02 5.261996015906333923e-02
1.247934699058532715e-01 1.746995747089385986e-01 -7.203205674886703491e-02 1.437753587961196899e-01 -1.561323404312133789e-01 1.015997976064682007e-01 8.955885656177997589e-03 2.878243625164031982e-01 -1.489974409341812134e-01 9.845525771379470825e-02 -4.198989570140838623e-01 -7.445368170738220215e-02 9.689944982528686523e-02 1.704636812210083008e-01 -3.826642036437988281e-02 1.742521375417709351e-01 4.640074074268341064e-02 -2.001810669898986816e-01 -3.238942474126815796e-02 -6.443578004837036133e-02 -8.093524724245071411e-02 1.972896009683609009e-01 2.030139043927192688e-02 1.269399076700210571e-01 -2.847239077091217041e-01 5.645646899938583374e-02 -2.582482397556304932e-01 1.708000004291534424e-01 -2.335752733051776886e-02 -4.292731881141662598e-01 2.279313951730728149e-01 -8.746333420276641846e-03
8.197508007287979126e-02 3.635235503315925598e-02 5.638234317302703857e-02 4.352185130119323730e-02 1.888401061296463013e-01 3.128242790699005127e-01 -1.390102207660675049e-01 5.418276041746139526e-02 2.209670096635818481e-01 -1.265254914760589600e-01 -3.097237348556518555e-01 1.846595704555511475e-01 -4.131371900439262390e-02 2.873288989067077637e-01 -5.844719707965850830e-03 4.196096062660217285e-01 4.473782181739807129e-01 1.916612498462200165e-02 -1.167670488357543945e-01 -7.040625065565109253e-02 1.408186852931976318e-01 -1.415473222732543945e-01 8.591149747371673584e-02 8.721564710140228271e-02 -1.336013711988925934e-02 -2.832125127315521240e-02 1.907192170619964600e-02 2.512177824974060059e-01 2.950745262205600739e-02 3.640015050768852234e-02 -1.877834647893905640e-01 2.829364675562828779e-04
-8.910861611366271973e-02 5.664984136819839478e-02 -9.088996797800064087e-02 -4.078639671206474304e-02 -7.343517243862152100e-02 1.699550002813339233e-01 -2.326959371566772461e-01 -1.443539857864379883e-01 -1.380324363708496094e-01 -1.303787082433700562e-01 -2.521878182888031006e-01 -5.457782745361328125e-02 2.959522902965545654e-01 -2.400708496570587158e-01 -1.739322394132614136e-02 4.959677457809448242e-01 1.819107979536056519e-01 -1.910291314125061035e-01 -4.782788082957267761e-02 1.568677723407745361e-01 3.595235943794250488e-01 1.693088263273239136e-01 4.305574297904968262e-02 6.902623921632766724e-02 -5.560917407274246216e-02 -1.577046117745339870e-03 7.060752063989639282e-02 1.081505268812179565e-01 -7.599069178104400635e-02 -1.444904655218124390e-01 9.648218005895614624e-02 -2.424217313528060913e-01
1.768330335617065430e-01 -1.616523712873458862e-01 -2.043956220149993896e-01 -2.354997545480728149e-01 -4.059676826000213623e-02 2.581945061683654785e-01 -8.603899180889129639e-02 -1.458545308560132980e-02 -1.278959512710571289e-01 4.907386377453804016e-02 9.632395207881927490e-02 1.707915663719177246e-01 2.426779828965663910e-02 5.123348440974950790e-03 3.569092974066734314e-02 -1.807982847094535828e-02 4.105074703693389893e-01 -1.283315569162368774e-01 -2.305540144443511963e-01 2.421795018017292023e-02 1.454179137945175171e-01 2.456074506044387817e-01 -9.204595535993576050e-02 2.422634959220886230e-01 -4.810468479990959167e-02 2.991240024566650391e-01 -3.068678379058837891e-01 2.902656421065330505e-02 -6.824748963117599487e-02 -3.343071341514587402e-01 -4.924561083316802979e-02 -1.303811520338058472e-01
-4.589270427823066711e-02 5.201436579227447510e-02 9.131390601396560669e-02 1.181460730731487274e-02 -2.297510057687759399e-01 3.771609961986541748e-01 1.749007254838943481e-01 7.835884392261505127e-02 -8.970341831445693970e-02 -1.454656571149826050e-01 1.835690587759017944e-01 9.669787436723709106e-02 2.334278374910354614e-01 -5.562280118465423584e-02 -1.923771202564239502e-01 1.772912293672561646e-01 2.932500541210174561e-01 -9.331514686346054077e-02 -2.478335499763488770e-01 4.209009185433387756e-02 8.869130909442901611e-02 3.692909479141235352e-01 1.553022265434265137e-01 3.135706186294555664e-01 -5.982460454106330872e-02 6.382078677415847778e-02 -3.324666619300842285e-02 -2.655901312828063965e-01 2.672640793025493622e-02 -2.061744481325149536e-01 7.593195140361785889e-02 6.163227185606956482e-02
-5.591783206909894943e-03 1.144552230834960938e-01 6.813016533851623535e-02 -1.707660257816314697e-01 4.012647271156311035e-01 4.300846159458160400e-01 -1.483087800443172455e-02 7.572524249553680420e-02 4.376602917909622192e-02 7.520294934511184692e-02 -1.854003369808197021e-01 -1.068842858076095581e-01 1.482840329408645630e-01 -1.181988865137100220e-01 -2.180987000465393066e-01 3.989598900079727173e-02 -3.281342238187789917e-02 -2.055434584617614746e-01 -2.899732291698455811e-01 7.927974313497543335e-02 3.491317331790924072e-01 -8.900430984795093536e-03 2.277649641036987305e-01 1.298393402248620987e-02 5.520559102296829224e-02 -4.645999148488044739e-02 1.415912210941314697e-01 2.444919049739837646e-01 -6.501520518213510513e-03 -2.341163605451583862e-01 8.316710591316223145e-02 -9.014995396137237549e-02
-1.239468976855278015e-01 7.430905103683471680e-02 -3.635954856872558594e-02 7.011596858501434326e-02 -7.869263738393783569e-02 4.359083771705627441e-01 -2.569136619567871094e-01 -9.824533015489578247e-03 6.138015910983085632e-02 -7.068134099245071411e-02 -3.566094934940338135e-01 3.096479224041104317e-03 1.738913953304290771e-01 1.911817938089370728e-01 -7.229614257812500000e-02 2.876285910606384277e-01 2.259164899587631226e-01 1.135614886879920959e-01 2.904169075191020966e-02 -7.729866355657577515e-02 3.234849274158477783e-01 1.594955772161483765e-01 -5.173534899950027466e-02 -1.128339767456054688e-01 -3.268389403820037842e-02 -1.519297212362289429e-01 -1.141359284520149231e-02 2.131900787353515625e-01 -2.004522830247879028e-01 -1.827939599752426147e-01 -2.067050784826278687e-01 -1.326001137495040894e-01
-5.267934128642082214e-02 2.395707815885543823e-01 1.250772550702095032e-02 -1.762671023607254028e-01 8.361947536468505859e-02 3.396954238414764404e-01 -3.146571218967437744e-01 2.086461037397384644e-01 1.293089389801025391e-01 -6.209759041666984558e-02 -3.329184353351593018e-01 3.597907125949859619e-01 1.244358718395233154e-01 1.301585733890533447e-01 5.588861647993326187e-03 8.985414355993270874e-02 8.375895023345947266e-02 1.477323472499847412e-02 -1.955910325050354004e-01 -4.774712026119232178e-02 2.021889090538024902e-01 1.649090796709060669e-01 -1.611654907464981079e-01 -2.099535241723060608e-02 -2.146984040737152100e-01 6.725069880485534668e-02 1.038539037108421326e-01 3.616948798298835754e-02 -1.205335780978202820e-01 -3.180179595947265625e-01 6.268072128295898438e-02 -1.331192702054977417e-01
7.066190242767333984e-02 1.377670913934707642e-01 -5.960730090737342834e-02 6.821793969720602036e-03 -7.624731957912445068e-02 3.632989525794982910e-01 -6.087103113532066345e-02 2.625700533390045166e-01 9.169280529022216797e-02 -2.680976390838623047e-01 1.055274507962167263e-03 -2.221574261784553528e-02 1.172332987189292908e-01 1.897888481616973877e-01 -8.822144567966461182e-02 2.584847211837768555e-01 3.640520274639129639e-01 -4.521682858467102051e-02 5.571897490881383419e-04 -3.877238929271697998e-02 2.595010772347450256e-02 -1.383855342864990234e-01 3.179844319820404053e-01 8.351762592792510986e-02 -2.241466492414474487e-01 2.735013142228126526e-03 3.814252316951751709e-01 3.059315681457519531e-01 -2.098255977034568787e-02 4.619805514812469482e-02 2.827147580683231354e-02 -1.194513775408267975e-02
-8.604475855827331543e-02 6.347110122442245483e-02 -9.995362162590026855e-02 -2.261441200971603394e-01 2.705392986536026001e-02 5.866280198097229004e-01 -2.332975864410400391e-01 9.383278340101242065e-02 2.040154933929443359e-01 -2.283601276576519012e-02 -1.542546898126602173e-01 1.302995979785919189e-01 1.103380694985389709e-01 3.073470294475555420e-01 -1.824542433023452759e-01 1.489516049623489380e-01 1.977356672286987305e-01 1.093323305249214172e-01 -3.475448116660118103e-02 -1.442214846611022949e-01 5.173863843083381653e-02 -1.710369586944580078e-01 2.310974746942520142e-01 -1.230434626340866089e-01 -5.423402041196823120e-02 5.076868459582328796e-03 -4.064710065722465515e-02 1.924026459455490112e-01 9.531378000974655151e-02 -3.775599598884582520e-02 1.528212726116180420e-01 -1.589667052030563354e-01
3.080751895904541016e-01 4.856082797050476074e-02 -1.136550083756446838e-01 -1.662864983081817627e-01 -1.983301490545272827e-01 3.555101752281188965e-01 -1.871696114540100098e-01 7.252138853073120117e-02 -6.453088670969009399e-02 1.421065442264080048e-02 -1.558747440576553345e-01 -1.789103075861930847e-02 2.049697190523147583e-01 2.651180326938629150e-01 -5.125791206955909729e-02 3.330265283584594727e-01 2.162661403417587280e-01 -1.792848408222198486e-01 -1.580157876014709473e-02 -1.405809223651885986e-01 2.553538084030151367e-01 -4.614786058664321899e-02 -2.116039693355560303e-01 -8.398202806711196899e-02 -3.238398134708404541e-01 -1.357055306434631348e-01 1.444266438484191895e-01 7.402464002370834351e-02 6.716896593570709229e-02 3.152142465114593506e-02 1.654253304004669189e-01 2.724524214863777161e-02
5.027453880757093430e-03 7.566741108894348145e-02 -2.299236804246902466e-01 -2.072465568780899048e-01 -1.035009920597076416e-01 1.607261598110198975e-01 -1.247811224311590195e-02 4.112647473812103271e-01 -2.023658752441406250e-01 -9.068097919225692749e-02 -2.954548597335815430e-01 -6.832650303840637207e-02 -9.895718842744827271e-02 -8.885008841753005981e-02 -2.240648120641708374e-01 3.142041862010955811e-01 1.059496477246284485e-01 -3.073132932186126709e-01 -2.331890910863876343e-01 -9.462273120880126953e-02 5.064954608678817749e-02 -7.307849824428558350e-02 -4.173174500465393066e-02 -8.815190196037292480e-02 6.635042279958724976e-02 -1.443956643342971802e-01 -9.116511791944503784e-02 1.034230738878250122e-01 1.525726169347763062e-01 -3.599554896354675293e-01 -3.549172729253768921e-02 7.664536125957965851e-03
4.818141087889671326e-02 -1.696818768978118896e-01 -2.209896743297576904e-01 -1.297008544206619263e-01 3.492563962936401367e-02 1.636951416730880737e-01 1.136550232768058777e-01 -1.302485466003417969e-01 -1.942389607429504395e-01 1.443782122805714607e-03 -3.726796507835388184e-01 5.003473907709121704e-02 1.359249744564294815e-02 -1.226986125111579895e-01 -1.090916693210601807e-01 2.511814534664154053e-01 7.288996875286102295e-02 6.386590749025344849e-02 -3.486131727695465088e-01 -6.315752863883972168e-02 2.844979166984558105e-01 2.904364839196205139e-02 3.737929165363311768e-01 -7.305271178483963013e-02 -2.487149089574813843e-01 -1.085114926099777222e-01 -1.817086525261402130e-02 2.669905312359333038e-02 -1.496143043041229248e-01 -3.384580910205841064e-01 -3.204681724309921265e-02 3.972442075610160828e-02
2.507711648941040039e-01 -9.011433459818363190e-03 -6.104360148310661316e-02 -3.453548848628997803e-01 6.575448065996170044e-02 5.902613401412963867e-01 -3.948504850268363953e-02 -1.960682719945907593e-01 9.284966625273227692e-03 1.698264665901660919e-02 -2.206876575946807861e-01 -1.331212073564529419e-01 1.107677593827247620e-01 2.296253591775894165e-01 -1.320562660694122314e-01 1.443125903606414795e-01 7.688089460134506226e-02 4.842269700020551682e-03 -1.873397529125213623e-01 6.189452856779098511e-02 1.476917862892150879e-01 -2.138393670320510864e-01 -2.319716289639472961e-02 -2.233828455209732056e-01 -7.261941581964492798e-02 7.708325516432523727e-03 9.690885245800018311e-02 2.647942863404750824e-02 7.041735202074050903e-02 -1.099751368165016174e-01 1.702614426612854004e-01 1.641156077384948730e-01
5.815897136926651001e-02 -6.562664173543453217e-03 2.018944919109344482e-01 2.164936251938343048e-02 -7.270999997854232788e-02 3.562929630279541016e-01 3.320263326168060303e-01 1.349831223487854004e-01 -2.109050750732421875e-01 -7.266314327716827393e-02 -4.446828737854957581e-02 -1.952180862426757812e-01 2.451797574758529663e-01 -1.920312084257602692e-02 -1.318214684724807739e-01 -1.890543475747108459e-02 3.165954351425170898e-02 1.586012840270996094e-01 -1.316686868667602539e-01 -1.890557706356048584e-01 1.744409948587417603e-01 9.381082653999328613e-02 2.227527834475040436e-02 2.024015933275222778e-01 -1.838610470294952393e-01 2.899354398250579834e-01 1.004488095641136169e-01 1.991384923458099365e-01 -1.815465651452541351e-02 -4.187166392803192139e-01 -1.528854519128799438e-01 -4.199103917926549911e-03
8.748514950275421143e-02 -1.683444380760192871e-01 1.953253895044326782e-02 -1.264479160308837891e-01 -2.294826805591583252e-01 1.191703751683235168e-01 -8.911392092704772949e-02 1.830735504627227783e-01 9.286738932132720947e-02 1.581768989562988281e-01 -4.646460711956024170e-01 -1.670801788568496704e-01 1.561960130929946899e-01 -7.211971282958984375e-02 -1.640079319477081299e-01 4.784072749316692352e-03 3.396578729152679443e-01 -1.853536069393157959e-02 -1.712552309036254883e-01 -4.382386803627014160e-02 1.559390127658843994e-01 3.390620052814483643e-01 2.431176453828811646e-01 1.432044804096221924e-01 2.677786163985729218e-02 -1.292082667350769043e-01 8.918025344610214233e-02 2.872143387794494629e-01 -1.576330512762069702e-02 -4.218102619051933289e-02 9.296366572380065918e-02 1.447695791721343994e-01
-2.876048907637596130e-03 -1.623241305351257324e-01 -2.675155103206634521e-01 4.913773015141487122e-02 -1.396740078926086426e-01 1.497289538383483887e-01 -1.463657766580581665e-01 7.873416692018508911e-02 -2.178169041872024536e-01 -1.669569015502929688e-01 4.166973754763603210e-02 -4.893894493579864502e-02 1.248038336634635925e-01 3.111485578119754791e-02 -3.011179566383361816e-01 3.474658131599426270e-01 3.561540246009826660e-01 2.239088826172519475e-05 -7.380887866020202637e-02 -5.875093862414360046e-02 1.168716698884963989e-01 1.835714727640151978e-01 9.495419263839721680e-02 -1.006021052598953247e-01 6.581196188926696777e-02 -2.151060849428176880e-01 -1.583081632852554321e-01 2.385983318090438843e-01 4.574710503220558167e-03 -2.040981948375701904e-01 -1.744390130043029785e-01 3.402604162693023682e-01
1.743497848510742188e-01 -9.909801185131072998e-02 -1.203308776021003723e-01 -3.165273964405059814e-01 1.798543035984039307e-01 3.496023416519165039e-01 1.729821562767028809e-01 8.080043643712997437e-02 -6.485614459961652756e-03 -1.145299598574638367e-01 -7.537927012890577316e-03 -7.945207506418228149e-02 1.598730683326721191e-01 -1.520989686250686646e-01 -2.046849280595779419e-01 7.044444978237152100e-02 -2.353546209633350372e-02 -2.176744192838668823e-01 -2.027143687009811401e-01 7.610094547271728516e-02 2.831045091152191162e-01 5.053032655268907547e-03 2.357669472694396973e-01 2.487678378820419312e-01 2.473254799842834473e-01 -3.273382037878036499e-02 -6.890675425529479980e-02 1.799181252717971802e-01 4.421107843518257141e-02 -3.550462424755096436e-01 4.648020491003990173e-02 1.304334849119186401e-01
1.316706985235214233e-01 -5.802807398140430450e-03 -9.788326174020767212e-02 -6.116258446127176285e-03 -9.891314059495925903e-02 -1.456816797144711018e-03 -2.257672399282455444e-01 1.775803864002227783e-01 -2.496588379144668579e-01 -1.047354787588119507e-01 -3.700848221778869629e-01 4.211380705237388611e-02 1.880885362625122070e-01 9.007208049297332764e-02 -1.237154155969619751e-01 1.391361653804779053e-01 4.718116819858551025e-01 -1.095008477568626404e-01 1.021706610918045044e-01 -1.014136746525764465e-01 2.496358305215835571e-01 -9.026568382978439331e-02 -4.425812885165214539e-02 -2.022882699966430664e-01 3.470744565129280090e-02 2.721836268901824951e-01 8.051222190260887146e-03 -6.288518756628036499e-02 1.457471102476119995e-01 -3.457619845867156982e-01 -3.706495836377143860e-02 -1.970189251005649567e-02
3.314472734928131104e-01 2.818482816219329834e-01 -1.459021568298339844e-01 -1.685936897993087769e-01 6.604672968387603760e-02 2.841366529464721680e-01 -1.482797553762793541e-03 2.365223318338394165e-02 -5.093696340918540955e-02 1.693727672100067139e-01 -1.882269382476806641e-01 -2.585652172565460205e-01 3.354590535163879395e-01 -4.771267995238304138e-02 -3.379010595381259918e-03 1.281956136226654053e-01 3.451652526855468750e-01 4.264826327562332153e-02 3.156073624268174171e-03 -5.640730727463960648e-03 -4.765559360384941101e-02 -1.547084748744964600e-01 -2.596087579149752855e-04 2.671116292476654053e-01 -1.166281476616859436e-01 1.466810107231140137e-01 1.098433285951614380e-01 2.428013682365417480e-01 -5.643665045499801636e-02 1.203222051262855530e-01 1.652361303567886353e-01 2.021352648735046387e-01
5.501593276858329773e-02 1.604560166597366333e-01 2.488209400326013565e-03 -2.953500449657440186e-01 7.558094710111618042e-02 4.466770589351654053e-01 -2.850663065910339355e-01 5.712009593844413757e-02 1.135950535535812378e-01 -8.391506969928741455e-02 -1.626575440168380737e-01 -7.656852900981903076e-02 -6.800962984561920166e-02 2.719373703002929688e-01 3.143593668937683105e-02 2.307787388563156128e-01 2.961676716804504395e-01 -1.508196350187063217e-02 7.810495048761367798e-02 -1.932503134012222290e-01 1.128531992435455322e-01 4.879084601998329163e-02 8.190989494323730469e-02 9.177701547741889954e-03 -6.218515709042549133e-02 -2.435883432626724243e-01 8.527662605047225952e-02 3.245976567268371582e-01 -1.380777955055236816e-01 -1.348212957382202148e-01 -1.714578121900558472e-01 -1.156119704246520996e-01
1.861323267221450806e-01 3.375224471092224121e-01 -2.171364277601242065e-01 2.643416821956634521e-01 -9.424562007188796997e-02 1.356866210699081421e-01 1.052770689129829407e-01 1.897567063570022583e-01 -2.276588529348373413e-01 -9.345479309558868408e-03 2.853141911327838898e-02 -1.562791019678115845e-01 3.625985085964202881e-01 1.833022087812423706e-01 -2.279793098568916321e-02 2.668824195861816406e-01 1.523862779140472412e-01 -1.128993481397628784e-01 1.459417119622230530e-02 -1.914462000131607056e-01 6.742331385612487793e-02 1.441554874181747437e-01 6.405088305473327637e-02 -1.863724589347839355e-01 -2.670845985412597656e-01 5.653925612568855286e-02 -1.514755189418792725e-01 1.844322085380554199e-01 -5.920916423201560974e-02 -2.196210473775863647e-01 -5.564176291227340698e-02 1.507502943277359009e-01
1.040543392300605774e-01 3.842748701572418213e-02 1.021814346313476562e-01 -1.461082845926284790e-01 -7.195638027042150497e-03 6.297490596771240234e-01 -1.627782136201858521e-01 2.766772508621215820e-01 1.486764848232269287e-01 -1.526753455400466919e-01 -3.487021028995513916e-01 1.304478049278259277e-01 1.464442163705825806e-01 1.382332146167755127e-01 6.286599487066268921e-02 -5.741659551858901978e-03 2.132349759340286255e-01 6.687574088573455811e-02 -1.041465327143669128e-01 4.803461779374629259e-04 1.822892278432846069e-01 9.331966191530227661e-02 8.337461948394775391e-02 -1.478663980960845947e-01 -3.731123358011245728e-02 -8.926330506801605225e-02 7.878534495830535889e-02 1.121404394507408142e-01 -1.977245062589645386e-01 -1.179484426975250244e-01 -8.369575440883636475e-02 -8.924394845962524414e-02
2.142022997140884399e-01 3.848898410797119141e-01 -3.038384318351745605e-01 1.798896789550781250e-01 7.001046091318130493e-02 -2.072087861597537994e-02 1.481805462390184402e-02 -7.523506879806518555e-02 -5.749960988759994507e-02 3.071500360965728760e-02 -2.189184129238128662e-01 -8.860552310943603516e-02 1.435304880142211914e-01 -3.610393404960632324e-02 -8.359272778034210205e-02 4.173841774463653564e-01 5.715963989496231079e-02 -1.210558339953422546e-01 -3.403521701693534851e-02 -1.696162857115268707e-02 4.761321097612380981e-02 -3.685429692268371582e-02 9.210634976625442505e-03 3.707603514194488525e-01 -9.139975160360336304e-02 1.240859106183052063e-01 -1.448000073432922363e-01 1.556632965803146362e-01 6.178938969969749451e-02 -3.857123553752899170e-01 6.650181114673614502e-02 1.430240720510482788e-01
-7.622350752353668213e-02 2.331726439297199249e-02 -1.443832516670227051e-01 1.117413789033889771e-01 9.002081304788589478e-02 2.607273161411285400e-01 1.614482402801513672e-01 8.738294243812561035e-02 1.412790268659591675e-01 1.551465541124343872e-01 -1.508922427892684937e-01 2.770244479179382324e-01 3.466498553752899170e-01 1.227822303771972656e-01 -2.703434228897094727e-01 2.057875692844390869e-02 1.579551100730895996e-01 -1.471235752105712891e-01 -2.096861153841018677e-01 -9.798443317413330078e-02 -2.315920864930376410e-04 1.981280744075775146e-01 -8.779369294643402100e-03 1.829562336206436157e-01 3.596088588237762451e-01 2.789077460765838623e-01 -1.232639653608202934e-03 2.869132757186889648e-01 -5.119245871901512146e-02 -3.791716694831848145e-02 6.399827450513839722e-02 1.663904786109924316e-01
-2.467840537428855896e-02 9.299401193857192993e-02 -3.293676972389221191e-01 2.140987664461135864e-01 -1.571813076734542847e-01 3.958224654197692871e-01 3.502516448497772217e-02 2.041427940130233765e-01 5.721013993024826050e-02 4.086985439062118530e-02 -6.230140477418899536e-02 -2.482811361551284790e-01 -6.915257126092910767e-02 8.187870681285858154e-02 -1.500054597854614258e-01 -2.799987979233264923e-02 2.906218729913234711e-02 -3.101232647895812988e-01 -2.235577106475830078e-01 -1.663327068090438843e-01 3.514516651630401611e-01 2.200461626052856445e-01 3.391956165432929993e-02 1.476865708827972412e-01 -5.100945709273219109e-04 1.347561180591583252e-01 2.655041217803955078e-01 4.684008285403251648e-02 -1.064180978573858738e-03 -7.927995175123214722e-02 -4.853107407689094543e-02 -1.945391297340393066e-01
1.387358605861663818e-01 1.063895039260387421e-02 -8.522320538759231567e-02 -1.841954886913299561e-01 5.396237224340438843e-02 3.912129402160644531e-01 5.002286285161972046e-02 1.939950585365295410e-01 -3.235087096691131592e-01 -2.142841927707195282e-03 -2.358723431825637817e-02 -7.896804064512252808e-02 3.219837546348571777e-01 1.036703810095787048e-01 -2.864445745944976807e-01 5.961031094193458557e-02 -2.213530428707599640e-02 -4.760397225618362427e-02 -3.382755219936370850e-01 -7.107733935117721558e-02 -1.583799868822097778e-01 2.693659663200378418e-01 -4.740890860557556152e-02 2.635786831378936768e-01 2.284036427736282349e-01 3.205036744475364685e-02 -5.799295753240585327e-02 1.910964548587799072e-01 5.822954233735799789e-03 7.740023732185363770e-02 9.468631446361541748e-02 -1.794546246528625488e-01
-2.056243419647216797e-01 6.553550809621810913e-02 -1.751255989074707031e-01 -3.398019820451736450e-02 5.066134035587310791e-02 3.413469791412353516e-01 2.479481510818004608e-02 -8.421500027179718018e-02 -4.255176484584808350e-01 6.996585428714752197e-02 -4.947064071893692017e-02 1.123591884970664978e-01 1.149221509695053101e-01 7.626552879810333252e-02 -3.685402497649192810e-02 8.907412737607955933e-02 9.919206053018569946e-02 -1.943297982215881348e-01 -3.342677354812622070e-01 -3.962668478488922119e-01 -7.876972854137420654e-02 1.152741461992263794e-01 -1.162262558937072754e-01 -2.939451113343238831e-02 4.367659986019134521e-02 -8.452756702899932861e-02 5.597965791821479797e-02 -7.337214425206184387e-03 1.677303463220596313e-01 -3.760556578636169434e-01 -3.261892870068550110e-02 1.799283921718597412e-01
3.105869516730308533e-02 -9.434219449758529663e-02 -2.296682633459568024e-02 6.134369876235723495e-03 9.977573156356811523e-02 -1.082080751657485962e-01 -1.805902868509292603e-01 6.990463286638259888e-02 8.161107450723648071e-02 9.182617068290710449e-03 -1.944592893123626709e-01 -2.761967182159423828e-01 4.454317986965179443e-01 1.721323654055595398e-02 -1.271461099386215210e-01 1.571746915578842163e-01 2.870633602142333984e-01 -1.363622099161148071e-01 -1.891781538724899292e-01 -1.788116097450256348e-01 2.250697910785675049e-01 -2.448488585650920868e-02 1.698082834482192993e-01 2.323388457298278809e-01 7.064807415008544922e-02 2.034397274255752563e-01 2.194207906723022461e-01 2.764964103698730469e-01 2.840369939804077148e-01 -4.952051490545272827e-02 -1.113375946879386902e-01 2.554696053266525269e-02
-2.282681763172149658e-01 2.726672589778900146e-01 1.218113452196121216e-01 -2.794635891914367676e-01 -7.129900157451629639e-02 8.065178990364074707e-02 -1.975679397583007812e-01 2.597083710134029388e-02 -2.054927349090576172e-01 7.722879946231842041e-02 -1.611917465925216675e-01 4.046950489282608032e-02 5.418324843049049377e-02 1.199259012937545776e-01 -3.201662003993988037e-01 1.433580517768859863e-01 3.114267289638519287e-01 -1.809462010860443115e-01 -2.355652488768100739e-02 -1.716435700654983521e-01 6.712312251329421997e-02 2.077454179525375366e-01 -2.335780262947082520e-01 1.297883540391921997e-01 1.157460510730743408e-01 -8.542239665985107422e-02 7.412354461848735809e-03 2.449466735124588013e-01 1.019054427742958069e-01 -2.645533382892608643e-01 1.931671351194381714e-01 1.894143521785736084e-01
5.210609361529350281e-02 -2.211996614933013916e-01 7.329234480857849121e-02 -1.675388514995574951e-01 6.261646002531051636e-02 2.636355757713317871e-01 1.011584773659706116e-01 -6.121461465954780579e-02 -2.515757381916046143e-01 -1.649816483259201050e-01 -1.473855972290039062e-01 2.400702983140945435e-02 1.105616912245750427e-01 3.493089973926544189e-01 -9.757266193628311157e-02 3.928348422050476074e-02 2.811810672283172607e-01 2.531344294548034668e-01 -7.792703062295913696e-02 1.713579595088958740e-01 2.293004989624023438e-01 9.346817433834075928e-02 1.069833636283874512e-01 1.150918304920196533e-01 1.341693550348281860e-01 1.040327697992324829e-01 9.702827781438827515e-02 1.544887572526931763e-01 2.984844148159027100e-01 -2.584401965141296387e-01 -2.447187341749668121e-02 -2.936431765556335449e-01
9.609320759773254395e-02 2.360381782054901123e-01 3.088259883224964142e-02 -3.555512428283691406e-01 5.309280753135681152e-02 3.095346391201019287e-01 -7.124499976634979248e-02 -3.649710491299629211e-02 -1.250328570604324341e-01 -1.452064961194992065e-01 7.032430917024612427e-02 -4.244717210531234741e-02 2.690982520580291748e-01 -2.652386901900172234e-03 -2.066735923290252686e-01 2.558258175849914551e-02 1.568396985530853271e-01 -9.232012927532196045e-02 -1.569091081619262695e-01 9.121786803007125854e-02 1.535032093524932861e-01 2.750907540321350098e-01 1.502142101526260376e-01 3.263056278228759766e-01 1.439327448606491089e-01 -4.062289744615554810e-02 -1.334902346134185791e-01 -2.061936631798744202e-02 3.732027485966682434e-02 -1.837516427040100098e-01 -3.564772307872772217e-01 2.149484306573867798e-01
2.857989370822906494e-01 3.187242895364761353e-02 1.420103162527084351e-01 4.117370024323463440e-02 6.213120371103286743e-02 1.082822829484939575e-01 3.933149948716163635e-02 2.951228618621826172e-01 -3.075295388698577881e-01 7.690151035785675049e-02 1.724473685026168823e-01 -1.417095065116882324e-01 2.658839821815490723e-01 -4.261888936161994934e-02 -1.551479995250701904e-01 1.667230427265167236e-01 2.002018988132476807e-01 -1.061959657818078995e-02 2.310609370470046997e-01 -2.037381380796432495e-01 3.297051489353179932e-01 5.697569251060485840e-02 1.586124002933502197e-01 2.092656344175338745e-01 -1.441141963005065918e-01 -2.474260777235031128e-01 -5.871333181858062744e-02 1.571453958749771118e-01 9.028321504592895508e-02 -2.839894294738769531e-01 -2.960781008005142212e-02 2.689274773001670837e-02
-1.590376906096935272e-02 -3.569528460502624512e-02 1.507253050804138184e-01 -1.226796209812164307e-01 1.325241178274154663e-01 3.021508157253265381e-01 2.646286487579345703e-01 2.015250325202941895e-01 -2.803302705287933350e-01 1.090156510472297668e-01 -8.111408911645412445e-03 -3.106402419507503510e-02 2.943305373191833496e-01 -6.921275705099105835e-02 -8.381788432598114014e-02 -7.600742578506469727e-02 6.734201312065124512e-02 1.837953925132751465e-01 -7.008638232946395874e-02 -2.094378471374511719e-01 3.175373673439025879e-01 2.109697908163070679e-01 4.295284301042556763e-02 3.598473593592643738e-02 -2.101925313472747803e-01 2.085832357406616211e-01 4.170201718807220459e-02 1.812390536069869995e-01 5.707851797342300415e-02 -3.876047432422637939e-01 -1.069317907094955444e-01 1.506920158863067627e-01
2.289159148931503296e-01 1.730287522077560425e-01 -7.181773334741592407e-02 -1.871320158243179321e-01 -2.583710849285125732e-01 2.205939441919326782e-01 -2.748663723468780518e-02 -1.032004430890083313e-01 -2.501997649669647217e-01 1.708312481641769409e-01 -7.672489434480667114e-02 -1.359297931194305420e-01 1.823036819696426392e-01 1.336237639188766479e-01 -4.640490114688873291e-01 1.568386703729629517e-01 2.783987522125244141e-01 -9.801221638917922974e-02 -6.177269294857978821e-02 -7.576192170381546021e-02 3.336091339588165283e-01 -1.337718963623046875e-01 -2.228869646787643433e-01 -5.408552289009094238e-02 -1.563391238451004028e-01 8.252730965614318848e-02 -3.485964983701705933e-02 3.290254622697830200e-02 -9.308237582445144653e-02 -6.122386083006858826e-02 1.347315460443496704e-01 -3.008405119180679321e-02
-1.007162556052207947e-01 -1.808431744575500488e-02 1.641392409801483154e-01 -1.114720404148101807e-01 -6.306394934654235840e-02 2.702631354331970215e-01 9.332040697336196899e-02 1.146865934133529663e-01 -1.120056658983230591e-01 -3.920978307723999023e-02 1.693973392248153687e-01 -1.839463412761688232e-01 1.402800828218460083e-01 -1.699308007955551147e-01 -1.989484131336212158e-01 4.222938418388366699e-01 3.177469372749328613e-01 1.749967932701110840e-01 -1.310635358095169067e-01 3.538513928651809692e-02 2.065359801054000854e-01 5.153617262840270996e-02 2.936605922877788544e-02 1.926221102476119995e-01 -1.100619658827781677e-01 3.662728369235992432e-01 -2.597222030162811279e-01 1.679541729390621185e-02 -5.972533021122217178e-03 -2.086296826601028442e-01 -5.849559605121612549e-02 1.179511770606040955e-01
2.674512565135955811e-01 8.724018931388854980e-02 -1.069885119795799255e-02 -3.221096396446228027e-01 1.819470524787902832e-01 2.294875979423522949e-01 1.832895725965499878e-01 1.274148523807525635e-01 -8.528675138950347900e-02 -5.467266589403152466e-02 3.300031274557113647e-02 7.378777372650802135e-04 2.426191121339797974e-01 6.506905704736709595e-02 -1.023070588707923889e-01 1.725671812891960144e-02 1.136964708566665649e-01 -6.431721895933151245e-02 -5.275532230734825134e-02 7.575696706771850586e-02 2.557935714721679688e-01 3.473781943321228027e-01 6.461096554994583130e-02 3.139534890651702881e-01 2.252531982958316803e-02 -1.593136936426162720e-01 -7.522437721490859985e-02 -8.478070609271526337e-03 -6.589721888303756714e-02 -3.734547197818756104e-01 -1.874815821647644043e-01 2.667727768421173096e-01
-3.795438632369041443e-02 -3.336488967761397362e-03 -3.542406260967254639e-01 5.554149392992258072e-03 -2.079667337238788605e-02 3.490598201751708984e-01 -2.123237699270248413e-01 4.790418595075607300e-02 -5.264425277709960938e-02 2.165682464838027954e-01 8.125020563602447510e-02 1.315564960241317749e-01 2.267167568206787109e-01 -4.328319430351257324e-02 -3.787431120872497559e-01 3.113970160484313965e-01 2.877850234508514404e-01 5.229828879237174988e-02 -1.271917670965194702e-01 -2.140700630843639374e-02 4.777443036437034607e-02 1.475781947374343872e-01 1.589502543210983276e-01 -2.307864278554916382e-01 1.834206730127334595e-01 -1.408564150333404541e-01 5.316300690174102783e-02 1.186095997691154480e-01 -1.198201775550842285e-01 -1.060738638043403625e-01 2.647093497216701508e-02 1.861209571361541748e-01
4.469783604145050049e-01 7.805214822292327881e-02 -1.063061133027076721e-01 -9.285784512758255005e-02 -1.466707438230514526e-01 4.691464304924011230e-01 -2.075118720531463623e-01 2.462534308433532715e-01 -9.107000194489955902e-03 2.888540178537368774e-02 -1.962435543537139893e-01 -2.165625337511301041e-03 2.227521687746047974e-02 1.820105910301208496e-01 -1.529718190431594849e-01 2.847176790237426758e-01 1.610672026872634888e-01 3.404580056667327881e-02 1.675363257527351379e-02 -5.940174683928489685e-02 2.332164049148559570e-01 -2.960492372512817383e-01 -4.577090591192245483e-02 1.240130290389060974e-01 5.050955712795257568e-02 7.386522740125656128e-02 1.528364270925521851e-01 -3.916337341070175171e-02 1.257451027631759644e-01 -8.336219005286693573e-03 1.051719784736633301e-01 3.312294557690620422e-02
1.182113885879516602e-01 1.204278245568275452e-01 1.378746628761291504e-01 -4.108164831995964050e-02 2.133057452738285065e-02 1.890402883291244507e-01 2.853886187076568604e-01 2.673241794109344482e-01 -1.500563174486160278e-01 -1.395404934883117676e-01 -3.511168062686920166e-02 9.532137215137481689e-02 1.583366245031356812e-01 -1.003041341900825500e-01 -3.701884448528289795e-01 6.230140849947929382e-02 1.401583552360534668e-01 1.398174464702606201e-01 1.191659942269325256e-01 3.802339732646942139e-02 2.766517698764801025e-01 2.371570616960525513e-01 -3.452911600470542908e-02 1.954452991485595703e-01 -1.777454763650894165e-01 3.579027354717254639e-01 -3.045045584440231323e-02 7.823434472084045410e-02 3.128157183527946472e-02 -3.361670672893524170e-01 -1.176839992403984070e-01 1.085537225008010864e-01
1.643615961074829102e-01 -3.257895633578300476e-02 -2.144102603197097778e-01 1.600351184606552124e-01 -9.769319742918014526e-02 1.495550423860549927e-01 -5.376178771257400513e-02 1.384889185428619385e-01 -2.959509845823049545e-03 -1.531469970941543579e-01 -2.092985212802886963e-01 2.000998333096504211e-02 1.942426860332489014e-01 4.005271941423416138e-03 -2.493249773979187012e-01 2.342429608106613159e-01 3.880715072154998779e-01 -1.627151854336261749e-02 -2.129872702062129974e-02 1.336524188518524170e-01 -6.280972808599472046e-02 1.135981641709804535e-02 1.101878657937049866e-02 2.071934938430786133e-02 1.167944222688674927e-01 -2.671000957489013672e-01 2.010657079517841339e-02 8.683146536350250244e-02 -5.342705547809600830e-02 -3.816632628440856934e-01 2.875823676586151123e-01 3.549012243747711182e-01
1.715178415179252625e-02 1.108102425932884216e-01 -1.831788271665573120e-01 -2.957870960235595703e-01 6.081860046833753586e-03 3.029408156871795654e-01 1.151298433542251587e-01 1.575433760881423950e-01 -9.866440668702125549e-04 -1.892231553792953491e-01 8.743937313556671143e-02 -6.535226013511419296e-03 1.424219906330108643e-01 1.308242678642272949e-01 -2.250907942652702332e-02 2.143054828047752380e-02 1.330996602773666382e-01 -1.454304456710815430e-01 -1.704737097024917603e-01 -9.413463622331619263e-02 9.560696035623550415e-02 3.665331900119781494e-01 3.486534059047698975e-01 2.093616873025894165e-01 -1.177861392498016357e-01 -1.906867623329162598e-01 2.257535699754953384e-03 -4.518636316061019897e-02 -2.337584793567657471e-01 -1.803961545228958130e-01 -1.576642543077468872e-01 3.234889805316925049e-01
-1.662712842226028442e-01 2.621419727802276611e-01 -2.295660227537155151e-01 1.756974905729293823e-01 -7.846943289041519165e-02 -8.702305145561695099e-03 1.830359399318695068e-01 2.252482771873474121e-01 4.335802793502807617e-02 -8.500318229198455811e-02 -3.872713744640350342e-01 -2.379652485251426697e-02 6.620647758245468140e-02 1.802884638309478760e-01 -3.966521099209785461e-02 4.451712369918823242e-01 2.325536757707595825e-01 -2.943193018436431885e-01 -1.827339082956314087e-01 1.318301260471343994e-02 1.654663980007171631e-01 1.069672964513301849e-02 1.995122060179710388e-02 2.959357388317584991e-02 1.493438035249710083e-01 3.161644935607910156e-02 3.179161623120307922e-02 3.020080924034118652e-01 7.851778715848922729e-02 -6.963744014501571655e-02 4.196029901504516602e-02 -4.436808824539184570e-02
4.615187272429466248e-02 1.400084942579269409e-01 -3.716060891747474670e-02 -1.150443702936172485e-01 1.343102753162384033e-01 2.485443502664566040e-01 1.991760581731796265e-01 2.817019820213317871e-01 5.044093728065490723e-02 4.638649523258209229e-01 -2.482758909463882446e-01 7.626359909772872925e-02 2.476952970027923584e-01 2.267795652151107788e-01 -2.690742611885070801e-01 -4.730558022856712341e-02 3.014992177486419678e-01 -9.319480508565902710e-02 -1.974451392889022827e-01 5.652130022644996643e-02 4.063438996672630310e-02 1.438506692647933960e-01 -2.539199031889438629e-02 2.163136005401611328e-01 1.051646545529365540e-01 -1.357166375964879990e-02 -5.337802693247795105e-02 1.360948830842971802e-01 2.153996378183364868e-01 6.298719439655542374e-03 3.140625730156898499e-02 -2.517099492251873016e-02
1.712978333234786987e-01 1.950793266296386719e-01 -4.736128076910972595e-02 -3.697459995746612549e-01 1.648038029670715332e-01 2.740629911422729492e-01 1.647388339042663574e-01 6.782925128936767578e-02 5.387308076024055481e-02 -1.388662680983543396e-02 -2.156798541545867920e-01 -1.412796527147293091e-01 9.690897911787033081e-02 4.662147536873817444e-02 -1.864009648561477661e-01 -6.749636027961969376e-03 1.597485691308975220e-01 -3.212509155273437500e-01 -4.061362445354461670e-01 2.287623882293701172e-01 3.706254959106445312e-01 -5.416166037321090698e-02 1.509917676448822021e-01 1.298855058848857880e-03 9.795550256967544556e-02 1.729055307805538177e-02 -6.462461501359939575e-02 -2.695130929350852966e-02 6.638757139444351196e-02 -5.067688971757888794e-02 1.126955896615982056e-01 -1.168222725391387939e-02
6.868514697998762131e-03 -2.941532991826534271e-02 -1.158987656235694885e-01 1.173034980893135071e-01 3.551023080945014954e-02 3.122557997703552246e-01 -3.017696142196655273e-01 -5.333437025547027588e-02 5.793324485421180725e-02 -2.355736047029495239e-01 -3.615966141223907471e-01 7.888825982809066772e-02 3.040732815861701965e-02 2.168346196413040161e-01 -1.681603938341140747e-01 3.463853895664215088e-01 3.848118782043457031e-01 -1.569355428218841553e-01 2.106194943189620972e-02 -6.238063797354698181e-02 -5.935192853212356567e-02 8.687949925661087036e-02 1.658640950918197632e-01 7.111033052206039429e-02 -6.820077449083328247e-02 -2.123309522867202759e-01 7.136013358831405640e-02 1.918935328722000122e-01 -2.199493199586868286e-01 -4.297643899917602539e-02 -4.712245985865592957e-02 1.497099399566650391e-01
6.055979803204536438e-02 -2.382437512278556824e-02 -1.002032831311225891e-01 -2.821840941905975342e-01 2.120627462863922119e-01 2.791551947593688965e-01 2.629227340221405029e-01 9.181299805641174316e-02 -4.070821776986122131e-02 -4.299681261181831360e-02 1.725319325923919678e-01 -1.088636741042137146e-01 1.937711089849472046e-01 2.552340924739837646e-01 -2.228901237249374390e-01 1.961831003427505493e-01 -4.534454643726348877e-02 -4.814749956130981445e-01 -4.713959619402885437e-02 -9.811171330511569977e-03 2.282519042491912842e-01 -5.267887562513351440e-02 1.010063067078590393e-01 1.528600007295608521e-01 -5.918607581406831741e-03 2.971903681755065918e-01 -7.899197936058044434e-02 -3.978938981890678406e-02 -2.838204428553581238e-02 -7.432595640420913696e-02 1.900333315134048462e-01 7.998997718095779419e-02
6.687011569738388062e-02 2.326422780752182007e-01 -2.283270657062530518e-01 -5.440932884812355042e-02 2.047072723507881165e-02 -5.767941474914550781e-03 1.039663478732109070e-01 1.408643275499343872e-01 -9.543599188327789307e-02 -5.874347686767578125e-02 7.454297691583633423e-02 4.006046801805496216e-02 1.495760083198547363e-01 -5.859923362731933594e-02 -3.341177999973297119e-01 2.302539795637130737e-01 1.652541197836399078e-02 2.151566147804260254e-01 2.823993097990751266e-03 -7.122380286455154419e-02 1.049974486231803894e-01 1.953790932893753052e-01 2.789120674133300781e-01 3.316994607448577881e-01 -1.119517534971237183e-01 1.562940627336502075e-01 2.953425347805023193e-01 2.301205843687057495e-01 1.814953088760375977e-01 -3.432258963584899902e-01 1.504412889480590820e-01 7.647481560707092285e-02
-1.116156205534934998e-01 -3.916317597031593323e-02 3.608677908778190613e-02 1.298839692026376724e-02 -1.993885636329650879e-01 1.466198265552520752e-01 6.867417693138122559e-02 1.047174707055091858e-01 -1.076157093048095703e-01 2.375001013278961182e-01 -1.661981493234634399e-01 1.723004430532455444e-01 2.755230367183685303e-01 1.702849119901657104e-01 -1.737926453351974487e-01 9.222389012575149536e-02 3.635341823101043701e-01 -1.026558727025985718e-01 -7.936749607324600220e-03 1.335324645042419434e-01 6.291568279266357422e-02 2.442199438810348511e-01 1.391328126192092896e-01 2.073431015014648438e-01 1.626260578632354736e-01 2.694751620292663574e-01 1.416516751050949097e-01 3.577661514282226562e-01 1.973551660776138306e-01 1.093676313757896423e-01 -3.381597623229026794e-02 2.301443964242935181e-01
1.094422340393066406e-01 2.860670983791351318e-01 2.053738199174404144e-02 -1.628858745098114014e-01 8.127509057521820068e-02 2.448390871286392212e-01 -6.942766904830932617e-02 -3.499786928296089172e-02 -2.784526646137237549e-01 -3.438224196434020996e-01 -7.169508188962936401e-02 5.195893812924623489e-03 2.216140031814575195e-01 -1.551630091853439808e-03 -1.411136984825134277e-01 2.803362905979156494e-01 -1.969142444431781769e-02 -5.092694759368896484e-01 -1.199440211057662964e-01 2.030144445598125458e-02 8.461243659257888794e-02 2.990523166954517365e-02 3.553329706192016602e-01 -4.153460264205932617e-02 4.584451764822006226e-02 1.534086931496858597e-02 -8.978705108165740967e-02 1.025257539004087448e-02 1.622898578643798828e-01 7.323355227708816528e-02 -5.761246010661125183e-02 -4.469436034560203552e-02
-6.354122608900070190e-02 -1.017917916178703308e-01 -2.049825638532638550e-01 -1.623752266168594360e-01 1.072659417986869812e-01 2.380796223878860474e-01 1.168511956930160522e-01 1.485818997025489807e-02 -1.720851361751556396e-01 6.004944816231727600e-02 -2.892088592052459717e-01 3.297526389360427856e-02 5.572585389018058777e-02 -1.648633927106857300e-01 -3.794525191187858582e-02 2.527088224887847900e-01 1.296581327915191650e-01 5.013971775770187378e-02 -4.244751334190368652e-01 -8.333694934844970703e-02 1.763263642787933350e-01 1.413914561271667480e-01 3.005118072032928467e-01 -1.905468851327896118e-01 -1.260685473680496216e-01 -7.803146541118621826e-02 -1.866542249917984009e-01 6.700608879327774048e-02 -2.776689231395721436e-01 -2.967786788940429688e-01 -9.063690900802612305e-02 5.260611698031425476e-02
6.788875907659530640e-02 -1.812019268982112408e-03 1.059567406773567200e-01 -3.832077234983444214e-02 -6.962548941373825073e-02 6.358080506324768066e-01 1.001866906881332397e-02 3.158691227436065674e-01 3.808818012475967407e-02 -9.847129136323928833e-02 -2.194864302873611450e-01 -1.046693474054336548e-01 -3.116211295127868652e-02 1.578802168369293213e-01 8.563904464244842529e-02 2.768394947052001953e-01 1.095315068960189819e-01 4.543850943446159363e-02 -2.060431092977523804e-01 5.814439058303833008e-02 1.207435131072998047e-01 -7.781313359737396240e-02 1.360770910978317261e-01 1.524802893400192261e-01 -1.316047459840774536e-01 -1.251988410949707031e-01 3.420899212360382080e-01 1.096807718276977539e-01 5.414547026157379150e-02 -2.258303016424179077e-02 -4.845810681581497192e-02 5.859381332993507385e-02
2.166287899017333984e-01 1.471312046051025391e-01 6.261183321475982666e-02 -2.788321375846862793e-01 1.991035193204879761e-01 3.584078848361968994e-01 -1.537259072065353394e-01 1.889575272798538208e-01 1.120874471962451935e-02 6.316436082124710083e-02 -1.636801809072494507e-01 -7.279174029827117920e-02 3.200473785400390625e-01 2.519537210464477539e-01 -1.784591749310493469e-02 1.995124965906143188e-01 1.618892699480056763e-01 9.383779764175415039e-02 -1.769818067550659180e-01 -2.034301757812500000e-01 1.218849122524261475e-01 -2.152161449193954468e-01 2.359056472778320312e-01 -1.525871455669403076e-01 1.254473179578781128e-01 5.747520830482244492e-03 6.880279630422592163e-02 -1.523136347532272339e-01 9.335184842348098755e-02 -1.222997382283210754e-01 2.224530130624771118e-01 -1.240688785910606384e-01
-6.106116622686386108e-02 7.775615155696868896e-02 4.466101527214050293e-02 -3.218193948268890381e-01 3.468817770481109619e-01 2.009223103523254395e-01 7.886644452810287476e-02 6.892281770706176758e-02 3.681522235274314880e-02 1.134902462363243103e-01 8.058992773294448853e-02 -1.657409965991973877e-01 1.889487206935882568e-01 6.403034925460815430e-02 7.626863569021224976e-02 2.421621382236480713e-01 4.468871653079986572e-02 -7.700514048337936401e-02 -3.486493229866027832e-01 -3.869899734854698181e-02 1.315863877534866333e-01 -7.997358916327357292e-04 3.802161812782287598e-01 3.553455695509910583e-03 1.191818937659263611e-01 9.354499727487564087e-02 -4.152236133813858032e-02 3.919212520122528076e-01 9.699998050928115845e-02 -2.256592661142349243e-01 1.701231747865676880e-01 1.035691983997821808e-02
1.937763541936874390e-01 1.263321340084075928e-01 -6.899493187665939331e-02 -4.720891639590263367e-02 5.220664199441671371e-03 2.622794508934020996e-01 4.444425180554389954e-02 1.161801964044570923e-01 -2.788883447647094727e-01 -2.298605293035507202e-01 1.423316746950149536e-01 1.870189756155014038e-01 7.498939335346221924e-02 1.342159509658813477e-01 -4.381416440010070801e-01 3.110482990741729736e-01 5.053330957889556885e-02 -7.939802110195159912e-02 -1.707500666379928589e-01 2.677836120128631592e-01 -1.880543380975723267e-01 3.335016071796417236e-01 9.646102786064147949e-02 1.444207131862640381e-01 -4.380919784307479858e-02 -3.789185360074043274e-02 1.744912117719650269e-01 1.353815291076898575e-02 -6.555123627185821533e-02 -1.316341459751129150e-01 -9.948065131902694702e-02 -7.090879231691360474e-02
-5.860336497426033020e-02 2.018116265535354614e-01 1.757049467414617538e-03 3.354145586490631104e-02 -1.662222295999526978e-02 2.183237075805664062e-01 4.286371916532516479e-02 1.757427453994750977e-01 8.710002154111862183e-02 1.067415475845336914e-01 -2.364811450242996216e-01 -9.603120386600494385e-02 8.262835443019866943e-02 3.191178292036056519e-02 -1.429145932197570801e-01 2.511217296123504639e-01 3.902167975902557373e-01 -3.906480669975280762e-01 -4.944626241922378540e-02 -1.210680902004241943e-01 -9.170822799205780029e-02 3.225241601467132568e-01 -7.367314770817756653e-03 -2.163040786981582642e-01 1.592646092176437378e-01 6.906200945377349854e-02 -2.295330017805099487e-01 8.062588423490524292e-02 -2.788267433643341064e-01 -1.285157352685928345e-01 9.882798045873641968e-02 1.548788398504257202e-01
-7.301798090338706970e-03 6.836038082838058472e-02 -6.167525798082351685e-02 1.262181699275970459e-01 -3.246883451938629150e-01 2.942828238010406494e-01 -3.252146542072296143e-01 1.672371625900268555e-01 -1.932431608438491821e-01 4.452597722411155701e-02 -2.517356574535369873e-01 -1.276325583457946777e-01 1.038946583867073059e-01 5.634605512022972107e-02 -1.531525701284408569e-01 2.364861965179443359e-01 1.027701124548912048e-01 2.969234287738800049e-01 -1.004581749439239502e-01 2.808553166687488556e-02 3.172057569026947021e-01 1.259378790855407715e-01 -7.065945863723754883e-02 -1.300723999738693237e-01 3.702788427472114563e-02 3.298516944050788879e-02 7.445308566093444824e-02 2.589084208011627197e-01 1.371975839138031006e-01 -2.155113667249679565e-01 -1.752748154103755951e-03 2.216740250587463379e-01
1.984203010797500610e-01 3.268031477928161621e-01 -6.532470881938934326e-02 5.779275298118591309e-02 2.091026492416858673e-02 1.838219165802001953e-01 1.961968094110488892e-01 1.639237552881240845e-01 -1.103166192770004272e-01 1.483210176229476929e-01 -8.958020061254501343e-02 7.765392959117889404e-02 1.174936443567276001e-02 2.533554136753082275e-01 -2.525146901607513428e-01 2.786411941051483154e-01 3.532650768756866455e-01 -1.562102586030960083e-01 -1.408950239419937134e-01 -1.628663539886474609e-01 -1.738769710063934326e-01 2.840249240398406982e-01 -8.345080539584159851e-03 -1.944377422332763672e-01 1.492055207490921021e-01 -1.223168447613716125e-01 -1.354989707469940186e-01 2.791010774672031403e-02 -1.457182317972183228e-01 -2.619324922561645508e-01 -2.305877581238746643e-02 -3.980130702257156372e-02
-1.114321500062942505e-01 3.865044564008712769e-02 2.164266631007194519e-02 1.555142700672149658e-01 1.210173591971397400e-02 3.325405716896057129e-01 -1.890000551939010620e-01 -7.430021464824676514e-02 1.382351666688919067e-01 -1.400148719549179077e-01 -1.851747781038284302e-01 -1.679243333637714386e-02 -1.011730805039405823e-01 3.513688147068023682e-01 -1.137439608573913574e-01 3.537542521953582764e-01 4.063569009304046631e-01 -1.373911835253238678e-02 -5.925454571843147278e-02 -1.726894974708557129e-01 1.777741461992263794e-01 1.622817069292068481e-01 1.604406237602233887e-01 2.383591234683990479e-01 -8.675579726696014404e-02 -1.429377347230911255e-01 -2.753596752882003784e-02 1.236978918313980103e-01 -1.006805449724197388e-01 -4.760030424222350121e-04 -1.265789866447448730e-01 2.347022742033004761e-01
1.246318444609642029e-01 3.981972858309745789e-02 -1.592534035444259644e-02 1.882440149784088135e-01 -2.422226220369338989e-01 1.961801797151565552e-01 -1.200078353285789490e-01 1.749911606311798096e-01 -1.075762212276458740e-01 -3.903175890445709229e-02 -2.564660906791687012e-01 -1.462927460670471191e-01 1.605893820524215698e-01 1.050329357385635376e-01 -2.002462446689605713e-01 2.417263388633728027e-01 5.046129599213600159e-02 -5.236613377928733826e-02 7.962287217378616333e-02 4.109006002545356750e-02 3.420142456889152527e-02 2.208976447582244873e-01 -8.305935561656951904e-02 2.269542776048183441e-02 -2.308872193098068237e-01 5.761164426803588867e-02 -3.030712306499481201e-01 1.763417571783065796e-01 -4.586915671825408936e-02 -5.038902163505554199e-01 -3.201984614133834839e-02 2.491562366485595703e-01
5.403526499867439270e-02 -8.014765381813049316e-02 -3.102244064211845398e-02 -4.692884534597396851e-02 -3.786832466721534729e-02 1.971793919801712036e-01 -1.311278641223907471e-01 1.579540371894836426e-01 -2.736953794956207275e-01 1.464984267950057983e-01 5.702961236238479614e-02 1.796626001596450806e-01 7.484675943851470947e-02 1.117257494479417801e-02 -2.212096452713012695e-01 4.146483540534973145e-01 4.502397477626800537e-01 1.491056010127067566e-02 -7.533603161573410034e-02 7.057720422744750977e-02 1.191125288605690002e-01 1.081012934446334839e-01 -3.962120413780212402e-02 -2.566202580928802490e-01 -9.060420095920562744e-02 -1.562714874744415283e-01 -1.467245072126388550e-01 1.669470965862274170e-01 1.583579778671264648e-01 -3.218876719474792480e-01 1.257045194506645203e-02 1.696159690618515015e-01
5.724260583519935608e-03 -6.136665493249893188e-02 -2.211290448904037476e-01 2.298546582460403442e-02 -8.250291645526885986e-02 -7.204069942235946655e-02 -1.875418871641159058e-01 8.867355994880199432e-03 -4.258646070957183838e-02 8.938060700893402100e-02 -1.687086373567581177e-01 -1.981463283300399780e-01 4.510541632771492004e-02 9.034095704555511475e-02 -1.965401470661163330e-01 4.201494455337524414e-01 2.655635178089141846e-01 1.228250004351139069e-02 -1.323561966419219971e-01 -3.109462745487689972e-02 1.569664627313613892e-01 7.021841406822204590e-02 1.657177954912185669e-01 1.765401661396026611e-01 -4.478899836540222168e-01 5.454504117369651794e-02 5.223971605300903320e-02 2.383957207202911377e-01 4.762477800250053406e-02 -3.466198146343231201e-01 -1.811538040637969971e-01 -3.035062551498413086e-02
2.743411362171173096e-01 5.070718750357627869e-02 4.269760474562644958e-02 -4.297436401247978210e-02 -1.500426381826400757e-01 2.000114023685455322e-01 6.611889600753784180e-02 2.831470072269439697e-01 2.976382896304130554e-02 4.476770758628845215e-01 -7.638742029666900635e-02 -4.141958430409431458e-03 -1.582328788936138153e-02 1.685464940965175629e-02 -1.238589826971292496e-02 1.772504150867462158e-01 1.109900921583175659e-01 -3.219829201698303223e-01 -1.420137733221054077e-01 -9.970951825380325317e-02 2.677673101425170898e-01 1.070024520158767700e-01 3.119182586669921875e-01 2.514095418155193329e-02 1.193192973732948303e-01 3.376442566514015198e-02 1.720827370882034302e-01 2.968062460422515869e-01 2.170644700527191162e-01 -2.778383716940879822e-02 1.468498557806015015e-01 4.963101074099540710e-02
-7.988867908716201782e-02 5.149483680725097656e-02 -2.331043593585491180e-02 3.767456486821174622e-02 1.476600170135498047e-01 2.729874290525913239e-02 -4.572996869683265686e-02 4.688716679811477661e-02 -5.903154984116554260e-02 2.255880087614059448e-01 -2.719368636608123779e-01 -9.514395147562026978e-02 3.144400417804718018e-01 3.820664063096046448e-02 -1.943051367998123169e-01 4.122563302516937256e-01 -1.407639235258102417e-01 -3.566560447216033936e-01 -1.976243108510971069e-01 -4.461555927991867065e-02 1.792979836463928223e-01 3.297109901905059814e-02 4.152124747633934021e-03 2.357082813978195190e-01 -1.873773187398910522e-01 -2.023091465234756470e-01 5.825418233871459961e-02 3.150276243686676025e-01 -8.118938654661178589e-02 -1.867300271987915039e-01 2.218336239457130432e-02 1.387252658605575562e-01
-9.484718739986419678e-02 2.012342959642410278e-01 1.671167016029357910e-01 1.479882001876831055e-01 2.033750265836715698e-01 2.375787943601608276e-01 -7.944552600383758545e-02 -2.855742163956165314e-02 4.642113298177719116e-02 2.602453231811523438e-01 -3.849426209926605225e-01 9.484383463859558105e-02 2.368707656860351562e-01 2.381924986839294434e-01 -3.384809009730815887e-03 2.957315444946289062e-01 1.114507094025611877e-01 -3.520660400390625000e-01 -9.460223466157913208e-02 -6.214700639247894287e-02 9.375602751970291138e-02 2.121024206280708313e-02 4.550191760063171387e-02 -5.280017480254173279e-02 -4.303950443863868713e-02 -2.123539149761199951e-01 -1.660873368382453918e-02 -2.627378702163696289e-02 1.184562295675277710e-01 -3.532628715038299561e-01 2.975300140678882599e-02 1.321772783994674683e-01
-1.307031139731407166e-03 2.729344367980957031e-01 -1.038715802133083344e-02 -3.717795610427856445e-01 2.275571525096893311e-01 2.097329199314117432e-01 3.355606496334075928e-01 1.020582765340805054e-01 -1.596489697694778442e-01 9.916506707668304443e-02 -4.045834764838218689e-02 -3.631946071982383728e-02 2.528161406517028809e-01 8.487143367528915405e-02 -1.236287653446197510e-01 2.029692232608795166e-01 2.560104727745056152e-01 -3.155298158526420593e-02 -5.953840166330337524e-02 -3.321268260478973389e-01 1.581651419401168823e-01 -2.601959370076656342e-02 1.504745334386825562e-03 1.162233948707580566e-02 -1.482151001691818237e-01 1.288957148790359497e-01 -1.735015511512756348e-01 8.454307913780212402e-02 2.202819138765335083e-01 2.412178739905357361e-02 -2.263717204332351685e-01 1.418091356754302979e-01
1.311602890491485596e-01 6.836819648742675781e-02 -2.566229999065399170e-01 1.334301531314849854e-01 -1.603833138942718506e-01 1.016429513692855835e-01 -9.754179976880550385e-03 8.335612714290618896e-02 -1.046770811080932617e-01 1.754974015057086945e-02 -5.990998819470405579e-02 -3.857923448085784912e-01 -4.246378690004348755e-02 1.159886419773101807e-01 -1.025575175881385803e-01 4.522463679313659668e-02 1.514624953269958496e-01 -3.132610321044921875e-01 -1.030753850936889648e-01 -1.769984811544418335e-01 6.905431300401687622e-02 2.085030227899551392e-01 1.629524677991867065e-01 2.589101195335388184e-01 -5.929524451494216919e-02 8.045003563165664673e-02 7.031968235969543457e-02 1.508332788944244385e-01 -1.431272774934768677e-01 -4.184553027153015137e-01 3.446770906448364258e-01 -5.407137051224708557e-02
3.474523127079010010e-02 3.437522798776626587e-02 -1.355380713939666748e-01 2.475126683712005615e-01 -1.388822197914123535e-01 2.220995277166366577e-01 -2.127228975296020508e-01 -2.702037990093231201e-02 -1.394930332899093628e-01 5.890782922506332397e-02 -1.381397396326065063e-01 1.957675516605377197e-01 2.276285290718078613e-01 4.744347631931304932e-01 -4.795361310243606567e-02 1.483631283044815063e-01 3.034082055091857910e-01 -2.827275395393371582e-01 -2.006581276655197144e-01 -1.144697666168212891e-01 1.311310082674026489e-01 1.710880547761917114e-01 -7.771033048629760742e-02 1.142522543668746948e-01 -2.951234579086303711e-01 6.733820587396621704e-02 -1.205597445368766785e-01 -1.057247519493103027e-01 5.681684985756874084e-02 -1.819849759340286255e-02 3.954226151108741760e-03 9.996598958969116211e-02
4.014625400304794312e-02 2.859102785587310791e-01 8.905696868896484375e-02 -2.097861170768737793e-01 -2.528935670852661133e-01 3.043327927589416504e-01 -5.999283492565155029e-02 -9.649702906608581543e-02 -3.335580527782440186e-01 1.286915242671966553e-01 7.584258168935775757e-02 1.975514441728591919e-01 8.370177447795867920e-02 -8.599343150854110718e-02 6.506053358316421509e-02 2.374008148908615112e-01 2.717436254024505615e-01 -2.548922598361968994e-01 -1.394396275281906128e-01 -2.862032130360603333e-02 2.228448241949081421e-01 1.331539303064346313e-01 -5.187624320387840271e-02 -2.230042777955532074e-02 2.474637478590011597e-01 9.723760187625885010e-02 3.240237757563591003e-02 2.013022452592849731e-01 2.433199435472488403e-01 -1.259925961494445801e-02 2.152435481548309326e-01 3.044554498046636581e-03
1.839891225099563599e-01 -1.398260444402694702e-01 -6.108228862285614014e-02 -2.787407338619232178e-01 2.564438581466674805e-01 1.419921666383743286e-01 1.942944973707199097e-01 3.060774505138397217e-01 -6.912035495042800903e-02 2.521157562732696533e-01 -2.606551349163055420e-02 -9.754355251789093018e-02 2.731596231460571289e-01 -7.268792390823364258e-02 -2.775920927524566650e-01 2.443731017410755157e-02 9.846565127372741699e-02 -2.148476541042327881e-01 -2.102202922105789185e-01 -1.044419705867767334e-01 3.852334618568420410e-01 9.758353978395462036e-02 1.983338445425033569e-01 2.066691666841506958e-01 2.784807421267032623e-02 -4.653969407081604004e-02 -1.770132482051849365e-01 1.380652002990245819e-02 6.464976072311401367e-02 -1.187099888920783997e-01 7.205200940370559692e-02 5.349220708012580872e-02
-1.505281124264001846e-02 1.136736869812011719e-01 -1.567541956901550293e-01 6.371866911649703979e-02 -4.103522896766662598e-01 2.905264198780059814e-01 2.694742195308208466e-02 1.884285956621170044e-01 -2.255081832408905029e-01 -8.702844381332397461e-02 -4.247004538774490356e-02 -1.059157103300094604e-01 1.335555166006088257e-01 2.014216035604476929e-01 -2.283085733652114868e-01 6.384377181529998779e-02 4.440835118293762207e-01 6.759073585271835327e-02 3.340217471122741699e-02 2.356675863265991211e-01 2.926236093044281006e-01 1.244087219238281250e-01 -9.625784307718276978e-02 -9.530111402273178101e-02 -4.345953837037086487e-02 8.717759698629379272e-02 -3.619725629687309265e-02 1.764214187860488892e-01 -6.662515550851821899e-02 -1.478229612112045288e-01 -1.897727549076080322e-01 3.193710371851921082e-02
-2.090293169021606445e-02 1.253807544708251953e-01 2.407507412135601044e-02 4.863876849412918091e-02 1.242334023118019104e-01 3.144170045852661133e-01 2.816311717033386230e-01 2.419890165328979492e-01 -8.094592392444610596e-02 -7.329619675874710083e-02 -3.734589740633964539e-02 -1.327899843454360962e-01 2.310575842857360840e-01 -2.741146683692932129e-01 -2.360588312149047852e-01 4.442313313484191895e-02 2.296529710292816162e-01 1.206209436058998108e-01 -5.122566223144531250e-02 -1.176781877875328064e-01 2.462746798992156982e-01 1.297420561313629150e-01 1.460936218500137329e-01 1.029262319207191467e-01 -1.433732211589813232e-01 3.398042321205139160e-01 5.973517522215843201e-02 1.721603423357009888e-01 1.204889360815286636e-02 -2.971830368041992188e-01 -2.146371603012084961e-01 1.208661422133445740e-01
-1.058994559571146965e-03 -1.263592988252639771e-01 2.907880842685699463e-01 -1.833837330341339111e-01 -5.306930840015411377e-02 3.028421700000762939e-01 2.136159921064972878e-03 1.277840882539749146e-01 -8.873460441827774048e-02 -1.052453592419624329e-01 2.407224774360656738e-01 -7.239410281181335449e-02 1.724334210157394409e-01 -1.849877238273620605e-01 -3.625581562519073486e-01 3.184946775436401367e-01 2.365244179964065552e-01 -9.790094941854476929e-02 -2.105807662010192871e-01 3.788490220904350281e-02 2.008482962846755981e-01 1.129526495933532715e-01 6.335474550724029541e-02 2.667831778526306152e-01 -1.904994398355484009e-01 2.211935073137283325e-01 -2.643943019211292267e-02 -8.223139494657516479e-02 -8.148510754108428955e-02 -1.022224724292755127e-01 -4.832111671566963196e-02 1.559070795774459839e-01
-2.723330259323120117e-02 6.427581608295440674e-02 -3.194463253021240234e-01 -9.794992208480834961e-02 5.050592869520187378e-02 8.352102711796760559e-03 -2.510897815227508545e-01 9.799098968505859375e-02 2.157579660415649414e-01 9.965559840202331543e-02 4.334163665771484375e-02 1.091395094990730286e-01 1.694973707199096680e-01 1.597040146589279175e-01 -8.862140774726867676e-02 2.740072011947631836e-01 4.883964061737060547e-01 8.328422158956527710e-02 -1.380960345268249512e-01 -1.641817837953567505e-01 2.243694365024566650e-01 1.886438429355621338e-01 4.060448333621025085e-02 -1.463207006454467773e-01 -2.261034399271011353e-01 -3.665737807750701904e-02 7.279320806264877319e-02 1.104647386819124222e-02 -6.685561686754226685e-02 -2.937183976173400879e-01 1.882926076650619507e-01 1.273382157087326050e-01
7.866451144218444824e-02 -1.084104254841804504e-01 -7.394731789827346802e-02 -1.017606779932975769e-01 -5.857681855559349060e-02 2.758934199810028076e-01 1.462191343307495117e-01 -1.878871023654937744e-01 1.086507886648178101e-01 1.626685112714767456e-01 -2.146395444869995117e-01 6.601763516664505005e-02 -1.568199507892131805e-02 5.450242757797241211e-01 -1.122165936976671219e-02 1.886848956346511841e-01 2.015152126550674438e-01 -3.153428435325622559e-01 -2.003590911626815796e-01 -8.859186619520187378e-02 1.720362901687622070e-01 1.384997069835662842e-01 -1.022498533129692078e-01 1.182575449347496033e-01 -4.206120967864990234e-02 -7.123172283172607422e-02 -7.001438736915588379e-02 2.262896150350570679e-01 1.324791088700294495e-02 -1.645196378231048584e-01 2.353959977626800537e-01 -3.768504038453102112e-02
-6.824743002653121948e-02 8.515578508377075195e-02 -1.123997569084167480e-02 -1.896441131830215454e-01 -2.045743353664875031e-02 2.769752442836761475e-01 -3.048470020294189453e-01 3.448809981346130371e-01 4.266454651951789856e-02 -1.213342994451522827e-01 -1.881497204303741455e-01 1.668387651443481445e-01 2.860687971115112305e-01 2.065155655145645142e-01 2.274716645479202271e-01 2.179841101169586182e-01 6.691633164882659912e-02 2.799960784614086151e-02 -2.799814045429229736e-01 -5.781556479632854462e-03 5.922885239124298096e-02 1.500967741012573242e-01 1.400125026702880859e-01 -3.354610502719879150e-02 -2.196562141180038452e-01 5.025078356266021729e-02 1.778446137905120850e-01 -5.158844590187072754e-02 9.650652110576629639e-02 -2.704788148403167725e-01 2.026141136884689331e-01 -1.429319232702255249e-01
2.364848973229527473e-03 -2.054264694452285767e-01 2.129900157451629639e-01 3.172876238822937012e-01 -1.521008759737014771e-01 2.898603379726409912e-01 -9.070816636085510254e-02 -1.449334472417831421e-01 2.946885488927364349e-02 -4.557974264025688171e-02 -4.390049278736114502e-01 -8.421711623668670654e-02 2.554230391979217529e-01 1.393289119005203247e-01 -2.667372226715087891e-01 1.443358212709426880e-01 2.571212351322174072e-01 -8.125104010105133057e-02 -8.023890852928161621e-02 -1.382894217967987061e-01 -7.220307830721139908e-03 1.084012612700462341e-01 4.888733848929405212e-02 1.184839978814125061e-01 -3.703653439879417419e-02 8.287318050861358643e-02 -5.339322239160537720e-02 9.998929500579833984e-02 -8.228330314159393311e-02 -3.740209043025970459e-01 2.080217562615871429e-02 -3.580478206276893616e-02
6.025202944874763489e-02 5.060562491416931152e-02 1.181273609399795532e-01 -1.816274672746658325e-01 1.716363877058029175e-01 3.742552697658538818e-01 2.013724148273468018e-01 2.713101804256439209e-01 -1.518837958574295044e-01 -1.986492797732353210e-02 8.499613404273986816e-02 -1.291902512311935425e-01 1.438064277172088623e-01 -3.009812831878662109e-01 3.085258975625038147e-02 2.157618552446365356e-01 1.954610198736190796e-01 1.140278484672307968e-02 -1.094837188720703125e-01 -2.836591331288218498e-03 3.581371605396270752e-01 7.749773561954498291e-02 9.578124433755874634e-02 1.668097972869873047e-01 6.743854284286499023e-02 3.215393722057342529e-01 -4.946928098797798157e-02 1.578399837017059326e-01 -2.605890296399593353e-02 -1.638224571943283081e-01 -2.017553150653839111e-01 1.786387711763381958e-01
8.684848994016647339e-02 2.225947529077529907e-01 -2.426467835903167725e-01 2.340860664844512939e-01 4.219395294785499573e-02 1.779606789350509644e-01 -3.933606147766113281e-01 3.056255169212818146e-02 -8.414195850491523743e-03 7.771813124418258667e-02 -1.712779253721237183e-01 -1.790442317724227905e-01 2.186873853206634521e-01 1.205258518457412720e-01 6.380826234817504883e-04 2.220538556575775146e-01 2.061106860637664795e-01 -1.938193738460540771e-01 5.793586373329162598e-02 -1.534020155668258667e-01 1.545955520123243332e-02 1.476310491561889648e-01 9.403999149799346924e-02 2.423510402441024780e-01 -1.782709211111068726e-01 9.538931399583816528e-02 1.167663335800170898e-01 2.518537640571594238e-01 1.906421035528182983e-01 -2.680915296077728271e-01 -1.945622265338897705e-01 1.977808400988578796e-02
6.064607575535774231e-02 2.201115489006042480e-01 -1.204441487789154053e-01 2.204637974500656128e-01 1.662108600139617920e-01 1.387989223003387451e-01 -1.311573237180709839e-01 2.207597047090530396e-01 -2.759392373263835907e-02 -8.032497018575668335e-02 -1.552932709455490112e-01 -6.614060699939727783e-02 1.295749396085739136e-01 2.142953127622604370e-01 4.319809749722480774e-02 1.915432065725326538e-01 2.033135890960693359e-01 -3.633895218372344971e-01 -2.676374651491641998e-02 -3.351426124572753906e-02 2.618503570556640625e-01 1.090727895498275757e-01 5.584022030234336853e-02 2.293284237384796143e-01 -9.135108441114425659e-02 3.422586992383003235e-02 -3.599198535084724426e-02 2.859902381896972656e-01 3.094884455204010010e-01 -1.835524737834930420e-01 -2.880827188491821289e-01 -1.359926760196685791e-01
1.546657532453536987e-01 1.227234452962875366e-01 3.601621091365814209e-02 1.363116800785064697e-01 1.215433105826377869e-01 2.405883669853210449e-01 1.319967955350875854e-01 -6.269678473472595215e-02 -3.139798045158386230e-01 6.882262974977493286e-02 -1.804654896259307861e-01 -2.580529823899269104e-02 4.605911374092102051e-01 2.001803368330001831e-01 -6.541679054498672485e-02 -1.536775846034288406e-02 1.919897943735122681e-01 -2.301973402500152588e-01 1.684824973344802856e-01 8.217393606901168823e-02 1.953114420175552368e-01 2.345166802406311035e-01 4.681205749511718750e-02 -2.312534153461456299e-01 2.255787700414657593e-02 2.432666718959808350e-01 1.538134366273880005e-01 1.878502666950225830e-01 -1.222531124949455261e-01 -7.846025377511978149e-02 -2.001286000013351440e-01 -1.591720804572105408e-02
2.702694851905107498e-03 5.806988105177879333e-02 -7.512396574020385742e-02 -4.951167106628417969e-02 5.857079476118087769e-02 3.853321671485900879e-01 1.989322900772094727e-02 -2.137324064970016479e-01 -3.920361697673797607e-01 5.911010876297950745e-02 4.799699876457452774e-03 -9.608863294124603271e-02 -3.707603551447391510e-03 1.701703816652297974e-01 -4.708204790949821472e-02 2.303889244794845581e-01 4.977335408329963684e-02 1.025811359286308289e-01 -1.962426900863647461e-01 1.440083980560302734e-01 1.289609074592590332e-01 8.897031098604202271e-02 2.369578629732131958e-01 9.728267043828964233e-02 1.828471273183822632e-01 2.723531723022460938e-01 2.640932984650135040e-02 1.913411915302276611e-01 3.207185566425323486e-01 -1.179518252611160278e-01 -1.030882671475410461e-01 -3.241897225379943848e-01
4.051346480846405029e-01 1.506109386682510376e-01 -2.028327733278274536e-01 1.113856658339500427e-01 1.451075971126556396e-01 4.612151160836219788e-02 -6.209235265851020813e-02 1.255415230989456177e-01 1.292594056576490402e-02 -9.071541950106620789e-03 -3.452649340033531189e-02 -4.989789053797721863e-02 3.248536586761474609e-01 1.511262506246566772e-01 -1.224433183670043945e-01 2.303261011838912964e-01 -2.986374869942665100e-02 -7.543768733739852905e-02 -2.982660830020904541e-01 -1.198021322488784790e-01 2.305988222360610962e-01 -5.287415813654661179e-03 1.035552695393562317e-01 2.347892522811889648e-01 -5.348497256636619568e-02 1.416190117597579956e-01 3.210342228412628174e-01 -9.449588507413864136e-02 2.689831554889678955e-01 -2.363913208246231079e-01 -5.249055102467536926e-02 1.471174210309982300e-01
-5.819671601057052612e-02 2.214908301830291748e-01 -2.978401631116867065e-02 -1.673977524042129517e-01 1.602064073085784912e-01 4.557548463344573975e-01 1.413612663745880127e-01 2.199635058641433716e-01 4.245923832058906555e-02 2.959004640579223633e-01 -7.778242230415344238e-02 -8.859807252883911133e-02 2.055149078369140625e-01 1.662607043981552124e-01 -2.218747287988662720e-01 3.073545545339584351e-02 2.043690532445907593e-01 1.378570683300495148e-02 -2.810953855514526367e-01 -3.974799066781997681e-02 1.758239418268203735e-01 -4.189323261380195618e-02 -3.148386720567941666e-03 6.054970249533653259e-02 1.978178322315216064e-01 -6.142840906977653503e-02 -3.261974155902862549e-01 2.385404109954833984e-01 1.350858658552169800e-01 -2.747155725955963135e-02 9.493294358253479004e-02 -2.156788855791091919e-02
4.524620175361633301e-01 6.793010234832763672e-02 -3.570333868265151978e-02 -1.153240725398063660e-01 -2.187197469174861908e-02 1.598061323165893555e-01 5.274658277630805969e-02 1.196694746613502502e-01 -1.479537785053253174e-01 4.693854134529829025e-03 -6.639337539672851562e-02 1.626209169626235962e-01 2.689239084720611572e-01 4.253402724862098694e-02 -2.021381109952926636e-01 1.662481725215911865e-01 2.161738649010658264e-02 1.816452667117118835e-02 -3.194809556007385254e-01 -1.875589340925216675e-01 -3.369085025042295456e-03 3.576782345771789551e-01 6.772796064615249634e-02 1.898639947175979614e-01 3.440054655075073242e-01 2.600800096988677979e-01 -1.032171621918678284e-01 7.152771949768066406e-02 1.690106391906738281e-01 2.075902157230302691e-04 1.114017795771360397e-02 -2.263469435274600983e-02
-2.424011752009391785e-02 1.381944566965103149e-01 -5.289411172270774841e-02 -1.715454012155532837e-01 -6.384399533271789551e-02 2.369094043970108032e-01 -1.041164994239807129e-02 1.696707010269165039e-01 -1.971232295036315918e-01 -6.716265529394149780e-02 -1.646562218666076660e-01 2.384381182491779327e-02 4.310349747538566589e-02 1.052646040916442871e-01 -3.016414344310760498e-01 3.518858253955841064e-01 2.538316249847412109e-01 -2.546413838863372803e-01 -2.320956438779830933e-02 1.214216426014900208e-01 2.927310466766357422e-01 -2.007987797260284424e-01 -4.823855683207511902e-02 -2.300394177436828613e-01 -9.341496974229812622e-02 -8.512156084179878235e-03 2.072763741016387939e-01 -1.745315492153167725e-01 -2.215975373983383179e-01 -2.764550447463989258e-01 -1.191467195749282837e-01 -1.114824190735816956e-01
-1.180453002452850342e-01 2.159510850906372070e-01 -2.630505263805389404e-01 1.142507046461105347e-02 -2.458781935274600983e-02 8.892417699098587036e-02 4.569873586297035217e-02 1.817979961633682251e-01 -2.754985988140106201e-01 1.840749531984329224e-01 -7.185334712266921997e-02 -2.071104049682617188e-01 2.498976439237594604e-01 -6.883858144283294678e-02 -2.290402203798294067e-01 3.610966801643371582e-01 -1.084682159125804901e-02 6.979316473007202148e-02 -1.839742213487625122e-01 -4.095183610916137695e-01 -6.033193320035934448e-02 1.645518839359283447e-01 6.186984479427337646e-02 1.781968213617801666e-02 6.365189701318740845e-02 -1.166340485215187073e-01 4.928838461637496948e-03 1.523402780294418335e-01 9.049610793590545654e-02 -3.458513915538787842e-01 3.804341331124305725e-02 8.387407660484313965e-02
1.919764839112758636e-02 2.785610780119895935e-02 -3.465345501899719238e-01 -2.338152527809143066e-01 1.313494592905044556e-01 2.789224982261657715e-01 5.417021736502647400e-02 -6.690075248479843140e-02 -1.377626955509185791e-01 7.525952905416488647e-02 -2.555716633796691895e-01 3.781590610742568970e-02 8.748998492956161499e-02 7.388859987258911133e-02 5.094622820615768433e-02 3.439878225326538086e-01 3.239187598228454590e-02 2.049124985933303833e-02 -3.728948533535003662e-01 -1.532711684703826904e-01 1.794621944427490234e-01 1.329544349573552608e-03 2.035679221153259277e-01 -1.444737762212753296e-01 -1.008306369185447693e-01 -7.567051798105239868e-02 -1.248307898640632629e-01 1.283139586448669434e-01 -2.893447577953338623e-01 -2.846934497356414795e-01 -8.769576251506805420e-02 -1.314473599195480347e-01
-8.544258773326873779e-03 -3.936600312590599060e-02 9.718213230371475220e-02 2.480305917561054230e-02 -2.237616106867790222e-03 3.161981701850891113e-01 -2.113275974988937378e-01 1.623216271400451660e-02 -1.050005704164505005e-01 9.213130921125411987e-02 -3.412478566169738770e-01 -4.787384532392024994e-03 -4.120463039726018906e-03 4.115094542503356934e-01 -3.124102577567100525e-02 1.161067187786102295e-01 -8.856590092182159424e-02 -1.790663152933120728e-01 -1.291740238666534424e-01 4.361994937062263489e-02 2.158398330211639404e-01 -1.807069033384323120e-01 1.770084649324417114e-01 1.529405266046524048e-01 9.180269390344619751e-02 1.030420809984207153e-01 1.922905072569847107e-02 1.325472295284271240e-01 -1.233990937471389771e-01 -4.286683797836303711e-01 2.711623013019561768e-01 -1.471388787031173706e-01
-2.599001862108707428e-02 2.823205292224884033e-01 -1.260478943586349487e-01 -1.974705904722213745e-01 7.350004464387893677e-02 3.628239929676055908e-01 -9.647629410028457642e-02 -6.920248270034790039e-02 -1.764986813068389893e-01 -3.239289298653602600e-02 2.157267741858959198e-02 -1.284547448158264160e-01 1.367973238229751587e-01 1.573408991098403931e-01 -2.148744612932205200e-01 1.833448410034179688e-01 1.575632095336914062e-01 1.297742128372192383e-01 2.454971522092819214e-02 -1.251155734062194824e-01 3.170139491558074951e-01 2.262039780616760254e-01 -1.556688398122787476e-01 -3.908305615186691284e-02 -1.489218045026063919e-02 -1.453105956315994263e-01 -5.509335547685623169e-02 2.132480889558792114e-01 1.593566536903381348e-01 -1.039337739348411560e-01 -1.165092289447784424e-01 -4.315148591995239258e-01
-9.201101958751678467e-02 1.754502058029174805e-01 1.192514896392822266e-01 -1.748782396316528320e-01 -2.008386850357055664e-01 2.420088499784469604e-01 1.948936283588409424e-01 1.559592783451080322e-01 -2.799111008644104004e-01 -8.418462425470352173e-02 1.221773773431777954e-01 -1.062388271093368530e-01 2.314326316118240356e-01 -1.206940859556198120e-01 -2.685066163539886475e-01 2.470150589942932129e-01 1.589295268058776855e-01 1.755289435386657715e-01 -7.710208743810653687e-02 -1.762112379074096680e-01 2.441362589597702026e-01 1.256908178329467773e-01 7.520699501037597656e-02 1.215336397290229797e-01 4.389603435993194580e-02 3.567604422569274902e-01 -9.592888504266738892e-02 5.490696430206298828e-02 2.641875110566616058e-02 -2.110559493303298950e-01 -1.414595097303390503e-01 2.151233553886413574e-01
-3.235810622572898865e-02 7.375085353851318359e-02 -1.467042881995439529e-02 -3.037358075380325317e-02 2.037691324949264526e-01 2.586247324943542480e-01 -8.065069466829299927e-02 1.891868263483047485e-01 -3.408719301223754883e-01 -5.498025193810462952e-02 -2.400928884744644165e-01 1.307806968688964844e-01 1.778814792633056641e-01 1.246086433529853821e-01 -3.985166549682617188e-02 1.192836016416549683e-01 7.333156466484069824e-02 2.062994539737701416e-01 -7.476029545068740845e-02 -3.769344650208950043e-03 2.243546098470687866e-01 2.090661674737930298e-01 1.475135684013366699e-01 -9.358197450637817383e-02 -4.680102169513702393e-01 -6.011542398482561111e-03 3.042516997084021568e-03 3.705326318740844727e-01 1.567827910184860229e-01 -1.478600054979324341e-01 -4.953018855303525925e-03 6.146198511123657227e-02
1.299186944961547852e-01 -7.575172930955886841e-02 -1.582862623035907745e-02 -2.188852876424789429e-01 6.746141612529754639e-02 5.382526516914367676e-01 7.961428165435791016e-02 1.178697347640991211e-01 -3.191668167710304260e-02 -2.061677426099777222e-01 -1.237091794610023499e-01 8.108998090028762817e-02 2.723585255444049835e-02 -5.332554131746292114e-02 -6.241398677229881287e-02 8.410861343145370483e-02 6.358268111944198608e-02 1.845056563615798950e-01 -1.432650443166494370e-02 -1.320625245571136475e-01 2.592516243457794189e-01 2.911471426486968994e-01 -1.496715378016233444e-02 2.095034569501876831e-01 -5.008485913276672363e-02 1.768071800470352173e-01 -1.977631598711013794e-01 -3.207843378186225891e-02 3.455657064914703369e-01 -9.864886850118637085e-02 6.051687896251678467e-02 2.760827839374542236e-01
2.932994663715362549e-01 1.364903599023818970e-01 2.079079449176788330e-01 1.131759136915206909e-01 1.290191411972045898e-01 2.293042391538619995e-01 -2.148076593875885010e-01 1.819401979446411133e-01 -2.074350714683532715e-01 1.177704930305480957e-01 -5.667321383953094482e-03 -6.170400977134704590e-02 1.691072136163711548e-01 -9.908026456832885742e-02 -3.033784925937652588e-01 2.435429841279983521e-01 2.159406393766403198e-01 -1.794060170650482178e-01 4.470371454954147339e-02 2.752375304698944092e-01 3.164063692092895508e-01 2.474600635468959808e-02 9.108496457338333130e-02 -1.921602785587310791e-01 6.390898674726486206e-02 -3.887963667511940002e-02 1.997481137514114380e-01 1.463770419359207153e-01 8.386736363172531128e-02 -2.325655519962310791e-01 9.115697443485260010e-02 3.828493878245353699e-02
3.342483639717102051e-01 1.096047163009643555e-01 -2.387647777795791626e-01 -7.686789147555828094e-03 7.108094543218612671e-02 2.664060294628143311e-01 -9.434057772159576416e-02 -2.456268854439258575e-02 -3.161582946777343750e-01 1.135343685746192932e-01 -1.961324214935302734e-01 3.346742317080497742e-02 2.954268455505371094e-01 7.270561158657073975e-02 -2.471362948417663574e-01 -4.549727961421012878e-02 -3.224681690335273743e-02 -2.728911340236663818e-01 5.895766988396644592e-02 -1.337902098894119263e-01 1.233960986137390137e-01 2.539523541927337646e-01 -5.060862004756927490e-02 -5.103495344519615173e-02 -1.412999778985977173e-01 -1.535013914108276367e-01 1.401241682469844818e-02 1.520215570926666260e-01 -3.671281635761260986e-01 -1.975584477186203003e-01 1.186802517622709274e-02 -5.447415262460708618e-02
1.650096029043197632e-01 -2.235779017210006714e-01 -9.030116721987724304e-03 -1.880378723144531250e-01 1.993576884269714355e-01 4.697425961494445801e-01 2.798074623569846153e-03 1.945295631885528564e-01 -9.517215192317962646e-02 1.095727756619453430e-01 -2.308665402233600616e-02 8.955935388803482056e-02 2.775270491838455200e-03 -3.409066051244735718e-02 -1.583837270736694336e-01 7.530466467142105103e-02 2.006633430719375610e-01 -2.295879423618316650e-01 -3.953043371438980103e-02 2.390500009059906006e-01 6.306973099708557129e-02 2.136462926864624023e-01 2.071394175291061401e-01 2.036473453044891357e-01 8.536780625581741333e-02 3.846669569611549377e-02 -2.745814323425292969e-01 1.986140757799148560e-02 -1.720769554376602173e-01 -2.051053345203399658e-01 -2.712785601615905762e-01 -1.097124963998794556e-01
-4.145862534642219543e-02 1.421288400888442993e-01 5.207526683807373047e-02 -4.421121627092361450e-02 -8.124596625566482544e-02 2.429351955652236938e-01 1.501253992319107056e-02 2.629306316375732422e-01 -3.085511624813079834e-01 -9.445564448833465576e-02 -5.210815742611885071e-02 -1.876900345087051392e-01 2.166834026575088501e-01 2.403494715690612793e-01 -1.725846715271472931e-02 3.077831566333770752e-01 2.611186504364013672e-01 -2.814899682998657227e-01 5.460871011018753052e-02 8.203440159559249878e-02 3.544970750808715820e-01 -2.856223098933696747e-02 -1.088246703147888184e-01 -2.154674977064132690e-01 -8.722280710935592651e-02 1.440942138433456421e-01 2.312017828226089478e-01 3.389297926332801580e-04 -1.199667677283287048e-01 -1.489373892545700073e-01 -8.606743067502975464e-02 -1.700873523950576782e-01
-1.689401566982269287e-01 1.217098608613014221e-01 -1.564031541347503662e-01 2.153520006686449051e-03 -1.472099870443344116e-01 2.509495913982391357e-01 7.694957312196493149e-03 6.040758639574050903e-02 1.472034901380538940e-01 -1.171732172369956970e-01 -2.491302639245986938e-01 3.204191029071807861e-01 3.603363037109375000e-02 2.074876874685287476e-01 -5.401301011443138123e-02 4.714626371860504150e-01 9.510349482297897339e-02 -1.858136951923370361e-01 8.580598980188369751e-02 -8.024176210165023804e-02 8.385891467332839966e-02 9.379086084663867950e-03 3.630919158458709717e-01 2.691477537155151367e-01 1.713987439870834351e-01 1.660495437681674957e-02 2.268337085843086243e-02 -4.034126922488212585e-02 6.661236286163330078e-02 -1.619962900876998901e-01 -9.311077743768692017e-02 1.850238740444183350e-01
4.664045199751853943e-02 -1.980842277407646179e-02 1.437525749206542969e-01 -3.648948371410369873e-01 -1.653543859720230103e-02 2.819097936153411865e-01 1.387259364128112793e-01 2.720107436180114746e-01 -1.878637373447418213e-01 -1.783475726842880249e-01 1.637918502092361450e-01 9.522560983896255493e-02 1.750673204660415649e-01 -1.261296421289443970e-01 2.854274213314056396e-02 1.686122119426727295e-01 9.145312756299972534e-02 2.950764074921607971e-02 -2.284115850925445557e-01 -2.948566898703575134e-02 2.081186920404434204e-01 1.835680156946182251e-01 1.293811798095703125e-01 2.521458566188812256e-01 -4.842274636030197144e-02 3.055082857608795166e-01 -7.684679329395294189e-02 7.586288452148437500e-02 -1.819001138210296631e-01 -3.408953249454498291e-01 1.023188978433609009e-01 7.161822915077209473e-02
1.194673627614974976e-01 -1.837045885622501373e-02 -2.822081446647644043e-01 -3.475246727466583252e-01 1.467402875423431396e-01 2.275561243295669556e-01 -1.155924573540687561e-01 -1.261997409164905548e-02 5.140740051865577698e-02 -1.187168806791305542e-01 -4.552593231201171875e-01 -4.925815388560295105e-02 1.304085403680801392e-01 9.244577586650848389e-02 -8.082655817270278931e-02 3.417575657367706299e-01 2.051049321889877319e-01 -1.889403611421585083e-01 -1.594485491514205933e-01 7.874615490436553955e-02 4.646675288677215576e-02 -6.359165906906127930e-02 9.342639148235321045e-02 -1.201320514082908630e-01 1.961938105523586273e-02 -8.151043206453323364e-02 2.119805961847305298e-01 2.492534369230270386e-02 1.132909357547760010e-01 2.084604278206825256e-02 -3.034457564353942871e-01 1.616885662078857422e-01
7.846167683601379395e-02 1.156843379139900208e-01 -7.562814652919769287e-02 -1.217065677046775818e-01 2.009206265211105347e-01 3.263051211833953857e-01 -8.471206761896610260e-03 3.672512769699096680e-01 -6.377312354743480682e-03 2.177882343530654907e-01 -2.737286388874053955e-01 -2.046433389186859131e-01 1.035115867853164673e-01 1.044289842247962952e-01 -2.216224223375320435e-01 1.186874508857727051e-01 1.926570236682891846e-01 -1.048993393778800964e-01 -2.326524406671524048e-01 1.017378270626068115e-01 3.396412730216979980e-01 3.036712296307086945e-03 -5.492534022778272629e-03 1.113957092165946960e-01 7.212112098932266235e-02 -7.328647375106811523e-02 -2.577228546142578125e-01 1.845570206642150879e-01 2.099649161100387573e-01 9.086868911981582642e-02 5.805710703134536743e-02 -1.478741616010665894e-01
2.490650713443756104e-01 1.210315003991127014e-01 -1.845122426748275757e-01 3.356637805700302124e-02 1.732963919639587402e-01 1.917079836130142212e-01 5.207803100347518921e-02 8.969677239656448364e-02 1.246027350425720215e-01 -1.072361469268798828e-01 3.823485970497131348e-02 2.989228367805480957e-01 2.642726898193359375e-01 1.942405477166175842e-02 -1.144312992691993713e-01 3.606212735176086426e-01 2.966392636299133301e-01 5.415618792176246643e-02 -5.020594689995050430e-03 -4.853584989905357361e-02 1.746611744165420532e-01 2.413659095764160156e-01 1.650082319974899292e-01 4.598409309983253479e-02 -1.022258028388023376e-01 -1.455119103193283081e-01 1.006373092532157898e-01 5.344136059284210205e-02 4.572257995605468750e-01 -5.841261148452758789e-02 4.556591808795928955e-02 -9.400533139705657959e-02
-9.542606770992279053e-02 9.934224933385848999e-02 -1.044811010360717773e-01 -2.603493332862854004e-01 1.798121929168701172e-01 3.167346417903900146e-01 2.606019377708435059e-01 1.639429032802581787e-01 -7.960028201341629028e-02 -2.160721421241760254e-01 1.452188342809677124e-01 1.342318207025527954e-01 -6.984499096870422363e-02 3.100338876247406006e-01 -3.669112920761108398e-01 9.414845705032348633e-02 6.065745651721954346e-02 -2.201703488826751709e-01 -1.042908728122711182e-01 -1.450514644384384155e-01 2.578849494457244873e-01 2.577036805450916290e-02 -8.310602977871894836e-03 2.259524762630462646e-01 3.970959410071372986e-02 2.021875083446502686e-01 -1.078478693962097168e-01 8.859863877296447754e-02 1.755077242851257324e-01 -2.010122388601303101e-01 8.844693191349506378e-03 5.174808576703071594e-02
-5.575260147452354431e-02 3.355490788817405701e-02 2.114775627851486206e-01 -2.403275072574615479e-01 -2.449096441268920898e-01 3.892447352409362793e-01 9.947905689477920532e-02 2.948777675628662109e-01 -1.032362133264541626e-01 -4.492501914501190186e-02 1.794675439596176147e-01 -2.315166965126991272e-02 1.798653155565261841e-01 -5.897732824087142944e-02 -2.938321828842163086e-01 1.665874868631362915e-01 1.892998963594436646e-01 -1.463222354650497437e-01 -1.949144005775451660e-01 5.358539521694183350e-02 8.915551751852035522e-02 1.660709679126739502e-01 2.349567562341690063e-01 1.243057772517204285e-01 -9.246274083852767944e-02 2.684934437274932861e-01 7.372103631496429443e-03 -1.767673045396804810e-01 2.367876656353473663e-02 -1.560878902673721313e-01 -5.865273252129554749e-02 2.121545970439910889e-01
-1.592138223350048065e-02 1.869276165962219238e-01 -1.092564612627029419e-01 -2.126502245664596558e-01 1.558099389076232910e-01 8.473522961139678955e-02 -9.394668787717819214e-02 -2.276957035064697266e-01 -8.698929101228713989e-02 -1.350450962781906128e-01 -3.309476375579833984e-01 -6.179902330040931702e-02 3.838007152080535889e-01 -8.402331173419952393e-02 -1.290396600961685181e-01 -6.208590790629386902e-02 1.287445724010467529e-01 7.038120180368423462e-02 -1.999328583478927612e-01 -7.536143064498901367e-02 1.486092805862426758e-01 4.892522841691970825e-02 2.615677118301391602e-01 1.157584190368652344e-01 -1.529468148946762085e-01 -4.408474266529083252e-02 1.244615390896797180e-01 2.960987985134124756e-01 3.440978238359093666e-03 -3.084129095077514648e-01 1.640184819698333740e-01 -2.783699035644531250e-01
2.353476881980895996e-01 -1.935793608427047729e-01 -2.814629077911376953e-01 -2.527188360691070557e-01 -9.061171114444732666e-02 1.546145379543304443e-01 -2.214606106281280518e-01 -7.613385468721389771e-02 -6.973446905612945557e-02 5.080096423625946045e-02 -1.848666965961456299e-01 1.083348616957664490e-01 1.492361426353454590e-01 -5.482183769345283508e-02 -2.136191576719284058e-01 1.770941913127899170e-01 2.628102898597717285e-01 -2.713216282427310944e-02 -3.039714694023132324e-01 -1.069225296378135681e-01 6.770265847444534302e-02 2.591721415519714355e-01 -2.339322492480278015e-02 -2.521559894084930420e-01 1.633081026375293732e-02 -6.608992815017700195e-02 -2.887787818908691406e-01 9.167496114969253540e-02 1.339541524648666382e-01 -3.123025894165039062e-01 -5.452846176922321320e-03 -2.488116268068552017e-03
-6.396651268005371094e-02 9.953396022319793701e-02 -1.218835785984992981e-01 -9.693485498428344727e-02 -2.329194843769073486e-01 2.666917741298675537e-01 7.328691333532333374e-02 -3.024827688932418823e-02 -1.006173118948936462e-01 4.779940471053123474e-02 1.280875951051712036e-01 4.304324090480804443e-02 7.303005456924438477e-02 2.763839960098266602e-01 -8.868964016437530518e-02 3.401822149753570557e-01 3.789514303207397461e-01 -6.628429889678955078e-02 -1.718548834323883057e-01 1.555009484291076660e-01 1.350299362093210220e-02 1.987065076828002930e-01 9.465794265270233154e-02 -3.093972206115722656e-01 1.762407273054122925e-01 2.416400313377380371e-01 1.043086722493171692e-01 -1.064930409193038940e-01 -1.130408700555562973e-02 -2.922625541687011719e-01 3.124029003083705902e-02 2.232694476842880249e-01
-8.565205335617065430e-02 1.928856521844863892e-01 -3.046917030587792397e-03 6.025283038616180420e-02 -2.672654390335083008e-01 3.262883722782135010e-01 2.841968089342117310e-03 9.587165899574756622e-03 -1.683530956506729126e-01 -6.281394511461257935e-02 -1.455484889447689056e-02 -1.506283134222030640e-02 5.763358995318412781e-02 2.373984009027481079e-01 -3.045130968093872070e-01 3.688891232013702393e-01 2.033907473087310791e-01 -5.700746923685073853e-02 1.171633452177047729e-01 4.721190314739942551e-03 5.336720496416091919e-02 4.737494513392448425e-02 1.076546981930732727e-01 -1.767536252737045288e-01 3.084288239479064941e-01 2.117459923028945923e-01 1.711675082333385944e-03 -5.999464169144630432e-02 3.644887730479240417e-02 -3.349692523479461670e-01 -1.053500175476074219e-01 2.795007526874542236e-01
-7.153189927339553833e-02 -1.325507164001464844e-01 -1.246234551072120667e-01 -1.205473393201828003e-01 -9.732767939567565918e-02 2.963389456272125244e-01 1.920607388019561768e-01 2.032208442687988281e-01 -4.813906922936439514e-02 -8.492247760295867920e-02 2.137637929990887642e-03 -2.205812744796276093e-02 2.573757469654083252e-01 -9.560374170541763306e-02 -4.884559661149978638e-02 1.833231300115585327e-01 4.299652874469757080e-01 -3.516837209463119507e-02 1.093735219910740852e-03 1.899217441678047180e-02 4.354939982295036316e-02 4.493862092494964600e-01 1.878691315650939941e-01 2.123752385377883911e-01 -8.830389380455017090e-02 -5.521014332771301270e-02 -5.161150544881820679e-02 -2.729531526565551758e-01 2.636205591261386871e-02 -2.371830940246582031e-01 1.664674282073974609e-01 -8.362341672182083130e-02
-1.585837602615356445e-01 1.466701775789260864e-01 6.876400858163833618e-02 -5.119118466973304749e-02 9.989365190267562866e-02 2.332472503185272217e-01 -2.381953448057174683e-01 8.824519813060760498e-02 -3.359225019812583923e-02 1.923077404499053955e-01 -1.715802550315856934e-01 -1.784958988428115845e-01 2.034151703119277954e-01 4.464725255966186523e-01 4.744692891836166382e-02 2.483067959547042847e-01 6.221792846918106079e-02 -1.115404069423675537e-01 -1.149803251028060913e-01 -1.783685833215713501e-01 6.050511449575424194e-02 8.248428255319595337e-02 -9.511830285191535950e-03 1.561489403247833252e-01 -3.282950818538665771e-01 7.551654428243637085e-02 -6.434745341539382935e-02 -1.729329861700534821e-02 1.362381428480148315e-01 -3.286826312541961670e-01 -1.805672049522399902e-01 1.991117149591445923e-01
-2.452391982078552246e-01 1.340766102075576782e-01 1.706813126802444458e-01 8.747560530900955200e-02 1.255766749382019043e-01 1.516224592924118042e-01 6.609228998422622681e-02 -7.345709204673767090e-02 -9.536621719598770142e-02 9.598475694656372070e-02 -2.232471257448196411e-01 -9.252549707889556885e-02 8.067879825830459595e-03 2.420134991407394409e-01 2.387329041957855225e-01 3.082079291343688965e-01 3.495168387889862061e-01 -1.068652421236038208e-01 -3.453966677188873291e-01 -1.317902803421020508e-01 1.037982627749443054e-01 2.293021082878112793e-01 6.059034168720245361e-02 1.631135344505310059e-01 2.636715173721313477e-01 1.534412801265716553e-01 1.477882415056228638e-01 2.315137833356857300e-01 2.502900362014770508e-02 -1.051606461405754089e-01 4.505070671439170837e-02 -5.606068670749664307e-02
-9.987203776836395264e-02 1.923223957419395447e-02 -2.192722819745540619e-02 -9.747941046953201294e-02 3.201924562454223633e-01 1.324578821659088135e-01 -1.732132881879806519e-01 2.470790594816207886e-01 7.037661969661712646e-02 -2.542330920696258545e-01 -1.844309121370315552e-01 -4.055569320917129517e-02 9.091167151927947998e-02 6.116959825158119202e-02 -1.029288321733474731e-01 5.092573761940002441e-01 2.170689254999160767e-01 -2.034471929073333740e-01 -1.691936701536178589e-01 -1.353912353515625000e-01 2.206025570631027222e-01 3.706528106704354286e-03 1.038376241922378540e-01 -1.871868968009948730e-01 1.473858058452606201e-01 -1.443145275115966797e-01 -2.254538089036941528e-01 2.206624150276184082e-01 9.874411625787615776e-04 -4.431388527154922485e-02 -8.554396033287048340e-02 6.495728623121976852e-03
1.477552950382232666e-01 2.006158083677291870e-01 -2.138963341712951660e-01 -7.158138602972030640e-02 -8.354393392801284790e-02 1.145881488919258118e-01 6.538836658000946045e-02 8.267944306135177612e-02 -2.418806962668895721e-02 -4.099469482898712158e-01 1.231129616498947144e-01 2.091376632452011108e-01 1.643544435501098633e-01 -2.905807271599769592e-02 -1.542593687772750854e-01 3.007104098796844482e-01 9.992351382970809937e-02 4.651182889938354492e-02 -1.912726312875747681e-01 -1.794544160366058350e-01 2.713964283466339111e-01 3.221582621335983276e-02 1.199490427970886230e-01 1.052356362342834473e-01 7.468556612730026245e-02 2.646226286888122559e-01 3.347025215625762939e-01 1.176331788301467896e-01 1.658920794725418091e-01 -7.889781892299652100e-02 1.578814238309860229e-01 2.120772302150726318e-01
1.633798778057098389e-01 -3.800050169229507446e-02 -3.226626291871070862e-02 -7.937925308942794800e-02 -6.541532278060913086e-02 2.541683614253997803e-01 -1.332198828458786011e-01 8.848475664854049683e-02 -2.208784222602844238e-01 1.665681004524230957e-01 4.094180837273597717e-02 2.193510532379150391e-01 -6.892960518598556519e-02 9.192235767841339111e-02 -2.751690447330474854e-01 2.938063144683837891e-01 4.309099912643432617e-01 -1.415697634220123291e-01 4.961726814508438110e-02 3.732852637767791748e-03 -5.189779773354530334e-02 1.495606452226638794e-01 1.581649482250213623e-01 -2.720001637935638428e-01 5.565341562032699585e-02 -6.900062412023544312e-02 4.410825669765472412e-02 2.871951758861541748e-01 -2.028793841600418091e-01 -3.197392225265502930e-01 2.340284176170825958e-02 3.059521783143281937e-03
-1.380214467644691467e-03 -7.634738832712173462e-02 -3.559451177716255188e-02 1.326662749052047729e-01 -2.534531652927398682e-01 4.164054691791534424e-01 -5.542621389031410217e-02 -3.083593584597110748e-02 -1.869367510080337524e-01 -1.071329116821289062e-01 -1.922075077891349792e-02 -1.528236735612154007e-02 -1.104000117629766464e-02 2.406357079744338989e-01 -2.557553350925445557e-01 2.504878342151641846e-01 2.536797821521759033e-01 -1.371315568685531616e-01 -1.056111790239810944e-02 2.909724228084087372e-02 2.047670781612396240e-01 2.630659937858581543e-01 3.925270587205886841e-02 -2.504763901233673096e-01 2.732696235179901123e-01 1.993881613016128540e-01 -5.783296003937721252e-02 -1.553836762905120850e-01 7.747158408164978027e-02 -1.678260564804077148e-01 -1.367625296115875244e-01 2.147496491670608521e-01
2.460259497165679932e-01 4.488469064235687256e-01 -8.149418979883193970e-02 -2.644377648830413818e-01 9.501979500055313110e-02 2.784882485866546631e-01 5.489427596330642700e-02 5.812626332044601440e-02 1.201374381780624390e-01 1.458074152469635010e-01 -1.490711867809295654e-01 -1.446662545204162598e-01 1.502043306827545166e-01 -1.608121842145919800e-01 -1.090082675218582153e-01 4.593740031123161316e-02 3.176322579383850098e-01 -3.197687864303588867e-01 -2.058668285608291626e-01 5.991635099053382874e-02 -1.746768504381179810e-02 -2.642321027815341949e-02 2.207656800746917725e-01 5.450745113193988800e-03 5.394724383950233459e-02 2.344106286764144897e-01 4.375068098306655884e-02 1.485747694969177246e-01 1.618551313877105713e-01 -1.312246546149253845e-02 5.325412005186080933e-02 -1.314066797494888306e-01
1.070670410990715027e-01 1.514431685209274292e-01 -3.896701091434806585e-04 8.680737763643264771e-02 1.772129721939563751e-02 2.329385727643966675e-01 1.371677592396736145e-02 8.690595626831054688e-02 -9.341214597225189209e-02 3.169309496879577637e-01 -2.404908686876296997e-01 9.470051527023315430e-02 1.421838849782943726e-01 2.848071157932281494e-01 -7.835935801267623901e-02 -3.709329292178153992e-02 1.570102721452713013e-01 -4.759806692600250244e-01 8.042340725660324097e-02 5.333620309829711914e-02 6.856354326009750366e-02 4.156631827354431152e-01 -1.637753099203109741e-02 -4.394996538758277893e-02 -2.562537416815757751e-02 1.423546373844146729e-01 -1.187694966793060303e-01 3.481439948081970215e-01 9.788338840007781982e-02 1.836593449115753174e-02 -6.675662100315093994e-02 1.104919239878654480e-02
-2.083298265933990479e-01 1.955716013908386230e-01 -2.810056209564208984e-01 -8.660662919282913208e-02 -1.823429018259048462e-02 2.913455665111541748e-01 -3.151058917865157127e-03 2.544432878494262695e-01 -4.376984760165214539e-02 -1.803596019744873047e-01 -2.223753780126571655e-01 7.471497356891632080e-02 1.041345447301864624e-01 3.822691142559051514e-01 -1.237278059124946594e-01 8.674067258834838867e-02 2.417437881231307983e-01 8.084076642990112305e-02 -3.474219888448715210e-02 -6.261586397886276245e-02 2.690155804157257080e-01 2.678195238113403320e-01 1.542721688747406006e-01 1.241100504994392395e-01 -3.868700563907623291e-02 -1.142247095704078674e-01 1.198363304138183594e-01 6.686503440141677856e-02 -9.617722034454345703e-02 1.929425448179244995e-02 -3.951590880751609802e-02 -3.386330902576446533e-01
1.865046769380569458e-01 -1.840585470199584961e-01 -5.503823235630989075e-02 -1.861322522163391113e-01 9.500195086002349854e-02 3.254734873771667480e-01 8.390800654888153076e-02 4.026489853858947754e-01 -1.871398687362670898e-01 -2.411408275365829468e-01 -5.581169202923774719e-02 -8.900047093629837036e-02 8.774983882904052734e-02 -2.609537541866302490e-01 -1.195281744003295898e-01 7.200659066438674927e-02 2.472140043973922729e-01 1.920664682984352112e-02 -1.472504343837499619e-02 -1.526395529508590698e-01 2.222246527671813965e-01 8.895335346460342407e-02 -3.665379248559474945e-03 9.403154253959655762e-02 2.806648798286914825e-02 3.844126164913177490e-01 -1.227583438158035278e-01 1.286658346652984619e-01 5.868344381451606750e-02 -1.043291166424751282e-01 -8.346232585608959198e-03 2.536319494247436523e-01
2.325551211833953857e-01 7.009920477867126465e-02 8.582911640405654907e-02 2.279135771095752716e-02 -1.413342803716659546e-01 2.315331548452377319e-01 -5.819380283355712891e-02 -1.473199576139450073e-01 -2.636713683605194092e-01 3.697834536433219910e-02 -7.132188230752944946e-02 1.634097248315811157e-01 -6.369778513908386230e-02 5.056897550821304321e-02 -2.983241975307464600e-01 2.271246016025543213e-01 4.336773753166198730e-01 -2.574477195739746094e-01 7.682896684855222702e-03 7.379127293825149536e-02 -1.152589693665504456e-01 2.796804308891296387e-01 4.040652513504028320e-02 -2.553125321865081787e-01 2.521363459527492523e-02 8.040071278810501099e-02 1.112602427601814270e-01 1.947439461946487427e-01 5.974260345101356506e-02 -3.221220970153808594e-01 -4.020667448639869690e-02 5.804839078336954117e-03
1.282066106796264648e-01 -6.930428743362426758e-02 -7.065371423959732056e-02 -5.489871371537446976e-03 3.148121833801269531e-01 3.742654621601104736e-01 -1.711173057556152344e-01 2.146247029304504395e-01 -2.138973027467727661e-01 1.483460962772369385e-01 3.378344327211380005e-02 -5.375561118125915527e-02 3.245235681533813477e-01 1.981210522353649139e-02 5.977990478277206421e-02 3.096721172332763672e-01 1.380752027034759521e-01 1.444511711597442627e-01 -2.256888002157211304e-01 -1.899718679487705231e-02 1.920853853225708008e-01 1.464840769767761230e-01 -1.616805940866470337e-01 2.385909110307693481e-01 -1.367632597684860229e-01 -9.706627577543258667e-02 2.541941106319427490e-01 8.857909590005874634e-02 1.406149715185165405e-01 8.451215922832489014e-02 -1.407304704189300537e-01 4.784157872200012207e-02
-1.118639037013053894e-01 -2.900759130716323853e-02 -2.528629302978515625e-01 1.680236011743545532e-01 -1.811939030885696411e-01 5.330884456634521484e-01 -2.501247264444828033e-02 6.468175351619720459e-02 -7.266567554324865341e-03 1.658779233694076538e-01 -3.506802767515182495e-02 -1.770580708980560303e-01 2.445868961513042450e-02 -8.265098585980013013e-05 1.867713592946529388e-02 2.566953934729099274e-02 6.844826787710189819e-02 -2.380054146051406860e-01 -2.401808053255081177e-01 -1.370931118726730347e-01 2.903831601142883301e-01 2.621598541736602783e-01 2.715395949780941010e-02 1.143063753843307495e-01 1.081681773066520691e-01 1.386197656393051147e-01 1.346498876810073853e-01 1.153238117694854736e-01 4.894293099641799927e-02 -1.211710646748542786e-01 -4.332338273525238037e-02 -3.534525036811828613e-01
-1.432375460863113403e-01 1.365546733140945435e-01 1.243453845381736755e-02 -9.494704753160476685e-02 4.215160012245178223e-02 2.618127465248107910e-01 -9.410624206066131592e-02 2.647694647312164307e-01 -5.540185049176216125e-02 9.976754337549209595e-02 1.274453848600387573e-02 -1.803350448608398438e-01 -2.722964389249682426e-03 -6.201322376728057861e-02 -3.730151951313018799e-01 3.247873187065124512e-01 3.262287378311157227e-01 -5.475639924407005310e-02 -2.206423878669738770e-01 -1.911194808781147003e-02 -1.382593661546707153e-01 1.601742357015609741e-01 -8.187366276979446411e-02 -9.477036073803901672e-03 1.924909055233001709e-01 -1.939057707786560059e-01 1.102654710412025452e-01 1.822296231985092163e-01 -1.435531377792358398e-01 -3.086454570293426514e-01 2.489879131317138672e-01 -1.671578735113143921e-02
1.568561494350433350e-01 1.117386370897293091e-01 9.568187594413757324e-02 -4.836201842408627272e-04 -1.015951186418533325e-01 1.189244836568832397e-01 9.939106181263923645e-03 1.964567005634307861e-01 2.725272672250866890e-03 5.295795798301696777e-01 -6.017364934086799622e-02 -1.510643027722835541e-02 -3.172675892710685730e-02 -5.893516540527343750e-02 -1.222712732851505280e-02 2.515289783477783203e-01 1.855276972055435181e-01 -2.565719187259674072e-01 -9.969446808099746704e-02 -2.938459217548370361e-01 2.190009951591491699e-01 1.494617611169815063e-01 2.636695504188537598e-01 8.657902479171752930e-02 -9.856838732957839966e-02 4.094934463500976562e-02 3.423354923725128174e-01 5.870940536260604858e-02 -4.691783338785171509e-02 -2.290710061788558960e-01 -5.700050294399261475e-02 -6.768123060464859009e-02
1.192958131432533264e-01 1.111360453069210052e-02 3.864968940615653992e-02 4.528831690549850464e-03 1.412392556667327881e-01 4.220264554023742676e-01 5.649905279278755188e-02 -2.512716352939605713e-01 -3.108003735542297363e-01 -9.943044185638427734e-02 4.721350502222776413e-03 3.066009283065795898e-02 -1.163227017968893051e-02 9.336824715137481689e-02 -3.929381668567657471e-01 7.803608477115631104e-02 -3.597429394721984863e-02 -6.599117070436477661e-02 -4.066111445426940918e-01 -1.166663467884063721e-01 1.898054592311382294e-02 2.075800597667694092e-01 2.018115073442459106e-01 -7.993600331246852875e-03 -1.355946063995361328e-02 1.028924137353897095e-01 7.935195416212081909e-02 8.599381148815155029e-02 8.295157551765441895e-02 -2.462624013423919678e-01 1.730381250381469727e-01 -2.284574210643768311e-01
2.420706450939178467e-01 -2.747417688369750977e-01 -1.432988792657852173e-01 -4.268237352371215820e-01 -1.074075624346733093e-01 4.274719953536987305e-01 2.069444581866264343e-02 2.799031697213649750e-02 -2.669413387775421143e-01 5.386919528245925903e-02 5.943707004189491272e-02 -4.637093283236026764e-03 1.304675936698913574e-01 -1.718816459178924561e-01 -1.604437381029129028e-01 6.774991750717163086e-02 7.857902348041534424e-02 -1.629766523838043213e-01 -2.021036148071289062e-01 1.801571398973464966e-01 1.561430253786966205e-04 7.528676837682723999e-02 2.873269654810428619e-02 2.276035547256469727e-01 1.407345086336135864e-01 2.176631540060043335e-01 -8.345209807157516479e-02 8.323583006858825684e-02 1.109213605523109436e-01 -2.183303982019424438e-01 -7.998632639646530151e-02 -3.651300072669982910e-02
1.729863733053207397e-01 1.987607032060623169e-01 7.616326212882995605e-02 -1.148289144039154053e-01 1.647561937570571899e-01 4.713931679725646973e-02 -1.535297837108373642e-02 1.160084083676338196e-01 7.452172785997390747e-02 4.196585416793823242e-01 -3.679409623146057129e-01 -2.051735371351242065e-01 1.366787552833557129e-01 3.809997066855430603e-02 -3.465289175510406494e-01 2.024331539869308472e-01 3.354747965931892395e-02 -2.141878902912139893e-01 -2.030356526374816895e-01 -2.216071188449859619e-01 -1.979535073041915894e-02 1.265742182731628418e-01 6.866950541734695435e-03 6.123095378279685974e-02 -9.882628917694091797e-02 2.666717767715454102e-01 1.165476888418197632e-01 1.615979224443435669e-01 5.089446529746055603e-02 -4.432625323534011841e-02 1.794960349798202515e-01 1.152801364660263062e-01
2.250787764787673950e-01 4.150731861591339111e-02 -2.401180118322372437e-01 1.920246332883834839e-01 -1.264865994453430176e-01 3.974647447466850281e-02 1.160558611154556274e-01 6.071644648909568787e-02 -3.816475346684455872e-02 -1.782497465610504150e-01 6.685619801282882690e-02 -3.608577325940132141e-02 1.408762335777282715e-01 1.443526595830917358e-01 -2.323581576347351074e-01 3.268109261989593506e-01 1.727188229560852051e-01 -3.121402561664581299e-01 -1.826997548341751099e-01 -3.130416870117187500e-01 -1.104689314961433411e-01 3.161684870719909668e-01 -7.800226658582687378e-02 2.600072324275970459e-01 -2.767227888107299805e-01 1.510574519634246826e-01 -6.824246793985366821e-02 4.932935908436775208e-02 7.029015570878982544e-02 -1.277109533548355103e-01 7.476176321506500244e-02 7.441365160048007965e-03
3.331089019775390625e-02 4.264626652002334595e-02 -1.514489203691482544e-01 3.443469479680061340e-02 -1.833865232765674591e-02 1.417127847671508789e-01 -1.018908023834228516e-01 5.527425184845924377e-02 4.143477976322174072e-02 1.417297124862670898e-01 9.448058903217315674e-02 6.962397694587707520e-02 2.673696875572204590e-01 4.310023784637451172e-02 -2.578019201755523682e-01 3.321861922740936279e-01 4.419505298137664795e-01 3.199474886059761047e-02 -2.982786893844604492e-01 -2.446355521678924561e-01 9.908634424209594727e-02 8.461643010377883911e-02 1.573903858661651611e-01 -2.898108661174774170e-01 2.019071429967880249e-01 -2.004903256893157959e-01 1.164597645401954651e-01 1.533730477094650269e-01 -9.187123924493789673e-02 -2.041712403297424316e-01 1.097141671925783157e-02 1.190162673592567444e-01
8.012801408767700195e-02 -2.886331081390380859e-02 7.905084639787673950e-02 1.219761595129966736e-01 -1.224402617663145065e-02 -4.694871604442596436e-02 -1.626335829496383667e-01 4.093649983406066895e-01 -4.478735849261283875e-02 8.245728909969329834e-02 -1.253900974988937378e-01 8.931013196706771851e-02 1.669174730777740479e-01 2.036034017801284790e-01 -1.341680735349655151e-01 3.966358602046966553e-01 3.607389926910400391e-01 -8.070261217653751373e-03 -7.760891318321228027e-02 3.049063496291637421e-02 6.007013469934463501e-02 2.179577350616455078e-01 2.396124899387359619e-01 3.270801901817321777e-01 2.522805929183959961e-01 1.311491429805755615e-01 -3.265204653143882751e-02 1.660064905881881714e-01 1.761087775230407715e-01 -2.551968581974506378e-02 -5.262198299169540405e-02 3.911656886339187622e-02
-1.110758408904075623e-01 5.427946895360946655e-02 -1.970061659812927246e-01 -1.916941404342651367e-01 2.039111554622650146e-01 2.242596298456192017e-01 -7.450111955404281616e-02 2.482800334692001343e-01 -1.741657108068466187e-01 -8.456121385097503662e-02 -2.396176606416702271e-01 7.529872655868530273e-02 -7.583584636449813843e-02 -2.609024383127689362e-02 1.833892241120338440e-02 3.285821378231048584e-01 1.669998019933700562e-01 1.248823944479227066e-02 -1.623098850250244141e-01 -3.299323916435241699e-01 2.294972836971282959e-01 -5.187260359525680542e-02 -1.893364824354648590e-02 -3.544610366225242615e-02 1.694636046886444092e-01 -2.098024487495422363e-01 -1.493144929409027100e-01 2.635018229484558105e-01 8.060179650783538818e-02 -3.098017275333404541e-01 2.795215696096420288e-02 -2.164481133222579956e-01
3.532515764236450195e-01 -2.884486690163612366e-02 1.046495735645294189e-01 -2.542230188846588135e-01 2.136154472827911377e-01 2.977319359779357910e-01 -1.418869644403457642e-01 2.258376330137252808e-01 -1.796182245016098022e-02 8.216354995965957642e-02 -2.043500989675521851e-01 -9.875713288784027100e-02 3.889964222908020020e-01 2.135215401649475098e-01 -1.648706495761871338e-01 1.879551559686660767e-01 4.887943621724843979e-03 -2.400940470397472382e-02 -5.058487132191658020e-02 -1.829302608966827393e-01 1.357174217700958252e-01 -1.788426786661148071e-01 1.851256340742111206e-01 -1.237823665142059326e-01 7.186501473188400269e-02 1.004800796508789062e-01 1.067910864949226379e-01 -1.916052997112274170e-01 -5.915937200188636780e-02 -5.342238768935203552e-02 1.924075484275817871e-01 -1.789217591285705566e-01
1.401526331901550293e-01 1.475416123867034912e-01 -1.014714688062667847e-02 -3.198818862438201904e-01 1.205979213118553162e-01 2.890964448451995850e-01 -5.912828445434570312e-02 -1.209311187267303467e-02 -1.389227509498596191e-01 -1.230171248316764832e-01 1.466525532305240631e-02 1.549953669309616089e-01 2.511864006519317627e-01 3.900019079446792603e-02 -1.700688749551773071e-01 7.831051014363765717e-03 3.959887474775314331e-02 -1.715956926345825195e-01 -5.994638428092002869e-02 -6.438732147216796875e-02 2.656222283840179443e-01 2.800509631633758545e-01 1.794531792402267456e-01 3.376959264278411865e-01 3.862952068448066711e-02 -7.512840628623962402e-02 -1.339165270328521729e-01 6.403476744890213013e-02 -3.519862145185470581e-02 -1.529782861471176147e-01 -4.211091697216033936e-01 1.923634856939315796e-01
-1.629827171564102173e-01 1.273001879453659058e-01 1.219873726367950439e-01 -1.218940839171409607e-01 -2.981604821979999542e-02 2.827748060226440430e-01 1.265369951725006104e-01 1.911709904670715332e-01 -1.377522945404052734e-01 -1.648310571908950806e-01 5.175925418734550476e-02 -6.901956349611282349e-02 3.131880164146423340e-01 -1.667076945304870605e-01 -1.401407122611999512e-01 1.770869046449661255e-01 2.558807730674743652e-01 1.687502264976501465e-01 -1.744225472211837769e-01 -6.168944388628005981e-02 1.400866061449050903e-01 3.362664580345153809e-02 7.007908821105957031e-02 1.514116078615188599e-01 -1.084996610879898071e-01 4.768783152103424072e-01 -2.246599197387695312e-01 8.714617788791656494e-02 -3.599462658166885376e-02 -2.000537663698196411e-01 5.735160410404205322e-02 2.121053338050842285e-01
6.973502784967422485e-02 2.941399216651916504e-01 5.238306894898414612e-02 5.707345902919769287e-02 -2.734602987766265869e-01 2.120354622602462769e-01 -3.143145143985748291e-02 1.523015499114990234e-01 -3.676914870738983154e-01 2.565871477127075195e-01 -2.069318890571594238e-01 -1.421367973089218140e-01 3.620783388614654541e-01 1.928482204675674438e-01 -8.274900913238525391e-02 2.247290611267089844e-01 2.193442583084106445e-01 -1.433022785931825638e-02 -4.853802919387817383e-02 1.147160157561302185e-01 3.140796720981597900e-01 1.351168029941618443e-03 -1.271929591894149780e-01 -1.024421602487564087e-01 3.851980343461036682e-02 1.816994547843933105e-01 3.061066381633281708e-02 -2.883005142211914062e-02 6.964264065027236938e-02 -1.503243595361709595e-01 -3.602536022663116455e-02 -1.217758134007453918e-01
2.676354050636291504e-01 4.814149066805839539e-02 6.179511547088623047e-02 1.753535270690917969e-01 5.529780313372612000e-02 2.437262088060379028e-01 -1.778425723314285278e-01 -1.032633408904075623e-01 -2.569553814828395844e-02 -7.012158632278442383e-02 -1.948011219501495361e-01 -1.757831424474716187e-01 3.551563248038291931e-02 1.177506372332572937e-01 -2.112235426902770996e-01 3.317379653453826904e-01 1.872888952493667603e-01 -2.932272665202617645e-02 1.373768895864486694e-01 -7.038368284702301025e-02 9.474370628595352173e-02 2.680537477135658264e-02 -1.038764491677284241e-01 2.554363012313842773e-01 -1.953126341104507446e-01 1.455377638339996338e-01 -2.478442937135696411e-01 1.091847866773605347e-01 1.128352433443069458e-01 -3.358385562896728516e-01 2.476621419191360474e-01 2.783698439598083496e-01
2.364077977836132050e-02 1.270511150360107422e-01 -1.067690104246139526e-01 1.571912765502929688e-01 3.400140628218650818e-02 1.843366771936416626e-01 -3.299010097980499268e-01 -4.151657223701477051e-02 -5.634909123182296753e-02 8.068171888589859009e-02 -1.338822096586227417e-01 -2.608348727226257324e-01 3.262370526790618896e-01 5.992073193192481995e-02 2.949927374720573425e-02 1.341558992862701416e-01 1.358678936958312988e-01 -1.225808411836624146e-01 -7.959613204002380371e-02 -1.651709377765655518e-01 1.477568894624710083e-01 1.361085325479507446e-01 1.301025003194808960e-01 3.819919228553771973e-01 -1.376318186521530151e-01 3.728081658482551575e-02 1.690448671579360962e-01 3.262818157672882080e-01 1.155000552535057068e-01 -2.637528479099273682e-01 -2.591217756271362305e-01 -3.520216420292854309e-02
1.780616939067840576e-01 1.242456957697868347e-01 1.849350929260253906e-01 2.047268003225326538e-01 1.385714299976825714e-02 2.145157754421234131e-01 5.445891991257667542e-02 2.560800313949584961e-02 9.190878272056579590e-02 1.033628359436988831e-01 -1.958365738391876221e-01 -4.217341542243957520e-02 -6.545832753181457520e-02 1.205536723136901855e-01 -4.607426747679710388e-02 2.706909775733947754e-01 2.511366605758666992e-01 -1.898615807294845581e-01 -1.892294585704803467e-01 -9.581317752599716187e-02 7.582361996173858643e-02 2.770982980728149414e-01 1.901062875986099243e-01 2.808123230934143066e-01 -2.128429710865020752e-01 5.410585924983024597e-02 2.905540168285369873e-01 3.116848766803741455e-01 -2.066926658153533936e-01 -3.357559815049171448e-02 -1.307414323091506958e-01 2.026365697383880615e-01
1.057209167629480362e-02 3.408274054527282715e-02 -2.083117663860321045e-01 3.347772732377052307e-02 -7.926698029041290283e-02 4.113480746746063232e-01 2.066537886857986450e-01 3.683654218912124634e-02 -1.775960773229598999e-01 -3.664626181125640869e-02 -1.659671068191528320e-01 -1.880705505609512329e-01 3.911465033888816833e-02 -1.306825280189514160e-01 -2.777786850929260254e-01 1.382084041833877563e-01 4.452739283442497253e-02 -7.957226037979125977e-02 -3.250859975814819336e-01 -2.544390261173248291e-01 -4.288819059729576111e-02 1.668066345155239105e-02 -1.601373255252838135e-01 -1.048655509948730469e-01 3.061589412391185760e-02 -8.218874037265777588e-02 -6.909083575010299683e-02 2.740583717823028564e-01 -2.190528810024261475e-01 -4.027265310287475586e-01 6.211772561073303223e-02 -6.993740051984786987e-02
4.328910410404205322e-01 4.975650832056999207e-02 -1.584579944610595703e-01 2.357056140899658203e-01 -1.366053074598312378e-01 1.330184489488601685e-01 -1.417772378772497177e-02 -9.821701794862747192e-02 -1.887097023427486420e-02 -4.048349708318710327e-02 -1.792702637612819672e-02 -4.296373203396797180e-02 1.462359726428985596e-01 3.312504664063453674e-02 -1.594463735818862915e-01 3.252305090427398682e-01 2.117571979761123657e-01 -2.243077307939529419e-01 -2.685697562992572784e-02 -1.110234037041664124e-01 -1.228305548429489136e-01 2.063044458627700806e-01 -3.734223544597625732e-02 3.281076550483703613e-01 -1.189802214503288269e-01 2.983426451683044434e-01 -6.815668940544128418e-02 2.693712413311004639e-01 -1.119816303253173828e-02 -1.940041929483413696e-01 1.756122261285781860e-01 3.929743543267250061e-02
1.823514699935913086e-01 1.667273789644241333e-01 -1.884225569665431976e-02 -2.445903569459915161e-01 -1.699488237500190735e-02 5.345399379730224609e-01 1.959555596113204956e-01 2.575820684432983398e-01 1.245682984590530396e-01 1.942769587039947510e-01 8.260302245616912842e-02 8.381644636392593384e-02 1.012957990169525146e-01 -2.414405494928359985e-01 2.481553331017494202e-02 2.236147820949554443e-01 1.186621934175491333e-01 -4.878718033432960510e-02 3.461839258670806885e-02 -8.901736885309219360e-02 1.025010868906974792e-01 1.929259449243545532e-01 8.057198673486709595e-02 9.027963876724243164e-02 -9.446891024708747864e-03 1.804867535829544067e-01 2.646203041076660156e-01 1.700209528207778931e-01 2.702339291572570801e-01 -8.597995340824127197e-02 -1.945120096206665039e-02 -3.705506026744842529e-02
-2.277477979660034180e-01 -3.908218443393707275e-02 2.232281118631362915e-02 -7.240439951419830322e-02 -7.207180559635162354e-02 4.787406325340270996e-01 -1.646701060235500336e-02 3.384169340133666992e-01 1.032478958368301392e-01 -9.921569377183914185e-02 -2.117263674736022949e-01 -2.158318608999252319e-01 2.651941590011119843e-02 2.501454055309295654e-01 1.896897889673709869e-02 7.409610599279403687e-02 2.994716763496398926e-01 -5.823471397161483765e-02 -2.317286431789398193e-01 -9.064960479736328125e-02 1.525787562131881714e-01 1.052572056651115417e-01 -7.484547793865203857e-02 -7.431357353925704956e-02 -4.706015437841415405e-02 -1.901703178882598877e-01 8.384308218955993652e-02 1.890920698642730713e-01 -1.686479598283767700e-01 -2.194155454635620117e-01 -2.731741592288017273e-02 -2.273039221763610840e-01
6.601233035326004028e-02 -4.939421638846397400e-02 -3.661410510540008545e-02 -3.116956166923046112e-02 -2.244644910097122192e-01 3.293864130973815918e-01 -5.299257859587669373e-02 3.374925348907709122e-03 -2.166592627763748169e-01 1.112286187708377838e-02 7.115192711353302002e-02 -1.045875698328018188e-01 -3.222570940852165222e-02 3.199829757213592529e-01 -2.743394374847412109e-01 2.596619427204132080e-01 2.490438371896743774e-01 -1.193053945899009705e-01 -1.285050809383392334e-01 1.074799150228500366e-01 6.371529772877693176e-03 7.498701661825180054e-02 1.783800274133682251e-01 -3.247035741806030273e-01 1.943345963954925537e-01 2.212315648794174194e-01 -2.955164201557636261e-02 -6.829207390546798706e-02 -6.293221563100814819e-02 -3.406980633735656738e-01 -5.520276725292205811e-02 2.396753579378128052e-01
-1.379469995299587026e-05 1.213484928011894226e-01 -1.893451809883117676e-01 7.649955898523330688e-02 2.770696282386779785e-01 2.578331828117370605e-01 2.586508691310882568e-01 8.229282498359680176e-02 -1.403208523988723755e-01 -7.585815340280532837e-02 1.328524053096771240e-01 -3.735268414020538330e-01 2.879161536693572998e-01 -1.744593027979135513e-03 -9.782882034778594971e-02 1.511130183935165405e-01 1.773666739463806152e-01 -6.885323673486709595e-02 5.098193511366844177e-02 -1.964124292135238647e-01 4.070606231689453125e-01 -1.833472959697246552e-02 -8.309145271778106689e-02 -3.295353800058364868e-02 -1.890438497066497803e-01 1.617569923400878906e-01 -9.141979366540908813e-02 1.037077754735946655e-01 2.352594286203384399e-01 -1.586586982011795044e-01 -1.105303391814231873e-01 5.982015281915664673e-02
-7.648550439625978470e-03 2.290144860744476318e-01 -3.772393986582756042e-02 9.745436906814575195e-02 -2.174105308949947357e-02 3.907678127288818359e-01 -2.647251784801483154e-01 -7.556047290563583374e-02 2.705692872405052185e-02 -1.458944380283355713e-01 -4.280716180801391602e-01 -6.274819374084472656e-02 -8.265153318643569946e-02 3.253215253353118896e-01 -1.546263992786407471e-01 -3.463269770145416260e-02 1.086029186844825745e-01 -7.914806157350540161e-02 -1.109570339322090149e-01 -1.682090461254119873e-01 1.823710277676582336e-02 6.974503397941589355e-02 1.730174869298934937e-01 1.069826707243919373e-01 -3.007924854755401611e-01 6.965344399213790894e-02 -2.617873623967170715e-02 3.260358273983001709e-01 1.276922225952148438e-02 -2.002024501562118530e-01 -9.407799690961837769e-02 6.316104531288146973e-02
1.843907982110977173e-01 -2.151650190353393555e-02 1.698984503746032715e-01 8.468093723058700562e-02 -2.548698186874389648e-01 4.275023639202117920e-01 1.571233719587326050e-01 2.804349735379219055e-02 -1.897401362657546997e-02 -1.676575392484664917e-01 1.184918582439422607e-01 -1.866860091686248779e-01 1.929636001586914062e-01 -1.138875037431716919e-01 -1.314299851655960083e-01 6.990135461091995239e-02 4.058115780353546143e-01 -9.377475082874298096e-02 -2.206491380929946899e-01 -2.076535075902938843e-01 2.173725813627243042e-01 2.215186506509780884e-01 2.972307847812771797e-04 2.673788368701934814e-01 -1.016947478055953979e-01 1.154164746403694153e-01 -1.072038114070892334e-01 -1.588904261589050293e-01 4.809760139323771000e-04 -1.019620224833488464e-01 3.738699108362197876e-02 -3.593941032886505127e-02
3.937841579318046570e-02 8.025834709405899048e-02 -1.296221315860748291e-01 -1.123614460229873657e-01 1.062944680452346802e-01 3.076482713222503662e-01 1.781902392394840717e-03 1.205487102270126343e-01 -5.710975266993045807e-03 1.001247167587280273e-01 1.363175213336944580e-01 -1.854705996811389923e-02 1.690346151590347290e-01 -5.635886639356613159e-02 -1.389298588037490845e-01 2.007201910018920898e-01 -2.778454124927520752e-02 6.958395242691040039e-02 -2.310803234577178955e-01 -7.927433401346206665e-02 2.941483817994594574e-02 -6.134371832013130188e-02 4.621814191341400146e-01 3.089899420738220215e-01 -4.061337187886238098e-02 5.097029730677604675e-02 3.087651133537292480e-01 2.972942292690277100e-01 -1.300872266292572021e-01 -1.805438250303268433e-01 2.987810075283050537e-01 1.265287250280380249e-01
-1.395723521709442139e-01 2.772629559040069580e-01 4.768579825758934021e-02 1.643392071127891541e-02 1.557635068893432617e-01 4.332978427410125732e-01 -6.159442942589521408e-03 4.091599956154823303e-02 -2.088854759931564331e-01 2.730977535247802734e-02 6.970488931983709335e-03 1.491775214672088623e-01 9.511809796094894409e-02 4.190006759017705917e-03 -3.659760355949401855e-01 3.200332820415496826e-01 -1.070720553398132324e-01 -1.116352975368499756e-01 1.585501283407211304e-01 1.334238238632678986e-02 3.241766095161437988e-01 2.442746013402938843e-01 2.083457820117473602e-02 -1.191085875034332275e-01 2.165945321321487427e-01 -1.142669990658760071e-01 -5.654092878103256226e-02 6.716733425855636597e-02 -1.485326439142227173e-01 -2.256365567445755005e-01 -6.023290380835533142e-02 -4.866683110594749451e-02
2.320132851600646973e-01 -3.777043521404266357e-02 8.651132136583328247e-02 -2.823320031166076660e-01 -6.301131099462509155e-02 3.740228414535522461e-01 -3.523261100053787231e-02 -6.097715813666582108e-04 -1.734232902526855469e-01 8.674470335245132446e-02 -2.436628639698028564e-01 -2.279245257377624512e-01 2.100303322076797485e-01 2.010889202356338501e-01 -2.483107596635818481e-01 3.872888907790184021e-02 3.239217400550842285e-01 -1.354372054338455200e-01 -2.127252519130706787e-01 -1.764847934246063232e-01 1.516504138708114624e-01 -1.837450563907623291e-01 -8.937077224254608154e-02 -8.659392595291137695e-02 -1.476123034954071045e-01 -1.412097085267305374e-02 -5.674071237444877625e-02 -2.375200688838958740e-01 2.002388387918472290e-01 -5.189849436283111572e-02 8.653534203767776489e-02 1.095392629504203796e-01
-1.428452432155609131e-01 6.932920217514038086e-02 4.522901959717273712e-03 -3.560023903846740723e-01 -8.073634654283523560e-02 2.925048768520355225e-01 6.523220986127853394e-02 2.152990698814392090e-01 -8.775497786700725555e-03 -5.670140031725168228e-03 1.710455864667892456e-01 -1.052270382642745972e-01 7.541368156671524048e-02 -2.008665502071380615e-01 -3.313329517841339111e-01 3.121589422225952148e-01 5.009459704160690308e-02 -7.203888148069381714e-02 -2.371190190315246582e-01 9.104091674089431763e-02 1.691080480813980103e-01 1.609013527631759644e-01 2.014128267765045166e-01 6.639128923416137695e-02 -1.735228300094604492e-01 2.909864485263824463e-01 -6.144738197326660156e-02 1.034633144736289978e-01 -1.017087548971176147e-01 -1.414943337440490723e-01 3.854730352759361267e-02 2.808143198490142822e-01
6.370646506547927856e-02 1.440464258193969727e-01 5.885370448231697083e-02 -6.409674882888793945e-03 -1.999624967575073242e-01 1.965386569499969482e-01 8.947375416755676270e-02 1.207082346081733704e-01 -2.079264372587203979e-01 -3.015752509236335754e-02 1.703519672155380249e-01 1.892751008272171021e-01 8.602549135684967041e-02 4.386406764388084412e-02 -1.485795080661773682e-01 2.975981235504150391e-01 3.319000005722045898e-01 -1.969486474990844727e-02 -3.097625374794006348e-01 1.200131922960281372e-01 2.355600446462631226e-01 -7.650191336870193481e-02 -2.057211995124816895e-01 1.198337227106094360e-01 2.028519958257675171e-01 4.054233431816101074e-02 1.051238402724266052e-01 2.158789336681365967e-01 -2.271308600902557373e-01 -3.387100696563720703e-01 -1.608206331729888916e-01 9.999276697635650635e-02
-1.272672694176435471e-02 1.153205633163452148e-01 -1.230310499668121338e-01 2.246392518281936646e-02 6.982905417680740356e-02 2.224961221218109131e-01 -8.251072838902473450e-03 4.217801243066787720e-02 -2.616666257381439209e-01 3.030169308185577393e-01 -5.900859832763671875e-01 -3.273760154843330383e-02 1.939022727310657501e-02 2.419021353125572205e-02 -1.015415564179420471e-01 1.775230765342712402e-01 3.329222500324249268e-01 -3.283917307853698730e-01 -4.759637638926506042e-02 6.736388057470321655e-02 -8.275181800127029419e-02 2.627533078193664551e-01 1.082559451460838318e-01 -5.801204964518547058e-02 -6.162664294242858887e-02 5.481887981295585632e-02 1.086543649435043335e-01 -1.094163656234741211e-01 3.279688581824302673e-02 -6.282550096511840820e-02 -6.347002834081649780e-02 7.897165417671203613e-02
-1.235941424965858459e-02 -4.431149736046791077e-02 -3.793515264987945557e-02 1.011290997266769409e-01 2.045484185218811035e-01 3.578538596630096436e-01 1.402292102575302124e-01 -3.937061503529548645e-02 -1.978762149810791016e-01 -2.695418894290924072e-01 -4.726685211062431335e-02 -1.568114310503005981e-01 3.855364024639129639e-01 -2.683789469301700592e-02 -5.486704409122467041e-02 1.739217787981033325e-01 1.342848837375640869e-01 -1.255749613046646118e-01 -1.607441902160644531e-01 -1.700321957468986511e-02 7.594154775142669678e-02 -4.883582144975662231e-02 1.002410203218460083e-01 3.929685056209564209e-01 8.592662401497364044e-03 4.158644005656242371e-02 8.347366750240325928e-02 4.474727809429168701e-01 -1.177351623773574829e-01 1.134259477257728577e-01 -1.283260434865951538e-02 -7.352311909198760986e-02
-7.727443426847457886e-02 -2.445998489856719971e-01 2.583443000912666321e-02 -2.341929674148559570e-01 -2.100083529949188232e-01 1.317562013864517212e-01 -2.377470284700393677e-01 8.540412783622741699e-02 5.182636156678199768e-02 1.514837890863418579e-01 -4.709429442882537842e-01 4.491573944687843323e-02 1.454164236783981323e-01 3.938841074705123901e-02 -2.221002578735351562e-01 2.933444678783416748e-01 1.752956211566925049e-01 1.452603260986506939e-03 -1.195945814251899719e-01 -4.953019693493843079e-02 7.460182905197143555e-02 2.883607149124145508e-01 1.051143631339073181e-01 5.447498336434364319e-02 -1.975132822990417480e-01 -1.704248934984207153e-01 4.420674964785575867e-02 1.770990639925003052e-01 -7.036758214235305786e-02 -1.482987701892852783e-01 6.810476630926132202e-02 2.504251301288604736e-01
-1.197123005986213684e-01 1.476003229618072510e-01 -2.661941573023796082e-02 3.406451269984245300e-02 -1.969921141862869263e-01 4.650906324386596680e-01 -2.424169778823852539e-01 7.658608257770538330e-03 3.442593291401863098e-02 -2.900238707661628723e-02 -2.150628566741943359e-01 2.731099538505077362e-02 2.437843233346939087e-01 2.269242852926254272e-01 -1.330588757991790771e-02 1.424038559198379517e-01 2.872187495231628418e-01 2.215129286050796509e-01 6.892027705907821655e-02 -1.332217603921890259e-01 2.948494255542755127e-01 1.366773843765258789e-01 6.423817574977874756e-02 -4.593213275074958801e-02 -1.902883872389793396e-02 -1.331601440906524658e-01 -7.496737875044345856e-03 2.406170666217803955e-01 -2.829625010490417480e-01 -1.630202978849411011e-01 -8.901102840900421143e-02 -1.055561825633049011e-01
1.819577962160110474e-01 1.757612079381942749e-01 -4.067707061767578125e-01 1.311895251274108887e-02 -1.054600626230239868e-01 2.245693355798721313e-01 -2.428265362977981567e-01 1.442488431930541992e-01 3.684737905859947205e-02 2.181693911552429199e-01 3.198699268978089094e-04 1.018207371234893799e-01 7.981178164482116699e-02 6.315086781978607178e-02 -2.440675795078277588e-01 2.809022367000579834e-01 2.930948436260223389e-01 1.435209363698959351e-01 -9.935244917869567871e-02 -1.046973168849945068e-01 -1.004669442772865295e-02 1.175998672842979431e-01 1.085708513855934143e-01 -9.403036534786224365e-02 6.817886978387832642e-02 -1.275609135627746582e-01 -7.604634016752243042e-02 7.566632330417633057e-02 1.134345978498458862e-01 -3.107066154479980469e-01 -2.075670659542083740e-02 3.416462242603302002e-01
-5.940166115760803223e-02 -7.346060592681169510e-03 -3.068254888057708740e-01 -6.011844961903989315e-04 -7.500170916318893433e-02 1.683801263570785522e-01 -3.406978547573089600e-01 1.841762214899063110e-01 7.878398522734642029e-03 -1.339993029832839966e-01 -4.020105674862861633e-02 1.643405109643936157e-02 5.060883760452270508e-01 -6.968051195144653320e-02 -7.929928600788116455e-02 1.746190786361694336e-01 -2.117896452546119690e-02 -1.699998229742050171e-01 8.252889662981033325e-02 -1.240028664469718933e-01 1.233708709478378296e-01 1.394611746072769165e-01 6.069578230381011963e-02 1.190373152494430542e-01 -1.689158678054809570e-01 2.011742144823074341e-01 4.557874798774719238e-02 2.785259187221527100e-01 6.054959446191787720e-02 -3.226054608821868896e-01 -1.997695267200469971e-01 1.645581237971782684e-02
1.024398654699325562e-01 7.194436341524124146e-02 -1.348078548908233643e-01 -1.044483780860900879e-01 1.278847604990005493e-01 3.386371135711669922e-01 -1.837287992238998413e-01 6.279549747705459595e-02 -7.842133939266204834e-02 3.834277763962745667e-02 -2.141165882349014282e-01 1.033753901720046997e-01 2.598292529582977295e-01 2.802413702011108398e-01 -1.080714613199234009e-01 -1.206010673195123672e-02 2.112904936075210571e-01 1.059341505169868469e-01 -1.761088520288467407e-01 -3.448204398155212402e-01 2.592966854572296143e-01 -5.816566571593284607e-02 1.475155204534530640e-01 -2.263993024826049805e-01 1.835789978504180908e-01 -5.814423412084579468e-02 -1.265616342425346375e-02 1.822007149457931519e-01 9.579450637102127075e-02 -1.205980181694030762e-01 2.416940927505493164e-01 -2.500038146972656250e-01
2.176670730113983154e-01 1.331231296062469482e-01 2.602444030344486237e-02 -1.799686998128890991e-01 6.883363705128431320e-03 1.235498338937759399e-01 -1.200215592980384827e-01 -3.481676429510116577e-02 -9.880280494689941406e-02 2.558972537517547607e-01 3.390897065401077271e-03 -5.123069882392883301e-02 9.919084608554840088e-02 2.492099255323410034e-01 -5.260779261589050293e-01 2.174936980009078979e-01 2.849046587944030762e-01 -1.252762079238891602e-01 -2.582623362541198730e-01 -2.487253099679946899e-01 9.931548684835433960e-02 -1.278588771820068359e-01 -4.880460351705551147e-02 -1.620469428598880768e-02 -2.968755364418029785e-01 8.259332180023193359e-02 -9.655127301812171936e-03 -1.514361202716827393e-01 -1.333642471581697464e-02 -1.316668987274169922e-01 -6.772894412279129028e-02 -5.145854502916336060e-02
-7.894776016473770142e-02 -1.218808665871620178e-01 2.847857177257537842e-01 -3.555144667625427246e-01 -6.837120745331048965e-03 2.180653959512710571e-01 -1.235066726803779602e-01 1.604662090539932251e-02 -8.732156828045845032e-03 -2.061150372028350830e-01 6.565553694963455200e-02 7.666939496994018555e-02 1.854156702756881714e-01 -3.025957755744457245e-02 -2.018246948719024658e-01 4.068509638309478760e-01 4.196929279714822769e-03 -1.620064973831176758e-01 6.475313566625118256e-03 -1.415433734655380249e-01 2.225213050842285156e-01 1.957131475210189819e-01 1.292081177234649658e-01 2.811214327812194824e-01 -8.091165870428085327e-02 3.040609061717987061e-01 -1.052788179367780685e-02 -5.689546465873718262e-02 -7.792501896619796753e-02 -2.389855980873107910e-01 8.564715832471847534e-02 1.060715466737747192e-01
1.358398944139480591e-01 2.348363399505615234e-01 1.468300912529230118e-02 -3.304661810398101807e-01 2.566467225551605225e-01 1.976833194494247437e-01 1.485790461301803589e-01 2.654276490211486816e-01 -7.379207760095596313e-02 -1.211233157664537430e-02 -2.114341259002685547e-01 1.048275083303451538e-01 1.539906561374664307e-01 6.710044294595718384e-02 -7.562809437513351440e-02 -2.283718623220920563e-02 3.363493084907531738e-01 -1.442480683326721191e-01 -1.675613075494766235e-01 -1.289827525615692139e-01 1.306926757097244263e-01 -6.236761808395385742e-02 -1.427439600229263306e-01 2.651335895061492920e-01 1.558786928653717041e-01 -2.530610002577304840e-02 -2.264697849750518799e-01 9.789361804723739624e-02 -2.154344320297241211e-02 -2.126240134239196777e-01 -3.157211840152740479e-01 4.799469560384750366e-02
6.970296800136566162e-02 1.105000078678131104e-01 -1.619246602058410645e-02 -3.020666837692260742e-01 1.611635982990264893e-01 2.900868058204650879e-01 2.660905420780181885e-01 2.676616609096527100e-01 -1.591307222843170166e-01 -2.281301319599151611e-01 5.818889290094375610e-02 1.687198877334594727e-01 -1.037352383136749268e-01 2.508683502674102783e-01 -3.280840814113616943e-01 1.035889461636543274e-01 1.103071272373199463e-01 -1.415198147296905518e-01 -6.032458692789077759e-02 -1.769018918275833130e-01 3.098810315132141113e-01 6.036093086004257202e-02 1.441277265548706055e-01 1.438307166099548340e-01 3.669610619544982910e-02 2.664503753185272217e-01 -2.018086761236190796e-01 -1.136484369635581970e-02 1.003618016839027405e-01 -5.718959867954254150e-02 3.729686141014099121e-02 3.712955489754676819e-02
8.491035550832748413e-02 -5.300552770495414734e-02 -2.008707374334335327e-01 8.611521869897842407e-02 5.751070752739906311e-02 9.693115949630737305e-02 -2.833818495273590088e-01 -5.279202386736869812e-02 -2.862930111587047577e-02 1.225335970520973206e-01 -1.569879800081253052e-01 -4.664297774434089661e-02 1.245443224906921387e-01 1.717298626899719238e-01 -3.166851699352264404e-01 3.679058551788330078e-01 2.383485436439514160e-01 1.700713932514190674e-01 -2.109563350677490234e-01 5.866540968418121338e-02 1.716739386320114136e-01 -6.632037460803985596e-03 8.803989738225936890e-02 -1.099395379424095154e-01 -1.245125532150268555e-01 -9.541393071413040161e-02 2.463807463645935059e-01 1.642968505620956421e-01 -1.825454384088516235e-01 -3.848563134670257568e-01 1.932684630155563354e-01 9.483022242784500122e-02
-6.678112596273422241e-02 3.565737977623939514e-02 -1.770795434713363647e-01 5.210471898317337036e-02 -1.779210418462753296e-01 2.153064459562301636e-01 -7.028259336948394775e-02 1.296031624078750610e-01 -5.915145576000213623e-02 3.106257915496826172e-01 -2.421186678111553192e-02 -1.467457562685012817e-01 -9.093817323446273804e-02 -5.186305940151214600e-02 7.366529107093811035e-02 6.378544867038726807e-02 1.251259595155715942e-01 -2.674847543239593506e-01 -1.802788823843002319e-01 -1.891071796417236328e-01 4.656108021736145020e-01 3.507519364356994629e-01 1.716383397579193115e-01 7.559578120708465576e-02 3.059416078031063080e-02 2.323121577501296997e-01 7.359316200017929077e-02 1.750195324420928955e-01 2.286909893155097961e-02 -2.637555599212646484e-01 8.906601369380950928e-02 -1.358230412006378174e-01
-8.958831429481506348e-02 -4.611228778958320618e-02 -7.561489939689636230e-02 4.053764417767524719e-02 -1.686244755983352661e-01 2.809812128543853760e-01 -9.927909076213836670e-02 2.096960097551345825e-01 -1.548075824975967407e-01 1.959280073642730713e-01 8.862239867448806763e-02 5.815140157938003540e-02 1.339594423770904541e-01 2.432489208877086639e-02 -2.573915421962738037e-01 2.031238824129104614e-01 4.310891330242156982e-01 2.905144542455673218e-02 -1.447256505489349365e-01 -4.703793302178382874e-02 1.963805109262466431e-01 3.302783370018005371e-01 -1.654504239559173584e-01 -2.468983083963394165e-01 1.538363192230463028e-02 2.197571843862533569e-02 -1.940714009106159210e-02 1.505875140428543091e-01 -3.009120523929595947e-01 -1.854202896356582642e-01 -1.516489088535308838e-01 6.416831165552139282e-02
1.148410886526107788e-01 -3.127296920865774155e-03 4.983871802687644958e-02 -3.785727545619010925e-02 -3.039234876632690430e-01 2.587080895900726318e-01 1.002774089574813843e-01 2.813068330287933350e-01 1.727066002786159515e-02 2.356516122817993164e-01 -1.985154896974563599e-01 2.067779451608657837e-01 4.692957401275634766e-01 -1.316273063421249390e-01 -7.635667920112609863e-02 2.318484634160995483e-01 -9.719463996589183807e-03 -8.657484501600265503e-02 4.596550017595291138e-02 -2.814838290214538574e-01 9.202066808938980103e-02 -9.334381669759750366e-02 9.345009922981262207e-02 1.128672733902931213e-01 8.335957303643226624e-03 3.887955844402313232e-02 2.415044456720352173e-01 1.262920349836349487e-01 -1.540085417218506336e-03 -2.149319350719451904e-01 7.140282541513442993e-02 -2.109793424606323242e-01
-1.578379422426223755e-01 -1.106361150741577148e-01 2.497909404337406158e-02 -4.600686952471733093e-02 -3.384610265493392944e-02 2.138903141021728516e-01 1.461067348718643188e-01 2.709635496139526367e-01 4.461918026208877563e-02 5.981985479593276978e-02 -2.484100013971328735e-01 -7.976286858320236206e-02 3.559241592884063721e-01 2.051593661308288574e-01 -1.072653681039810181e-01 5.448834225535392761e-02 2.575945854187011719e-01 -1.704972684383392334e-01 -3.289740905165672302e-02 1.477217525243759155e-01 -1.127429902553558350e-01 1.896356344223022461e-01 6.739680469036102295e-02 1.350482702255249023e-01 3.187439739704132080e-01 2.395921200513839722e-01 1.233219802379608154e-01 3.409735560417175293e-01 3.961381316184997559e-02 2.518460154533386230e-02 2.388902939856052399e-02 2.802290022373199463e-01
-1.595130562782287598e-01 4.553518071770668030e-02 -3.057697713375091553e-01 4.440094158053398132e-02 -1.136006414890289307e-01 3.102796971797943115e-01 6.034059450030326843e-02 1.926349550485610962e-01 -1.095421090722084045e-01 6.808330118656158447e-02 -2.647914886474609375e-01 -2.853335812687873840e-02 -1.121875196695327759e-01 -7.600040733814239502e-02 -1.124107614159584045e-01 3.238136768341064453e-01 2.619246244430541992e-01 -4.333718866109848022e-02 -3.694754540920257568e-01 -6.657459586858749390e-02 -1.953127607703208923e-02 1.781535595655441284e-01 7.068309932947158813e-02 -8.184430003166198730e-02 1.733670383691787720e-01 -6.728804856538772583e-02 3.254982084035873413e-02 9.105210751295089722e-02 2.944513857364654541e-01 -8.397735655307769775e-02 5.052921548485755920e-02 3.289196491241455078e-01
-8.303610980510711670e-02 2.853054106235504150e-01 1.340559683740139008e-02 -8.641425520181655884e-02 8.191147446632385254e-02 1.347288042306900024e-01 -4.902276024222373962e-02 -4.397765174508094788e-02 -1.182080432772636414e-02 -7.471732795238494873e-03 -4.579759240150451660e-01 6.031402572989463806e-02 8.961040526628494263e-03 1.543544828891754150e-01 1.524538844823837280e-01 3.169852793216705322e-01 3.037908375263214111e-01 -3.021939098834991455e-01 -3.986257016658782959e-01 -1.089361235499382019e-01 9.576851129531860352e-02 1.615590155124664307e-01 -6.793345510959625244e-02 1.199912652373313904e-01 1.395815759897232056e-01 5.766456946730613708e-02 1.816979795694351196e-01 1.660583168268203735e-01 8.934421092271804810e-02 -1.013499870896339417e-01 -5.366677045822143555e-02 -2.144820801913738251e-02
1.104118153452873230e-01 -7.551713287830352783e-02 -3.987779840826988220e-02 -9.393265843391418457e-02 -8.017366752028465271e-03 6.144627332687377930e-01 1.411266028881072998e-01 2.668960988521575928e-01 1.589505970478057861e-01 -9.605374187231063843e-02 -2.008947879076004028e-01 -7.094762474298477173e-02 1.425265520811080933e-01 2.238107174634933472e-01 -1.153158396482467651e-01 2.281909734010696411e-01 -6.253176182508468628e-02 -8.889433741569519043e-02 -2.230574190616607666e-01 1.722684130072593689e-02 3.050618767738342285e-01 -1.468763798475265503e-01 -6.023818161338567734e-03 6.745368242263793945e-02 -6.470078229904174805e-02 -1.498132944107055664e-01 1.766003668308258057e-01 1.543081402778625488e-01 1.059950795024633408e-02 1.148034259676933289e-01 -2.112752012908458710e-02 1.039365977048873901e-01
3.008483722805976868e-02 -6.440825015306472778e-02 9.877499192953109741e-02 2.309133112430572510e-01 -2.486580051481723785e-02 5.465763807296752930e-02 8.590883016586303711e-02 2.443121671676635742e-01 -1.404163539409637451e-01 -1.068722177296876907e-02 -2.036043107509613037e-01 -2.963278889656066895e-01 2.507121264934539795e-01 1.467953175306320190e-01 -1.689844578504562378e-01 3.800559937953948975e-01 2.763366401195526123e-01 -1.695763617753982544e-01 8.499342203140258789e-02 -3.690168634057044983e-02 6.801940500736236572e-02 1.180966347455978394e-01 6.841985881328582764e-02 -2.447714060544967651e-01 -2.954160608351230621e-02 5.823130905628204346e-02 7.703745365142822266e-02 2.441779226064682007e-01 1.579469144344329834e-01 -2.616685032844543457e-01 3.193264454603195190e-02 3.058835566043853760e-01
8.796907216310501099e-02 2.291653901338577271e-01 -6.680610775947570801e-02 -1.170425936579704285e-01 -3.409394919872283936e-01 1.668566912412643433e-01 -1.527675427496433258e-02 -3.553720563650131226e-02 -3.488358855247497559e-01 1.673066169023513794e-01 -2.200264781713485718e-01 -1.115983575582504272e-01 1.087684556841850281e-01 2.081095129251480103e-01 -2.983263134956359863e-01 1.041374206542968750e-01 2.714244723320007324e-01 -8.874654769897460938e-02 -1.115102693438529968e-01 -1.718357950448989868e-01 3.462444841861724854e-01 -1.010581031441688538e-01 -1.426645666360855103e-01 -1.611198857426643372e-02 -6.352475285530090332e-02 5.459067597985267639e-02 2.561247348785400391e-02 2.493458241224288940e-02 8.344685286283493042e-02 -3.420509994029998779e-01 -5.413829907774925232e-02 3.273731842637062073e-02
-1.551327705383300781e-01 -1.439132988452911377e-01 2.405071258544921875e-02 -1.274443119764328003e-01 -1.242063008248806000e-02 7.036830484867095947e-02 8.378704637289047241e-02 1.430183798074722290e-01 2.343047037720680237e-02 7.209204882383346558e-02 -2.314836233854293823e-01 9.447307884693145752e-02 3.627348244190216064e-01 1.026690527796745300e-01 -5.816215276718139648e-02 2.089816480875015259e-01 3.670074343681335449e-01 -5.955887958407402039e-02 -3.662052154541015625e-01 1.669876724481582642e-01 -1.540712714195251465e-01 2.624723911285400391e-01 1.513142734766006470e-01 1.950995922088623047e-01 1.408563256263732910e-01 1.335055828094482422e-01 -1.018037870526313782e-01 3.162661790847778320e-01 1.241789609193801880e-01 -7.050235569477081299e-02 7.292106747627258301e-02 -1.442521065473556519e-01
-5.476884543895721436e-02 1.959142833948135376e-01 2.230460755527019501e-02 -3.040515184402465820e-01 2.260985970497131348e-01 2.932716012001037598e-01 1.627949029207229614e-01 2.175350785255432129e-01 1.934050954878330231e-02 1.928777396678924561e-01 -1.267607510089874268e-01 -2.058007121086120605e-01 1.432663351297378540e-01 2.168907523155212402e-01 -1.706870049238204956e-01 -2.024877630174160004e-02 2.670638263225555420e-01 -1.227236539125442505e-01 -3.248174488544464111e-01 6.844626367092132568e-02 3.464978039264678955e-01 -8.969496935606002808e-03 1.426343470811843872e-01 -3.241294063627719879e-03 1.154969185590744019e-01 -3.679869323968887329e-02 -2.226887792348861694e-01 1.653150320053100586e-01 5.788961797952651978e-02 -7.882004231214523315e-02 1.181887164711952209e-01 -9.692471474409103394e-02
-2.918001962825655937e-03 -2.724022045731544495e-02 7.801953703165054321e-02 -2.565926313400268555e-01 1.823925226926803589e-01 1.954200714826583862e-01 -1.350107789039611816e-01 1.938276439905166626e-01 1.755073964595794678e-01 1.241464540362358093e-01 -3.352253735065460205e-01 -1.404918730258941650e-01 -5.827361717820167542e-03 1.728986948728561401e-01 -3.332827389240264893e-01 1.286202222108840942e-01 1.802862584590911865e-01 -2.379251122474670410e-01 -2.410327196121215820e-01 -4.480559006333351135e-02 7.600057125091552734e-02 2.435898184776306152e-01 1.936438083648681641e-01 1.860505789518356323e-01 -1.474885493516921997e-01 -2.116202861070632935e-01 -1.455390155315399170e-01 2.172517031431198120e-01 2.671373263001441956e-02 -5.266899988055229187e-02 3.109036386013031006e-02 1.959104686975479126e-01
-1.323734670877456665e-01 -1.235106680542230606e-02 -8.785130083560943604e-02 1.130357161164283752e-01 1.343771517276763916e-01 2.652849256992340088e-01 5.934231728315353394e-02 -1.987301185727119446e-02 -2.395711392164230347e-01 9.373554028570652008e-03 -9.431609511375427246e-02 -1.207659021019935608e-01 4.278568029403686523e-01 4.582972079515457153e-02 -1.031663920730352402e-02 1.987939029932022095e-01 1.316836625337600708e-01 -1.313806418329477310e-02 -2.162040919065475464e-01 -3.750429023057222366e-03 5.223793536424636841e-02 -3.129141405224800110e-02 -1.174187287688255310e-03 4.693582952022552490e-01 -1.486741006374359131e-01 5.186273250728845596e-03 2.272409200668334961e-01 4.346053302288055420e-01 2.780104242265224457e-02 5.240612104535102844e-02 1.709979772567749023e-02 -9.481521695852279663e-02
-1.503717899322509766e-01 1.393675208091735840e-01 -6.797884404659271240e-02 2.965727448463439941e-01 5.118387192487716675e-02 2.897349298000335693e-01 -1.590850204229354858e-01 1.596661657094955444e-01 -2.000282853841781616e-01 1.150895506143569946e-01 -1.709642708301544189e-01 3.466325998306274414e-02 3.748219311237335205e-01 3.345209360122680664e-01 1.077822130173444748e-02 1.160437986254692078e-02 1.930180042982101440e-01 -1.064882148057222366e-02 -1.438032537698745728e-01 -3.531598746776580811e-01 6.542246788740158081e-02 4.099819809198379517e-03 -3.074088878929615021e-02 1.776722371578216553e-01 -1.728121489286422729e-01 4.103405028581619263e-02 1.374677717685699463e-01 3.543773433193564415e-03 -2.709406614303588867e-01 -1.414382457733154297e-01 4.472709074616432190e-02 1.619734019041061401e-01
2.822087407112121582e-01 1.203858926892280579e-01 -2.058185040950775146e-01 1.481835544109344482e-01 -3.739529848098754883e-02 1.086744517087936401e-01 2.036628313362598419e-02 2.069975137710571289e-01 -2.475350648164749146e-01 -7.469837367534637451e-02 -1.630141735076904297e-01 -2.109583318233489990e-01 9.465449256822466850e-04 3.017161786556243896e-01 4.099169746041297913e-02 2.167818099260330200e-01 2.774946577847003937e-02 -2.900679782032966614e-02 2.074455283582210541e-02 -1.483201235532760620e-01 1.879427731037139893e-01 -6.258974783122539520e-03 8.850226551294326782e-02 2.450831979513168335e-01 -1.448985487222671509e-01 2.015643119812011719e-01 -3.490563482046127319e-02 -1.221455633640289307e-02 -8.358635753393173218e-02 -5.002478957176208496e-01 1.944570690393447876e-01 -1.486454904079437256e-01
1.386391818523406982e-01 -9.162744507193565369e-03 -1.484042108058929443e-01 6.589488685131072998e-02 -3.286871127784252167e-03 2.090898454189300537e-01 -3.341156989336013794e-02 1.082221120595932007e-01 1.652551591396331787e-01 -2.457286976277828217e-02 5.829420313239097595e-02 -3.050730824470520020e-01 9.365619160234928131e-03 2.175314873456954956e-01 -1.257249712944030762e-01 4.132973253726959229e-01 9.253360331058502197e-02 -2.828017175197601318e-01 -3.757066093385219574e-03 -2.829148620367050171e-02 -1.345496773719787598e-01 1.962730735540390015e-01 -2.292426675558090210e-02 1.946710944175720215e-01 -2.667684853076934814e-01 1.852619349956512451e-01 -2.563686668872833252e-01 2.526465952396392822e-01 -1.029186025261878967e-01 -3.297572135925292969e-01 -1.275090966373682022e-02 -2.052852883934974670e-02
-1.880260929465293884e-02 -1.699181646108627319e-01 6.886490434408187866e-02 -1.916029155254364014e-01 -1.139188483357429504e-01 1.987271606922149658e-01 -5.507497489452362061e-02 2.934215366840362549e-01 7.106912881135940552e-02 9.763446450233459473e-02 -3.636789321899414062e-01 1.514668762683868408e-01 1.628413945436477661e-01 7.418262958526611328e-02 -1.666804254055023193e-01 -3.241964429616928101e-02 3.782871365547180176e-01 -4.536755755543708801e-02 -7.770899683237075806e-02 -9.317429363727569580e-02 -1.440004538744688034e-02 3.485982120037078857e-01 1.723810434341430664e-01 2.562375068664550781e-01 1.419715285301208496e-01 -4.425853490829467773e-02 2.670848928391933441e-02 3.655990064144134521e-01 8.273455500602722168e-02 -3.569898754358291626e-02 7.570169866085052490e-02 9.878186136484146118e-02
-2.424519360065460205e-01 -2.333678156137466431e-01 -3.052688539028167725e-01 1.415352895855903625e-02 -2.006737142801284790e-01 2.444069981575012207e-01 1.899914070963859558e-02 2.871165573596954346e-01 -1.408402621746063232e-01 2.043914794921875000e-01 -1.274839937686920166e-01 -2.385878236964344978e-03 2.716421484947204590e-01 -5.403215438127517700e-02 -9.274346381425857544e-02 2.915835976600646973e-01 6.216732412576675415e-02 -1.708560585975646973e-01 -2.353735715150833130e-01 -2.461111247539520264e-01 7.873708009719848633e-02 -7.193172350525856018e-03 1.811629906296730042e-02 1.232056990265846252e-01 -1.125859692692756653e-01 2.351772040128707886e-01 2.587082684040069580e-01 2.294599860906600952e-01 -2.977097872644662857e-03 -1.807120069861412048e-02 3.725000470876693726e-02 -4.784094914793968201e-02
1.190425083041191101e-01 2.647482156753540039e-01 3.282259404659271240e-01 -9.139077365398406982e-02 1.172496657818555832e-02 2.198457568883895874e-01 -5.498489364981651306e-02 -1.109733711928129196e-02 -1.160365417599678040e-01 3.440407812595367432e-01 -3.279800415039062500e-01 -2.567736990749835968e-02 -1.543146651238203049e-02 4.942782595753669739e-02 -3.237496614456176758e-01 2.358991652727127075e-01 1.502120494842529297e-01 -4.945795517414808273e-03 6.491152942180633545e-02 -1.687529832124710083e-01 2.750825583934783936e-01 -6.672188639640808105e-02 2.075704634189605713e-01 1.066363453865051270e-01 2.455414980649948120e-01 1.506438553333282471e-01 -2.652824111282825470e-02 7.689880579710006714e-02 1.776905497536063194e-03 -1.952355951070785522e-01 -1.494438052177429199e-01 -7.015214115381240845e-02
1.478961706161499023e-01 2.586385309696197510e-01 1.965562552213668823e-01 -3.056910820305347443e-03 -2.286569476127624512e-01 1.535542309284210205e-01 9.552337229251861572e-02 2.927926369011402130e-02 2.165057882666587830e-02 -6.375920493155717850e-03 -2.352897822856903076e-01 -7.138215005397796631e-03 2.606397569179534912e-01 1.986860036849975586e-01 -1.771178841590881348e-01 2.984544932842254639e-01 1.684419363737106323e-01 -2.012704610824584961e-01 -1.383561640977859497e-02 -9.958778508007526398e-03 1.405818760395050049e-01 3.377234339714050293e-01 2.616696618497371674e-02 -4.015899598598480225e-01 -3.090021386742591858e-02 1.327773928642272949e-01 -8.867681026458740234e-03 7.597211003303527832e-02 -2.572647333145141602e-01 -7.278371602296829224e-02 8.097237348556518555e-02 1.885225921869277954e-01
1.471862643957138062e-01 1.056123450398445129e-01 1.605592519044876099e-01 1.560457199811935425e-01 -1.257371716201305389e-02 5.419648438692092896e-02 -4.020939394831657410e-02 1.099819503724575043e-02 -9.630485624074935913e-02 1.603250801563262939e-01 -2.552172541618347168e-01 -8.788889646530151367e-02 4.971416592597961426e-01 2.271854877471923828e-01 -6.972759962081909180e-02 1.991100907325744629e-01 2.668319940567016602e-01 -1.476652920246124268e-01 -6.171965599060058594e-02 -7.609707862138748169e-02 2.553811073303222656e-01 3.543993234634399414e-01 8.266153931617736816e-02 -3.378731012344360352e-01 -1.633694581687450409e-02 1.110383495688438416e-01 3.439486399292945862e-02 1.129369512200355530e-01 -5.767963826656341553e-02 -4.315758496522903442e-02 -8.026693761348724365e-02 9.235897660255432129e-02
-1.153314262628555298e-01 -2.322635427117347717e-02 -1.095271110534667969e-01 1.046123951673507690e-01 1.746124178171157837e-01 2.784215509891510010e-01 1.162144690752029419e-01 1.073144301772117615e-01 -2.128799855709075928e-01 3.543521463871002197e-02 -2.456644922494888306e-01 1.990723609924316406e-01 8.953937888145446777e-02 -6.106544286012649536e-02 -1.937584280967712402e-01 1.916103810071945190e-01 4.151165194343775511e-04 -1.094213500618934631e-01 -4.847145080566406250e-01 -1.153220981359481812e-01 7.013083249330520630e-02 -8.788596093654632568e-02 5.188056081533432007e-02 -2.285954728722572327e-02 -1.463410258293151855e-01 -4.707236588001251221e-02 -1.700891256332397461e-01 -2.279613167047500610e-02 4.908666759729385376e-02 -4.706432223320007324e-01 -2.060924917459487915e-01 4.565743729472160339e-02
1.499153375625610352e-01 1.347783654928207397e-01 4.360375180840492249e-02 3.440651297569274902e-01 1.125493496656417847e-01 2.770358920097351074e-01 7.151192426681518555e-02 1.581601947546005249e-01 -6.962198019027709961e-02 3.044023178517818451e-02 -1.284059137105941772e-01 -1.775020956993103027e-01 1.874287128448486328e-01 3.432241380214691162e-01 -3.213639557361602783e-02 1.312979608774185181e-01 1.524746865034103394e-01 8.617947995662689209e-02 -2.700614631175994873e-01 -3.626950681209564209e-01 4.858550056815147400e-02 1.214941218495368958e-01 1.270359605550765991e-01 1.445936113595962524e-01 -1.155227497220039368e-01 -5.878360196948051453e-02 8.178009837865829468e-02 -5.036057159304618835e-02 -2.803993225097656250e-01 -1.966971755027770996e-01 2.461515218019485474e-01 3.616280853748321533e-02
1.344123631715774536e-01 1.575444787740707397e-01 1.440508849918842316e-02 -3.846161961555480957e-01 1.986950784921646118e-01 5.455160140991210938e-01 -1.578418612480163574e-01 7.823640853166580200e-02 4.560198262333869934e-02 -4.602057114243507385e-02 2.064429596066474915e-02 6.105148792266845703e-02 7.418307662010192871e-02 -1.271856725215911865e-01 -1.520344316959381104e-01 -4.849971830844879150e-02 1.695157140493392944e-01 -2.626667320728302002e-01 -7.392685860395431519e-02 -2.738966606557369232e-02 4.472775012254714966e-02 2.749295234680175781e-01 4.880769923329353333e-02 1.690483540296554565e-01 6.167403981089591980e-02 -2.980750426650047302e-02 -1.711009889841079712e-01 -1.988877356052398682e-02 -1.488813310861587524e-01 -2.563249766826629639e-01 -1.846869885921478271e-01 1.286265850067138672e-01
1.755429059267044067e-01 2.235839515924453735e-01 2.737741172313690186e-01 -3.082465566694736481e-02 -1.027530804276466370e-01 2.806828618049621582e-01 3.650547936558723450e-02 2.821420691907405853e-02 -2.730507552623748779e-01 2.023352086544036865e-01 -2.565703988075256348e-01 1.863512843847274780e-01 -3.810945898294448853e-02 1.946993172168731689e-01 -3.103896789252758026e-02 3.209702074527740479e-01 1.345027238130569458e-01 -4.170218110084533691e-02 2.423099577426910400e-01 -1.888955831527709961e-01 2.212114334106445312e-01 1.408334262669086456e-02 -2.380276843905448914e-02 1.326539069414138794e-01 1.849670410156250000e-01 1.724400073289871216e-01 7.496568560600280762e-02 -6.283193081617355347e-02 -1.344801336526870728e-01 -2.731987833976745605e-01 -2.110740095376968384e-01 -1.062573492527008057e-02
-1.148646138608455658e-02 3.931469749659299850e-03 -4.728421196341514587e-02 -2.573350677266716957e-03 -5.466574430465698242e-02 5.380955338478088379e-01 -1.946155875921249390e-01 3.254670202732086182e-01 3.846722096204757690e-02 -1.191112622618675232e-01 -1.710270792245864868e-01 -9.104374051094055176e-02 1.466409265995025635e-01 2.861500084400177002e-01 5.430786684155464172e-02 2.991680800914764404e-01 2.487462311983108521e-01 1.139763519167900085e-01 -4.187008738517761230e-02 9.049060195684432983e-02 1.099328845739364624e-01 -1.094092875719070435e-01 8.521299809217453003e-02 -7.759692519903182983e-02 -2.313823103904724121e-01 -1.461066305637359619e-01 2.568633854389190674e-01 1.025846004486083984e-01 -5.159826576709747314e-02 -1.570447981357574463e-01 6.401846557855606079e-02 8.527678996324539185e-02
1.208324823528528214e-02 1.496639698743820190e-01 -1.192554906010627747e-01 -1.687773168087005615e-01 1.744341999292373657e-01 2.159538269042968750e-01 5.973754823207855225e-02 -2.444778382778167725e-01 -3.752036988735198975e-01 1.357629597187042236e-01 -7.997989654541015625e-03 1.002676263451576233e-01 1.824334263801574707e-01 1.267428100109100342e-01 -1.678702384233474731e-01 2.599746584892272949e-01 2.261878103017807007e-01 -2.663357555866241455e-01 -2.052001208066940308e-01 2.936061620712280273e-01 1.840386986732482910e-01 -2.500460483133792877e-02 -8.302493020892143250e-03 8.557373285293579102e-02 -6.840654462575912476e-02 4.606772214174270630e-02 2.718112897127866745e-03 -4.854965582489967346e-02 -1.721740216016769409e-01 -2.513422966003417969e-01 -1.361163705587387085e-01 -2.590378224849700928e-01
7.048841565847396851e-02 2.256255447864532471e-01 -1.115478202700614929e-02 -3.859164565801620483e-02 1.072030793875455856e-02 2.725955247879028320e-01 3.916369751095771790e-02 6.838255375623703003e-02 5.414608120918273926e-02 -9.535488486289978027e-02 1.362616568803787231e-01 -1.321306973695755005e-01 6.953929364681243896e-02 -1.279122531414031982e-01 -1.628867387771606445e-01 2.276141196489334106e-01 1.806418411433696747e-02 1.009201724082231522e-02 -1.725478768348693848e-01 -1.245048269629478455e-01 3.778275474905967712e-02 -7.743970304727554321e-02 5.095571875572204590e-01 2.866414189338684082e-01 -1.252144426107406616e-01 -5.365046113729476929e-02 1.980399340391159058e-01 4.069391489028930664e-01 6.004434544593095779e-03 -2.796442806720733643e-01 1.262677609920501709e-01 -4.236210510134696960e-02
-1.048897355794906616e-01 -1.925130039453506470e-01 -2.138014286756515503e-01 9.171882271766662598e-02 -8.717925846576690674e-02 3.809834420680999756e-01 -1.117711290717124939e-01 8.224269002676010132e-02 -1.258002035319805145e-02 6.873628497123718262e-02 -2.831313014030456543e-01 -1.367372572422027588e-01 -3.244440630078315735e-02 1.971183121204376221e-01 -3.728379681706428528e-02 6.715812534093856812e-02 1.568662375211715698e-01 -1.126469299197196960e-01 -3.087204694747924805e-01 -8.766166120767593384e-02 2.919407188892364502e-01 4.328651353716850281e-02 5.831952020525932312e-02 1.017737612128257751e-01 1.868203580379486084e-01 1.700265854597091675e-01 4.926935071125626564e-04 1.631983667612075806e-01 2.269341610372066498e-02 -1.590191572904586792e-01 1.794008314609527588e-01 -4.320573210716247559e-01
1.124799018725752831e-03 2.623284980654716492e-02 -1.908893585205078125e-01 3.375814110040664673e-02 6.568704545497894287e-02 2.366932034492492676e-01 4.941925033926963806e-02 2.455011568963527679e-02 8.319914340972900391e-02 8.421850949525833130e-02 -2.221160531044006348e-01 5.785368010401725769e-02 -2.216065116226673126e-02 -1.088560298085212708e-01 9.944857656955718994e-02 2.980781495571136475e-01 5.942075327038764954e-02 -1.837515234947204590e-01 -3.615477383136749268e-01 -3.027597069740295410e-01 2.404826432466506958e-01 -6.868392694741487503e-03 1.592196226119995117e-01 -1.472086161375045776e-01 -1.869086623191833496e-01 5.232350900769233704e-02 1.955044642090797424e-02 7.359871268272399902e-02 -1.510144770145416260e-01 -5.343228578567504883e-01 -1.579360663890838623e-02 6.298121809959411621e-02
-1.207809597253799438e-01 3.126405552029609680e-02 -6.315027922391891479e-02 -1.187833994626998901e-01 2.376850694417953491e-01 3.781165182590484619e-01 1.809206902980804443e-01 1.239189505577087402e-01 -3.045959770679473877e-01 -5.478838086128234863e-02 -1.025826632976531982e-01 1.921111345291137695e-01 4.363717138767242432e-02 8.287546783685684204e-02 -2.582376599311828613e-01 1.554305851459503174e-01 1.004911884665489197e-01 -2.669450342655181885e-01 -2.814363539218902588e-01 -2.128039486706256866e-02 1.721147745847702026e-01 4.204412549734115601e-02 -1.738422662019729614e-01 -6.639946252107620239e-02 3.010328710079193115e-01 -7.402534037828445435e-02 -2.134835422039031982e-01 1.744441688060760498e-01 1.298099160194396973e-01 -2.413261234760284424e-01 3.570658713579177856e-02 -2.110228873789310455e-02
2.957100868225097656e-01 1.425519585609436035e-01 1.005163416266441345e-01 -1.379036754369735718e-01 1.848443001508712769e-01 2.814022600650787354e-01 -5.667123571038246155e-02 4.972059652209281921e-02 -1.348938345909118652e-01 -1.353613734245300293e-01 6.655786931514739990e-02 -9.442641586065292358e-02 2.849918007850646973e-01 1.707076430320739746e-01 2.701753051951527596e-03 2.818680107593536377e-01 5.257093906402587891e-02 -8.559042587876319885e-03 -3.186994493007659912e-01 8.497194945812225342e-02 1.624316275119781494e-01 -1.027679666876792908e-01 -2.141432911157608032e-01 3.489784300327301025e-01 3.034673631191253662e-02 4.049759358167648315e-03 -1.864184439182281494e-02 3.642537593841552734e-01 -2.073727250099182129e-01 3.969549387693405151e-02 8.846522122621536255e-02 4.249014332890510559e-02
-6.546700000762939453e-02 -1.940919202752411366e-03 -1.594252586364746094e-01 -2.465012669563293457e-01 -9.818845242261886597e-02 2.660602331161499023e-01 -1.049876138567924500e-01 1.599280685186386108e-01 -1.011031717061996460e-01 5.920394510030746460e-02 1.790706217288970947e-01 -1.008923873305320740e-01 3.584207594394683838e-01 4.438348487019538879e-02 -1.753997057676315308e-01 2.868604958057403564e-01 -1.148357018828392029e-01 -8.121402561664581299e-02 8.812357485294342041e-02 1.830567717552185059e-01 2.684686183929443359e-01 3.501875326037406921e-02 -3.864419460296630859e-02 3.390541076660156250e-01 -2.305648662149906158e-02 8.181346207857131958e-02 -7.509127724915742874e-03 -1.618326902389526367e-01 -2.552975118160247803e-01 -2.673765420913696289e-01 -3.174976631999015808e-02 2.666142880916595459e-01
[truncated: 3,263,041 more chars]
