# Supplementary material for: The Language of Innovation
Source: PLoS One. 2020 Apr 30;15(4):e0230107. doi: 10.1371/journal.pone.0230107 (PMC7194493; doi:10.1371/journal.pone.0230107)
Supplement: S4 File — (GZ) [file pone.0230107.s004.tar.gz › 1982-1986/V2Run_20_VS_4500_embeddings1982-1986ED32.txt]

3.086420297622680664e-01 5.954456701874732971e-02 3.638463467359542847e-02 1.480307281017303467e-01 1.804412528872489929e-02 2.242266088724136353e-01 -1.470738835632801056e-02 1.597903519868850708e-01 -2.712914049625396729e-01 4.740652814507484436e-02 -3.097099997103214264e-02 -1.188044771552085876e-01 2.471030354499816895e-01 2.881835773587226868e-02 6.317398045212030411e-03 -6.255220621824264526e-02 2.923313081264495850e-01 3.297497332096099854e-01 -1.890388429164886475e-01 1.241310089826583862e-01 1.823286861181259155e-01 -3.933352828025817871e-01 6.646282970905303955e-02 -2.398894727230072021e-01 -1.785413362085819244e-02 -1.596343070268630981e-01 -1.194982156157493591e-01 -1.871485859155654907e-01 -1.104936972260475159e-01 -9.103507548570632935e-02 -2.265942990779876709e-01 -5.135352537035942078e-02
2.126426547765731812e-01 -3.091057837009429932e-01 -1.649441868066787720e-01 1.841371506452560425e-01 4.189835116267204285e-02 3.756532445549964905e-02 -6.320543587207794189e-02 4.151137545704841614e-03 -2.296871989965438843e-01 1.772714257240295410e-01 5.536355450749397278e-02 1.338316053152084351e-01 1.484427452087402344e-01 1.266271173954010010e-01 -3.218782320618629456e-02 -1.914081871509552002e-01 2.070358991622924805e-01 3.085669875144958496e-01 -9.152873605489730835e-02 -1.963400095701217651e-01 -2.327874749898910522e-01 -9.141846746206283569e-02 -1.989744305610656738e-01 -3.238782659173011780e-02 1.575929671525955200e-02 1.963181495666503906e-01 9.315291792154312134e-02 -9.895227849483489990e-02 -2.420691549777984619e-01 -2.853511646389961243e-02 -2.040981650352478027e-01 -4.043847322463989258e-01
1.281008124351501465e-01 -3.894350025802850723e-03 8.033339679241180420e-02 1.597004681825637817e-01 -2.610370218753814697e-01 2.950106859207153320e-01 -4.994794726371765137e-02 -1.343987602740526199e-02 -7.108525186777114868e-02 1.403852403163909912e-01 -2.058942615985870361e-01 1.710634529590606689e-01 -8.804795891046524048e-02 2.355726249516010284e-02 -1.572673022747039795e-01 -1.450237035751342773e-01 3.167330920696258545e-01 1.299908757209777832e-01 -1.731441020965576172e-01 -7.673144340515136719e-03 -2.238478809595108032e-01 -1.350961923599243164e-01 -2.579454183578491211e-01 1.730467379093170166e-01 1.944372355937957764e-01 8.499446511268615723e-02 -1.962871402502059937e-01 -7.182343304157257080e-02 -2.026553303003311157e-01 4.888541251420974731e-02 -4.368913769721984863e-01 -9.020221978425979614e-02
2.003909349441528320e-01 -8.622698485851287842e-02 -1.475034207105636597e-01 8.765641599893569946e-02 -9.207531064748764038e-02 -2.220878005027770996e-01 -2.667205035686492920e-02 -1.374959498643875122e-01 -1.871420741081237793e-01 1.166668534278869629e-01 -3.955410420894622803e-01 3.315641880035400391e-01 2.832433283329010010e-01 -1.894589327275753021e-02 -1.255759596824645996e-01 -7.791750133037567139e-02 1.367171853780746460e-01 1.502793729305267334e-01 -3.544164597988128662e-01 7.673571258783340454e-02 1.154830753803253174e-01 -5.378817021846771240e-02 -3.408765792846679688e-01 1.051221787929534912e-01 -2.401824481785297394e-02 -4.680914431810379028e-02 -1.088689118623733521e-01 1.360758543014526367e-01 -7.013935595750808716e-02 4.318138584494590759e-02 -2.681883573532104492e-01 -2.224626019597053528e-03
2.667244970798492432e-01 -1.683842986822128296e-01 -2.072683870792388916e-01 1.216980889439582825e-01 -1.272620856761932373e-01 -1.176115572452545166e-01 -2.727781236171722412e-01 -1.774064451456069946e-01 -4.044174551963806152e-01 1.837477982044219971e-01 6.273598968982696533e-02 1.183181703090667725e-01 2.529003098607063293e-02 5.552450567483901978e-02 4.419040679931640625e-02 -8.948172628879547119e-02 2.675506770610809326e-01 -3.818902745842933655e-02 -2.324333488941192627e-01 6.735295802354812622e-02 3.793470968957990408e-04 -2.709533870220184326e-01 -2.241513133049011230e-01 1.642303764820098877e-01 -1.252550482749938965e-01 -3.477204144001007080e-01 -2.433352172374725342e-02 -2.094928622245788574e-01 2.797677181661128998e-03 7.681708782911300659e-02 -9.300184249877929688e-02 -4.531459882855415344e-03
-1.362062245607376099e-02 -3.052305877208709717e-01 -1.260500550270080566e-01 -5.927108600735664368e-02 -7.788658887147903442e-02 -6.099741533398628235e-02 -1.979161798954010010e-01 -1.735720410943031311e-02 -3.099821805953979492e-01 3.090339303016662598e-01 -7.710323203355073929e-03 1.031849384307861328e-01 2.180853039026260376e-01 1.350256204605102539e-01 -3.593599200248718262e-01 -3.285089731216430664e-01 2.222422659397125244e-01 1.965261623263359070e-02 -2.637772262096405029e-01 -1.392010152339935303e-01 4.622114822268486023e-02 5.344971083104610443e-03 -1.777835935354232788e-01 -3.273257017135620117e-01 1.097049750387668610e-02 -7.300166040658950806e-02 9.158765524625778198e-02 4.219305515289306641e-02 -5.059320107102394104e-02 -2.255481667816638947e-02 -1.857576370239257812e-01 -1.471383147872984409e-04
1.276687085628509521e-01 4.615148156881332397e-02 2.599842473864555359e-02 -3.208358213305473328e-02 -3.009580969810485840e-01 1.807093173265457153e-01 -1.449480503797531128e-01 -1.238890364766120911e-01 -4.711300134658813477e-01 1.445650458335876465e-01 -5.379312112927436829e-02 -3.964634984731674194e-02 3.668208718299865723e-01 3.185243904590606689e-01 -3.228497207164764404e-01 7.253756374120712280e-02 1.530660688877105713e-01 3.442158401012420654e-01 -1.895979344844818115e-01 7.650201022624969482e-02 -8.816301822662353516e-02 2.511230669915676117e-02 -6.663756072521209717e-02 4.747587069869041443e-02 -2.930097281932830811e-02 4.337480291724205017e-02 1.380934417247772217e-01 4.399910941720008850e-02 3.494628146290779114e-02 -4.671239852905273438e-02 -2.734842710196971893e-03 3.834490850567817688e-02
6.015717051923274994e-03 -2.942720949649810791e-01 1.563068926334381104e-01 1.684910058975219727e-01 -9.863913059234619141e-02 1.322599649429321289e-01 -4.101336374878883362e-02 -8.014203608036041260e-02 -9.846848994493484497e-02 3.213844597339630127e-01 2.687949538230895996e-01 -9.946106374263763428e-02 3.299137651920318604e-01 -5.024124309420585632e-02 2.956287004053592682e-02 -4.282657057046890259e-02 6.564902514219284058e-02 1.149660795927047729e-01 -1.780540496110916138e-01 1.730594933032989502e-01 1.453718245029449463e-01 -1.891604661941528320e-01 -3.513202816247940063e-02 -4.741148278117179871e-02 -2.588108777999877930e-01 -1.863771528005599976e-01 -1.348466053605079651e-02 3.913187682628631592e-01 1.337644755840301514e-01 -1.444141417741775513e-01 -2.827289402484893799e-01 5.219916626811027527e-02
1.263535916805267334e-01 -2.159738242626190186e-01 -2.472190931439399719e-02 -1.617691218852996826e-01 -1.056334301829338074e-01 -4.310202598571777344e-02 -1.769945174455642700e-01 1.308676600456237793e-01 -2.183771729469299316e-01 7.944265007972717285e-02 2.547616511583328247e-02 1.769247502088546753e-01 1.386042833328247070e-01 1.563100367784500122e-01 -2.026332020759582520e-01 9.125441312789916992e-02 1.747675538063049316e-01 -9.302455186843872070e-02 -3.419049084186553955e-01 -2.735815048217773438e-01 -3.239443153142929077e-02 -9.822501242160797119e-02 -1.715681552886962891e-01 -1.801436096429824829e-01 -1.313117146492004395e-01 1.384516526013612747e-02 2.279262691736221313e-01 -1.209850832819938660e-01 -1.521768420934677124e-01 -3.157927840948104858e-02 -5.067328214645385742e-01 -4.091469570994377136e-02
2.542842924594879150e-01 -1.134329289197921753e-01 -1.681877672672271729e-02 -6.105041131377220154e-02 2.896742522716522217e-01 -3.435182943940162659e-02 -1.639030128717422485e-01 9.114657528698444366e-03 -2.580146789550781250e-01 1.907364726066589355e-01 8.609776943922042847e-02 7.488604635000228882e-02 1.897428929805755615e-01 -3.198214247822761536e-02 -3.266552090644836426e-01 -1.820925623178482056e-01 3.279533088207244873e-01 1.982682198286056519e-01 -2.287427634000778198e-01 -3.065227568149566650e-01 -1.937984488904476166e-02 -2.909897565841674805e-01 6.098491325974464417e-02 -1.271540019661188126e-02 -9.350924938917160034e-02 2.454683482646942139e-01 -3.570897132158279419e-02 -1.555383391678333282e-02 7.747019827365875244e-02 -1.109511554241180420e-01 -1.849446445703506470e-01 9.196785092353820801e-02
1.498923543840646744e-02 2.145200036466121674e-02 -1.280182898044586182e-01 1.375928968191146851e-01 -2.907445132732391357e-01 9.661980718374252319e-02 1.577336192131042480e-01 -6.237087026238441467e-02 -1.483950465917587280e-01 3.186699748039245605e-01 -1.112483348697423935e-02 1.959798485040664673e-01 3.303139507770538330e-01 -3.195610642433166504e-02 -1.444723308086395264e-01 -1.808398663997650146e-01 2.092437893152236938e-01 -3.316235542297363281e-02 -3.295797109603881836e-01 5.326267331838607788e-02 6.863085180521011353e-02 -1.444063782691955566e-01 -3.041056096553802490e-01 1.159630939364433289e-01 2.336243242025375366e-01 1.193191763013601303e-02 -1.626778990030288696e-01 -2.069215476512908936e-01 6.145990267395973206e-02 -8.637500554323196411e-02 -1.546311378479003906e-01 -2.618470788002014160e-01
1.083236560225486755e-01 -6.921397894620895386e-02 1.973918229341506958e-01 9.501103311777114868e-02 7.625675946474075317e-02 2.757534198462963104e-02 -1.350933462381362915e-01 -1.319557130336761475e-01 1.344877481460571289e-01 2.840898036956787109e-01 -1.426960974931716919e-01 1.781887114048004150e-01 1.344183385372161865e-01 2.455454766750335693e-01 -1.740655153989791870e-01 -7.878247648477554321e-02 7.700250297784805298e-02 1.764129549264907837e-01 -3.624003231525421143e-01 1.904141455888748169e-01 1.816121488809585571e-01 3.865442425012588501e-02 -8.088006637990474701e-03 -3.354010581970214844e-01 -2.153455018997192383e-01 -1.634463518857955933e-01 1.165808439254760742e-01 2.639511525630950928e-01 8.096913993358612061e-02 -1.722529903054237366e-02 -2.878337204456329346e-01 -1.724632531404495239e-01
4.060559570789337158e-01 -2.315161563456058502e-02 -5.795859172940254211e-02 1.843955367803573608e-02 2.335870265960693359e-01 8.953494578599929810e-02 -1.664415448904037476e-01 -3.045746684074401855e-01 -9.528224915266036987e-02 1.539482176303863525e-01 -1.164565011858940125e-01 -3.769335453398525715e-04 1.512658745050430298e-01 2.876855731010437012e-01 -2.271807789802551270e-01 -1.374710351228713989e-01 3.392323851585388184e-01 1.780074536800384521e-01 -1.647398024797439575e-01 -2.709097266197204590e-01 -1.158113107085227966e-01 -2.593873143196105957e-01 -2.189007401466369629e-01 -2.888222970068454742e-02 1.431463658809661865e-02 2.552348002791404724e-02 1.313113886862993240e-02 -1.110091060400009155e-01 -3.606378566473722458e-03 1.205782517790794373e-01 -6.601371616125106812e-02 -1.278155446052551270e-01
1.209854111075401306e-01 -2.999002486467361450e-02 -1.896802037954330444e-01 2.004385888576507568e-01 -2.058649510145187378e-01 1.933781653642654419e-01 -1.319462507963180542e-01 -1.998803950846195221e-02 -4.781968146562576294e-02 3.241706490516662598e-01 9.157370775938034058e-02 2.130891978740692139e-01 6.169565394520759583e-02 2.897580526769161224e-02 -2.563892602920532227e-01 -3.576537668704986572e-01 7.163037359714508057e-02 8.236458152532577515e-02 -1.962897479534149170e-01 -2.694027125835418701e-01 2.795824706554412842e-01 -9.466841071844100952e-02 -2.330774366855621338e-01 -3.397897258400917053e-02 -2.253413796424865723e-01 -1.504845023155212402e-01 1.084486693143844604e-01 -3.542125597596168518e-02 1.437950730323791504e-01 -8.820193260908126831e-02 -2.648888528347015381e-01 -2.381657809019088745e-02
3.329209685325622559e-01 -1.396969109773635864e-01 -3.347395220771431923e-03 -2.241935729980468750e-01 -1.071973592042922974e-01 2.016020566225051880e-01 -1.603445708751678467e-01 1.086918711662292480e-01 -1.677201092243194580e-01 9.871907532215118408e-02 -1.824517846107482910e-01 8.383487910032272339e-02 2.243751585483551025e-01 7.901564240455627441e-03 -1.129732653498649597e-01 -2.399031370878219604e-01 6.307551264762878418e-02 1.202033683657646179e-01 -2.504057884216308594e-01 -3.668048884719610214e-03 2.076794654130935669e-01 -6.030670553445816040e-02 -2.886619567871093750e-01 -6.774158775806427002e-02 1.903489083051681519e-01 -1.717976182699203491e-01 -3.561402857303619385e-01 -2.774667739868164062e-01 -1.416399478912353516e-01 -1.376512227579951286e-03 -9.051784873008728027e-02 -1.309415400028228760e-01
9.573223441839218140e-02 1.103637740015983582e-01 2.177813947200775146e-01 1.717704385519027710e-01 -8.015034347772598267e-02 -5.776233971118927002e-02 -2.341803312301635742e-01 4.189472272992134094e-02 2.134481221437454224e-01 4.141740202903747559e-01 1.855190396308898926e-01 -1.252251118421554565e-02 2.284295707941055298e-01 -5.249978974461555481e-03 -2.645464241504669189e-01 1.162670459598302841e-02 3.408485949039459229e-01 1.887735128402709961e-01 5.397038534283638000e-02 1.152227371931076050e-01 1.127603203058242798e-01 -4.270172417163848877e-01 -3.162137418985366821e-02 -3.611892927438020706e-03 -3.711456432938575745e-02 -1.836785972118377686e-01 -6.363117694854736328e-02 6.441944837570190430e-02 -2.508096583187580109e-02 6.625431776046752930e-02 2.017280906438827515e-01 9.089738875627517700e-02
-1.553121656179428101e-01 -2.221767753362655640e-01 -1.028560250997543335e-01 -1.195417866110801697e-01 -1.028885990381240845e-01 3.273021578788757324e-01 -1.552688926458358765e-01 1.658493727445602417e-01 1.282498091459274292e-01 3.907459974288940430e-01 -2.389981970191001892e-02 3.037138581275939941e-01 5.539803951978683472e-02 3.521062061190605164e-02 -1.426746994256973267e-01 -3.040060773491859436e-02 3.037273287773132324e-01 5.390790104866027832e-02 -5.394701659679412842e-02 -9.308227896690368652e-02 1.863428652286529541e-01 -2.635107338428497314e-01 -1.236038953065872192e-01 -9.163165464997291565e-03 -1.604011282324790955e-02 -1.339456886053085327e-01 -3.894089534878730774e-02 -3.450890481472015381e-01 -4.152794554829597473e-02 1.807718165218830109e-02 -5.887904390692710876e-02 -2.724190354347229004e-01
1.917262524366378784e-01 1.269555687904357910e-01 -2.279214411973953247e-01 -9.795325249433517456e-02 2.558192424476146698e-02 6.827543489634990692e-03 -1.629840731620788574e-01 -8.377714082598686218e-03 -1.023616343736648560e-01 1.087366789579391479e-01 9.142952412366867065e-02 -2.426731772720813751e-02 3.683499097824096680e-01 1.489546597003936768e-01 -2.383840233087539673e-01 -9.145998954772949219e-02 4.873902797698974609e-01 4.765247926115989685e-02 -2.721976935863494873e-01 -2.781775593757629395e-01 1.017283089458942413e-02 -1.902167499065399170e-01 -1.801055073738098145e-01 -2.186795137822628021e-02 3.223276510834693909e-02 1.748352050781250000e-01 -1.178922429680824280e-01 9.217238426208496094e-02 -1.657265424728393555e-02 -2.554162442684173584e-01 -1.248332560062408447e-01 -9.133240580558776855e-02
8.559679239988327026e-02 1.547368019819259644e-01 -1.442745625972747803e-01 9.334239363670349121e-02 -1.343140155076980591e-01 4.533377289772033691e-02 -3.418981730937957764e-01 -4.053352400660514832e-02 -2.716094851493835449e-01 1.395464986562728882e-01 -2.832899987697601318e-01 1.353679597377777100e-01 1.695303320884704590e-01 4.171463474631309509e-02 -1.278926283121109009e-01 -2.850227653980255127e-01 1.304778158664703369e-01 -3.017805144190788269e-02 -4.188300073146820068e-01 -1.424478590488433838e-01 1.588975489139556885e-01 -2.459721714258193970e-01 6.201685965061187744e-02 -2.139478474855422974e-01 -1.708757281303405762e-01 -3.831848874688148499e-02 -2.295338511466979980e-01 -6.516621261835098267e-02 -3.533903136849403381e-02 -1.855061575770378113e-02 -2.005223631858825684e-01 -4.748055711388587952e-02
-1.936801224946975708e-01 -3.732365667819976807e-01 2.155143581330776215e-02 2.137547433376312256e-01 1.508498787879943848e-01 3.866002261638641357e-01 -7.839936763048171997e-02 1.198776960372924805e-01 -4.819898307323455811e-02 1.483165770769119263e-01 1.529960483312606812e-01 1.021079439669847488e-02 2.305281162261962891e-01 -1.530995815992355347e-01 -1.200050562620162964e-01 -7.864359766244888306e-02 1.658022254705429077e-01 2.209213525056838989e-01 -4.416712820529937744e-01 -8.450050838291645050e-03 7.646082341670989990e-02 -1.458359211683273315e-01 -3.164712339639663696e-02 -1.408029347658157349e-01 1.496005952358245850e-01 4.976376518607139587e-02 1.528778672218322754e-01 -6.630829721689224243e-02 -1.011953130364418030e-01 1.459039449691772461e-01 -1.600745320320129395e-01 -1.006593406200408936e-01
5.101798847317695618e-02 -7.344011962413787842e-02 -1.198446564376354218e-02 2.748839929699897766e-02 -1.893279701471328735e-01 2.933993637561798096e-01 -2.078032642602920532e-01 -1.732067316770553589e-01 -2.166033536195755005e-01 1.508724689483642578e-01 -7.055406272411346436e-02 1.316101253032684326e-01 2.716046571731567383e-01 3.396702110767364502e-01 -2.070925235748291016e-01 -1.415730714797973633e-01 -8.519693277776241302e-03 2.622407376766204834e-01 4.393039643764495850e-02 5.403319746255874634e-02 -1.719712466001510620e-01 -2.240593880414962769e-01 -3.365782201290130615e-01 1.166472882032394409e-01 -2.438728660345077515e-01 -5.998804792761802673e-02 9.426890313625335693e-02 -1.221232041716575623e-01 5.775732174515724182e-02 -1.124366149306297302e-01 -2.600786983966827393e-01 -3.297046944499015808e-02
1.495328545570373535e-01 -3.443202748894691467e-02 -1.287810653448104858e-01 3.977142274379730225e-02 -9.519699215888977051e-02 -2.429753988981246948e-01 -1.921835094690322876e-01 -7.987415418028831482e-03 -1.119141578674316406e-01 2.819200754165649414e-01 7.710095494985580444e-02 2.282958477735519409e-01 1.408691238611936569e-02 1.159807294607162476e-01 4.948887228965759277e-02 -3.709571957588195801e-01 2.548632025718688965e-01 2.769469022750854492e-01 -2.428124994039535522e-01 -1.798043847084045410e-01 2.196578085422515869e-01 -1.352376639842987061e-01 -3.097311258316040039e-01 -1.796083748340606689e-01 1.581001132726669312e-01 1.205714717507362366e-01 -4.335694015026092529e-02 -1.551671773195266724e-01 -1.546815335750579834e-01 8.616481721401214600e-02 6.224782019853591919e-02 1.450017094612121582e-01
-1.373161226511001587e-01 -3.206102550029754639e-01 -8.239658921957015991e-02 -6.439577788114547729e-03 1.218202561140060425e-01 5.493100732564926147e-03 -1.394275724887847900e-01 9.640286117792129517e-02 -1.829274445772171021e-01 4.295727312564849854e-01 -1.696391701698303223e-01 1.245431900024414062e-01 1.751876473426818848e-01 -9.103436022996902466e-02 -1.074393168091773987e-01 8.633603155612945557e-02 1.557605415582656860e-01 -3.465820103883743286e-02 -3.730849921703338623e-01 -2.977889180183410645e-01 1.219761744141578674e-01 -2.556609809398651123e-01 -2.912542819976806641e-01 -7.606890797615051270e-02 2.900861948728561401e-02 1.008988469839096069e-01 1.245481800287961960e-02 -1.739991307258605957e-01 -1.381170749664306641e-01 5.243400484323501587e-02 -5.816744640469551086e-02 1.296480000019073486e-01
1.563009172677993774e-01 9.721092134714126587e-02 -1.391198933124542236e-01 1.499652415513992310e-01 -2.158643752336502075e-01 1.056039780378341675e-01 -1.244838535785675049e-01 -8.654169738292694092e-02 -1.557184159755706787e-01 3.674075603485107422e-01 -1.837306469678878784e-01 2.876532375812530518e-01 9.360073506832122803e-02 -2.148789316415786743e-01 -9.454914182424545288e-02 -1.017093583941459656e-01 1.196578890085220337e-01 1.045137792825698853e-01 -1.931524872779846191e-01 1.487052738666534424e-01 -1.857566535472869873e-01 -1.996431499719619751e-01 -1.934761106967926025e-01 -1.561351865530014038e-01 1.180319413542747498e-01 2.666426450014114380e-02 -2.567196488380432129e-01 -2.617499828338623047e-01 1.269536018371582031e-01 -1.082020252943038940e-02 -3.243928253650665283e-01 4.714263603091239929e-02
1.268194913864135742e-01 -1.470240801572799683e-01 -2.725790143013000488e-01 1.127967834472656250e-01 -1.270443350076675415e-01 -5.602973699569702148e-02 1.233861520886421204e-01 -1.266909530386328697e-03 -1.392169296741485596e-01 3.298418968915939331e-02 -2.214358150959014893e-01 9.960784576833248138e-03 3.710304498672485352e-01 -8.026064187288284302e-02 -1.439311951398849487e-01 -7.186393439769744873e-02 1.559941023588180542e-01 8.945604413747787476e-02 -1.879513561725616455e-01 -9.811636060476303101e-02 2.159504592418670654e-01 -3.173684179782867432e-01 -4.775609672069549561e-01 -1.589004397392272949e-01 -1.388006955385208130e-01 -2.299245148897171021e-01 -1.348973363637924194e-01 -1.209794655442237854e-01 2.697826130315661430e-03 3.305284306406974792e-02 -1.148663088679313660e-01 6.297811120748519897e-02
2.335797697305679321e-01 -1.401778161525726318e-01 -1.046280339360237122e-01 2.423282712697982788e-02 1.680891215801239014e-01 9.836143255233764648e-02 -7.445020228624343872e-02 2.862815856933593750e-01 1.431423574686050415e-01 3.132570981979370117e-01 -2.251076977699995041e-03 5.009119957685470581e-02 3.549294471740722656e-01 -6.820554286241531372e-02 1.846018433570861816e-01 1.285898834466934204e-01 1.088003441691398621e-01 -4.378511756658554077e-02 -2.932351231575012207e-01 -1.835001111030578613e-01 -4.114075601100921631e-01 -3.324380517005920410e-01 -9.147569537162780762e-02 -3.072606958448886871e-02 -4.414357990026473999e-02 -3.721978981047868729e-03 -1.502939313650131226e-02 -5.004855617880821228e-02 -4.367659613490104675e-02 9.578290581703186035e-02 -2.194107919931411743e-01 6.341301836073398590e-03
-5.366815254092216492e-02 -3.298369795083999634e-02 -1.815161406993865967e-01 -7.541290670633316040e-02 2.012623697519302368e-01 1.656483411788940430e-01 3.471602499485015869e-02 1.957987546920776367e-01 -2.585675418376922607e-01 3.686938881874084473e-01 -7.437290251255035400e-02 1.102636456489562988e-01 6.280391663312911987e-02 -2.128990441560745239e-01 -8.165889233350753784e-02 -1.446506679058074951e-01 1.972613483667373657e-01 5.851880088448524475e-02 -4.988691806793212891e-01 1.229879856109619141e-01 8.519275486469268799e-02 -2.464483976364135742e-01 -2.026135027408599854e-01 -8.658292144536972046e-02 3.965481743216514587e-02 -3.001050092279911041e-02 1.892546564340591431e-01 -9.621754288673400879e-02 1.040321812033653259e-01 1.963989287614822388e-01 1.387057173997163773e-02 -1.804220825433731079e-01
1.925424486398696899e-01 -5.236288532614707947e-02 -1.290471404790878296e-01 2.055860683321952820e-02 -2.621112167835235596e-01 2.662889659404754639e-01 7.934608496725559235e-03 1.157225370407104492e-01 7.513945922255516052e-03 3.059572773054242134e-03 -1.778915226459503174e-01 2.386219948530197144e-01 -1.041620224714279175e-01 -3.563821688294410706e-02 -2.049027979373931885e-01 -8.960340172052383423e-02 1.629224419593811035e-01 1.491167396306991577e-01 -4.285230338573455811e-01 2.695982158184051514e-02 -1.201994791626930237e-01 -2.432564496994018555e-01 -3.960799276828765869e-01 -3.496989235281944275e-02 1.319269686937332153e-01 -6.379738450050354004e-02 -2.177566736936569214e-01 -5.547038465738296509e-02 -1.499583944678306580e-03 -1.624391525983810425e-01 -2.571983039379119873e-01 9.942865371704101562e-02
2.777895703911781311e-02 1.143852435052394867e-02 -2.279238253831863403e-01 2.388129383325576782e-01 -1.134711951017379761e-01 -4.771972075104713440e-02 -8.399488031864166260e-02 6.125758960843086243e-02 -2.101427912712097168e-01 2.610550634562969208e-02 -1.790926605463027954e-01 -2.036209776997566223e-02 4.018364846706390381e-01 1.782712191343307495e-01 -2.771267592906951904e-01 -1.693424284458160400e-01 1.571422964334487915e-01 -7.111904770135879517e-02 -4.240729808807373047e-01 4.353358224034309387e-02 6.721210479736328125e-02 -1.961356401443481445e-01 -2.858687639236450195e-01 -1.987335830926895142e-02 1.704340428113937378e-01 -2.508618533611297607e-01 -8.448430895805358887e-02 5.227059125900268555e-02 -1.003539711236953735e-01 3.954725712537765503e-02 -1.949904114007949829e-01 1.954905688762664795e-03
5.620384216308593750e-02 -3.634830117225646973e-01 -1.298191100358963013e-01 3.272031620144844055e-02 2.676797797903418541e-03 -7.424652576446533203e-02 3.128537535667419434e-02 -9.978510439395904541e-02 -2.904923446476459503e-02 5.731016397476196289e-02 -1.953445523977279663e-01 8.098518848419189453e-02 4.875332415103912354e-01 1.734158098697662354e-01 -6.637391448020935059e-02 -3.531327843666076660e-02 2.442977577447891235e-01 2.537914551794528961e-02 -3.001909554004669189e-01 5.343340337276458740e-02 1.007408574223518372e-01 -2.007264196872711182e-01 -2.876596748828887939e-01 -8.595246821641921997e-02 -2.965456061065196991e-02 -2.101141661405563354e-01 -8.405309915542602539e-02 -6.895606219768524170e-02 1.571965664625167847e-01 -2.111346721649169922e-01 -2.173871695995330811e-01 2.020332366228103638e-01
6.512216478586196899e-02 1.423082202672958374e-01 -3.724381327629089355e-02 1.437958627939224243e-01 -4.706344604492187500e-01 4.857414215803146362e-02 -1.149098873138427734e-01 -1.599001884460449219e-01 -1.338504254817962646e-01 3.273712098598480225e-01 -5.791728198528289795e-02 2.556565999984741211e-01 2.330249100923538208e-01 3.552098572254180908e-02 4.938242211937904358e-02 1.448681950569152832e-01 4.699249938130378723e-02 7.540260255336761475e-02 -2.576028406620025635e-01 4.836231097579002380e-02 6.133572384715080261e-02 -1.063780412077903748e-01 -3.436635136604309082e-01 1.867046356201171875e-01 -9.742768108844757080e-02 4.186313971877098083e-02 2.141150832176208496e-02 -1.056270003318786621e-01 -3.280707895755767822e-01 -2.138629369437694550e-02 -5.951202660799026489e-02 1.972334384918212891e-01
2.671757340431213379e-01 -1.910610049962997437e-01 6.414294987916946411e-02 8.916688710451126099e-02 -1.249255016446113586e-01 5.181885883212089539e-02 -3.022165298461914062e-01 -6.974647939205169678e-02 -1.314473599195480347e-01 9.502153098583221436e-02 2.040180265903472900e-01 1.880154609680175781e-01 2.262294441461563110e-01 -4.946609586477279663e-02 -1.157087907195091248e-01 6.275546550750732422e-02 2.886011302471160889e-01 9.019462019205093384e-02 -1.014584004878997803e-01 2.121748328208923340e-01 1.173428222537040710e-01 -1.913365423679351807e-01 -1.039158552885055542e-01 -3.150939941406250000e-01 -2.035717666149139404e-01 2.878922820091247559e-01 -2.155281156301498413e-01 -1.505223382264375687e-02 7.169018685817718506e-02 -8.345935493707656860e-02 -2.370536625385284424e-01 -2.117111682891845703e-01
3.287656307220458984e-01 -1.049969941377639771e-01 -2.763195633888244629e-01 -6.766147911548614502e-02 -1.315355747938156128e-01 2.807663977146148682e-01 -3.587565571069717407e-02 1.341495215892791748e-01 1.278083920478820801e-01 2.192879617214202881e-01 3.172561991959810257e-04 1.290020942687988281e-01 9.998682886362075806e-02 2.253043204545974731e-01 -1.154014989733695984e-01 8.052712678909301758e-02 2.903400063514709473e-01 1.827787794172763824e-02 -9.202258661389350891e-03 1.405224651098251343e-01 -9.121192246675491333e-02 -2.385067045688629150e-01 -3.011731505393981934e-01 -1.841624379158020020e-01 -9.712902456521987915e-02 9.740243107080459595e-02 1.939636617898941040e-01 -1.248857900500297546e-01 -8.979007601737976074e-02 -2.940612435340881348e-01 -6.863438338041305542e-02 2.392592877149581909e-01
-5.181385949254035950e-02 -7.021248340606689453e-02 -1.055260598659515381e-01 6.734282523393630981e-02 -1.066016629338264465e-01 1.057398505508899689e-02 3.019145457074046135e-03 -8.010327816009521484e-02 -2.852074503898620605e-01 2.840611934661865234e-01 1.649594753980636597e-01 -1.670095324516296387e-01 3.416647315025329590e-01 2.204215154051780701e-02 -1.306290030479431152e-01 -2.146564424037933350e-02 1.415900737047195435e-01 2.402720302343368530e-01 -3.533191978931427002e-01 1.677507907152175903e-01 1.748262643814086914e-01 -8.793701976537704468e-02 -2.786054611206054688e-01 1.576757282018661499e-01 -6.925665587186813354e-02 -1.970672756433486938e-01 2.196147441864013672e-01 -1.431087851524353027e-01 -1.584913698025047779e-03 -1.439523249864578247e-01 -1.118228137493133545e-01 2.997083961963653564e-01
9.268223494291305542e-02 -2.026362577453255653e-03 -1.188558414578437805e-01 -2.581858038902282715e-01 -3.607956469058990479e-01 1.343382149934768677e-01 -1.860429644584655762e-01 5.102442577481269836e-02 -1.399958580732345581e-01 3.238815665245056152e-01 1.971258670091629028e-01 1.719851493835449219e-01 1.590862274169921875e-01 -1.938997358083724976e-01 -1.320376899093389511e-02 -2.284675389528274536e-01 2.516395151615142822e-01 -1.938694715499877930e-02 -1.219502836465835571e-01 8.926343172788619995e-02 -5.069426447153091431e-02 -1.442619115114212036e-01 -2.013618946075439453e-01 3.380427835509181023e-03 4.057189822196960449e-02 -1.016250103712081909e-01 2.364189177751541138e-01 -1.295661777257919312e-01 -3.199587017297744751e-02 1.246257871389389038e-01 -4.053749144077301025e-01 3.088474832475185394e-02
1.957241743803024292e-01 -2.036017030477523804e-01 -6.404569745063781738e-02 1.274303793907165527e-01 2.582728117704391479e-02 -1.071748882532119751e-01 9.570300579071044922e-02 -5.398036167025566101e-02 -2.884953320026397705e-01 2.135547399520874023e-01 -2.694903016090393066e-01 -8.143107593059539795e-02 2.301539033651351929e-01 2.317196428775787354e-01 -1.552490890026092529e-01 -8.240699768066406250e-02 3.455872535705566406e-01 -4.417437687516212463e-02 -1.133053749799728394e-01 1.968100219964981079e-01 1.204586550593376160e-01 -2.454043775796890259e-01 -3.547253906726837158e-01 7.529957592487335205e-02 -4.502186179161071777e-02 4.627884924411773682e-02 7.068859040737152100e-02 -1.247588321566581726e-01 7.801327737979590893e-04 9.037521481513977051e-02 -3.075113296508789062e-01 1.528807282447814941e-01
-1.633794456720352173e-01 -1.053946837782859802e-02 6.767763942480087280e-02 -8.927969634532928467e-02 -9.443052113056182861e-02 -5.291617289185523987e-02 -1.878770142793655396e-01 -1.187404543161392212e-01 -1.330503225326538086e-01 2.012446224689483643e-01 1.984595358371734619e-01 8.009821176528930664e-02 2.123583704233169556e-01 2.237491160631179810e-01 5.917581729590892792e-03 7.994059473276138306e-02 4.230586588382720947e-01 -9.439517557621002197e-02 -3.549719452857971191e-01 3.936607018113136292e-02 1.431811600923538208e-01 -1.742022037506103516e-01 -2.034936398267745972e-01 1.568184643983840942e-01 2.558073215186595917e-02 -1.772879362106323242e-01 -8.476816862821578979e-02 -9.915333241224288940e-02 -2.393268048763275146e-01 2.773273270577192307e-03 -2.891458272933959961e-01 2.676865458488464355e-01
3.664320707321166992e-02 -1.547985672950744629e-01 -2.941746450960636139e-02 2.646005526185035706e-02 -7.614804804325103760e-02 -1.170208826661109924e-01 2.820726931095123291e-01 2.194382697343826294e-01 -2.462568432092666626e-01 6.571003794670104980e-02 -2.928879857063293457e-01 9.116519242525100708e-02 3.966149687767028809e-01 3.380860686302185059e-01 -1.827229261398315430e-01 7.812882959842681885e-02 2.231711447238922119e-01 1.638451069593429565e-01 -1.803223341703414917e-01 -5.938341096043586731e-02 4.865167662501335144e-02 -2.640784084796905518e-01 -3.019620776176452637e-01 -4.890043288469314575e-02 -9.448155760765075684e-02 -6.364230066537857056e-02 3.651697887107729912e-03 -1.371965110301971436e-01 -9.930147230625152588e-02 -1.224848330020904541e-01 -1.434478163719177246e-01 -1.194957457482814789e-02
1.465206444263458252e-01 -2.553528249263763428e-01 -1.394120007753372192e-01 1.253316551446914673e-01 1.589366346597671509e-01 1.702776402235031128e-01 -9.361734613776206970e-03 3.236921876668930054e-02 -2.479448765516281128e-01 1.214122697710990906e-01 -1.686119288206100464e-02 -1.435728073120117188e-01 2.441104687750339508e-02 -1.570030599832534790e-01 -3.020691871643066406e-01 -7.547530531883239746e-02 2.550672292709350586e-01 -1.097172126173973083e-01 -3.401906788349151611e-01 5.912394449114799500e-02 3.140052855014801025e-01 -4.503521025180816650e-01 -3.462874889373779297e-02 4.685467481613159180e-02 9.500441700220108032e-02 -3.536269813776016235e-02 2.099013626575469971e-01 -8.283339440822601318e-02 -1.709477230906486511e-02 1.170446500182151794e-01 9.069444984197616577e-02 -1.376300156116485596e-01
1.344728767871856689e-01 -7.856523245573043823e-02 -1.429070532321929932e-01 2.302017211914062500e-01 -2.991102635860443115e-01 -7.544446736574172974e-02 -3.894625976681709290e-02 9.018360823392868042e-02 -1.528454571962356567e-01 2.592797279357910156e-01 -1.631905138492584229e-01 -1.222308799624443054e-01 3.532570302486419678e-01 4.928956180810928345e-02 -2.611297927796840668e-02 -1.457347869873046875e-01 8.930145204067230225e-02 -1.633337885141372681e-01 -3.451635539531707764e-01 -1.179414242506027222e-01 2.135042995214462280e-01 -4.877563193440437317e-02 -2.109563201665878296e-01 8.092249929904937744e-02 1.219769418239593506e-01 -2.568331360816955566e-01 8.508259057998657227e-02 -1.344271749258041382e-01 -1.802538633346557617e-01 1.582590639591217041e-01 -2.853792011737823486e-01 -6.615012139081954956e-02
2.950204536318778992e-02 -1.000803895294666290e-02 -2.035108506679534912e-01 -1.014579162001609802e-01 -1.507009565830230713e-01 1.391237974166870117e-01 -9.318505227565765381e-02 8.945346623659133911e-02 -3.239818811416625977e-01 2.713742554187774658e-01 4.207466170191764832e-02 -5.069537088274955750e-02 -1.806048452854156494e-01 1.587866246700286865e-01 -9.810563176870346069e-02 -2.763546407222747803e-01 2.900232970714569092e-01 2.687073647975921631e-01 -2.339983135461807251e-01 -7.191697508096694946e-02 7.151082903146743774e-02 -2.340070605278015137e-01 -2.438788302242755890e-02 -2.795398831367492676e-01 -1.323503851890563965e-01 3.932092711329460144e-02 -3.464058041572570801e-02 -2.636356353759765625e-01 -1.686385460197925568e-02 1.992796361446380615e-02 -3.410052955150604248e-01 1.427320297807455063e-02
3.718666359782218933e-02 -3.667848557233810425e-02 -5.191379692405462265e-03 -1.456092596054077148e-01 6.780805531889200211e-03 3.348365128040313721e-01 -3.371042013168334961e-02 -1.195029728114604950e-02 -1.547642648220062256e-01 3.438099920749664307e-01 -5.732261110097169876e-03 9.263097494840621948e-02 3.516117632389068604e-01 -2.708356454968452454e-02 -3.006889820098876953e-01 -2.019228935241699219e-01 1.191688925027847290e-01 -1.324224285781383514e-02 -2.540912032127380371e-01 2.202383056282997131e-02 -2.676050364971160889e-01 -1.387841254472732544e-01 -1.465992182493209839e-01 -3.104834258556365967e-01 -6.527929753065109253e-02 7.360513508319854736e-02 -2.907045558094978333e-02 1.331546436995267868e-02 -1.877651363611221313e-02 -2.997689545154571533e-01 3.805328626185655594e-03 -2.591560184955596924e-01
2.366265058517456055e-01 -1.763101965188980103e-01 -2.620856463909149170e-01 -1.191486790776252747e-02 -1.933444589376449585e-01 -9.156494587659835815e-02 1.475051194429397583e-01 -1.824871599674224854e-01 -4.112093150615692139e-02 1.894420683383941650e-01 -2.482714951038360596e-01 1.779201477766036987e-01 3.696212470531463623e-01 5.846652016043663025e-02 -9.906095266342163086e-02 4.126562923192977905e-02 1.660437732934951782e-01 3.470186889171600342e-01 -2.979015558958053589e-02 -3.900536522269248962e-02 -5.876227095723152161e-02 -9.912440180778503418e-02 -1.930871456861495972e-01 -2.483472824096679688e-01 4.469347000122070312e-02 -2.289727702736854553e-02 1.803068220615386963e-01 -1.590072512626647949e-01 -1.384257376194000244e-01 1.119838580489158630e-01 -2.301538586616516113e-01 2.306750118732452393e-01
1.048592031002044678e-01 -2.704164087772369385e-01 -9.988583624362945557e-02 6.883016321808099747e-04 -1.707578599452972412e-01 -2.263450026512145996e-01 1.610027104616165161e-01 9.116046130657196045e-02 -7.621658034622669220e-03 1.018705889582633972e-01 -2.350371628999710083e-01 9.647877514362335205e-02 2.158443182706832886e-01 1.779677867889404297e-01 -6.719758361577987671e-02 -2.007728517055511475e-01 3.231011629104614258e-01 1.273833513259887695e-01 -4.122269749641418457e-01 5.441122129559516907e-02 2.830986380577087402e-01 -1.807273030281066895e-01 -2.512949407100677490e-01 6.073893606662750244e-02 -3.676612675189971924e-02 6.845906376838684082e-02 4.235974326729774475e-02 -1.555027961730957031e-01 1.564730331301689148e-02 1.002858355641365051e-01 -2.657380998134613037e-01 8.435433357954025269e-02
-1.151816993951797485e-01 -9.908159077167510986e-02 2.537640035152435303e-01 1.796221882104873657e-01 6.464089453220367432e-02 1.192872785031795502e-02 -2.012419253587722778e-01 -9.761194698512554169e-03 3.044128790497779846e-02 1.128607317805290222e-01 5.134326592087745667e-02 -1.081156879663467407e-01 4.904402047395706177e-02 2.976434528827667236e-01 -3.262422382831573486e-01 -8.472422510385513306e-02 9.204138070344924927e-03 -3.938276320695877075e-02 -3.021448552608489990e-01 9.295441210269927979e-02 -8.089905977249145508e-02 -2.682642042636871338e-01 -3.895817101001739502e-01 -4.279538393020629883e-01 1.000720784068107605e-01 -9.913705289363861084e-02 -7.619384676218032837e-02 8.308614790439605713e-02 -3.944253176450729370e-02 1.238778010010719299e-01 -1.762947589159011841e-01 -8.493401110172271729e-02
3.652893900871276855e-01 -1.134356856346130371e-01 -3.837713226675987244e-02 1.528217792510986328e-01 -6.534559279680252075e-02 -1.449487060308456421e-01 -2.883124947547912598e-01 2.034968137741088867e-01 1.277971267700195312e-01 2.613703310489654541e-01 -6.471733748912811279e-02 1.079219579696655273e-02 6.621880084276199341e-02 2.330729961395263672e-01 3.826109319925308228e-02 -2.213460057973861694e-01 -2.251550741493701935e-02 3.113279235549271107e-04 -4.239749014377593994e-01 5.617262795567512512e-02 -2.029853910207748413e-01 3.243350237607955933e-02 -2.432214021682739258e-01 -1.422736793756484985e-01 -1.230425983667373657e-01 2.791569828987121582e-01 5.761744454503059387e-02 9.188241511583328247e-02 -4.217287898063659668e-02 -6.252247095108032227e-02 -1.027808338403701782e-01 2.340598255395889282e-01
3.198082000017166138e-02 -2.719953060150146484e-01 -6.905532628297805786e-02 -4.371830075979232788e-02 6.313445419073104858e-02 -1.403049230575561523e-01 5.471587553620338440e-02 1.445098966360092163e-01 -1.631246656179428101e-01 1.493100374937057495e-01 -2.209033221006393433e-01 -7.771652936935424805e-02 3.658569455146789551e-01 1.215199083089828491e-01 8.932331204414367676e-02 -2.614833414554595947e-02 9.006922692060470581e-02 1.167286187410354614e-01 -2.792859971523284912e-01 8.338019251823425293e-02 2.496232837438583374e-01 -2.450489252805709839e-01 -4.371956884860992432e-01 -6.601559370756149292e-02 7.149123400449752808e-02 4.445596039295196533e-02 -1.442981511354446411e-01 -1.598636806011199951e-01 -9.126001596450805664e-02 -3.399737412109971046e-03 -2.948554158210754395e-01 1.909194141626358032e-01
2.001424878835678101e-01 -1.879463642835617065e-01 -5.549893528223037720e-02 3.047510087490081787e-01 8.240227401256561279e-02 7.930839061737060547e-02 -1.347078680992126465e-01 -1.507560014724731445e-01 -5.799677595496177673e-02 1.345576047897338867e-01 1.430366039276123047e-01 1.998941749334335327e-01 -1.422562450170516968e-01 1.715591102838516235e-01 -3.482588231563568115e-01 1.058334559202194214e-01 1.470769047737121582e-01 2.233034223318099976e-01 -2.071494013071060181e-01 3.458163738250732422e-01 1.077692359685897827e-01 -4.333861172199249268e-02 -5.292363837361335754e-02 -2.120061963796615601e-01 3.409914672374725342e-01 9.040756523609161377e-02 -1.168771758675575256e-01 1.004493907094001770e-01 -7.736413925886154175e-02 2.153113186359405518e-01 -1.159851402044296265e-01 -3.794566169381141663e-02
2.777592837810516357e-01 -5.689114704728126526e-02 3.717848565429449081e-03 3.266151295974850655e-03 6.448383443057537079e-03 6.969614326953887939e-02 -2.452147454023361206e-01 1.118780300021171570e-01 -5.951062589883804321e-02 1.613525599241256714e-01 -5.464143306016921997e-02 2.455283254384994507e-01 4.006320536136627197e-01 1.383979320526123047e-01 -4.830144718289375305e-02 2.231695055961608887e-01 2.210081666707992554e-01 -6.491530686616897583e-03 -1.194561570882797241e-01 2.834267914295196533e-01 1.660321801900863647e-01 -1.389576941728591919e-01 -1.187712997198104858e-01 -3.227775394916534424e-01 -5.145489051938056946e-02 3.391521275043487549e-01 -2.279127240180969238e-01 5.640540271997451782e-02 9.847849607467651367e-02 6.136941909790039062e-02 -1.427292376756668091e-01 -4.594024643301963806e-02
2.608384191989898682e-01 -2.120294421911239624e-01 1.305709630250930786e-01 -1.131921261548995972e-01 -1.447832770645618439e-02 1.508790105581283569e-01 -3.009538650512695312e-01 -5.921911448240280151e-02 2.881631813943386078e-02 1.402808427810668945e-01 1.296657323837280273e-01 8.545925468206405640e-02 2.956785857677459717e-01 1.158968359231948853e-01 -1.119058430194854736e-01 2.233109325170516968e-01 4.280047714710235596e-01 2.004013657569885254e-01 -6.545055657625198364e-02 2.146765887737274170e-01 1.470910608768463135e-01 -1.644606143236160278e-01 -1.743246167898178101e-01 -1.925084739923477173e-01 -1.740767806768417358e-01 1.663481593132019043e-01 -1.997415870428085327e-01 6.083731725811958313e-02 3.990987315773963928e-02 1.896515861153602600e-02 -1.801629960536956787e-01 -7.989673316478729248e-02
1.186623200774192810e-01 8.433797955513000488e-02 -3.744126260280609131e-01 -9.423370659351348877e-02 1.423713285475969315e-02 2.223363816738128662e-01 -8.711544424295425415e-02 1.251180469989776611e-02 -8.219576627016067505e-02 1.412999480962753296e-01 -7.361526042222976685e-02 2.463571131229400635e-01 3.361173868179321289e-01 -1.690179556608200073e-01 -2.005353420972824097e-01 6.212428584694862366e-02 5.315152928233146667e-02 1.576636135578155518e-01 -3.210789561271667480e-01 -5.903401225805282593e-02 -1.167209371924400330e-01 -2.488506734371185303e-01 -1.542637199163436890e-01 -5.658453330397605896e-02 -1.545625478029251099e-01 -3.214868009090423584e-01 1.174072772264480591e-01 -1.512568891048431396e-01 -1.843797862529754639e-01 1.910778433084487915e-01 -1.429922878742218018e-01 -4.735225439071655273e-02
2.502712905406951904e-01 2.959955856204032898e-02 9.689792245626449585e-02 1.124467328190803528e-01 -1.747794300317764282e-01 -1.313662081956863403e-01 -3.023392558097839355e-01 -1.236230134963989258e-01 -1.883411221206188202e-02 3.111871182918548584e-01 1.251193284988403320e-01 2.258201129734516144e-02 3.324763476848602295e-01 5.846305564045906067e-02 -3.038801252841949463e-01 2.108166553080081940e-02 -3.021814674139022827e-02 4.181036353111267090e-02 -2.564839720726013184e-01 1.697783768177032471e-01 2.866917252540588379e-01 -2.854809165000915527e-01 -1.934629380702972412e-01 3.009645640850067139e-02 -1.620986908674240112e-01 1.541777253150939941e-01 -7.111937738955020905e-03 -7.825639098882675171e-02 1.224436908960342407e-01 -8.969637006521224976e-02 1.124646738171577454e-01 -2.205730080604553223e-01
4.791260957717895508e-01 2.226186729967594147e-02 -1.186110526323318481e-01 2.415965795516967773e-01 -7.728122919797897339e-02 1.306053400039672852e-01 -4.849937260150909424e-01 9.469807147979736328e-02 1.179358884692192078e-01 1.082469820976257324e-01 9.778531640768051147e-02 2.091676741838455200e-01 1.258410215377807617e-01 2.098445445299148560e-01 -6.951606273651123047e-02 -1.466588675975799561e-01 2.142640501260757446e-01 1.616870313882827759e-01 -1.219436824321746826e-01 2.681554257869720459e-01 5.697452649474143982e-02 -1.469428390264511108e-01 -5.076816305518150330e-02 -4.241341352462768555e-02 -1.741904616355895996e-01 1.529928743839263916e-01 -8.318009972572326660e-02 -9.600247442722320557e-02 -2.962637878954410553e-02 1.542953588068485260e-02 -3.941107168793678284e-02 -6.737444549798965454e-02
1.391130685806274414e-01 -1.309646517038345337e-01 -1.950841248035430908e-01 -1.007422804832458496e-02 9.218471497297286987e-02 1.236735805869102478e-01 3.496867120265960693e-01 -2.599445916712284088e-02 6.419250741600990295e-03 1.190219074487686157e-01 1.062361001968383789e-01 4.410071074962615967e-01 9.824854880571365356e-02 6.999831646680831909e-02 -5.053117126226425171e-02 1.074214577674865723e-01 1.111788526177406311e-01 3.110833838582038879e-02 -1.697641015052795410e-01 2.207281440496444702e-01 1.426450908184051514e-01 -2.158825993537902832e-01 -2.780651450157165527e-01 4.215588048100471497e-02 2.902511358261108398e-01 1.275039184838533401e-02 6.403408944606781006e-02 1.051054596900939941e-01 -2.447638511657714844e-01 -9.373414516448974609e-02 -3.530433177947998047e-01 -1.226419582962989807e-02
1.734019666910171509e-01 2.281993031501770020e-01 -1.670100986957550049e-01 9.750679018907248974e-04 -2.746404707431793213e-02 2.117201983928680420e-01 -1.658708900213241577e-01 -2.127251029014587402e-02 -2.415648698806762695e-01 3.621829450130462646e-01 -4.757083952426910400e-02 3.786713629961013794e-02 1.177715510129928589e-02 8.037344366312026978e-02 -1.449523419141769409e-01 -1.429575532674789429e-01 3.590562939643859863e-01 -1.348786652088165283e-01 6.523138284683227539e-02 6.682441383600234985e-02 9.455743432044982910e-02 -2.760755419731140137e-01 -1.749409437179565430e-01 3.773314133286476135e-02 -1.138620302081108093e-01 -1.562601178884506226e-01 7.577499002218246460e-02 -1.570944935083389282e-01 -1.505548879504203796e-02 -1.628288067877292633e-02 -4.778645932674407959e-01 -7.399038225412368774e-02
1.539008319377899170e-01 -1.461441814899444580e-01 -7.844870537519454956e-02 -1.600887328386306763e-01 -1.954967975616455078e-01 1.656563580036163330e-01 -1.339559555053710938e-01 2.348238229751586914e-02 1.656669825315475464e-01 3.939568698406219482e-01 -5.395089089870452881e-02 -8.434012532234191895e-02 2.302283793687820435e-01 8.185950107872486115e-03 -3.452140092849731445e-01 -2.657046020030975342e-01 2.595829963684082031e-01 1.028315946459770203e-01 -2.916295230388641357e-01 2.609962522983551025e-01 5.018486827611923218e-02 2.353285551071166992e-01 -1.835063546895980835e-01 -4.433396458625793457e-02 -6.407406181097030640e-02 8.856753818690776825e-03 -1.173158064484596252e-01 4.006581380963325500e-02 -6.800444331020116806e-03 -8.436843007802963257e-02 -2.216237932443618774e-01 -5.482378974556922913e-02
2.079620212316513062e-01 -1.869487911462783813e-01 1.709198504686355591e-01 4.734785556793212891e-01 8.042261004447937012e-03 5.954923108220100403e-02 7.008291780948638916e-02 1.692456603050231934e-01 -1.415814608335494995e-01 8.896249532699584961e-02 2.148463875055313110e-01 8.031453192234039307e-02 1.095394790172576904e-01 -1.192290261387825012e-01 1.751724444329738617e-02 -1.906268596649169922e-01 1.308028399944305420e-01 3.296598494052886963e-01 -7.634358108043670654e-02 5.072250589728355408e-02 9.900561999529600143e-04 3.984921425580978394e-02 -2.004650086164474487e-01 -1.375877410173416138e-01 1.447699666023254395e-01 2.558552324771881104e-01 7.008131593465805054e-02 1.511896103620529175e-01 1.425963789224624634e-01 3.704636543989181519e-02 -3.957696259021759033e-01 1.974076218903064728e-02
5.229671597480773926e-01 5.902447924017906189e-02 -9.872088581323623657e-02 1.064091548323631287e-01 3.346100449562072754e-02 1.043596863746643066e-01 -4.085899293422698975e-01 1.845253705978393555e-01 9.155214065685868263e-04 2.247232794761657715e-01 1.782459765672683716e-01 1.200502887368202209e-01 -1.309143658727407455e-02 2.562163956463336945e-02 -1.070487424731254578e-01 -2.067270129919052124e-01 2.499479204416275024e-01 3.048030138015747070e-01 -1.625794917345046997e-01 4.015875980257987976e-02 1.044987067580223083e-01 -7.278644293546676636e-02 -1.768570393323898315e-02 -5.745629593729972839e-02 -1.179974824190139771e-01 2.141690701246261597e-01 -1.115713194012641907e-01 3.194166347384452820e-02 -2.092202305793762207e-01 -1.318344380706548691e-02 1.132970452308654785e-01 -6.276567280292510986e-02
5.299659371376037598e-01 2.853079140186309814e-02 1.040603369474411011e-01 1.053910553455352783e-01 -1.796541064977645874e-01 -7.518084347248077393e-02 -1.397264450788497925e-01 -4.152982681989669800e-02 -3.534455299377441406e-01 -1.000932045280933380e-02 2.229296416044235229e-01 2.631321549415588379e-01 1.228797435760498047e-01 -3.275089710950851440e-02 -7.814562320709228516e-02 1.250604391098022461e-01 3.081548213958740234e-01 9.578454494476318359e-02 1.253540366888046265e-01 5.289100110530853271e-02 -1.226375699043273926e-01 -3.806216716766357422e-01 -9.717090055346488953e-03 2.549972571432590485e-02 7.227268815040588379e-02 -4.357660189270973206e-02 -1.653976552188396454e-02 1.087624505162239075e-01 -1.656495928764343262e-01 -1.309151388704776764e-02 -7.895832508802413940e-02 1.376890689134597778e-01
3.397727310657501221e-01 8.323261514306068420e-03 -5.105376616120338440e-02 8.934777975082397461e-02 -1.035046428442001343e-01 -5.160060152411460876e-02 8.489841222763061523e-02 -1.620026975870132446e-01 -1.500082910060882568e-01 8.008608967065811157e-02 -1.813835054636001587e-01 3.596639633178710938e-01 5.978063121438026428e-02 9.136257320642471313e-02 2.017984399572014809e-03 -8.881395682692527771e-03 6.459099799394607544e-02 -1.304064691066741943e-01 -1.393392235040664673e-01 1.226987093687057495e-01 6.262534111738204956e-02 -4.581051468849182129e-01 -1.826159209012985229e-01 -3.312216997146606445e-01 -2.139083482325077057e-02 -2.800157964229583740e-01 1.544784307479858398e-01 2.389202713966369629e-01 -1.220267862081527710e-01 -1.467194557189941406e-01 -1.526460424065589905e-02 -1.222253143787384033e-01
-3.710698336362838745e-02 -1.487361043691635132e-01 -2.285333275794982910e-01 8.329001069068908691e-02 -2.128854580223560333e-02 -4.290577396750450134e-02 -5.385399609804153442e-02 -8.127731271088123322e-03 -2.539264857769012451e-01 2.041210532188415527e-01 -1.828281581401824951e-01 2.993703782558441162e-01 1.913352310657501221e-01 -4.479794204235076904e-02 -1.985244452953338623e-01 -2.192708551883697510e-01 2.451634258031845093e-01 1.282722204923629761e-01 -2.399412393569946289e-01 6.589535623788833618e-02 1.566641330718994141e-01 -2.374061793088912964e-01 -5.074774101376533508e-02 -8.554067462682723999e-02 3.844547271728515625e-02 1.938337087631225586e-02 1.880553923547267914e-02 -1.977878361940383911e-01 -1.714023798704147339e-01 -4.131681919097900391e-01 -2.253434211015701294e-01 1.879113763570785522e-01
3.233931660652160645e-01 -6.253529340028762817e-02 1.384816616773605347e-01 -1.632953584194183350e-01 2.970551326870918274e-02 1.971775144338607788e-01 -5.377210676670074463e-02 1.583998054265975952e-01 -8.162078261375427246e-02 1.240149214863777161e-01 6.072179228067398071e-02 1.721792370080947876e-01 -9.463135898113250732e-02 -5.945723503828048706e-02 -1.488524954766035080e-02 1.285327225923538208e-01 2.537366151809692383e-01 1.134662032127380371e-01 6.595008075237274170e-02 2.339071780443191528e-01 1.607898771762847900e-01 -6.112973690032958984e-01 -1.177976578474044800e-01 -9.010948240756988525e-02 2.279005199670791626e-02 2.360917255282402039e-02 2.357103861868381500e-02 -2.662264406681060791e-01 -2.148661911487579346e-01 -3.398326784372329712e-02 9.175760298967361450e-02 -8.491127938032150269e-02
-1.502448618412017822e-01 -8.278299123048782349e-03 -3.328265622258186340e-02 2.383832484483718872e-01 -7.630869746208190918e-02 1.039422601461410522e-01 -5.572377517819404602e-02 -2.964381873607635498e-01 -2.400134950876235962e-01 3.227374851703643799e-01 -1.239645108580589294e-01 1.174296811223030090e-01 3.424683809280395508e-01 1.014105603098869324e-01 -8.605428040027618408e-02 -1.110135540366172791e-01 2.991915047168731689e-01 -3.449390456080436707e-02 -1.724085807800292969e-01 -1.269418280571699142e-03 5.413121357560157776e-02 -1.390119642019271851e-01 -3.169222474098205566e-01 -4.054987803101539612e-02 1.009810641407966614e-01 -2.554329037666320801e-01 1.615875214338302612e-01 2.333972416818141937e-02 2.160739898681640625e-01 1.670113801956176758e-01 -1.940175294876098633e-01 1.204276755452156067e-01
5.627986416220664978e-02 7.870965451002120972e-02 -4.226509854197502136e-02 6.588201224803924561e-02 -2.072955109179019928e-02 -6.152600795030593872e-02 -2.990334630012512207e-01 -9.368643909692764282e-02 -1.981258839368820190e-01 1.178077831864356995e-01 -7.998005300760269165e-02 4.835820198059082031e-02 1.253047287464141846e-01 2.072878926992416382e-01 1.180396527051925659e-01 -2.579931616783142090e-01 3.537819683551788330e-01 2.888353168964385986e-01 -3.595981299877166748e-01 -1.046759858727455139e-01 -1.100782379508018494e-01 -1.859126240015029907e-01 -1.376221776008605957e-01 -2.416177988052368164e-01 -3.056027740240097046e-02 5.546732246875762939e-02 -1.465862989425659180e-01 -5.054039135575294495e-02 -2.617963850498199463e-01 2.842158079147338867e-02 8.552785217761993408e-02 3.217114806175231934e-01
1.062946990132331848e-01 -1.190057769417762756e-01 2.434263937175273895e-02 -2.806153893470764160e-01 9.093691408634185791e-02 1.469082981348037720e-01 -1.339894086122512817e-01 -5.505173653364181519e-02 1.087627261877059937e-01 2.303004562854766846e-01 -5.128104984760284424e-02 6.357722729444503784e-02 -7.949232310056686401e-02 2.349086403846740723e-01 -2.316278591752052307e-02 -1.821491718292236328e-01 1.033845450729131699e-02 8.108790963888168335e-02 -2.325541526079177856e-01 2.485027909278869629e-01 3.366023674607276917e-02 -2.473538815975189209e-01 -2.250067293643951416e-01 -6.902326643466949463e-02 3.315211534500122070e-01 -2.489893883466720581e-01 1.094066575169563293e-01 9.108057618141174316e-02 -3.251058459281921387e-01 -1.032304540276527405e-01 -2.108775079250335693e-01 2.905118465423583984e-01
7.036870718002319336e-02 -1.523722708225250244e-01 1.126176118850708008e-01 1.518375128507614136e-01 1.681020557880401611e-01 6.943811476230621338e-02 7.415088266134262085e-02 -1.959033757448196411e-01 -3.536571189761161804e-02 3.903690576553344727e-01 1.394961029291152954e-01 3.279640376567840576e-01 1.743865571916103363e-02 1.557139158248901367e-01 -8.669151365756988525e-02 -1.695634983479976654e-02 -3.333267942070960999e-02 3.319945335388183594e-01 -2.812829613685607910e-01 1.755422055721282959e-01 1.834131330251693726e-01 -1.472141146659851074e-01 -2.550690248608589172e-02 -1.203199774026870728e-01 -2.481002211570739746e-01 -1.417031735181808472e-01 -1.216713413596153259e-01 1.473967134952545166e-01 1.233784630894660950e-01 -4.000822082161903381e-03 -3.256786167621612549e-01 -1.222719326615333557e-01
1.750697046518325806e-01 -1.929906457662582397e-01 3.900924697518348694e-02 -9.514257311820983887e-02 -6.665689498186111450e-02 1.280955523252487183e-01 -3.189896047115325928e-01 9.256651997566223145e-02 -1.131797581911087036e-01 9.280907362699508667e-02 2.137826979160308838e-01 7.411819696426391602e-02 3.387699723243713379e-01 1.881288439035415649e-01 -8.784465491771697998e-02 7.289420813322067261e-02 1.958253979682922363e-01 9.908994287252426147e-02 -1.674429327249526978e-01 1.442428231239318848e-01 2.849832177162170410e-01 -1.941515803337097168e-01 -2.115449905395507812e-01 -2.559083104133605957e-01 -2.037095278501510620e-01 3.608627319335937500e-01 -1.682595312595367432e-01 2.389707416296005249e-02 -2.368209650740027428e-03 5.019972473382949829e-02 -7.451147586107254028e-02 -1.403907984495162964e-01
2.364389598369598389e-01 -1.698214113712310791e-01 -2.512337639927864075e-02 3.791699185967445374e-02 -1.082543209195137024e-01 9.246720373630523682e-02 -2.882988154888153076e-01 1.053127497434616089e-01 -1.428452599793672562e-02 7.312238961458206177e-02 6.272261589765548706e-02 1.218327581882476807e-01 3.960326015949249268e-01 2.630439698696136475e-01 -8.224818110466003418e-02 1.057217791676521301e-01 1.578894704580307007e-01 5.091745033860206604e-02 6.712815910577774048e-02 1.699035018682479858e-01 1.550620645284652710e-01 -3.249898850917816162e-01 -1.526544690132141113e-01 -2.071347832679748535e-01 -1.746596843004226685e-01 2.955881655216217041e-01 -1.686646193265914917e-01 2.631342969834804535e-02 -6.899113208055496216e-02 5.390045046806335449e-02 -3.209384679794311523e-01 -1.263214945793151855e-01
1.510007828474044800e-01 -3.838630765676498413e-02 3.698099851608276367e-01 1.846056580543518066e-01 1.419655233621597290e-01 9.252157062292098999e-02 1.359737813472747803e-01 1.543744653463363647e-01 1.469917502254247665e-02 7.918006926774978638e-02 1.294760107994079590e-01 1.717771142721176147e-01 2.460691332817077637e-01 -8.847114443778991699e-02 5.652666464447975159e-02 -2.221790254116058350e-01 2.838977575302124023e-01 1.347679346799850464e-01 -3.448237478733062744e-01 2.045186609029769897e-01 -1.139571890234947205e-02 -5.737932771444320679e-02 -4.486816376447677612e-02 -2.617745101451873779e-01 -2.513034939765930176e-01 6.687657535076141357e-02 -1.878347247838973999e-02 2.775089740753173828e-01 -6.807542592287063599e-02 -5.410667881369590759e-02 -1.979750096797943115e-01 -1.869762241840362549e-01
4.224377870559692383e-01 -5.369531456381082535e-03 6.935174018144607544e-02 7.318459392990916967e-05 8.817961812019348145e-02 2.778220176696777344e-01 -4.305166602134704590e-01 2.124370262026786804e-02 1.377619951963424683e-01 1.867759078741073608e-01 1.975230425596237183e-01 1.513017863035202026e-01 1.062809377908706665e-01 1.054912060499191284e-01 -2.187054008245468140e-01 8.586966246366500854e-02 1.989361643791198730e-01 -2.466570585966110229e-02 -1.470569968223571777e-01 9.469217061996459961e-02 2.300841808319091797e-01 -1.019708365201950073e-01 -1.619666367769241333e-01 -2.248416692018508911e-01 -2.386449575424194336e-01 1.748144775629043579e-01 1.591472476720809937e-01 -5.786918103694915771e-02 3.464964777231216431e-02 9.803117811679840088e-02 -1.207441091537475586e-01 8.496572263538837433e-03
2.340603768825531006e-01 -1.064039245247840881e-01 -1.404858529567718506e-01 -5.337938293814659119e-02 1.747720837593078613e-01 -5.767868086695671082e-02 -1.990326642990112305e-01 2.145641148090362549e-01 1.943488232791423798e-02 -7.180020958185195923e-02 2.059044092893600464e-01 2.232695370912551880e-01 5.927312374114990234e-02 1.445728391408920288e-01 -2.266799658536911011e-01 3.756252825260162354e-01 4.590025544166564941e-02 9.718930721282958984e-02 -3.585913777351379395e-01 -4.354939609766006470e-02 2.906143069267272949e-01 -1.510022878646850586e-01 -3.265084028244018555e-01 -3.647470846772193909e-02 5.783829838037490845e-02 -5.358337983489036560e-02 -1.309612542390823364e-01 -1.508561074733734131e-01 -4.431321471929550171e-02 6.268791854381561279e-03 -1.101226583123207092e-01 -2.441812753677368164e-01
2.166859433054924011e-02 -3.070884346961975098e-01 1.431778371334075928e-01 1.348131895065307617e-01 -3.965642675757408142e-02 -5.690085887908935547e-02 -1.327919028699398041e-02 1.360072791576385498e-01 1.667534261941909790e-01 3.297756016254425049e-01 8.519747853279113770e-02 -1.816970556974411011e-01 7.744177430868148804e-02 -1.143464222550392151e-01 2.364310175180435181e-01 3.188644722104072571e-02 1.633959412574768066e-01 9.837096929550170898e-02 -4.681078195571899414e-01 4.246605187654495239e-02 2.532901167869567871e-01 -1.928744018077850342e-01 -2.351795732975006104e-01 -2.367988973855972290e-01 -1.526772081851959229e-01 1.972308568656444550e-02 7.599601149559020996e-02 4.057826101779937744e-02 1.000755652785301208e-01 1.391937732696533203e-01 -2.379566580057144165e-01 -5.541327968239784241e-02
4.160172045230865479e-01 5.264730751514434814e-02 -5.838492140173912048e-02 6.661755591630935669e-02 1.389053650200366974e-02 2.649081051349639893e-01 -6.732124090194702148e-02 2.186281979084014893e-01 1.770201027393341064e-01 1.979052275419235229e-01 2.714576013386249542e-02 1.759451031684875488e-01 8.036074042320251465e-02 -9.106192737817764282e-03 2.423033351078629494e-03 -1.173836993984878063e-03 5.546914339065551758e-01 7.044334709644317627e-02 -2.245500683784484863e-01 1.768414378166198730e-01 -2.016123570501804352e-02 -1.342601329088211060e-01 -8.726164698600769043e-02 -2.938999235630035400e-02 1.573394052684307098e-02 2.316864281892776489e-01 2.493241131305694580e-01 -1.311970204114913940e-01 -8.586897701025009155e-02 1.149750426411628723e-01 -1.806048676371574402e-02 9.693315625190734863e-02
4.682621732354164124e-02 -3.874735236167907715e-01 -2.132700532674789429e-01 8.068405091762542725e-02 -1.837102323770523071e-01 -1.218820363283157349e-01 1.586222276091575623e-02 -8.167263865470886230e-02 -1.704667210578918457e-01 3.380725979804992676e-01 -1.837406307458877563e-01 -6.481827050447463989e-02 1.806019991636276245e-01 2.223040163516998291e-01 -1.716678738594055176e-01 -1.583544313907623291e-01 3.298964202404022217e-01 4.189904034137725830e-02 -3.164161145687103271e-01 2.091985894367098808e-03 1.614192277193069458e-01 -2.354541569948196411e-01 -1.395495235919952393e-01 -9.562130086123943329e-03 -2.235022187232971191e-02 -7.512930780649185181e-02 -8.551979809999465942e-02 -5.823792889714241028e-02 -9.487120062112808228e-02 -6.908067315816879272e-02 -8.576458692550659180e-02 2.692695260047912598e-01
2.810079455375671387e-01 -2.667909562587738037e-01 4.103277996182441711e-02 -6.726370751857757568e-02 -9.235654026269912720e-02 1.461085528135299683e-01 -1.604027450084686279e-01 -1.514834165573120117e-02 4.345503076910972595e-02 2.829328924417495728e-02 9.677647799253463745e-02 1.467380225658416748e-01 3.730215728282928467e-01 1.292910277843475342e-01 2.763249166309833527e-02 1.381796896457672119e-01 3.023962676525115967e-01 8.308941125869750977e-02 -2.042406648397445679e-01 2.463701516389846802e-01 1.428830325603485107e-01 -1.790718585252761841e-01 -1.461089551448822021e-01 -1.479670852422714233e-01 -2.968208305537700653e-02 4.018470048904418945e-01 -2.544521689414978027e-01 1.002447530627250671e-01 -1.990699209272861481e-02 -3.618943318724632263e-02 -8.140127360820770264e-02 -1.911401748657226562e-01
1.942054927349090576e-01 -8.989672362804412842e-02 -3.227147832512855530e-02 -1.170526891946792603e-01 1.055739074945449829e-02 1.418371945619583130e-01 -3.158619999885559082e-01 -4.859608784317970276e-02 -2.472632378339767456e-02 1.120941415429115295e-01 8.531878888607025146e-02 2.719793096184730530e-02 4.171260297298431396e-01 -1.734559051692485809e-02 -1.922458112239837646e-01 1.224308833479881287e-01 3.166100978851318359e-01 7.669412344694137573e-02 -1.715746074914932251e-01 3.694372773170471191e-01 9.725021570920944214e-02 -3.168295621871948242e-01 -1.036427542567253113e-01 -1.326909214258193970e-01 -1.444408297538757324e-01 2.754226624965667725e-01 -1.272662281990051270e-01 8.735311031341552734e-02 7.913055270910263062e-02 -6.316713243722915649e-02 -1.197665706276893616e-01 -1.195213496685028076e-01
1.877953410148620605e-01 -1.384189277887344360e-01 -7.777391374111175537e-02 2.086290121078491211e-01 -1.752718240022659302e-01 -1.540241837501525879e-01 -2.426073551177978516e-01 4.993737488985061646e-02 -2.608485892415046692e-02 3.525142967700958252e-01 7.337734103202819824e-02 1.671536415815353394e-01 -1.030990257859230042e-01 1.951909996569156647e-02 3.271853178739547729e-02 -6.900830566883087158e-02 3.345872461795806885e-01 1.287336498498916626e-01 8.418864756822586060e-02 6.991883367300033569e-02 1.273765810765326023e-03 -2.729509472846984863e-01 -2.649459242820739746e-02 -2.168881595134735107e-01 3.816088438034057617e-01 -1.137407645583152771e-01 2.233936684206128120e-03 2.162373065948486328e-01 -1.998113542795181274e-01 2.975290417671203613e-01 -8.898759633302688599e-02 -2.552993036806583405e-02
2.423805296421051025e-01 -3.320970758795738220e-02 2.039561867713928223e-01 9.225871413946151733e-02 4.463385790586471558e-02 1.548430919647216797e-01 -1.312712430953979492e-01 1.443349272012710571e-01 -8.076363801956176758e-02 2.287026941776275635e-01 2.507286667823791504e-01 2.851621806621551514e-01 5.044836178421974182e-02 8.590354025363922119e-02 -2.046069130301475525e-02 -9.099540114402770996e-02 2.894123196601867676e-01 -2.635130286216735840e-01 -7.471866160631179810e-02 -3.662864491343498230e-02 1.004919931292533875e-01 -4.512318074703216553e-01 1.365854144096374512e-01 -2.303522825241088867e-01 -9.171543642878532410e-03 1.061790809035301208e-01 -3.209960460662841797e-02 -1.334088146686553955e-01 -2.550512552261352539e-01 2.084467411041259766e-01 -2.815130911767482758e-02 1.390775591135025024e-01
3.200030624866485596e-01 1.633455976843833923e-02 -1.997532695531845093e-01 1.723542511463165283e-01 -2.717324197292327881e-01 1.419101804494857788e-01 -2.249002754688262939e-01 9.073718637228012085e-02 1.362935304641723633e-01 3.745634481310844421e-02 1.642629355192184448e-01 1.745918840169906616e-01 1.919326335191726685e-01 3.093911521136760712e-02 -1.153501123189926147e-01 2.083002477884292603e-01 4.204876422882080078e-01 -9.597864747047424316e-02 -9.426413476467132568e-02 3.529676422476768494e-02 4.397166892886161804e-03 -2.781974971294403076e-01 -1.801456362009048462e-01 -2.403036206960678101e-01 -1.100109815597534180e-01 1.189627647399902344e-01 2.230646014213562012e-01 -1.556509286165237427e-01 -1.354621648788452148e-01 -4.518114402890205383e-02 -1.215637177228927612e-01 6.185807287693023682e-02
8.606440573930740356e-02 -9.647011756896972656e-02 -1.244040131568908691e-01 -9.073394536972045898e-02 -2.473265528678894043e-01 9.537498652935028076e-02 -1.836027503013610840e-01 -2.592588663101196289e-01 -1.384723186492919922e-01 1.783164441585540771e-01 1.525966823101043701e-01 2.657437622547149658e-01 3.939707279205322266e-01 6.377724558115005493e-02 9.879792481660842896e-02 -1.139411469921469688e-03 -8.141324669122695923e-02 1.296810060739517212e-01 -2.180267423391342163e-01 2.064799517393112183e-01 2.589286118745803833e-02 -1.863339245319366455e-01 -4.200937151908874512e-01 1.260066330432891846e-01 7.762901484966278076e-02 1.388859599828720093e-01 1.841066479682922363e-01 -1.188215091824531555e-01 -2.171454764902591705e-02 5.482301861047744751e-02 -1.674763560295104980e-01 1.680736988782882690e-01
2.051030695438385010e-01 6.545615196228027344e-02 -1.102879364043474197e-02 1.503270715475082397e-01 -6.755943596363067627e-02 -2.688368856906890869e-01 7.679925113916397095e-02 1.079931184649467468e-01 1.184051297605037689e-02 1.252827048301696777e-01 -7.266698032617568970e-02 -3.145305812358856201e-02 -1.766610741615295410e-01 1.701583415269851685e-01 -1.845378875732421875e-01 -6.894244998693466187e-02 2.387645691633224487e-01 2.022141665220260620e-01 -3.645519018173217773e-01 9.323533624410629272e-02 6.303120870143175125e-03 -2.389926314353942871e-01 -1.753691136837005615e-01 -2.754113376140594482e-01 -1.816901192069053650e-02 -3.789820969104766846e-01 1.137839630246162415e-01 2.535957694053649902e-01 -9.723103791475296021e-02 1.220526546239852905e-01 -1.153440773487091064e-01 2.309356182813644409e-01
3.082076311111450195e-01 -2.758675515651702881e-01 -8.037098497152328491e-02 4.021367058157920837e-02 1.019729822874069214e-01 -3.807063773274421692e-02 -1.422905474901199341e-01 -6.801236420869827271e-02 -1.543173938989639282e-01 1.268161088228225708e-01 6.117959320545196533e-02 8.402398228645324707e-02 4.181998968124389648e-01 -1.841359138488769531e-01 -7.374587655067443848e-02 -5.053100734949111938e-02 3.050329089164733887e-01 2.467975020408630371e-01 -9.833808988332748413e-02 -3.660996854305267334e-01 -2.435881644487380981e-01 -2.624812126159667969e-01 -1.887903660535812378e-01 -1.173043027520179749e-01 7.687977701425552368e-02 7.159369438886642456e-02 -2.156872302293777466e-02 -6.846329569816589355e-02 6.549111008644104004e-02 1.347694396972656250e-01 3.705602139234542847e-02 3.632516041398048401e-02
1.280111372470855713e-01 -1.758694350719451904e-01 -1.175608262419700623e-01 2.661557495594024658e-01 5.164718255400657654e-02 1.979708299040794373e-02 -2.566597461700439453e-01 6.182669103145599365e-02 1.952121108770370483e-01 5.672057271003723145e-01 1.578935533761978149e-01 -2.980992943048477173e-02 1.483748406171798706e-01 9.639893472194671631e-02 2.012144774198532104e-01 -1.791695207357406616e-01 3.481055200099945068e-01 -2.182128839194774628e-02 8.708161115646362305e-02 3.880618512630462646e-02 4.199314489960670471e-02 -3.000754714012145996e-01 3.419867157936096191e-02 -1.163179799914360046e-01 -1.653370214626193047e-03 -9.104547649621963501e-02 -3.487613052129745483e-02 -9.707313776016235352e-02 -1.956154406070709229e-01 9.730103611946105957e-02 -4.113586246967315674e-02 1.068633701652288437e-02
4.688486084342002869e-02 1.977480202913284302e-01 -1.611140370368957520e-01 -5.428715609014034271e-03 9.992675855755805969e-03 -1.986811757087707520e-01 -1.850718110799789429e-01 -1.895385235548019409e-01 7.179070264101028442e-02 2.264078855514526367e-01 1.338787283748388290e-02 1.806121468544006348e-01 8.167883008718490601e-02 3.573562949895858765e-02 -1.105934157967567444e-01 -1.536243855953216553e-01 6.155090406537055969e-02 4.306304827332496643e-02 -1.529236137866973877e-01 9.697639942169189453e-02 9.826907515525817871e-02 -4.320985078811645508e-01 -2.056861668825149536e-02 -2.845726013183593750e-01 1.237703710794448853e-01 1.135987937450408936e-01 1.424130648374557495e-01 3.365098237991333008e-01 -4.016512334346771240e-01 2.646006643772125244e-02 -1.511745005846023560e-01 1.647431701421737671e-01
-4.798620194196701050e-02 -1.572023183107376099e-01 -4.375293385237455368e-03 1.324318796396255493e-01 -3.262460529804229736e-01 -1.162998452782630920e-01 -3.297094404697418213e-01 -1.402651816606521606e-01 -3.021846115589141846e-01 1.101856753230094910e-01 -1.602688431739807129e-02 1.948047727346420288e-01 2.157471925020217896e-01 -5.755574908107519150e-03 -1.193524897098541260e-01 -1.225252747535705566e-01 6.119932606816291809e-02 -3.782100602984428406e-02 -4.226838052272796631e-01 1.397513505071401596e-02 -6.842017173767089844e-03 -1.761325299739837646e-01 -3.269234597682952881e-01 -4.395091161131858826e-02 -7.890915125608444214e-02 -1.959097832441329956e-01 4.931690171360969543e-02 -2.694134712219238281e-01 -8.170345425605773926e-02 7.307068258523941040e-02 -1.213537976145744324e-01 -1.389448493719100952e-01
3.982459008693695068e-01 1.365599036216735840e-01 -1.054241731762886047e-01 2.461164891719818115e-01 -3.521372005343437195e-02 2.295442074537277222e-01 -4.194796681404113770e-01 2.276560068130493164e-01 7.664117962121963501e-03 1.198260113596916199e-01 1.898871958255767822e-01 1.792673915624618530e-01 5.578135699033737183e-02 2.386777102947235107e-01 -1.560619771480560303e-01 -4.440919309854507446e-02 3.652395009994506836e-01 -5.822261422872543335e-02 -1.496225744485855103e-01 2.416181713342666626e-01 1.033495962619781494e-01 -1.428956687450408936e-01 -6.406596302986145020e-02 -1.859501376748085022e-02 -8.477896451950073242e-02 2.569385245442390442e-02 2.629777789115905762e-02 4.928503930568695068e-02 -1.540700346231460571e-01 -9.852506965398788452e-02 3.207806870341300964e-02 4.215695708990097046e-02
4.847040176391601562e-01 -2.349953167140483856e-02 2.934512495994567871e-01 -3.213104233145713806e-02 -2.305967062711715698e-01 4.770271480083465576e-02 1.101984083652496338e-01 -2.292311564087867737e-02 -2.039002776145935059e-01 2.079246938228607178e-02 -2.312230132520198822e-02 3.720400631427764893e-01 2.081569470465183258e-02 1.098783910274505615e-01 5.987447127699851990e-02 -8.035817742347717285e-02 -5.288829654455184937e-02 -3.096838248893618584e-03 -1.199248284101486206e-01 1.054492240655235946e-04 8.760905265808105469e-02 -3.412213623523712158e-01 -9.254432469606399536e-02 -2.862522900104522705e-01 -1.307483017444610596e-01 -3.887438774108886719e-02 -9.359455853700637817e-02 -4.238041490316390991e-02 -2.860616743564605713e-01 5.600100755691528320e-02 -1.862960755825042725e-01 -1.584368199110031128e-01
-2.740194648504257202e-02 -9.489060938358306885e-02 -3.290500640869140625e-01 1.448100209236145020e-01 -7.097876071929931641e-02 1.717839539051055908e-01 5.600487813353538513e-02 2.588948607444763184e-02 -3.094882369041442871e-01 1.927342563867568970e-01 -6.743140518665313721e-02 1.077709719538688660e-01 2.740353345870971680e-01 1.223050057888031006e-01 -1.332505941390991211e-01 -1.716768741607666016e-01 -4.677109047770500183e-02 1.688823103904724121e-01 -3.706091642379760742e-01 -8.317377418279647827e-02 5.124736577272415161e-02 -1.262959986925125122e-01 -4.222857952117919922e-01 -1.542237848043441772e-01 8.099881000816822052e-03 -1.912651360034942627e-01 -7.441534847021102905e-02 6.635840982198715210e-02 1.127662435173988342e-01 2.313684523105621338e-01 -1.662019938230514526e-01 -1.217167731374502182e-02
-1.064294055104255676e-01 -2.325638681650161743e-01 -3.394923806190490723e-01 9.641361236572265625e-02 6.120396032929420471e-02 2.430964112281799316e-01 -2.748343646526336670e-01 -2.651407755911350250e-02 -1.362983882427215576e-01 -2.721343040466308594e-01 -9.567748755216598511e-03 1.738523244857788086e-01 1.916269510984420776e-01 1.260622143745422363e-01 6.624871492385864258e-02 -1.533010154962539673e-01 2.540031075477600098e-01 2.309155762195587158e-01 -2.534234523773193359e-01 8.508986234664916992e-02 5.450069159269332886e-02 -2.601848840713500977e-01 -2.289777249097824097e-01 2.499594166874885559e-02 8.366443961858749390e-02 -5.098440870642662048e-02 1.040436401963233948e-01 2.226744145154953003e-01 -1.042226999998092651e-01 7.300160080194473267e-02 -2.462365627288818359e-01 -8.744603395462036133e-02
4.538397490978240967e-01 -1.362649798393249512e-01 -1.104399338364601135e-01 1.200844869017601013e-01 -2.340802401304244995e-01 1.116164997220039368e-01 5.367862060666084290e-03 3.578240796923637390e-02 -1.177586689591407776e-01 3.034388422966003418e-01 3.352229297161102295e-02 3.630711734294891357e-01 7.751208543777465820e-02 -1.493663936853408813e-01 -5.686197429895401001e-02 -2.433491125702857971e-02 -1.813657023012638092e-02 1.262709405273199081e-02 -4.078455865383148193e-01 1.293459907174110413e-02 -2.579880952835083008e-01 3.594995290040969849e-02 -1.649578064680099487e-01 -1.333886831998825073e-01 5.219948012381792068e-03 2.245394326746463776e-02 -2.290420532226562500e-01 -4.149462562054395676e-03 -4.391253739595413208e-02 2.280613481998443604e-01 -1.250219941139221191e-01 8.261460810899734497e-02
1.091914176940917969e-01 -3.215636909008026123e-01 -2.570260167121887207e-01 -9.252796322107315063e-02 -1.830888241529464722e-01 5.400728806853294373e-02 -1.788559020496904850e-03 -2.125647477805614471e-02 -2.337464988231658936e-01 1.595822721719741821e-01 -5.194252729415893555e-02 4.626432657241821289e-01 2.439371794462203979e-01 1.401194185018539429e-02 -1.544334739446640015e-01 -7.709836959838867188e-02 1.069941073656082153e-01 2.144701927900314331e-01 -1.995307952165603638e-01 -9.773349389433860779e-03 3.267837315797805786e-02 -2.503961622714996338e-01 -1.741446256637573242e-01 2.214252054691314697e-01 5.533793568611145020e-02 -6.972818635404109955e-03 3.387415111064910889e-01 1.268782466650009155e-01 -1.020199507474899292e-01 -6.191510474309325218e-04 -5.758860148489475250e-03 -4.414950311183929443e-02
2.720493674278259277e-01 -7.665491849184036255e-02 -1.652658879756927490e-01 -3.248752281069755554e-02 5.535638704895973206e-02 7.750411331653594971e-02 -3.874365687370300293e-01 2.532299757003784180e-01 -1.968969255685806274e-01 2.880474030971527100e-01 -9.189394116401672363e-02 5.621450021862983704e-02 3.641900047659873962e-02 -6.619819998741149902e-02 -3.663604259490966797e-01 -3.554573282599449158e-02 -5.396462604403495789e-02 3.437589854001998901e-02 -7.858973741531372070e-02 5.896599590778350830e-02 1.471178382635116577e-01 -1.982740163803100586e-01 -2.782012224197387695e-01 2.205190062522888184e-02 -3.309280425310134888e-02 1.620958596467971802e-01 1.704181283712387085e-01 -2.038161009550094604e-01 -1.827467232942581177e-01 -1.669490486383438110e-01 -2.438697963953018188e-01 -1.504153311252593994e-01
1.464345604181289673e-01 -1.098737493157386780e-01 -1.803588122129440308e-01 2.263082712888717651e-01 -2.703599929809570312e-01 1.307366490364074707e-01 1.146348193287849426e-02 3.194113448262214661e-02 -2.160985916852951050e-01 3.226217329502105713e-01 -3.407831192016601562e-01 4.537688568234443665e-02 3.207213878631591797e-01 -6.821378599852323532e-03 -2.393867969512939453e-01 -2.359722256660461426e-01 8.709578961133956909e-02 1.424527615308761597e-01 -1.859381198883056641e-01 5.682865157723426819e-02 2.397335022687911987e-01 -1.408080011606216431e-01 -1.668280661106109619e-01 -6.450762972235679626e-03 1.164968237280845642e-01 3.161171823740005493e-02 -2.596903145313262939e-01 -9.228940308094024658e-02 3.258552774786949158e-02 1.305690258741378784e-01 -1.625273674726486206e-01 -2.495829388499259949e-02
5.108140110969543457e-01 -1.983171552419662476e-01 1.707501858472824097e-01 4.218384027481079102e-01 3.246041387319564819e-02 -7.644296437501907349e-02 -2.660668194293975830e-01 2.948641479015350342e-01 3.359291702508926392e-02 -1.625706255435943604e-01 -1.279218792915344238e-01 1.419450622051954269e-02 1.144042164087295532e-01 6.547126919031143188e-02 -1.238646209239959717e-01 -1.695998460054397583e-01 2.926214337348937988e-01 7.701413333415985107e-02 -1.599978059530258179e-01 -2.597755193710327148e-02 -4.086285457015037537e-02 -7.539611309766769409e-02 -4.286858439445495605e-02 -4.004007577896118164e-02 -4.281748551875352859e-03 -5.724381655454635620e-02 -5.866439267992973328e-02 4.673764575272798538e-03 -1.286346167325973511e-01 -1.041384264826774597e-01 -2.435884028673171997e-01 1.686600968241691589e-02
-7.751902937889099121e-02 -7.299874722957611084e-02 -2.729382812976837158e-01 5.321400612592697144e-02 1.245801374316215515e-01 1.861675828695297241e-01 6.141871958971023560e-02 1.013888791203498840e-02 -1.057231128215789795e-01 4.000768661499023438e-01 -6.855528056621551514e-02 3.687075525522232056e-02 2.839823365211486816e-01 -4.571579769253730774e-02 -7.299891114234924316e-02 -2.021816372871398926e-01 1.294061392545700073e-01 4.913398250937461853e-02 -2.575681209564208984e-01 1.052891016006469727e-01 2.645625174045562744e-02 -2.755592465400695801e-01 -4.410855472087860107e-01 9.638261795043945312e-02 -7.479975372552871704e-02 -1.786750704050064087e-01 -1.511208713054656982e-01 -2.429996803402900696e-02 -9.619847685098648071e-02 2.784396409988403320e-01 -1.376700103282928467e-01 8.539007604122161865e-02
3.276768922805786133e-01 3.876480460166931152e-02 -3.537896871566772461e-01 3.517355024814605713e-02 -8.874521404504776001e-02 -3.855192288756370544e-02 -2.801320254802703857e-01 1.647352427244186401e-01 1.496863961219787598e-01 5.870562791824340820e-02 1.668068319559097290e-01 3.661554679274559021e-02 -1.012543663382530212e-01 -1.173578724265098572e-01 -2.699171006679534912e-01 -7.183796912431716919e-02 2.198943495750427246e-01 2.897940017282962799e-02 -2.359839528799057007e-01 -2.413457259535789490e-02 2.302902787923812866e-01 -2.097978591918945312e-01 -5.693266913294792175e-02 -1.204837113618850708e-01 3.452772498130798340e-01 -9.974563121795654297e-02 -1.644251309335231781e-02 -4.010047763586044312e-03 6.514158099889755249e-02 -1.447665840387344360e-01 -3.142201006412506104e-01 1.379514336585998535e-01
6.731995195150375366e-02 -2.482061386108398438e-01 -1.907817870378494263e-01 3.130678460001945496e-02 -2.336066775023937225e-02 -8.379729464650154114e-03 -7.800320535898208618e-02 3.166779577732086182e-01 -3.953033387660980225e-01 7.883784174919128418e-02 6.477881968021392822e-02 -1.168448776006698608e-01 2.430982142686843872e-01 7.367215305566787720e-02 -2.295174002647399902e-01 1.285071135498583317e-03 2.703535556793212891e-01 -5.392295122146606445e-02 -3.269929587841033936e-01 -2.380768209695816040e-02 -2.456418424844741821e-02 -1.613240987062454224e-01 -3.121430873870849609e-01 8.829182945191860199e-03 -1.863843798637390137e-01 -4.011286050081253052e-02 -8.547264337539672852e-02 -6.158955767750740051e-02 -8.525988459587097168e-02 -1.738250106573104858e-01 -3.084621131420135498e-01 6.523057818412780762e-02
1.499734371900558472e-01 -7.129062712192535400e-02 -9.000181406736373901e-02 8.745957911014556885e-02 -2.357655577361583710e-02 -2.445072308182716370e-02 -6.472382694482803345e-02 2.286744117736816406e-02 4.397832974791526794e-02 2.947512269020080566e-01 -5.638969689607620239e-02 1.894641369581222534e-01 2.276723086833953857e-01 -2.462405338883399963e-02 -1.386638730764389038e-01 1.513086557388305664e-01 2.051271051168441772e-01 2.426463365554809570e-01 -2.166635543107986450e-01 3.644949495792388916e-01 -9.258919395506381989e-03 -3.709467500448226929e-02 -2.694955468177795410e-01 -2.037974596023559570e-01 -3.920720517635345459e-01 9.328857809305191040e-02 3.959535807371139526e-02 2.851084806025028229e-02 2.255008369684219360e-02 4.492376744747161865e-02 -9.867445379495620728e-02 -3.935915529727935791e-01
6.524321157485246658e-03 -2.040110714733600616e-02 -1.273613423109054565e-01 -2.584117837250232697e-02 -5.250648409128189087e-02 5.850592628121376038e-02 8.253338932991027832e-02 -1.062370538711547852e-01 7.498121261596679688e-02 2.941950261592864990e-01 -1.699733361601829529e-02 1.253754943609237671e-01 3.828684091567993164e-01 5.026627331972122192e-02 1.255102008581161499e-01 -7.060184609144926071e-03 -1.362445503473281860e-01 3.077748417854309082e-01 -7.705704867839813232e-02 -2.203775942325592041e-01 -9.641721099615097046e-02 -4.283226728439331055e-01 -3.568180799484252930e-01 -1.194434463977813721e-01 1.908342242240905762e-01 -5.200156942009925842e-02 -6.512158364057540894e-02 -2.195449769496917725e-01 -2.534003555774688721e-01 5.010209977626800537e-02 -1.441674977540969849e-01 -6.382024288177490234e-02
1.839291453361511230e-01 2.948273718357086182e-01 1.732965558767318726e-01 3.018459081649780273e-01 2.872813865542411804e-02 1.753814518451690674e-01 -1.747383624315261841e-01 5.306084826588630676e-02 4.351478070020675659e-02 1.854059100151062012e-01 -7.610429823398590088e-02 2.266029268503189087e-01 3.028983473777770996e-01 1.912579499185085297e-02 -6.135879456996917725e-02 -4.435775801539421082e-02 3.375134766101837158e-01 -1.378387361764907837e-01 1.367002427577972412e-01 -2.158529125154018402e-02 8.743032068014144897e-02 -3.570808172225952148e-01 -1.987708359956741333e-01 -1.611153632402420044e-01 5.706682801246643066e-02 6.108653545379638672e-02 3.525679931044578552e-02 -8.916535228490829468e-02 -3.418554961681365967e-01 1.219684109091758728e-01 3.492313250899314880e-02 9.306356310844421387e-03
-8.885743445716798306e-04 -6.608103960752487183e-02 1.322162989526987076e-02 -9.436547011137008667e-02 -1.142615303397178650e-01 -1.485896855592727661e-01 -2.688812911510467529e-01 3.368929028511047363e-02 -8.739347010850906372e-02 1.374319195747375488e-01 -1.248827204108238220e-01 3.618539571762084961e-01 1.634140461683273315e-01 1.488212943077087402e-01 3.961632400751113892e-02 1.815259107388556004e-03 3.817295730113983154e-01 2.374021559953689575e-01 -2.509011626243591309e-01 -2.852512896060943604e-01 1.670883148908615112e-01 -1.703251451253890991e-01 -2.826100587844848633e-01 -1.745963692665100098e-01 1.566764563322067261e-01 1.618469655513763428e-01 -9.964059293270111084e-02 1.103973388671875000e-02 5.249605700373649597e-02 2.171628326177597046e-01 -7.633256912231445312e-02 1.558510214090347290e-01
1.991436630487442017e-01 -1.832936890423297882e-02 5.778147373348474503e-03 1.324935555458068848e-01 -3.929321095347404480e-02 7.890149950981140137e-02 -3.486295938491821289e-01 -1.078386232256889343e-01 -3.544129729270935059e-01 2.746870815753936768e-01 -9.107577800750732422e-02 2.216231524944305420e-01 2.068263292312622070e-01 -2.149078808724880219e-02 6.910632550716400146e-02 -1.730450540781021118e-01 2.959331572055816650e-01 8.261103928089141846e-02 -2.876297533512115479e-01 9.202606976032257080e-02 -2.189931087195873260e-02 -1.061569303274154663e-01 -1.670721769332885742e-01 1.263260096311569214e-01 -1.579576283693313599e-01 4.033507406711578369e-02 1.513445973396301270e-01 -4.646180197596549988e-02 -8.212240040302276611e-02 5.757896229624748230e-02 3.613461554050445557e-02 4.010197818279266357e-01
2.452002093195915222e-02 -2.019390165805816650e-01 -8.762248605489730835e-02 3.897819295525550842e-02 -2.131538689136505127e-01 3.287504613399505615e-02 -2.799223363399505615e-01 -8.734570443630218506e-02 -3.186178803443908691e-01 2.409946322441101074e-01 -9.355226904153823853e-02 4.206695128232240677e-03 2.561755478382110596e-01 1.712540984153747559e-01 5.764644127339124680e-03 -8.972357213497161865e-02 4.825832322239875793e-02 1.680645793676376343e-01 -4.947109520435333252e-01 2.506017982959747314e-01 3.790723159909248352e-02 -5.460866168141365051e-02 -1.290842443704605103e-01 2.061448395252227783e-01 -1.481225490570068359e-01 -2.206381261348724365e-01 1.305976361036300659e-01 -2.945093251764774323e-02 -1.175874993205070496e-01 7.124526053667068481e-02 -4.640315473079681396e-02 1.850011050701141357e-01
2.264803051948547363e-01 -6.504594534635543823e-02 -9.199074655771255493e-02 -5.479249730706214905e-02 -1.078956052660942078e-01 3.197084665298461914e-01 -1.722678095102310181e-01 8.063165843486785889e-02 6.393322348594665527e-02 1.348228603601455688e-01 1.881236433982849121e-01 -1.911304146051406860e-01 2.567882239818572998e-01 1.047869548201560974e-01 4.321511089801788330e-02 1.777116060256958008e-01 3.715227544307708740e-01 7.041388750076293945e-02 -9.952330589294433594e-02 1.783989928662776947e-02 -7.308948040008544922e-02 -2.087052613496780396e-01 -2.849977314472198486e-01 -2.072351872920989990e-01 -6.681729108095169067e-02 6.171423941850662231e-02 3.345930874347686768e-01 -1.689157932996749878e-01 -2.443371564149856567e-01 -1.005160734057426453e-01 -1.169443875551223755e-01 1.410826146602630615e-01
5.263888463377952576e-02 -1.877135336399078369e-01 1.119945049285888672e-01 -4.244643077254295349e-02 9.899504482746124268e-02 1.248510330915451050e-01 -2.907881438732147217e-01 2.078152447938919067e-02 3.243661299347877502e-02 4.306395053863525391e-01 -2.207422628998756409e-02 -5.479687079787254333e-02 3.428675234317779541e-01 -2.037315070629119873e-01 -1.822615116834640503e-01 -1.225787699222564697e-01 2.509963214397430420e-01 5.662160739302635193e-02 -5.750792101025581360e-02 2.065753489732742310e-01 -7.683908194303512573e-02 -4.673470929265022278e-02 -3.450714349746704102e-01 -1.652916073799133301e-01 -1.757248789072036743e-01 -3.408034890890121460e-02 -9.741342067718505859e-02 -2.143764644861221313e-01 1.139758899807929993e-01 -1.645130515098571777e-01 -2.047536522150039673e-01 -6.190791353583335876e-02
9.140214323997497559e-02 -8.391062915325164795e-02 3.446563705801963806e-02 3.532997518777847290e-02 1.236294358968734741e-01 5.900704488158226013e-02 1.727770566940307617e-01 1.033657193183898926e-01 -1.993525587022304535e-02 4.869423806667327881e-01 7.572203874588012695e-02 5.591943114995956421e-02 -3.391841799020767212e-02 2.160222083330154419e-01 -2.045972049236297607e-01 -6.426084786653518677e-02 3.501893207430839539e-02 3.022721409797668457e-01 -9.554857760667800903e-02 2.426773160696029663e-01 3.283560574054718018e-01 2.466912940144538879e-02 -9.385880827903747559e-02 -2.592379450798034668e-01 -7.844807952642440796e-02 -1.242880597710609436e-01 -9.170852601528167725e-02 2.386849373579025269e-01 -1.398928612470626831e-01 -1.842891871929168701e-01 -3.073481321334838867e-01 -5.152612552046775818e-02
2.192094922065734863e-01 -1.524701267480850220e-01 5.224967375397682190e-02 4.225895553827285767e-02 -2.399932146072387695e-01 1.321639120578765869e-01 -3.248471021652221680e-01 -6.823746114969253540e-02 -2.066401988267898560e-01 1.165838632732629776e-02 5.285041779279708862e-02 9.174800477921962738e-03 3.334273099899291992e-01 5.078943818807601929e-02 5.468875914812088013e-02 -2.161692231893539429e-01 2.050589323043823242e-01 3.093571066856384277e-01 -3.403594493865966797e-01 2.127649784088134766e-01 -1.611994504928588867e-01 -1.406556516885757446e-01 -1.565811485052108765e-01 1.531896591186523438e-01 -6.284133344888687134e-02 1.299080848693847656e-01 1.247552558779716492e-01 -2.391759008169174194e-01 4.655657708644866943e-02 -1.349446736276149750e-02 7.040961086750030518e-02 1.903460323810577393e-01
2.993641793727874756e-01 1.624605804681777954e-01 -1.291087269783020020e-01 3.548774123191833496e-01 3.833641111850738525e-02 -7.725114375352859497e-02 -1.240507811307907104e-01 1.514091342687606812e-01 1.004559732973575592e-02 2.439468801021575928e-01 1.589650809764862061e-01 2.311126561835408211e-03 2.228097021579742432e-01 2.033293843269348145e-01 -1.736568659543991089e-01 -1.710197702050209045e-02 3.578483760356903076e-01 1.171812135726213455e-02 8.720628172159194946e-02 1.351031363010406494e-01 -7.098496705293655396e-02 -3.993756473064422607e-01 -1.855934113264083862e-01 3.642976284027099609e-02 -9.721415489912033081e-02 -3.046017885208129883e-01 3.179449588060379028e-02 1.200653389096260071e-01 -1.300574466586112976e-02 -7.955195009708404541e-02 1.027782261371612549e-01 -1.498736627399921417e-02
3.172868490219116211e-01 -1.426407601684331894e-02 -7.633815705776214600e-02 -1.951726898550987244e-02 1.404322981834411621e-01 2.439548820257186890e-01 -1.509262174367904663e-01 1.176371574401855469e-01 -5.538457036018371582e-01 1.627029180526733398e-01 -1.349153816699981689e-01 -1.204142346978187561e-01 5.859025940299034119e-02 2.185453288257122040e-02 -1.009259298443794250e-01 -1.047981008887290955e-01 2.189234197139739990e-01 1.498241573572158813e-01 -1.615860909223556519e-01 4.063386470079421997e-02 -7.894053310155868530e-02 -5.226633697748184204e-02 -1.163678467273712158e-01 -2.392755746841430664e-01 2.011832594871520996e-01 -2.104495912790298462e-01 2.257844656705856323e-01 -1.050492823123931885e-01 -1.303333342075347900e-01 -8.255469053983688354e-02 -1.423749774694442749e-01 -1.316156089305877686e-01
2.884392738342285156e-01 6.491513550281524658e-02 -5.374288186430931091e-02 1.445504277944564819e-01 -9.890580177307128906e-02 5.212895572185516357e-02 -3.062177002429962158e-01 -2.118097804486751556e-02 -1.281546056270599365e-01 1.962106674909591675e-01 -6.240295618772506714e-02 -1.473283320665359497e-01 3.635923936963081360e-02 4.629983752965927124e-02 5.466113798320293427e-03 3.515524566173553467e-01 3.058147244155406952e-02 4.527004361152648926e-01 -2.466439455747604370e-01 -9.775032848119735718e-02 -6.236409768462181091e-02 -2.171374559402465820e-01 -1.049376726150512695e-01 2.589504718780517578e-01 2.301041781902313232e-02 -2.818630933761596680e-01 8.982861181721091270e-04 -1.683541201055049896e-02 -1.322292834520339966e-01 6.177676841616630554e-02 -2.067242711782455444e-01 -1.575383245944976807e-01
1.445825397968292236e-01 3.925879299640655518e-02 -1.424201130867004395e-01 7.581242173910140991e-02 -1.117247790098190308e-01 -9.037682414054870605e-02 -2.433421611785888672e-01 -4.139152541756629944e-02 8.464828133583068848e-02 3.423628509044647217e-01 -1.179330348968505859e-01 -1.708733034320175648e-03 -1.437163352966308594e-01 -2.229469120502471924e-01 -1.350511051714420319e-02 -1.669081486761569977e-02 3.310325443744659424e-01 1.174679696559906006e-01 -2.316797524690628052e-01 3.256638646125793457e-01 -2.770140208303928375e-02 -3.985286951065063477e-01 -1.018804982304573059e-01 -5.700715258717536926e-02 1.267567574977874756e-01 -3.289350494742393494e-02 -7.172328233718872070e-02 3.172678053379058838e-01 -2.730136513710021973e-01 7.399949431419372559e-02 -6.674666423350572586e-03 -3.860304877161979675e-02
5.710533633828163147e-02 3.798585012555122375e-02 -3.211936950683593750e-01 -5.676678195595741272e-02 -2.086338549852371216e-01 2.417190968990325928e-01 -1.864055842161178589e-01 4.332459997385740280e-03 -1.120640784502029419e-01 3.773584365844726562e-01 -4.529226198792457581e-02 2.237872779369354248e-01 1.183005496859550476e-01 9.440754354000091553e-02 -1.309869885444641113e-01 -2.957494258880615234e-01 1.007326096296310425e-01 2.933775819838047028e-02 -2.945616245269775391e-01 7.836412638425827026e-02 -6.468018889427185059e-02 -1.662020534276962280e-01 -9.756371378898620605e-02 3.880452364683151245e-02 8.526850491762161255e-02 -1.986465156078338623e-01 7.761883735656738281e-02 -6.123498454689979553e-02 1.132220178842544556e-01 1.977380961179733276e-01 -3.929712772369384766e-01 -8.924863487482070923e-02
1.803837120532989502e-01 -5.099060386419296265e-02 -2.603813111782073975e-01 -1.866579949855804443e-01 3.307858854532241821e-02 3.867320120334625244e-01 8.337684907019138336e-03 5.538194254040718079e-02 -1.448079049587249756e-01 -3.334732726216316223e-02 -1.408936083316802979e-01 3.102345764636993408e-01 3.287698030471801758e-01 6.298930197954177856e-02 -1.861440837383270264e-01 1.268017292022705078e-01 -2.017120271921157837e-02 2.164651900529861450e-01 -3.087707757949829102e-01 4.064669832587242126e-03 1.108364295214414597e-02 -3.410568535327911377e-01 -1.175417676568031311e-01 7.193064689636230469e-02 4.327385872602462769e-02 -1.893393546342849731e-01 1.268156468868255615e-01 -4.371103644371032715e-02 -2.702458202838897705e-01 -1.897051744163036346e-02 -7.995022460818290710e-03 1.555793546140193939e-02
2.549951970577239990e-01 -1.316242814064025879e-01 -6.554137449711561203e-03 -1.071674153208732605e-01 -1.834480762481689453e-01 1.540488563477993011e-02 -4.312939941883087158e-01 2.564067542552947998e-01 -1.197395101189613342e-01 2.597106099128723145e-01 2.256479486823081970e-02 -1.215387731790542603e-01 1.848736554384231567e-01 9.514985978603363037e-02 -7.737578451633453369e-02 3.086675703525543213e-01 3.092665970325469971e-02 4.534201696515083313e-02 -1.041187047958374023e-01 2.290198020637035370e-02 8.525878936052322388e-02 -1.483287364244461060e-01 -1.768542081117630005e-01 1.908468753099441528e-01 3.292111456394195557e-01 6.735423207283020020e-02 -2.709971740841865540e-02 -5.101906880736351013e-02 -2.787103354930877686e-01 1.504304856061935425e-01 -1.800809204578399658e-01 -1.362825781106948853e-01
3.643284365534782410e-02 -1.386560052633285522e-01 -1.897255033254623413e-01 2.639206051826477051e-01 -1.392855029553174973e-02 1.499955728650093079e-02 -3.069898784160614014e-01 -1.721025109291076660e-01 -1.764193922281265259e-01 3.315077424049377441e-01 2.401582002639770508e-01 1.678660213947296143e-01 3.192232549190521240e-02 1.501776427030563354e-01 -1.132371500134468079e-01 1.144268363714218140e-01 1.676565259695053101e-01 1.423360407352447510e-01 -3.457261025905609131e-01 -1.634407788515090942e-01 4.204358905553817749e-02 -2.484708577394485474e-01 -1.701390445232391357e-01 1.284691854380071163e-03 3.333186805248260498e-01 1.546067446470260620e-01 -5.903530120849609375e-02 1.250040438026189804e-02 6.610685586929321289e-02 -1.705043762922286987e-01 9.323399513959884644e-02 7.286216318607330322e-02
1.564072817564010620e-01 6.465472280979156494e-02 -8.761975914239883423e-02 -2.005255594849586487e-02 -2.385336607694625854e-01 -3.510416150093078613e-01 4.623158276081085205e-02 1.410677433013916016e-01 7.234375923871994019e-02 3.230365365743637085e-02 1.788319274783134460e-02 -5.333648994565010071e-02 -1.928384788334369659e-02 4.837058112025260925e-02 -2.019548267126083374e-01 -1.066773310303688049e-01 3.438618183135986328e-01 2.390861958265304565e-01 -2.791125774383544922e-01 2.494539767503738403e-01 4.332302138209342957e-02 -3.298474550247192383e-01 -5.884830281138420105e-02 -1.526112407445907593e-01 1.648576706647872925e-01 -1.804789453744888306e-01 2.422532737255096436e-01 -6.624559313058853149e-02 -1.821008920669555664e-01 1.114765256643295288e-01 -2.458144277334213257e-01 1.224338412284851074e-01
1.470984369516372681e-01 2.349007874727249146e-01 -1.110512241721153259e-01 -1.132341697812080383e-01 7.871546596288681030e-02 1.931240409612655640e-01 -2.142116799950599670e-02 2.228520214557647705e-01 -1.009733006358146667e-01 2.745238244533538818e-01 -2.052527666091918945e-01 -2.948105894029140472e-02 2.284499853849411011e-01 2.187635004520416260e-01 2.180200070142745972e-02 2.392680384218692780e-02 5.733605474233627319e-02 5.177906155586242676e-01 5.876851454377174377e-02 -9.380334615707397461e-02 -9.259983152151107788e-02 -2.843525111675262451e-01 -2.219115793704986572e-01 1.625339128077030182e-02 2.983842790126800537e-01 -3.746542334556579590e-02 1.597520709037780762e-02 2.555055730044841766e-02 -1.882747262716293335e-01 6.661709398031234741e-03 -1.544620096683502197e-01 -3.847641497850418091e-02
1.931275613605976105e-02 7.822359353303909302e-02 -1.070743426680564880e-01 5.016981065273284912e-02 -1.108533069491386414e-01 -4.048993811011314392e-03 -3.128599226474761963e-01 -1.222507134079933167e-01 -2.534563839435577393e-01 1.965201646089553833e-01 2.490231841802597046e-01 1.572946459054946899e-01 3.070915937423706055e-01 1.332929134368896484e-01 9.701869450509548187e-03 -2.480472773313522339e-01 8.683844655752182007e-02 2.905628085136413574e-01 -1.625599563121795654e-01 -3.154486790299415588e-02 4.039440453052520752e-01 -1.817748248577117920e-01 1.013412922620773315e-01 6.852380186319351196e-02 1.201231777667999268e-01 -1.094041690230369568e-01 -1.301389038562774658e-01 2.378511279821395874e-01 1.109503395855426788e-02 1.317472159862518311e-01 -5.946406745351850986e-04 2.076792567968368530e-01
5.450673028826713562e-02 -3.333689570426940918e-01 3.370845690369606018e-02 -2.475309930741786957e-02 -7.131250202655792236e-02 -7.964400202035903931e-02 2.392633631825447083e-02 -7.734787184745073318e-03 -3.873902559280395508e-02 1.421426683664321899e-01 -1.492933332920074463e-01 2.892820537090301514e-02 3.384197354316711426e-01 1.365165114402770996e-01 3.114738874137401581e-02 -2.856722567230463028e-03 3.772930204868316650e-01 3.536957800388336182e-01 -6.024606153368949890e-02 1.480782628059387207e-01 6.439627707004547119e-02 -1.563279926776885986e-01 -2.575071156024932861e-01 1.454388946294784546e-01 1.434414088726043701e-01 -3.188107609748840332e-01 -1.371659785509109497e-01 -1.709411442279815674e-01 6.803146749734878540e-02 4.024012479931116104e-03 -3.252216875553131104e-01 5.822989344596862793e-02
5.043254494667053223e-01 -1.706374585628509521e-01 -4.431333020329475403e-02 2.550848722457885742e-01 -6.681304425001144409e-02 -6.689080595970153809e-02 -2.443585544824600220e-01 5.649153143167495728e-02 6.254232674837112427e-02 1.254629045724868774e-01 6.913445144891738892e-02 5.993356183171272278e-02 1.604486703872680664e-01 -2.226610481739044189e-02 -1.747321784496307373e-01 -2.112781107425689697e-01 2.035318166017532349e-01 -1.306898593902587891e-01 -3.305726647377014160e-01 1.549123525619506836e-01 -1.291462182998657227e-01 -1.340990606695413589e-02 -1.347145289182662964e-01 6.510724872350692749e-02 2.227801829576492310e-01 4.032320529222488403e-02 1.108259037137031555e-01 5.284877493977546692e-02 -3.125004470348358154e-01 6.828974932432174683e-02 -3.980549052357673645e-03 2.203127741813659668e-01
2.190687209367752075e-01 -1.930509656667709351e-01 3.139203786849975586e-01 9.058275818824768066e-02 -7.774126529693603516e-02 1.942206472158432007e-01 -1.795110553503036499e-01 5.704067274928092957e-02 1.065082326531410217e-01 -1.612466275691986084e-01 2.534242570400238037e-01 -7.370459288358688354e-02 2.061284780502319336e-01 -1.618360131978988647e-01 5.302574113011360168e-02 -1.079906225204467773e-01 2.129663974046707153e-01 3.161506354808807373e-01 -3.660654127597808838e-01 1.153537482023239136e-01 6.658344715833663940e-02 -6.476474553346633911e-02 -1.438087821006774902e-01 -1.605128645896911621e-01 -4.662903770804405212e-02 1.785348053090274334e-03 4.375880584120750427e-02 2.621620297431945801e-01 1.766345463693141937e-02 -9.170574694871902466e-02 -2.595895230770111084e-01 -2.048711329698562622e-01
2.304747253656387329e-01 -1.322029381990432739e-01 1.417458504438400269e-01 -6.497932225465774536e-02 -2.404829300940036774e-02 1.828612834215164185e-01 -2.781824469566345215e-01 4.373676329851150513e-02 -5.435067787766456604e-02 1.918330043554306030e-01 2.010193765163421631e-01 1.355693638324737549e-01 3.600230515003204346e-01 1.479652523994445801e-01 -1.681247055530548096e-01 2.012389153242111206e-01 3.038340210914611816e-01 -5.544285476207733154e-02 -2.975037097930908203e-01 1.628947705030441284e-01 1.162722706794738770e-01 -1.438933461904525757e-01 -1.076321378350257874e-01 -6.404197961091995239e-02 -2.752062976360321045e-01 1.752570271492004395e-01 -1.772121638059616089e-01 -1.899539679288864136e-01 1.018854826688766479e-01 -8.202227205038070679e-02 -1.458154171705245972e-01 -1.750000007450580597e-02
4.092830717563629150e-01 -1.312477234750986099e-02 -1.805253326892852783e-01 8.007021248340606689e-02 -1.614892035722732544e-01 2.999732494354248047e-01 -3.159546852111816406e-01 7.803411781787872314e-02 -7.033071666955947876e-02 7.649523764848709106e-02 1.248458921909332275e-01 4.065702110528945923e-02 1.238164603710174561e-01 1.336824446916580200e-01 -2.107567153871059418e-02 -6.313366442918777466e-02 2.599784433841705322e-01 -7.878823205828666687e-03 -9.426588565111160278e-02 5.910111963748931885e-02 8.457455039024353027e-02 -2.581270337104797363e-01 -2.375366985797882080e-01 -3.251802027225494385e-01 -4.277893900871276855e-02 9.270223975181579590e-02 3.325255811214447021e-01 -1.358485221862792969e-01 -8.852495998144149780e-02 -4.461575672030448914e-02 -7.513762917369604111e-03 2.008799165487289429e-01
1.888317316770553589e-01 -3.366705402731895447e-02 -1.223095133900642395e-01 -1.440281048417091370e-02 2.840669266879558563e-02 6.212252750992774963e-02 -7.435459643602371216e-02 2.158164978027343750e-01 -1.603987962007522583e-01 1.885718405246734619e-01 -9.139802306890487671e-02 1.662013083696365356e-01 1.863832175731658936e-01 2.281620651483535767e-01 -9.056614339351654053e-02 -4.439856708049774170e-01 9.622361510992050171e-02 1.832779049873352051e-01 -2.803427875041961670e-01 3.088929355144500732e-01 8.174116164445877075e-02 -5.902729555964469910e-02 -3.503205776214599609e-01 6.395261269062757492e-03 -1.417585909366607666e-01 2.026018351316452026e-01 -2.437612563371658325e-01 -2.888382226228713989e-02 6.817174702882766724e-02 7.726750522851943970e-02 -1.954414322972297668e-02 1.403583735227584839e-01
5.515312403440475464e-02 1.876507550477981567e-01 -3.186868131160736084e-01 2.846176624298095703e-01 -1.338081955909729004e-01 -7.494819164276123047e-02 6.789761036634445190e-02 1.420556604862213135e-01 -9.853179799392819405e-04 4.384716972708702087e-02 -6.295458227396011353e-02 1.482705771923065186e-01 2.346812002360820770e-02 -6.321384571492671967e-03 -8.992685377597808838e-02 7.358984556049108505e-03 4.403962492942810059e-01 2.256422936916351318e-01 -3.267298638820648193e-01 2.292341366410255432e-02 -1.217987909913063049e-01 -1.219326406717300415e-01 -8.795083314180374146e-02 -1.151637285947799683e-01 4.272715002298355103e-02 6.553346663713455200e-02 6.064227595925331116e-02 3.059125542640686035e-01 -8.196727931499481201e-02 -1.492509990930557251e-01 -3.505304455757141113e-01 1.901957690715789795e-01
1.028511226177215576e-01 -2.695032954216003418e-01 -7.569248229265213013e-02 3.283686563372612000e-02 -3.236292302608489990e-01 -1.918866038322448730e-01 -2.471934407949447632e-01 7.346848398447036743e-02 -2.667611837387084961e-01 4.394801557064056396e-01 -1.058769971132278442e-01 2.536077052354812622e-02 1.033163592219352722e-01 2.216031104326248169e-01 -5.669869482517242432e-02 1.422227621078491211e-01 2.513857781887054443e-01 5.855065956711769104e-02 -5.662453919649124146e-02 -9.747273474931716919e-02 -1.443963218480348587e-02 -1.776987463235855103e-01 -1.329890335910022259e-03 -7.688661664724349976e-02 2.121314555406570435e-01 3.192503470927476883e-03 -6.389915943145751953e-02 -8.959037810564041138e-02 -1.831679940223693848e-01 -3.251717090606689453e-01 -1.704600453376770020e-01 -7.039443124085664749e-03
2.366888523101806641e-01 -1.359227150678634644e-01 5.328870192170143127e-02 1.965296268463134766e-01 -9.444399178028106689e-02 2.306772768497467041e-01 -1.606909334659576416e-01 1.735973954200744629e-01 6.482017785310745239e-02 1.828009784221649170e-01 6.135505437850952148e-02 2.050803005695343018e-01 7.800485193729400635e-02 7.404512166976928711e-02 -7.579810172319412231e-02 2.162303030490875244e-01 4.542860090732574463e-01 2.015043422579765320e-02 8.041626214981079102e-02 7.642565667629241943e-02 1.223014742136001587e-01 -2.201090306043624878e-01 -3.184699714183807373e-01 -5.140655860304832458e-02 -3.044396173208951950e-03 2.103842645883560181e-01 3.585809171199798584e-01 -7.738374173641204834e-02 1.190947219729423523e-01 1.320397406816482544e-01 -1.186158135533332825e-01 -8.575550466775894165e-02
4.234239757061004639e-01 -1.255451887845993042e-01 5.267787724733352661e-02 -1.407215446233749390e-01 -7.051479071378707886e-02 6.610460113734006882e-03 -7.865706831216812134e-02 -4.371443390846252441e-02 -6.679406017065048218e-02 1.216900870203971863e-01 -1.642940044403076172e-01 4.190127849578857422e-01 1.599130183458328247e-01 1.248252540826797485e-01 2.032354176044464111e-01 5.757870897650718689e-02 2.168968692421913147e-02 -2.492277324199676514e-01 -2.639141380786895752e-01 1.342746615409851074e-01 1.588208675384521484e-01 -2.768186628818511963e-01 -1.120451837778091431e-01 -2.252921164035797119e-01 2.264751642942428589e-01 -2.243608832359313965e-01 9.096046909689903259e-03 1.232527643442153931e-01 -9.122341871261596680e-02 -7.522487640380859375e-02 -1.208817809820175171e-01 -2.696756646037101746e-02
4.045828878879547119e-01 -1.326799509115517139e-03 -4.725542850792407990e-03 -7.179820537567138672e-02 -2.947334647178649902e-01 2.530808150768280029e-01 3.507870249450206757e-03 2.014121115207672119e-01 -9.964945167303085327e-02 3.255932927131652832e-01 2.965567866340279579e-03 1.465141028165817261e-01 1.943607181310653687e-01 -1.777240633964538574e-01 -1.790519952774047852e-01 -4.128839820623397827e-02 1.641646474599838257e-01 8.318340033292770386e-02 -2.406253367662429810e-01 -7.502287626266479492e-02 -3.153616786003112793e-01 -5.959307029843330383e-02 -1.231951564550399780e-01 -1.313237100839614868e-01 -4.274248704314231873e-02 -7.583234459161758423e-02 -2.133661508560180664e-01 -4.087848588824272156e-02 9.119722247123718262e-02 2.347912341356277466e-01 -1.577301472425460815e-01 1.522244662046432495e-01
2.767084240913391113e-01 -2.718465961515903473e-02 -1.197151020169258118e-01 -8.213049173355102539e-02 2.248198492452502251e-03 2.891089916229248047e-01 6.315935403108596802e-02 1.004870887845754623e-02 -2.550134658813476562e-01 1.018992513418197632e-01 -3.053130507469177246e-01 2.995491623878479004e-01 3.013544678688049316e-01 4.095674306154251099e-02 -1.809870451688766479e-01 8.055840432643890381e-02 -1.210960149765014648e-01 2.707841098308563232e-01 -2.388264387845993042e-01 -4.330314323306083679e-02 4.403858259320259094e-02 -3.389790356159210205e-01 -2.090899199247360229e-01 -3.482159227132797241e-03 -4.748905077576637268e-02 -1.105816364288330078e-01 1.994158327579498291e-01 6.282322108745574951e-02 -3.934434056282043457e-02 2.343994826078414917e-01 2.221701107919216156e-02 3.432516753673553467e-02
3.444298505783081055e-01 -1.307007223367691040e-01 -1.752766221761703491e-01 4.511288180947303772e-02 -2.676400244235992432e-01 8.005657047033309937e-02 4.482533549889922142e-04 -1.551700681447982788e-01 -7.105907797813415527e-02 2.513632178306579590e-01 -2.435692697763442993e-01 -4.888853803277015686e-02 1.927514374256134033e-01 -1.255034804344177246e-01 -1.253459006547927856e-01 -3.403887748718261719e-01 1.729289889335632324e-01 2.177962660789489746e-01 -3.397141396999359131e-01 1.513739526271820068e-01 6.002501770853996277e-02 -1.551104635000228882e-01 -6.270082201808691025e-03 8.059796690940856934e-02 1.624384522438049316e-01 -2.372850850224494934e-02 -2.515404522418975830e-01 -1.418350189924240112e-01 -1.730179786682128906e-01 1.289751827716827393e-01 -7.827471196651458740e-02 -4.569448903203010559e-02
4.116866588592529297e-01 4.873165860772132874e-02 1.308230962604284286e-02 1.783949881792068481e-01 -8.440443873405456543e-02 2.964867353439331055e-01 8.036000281572341919e-02 1.502518504858016968e-01 -1.283598840236663818e-01 2.823348045349121094e-01 -4.381819814443588257e-02 1.257123202085494995e-01 2.664296627044677734e-01 -1.929290592670440674e-01 -6.707875430583953857e-02 -9.825889952480792999e-03 8.225797116756439209e-02 -7.767626643180847168e-02 -4.655101001262664795e-01 -9.052527695894241333e-02 -1.506296247243881226e-01 -8.531236648559570312e-02 -1.315173804759979248e-01 -8.026386494748294353e-04 3.866244107484817505e-02 -7.842403650283813477e-02 -2.684175670146942139e-01 -2.597249113023281097e-02 1.059129014611244202e-01 1.260654926300048828e-01 -1.577762216329574585e-01 1.674384623765945435e-01
5.931900814175605774e-02 -1.553925219923257828e-02 -1.777194887399673462e-01 4.355031996965408325e-03 -2.113071233034133911e-01 -5.104609951376914978e-02 -2.615992426872253418e-01 1.902165822684764862e-02 -1.511899828910827637e-01 3.179664313793182373e-01 -2.881220877170562744e-01 5.205706506967544556e-02 2.842811346054077148e-01 1.426518112421035767e-01 -1.338964402675628662e-01 -1.836699694395065308e-01 8.320183306932449341e-02 -1.605129688978195190e-01 -2.905660867691040039e-01 -1.628108173608779907e-01 1.521382182836532593e-01 -1.999928206205368042e-01 -2.794872783124446869e-02 -8.883992559276521206e-04 -7.497813552618026733e-02 -2.650168240070343018e-01 -1.226031184196472168e-01 -1.106595546007156372e-01 -1.802745908498764038e-01 -7.278861105442047119e-02 -3.694062829017639160e-01 3.364278003573417664e-02
1.042303442955017090e-01 8.908569812774658203e-03 3.941681981086730957e-02 -1.851480640470981598e-02 1.865944117307662964e-01 1.218502372503280640e-01 -9.761937707662582397e-02 -6.279058754444122314e-02 -1.895558089017868042e-02 3.795970976352691650e-01 -1.521408259868621826e-01 1.819538623094558716e-01 2.504355907440185547e-01 2.843257486820220947e-01 -3.070638887584209442e-02 -1.190327703952789307e-01 3.998832702636718750e-01 1.132924854755401611e-01 -1.367188096046447754e-01 9.159625321626663208e-02 9.529842436313629150e-02 -4.820245504379272461e-02 -2.204750478267669678e-01 1.327771842479705811e-01 2.373990789055824280e-02 -3.427929580211639404e-01 -2.026824355125427246e-01 -7.278599590063095093e-02 -8.311447501182556152e-02 -1.903358660638332367e-02 -4.478367045521736145e-02 3.368267714977264404e-01
1.320700943470001221e-01 3.749181702733039856e-02 2.943336032330989838e-02 -1.562879830598831177e-01 8.288208395242691040e-02 9.033738635480403900e-03 -2.717542648315429688e-01 4.692496731877326965e-02 -5.486990511417388916e-02 2.208848893642425537e-01 -1.928490772843360901e-02 1.615124642848968506e-01 3.467103093862533569e-02 1.232341229915618896e-01 7.527010887861251831e-02 -1.328109949827194214e-01 4.231727719306945801e-01 2.047172784805297852e-01 -3.396185040473937988e-01 -2.194700986146926880e-01 2.705875337123870850e-01 -3.493984639644622803e-01 -3.230810761451721191e-01 2.091602981090545654e-02 1.549104899168014526e-01 9.138236939907073975e-02 -7.268672343343496323e-04 -1.022674739360809326e-01 9.636386483907699585e-02 -2.915203571319580078e-03 8.834291994571685791e-02 1.019319444894790649e-01
-5.020848661661148071e-02 1.611746847629547119e-01 -2.032609134912490845e-01 1.244686990976333618e-01 -2.053995802998542786e-02 2.425353378057479858e-01 -1.966396123170852661e-01 2.040482312440872192e-02 -9.269590675830841064e-02 3.575084805488586426e-01 -4.812302440404891968e-02 7.057482004165649414e-02 1.766086071729660034e-01 2.826171219348907471e-01 1.059230789542198181e-01 -5.835511535406112671e-02 2.130516469478607178e-01 -1.728298068046569824e-01 7.753489166498184204e-02 6.700193136930465698e-02 2.494327491149306297e-03 -4.971707761287689209e-01 -1.445390731096267700e-01 -1.433033943176269531e-01 5.750329047441482544e-02 1.680522412061691284e-01 5.790740624070167542e-02 -1.265141181647777557e-02 -3.010469973087310791e-01 1.028854474425315857e-01 -1.881399601697921753e-01 3.047590516507625580e-02
2.989946901798248291e-01 5.710447207093238831e-02 -2.444695383310317993e-01 4.573538899421691895e-02 -2.657290995121002197e-01 3.060275316238403320e-02 -8.023290336132049561e-02 -1.223977282643318176e-02 -6.037303805351257324e-02 8.601294457912445068e-02 -3.183756768703460693e-01 1.380482316017150879e-01 1.037816181778907776e-01 3.762711212038993835e-02 -8.713144809007644653e-02 -1.069911867380142212e-01 3.031138479709625244e-01 1.578985005617141724e-01 -2.678951025009155273e-01 -6.695680320262908936e-02 3.011838197708129883e-01 -3.527482151985168457e-01 6.775944028049707413e-03 1.423164829611778259e-02 -6.336412578821182251e-02 -3.719765692949295044e-02 -1.496752798557281494e-01 -1.619019657373428345e-01 -3.116997778415679932e-01 -8.368435502052307129e-02 8.278118073940277100e-02 1.765813827514648438e-01
1.766436547040939331e-02 1.244041845202445984e-01 -7.020213454961776733e-02 -8.753061294555664062e-02 -3.308058679103851318e-01 1.866323128342628479e-02 -3.158048689365386963e-01 -2.113808840513229370e-01 -1.227795481681823730e-01 1.428992301225662231e-01 2.131574787199497223e-02 2.719260752201080322e-01 1.624734848737716675e-01 -9.597813710570335388e-03 3.870129585266113281e-02 -1.629191488027572632e-01 2.716106772422790527e-01 3.457464650273323059e-02 -3.587884902954101562e-01 4.673774912953376770e-02 -2.651078999042510986e-01 -2.009445130825042725e-01 -1.525341421365737915e-01 8.318191021680831909e-02 1.282873153686523438e-01 -2.231911569833755493e-01 -6.069947406649589539e-02 1.821667104959487915e-01 8.470845222473144531e-02 -1.642962992191314697e-01 -2.354496568441390991e-01 -1.163113862276077271e-01
-4.751110076904296875e-02 3.130068629980087280e-02 -1.279534399509429932e-01 3.359188139438629150e-02 4.038298502564430237e-02 -6.038505956530570984e-02 -4.392986595630645752e-01 1.219413951039314270e-01 -2.873757481575012207e-01 4.119292199611663818e-01 6.004910916090011597e-02 -1.243705824017524719e-01 2.440024465322494507e-01 -2.042728848755359650e-02 -1.949535012245178223e-01 -1.406803578138351440e-01 8.833152055740356445e-02 5.608416348695755005e-02 -1.358770877122879028e-01 -4.489957541227340698e-02 7.678250223398208618e-02 -1.076344475150108337e-01 -3.766624033451080322e-01 9.987047314643859863e-02 7.131595630198717117e-03 -2.773764729499816895e-01 -1.288733780384063721e-01 1.268929541110992432e-01 -1.738388240337371826e-01 -5.221019685268402100e-02 -6.304941326379776001e-02 -1.722208857536315918e-01
3.381124138832092285e-01 1.347839832305908203e-01 2.081331759691238403e-01 4.363944008946418762e-02 -2.354706823825836182e-01 -3.914634585380554199e-01 -2.447405904531478882e-01 -1.847822219133377075e-02 -1.966590248048305511e-02 2.172617912292480469e-01 -9.381853044033050537e-02 1.810174882411956787e-01 -4.093956947326660156e-02 -1.781334578990936279e-01 3.854166716337203979e-02 -8.666436187922954559e-03 -1.040298864245414734e-01 2.441644817590713501e-01 -1.999168097972869873e-02 1.019869074225425720e-01 -4.723225906491279602e-02 -2.246340662240982056e-01 -2.996942400932312012e-01 -1.098392531275749207e-01 1.014469340443611145e-01 -2.575352042913436890e-02 8.583337813615798950e-02 4.967573657631874084e-02 -3.011948168277740479e-01 7.318083196878433228e-02 -2.751764059066772461e-01 -2.890442125499248505e-02
-1.816210336983203888e-02 -1.814023256301879883e-01 -1.695752143859863281e-01 1.065553054213523865e-01 3.162772655487060547e-01 1.606739610433578491e-01 -2.016988247632980347e-01 7.722649723291397095e-02 -1.010560020804405212e-01 -3.966154158115386963e-02 2.919264696538448334e-02 -1.044591655954718590e-03 1.741312891244888306e-01 -1.423470973968505859e-01 -1.013333052396774292e-01 3.895989432930946350e-02 -8.360834792256355286e-03 1.671205013990402222e-01 -4.648969769477844238e-01 -1.087618898600339890e-02 -2.836509048938751221e-02 -3.759706318378448486e-01 -1.493866443634033203e-01 -2.363249212503433228e-01 3.063380718231201172e-01 -1.533062905073165894e-01 1.120951622724533081e-01 3.167761489748954773e-02 -4.399187490344047546e-02 1.301926970481872559e-01 -1.172265782952308655e-01 -2.259138673543930054e-01
3.280988931655883789e-01 -2.837781794369220734e-02 -1.341303586959838867e-01 1.369974613189697266e-01 -3.184512555599212646e-01 1.687511801719665527e-01 1.046165451407432556e-01 3.467731773853302002e-01 -2.171986252069473267e-01 2.821130454540252686e-01 -1.152045652270317078e-01 1.718784123659133911e-01 1.642883419990539551e-01 -1.824557930231094360e-01 -3.189541399478912354e-02 -2.490704506635665894e-02 2.333128601312637329e-01 3.630565851926803589e-02 -3.177054822444915771e-01 7.950954884290695190e-02 -2.518556416034698486e-01 -9.311102330684661865e-02 -4.994853958487510681e-02 -1.403349190950393677e-01 3.365029394626617432e-02 7.976768910884857178e-02 -2.173025012016296387e-01 -1.259199529886245728e-02 2.733383327722549438e-03 1.386769264936447144e-01 -7.382710278034210205e-02 1.591908782720565796e-01
1.427932530641555786e-01 -1.600311994552612305e-01 -1.479297429323196411e-01 1.186331510543823242e-01 -6.682351976633071899e-02 1.972841657698154449e-02 -1.231616362929344177e-01 -1.494725346565246582e-01 -4.061134755611419678e-01 1.075572967529296875e-01 -3.964011743664741516e-02 2.429803907871246338e-01 2.136234343051910400e-01 -1.691986173391342163e-01 -4.825323075056076050e-02 3.808662667870521545e-02 4.386305212974548340e-01 9.857106953859329224e-02 -1.048656776547431946e-01 1.414864808320999146e-01 1.803902536630630493e-01 -2.639373540878295898e-01 2.007222175598144531e-01 2.972644381225109100e-02 -8.134301751852035522e-03 -1.789776533842086792e-01 -5.315290391445159912e-02 -5.796170979738235474e-02 -1.618912220001220703e-01 3.042154014110565186e-01 -1.492028534412384033e-01 -6.871698796749114990e-02
-5.368102341890335083e-02 -1.136907115578651428e-01 -8.159717917442321777e-02 1.138906925916671753e-02 -1.489106714725494385e-01 -4.621919989585876465e-02 -5.889161303639411926e-02 1.775938123464584351e-01 -3.885796070098876953e-01 2.281810790300369263e-01 -7.093462347984313965e-02 6.588274240493774414e-02 7.209441810846328735e-02 2.602874338626861572e-01 -1.694549173116683960e-01 7.466918323189020157e-03 2.424337714910507202e-01 5.929441750049591064e-02 -2.454507797956466675e-01 -7.671321928501129150e-02 -9.568798542022705078e-02 -2.330880761146545410e-01 -1.842038482427597046e-01 -4.435822367668151855e-02 1.961033195257186890e-01 -2.875477634370326996e-02 -8.425584435462951660e-02 -9.248100966215133667e-02 -2.194746583700180054e-01 -3.599235713481903076e-01 -3.416005373001098633e-01 1.636751145124435425e-01
9.449909627437591553e-02 3.284585196524858475e-03 -1.676901131868362427e-01 -7.363915443420410156e-02 -3.712712824344635010e-01 1.791784614324569702e-01 -1.815629899501800537e-01 -2.670826390385627747e-02 -2.764099538326263428e-01 1.390318870544433594e-01 2.228942140936851501e-02 1.553447544574737549e-01 2.976090610027313232e-01 8.632943779230117798e-02 3.853666037321090698e-02 1.148075163364410400e-01 5.524956807494163513e-02 1.351684480905532837e-01 -1.868691593408584595e-01 1.684775054454803467e-01 -3.517450997605919838e-03 -1.623938381671905518e-01 -3.194329440593719482e-01 1.345304995775222778e-01 -7.277438044548034668e-02 8.152627199888229370e-02 -1.820457540452480316e-02 -8.296367526054382324e-02 -1.121754497289657593e-01 1.461365818977355957e-02 -3.050165176391601562e-01 4.082926809787750244e-01
1.954756230115890503e-01 -3.116031587123870850e-01 2.764989435672760010e-02 2.987827360630035400e-02 2.172385342419147491e-02 1.853865683078765869e-01 -2.940349876880645752e-01 -2.733560279011726379e-02 -1.609806716442108154e-01 6.066140718758106232e-03 -4.656235501170158386e-02 2.459916025400161743e-01 4.154382348060607910e-01 1.624879688024520874e-01 -1.240894645452499390e-01 2.014215290546417236e-01 3.009841144084930420e-01 9.196744859218597412e-02 -1.732734888792037964e-01 2.341211289167404175e-01 -8.665790781378746033e-03 -1.736321896314620972e-01 -5.895531177520751953e-02 -1.615894436836242676e-01 -1.951399296522140503e-01 2.156992703676223755e-01 -2.140195369720458984e-01 7.143404334783554077e-02 -7.952426373958587646e-02 1.222961023449897766e-02 -7.570070773363113403e-02 -7.737571001052856445e-02
2.919420599937438965e-01 -1.898360997438430786e-01 9.391265362501144409e-02 -2.476960420608520508e-01 1.372723095118999481e-02 -7.381989806890487671e-02 -3.070426881313323975e-01 8.314512670040130615e-02 -1.916355490684509277e-01 2.645110189914703369e-01 1.027178019285202026e-01 2.305240482091903687e-01 5.897447094321250916e-02 -2.539300918579101562e-01 2.275833785533905029e-01 -5.319607257843017578e-02 9.475117921829223633e-02 7.064017653465270996e-02 -7.932180911302566528e-02 3.333085402846336365e-02 1.006362810730934143e-01 -3.500784635543823242e-01 -3.478107452392578125e-01 1.919831335544586182e-02 1.063905581831932068e-01 1.697830408811569214e-01 -1.349821239709854126e-01 9.325899183750152588e-02 5.996949225664138794e-02 -1.290315687656402588e-01 -8.561202138662338257e-02 1.968150138854980469e-01
1.088772043585777283e-01 1.186984702944755554e-01 1.207368448376655579e-01 3.139658272266387939e-01 -2.202221006155014038e-01 2.561043575406074524e-02 -1.432226598262786865e-01 5.931442975997924805e-02 -1.344354152679443359e-01 9.713810682296752930e-02 -4.601573199033737183e-02 4.342448711395263672e-01 1.349582374095916748e-01 4.596801847219467163e-02 1.877014935016632080e-01 -8.889157325029373169e-02 1.028184313327074051e-02 2.289406023919582367e-02 -1.230450496077537537e-01 1.822206228971481323e-01 3.417533934116363525e-01 -1.965002715587615967e-01 -2.526937797665596008e-02 -2.041651308536529541e-01 1.340331286191940308e-01 4.963162913918495178e-02 1.909781694412231445e-01 -2.558418512344360352e-01 -2.771879434585571289e-01 1.562522538006305695e-02 -1.603779047727584839e-01 1.849502325057983398e-01
-4.955597594380378723e-02 -2.369096577167510986e-01 -3.439881373196840286e-03 2.696878612041473389e-01 7.273910101503133774e-03 2.762113809585571289e-01 -1.230333149433135986e-01 8.080554008483886719e-02 -1.039424836635589600e-01 2.185901403427124023e-01 1.238169148564338684e-01 -1.216961964964866638e-01 3.028358221054077148e-01 -3.448623418807983398e-02 1.804161369800567627e-01 2.131433971226215363e-02 2.335625886917114258e-01 1.471095830202102661e-01 -4.188361763954162598e-01 6.504242122173309326e-02 -3.184460476040840149e-02 2.729872241616249084e-02 -6.377586722373962402e-02 -2.764831781387329102e-01 -7.127147912979125977e-02 -2.327569760382175446e-02 1.390464305877685547e-01 2.429963797330856323e-01 1.453333646059036255e-01 -4.491515830159187317e-02 -3.303888440132141113e-01 -4.022400826215744019e-02
4.160013794898986816e-01 1.933545917272567749e-01 -1.722473800182342529e-01 3.545611351728439331e-02 -1.202645897865295410e-01 -4.219229333102703094e-03 1.303680837154388428e-01 1.876360177993774414e-02 -1.191196814179420471e-01 2.202361673116683960e-01 1.836212873458862305e-01 9.015436470508575439e-02 3.058979213237762451e-01 -6.052120774984359741e-02 -4.921996966004371643e-02 7.068607024848461151e-03 1.722686737775802612e-02 2.711798250675201416e-01 -2.607376575469970703e-01 -2.590297758579254150e-01 -1.822658479213714600e-01 -4.574720561504364014e-01 -8.792177587747573853e-02 -1.320080310106277466e-01 8.530122041702270508e-02 9.003050625324249268e-02 9.893240034580230713e-02 -5.002736672759056091e-02 -7.033678237348794937e-03 -1.193459704518318176e-02 1.017709523439407349e-01 8.808718621730804443e-02
4.770343005657196045e-01 -2.554573118686676025e-01 1.822974532842636108e-01 2.139075100421905518e-01 1.152091473340988159e-01 2.009824216365814209e-01 -2.653961777687072754e-01 2.782960236072540283e-01 3.408911079168319702e-02 7.899416238069534302e-02 -1.676947474479675293e-01 -1.179063459858298302e-03 1.825390756130218506e-01 2.713820338249206543e-01 -9.323392808437347412e-02 -2.102232426404953003e-01 1.122935637831687927e-01 2.019294723868370056e-02 -2.201250940561294556e-01 1.511011272668838501e-01 -7.108624279499053955e-02 -2.321421541273593903e-02 2.118056081235408783e-02 -3.527801856398582458e-02 2.345157712697982788e-01 1.124979257583618164e-01 -5.385758355259895325e-02 1.026609316468238831e-01 2.501970343291759491e-02 -7.708697766065597534e-02 -1.497511863708496094e-01 1.719987392425537109e-01
3.632481768727302551e-02 -2.474577128887176514e-01 -3.402059674263000488e-01 3.696871176362037659e-02 -5.382393300533294678e-02 -4.267267510294914246e-02 -2.329314872622489929e-02 1.239229515194892883e-01 -3.222082853317260742e-01 2.330726236104965210e-01 -9.894289076328277588e-03 5.065903440117835999e-02 9.359481930732727051e-02 1.381166577339172363e-01 1.321663055568933487e-02 8.331160247325897217e-02 1.795065551996231079e-01 9.835670143365859985e-02 -2.233819365501403809e-01 -2.016750276088714600e-01 1.221071332693099976e-01 -4.244459569454193115e-01 -9.151505678892135620e-02 -1.555393785238265991e-01 2.028786838054656982e-01 -3.938416019082069397e-02 -8.542644232511520386e-02 -4.521008208394050598e-02 -2.132090181112289429e-01 -3.255561888217926025e-01 -8.104126155376434326e-02 1.838418841361999512e-01
1.115927770733833313e-01 8.148486912250518799e-02 3.568914020434021950e-03 -7.202190905809402466e-02 6.789816915988922119e-02 1.671718060970306396e-02 -9.359070658683776855e-02 -1.937985271215438843e-01 -1.372804492712020874e-01 3.412431180477142334e-01 3.463625311851501465e-01 -2.004257217049598694e-02 3.601271510124206543e-01 2.304716855287551880e-01 -3.735851123929023743e-02 -1.529505699872970581e-01 2.210446447134017944e-01 4.861023277044296265e-02 -2.169020175933837891e-01 1.178933009505271912e-01 1.874400377273559570e-01 -1.105357632040977478e-01 -1.691068261861801147e-01 -2.466168999671936035e-01 -8.917080238461494446e-03 3.118874430656433105e-01 -1.006412580609321594e-01 -1.127440556883811951e-01 1.828076690435409546e-02 7.892444729804992676e-02 -2.212589830160140991e-01 -1.912874728441238403e-01
3.273168802261352539e-01 2.447119057178497314e-01 1.128973662853240967e-01 3.040665015578269958e-02 9.873740375041961670e-02 -3.151604533195495605e-02 -2.818891406059265137e-01 4.910285770893096924e-02 -1.529511250555515289e-02 3.347144424915313721e-01 2.129705250263214111e-01 3.376446664333343506e-01 9.936336427927017212e-02 1.679715067148208618e-01 1.649876087903976440e-01 -1.060562208294868469e-01 2.742121815681457520e-01 -6.272280588746070862e-03 -1.387236267328262329e-01 5.487562343478202820e-02 -9.379346668720245361e-02 -4.062869548797607422e-01 -3.403055667877197266e-02 9.351038932800292969e-02 2.034417837858200073e-01 7.664971053600311279e-02 4.081595689058303833e-02 -4.333997517824172974e-02 1.320937532000243664e-03 1.141611412167549133e-01 -4.416890814900398254e-02 1.773716360330581665e-01
2.102327942848205566e-01 -1.253081411123275757e-01 9.765908867120742798e-02 -2.771328389644622803e-02 -1.072003245353698730e-01 1.586978435516357422e-01 -3.269791901111602783e-01 3.648297488689422607e-02 -8.899102360010147095e-02 1.871522217988967896e-01 -8.241887390613555908e-02 1.796202659606933594e-01 3.080894351005554199e-01 3.021765351295471191e-01 -1.327347382903099060e-02 2.125677615404129028e-01 2.439036220312118530e-01 1.718397736549377441e-01 -1.433950811624526978e-01 1.938221305608749390e-01 2.489351294934749603e-02 -2.700517177581787109e-01 -3.775242343544960022e-02 -1.417282968759536743e-01 -1.420895308256149292e-01 2.609844505786895752e-01 -2.384302914142608643e-01 4.406794533133506775e-02 1.463660895824432373e-01 -1.948286890983581543e-01 -1.200334876775741577e-01 -9.049545228481292725e-02
1.369753926992416382e-01 -1.555279344320297241e-01 2.666364312171936035e-01 2.649732232093811035e-01 3.396482393145561218e-02 -2.460561394691467285e-01 -1.312185078859329224e-01 -1.320008188486099243e-01 -4.431392252445220947e-02 3.423680365085601807e-01 6.621817499399185181e-02 6.009636074304580688e-02 2.115282416343688965e-01 -7.341125607490539551e-02 3.108076006174087524e-02 1.822038739919662476e-02 2.766868099570274353e-02 -3.430086886510252953e-03 -3.097381889820098877e-01 1.700801849365234375e-01 -1.749871857464313507e-02 -2.892646789550781250e-01 -6.295585632324218750e-02 -1.685181818902492523e-02 -7.314901053905487061e-02 -2.035103589296340942e-01 -2.277070581912994385e-01 1.493382304906845093e-01 2.486248463392257690e-01 -5.108599364757537842e-02 -2.350873947143554688e-01 -2.937958538532257080e-01
-7.493663113564252853e-03 -2.762505710124969482e-01 -9.079471230506896973e-03 5.802060011774301529e-03 -9.200664609670639038e-02 1.855541206896305084e-02 -8.441436290740966797e-02 1.147008538246154785e-01 -3.619133234024047852e-01 1.545517891645431519e-01 -1.693180352449417114e-01 2.474745362997055054e-01 3.028284907341003418e-01 -5.566186085343360901e-02 2.206372469663619995e-02 7.742623239755630493e-02 4.134459495544433594e-01 6.379693001508712769e-02 -3.076827526092529297e-01 3.693070262670516968e-02 -1.964029856026172638e-02 8.813285082578659058e-02 -1.919416934251785278e-01 -8.923946321010589600e-02 -3.412467986345291138e-02 -8.333550393581390381e-02 1.111967489123344421e-01 -2.017203718423843384e-01 -2.055828571319580078e-01 -1.750078499317169189e-01 -2.801333069801330566e-01 1.087496280670166016e-01
-4.138750955462455750e-02 -5.208126455545425415e-02 -1.640786044299602509e-02 1.020346283912658691e-01 2.206934541463851929e-01 4.845010582357645035e-03 1.089504510164260864e-01 2.219213694334030151e-01 -1.765627041459083557e-02 2.570098936557769775e-01 -7.415837049484252930e-02 1.273957937955856323e-01 2.615299522876739502e-01 2.526923418045043945e-01 -7.217033952474594116e-02 1.273254398256540298e-02 3.459725379943847656e-01 2.511524558067321777e-01 -4.102068543434143066e-01 2.785312570631504059e-02 8.421345055103302002e-02 -2.527533099055290222e-03 -1.174228414893150330e-01 1.611808836460113525e-01 1.495678573846817017e-01 -2.640155255794525146e-01 -1.681771129369735718e-01 -1.610833704471588135e-01 2.780682966113090515e-02 -1.722907871007919312e-01 -2.307820171117782593e-01 1.435945034027099609e-01
1.052266135811805725e-01 -5.992206558585166931e-02 -2.189177125692367554e-01 1.871448308229446411e-01 -4.107994213700294495e-02 -1.016762405633926392e-01 -2.567811012268066406e-01 3.596979379653930664e-01 -1.249644160270690918e-01 4.604691863059997559e-01 -4.235246405005455017e-02 1.156511306762695312e-01 -6.046183034777641296e-02 -1.634585112333297729e-01 -2.906755357980728149e-02 -4.244472831487655640e-02 2.178844213485717773e-01 1.496449857950210571e-01 -2.533463202416896820e-02 2.339189946651458740e-01 -2.412531822919845581e-01 -1.587109267711639404e-01 5.120890960097312927e-02 -1.296640187501907349e-01 6.336404383182525635e-02 3.329483792185783386e-02 1.152928322553634644e-01 1.853053420782089233e-01 -2.778774797916412354e-01 1.662523150444030762e-01 -1.001810431480407715e-01 1.533146202564239502e-01
2.953489422798156738e-01 -2.355665117502212524e-01 2.024834007024765015e-01 -4.249526932835578918e-02 -1.205572262406349182e-01 6.604440510272979736e-02 -1.728027500212192535e-02 -6.510785967111587524e-02 -1.288459300994873047e-01 2.450700998306274414e-01 2.677364945411682129e-01 2.326578944921493530e-01 -1.001246459782123566e-02 2.162951827049255371e-01 1.317397058010101318e-01 2.933762595057487488e-02 1.841774284839630127e-01 1.804606020450592041e-01 -1.327044218778610229e-01 2.584851533174514771e-02 -3.972570598125457764e-02 -3.362484574317932129e-01 9.810454398393630981e-02 2.237137965857982635e-02 -1.533101797103881836e-01 -1.010338217020034790e-01 3.541259467601776123e-01 6.257519870996475220e-02 -1.954392492771148682e-01 -1.353823989629745483e-01 -6.000567972660064697e-02 3.012891411781311035e-01
2.183290570974349976e-01 -1.640328019857406616e-02 -2.269000113010406494e-01 1.252221614122390747e-01 6.131899729371070862e-02 -8.973086252808570862e-03 -2.319423109292984009e-01 1.992797404527664185e-01 -6.855189800262451172e-02 7.162211090326309204e-02 6.053984537720680237e-02 1.862112432718276978e-02 1.736888848245143890e-02 -4.008049145340919495e-02 -3.974737599492073059e-02 1.328023243695497513e-02 2.666025459766387939e-01 2.805048525333404541e-01 -4.041126072406768799e-01 -1.850779205560684204e-01 5.925083160400390625e-02 -2.078693956136703491e-01 1.445365250110626221e-01 6.976879388093948364e-02 3.390810191631317139e-01 7.789617776870727539e-02 -5.980555433779954910e-04 -1.018263027071952820e-01 1.109045296907424927e-01 -1.221290975809097290e-01 -4.226434528827667236e-01 1.139673441648483276e-01
2.404978573322296143e-01 9.617779403924942017e-03 -4.955257102847099304e-02 1.790876090526580811e-01 1.608712226152420044e-01 -2.051559686660766602e-01 -1.862635016441345215e-01 3.627687096595764160e-01 9.193440899252891541e-03 2.369522452354431152e-01 2.980713844299316406e-01 1.201587170362472534e-01 3.149429857730865479e-01 -2.729545347392559052e-02 -6.704580783843994141e-02 -2.029839754104614258e-01 3.992756903171539307e-01 1.850325465202331543e-01 7.883466780185699463e-02 1.224819123744964600e-01 6.880625337362289429e-02 -2.942144572734832764e-01 -3.534941375255584717e-02 -7.164014130830764771e-02 -3.795830160379409790e-02 -5.850666388869285583e-02 7.323693484067916870e-02 -1.393084786832332611e-02 -3.203214332461357117e-02 6.014489382505416870e-02 1.178239360451698303e-01 -1.631832420825958252e-01
2.355657070875167847e-01 -1.512815505266189575e-01 4.477306827902793884e-02 6.134621053934097290e-02 1.734364219009876251e-02 4.672339558601379395e-02 -1.788170188665390015e-01 4.927638173103332520e-01 -4.100276157259941101e-02 2.950797975063323975e-01 9.961772710084915161e-02 2.641825973987579346e-01 2.606565356254577637e-01 1.384252607822418213e-01 5.186685919761657715e-02 6.103698536753654480e-02 1.458289623260498047e-01 1.431140750646591187e-01 -9.272276610136032104e-02 8.096454292535781860e-02 -1.690148711204528809e-01 -3.223294615745544434e-01 4.166902974247932434e-02 1.288944184780120850e-01 1.434287521988153458e-02 -2.379712909460067749e-01 6.861590594053268433e-02 1.165975630283355713e-01 6.313328444957733154e-02 1.771063543856143951e-02 2.793391048908233643e-01 -1.068124920129776001e-01
2.995027005672454834e-01 4.275975748896598816e-02 3.298939391970634460e-02 -1.230287179350852966e-01 -1.761236041784286499e-01 -6.838000565767288208e-02 -4.349517077207565308e-02 -2.737047374248504639e-01 6.051070988178253174e-02 1.116278171539306641e-01 -9.582602977752685547e-02 3.579163551330566406e-01 -1.174812391400337219e-02 1.507416665554046631e-01 1.250328570604324341e-01 -1.748500466346740723e-01 2.173640429973602295e-01 -2.481601433828473091e-03 -4.357871711254119873e-01 4.628095775842666626e-02 2.472530305385589600e-02 -4.211353957653045654e-01 6.850302219390869141e-02 1.028356552124023438e-01 1.387486308813095093e-01 -7.324751466512680054e-02 1.575879901647567749e-01 -5.347175523638725281e-03 -9.473135322332382202e-02 -9.079041332006454468e-02 -2.211753726005554199e-01 9.546585381031036377e-02
4.727914929389953613e-02 -5.014950875192880630e-04 -7.759942114353179932e-02 -2.781507745385169983e-02 6.688829511404037476e-02 1.428944896906614304e-02 -3.680782765150070190e-02 -7.881310302764177322e-04 -4.860945418477058411e-02 5.143601447343826294e-02 4.127056524157524109e-02 3.866905570030212402e-01 9.411486238241195679e-02 2.949773669242858887e-01 6.275115534663200378e-03 -1.298620551824569702e-01 2.072281688451766968e-01 2.650383487343788147e-02 -1.877511441707611084e-01 -1.891818642616271973e-01 2.586554884910583496e-01 -3.871857225894927979e-01 -2.820909321308135986e-01 -1.821283698081970215e-01 4.158343002200126648e-02 -1.369762234389781952e-03 -5.442183464765548706e-02 -8.272177726030349731e-02 -3.056617975234985352e-01 2.379392832517623901e-02 -1.751179546117782593e-01 3.680710196495056152e-01
4.918032586574554443e-01 -1.231568381190299988e-01 9.363476186990737915e-02 3.285702466964721680e-01 -9.863258898258209229e-02 -1.009047478437423706e-01 -8.550374954938888550e-02 1.859667897224426270e-01 -6.226387247443199158e-02 2.809274569153785706e-02 -1.169655248522758484e-01 1.557804346084594727e-01 3.932465910911560059e-01 1.451792269945144653e-01 -9.576320648193359375e-02 -1.663696616888046265e-01 2.228594273328781128e-01 9.763449430465698242e-02 -2.636039555072784424e-01 2.751468718051910400e-01 -2.161068171262741089e-01 6.539982557296752930e-02 8.939655870199203491e-02 3.613646700978279114e-02 1.204842627048492432e-01 6.230511143803596497e-02 6.997133791446685791e-02 1.345201134681701660e-01 -2.771867997944355011e-02 -2.333331480622291565e-02 2.329766750335693359e-03 4.325133934617042542e-02
4.364469051361083984e-01 1.020224988460540771e-01 -8.329017460346221924e-02 1.757923960685729980e-01 9.539742022752761841e-02 1.366681605577468872e-01 -5.126650929450988770e-01 1.819769442081451416e-01 2.517856098711490631e-02 7.605915516614913940e-02 -8.621627785032615066e-05 1.548409461975097656e-01 1.082584783434867859e-01 1.166909635066986084e-01 -1.728535294532775879e-01 -2.463095486164093018e-01 2.980719804763793945e-01 8.000537753105163574e-02 -8.542999625205993652e-02 1.711453944444656372e-01 2.178864926099777222e-01 -2.235115617513656616e-01 -1.481314599514007568e-01 4.716084897518157959e-02 -1.037758886814117432e-01 1.138295233249664307e-01 -2.645788900554180145e-02 -1.390306930989027023e-02 -4.069704562425613403e-02 8.036472648382186890e-02 -5.777548998594284058e-02 -4.193769767880439758e-02
-1.809743605554103851e-02 -1.370126307010650635e-01 1.081191673874855042e-01 1.521941125392913818e-01 5.215116590261459351e-02 -9.359416365623474121e-02 -6.000420823693275452e-02 1.782744936645030975e-02 -9.020455926656723022e-02 3.575276583433151245e-02 -1.170047521591186523e-01 2.796573638916015625e-01 3.778561651706695557e-01 2.280134260654449463e-01 -1.527411192655563354e-01 6.923776119947433472e-03 2.296183109283447266e-01 1.261420398950576782e-01 -3.808766007423400879e-01 7.658655196428298950e-02 -2.362270094454288483e-02 -7.304398715496063232e-02 -9.939904510974884033e-02 -7.558415830135345459e-02 1.276673376560211182e-01 -3.405112028121948242e-01 -2.643616497516632080e-01 -5.097847804427146912e-02 8.822394907474517822e-02 2.147531956434249878e-01 -2.129780799150466919e-01 2.571818828582763672e-01
2.314251065254211426e-01 -1.255186554044485092e-02 -1.550885736942291260e-01 3.015266656875610352e-01 -3.069117479026317596e-02 -1.963967531919479370e-01 -6.474508345127105713e-02 8.041176199913024902e-02 9.961263835430145264e-02 3.306890428066253662e-01 1.858305335044860840e-01 1.558340638875961304e-01 -2.184190601110458374e-01 5.235367268323898315e-02 9.212418645620346069e-02 5.731692072004079819e-03 3.647048771381378174e-01 1.781153976917266846e-01 -3.224399685859680176e-01 -4.314716532826423645e-02 -1.349929124116897583e-01 -1.124182194471359253e-01 7.267280668020248413e-02 -6.767562031745910645e-02 8.227959275245666504e-02 -1.301501691341400146e-01 -1.036902070045471191e-01 1.971102207899093628e-01 -9.252288192510604858e-02 -1.343288272619247437e-01 -3.539140224456787109e-01 8.729559183120727539e-02
1.259514838457107544e-01 -7.771139591932296753e-02 -1.527906060218811035e-01 3.547164797782897949e-02 -1.279807388782501221e-01 8.059340715408325195e-02 1.014909800142049789e-02 2.864203602075576782e-02 1.215997431427240372e-02 6.092621013522148132e-02 8.738134056329727173e-02 5.672048330307006836e-01 3.711408376693725586e-02 1.834608465433120728e-01 3.896626830101013184e-02 -1.856698989868164062e-01 -1.274190396070480347e-01 1.464798301458358765e-01 -1.314212828874588013e-01 3.754617646336555481e-02 1.385024189949035645e-02 -5.972008705139160156e-01 -2.692084386944770813e-02 -2.635890841484069824e-01 3.555152192711830139e-02 -8.853317052125930786e-02 8.075121790170669556e-02 7.277815788984298706e-02 -7.254339009523391724e-02 -9.006894379854202271e-02 -2.966333739459514618e-02 8.282806724309921265e-02
9.804201871156692505e-02 1.727900356054306030e-01 -3.721153363585472107e-02 3.208147361874580383e-02 -1.866954863071441650e-01 -1.636482626199722290e-01 -1.848734915256500244e-01 2.392039000988006592e-01 -7.530168443918228149e-02 2.673546969890594482e-01 2.111354917287826538e-01 4.319936633110046387e-01 2.208116650581359863e-01 9.755208343267440796e-02 -1.307907700538635254e-01 -4.891464114189147949e-02 1.554485857486724854e-01 -3.039751350879669189e-01 -1.408823132514953613e-01 -8.428103476762771606e-02 1.202399134635925293e-01 -3.289122283458709717e-01 -1.061697080731391907e-01 6.501144915819168091e-02 2.466349750757217407e-01 -1.287006400525569916e-02 -1.051803752779960632e-01 7.269135117530822754e-02 1.231020987033843994e-01 7.408394943922758102e-03 -1.831732690334320068e-01 -1.058662682771682739e-01
-5.144559219479560852e-02 -2.003104984760284424e-01 2.125177383422851562e-01 1.193679422140121460e-01 7.140237092971801758e-02 1.746274232864379883e-01 7.149222493171691895e-02 1.066007092595100403e-01 -5.320647731423377991e-02 2.707144916057586670e-01 1.028331220149993896e-01 -2.193398028612136841e-01 4.128269255161285400e-01 1.939983479678630829e-02 4.927773401141166687e-02 1.038507297635078430e-01 2.713000476360321045e-01 1.954512149095535278e-01 -2.937913835048675537e-01 -1.583605259656906128e-02 1.543511003255844116e-01 -2.671592868864536285e-02 -7.272645086050033569e-02 -2.290947884321212769e-01 5.905831605195999146e-02 -9.781052917242050171e-02 1.564238518476486206e-01 1.688961684703826904e-01 1.432506889104843140e-01 2.117433995008468628e-01 -2.774612307548522949e-01 -1.945786029100418091e-01
4.198936820030212402e-01 2.725582718849182129e-01 1.338317431509494781e-02 2.714029885828495026e-02 -5.522507429122924805e-02 -4.513503983616828918e-02 -3.538908958435058594e-01 1.459696609526872635e-02 5.302602052688598633e-02 1.937365531921386719e-01 1.180975418537855148e-02 1.905808411538600922e-02 2.682690322399139404e-01 8.071559667587280273e-02 -2.983713150024414062e-01 -3.610128909349441528e-02 2.323983907699584961e-01 1.732172220945358276e-01 -4.038787260651588440e-02 1.957250684499740601e-01 4.008798301219940186e-02 -1.646795719861984253e-01 -1.578160077333450317e-01 -1.045812368392944336e-01 7.426326721906661987e-02 8.102463930845260620e-02 3.107356727123260498e-01 -6.494267284870147705e-02 -1.913425698876380920e-02 -1.015239357948303223e-01 3.517771372571587563e-03 -3.102009594440460205e-01
6.507644057273864746e-02 3.374550491571426392e-02 -4.496939852833747864e-02 1.599044054746627808e-01 -5.394383333623409271e-03 2.540331780910491943e-01 7.601421326398849487e-02 5.987139791250228882e-02 1.079592332243919373e-01 3.796811401844024658e-01 1.616810858249664307e-01 2.665024101734161377e-01 1.659502536058425903e-01 4.512967169284820557e-02 3.503169119358062744e-02 -2.395748496055603027e-01 3.526685833930969238e-01 -4.877492785453796387e-02 -1.304200943559408188e-02 1.001070067286491394e-01 1.548487544059753418e-01 -4.078175425529479980e-01 4.106543958187103271e-02 -2.301227450370788574e-01 1.122232824563980103e-01 1.798311471939086914e-01 3.198160976171493530e-02 -1.778597980737686157e-01 -2.234442532062530518e-01 1.490004807710647583e-01 -3.186957538127899170e-02 1.389853209257125854e-01
4.117093086242675781e-01 2.144571160897612572e-03 2.203918397426605225e-01 -1.938675493001937866e-01 -5.835597962141036987e-02 1.232322007417678833e-01 -1.973193585872650146e-01 1.969885453581809998e-02 -3.143336176872253418e-01 2.785422503948211670e-01 -3.783981502056121826e-02 1.070430427789688110e-01 -1.123315095901489258e-01 8.954824507236480713e-02 -4.955074936151504517e-02 2.000348269939422607e-01 9.235229343175888062e-02 1.727454662322998047e-01 -1.364160981029272079e-02 3.785970807075500488e-02 -1.670437008142471313e-01 -3.863529860973358154e-01 -2.353852540254592896e-01 1.475329278036952019e-03 -1.814655214548110962e-01 9.661147743463516235e-02 6.232890114188194275e-02 2.008400298655033112e-02 -2.103371620178222656e-01 -1.648016721010208130e-01 -2.028066813945770264e-01 -4.875975474715232849e-02
1.970517933368682861e-01 -8.140701055526733398e-02 9.905160218477249146e-02 -5.187058448791503906e-02 -7.092326879501342773e-02 1.455519050359725952e-01 -3.956406712532043457e-01 -1.135456562042236328e-01 -5.750021431595087051e-03 7.861621677875518799e-02 1.354869455099105835e-01 7.371758669614791870e-02 3.652589917182922363e-01 2.032938301563262939e-01 -1.256973743438720703e-01 1.719834357500076294e-01 2.578547596931457520e-01 -2.286387979984283447e-02 -2.520108222961425781e-01 1.586281210184097290e-01 5.702332407236099243e-02 -2.021256536245346069e-01 -2.163726389408111572e-01 -1.860990226268768311e-01 -1.303310096263885498e-01 3.319349586963653564e-01 -1.329734623432159424e-01 1.603306680917739868e-01 5.333036184310913086e-02 1.426436565816402435e-02 -2.033792734146118164e-01 -8.413550443947315216e-03
-8.189837634563446045e-02 2.637538500130176544e-02 2.901820279657840729e-02 1.959351748228073120e-01 1.303293276578187943e-02 -9.104575961828231812e-02 -1.657033562660217285e-01 4.083955287933349609e-01 7.640149444341659546e-02 3.452506661415100098e-01 1.441963911056518555e-01 -3.700337558984756470e-02 3.761548101902008057e-01 2.066543698310852051e-01 -6.557347625494003296e-02 -1.291376650333404541e-01 3.678128421306610107e-01 1.724647134542465210e-01 6.330963224172592163e-02 1.229225620627403259e-01 -7.433786988258361816e-02 -3.270917534828186035e-01 -8.306707441806793213e-02 -2.322859829291701317e-03 2.023988068103790283e-01 -1.151013188064098358e-03 7.305002212524414062e-02 1.444882303476333618e-01 -1.084959730505943298e-01 -6.937047094106674194e-02 5.281383171677589417e-02 9.037095308303833008e-02
1.788832992315292358e-01 -4.414742439985275269e-02 1.312234401702880859e-01 1.105703935027122498e-01 1.273269802331924438e-01 3.491524234414100647e-02 -5.077736377716064453e-01 3.838231787085533142e-02 -4.215129185467958450e-03 6.369912624359130859e-02 8.055306226015090942e-02 -1.371362339705228806e-02 1.071426942944526672e-01 2.610194087028503418e-01 -1.032629013061523438e-01 8.437014371156692505e-02 7.109859585762023926e-02 1.768687218427658081e-01 -2.683506906032562256e-01 1.285889446735382080e-01 -6.896588206291198730e-02 -2.720761597156524658e-01 5.795460194349288940e-02 -2.757633626461029053e-01 -3.177391290664672852e-01 7.381600141525268555e-02 -4.447843506932258606e-02 1.438268646597862244e-02 -1.296448856592178345e-01 -7.223270833492279053e-02 -1.490987837314605713e-01 -3.403012454509735107e-01
2.147043347358703613e-01 2.460974268615245819e-03 -2.115301340818405151e-01 -6.283063441514968872e-02 -1.921787559986114502e-01 -3.508660197257995605e-02 -4.001601412892341614e-02 1.183440014719963074e-01 -1.930051296949386597e-01 2.721565067768096924e-01 9.187594801187515259e-02 3.009866774082183838e-01 6.408182531595230103e-02 1.772745549678802490e-01 -4.434479773044586182e-01 -2.627387940883636475e-01 2.133838087320327759e-01 1.602037400007247925e-01 -6.516668945550918579e-02 -2.803291976451873779e-01 5.337274447083473206e-02 -1.903921365737915039e-01 -1.129785627126693726e-01 -9.014024585485458374e-02 -1.319970637559890747e-01 -3.060801513493061066e-02 -1.278675794601440430e-01 -2.693684957921504974e-02 5.696774646639823914e-02 1.550508290529251099e-01 -2.433415800333023071e-01 6.256894022226333618e-02
7.866483181715011597e-02 -1.830234937369823456e-02 1.392484456300735474e-01 7.703343778848648071e-02 -1.502908021211624146e-02 -2.616277150809764862e-02 6.174545269459486008e-03 1.498459428548812866e-01 1.498227417469024658e-01 3.557855486869812012e-01 2.109873890876770020e-01 3.715141490101814270e-02 -4.770792275667190552e-02 1.765390187501907349e-01 -5.733169242739677429e-02 -2.023055851459503174e-01 4.958493709564208984e-01 2.131301462650299072e-01 2.079708725214004517e-01 3.995684906840324402e-02 -6.086866930127143860e-02 -4.711070656776428223e-01 -1.406098455190658569e-01 4.289455711841583252e-02 1.807278208434581757e-02 -1.763513982295989990e-01 1.106338798999786377e-01 6.308685988187789917e-02 8.174878358840942383e-02 4.804257676005363464e-02 -1.771467328071594238e-01 -2.742443606257438660e-02
3.976552933454513550e-02 4.390048980712890625e-02 -3.068571090698242188e-01 1.010715067386627197e-01 1.837138384580612183e-01 2.946623861789703369e-01 -7.157313823699951172e-02 9.536647237837314606e-03 -4.087300226092338562e-02 1.087168231606483459e-01 1.201791465282440186e-01 2.107972651720046997e-01 3.084263801574707031e-01 2.073170989751815796e-02 -5.988061893731355667e-03 1.610369980335235596e-01 2.170465588569641113e-01 2.482678592205047607e-01 -3.396854996681213379e-01 -3.826886788010597229e-02 8.857329934835433960e-02 -1.593575030565261841e-01 7.899073511362075806e-02 -1.776563934981822968e-02 2.815971374511718750e-01 -2.679264843463897705e-01 1.240931972861289978e-01 1.347416043281555176e-01 -1.576258838176727295e-01 3.103969991207122803e-01 -3.478671237826347351e-02 2.937963581643998623e-04
9.680327028036117554e-02 -1.808474957942962646e-02 5.144997313618659973e-02 1.890516132116317749e-01 -2.889022789895534515e-02 -3.940075337886810303e-01 -1.739720553159713745e-01 1.172694563865661621e-01 3.697807714343070984e-02 2.595100998878479004e-01 -3.508255258202552795e-02 3.643462657928466797e-01 1.123597286641597748e-02 1.758414655923843384e-01 6.559679657220840454e-02 -2.122790552675724030e-02 3.786002695560455322e-01 1.389648765325546265e-01 -2.603567540645599365e-01 -1.229779198765754700e-01 1.504688113927841187e-01 -4.125279486179351807e-01 -3.656676784157752991e-02 -1.118687260895967484e-02 1.488999184221029282e-02 4.864884167909622192e-02 7.969144731760025024e-02 1.733902469277381897e-02 4.791859164834022522e-02 7.803795486688613892e-02 2.332035899162292480e-01 -3.842727839946746826e-02
2.998929619789123535e-01 -4.093606397509574890e-02 -1.412211656570434570e-01 -7.380990684032440186e-02 2.113180002197623253e-03 2.324826456606388092e-02 -1.034632474184036255e-01 3.267088830471038818e-01 -2.233207821846008301e-01 1.899939179420471191e-01 -1.476969867944717407e-01 7.031331211328506470e-02 -1.047883033752441406e-01 1.168981716036796570e-01 -3.842328786849975586e-01 -5.062320083379745483e-02 -6.599150598049163818e-02 1.421936899423599243e-01 -1.174759194254875183e-01 8.768519386649131775e-03 3.627264499664306641e-02 -3.052921295166015625e-01 -2.588205933570861816e-01 -9.667052328586578369e-02 -1.730441302061080933e-01 3.809874877333641052e-02 1.597648859024047852e-01 -4.744798317551612854e-02 -1.073165759444236755e-01 -2.269636988639831543e-01 -2.423198372125625610e-01 -2.953188419342041016e-01
1.566894538700580597e-02 -1.808183044195175171e-01 1.145433336496353149e-01 3.171602785587310791e-01 -5.089581012725830078e-02 1.049439609050750732e-01 -2.117092013359069824e-01 -2.359827607870101929e-01 2.091576606035232544e-01 2.419570982456207275e-01 -6.817190349102020264e-02 1.243879646062850952e-02 1.345700025558471680e-01 1.830420196056365967e-01 -1.310387700796127319e-01 -2.256134338676929474e-02 -1.286884490400552750e-02 1.136419102549552917e-01 -2.763886153697967529e-01 1.624161452054977417e-01 1.678004860877990723e-01 -1.985500305891036987e-01 8.948492258787155151e-02 -3.519402816891670227e-02 -2.710295617580413818e-01 -8.162578160408884287e-05 -3.468422591686248779e-02 8.987022936344146729e-02 -1.796238869428634644e-01 -1.375741064548492432e-01 -4.377516508102416992e-01 -2.112361788749694824e-01
1.451520323753356934e-01 3.711723955348134041e-03 -9.538640081882476807e-02 1.409203279763460159e-02 2.464582212269306183e-03 9.937499463558197021e-02 -2.393784821033477783e-01 1.057604998350143433e-01 -2.063183672726154327e-02 4.508195817470550537e-01 -2.437626570463180542e-02 -1.208559647202491760e-01 4.504730552434921265e-02 9.829811006784439087e-02 -1.723963618278503418e-01 4.233749508857727051e-01 1.210434213280677795e-01 1.285103559494018555e-01 -1.693138927221298218e-01 -1.042992025613784790e-01 -1.786520481109619141e-01 -1.482902467250823975e-01 -8.471377938985824585e-02 9.615925699472427368e-02 2.111496925354003906e-01 -6.207900121808052063e-02 1.562559902667999268e-01 1.675993055105209351e-01 -1.827018558979034424e-01 1.980344764888286591e-02 -4.102008938789367676e-01 -8.778539299964904785e-02
2.971921265125274658e-01 -1.733013242483139038e-02 1.196876168251037598e-01 -8.607829362154006958e-02 -1.443751063197851181e-02 8.570207655429840088e-02 1.389248520135879517e-01 7.232346385717391968e-02 -1.517518013715744019e-01 1.522959917783737183e-01 3.021342158317565918e-01 2.675871551036834717e-01 1.799370199441909790e-01 -4.641503095626831055e-02 -7.980766147375106812e-02 1.368723660707473755e-01 1.011722609400749207e-01 2.058384865522384644e-01 -2.756291925907135010e-01 1.014742031693458557e-01 1.347324997186660767e-01 -2.031586878001689911e-02 -2.914935648441314697e-01 -6.655876338481903076e-02 1.195349320769309998e-01 -2.037334740161895752e-01 -8.422136306762695312e-02 3.404796719551086426e-01 -3.567152321338653564e-01 -7.892009615898132324e-02 9.216875582933425903e-02 1.455662846565246582e-01
3.450449705123901367e-01 -1.159218922257423401e-01 -1.931454092264175415e-01 -1.516625843942165375e-02 -1.086921021342277527e-01 -1.284349411725997925e-01 -1.742906868457794189e-01 -4.616954922676086426e-02 -1.229835525155067444e-01 1.158869937062263489e-01 1.384562104940414429e-01 1.411751359701156616e-01 1.580059826374053955e-01 2.595090568065643311e-01 -2.541057169437408447e-01 7.314211875200271606e-02 3.065914809703826904e-01 1.165193766355514526e-01 -3.941115140914916992e-01 -2.646002471446990967e-01 1.824960857629776001e-01 -1.251698136329650879e-01 1.483139023184776306e-02 -1.882415264844894409e-02 7.405076920986175537e-02 9.946220368146896362e-02 3.668657690286636353e-02 5.790612846612930298e-02 1.169297993183135986e-01 -3.183158934116363525e-01 9.652430191636085510e-03 -1.471119672060012817e-01
1.408747434616088867e-01 2.693983539938926697e-02 -7.932139933109283447e-02 2.166009098291397095e-01 1.738792210817337036e-01 -1.703520268201828003e-01 -6.187290418893098831e-03 2.223704308271408081e-01 2.198963314294815063e-01 4.245616961270570755e-03 -1.493158042430877686e-01 -4.270727187395095825e-02 1.135656535625457764e-01 4.099519923329353333e-02 1.432792842388153076e-01 4.156914353370666504e-02 4.634369313716888428e-01 1.789798885583877563e-01 -2.190812677145004272e-01 -3.870356082916259766e-02 -1.685845553874969482e-01 -1.428519934415817261e-01 -2.342434227466583252e-01 -8.209012448787689209e-02 7.707548886537551880e-02 -1.561313271522521973e-01 8.512040972709655762e-02 6.089881435036659241e-02 -2.320643663406372070e-01 -1.964001655578613281e-01 -4.041576683521270752e-01 6.613062322139739990e-02
-1.627336889505386353e-01 -7.055903226137161255e-02 2.580900192260742188e-01 6.691241264343261719e-02 -4.304859042167663574e-02 -1.646793633699417114e-01 -8.106580353341996670e-04 -7.958053052425384521e-02 -2.262792438268661499e-01 3.629177510738372803e-01 1.585696935653686523e-01 1.107379645109176636e-01 4.149749875068664551e-01 1.461053341627120972e-01 -1.435986906290054321e-01 -4.683213308453559875e-03 2.632483541965484619e-01 2.002816200256347656e-01 -2.686238884925842285e-01 -5.126750841736793518e-02 9.142509847879409790e-02 -1.413181871175765991e-01 3.138564154505729675e-02 1.253102421760559082e-01 1.024650111794471741e-01 -1.791806966066360474e-01 -1.591699868440628052e-01 -1.509298980236053467e-01 -9.692767262458801270e-02 1.219198554754257202e-01 -2.437223643064498901e-01 1.550368517637252808e-01
7.137856632471084595e-02 -9.814738482236862183e-02 -2.777452170848846436e-01 -2.035352885723114014e-01 -9.401821345090866089e-02 7.623725384473800659e-02 -2.887834906578063965e-01 -6.067476049065589905e-02 -1.349784135818481445e-01 3.507662415504455566e-01 -1.035340279340744019e-01 3.354930877685546875e-01 1.109369322657585144e-01 -7.547840476036071777e-02 -2.302143871784210205e-01 -2.199733555316925049e-01 -2.039583772420883179e-02 1.839442700147628784e-01 -1.366105973720550537e-01 1.054244935512542725e-01 5.373739078640937805e-02 -1.145621389150619507e-01 -2.053028792142868042e-01 3.762897476553916931e-02 1.221678256988525391e-01 -1.245373263955116272e-01 -5.498557165265083313e-02 1.677856408059597015e-02 1.327058821916580200e-01 2.102608382701873779e-01 -4.005324244499206543e-01 3.821700066328048706e-02
-4.844419891014695168e-04 -2.863417863845825195e-01 5.332779139280319214e-02 3.162035644054412842e-01 -1.162463650107383728e-01 -5.254968628287315369e-02 4.040883854031562805e-02 2.141648828983306885e-01 -8.794975280761718750e-02 1.497549563646316528e-01 -5.967210605740547180e-02 -4.005438834428787231e-02 2.041819095611572266e-01 -9.194895625114440918e-02 2.014621049165725708e-01 9.335046261548995972e-02 3.338159024715423584e-01 1.483875662088394165e-01 -3.411712646484375000e-01 7.981817424297332764e-02 1.709149479866027832e-01 -2.162704616785049438e-01 -2.492537535727024078e-02 -3.126925528049468994e-01 -1.060079261660575867e-01 -1.523770741187036037e-03 7.247602939605712891e-02 -8.065462857484817505e-02 1.735006272792816162e-01 2.323709577322006226e-01 -1.884596794843673706e-01 -2.083628475666046143e-01
2.007346153259277344e-01 6.723814457654953003e-02 8.774881809949874878e-02 1.804996281862258911e-01 7.313061039894819260e-03 1.499500721693038940e-01 -1.964074373245239258e-01 -2.313611954450607300e-01 -6.898058205842971802e-02 4.670960456132888794e-02 2.683272659778594971e-01 2.845941781997680664e-01 3.591403067111968994e-01 1.428661495447158813e-01 -1.550114452838897705e-01 -1.475512143224477768e-02 2.347167432308197021e-01 1.968275457620620728e-01 -1.168604567646980286e-01 2.637663185596466064e-01 1.975267380475997925e-01 -1.865474283695220947e-01 -9.338275343179702759e-02 -2.490066140890121460e-01 -1.882105469703674316e-01 -1.220746431499719620e-02 4.291051626205444336e-02 -1.207803711295127869e-01 1.390129625797271729e-01 -1.173619255423545837e-01 -6.043365970253944397e-02 -2.373491525650024414e-01
1.947739273309707642e-01 -8.824003487825393677e-02 -2.440585494041442871e-01 3.284535184502601624e-02 -4.969497025012969971e-02 -2.067779451608657837e-01 -6.523112952709197998e-02 -7.528032176196575165e-03 -2.196807181462645531e-03 8.922746777534484863e-02 -3.180861473083496094e-02 1.374186277389526367e-01 -1.265210509300231934e-01 -6.659469008445739746e-02 -2.195263355970382690e-01 -8.458022028207778931e-02 2.120452672243118286e-01 1.828476041555404663e-01 -1.324676126241683960e-01 2.371566742658615112e-02 4.366807639598846436e-02 -3.944759964942932129e-01 -3.316307663917541504e-01 -1.693112701177597046e-01 3.343399763107299805e-01 -1.966302245855331421e-01 1.300943046808242798e-01 -7.905022054910659790e-02 -2.998230606317520142e-02 -7.424790412187576294e-02 -3.223662078380584717e-01 2.526327371597290039e-01
1.552154868841171265e-01 -1.368576288223266602e-01 1.556802392005920410e-01 5.221638455986976624e-02 1.284432858228683472e-01 -7.422550022602081299e-02 -1.760492175817489624e-01 -6.957852840423583984e-02 -1.398850977420806885e-01 3.276302516460418701e-01 2.377473935484886169e-02 2.521972358226776123e-02 3.432479873299598694e-02 1.222092211246490479e-01 -1.432479079812765121e-02 7.362245023250579834e-02 5.069436877965927124e-02 3.280820250511169434e-01 1.897328905761241913e-02 8.249845355749130249e-02 2.038281410932540894e-02 -2.873063385486602783e-01 -2.431147545576095581e-01 -3.217835724353790283e-01 1.049191504716873169e-02 -1.440551225095987320e-02 9.096863865852355957e-02 4.109085798263549805e-01 -3.634577989578247070e-01 -6.983623653650283813e-02 1.881811916828155518e-01 9.854470938444137573e-02
4.984900653362274170e-01 -7.790992408990859985e-02 -1.011687293648719788e-01 4.300163313746452332e-02 -1.703046262264251709e-01 3.075867593288421631e-01 -1.956816911697387695e-01 3.569131717085838318e-02 8.812762796878814697e-02 1.379000395536422729e-01 2.384114265441894531e-01 4.278144240379333496e-02 8.413907885551452637e-02 1.140928417444229126e-01 -1.273930668830871582e-01 1.046310588717460632e-01 3.735686242580413818e-01 -2.914722263813018799e-02 -1.506761908531188965e-01 -2.775374334305524826e-03 4.022942855954170227e-02 -1.056118756532669067e-01 -3.134663701057434082e-01 -1.143040508031845093e-01 -1.287445873022079468e-01 -2.885383553802967072e-02 3.115102648735046387e-01 -6.390690058469772339e-02 -1.396090071648359299e-02 -1.106785014271736145e-01 -4.174173623323440552e-02 1.323564201593399048e-01
7.434417307376861572e-02 -4.904119297862052917e-02 -6.692180782556533813e-02 -8.480043150484561920e-03 -3.196788951754570007e-02 -2.968070912174880505e-04 -8.434852212667465210e-02 -4.434027150273323059e-02 3.127524256706237793e-02 2.706308066844940186e-01 -2.480352967977523804e-01 3.150871992111206055e-01 1.731720566749572754e-01 1.609862446784973145e-01 -2.947251796722412109e-01 -1.181176453828811646e-01 3.364975750446319580e-01 1.847481727600097656e-01 -3.040731549263000488e-01 -8.498612791299819946e-02 1.194860264658927917e-01 -2.149649560451507568e-01 2.482835017144680023e-02 -5.474266782402992249e-02 1.681009680032730103e-01 2.021929062902927399e-02 -4.768165573477745056e-02 2.852351590991020203e-02 -3.209357261657714844e-01 -2.109669744968414307e-01 7.436644285917282104e-02 2.995627224445343018e-01
2.376209497451782227e-01 -4.485786706209182739e-02 -3.749087452888488770e-02 -4.108561575412750244e-02 -5.811074748635292053e-02 -7.269351184368133545e-02 1.362216472625732422e-01 -5.783069506287574768e-02 -5.715596675872802734e-02 1.605130285024642944e-01 2.963345646858215332e-01 1.007636189460754395e-01 -1.522461790591478348e-02 3.529536351561546326e-02 -3.034141957759857178e-01 1.953584998846054077e-01 4.601746052503585815e-02 -3.814151510596275330e-02 -4.356716275215148926e-01 2.012336701154708862e-01 1.729225665330886841e-01 -2.673699259757995605e-01 -2.304949611425399780e-01 -1.201929003000259399e-01 1.723548397421836853e-03 -2.080281376838684082e-01 9.487616829574108124e-03 1.463254243135452271e-01 -4.136926829814910889e-01 -9.031020849943161011e-02 -4.555240273475646973e-02 1.320392545312643051e-02
1.061879545450210571e-01 -1.173195540904998779e-01 1.979719474911689758e-02 5.040179565548896790e-02 5.175765603780746460e-02 9.634300321340560913e-02 -3.862495124340057373e-01 8.765383064746856689e-02 -2.435231357812881470e-01 3.235700130462646484e-01 6.434816122055053711e-02 -8.012714795768260956e-03 1.455083638429641724e-01 2.822136580944061279e-01 -3.030552864074707031e-01 2.253604233264923096e-01 -9.012628346681594849e-02 2.105067968368530273e-01 -2.443000376224517822e-01 1.205944120883941650e-01 9.145003557205200195e-02 -1.529831141233444214e-01 -5.284310877323150635e-02 2.729003727436065674e-01 6.934303045272827148e-02 2.047476768493652344e-01 -1.171924322843551636e-01 9.058569371700286865e-02 -1.142626106739044189e-01 -2.198667079210281372e-01 -1.439151614904403687e-01 -7.119110226631164551e-02
6.775806844234466553e-02 -2.171429991722106934e-01 -6.183363869786262512e-02 -9.656850248575210571e-02 -1.541836932301521301e-02 -2.744253575801849365e-01 -3.829425200819969177e-02 1.194274574518203735e-01 -1.152193546295166016e-01 1.872685924172401428e-02 -2.983521483838558197e-02 3.137994110584259033e-01 -1.876365393400192261e-01 8.640905469655990601e-02 -9.251770377159118652e-02 1.029996350407600403e-01 2.498496323823928833e-01 1.417202651500701904e-01 -4.697749912738800049e-01 9.579136222600936890e-02 -9.227688610553741455e-02 -2.368632853031158447e-01 -2.413625270128250122e-02 -8.418396115303039551e-02 2.688568234443664551e-01 -1.790616661310195923e-01 7.289886474609375000e-02 9.087125211954116821e-02 -8.164316415786743164e-02 1.939613670110702515e-01 -3.471078276634216309e-01 -4.063828289508819580e-02
-1.918778941035270691e-02 -1.745422482490539551e-01 2.800332009792327881e-01 -9.374376386404037476e-02 -1.644128412008285522e-01 1.996818333864212036e-01 -1.175637543201446533e-01 1.296601295471191406e-01 2.585526406764984131e-01 1.549922972917556763e-01 1.374111771583557129e-01 5.189148783683776855e-01 1.389811187982559204e-01 7.005859911441802979e-02 -7.129100710153579712e-02 -8.837608247995376587e-02 -1.034760773181915283e-01 1.745004206895828247e-01 -2.051910161972045898e-01 -1.282748859375715256e-02 -2.026856243610382080e-01 -3.385891020298004150e-01 -1.558122187852859497e-01 -3.312046173959970474e-03 -4.899628832936286926e-02 -2.327512055635452271e-01 1.221228539943695068e-01 -7.281637936830520630e-02 -7.668168842792510986e-02 -1.188930198550224304e-01 -8.928314596414566040e-02 8.031826466321945190e-03
1.906805336475372314e-01 -1.418742090463638306e-01 -8.587828278541564941e-02 6.524355709552764893e-02 -2.916264347732067108e-02 2.059908956289291382e-01 -2.958116307854652405e-02 2.023627981543540955e-02 -2.759453952312469482e-01 9.305506199598312378e-02 1.599007993936538696e-01 7.826185226440429688e-02 1.888403296470642090e-01 -7.708418369293212891e-02 -2.939060330390930176e-01 -3.053192198276519775e-01 1.471509109251201153e-03 3.143862187862396240e-01 -1.004329100251197815e-01 5.068888142704963684e-02 6.496248394250869751e-02 -3.230795562267303467e-01 -2.092194743454456329e-02 1.471063941717147827e-01 4.022875130176544189e-01 -2.163849957287311554e-02 -5.693211778998374939e-02 -5.840937793254852295e-02 -5.279182270169258118e-02 -2.789976298809051514e-01 1.701550930738449097e-01 1.700021028518676758e-01
-1.304907500743865967e-01 -1.402428150177001953e-01 8.401933312416076660e-02 3.451901674270629883e-02 -8.612588047981262207e-02 -2.625195980072021484e-01 -9.417901188135147095e-02 -1.307476609945297241e-01 3.760589659214019775e-02 2.984675168991088867e-01 -1.510887444019317627e-01 2.820352315902709961e-01 3.259335160255432129e-01 1.278877258300781250e-02 -1.069629490375518799e-01 -1.558050066232681274e-01 2.199020832777023315e-01 1.900731027126312256e-01 -1.888256818056106567e-01 1.173383276909589767e-02 -5.528079345822334290e-02 -2.078954279422760010e-01 -9.919860213994979858e-02 9.118473529815673828e-02 8.904948830604553223e-02 -2.812429964542388916e-01 1.439003646373748779e-01 -1.395859569311141968e-01 -1.178997308015823364e-01 -7.852917187847197056e-04 -2.609195709228515625e-01 3.519447147846221924e-01
-1.068206280469894409e-01 -8.729751408100128174e-02 -3.514549434185028076e-01 1.882267743349075317e-01 -8.490508794784545898e-02 1.621647179126739502e-01 -9.360470622777938843e-02 3.093461096286773682e-01 -3.862658441066741943e-01 2.159460633993148804e-01 -1.011089682579040527e-01 -2.081386279314756393e-03 3.748754858970642090e-01 -7.260364294052124023e-02 -1.991120353341102600e-02 2.172593027353286743e-02 7.939121872186660767e-02 -5.070255696773529053e-02 -2.248309850692749023e-01 1.074341870844364166e-02 -6.367608904838562012e-02 -9.188424050807952881e-02 -1.761199682950973511e-01 -1.681111454963684082e-01 2.534765601158142090e-01 -3.676181659102439880e-02 1.042849868535995483e-01 8.405527472496032715e-02 -8.916684240102767944e-02 1.256288886070251465e-01 -1.951797306537628174e-01 -2.337448894977569580e-01
1.202236190438270569e-01 -1.052621901035308838e-01 -3.706203028559684753e-02 -9.765828959643840790e-03 -7.327730953693389893e-02 -3.184276446700096130e-02 -4.540005326271057129e-01 -1.193367913365364075e-01 -7.525825500488281250e-02 2.298466861248016357e-01 1.010763943195343018e-01 1.057795435190200806e-01 2.872539162635803223e-01 8.675602078437805176e-02 -3.273678719997406006e-01 2.267652302980422974e-01 2.167660295963287354e-01 6.165406107902526855e-02 -8.579716831445693970e-02 -8.255643397569656372e-02 2.738573253154754639e-01 -2.785412371158599854e-01 3.164295852184295654e-02 -2.619893848896026611e-01 -1.672776602208614349e-02 1.299785673618316650e-01 5.243729054927825928e-02 -9.303290396928787231e-02 -8.145124651491641998e-03 -2.416501492261886597e-01 -6.488259136676788330e-02 -1.982050538063049316e-01
1.115723699331283569e-01 -2.171877920627593994e-01 -5.976092815399169922e-02 5.469011515378952026e-02 -1.399888396263122559e-01 3.514482080936431885e-01 2.037067711353302002e-02 1.173563674092292786e-01 -1.264515668153762817e-01 2.141516804695129395e-01 1.001598462462425232e-01 -1.736345514655113220e-02 -1.484052091836929321e-01 1.843494623899459839e-01 -2.658665180206298828e-01 6.233200058341026306e-02 2.263402491807937622e-01 1.947296559810638428e-01 -3.327908813953399658e-01 -9.192915260791778564e-02 2.708287835121154785e-01 -1.318312343209981918e-02 -1.151576489210128784e-01 -1.828953623771667480e-01 -2.683717906475067139e-01 1.211723834276199341e-01 -1.569497026503086090e-02 2.474241405725479126e-01 -2.143511921167373657e-01 1.771650016307830811e-01 -5.694657191634178162e-02 1.281508803367614746e-01
1.963672786951065063e-01 -1.733884960412979126e-01 -1.199176833033561707e-01 2.402298152446746826e-01 -7.116628438234329224e-02 8.643414080142974854e-02 -1.663229241967201233e-02 1.495029181241989136e-01 1.352937705814838409e-02 1.022933721542358398e-01 -1.709530055522918701e-01 2.342430688440799713e-02 2.086289077997207642e-01 -1.177627444267272949e-01 -3.389442339539527893e-02 9.350134432315826416e-02 1.912290155887603760e-01 1.402270644903182983e-01 -4.326897263526916504e-01 1.247106790542602539e-01 -1.772952675819396973e-01 -2.747537195682525635e-01 -6.743086874485015869e-02 2.241926044225692749e-01 -1.635557711124420166e-01 2.807648107409477234e-02 -3.875675201416015625e-01 4.344211146235466003e-02 -9.679522365331649780e-02 2.048925608396530151e-01 -1.821259111166000366e-01 1.775496304035186768e-01
1.149934008717536926e-01 1.111076101660728455e-01 -2.290488034486770630e-01 1.305047422647476196e-01 -1.215323209762573242e-01 1.929614134132862091e-02 -1.128600090742111206e-01 -1.970814615488052368e-01 -1.549289971590042114e-01 -1.378625035285949707e-01 3.795564174652099609e-02 1.938037127256393433e-01 7.704559713602066040e-02 3.539515659213066101e-02 -4.507143199443817139e-01 4.118504747748374939e-02 1.395854800939559937e-01 2.330862134695053101e-01 -2.807104885578155518e-01 -2.662765383720397949e-01 1.220410838723182678e-01 -3.171884715557098389e-01 -1.611857116222381592e-01 -1.935647726058959961e-01 1.099611669778823853e-01 1.318337768316268921e-01 -3.371787816286087036e-02 1.645004302263259888e-01 -7.671154290437698364e-02 -1.960029155015945435e-01 -1.672781705856323242e-01 -1.084418818354606628e-01
-5.494569893926382065e-03 -1.825704276561737061e-01 -2.595476508140563965e-01 -2.725167870521545410e-01 -2.616573683917522430e-02 3.297417983412742615e-02 -6.855305284261703491e-02 1.604383885860443115e-01 -5.851737782359123230e-02 2.635408341884613037e-01 2.084929496049880981e-01 1.893042325973510742e-01 1.761694252490997314e-01 2.042952552437782288e-02 -2.471756041049957275e-01 -3.101389110088348389e-01 2.820383608341217041e-01 1.550462692975997925e-01 -2.383916974067687988e-01 -3.852992551401257515e-03 3.536779060959815979e-02 -1.546069830656051636e-01 4.228106513619422913e-02 -1.028987541794776917e-01 6.508666276931762695e-02 -1.233433783054351807e-01 2.083384245634078979e-02 -2.514676749706268311e-01 1.125614270567893982e-01 -6.794759631156921387e-02 -3.909313678741455078e-01 -2.612436376512050629e-02
2.441398501396179199e-01 -4.275693744421005249e-02 -4.429972544312477112e-02 -8.942420780658721924e-02 -2.118246853351593018e-01 1.822488903999328613e-01 -1.514099091291427612e-01 1.551831327378749847e-02 -1.781296879053115845e-01 1.806329339742660522e-01 1.074372902512550354e-01 1.368817985057830811e-01 3.387356996536254883e-01 8.465112000703811646e-02 9.244359284639358521e-02 -4.464926198124885559e-02 -6.125996354967355728e-03 3.519364595413208008e-01 -3.433337211608886719e-01 4.878846555948257446e-02 -1.475798934698104858e-01 -1.552025438286364079e-03 -3.292199075222015381e-01 1.858135610818862915e-01 -2.753565013408660889e-01 -1.161848977208137512e-01 1.469054631888866425e-02 3.383264690637588501e-02 -1.127213090658187866e-01 -8.069214224815368652e-02 -1.061539426445960999e-01 2.650604248046875000e-01
2.300328463315963745e-01 -3.970692679286003113e-02 -1.244064122438430786e-01 1.520996540784835815e-01 -6.008969992399215698e-02 3.014763593673706055e-01 -1.188301146030426025e-01 1.326322834938764572e-02 2.796656219288706779e-03 1.447880566120147705e-01 2.389464676380157471e-01 1.222440302371978760e-01 1.600208431482315063e-01 1.496356576681137085e-01 -1.475116163492202759e-01 2.906072139739990234e-02 3.989232778549194336e-01 8.724710904061794281e-03 -1.128048170357942581e-02 7.985737919807434082e-02 1.140941083431243896e-01 -2.486510574817657471e-01 -2.927290797233581543e-01 -1.178846135735511780e-01 -3.331553190946578979e-02 1.610019952058792114e-01 3.457095921039581299e-01 -1.779259294271469116e-01 -3.848506882786750793e-02 -3.146589696407318115e-01 -6.129258126020431519e-02 1.090175732970237732e-01
2.155386358499526978e-01 1.606595963239669800e-01 -1.670836508274078369e-01 3.894761800765991211e-01 -1.152561008930206299e-01 -5.021066963672637939e-02 -2.247834056615829468e-01 1.399995759129524231e-02 6.543385237455368042e-02 -1.386565268039703369e-01 1.885638982057571411e-01 2.855061590671539307e-01 2.275411635637283325e-01 1.882761158049106598e-02 4.328338801860809326e-02 -4.914692044258117676e-02 1.810286194086074829e-01 4.991938360035419464e-03 -3.001129925251007080e-01 2.399815060198307037e-02 2.259635329246520996e-01 -2.748120129108428955e-01 2.936267666518688202e-02 -2.536023557186126709e-01 9.392183274030685425e-02 -2.514002323150634766e-01 4.332805052399635315e-02 -1.627931743860244751e-01 -2.134263962507247925e-01 2.539266645908355713e-02 -4.065768048167228699e-02 1.454311609268188477e-01
-9.193084388971328735e-02 -2.555236518383026123e-01 -1.408906280994415283e-01 1.497608572244644165e-01 9.846774488687515259e-02 3.545738458633422852e-01 -1.949851959943771362e-01 1.007750779390335083e-01 -1.668688952922821045e-01 4.152287915349006653e-02 -1.549682468175888062e-01 2.340083196759223938e-02 1.404983550310134888e-01 2.309315279126167297e-02 2.049104720354080200e-01 -8.050744980573654175e-02 3.608948886394500732e-01 1.680353283882141113e-01 -1.029090881347656250e-01 2.250139862298965454e-01 2.947308123111724854e-01 -2.660478353500366211e-01 -1.889995038509368896e-01 1.483515799045562744e-01 2.182855308055877686e-01 -1.211764737963676453e-01 4.483210667967796326e-02 1.369621306657791138e-01 3.274501115083694458e-02 8.091138303279876709e-02 -2.107635289430618286e-01 -8.537732809782028198e-02
1.298401653766632080e-01 -2.341466844081878662e-01 6.654226779937744141e-02 1.585550010204315186e-01 -8.013709634542465210e-02 9.809628129005432129e-02 7.954142987728118896e-02 -1.177741885185241699e-01 -5.468017235398292542e-02 3.779382705688476562e-01 1.324161328375339508e-02 1.921952813863754272e-01 7.440367341041564941e-02 1.301821172237396240e-01 -2.477917522192001343e-01 -9.794465452432632446e-02 -7.496786862611770630e-02 1.244461759924888611e-01 -1.964829713106155396e-01 2.689945101737976074e-01 4.400944411754608154e-01 -8.816599845886230469e-02 -6.073313578963279724e-02 -2.538331449031829834e-01 -1.143679842352867126e-01 -2.472725138068199158e-02 -4.504107311367988586e-02 2.083084881305694580e-01 -9.019692661240696907e-04 -1.682243347167968750e-01 -2.182688415050506592e-01 -2.222321480512619019e-01
-1.369366981089115143e-02 -1.432539522647857666e-01 -2.332909405231475830e-02 -8.700025081634521484e-02 3.524374589323997498e-02 -1.692067831754684448e-01 -1.167523786425590515e-01 7.891775667667388916e-02 -2.402202486991882324e-01 2.305899560451507568e-01 -4.869263619184494019e-02 3.738816380500793457e-01 1.792895793914794922e-01 2.505496740341186523e-01 -2.527158148586750031e-02 -1.805121153593063354e-01 2.283008545637130737e-01 2.184207439422607422e-01 3.524991916492581367e-03 7.001859694719314575e-02 1.343751698732376099e-01 -1.968575716018676758e-01 2.963865175843238831e-02 9.337582439184188843e-02 2.207954879850149155e-03 -2.544217407703399658e-01 1.225581318140029907e-01 -3.721816837787628174e-01 1.662874943576753139e-03 1.323187258094549179e-02 -3.880040645599365234e-01 1.073612365871667862e-02
1.603163927793502808e-01 -2.810038030147552490e-01 -1.309973150491714478e-01 -1.821088492870330811e-01 -1.679694503545761108e-01 2.686567902565002441e-01 3.447289392352104187e-02 6.567810196429491043e-04 -3.382350802421569824e-01 1.460083872079849243e-01 -1.239199787378311157e-01 2.888903617858886719e-01 2.187056094408035278e-01 -2.159759849309921265e-01 -1.499427706003189087e-01 8.614772558212280273e-02 1.441433876752853394e-01 8.911365643143653870e-03 -6.048490479588508606e-02 3.463887795805931091e-02 1.864750087261199951e-01 -3.412262499332427979e-01 -1.697650849819183350e-01 3.898318111896514893e-02 -1.172803342342376709e-01 -1.838786453008651733e-01 1.600043475627899170e-01 9.592324495315551758e-02 -1.421530097723007202e-01 -1.315303742885589600e-01 -1.794245392084121704e-01 1.586905419826507568e-01
9.925239533185958862e-02 -5.638752598315477371e-03 -8.952326141297817230e-03 8.412829786539077759e-02 3.663084656000137329e-02 -3.323588669300079346e-01 -2.691895365715026855e-01 -4.376715049147605896e-02 -1.749234795570373535e-01 2.502379119396209717e-01 4.205844178795814514e-02 -4.430589731782674789e-03 -1.178463101387023926e-01 1.159714311361312866e-01 -1.099745854735374451e-01 -2.853126823902130127e-01 1.192730069160461426e-01 1.377763897180557251e-01 3.376568481326103210e-02 1.994869410991668701e-01 1.288765221834182739e-01 -4.994378089904785156e-01 -2.746437489986419678e-01 1.092762351036071777e-01 -9.986954927444458008e-02 -9.178852289915084839e-02 2.360444515943527222e-01 6.073896214365959167e-02 1.441799253225326538e-01 1.141857355833053589e-01 -1.794493943452835083e-01 -9.767938405275344849e-02
1.509723961353302002e-01 -1.933579891920089722e-01 2.488218992948532104e-02 1.169743984937667847e-01 -8.500667661428451538e-02 -3.682705760002136230e-02 -1.952954381704330444e-01 6.758045405149459839e-02 -4.540420323610305786e-02 3.873635530471801758e-01 -8.859164267778396606e-02 3.040585480630397797e-02 2.883305847644805908e-01 7.423589378595352173e-02 6.641740910708904266e-04 -2.203615754842758179e-01 8.103590458631515503e-03 3.503975225612521172e-03 -9.616257250308990479e-02 -1.940555572509765625e-01 -4.500354230403900146e-01 -3.936093449592590332e-01 -7.234310358762741089e-02 -1.183140277862548828e-01 4.210335668176412582e-03 4.730471223592758179e-02 -2.843643166124820709e-02 -7.210235297679901123e-02 1.105546653270721436e-01 1.684264093637466431e-01 -2.143984735012054443e-01 2.400916516780853271e-01
3.047707378864288330e-01 -8.831531554460525513e-02 5.453933775424957275e-02 -1.203386187553405762e-01 -2.340457290410995483e-01 9.902646392583847046e-02 -4.321913793683052063e-02 -1.158415675163269043e-01 -3.881252110004425049e-01 2.942729294300079346e-01 5.376659333705902100e-02 2.080318480730056763e-01 2.926636300981044769e-02 -1.508549749851226807e-01 1.074387803673744202e-01 -1.110818907618522644e-01 2.604108862578868866e-02 2.047638595104217529e-01 5.287342518568038940e-02 1.147264763712882996e-01 1.679170131683349609e-01 -2.696422338485717773e-01 -3.604086339473724365e-01 -1.386533230543136597e-01 1.152119338512420654e-01 8.008603751659393311e-02 -2.787916734814643860e-02 8.345904946327209473e-02 -1.044864058494567871e-01 -2.178242504596710205e-01 -1.395841985940933228e-01 2.392098009586334229e-01
1.953726261854171753e-01 -2.169908024370670319e-02 1.135945618152618408e-01 -7.616784423589706421e-02 -3.475332856178283691e-01 7.440619170665740967e-02 -1.338539868593215942e-01 -1.845407783985137939e-01 -8.975259214639663696e-02 2.663570940494537354e-01 4.673059657216072083e-02 1.003647074103355408e-01 1.849193125963211060e-01 3.062775135040283203e-01 -1.153701022267341614e-01 2.001800239086151123e-01 -1.518401503562927246e-01 -7.204509526491165161e-02 1.309464592486619949e-02 -6.451840698719024658e-02 1.425192952156066895e-01 -3.964043855667114258e-01 -1.683825254440307617e-01 -9.737315773963928223e-02 1.317682415246963501e-01 1.117492243647575378e-01 2.698988020420074463e-01 1.657443940639495850e-01 -2.769050300121307373e-01 -1.308185309171676636e-01 -6.785538047552108765e-02 -1.236924901604652405e-01
1.754456609487533569e-01 -2.040732502937316895e-01 1.495264619588851929e-01 -3.750943345949053764e-03 -5.077259615063667297e-02 7.455677539110183716e-02 -3.012105822563171387e-01 1.776149868965148926e-02 -7.573378086090087891e-02 1.897307038307189941e-01 2.616801559925079346e-01 1.498482674360275269e-01 3.262329399585723877e-01 1.705704182386398315e-01 -3.643542155623435974e-02 2.180542647838592529e-01 3.082062005996704102e-01 -8.733924478292465210e-03 -7.737389206886291504e-02 3.461217880249023438e-01 1.846852526068687439e-02 -1.067276298999786377e-01 -2.122693359851837158e-01 -1.210354119539260864e-01 -1.714814156293869019e-01 2.696104347705841064e-01 -1.136951595544815063e-01 1.477463692426681519e-01 4.032380878925323486e-02 -1.017035916447639465e-02 -2.217563837766647339e-01 -9.438417106866836548e-02
-1.047579497098922729e-01 -3.176986277103424072e-01 1.756439357995986938e-01 2.691662907600402832e-01 -4.388411343097686768e-02 -7.228322327136993408e-02 1.060945764183998108e-01 3.564995527267456055e-02 -1.350054889917373657e-01 7.096020877361297607e-02 -1.062004789710044861e-01 2.451939582824707031e-01 2.666545510292053223e-01 5.164345726370811462e-02 -9.625322371721267700e-02 -1.167650595307350159e-01 3.337495326995849609e-01 2.123022079467773438e-01 -2.268068492412567139e-01 3.825895115733146667e-02 1.097018346190452576e-01 -2.260555177927017212e-01 -3.336788117885589600e-01 1.117452010512351990e-01 2.425830066204071045e-02 -1.848860234022140503e-01 -1.593240797519683838e-01 -4.233155027031898499e-02 4.562186822295188904e-02 7.476767897605895996e-02 -3.120619654655456543e-01 1.022338047623634338e-01
1.653324514627456665e-01 -1.758216023445129395e-01 -4.634575545787811279e-02 -1.311299651861190796e-01 -4.993297532200813293e-02 2.240157872438430786e-02 -2.691265381872653961e-02 4.893450811505317688e-02 -6.418895721435546875e-02 3.486061096191406250e-01 -1.227142848074436188e-02 1.823808439075946808e-02 5.028704404830932617e-01 2.024461925029754639e-01 -5.649849772453308105e-02 -2.799251079559326172e-01 2.316981852054595947e-01 4.217335581779479980e-02 -2.671609818935394287e-01 -1.640952937304973602e-02 -3.910695388913154602e-02 -1.608940362930297852e-01 -2.555114030838012695e-01 1.656988859176635742e-01 -3.301345705986022949e-01 5.799184367060661316e-02 -1.508199870586395264e-01 -1.047588139772415161e-01 9.926783852279186249e-03 -9.990932419896125793e-03 -1.120922416448593140e-01 9.301021695137023926e-02
3.708267807960510254e-01 2.161912620067596436e-01 -1.168927326798439026e-01 1.360004544258117676e-01 -2.031858563423156738e-01 3.021506369113922119e-01 -2.139434218406677246e-01 1.490426212549209595e-01 6.150303035974502563e-02 8.103556185960769653e-02 2.039942294359207153e-01 1.310402601957321167e-01 -5.901396507397294044e-04 2.563052475452423096e-01 4.441861063241958618e-02 1.671767383813858032e-01 4.676260054111480713e-01 1.040953397750854492e-01 -2.448648214340209961e-01 5.667588207870721817e-03 2.140660770237445831e-02 -2.136547118425369263e-01 -1.138864085078239441e-01 -1.448451876640319824e-01 -4.982008412480354309e-02 9.913932532072067261e-02 9.373109042644500732e-02 1.733471453189849854e-02 -1.253946572542190552e-01 -9.566505998373031616e-02 -3.265130519866943359e-02 3.714272007346153259e-02
3.117559254169464111e-01 2.709774672985076904e-01 -2.415570914745330811e-01 -5.716650933027267456e-02 1.563271582126617432e-01 4.562151432037353516e-02 -2.089864462614059448e-01 1.244726926088333130e-01 -3.341672569513320923e-02 2.287165820598602295e-01 4.766748752444982529e-03 -9.483664482831954956e-02 1.396934688091278076e-01 -2.872139029204845428e-02 -8.910965919494628906e-02 -8.563005924224853516e-02 1.336871832609176636e-01 2.829812765121459961e-01 -2.631024718284606934e-01 -3.046151101589202881e-01 6.899397820234298706e-02 -2.542131245136260986e-01 -1.655120998620986938e-01 -2.012010216712951660e-01 1.852171272039413452e-01 1.177813336253166199e-01 4.617429524660110474e-02 1.641803830862045288e-01 -2.685035467147827148e-01 1.363081932067871094e-01 -4.657299071550369263e-02 -1.291651725769042969e-01
1.310282051563262939e-01 -6.202251464128494263e-02 -7.394912093877792358e-02 -6.665948778390884399e-02 1.498268451541662216e-02 6.664263457059860229e-02 -3.483342826366424561e-01 4.730197414755821228e-02 -4.487563669681549072e-02 1.904160380363464355e-01 -1.600074321031570435e-01 7.153716683387756348e-02 2.224575169384479523e-02 4.416617006063461304e-02 -2.845048010349273682e-01 1.856625527143478394e-01 4.419663250446319580e-01 1.086441278457641602e-01 -3.455916345119476318e-01 -6.572466809302568436e-03 2.204163223505020142e-01 -8.536082506179809570e-02 -1.208150014281272888e-01 -1.544335335493087769e-01 -2.035753726959228516e-01 2.753207385540008545e-01 -1.799836009740829468e-01 6.997661292552947998e-02 -1.486719548702239990e-01 -1.330235004425048828e-01 -1.267260909080505371e-01 -1.505263298749923706e-01
1.794250607490539551e-01 4.481923766434192657e-03 -7.599077373743057251e-02 1.568898111581802368e-01 -1.484294980764389038e-01 2.064308337867259979e-02 -4.602452218532562256e-01 -4.856901988387107849e-02 -1.616187244653701782e-01 2.386604696512222290e-01 4.335620626807212830e-02 8.492805063724517822e-02 1.749512255191802979e-01 1.410840153694152832e-01 -2.205010801553726196e-01 3.143748035654425621e-03 5.805743336677551270e-01 1.867990791797637939e-01 -6.479378789663314819e-02 -1.903652697801589966e-01 4.122926667332649231e-02 -9.171711653470993042e-02 -9.324312955141067505e-02 -1.022831071168184280e-03 1.729017496109008789e-02 1.432384848594665527e-01 -1.670226752758026123e-01 -3.301459923386573792e-02 -9.865275770425796509e-02 -1.845140010118484497e-02 -5.447158962488174438e-02 1.240674406290054321e-01
2.778697609901428223e-01 -2.026817649602890015e-01 -1.546923965215682983e-01 2.306531369686126709e-01 -7.215920090675354004e-02 2.177685797214508057e-01 6.273524463176727295e-02 7.987888902425765991e-02 -1.246467418968677521e-02 4.113036096096038818e-01 6.649005226790904999e-03 -2.935749664902687073e-02 7.752389460802078247e-02 2.092238217592239380e-01 1.350879222154617310e-01 3.209939897060394287e-01 1.487355381250381470e-01 -6.992002576589584351e-02 -1.641270965337753296e-01 -5.638646706938743591e-02 -1.110820248723030090e-01 -9.868843853473663330e-02 -3.907153904438018799e-01 -1.700737029314041138e-01 2.272722311317920685e-02 -7.925149798393249512e-02 9.282194823026657104e-02 5.287567898631095886e-02 -3.047774136066436768e-01 7.876428961753845215e-02 1.388640999794006348e-01 5.434305593371391296e-02
-3.742991760373115540e-02 1.739913830533623695e-03 2.806468605995178223e-01 1.624471098184585571e-01 4.107249528169631958e-02 1.572659611701965332e-02 -2.205470800399780273e-01 2.652571201324462891e-01 -1.890491396188735962e-01 3.190041780471801758e-01 -1.488676518201828003e-01 -6.929787248373031616e-02 1.056885942816734314e-01 3.641877090558409691e-03 -5.675399675965309143e-02 3.396852314472198486e-02 4.223681390285491943e-01 1.532457768917083740e-01 -3.471317142248153687e-02 3.239569664001464844e-01 -1.699843853712081909e-01 -3.425964117050170898e-01 -9.265541285276412964e-02 -1.162294149398803711e-01 -5.124925822019577026e-02 1.606538146734237671e-01 -1.291126850992441177e-02 -6.477216631174087524e-02 1.180712208151817322e-01 9.695663303136825562e-02 5.814230069518089294e-02 2.378415614366531372e-01
-5.175244808197021484e-02 -3.244924545288085938e-01 1.530733704566955566e-01 3.512685298919677734e-01 -1.348716765642166138e-01 -9.008974768221378326e-03 8.409269899129867554e-02 7.832071185111999512e-02 5.947063211351633072e-03 1.552242338657379150e-01 8.997938781976699829e-02 -2.964542210102081299e-01 1.593171060085296631e-01 7.076183706521987915e-02 1.038676723837852478e-01 6.834921985864639282e-02 3.026383817195892334e-01 6.191566213965415955e-02 -4.896457195281982422e-01 1.233279332518577576e-01 1.173880621790885925e-01 -2.480656057596206665e-01 -4.973279684782028198e-02 -2.240909039974212646e-01 4.205714911222457886e-02 6.324626505374908447e-02 1.156502142548561096e-01 -5.506191775202751160e-02 -5.524112284183502197e-02 9.560934454202651978e-02 -1.806859970092773438e-01 -4.856764152646064758e-02
-9.218230843544006348e-03 -1.137539222836494446e-01 1.756909787654876709e-01 9.535218775272369385e-02 -1.129549965262413025e-01 1.403814703226089478e-01 2.114783823490142822e-01 2.355386018753051758e-01 -1.851643919944763184e-01 1.701778471469879150e-01 4.116359725594520569e-02 6.807294487953186035e-02 2.601014636456966400e-02 2.882820963859558105e-01 -2.488760501146316528e-01 -7.066154479980468750e-02 4.798245131969451904e-01 1.423582583665847778e-01 -1.621930003166198730e-01 -3.475880920886993408e-01 2.096163928508758545e-01 -9.923373162746429443e-02 -4.139921069145202637e-02 -1.958396136760711670e-01 6.923512369394302368e-02 1.146967858076095581e-01 -3.810834884643554688e-02 2.467389851808547974e-01 -7.623305171728134155e-02 4.217939451336860657e-02 -1.210562214255332947e-01 -7.545542903244495392e-03
8.693216741085052490e-02 1.286228746175765991e-01 -1.639465056359767914e-02 -6.662023067474365234e-02 -6.598386913537979126e-02 -2.254043146967887878e-02 -2.737461626529693604e-01 5.401781946420669556e-02 -1.453836560249328613e-01 4.836419597268104553e-02 -1.515203118324279785e-01 3.710453212261199951e-01 2.184138298034667969e-01 2.088558524847030640e-01 -1.787823587656021118e-01 2.124205082654953003e-01 3.906350731849670410e-01 3.201780319213867188e-01 -3.275721892714500427e-02 -6.322766095399856567e-02 3.118481040000915527e-01 -2.077954262495040894e-01 -1.795399188995361328e-01 -1.797244101762771606e-01 -3.964148089289665222e-02 1.728684157133102417e-01 9.825316071510314941e-02 -6.587096303701400757e-02 1.404324471950531006e-01 5.804032832384109497e-02 -2.330177277326583862e-02 -4.160361737012863159e-02
3.130617439746856689e-01 4.870847985148429871e-02 2.777704410254955292e-02 5.453091859817504883e-02 5.640040710568428040e-02 3.624192774295806885e-01 -2.835287749767303467e-01 8.794182538986206055e-02 -1.045901104807853699e-01 2.710952460765838623e-01 -6.174224615097045898e-02 1.025376003235578537e-02 1.378914266824722290e-01 1.210631355643272400e-01 -2.499776035547256470e-01 -1.051740199327468872e-01 3.197152614593505859e-01 -9.139752015471458435e-03 -1.662733852863311768e-01 2.945269644260406494e-01 1.997221112251281738e-01 -8.938755840063095093e-02 -1.322713345289230347e-01 -6.899633258581161499e-02 -2.357540652155876160e-03 2.301329970359802246e-01 1.946059316396713257e-01 -6.036219000816345215e-02 4.659059271216392517e-02 -1.384131610393524170e-01 -5.579998716711997986e-03 -2.738293409347534180e-01
1.539431512355804443e-01 4.155140370130538940e-02 -2.445577457547187805e-02 1.209606900811195374e-01 -3.805647790431976318e-02 1.489340960979461670e-01 -2.906814217567443848e-01 2.229291498661041260e-01 2.700282726436853409e-03 2.969274520874023438e-01 -3.622001111507415771e-01 6.944104284048080444e-02 2.618866860866546631e-01 2.586192786693572998e-01 5.198844149708747864e-02 5.845830217003822327e-02 1.980267912149429321e-01 1.605463325977325439e-01 -6.608428061008453369e-02 -2.395798712968826294e-01 1.660626381635665894e-01 -1.546331644058227539e-01 -1.991084963083267212e-01 -3.328599408268928528e-02 3.857981413602828979e-02 2.469052672386169434e-01 1.619857251644134521e-01 -1.185554787516593933e-01 7.237991690635681152e-02 -1.262392997741699219e-01 -8.916015923023223877e-02 -2.913486957550048828e-01
-8.142894133925437927e-03 -1.204130500555038452e-01 -1.979647576808929443e-01 2.295513898134231567e-01 -1.662674397230148315e-01 1.884198486804962158e-01 -9.162557125091552734e-02 -7.882410287857055664e-02 -2.498010247945785522e-01 1.275565028190612793e-01 -1.909594424068927765e-02 -9.103796444833278656e-03 2.682807445526123047e-01 -1.530608162283897400e-02 2.095498591661453247e-01 -2.181968092918395996e-01 2.473116666078567505e-01 1.017701327800750732e-01 -2.968959510326385498e-01 -1.410700264386832714e-03 -1.546989530324935913e-01 -4.348927363753318787e-02 -1.861224621534347534e-01 -1.435050815343856812e-01 3.719978332519531250e-01 -3.267383277416229248e-01 7.657427340745925903e-03 4.056939855217933655e-02 -9.544806182384490967e-02 -1.477755419909954071e-02 -1.694684624671936035e-01 -2.175447344779968262e-01
1.257658749818801880e-01 -1.214066296815872192e-01 2.580563127994537354e-01 -7.680574804544448853e-02 -2.270962744951248169e-01 4.824027046561241150e-02 3.244572877883911133e-02 1.089557185769081116e-01 -1.651941239833831787e-01 5.328506231307983398e-01 5.587230250239372253e-02 4.774080216884613037e-02 5.536136031150817871e-02 -9.064408391714096069e-02 -4.129117131233215332e-01 -1.284897774457931519e-01 1.300580203533172607e-01 5.357755348086357117e-02 -1.565627455711364746e-01 -1.150347758084535599e-02 2.818856202065944672e-02 1.278449445962905884e-01 -1.290286630392074585e-01 -1.218106970191001892e-01 4.035774990916252136e-02 -2.396290563046932220e-02 -3.161030635237693787e-02 -1.802364289760589600e-01 1.130205020308494568e-01 -2.504076361656188965e-01 -2.613771557807922363e-01 -2.065978497266769409e-01
-6.643236428499221802e-02 -1.081078723073005676e-01 -1.154897212982177734e-01 1.389704495668411255e-01 -1.061150804162025452e-01 -2.140462845563888550e-01 -1.297030299901962280e-01 -1.169705316424369812e-01 3.451527561992406845e-03 2.805133163928985596e-01 -2.394682765007019043e-01 4.128598049283027649e-02 -1.503730658441781998e-02 1.208514496684074402e-01 -7.958504557609558105e-02 8.450297266244888306e-02 2.372635304927825928e-01 6.779358536005020142e-02 -1.059644445776939392e-01 9.083491563796997070e-02 -1.320592015981674194e-01 -5.182802081108093262e-01 -1.581426113843917847e-01 -1.238146796822547913e-02 2.705984711647033691e-01 -1.689071655273437500e-01 -1.634734123945236206e-01 1.386625021696090698e-01 -2.262498587369918823e-01 1.755294203758239746e-01 -2.455776184797286987e-01 1.265504062175750732e-01
3.297614157199859619e-01 4.724630340933799744e-02 -1.760677993297576904e-02 -7.745313644409179688e-02 1.769361346960067749e-01 9.814992547035217285e-02 5.889968574047088623e-02 4.451208561658859253e-02 4.459531512111425400e-03 5.178537368774414062e-01 -1.934485584497451782e-01 1.227933019399642944e-01 2.713578641414642334e-01 -5.670835450291633606e-02 1.965359300374984741e-01 3.796251956373453140e-03 7.585445791482925415e-02 2.258470058441162109e-01 -1.803836673498153687e-01 -1.059586927294731140e-01 -4.986478015780448914e-02 -2.023982405662536621e-01 -1.739400923252105713e-01 -2.847709059715270996e-01 -6.813649088144302368e-02 -1.275259554386138916e-01 1.662199050188064575e-01 -2.298199534416198730e-01 -6.729951500892639160e-02 -1.783578693866729736e-01 5.457749962806701660e-02 6.436360627412796021e-02
1.376645863056182861e-01 -1.780770719051361084e-02 1.899286545813083649e-02 -1.465974301099777222e-01 2.988513559103012085e-02 5.536068975925445557e-02 2.758917212486267090e-01 4.460042342543601990e-02 -7.028852403163909912e-02 1.470873653888702393e-01 3.708623349666595459e-02 2.065261453390121460e-01 2.448047399520874023e-01 2.131404876708984375e-01 -3.451732173562049866e-02 1.277897357940673828e-01 2.366348206996917725e-01 -1.083308458328247070e-01 -2.280446887016296387e-01 2.827595174312591553e-01 -9.303364902734756470e-02 -4.236333668231964111e-01 -1.818723380565643311e-01 -5.615196656435728073e-03 3.109945356845855713e-01 -5.267715081572532654e-02 5.799097940325737000e-02 2.580759227275848389e-01 -2.324012070894241333e-01 -1.329077929258346558e-01 -1.224482804536819458e-01 7.929412275552749634e-02
1.232766509056091309e-01 -1.462954282760620117e-01 1.876886785030364990e-01 8.810681849718093872e-02 -2.649101912975311279e-01 1.163258496671915054e-02 2.659831941127777100e-02 8.337739855051040649e-02 -7.839226722717285156e-02 2.307249009609222412e-01 -5.687770992517471313e-02 1.439013183116912842e-01 -1.417548954486846924e-01 1.442043334245681763e-01 -1.072130501270294189e-01 -1.105357781052589417e-01 5.378751158714294434e-01 1.158561259508132935e-01 -1.955263018608093262e-01 -2.002066075801849365e-01 2.572084367275238037e-01 -1.209213510155677795e-01 -1.565809547901153564e-01 -1.064792424440383911e-01 -2.062361836433410645e-01 1.064542680978775024e-01 -1.133148968219757080e-01 -1.616794988512992859e-02 -3.307619392871856689e-01 1.427398473024368286e-01 -6.867470685392618179e-03 6.526994984596967697e-03
2.033527493476867676e-01 -2.776060700416564941e-01 1.253698915243148804e-01 -5.980401486158370972e-02 -4.634651169180870056e-02 -3.024530410766601562e-01 -2.003755718469619751e-01 -1.099168881773948669e-01 8.305498957633972168e-02 1.147596091032028198e-01 -6.096151098608970642e-02 -4.781478643417358398e-02 2.103528231382369995e-01 -4.339054226875305176e-02 -1.731976717710494995e-01 8.440276235342025757e-02 1.229446679353713989e-01 1.085213199257850647e-01 -1.432228982448577881e-01 9.693238884210586548e-02 -2.620158158242702484e-02 -4.427840709686279297e-01 -4.098867531865835190e-03 -7.110580056905746460e-02 1.529304087162017822e-01 8.811883628368377686e-03 -6.812227517366409302e-02 3.695207238197326660e-01 -1.162732318043708801e-01 1.203905045986175537e-01 -2.259920686483383179e-01 3.236547708511352539e-01
5.488012358546257019e-02 1.990872323513031006e-01 -8.773745968937873840e-03 1.885081641376018524e-02 8.055999130010604858e-02 1.948132514953613281e-01 -1.161488741636276245e-01 4.882664978504180908e-02 -1.454425454139709473e-01 2.476510703563690186e-01 -1.238547358661890030e-02 5.539018511772155762e-01 8.944201283156871796e-03 1.135003566741943359e-01 -1.440575569868087769e-01 -6.589724123477935791e-02 2.151347845792770386e-01 -1.851300448179244995e-01 -1.457633674144744873e-01 -4.997894540429115295e-02 1.842331737279891968e-01 -4.700439572334289551e-01 -1.185585558414459229e-01 1.913487538695335388e-02 -3.085086122155189514e-02 -1.202388200908899307e-02 -6.672516465187072754e-02 6.662220507860183716e-02 -1.208588257431983948e-01 1.378170996904373169e-01 -1.881060600280761719e-01 1.285422146320343018e-01
2.040839493274688721e-01 -2.276835590600967407e-02 -2.154821306467056274e-01 -1.889124810695648193e-01 -2.393392100930213928e-02 9.916356205940246582e-02 -7.806022465229034424e-02 -1.242900788784027100e-01 -1.904817670583724976e-01 2.831303775310516357e-01 -2.915934100747108459e-02 1.818549484014511108e-01 3.005178868770599365e-01 8.400226943194866180e-03 -4.595144465565681458e-02 -1.226010471582412720e-01 -2.071133255958557129e-01 1.155183240771293640e-01 -1.750575155019760132e-01 -1.340897008776664734e-02 -9.046216309070587158e-02 -3.385224044322967529e-01 -1.026048064231872559e-01 2.365324646234512329e-03 7.384168356657028198e-02 -6.113595515489578247e-02 1.251759827136993408e-01 -2.869152724742889404e-01 -2.493090927600860596e-01 5.127453804016113281e-02 -3.408180773258209229e-01 2.781569659709930420e-01
3.501398563385009766e-01 -1.301138103008270264e-01 1.347411274909973145e-01 3.306559622287750244e-01 3.962781652808189392e-02 -2.829907834529876709e-02 -6.758982688188552856e-02 4.686757326126098633e-01 6.162307783961296082e-02 9.995908290147781372e-02 -6.307670474052429199e-02 3.675419837236404419e-02 1.024370044469833374e-01 3.943131119012832642e-02 -1.283447593450546265e-01 -1.410730481147766113e-01 -3.312149643898010254e-02 6.070067733526229858e-02 -1.541488021612167358e-01 -1.687899045646190643e-02 -7.310979068279266357e-02 -4.207686781883239746e-01 -7.986821979284286499e-02 -2.671613991260528564e-01 -3.279607743024826050e-02 -5.660534650087356567e-02 2.301831841468811035e-01 -6.343882065266370773e-03 -2.463283687829971313e-01 1.465387642383575439e-01 9.964787960052490234e-02 -2.207609638571739197e-02
5.314357206225395203e-02 3.001549514010548592e-03 -4.237448796629905701e-02 1.118358075618743896e-01 1.798031665384769440e-02 2.535139024257659912e-02 -3.357031941413879395e-01 2.242026664316654205e-02 1.336192637681961060e-01 5.308228135108947754e-01 4.784028232097625732e-02 5.269801244139671326e-02 3.931102901697158813e-02 1.064110696315765381e-01 8.379121124744415283e-02 -2.710093557834625244e-01 1.856730431318283081e-01 4.372020810842514038e-02 -1.080328747630119324e-01 1.859578639268875122e-01 -1.036998108029365540e-01 -5.252097845077514648e-01 1.765641421079635620e-01 5.956567823886871338e-02 1.241125073283910751e-02 1.436148136854171753e-01 1.866998523473739624e-02 8.475147187709808350e-03 -1.788617968559265137e-01 2.679935842752456665e-02 -1.093098893761634827e-01 -2.920688688755035400e-02
3.630228638648986816e-01 1.841524839401245117e-01 2.433628216385841370e-02 -7.721122354269027710e-02 1.123521104454994202e-01 -1.556493621319532394e-02 -1.893410384654998779e-01 1.219419240951538086e-01 7.392793893814086914e-02 2.132954746484756470e-01 2.335796505212783813e-02 -4.052525386214256287e-02 1.093166396021842957e-01 -4.070330783724784851e-02 -2.044271379709243774e-01 -3.258387744426727295e-02 3.762018084526062012e-01 1.470578312873840332e-01 -1.852843463420867920e-01 2.588390111923217773e-01 -1.274308264255523682e-01 -1.993165016174316406e-01 -1.626281142234802246e-01 -2.183974906802177429e-02 7.701532542705535889e-02 -2.200091816484928131e-02 1.581023186445236206e-01 -3.305040001869201660e-01 2.984323771670460701e-03 -2.889540493488311768e-01 -1.135620325803756714e-01 -2.648387849330902100e-01
4.828556999564170837e-02 -9.113781899213790894e-02 1.682991385459899902e-01 1.989238411188125610e-01 -8.231750875711441040e-02 1.027005463838577271e-01 8.815148472785949707e-02 6.886462867259979248e-02 -2.953441441059112549e-02 3.193828463554382324e-01 1.741191893815994263e-01 -7.235662639141082764e-02 1.752394735813140869e-01 -7.708425819873809814e-02 1.538890153169631958e-01 -1.174665912985801697e-01 1.456966549158096313e-01 -3.949317708611488342e-02 -4.089721441268920898e-01 3.002462163567543030e-02 1.715356856584548950e-01 -3.163297772407531738e-01 -5.990075692534446716e-02 -2.008863538503646851e-01 6.971779745072126389e-03 6.475915759801864624e-02 -1.063930094242095947e-01 2.798536717891693115e-01 2.884867191314697266e-01 -6.655182689428329468e-02 -2.711050510406494141e-01 -2.442498505115509033e-01
-1.188484355807304382e-01 -3.930591642856597900e-01 -2.204595878720283508e-02 1.160801872611045837e-01 -1.620813608169555664e-01 -7.489593327045440674e-02 -1.832474721595644951e-03 4.627016931772232056e-02 -3.839844465255737305e-02 1.506672501564025879e-01 1.442256122827529907e-01 2.557164132595062256e-01 2.833070158958435059e-01 1.598091125488281250e-01 -1.835166364908218384e-01 5.581710487604141235e-03 3.828986883163452148e-01 1.599919646978378296e-01 -6.890466809272766113e-02 4.924512282013893127e-02 4.210717976093292236e-02 -1.183294728398323059e-01 -3.734740018844604492e-01 1.610228419303894043e-01 -3.474852815270423889e-02 -2.471999526023864746e-01 2.411463763564825058e-03 -1.324397176504135132e-01 -1.579480171203613281e-01 -1.274024099111557007e-01 -1.765892356634140015e-01 1.439604312181472778e-01
1.586799174547195435e-01 -1.470798105001449585e-01 4.510803148150444031e-02 -1.828467659652233124e-02 2.048749662935733795e-02 2.691053152084350586e-01 -2.485923767089843750e-01 1.974145323038101196e-01 -2.143110483884811401e-01 3.041994273662567139e-01 1.251304745674133301e-01 4.921573400497436523e-02 1.678120791912078857e-01 2.524449527263641357e-01 -3.838583081960678101e-02 -6.940733641386032104e-03 7.985431700944900513e-02 2.743361890316009521e-01 -1.838598400354385376e-01 -6.856212019920349121e-02 1.391587853431701660e-01 2.892713248729705811e-02 -4.193904101848602295e-01 1.516944617033004761e-01 2.334312051534652710e-01 1.749735027551651001e-01 7.610227912664413452e-02 -1.980274170637130737e-01 -3.946506232023239136e-02 -2.250934690237045288e-01 7.193785160779953003e-02 2.231659926474094391e-02
6.561031937599182129e-02 -5.989243462681770325e-02 1.176112666726112366e-01 2.663498818874359131e-01 5.161787569522857666e-02 5.917566642165184021e-02 1.098570525646209717e-01 -2.670290768146514893e-01 1.819649189710617065e-01 2.681086957454681396e-01 2.963734231889247894e-02 8.825318515300750732e-02 5.511539801955223083e-02 -2.332669124007225037e-02 -5.390083789825439453e-02 -1.897444874048233032e-01 6.907668709754943848e-02 3.369334936141967773e-01 -3.301129639148712158e-01 2.179462909698486328e-01 2.967911660671234131e-01 -1.525256037712097168e-01 -1.573296934366226196e-01 -1.611600369215011597e-01 -8.588266372680664062e-02 -1.151917576789855957e-01 -1.201918646693229675e-01 2.084027081727981567e-01 -5.142771452665328979e-02 -6.802947819232940674e-02 -3.231323361396789551e-01 -1.859794259071350098e-01
8.934599906206130981e-02 -2.355072945356369019e-01 -1.352505758404731750e-02 -8.308050036430358887e-02 1.511361896991729736e-01 7.091471552848815918e-02 1.015548855066299438e-01 3.045977279543876648e-02 -1.584865152835845947e-01 2.294704914093017578e-01 -1.027389988303184509e-01 2.651072740554809570e-01 2.558920979499816895e-01 2.946794033050537109e-01 -1.941164284944534302e-01 1.383321434259414673e-01 3.445260226726531982e-01 1.706781089305877686e-01 -3.639058768749237061e-01 4.685757681727409363e-02 1.306508928537368774e-01 -2.042333222925662994e-02 4.794637858867645264e-02 1.554110795259475708e-01 1.922866329550743103e-02 -2.607334852218627930e-01 -2.398215830326080322e-01 -1.649144850671291351e-02 3.875009715557098389e-02 -1.188220158219337463e-01 -2.296624183654785156e-01 4.143582656979560852e-02
7.135894894599914551e-02 1.095933690667152405e-01 1.506393309682607651e-02 2.945598363876342773e-01 6.690602749586105347e-02 -2.269379235804080963e-02 2.203992754220962524e-01 1.079566702246665955e-01 -2.513861656188964844e-01 1.211291030049324036e-01 -1.193775013089179993e-01 2.147291153669357300e-01 2.483748644590377808e-01 4.462610557675361633e-02 -1.124274507164955139e-01 -6.789284199476242065e-02 1.078492403030395508e-01 1.333904564380645752e-01 -4.034668803215026855e-01 1.575209200382232666e-01 3.867531418800354004e-01 -8.678451180458068848e-02 -1.659120768308639526e-01 -4.649449512362480164e-02 -9.670045226812362671e-02 -8.201213926076889038e-02 -1.803119853138923645e-02 -1.552777141332626343e-01 -1.416958421468734741e-01 1.954236477613449097e-01 -1.471218913793563843e-01 2.954284548759460449e-01
1.728552132844924927e-01 -3.618758320808410645e-01 -3.049618601799011230e-01 8.994162082672119141e-02 1.806763117201626301e-03 -1.176544949412345886e-01 4.326816648244857788e-02 3.087828457355499268e-01 -3.208819329738616943e-01 8.633176982402801514e-02 -1.022568158805370331e-02 2.600919008255004883e-01 2.274513095617294312e-01 1.285053044557571411e-01 -1.266603171825408936e-01 1.901707984507083893e-02 3.449425399303436279e-01 1.201411038637161255e-01 -1.152336150407791138e-01 3.344895690679550171e-02 -2.452886849641799927e-02 -8.375093340873718262e-02 -1.292793005704879761e-01 -1.183360964059829712e-01 -6.619915366172790527e-02 -3.334912657737731934e-02 7.316200435161590576e-02 -2.210422307252883911e-01 -1.655406504869461060e-01 -8.345619589090347290e-02 -2.431775778532028198e-01 1.575684547424316406e-01
1.183113083243370056e-01 -1.818930804729461670e-01 -1.210605353116989136e-01 1.289071738719940186e-01 -4.403336346149444580e-02 -7.913118228316307068e-03 -1.005438938736915588e-01 -5.957996472716331482e-02 -3.799472451210021973e-01 2.029561847448348999e-01 2.623848617076873779e-01 2.020110785961151123e-01 2.343132644891738892e-01 1.526573449373245239e-01 -2.697773873805999756e-01 -1.423459127545356750e-02 2.023624330759048462e-01 1.797874271869659424e-01 -1.857330650091171265e-01 -1.990926712751388550e-01 1.346081197261810303e-01 4.962545633316040039e-02 -1.608163714408874512e-01 -1.340684443712234497e-01 6.637585349380970001e-03 -1.372798979282379150e-01 4.223157092928886414e-02 -1.426084041595458984e-01 -2.560397088527679443e-01 -2.162031829357147217e-02 -2.875615656375885010e-01 2.409074157476425171e-01
-1.938456855714321136e-02 7.116962224245071411e-02 -1.287924051284790039e-01 4.278176650404930115e-02 -1.058861315250396729e-01 -4.260144755244255066e-02 -3.559757471084594727e-01 -2.345778644084930420e-01 -1.528227329254150391e-01 2.904991507530212402e-01 -2.233671396970748901e-02 3.179741501808166504e-01 1.949775069952011108e-01 1.575821340084075928e-01 -1.456971466541290283e-01 -1.299572139978408813e-01 -8.732777833938598633e-02 -1.598113328218460083e-01 -1.010190993547439575e-01 1.438770443201065063e-01 7.690890878438949585e-02 -5.200588703155517578e-01 -4.408012330532073975e-02 -5.810742080211639404e-02 1.050494015216827393e-01 -9.573613852262496948e-02 7.441481947898864746e-02 -1.427014619112014771e-01 -8.762587606906890869e-02 2.338786274194717407e-01 -1.060488894581794739e-01 -7.456807047128677368e-02
1.568254232406616211e-01 2.229257375001907349e-01 -5.916114896535873413e-02 8.767263591289520264e-02 1.820470243692398071e-01 1.405133605003356934e-01 -2.408438622951507568e-01 8.564499020576477051e-02 -2.124435007572174072e-01 2.729466259479522705e-01 6.349378079175949097e-02 5.604171007871627808e-02 9.051109850406646729e-02 5.847087502479553223e-02 -2.308999747037887573e-01 -2.071825601160526276e-02 -1.128321513533592224e-01 8.116225898265838623e-02 -1.899310648441314697e-01 3.579928874969482422e-01 -2.155820876359939575e-01 -2.787369191646575928e-01 7.301434129476547241e-02 -1.172711402177810669e-01 4.250727593898773193e-01 -1.649298146367073059e-02 -1.311759948730468750e-01 1.614918112754821777e-01 -1.183964461088180542e-01 1.280495077371597290e-01 -1.212992444634437561e-01 8.921809494495391846e-02
2.822494804859161377e-01 -5.225890129804611206e-02 1.968309879302978516e-01 -3.973710164427757263e-02 1.192078739404678345e-01 1.189902350306510925e-01 5.810223892331123352e-02 2.654341161251068115e-01 -1.444874852895736694e-01 1.778095662593841553e-01 4.445246458053588867e-01 1.926440596580505371e-01 3.457181528210639954e-02 -5.057635158300399780e-02 -1.037634983658790588e-01 2.097803950309753418e-01 2.100446820259094238e-01 1.163307428359985352e-01 -1.219448745250701904e-01 -9.790312498807907104e-02 9.949210286140441895e-02 -1.750587671995162964e-01 -2.999072074890136719e-01 7.209721952676773071e-02 1.904607862234115601e-01 4.691255092620849609e-02 3.872809559106826782e-02 1.603811979293823242e-01 -3.240906298160552979e-01 -1.133003979921340942e-01 -1.666361242532730103e-01 1.471670344471931458e-02
2.583781182765960693e-01 -2.564580738544464111e-01 1.296388953924179077e-01 -7.392582297325134277e-02 2.050407230854034424e-03 7.173290848731994629e-02 -9.643526747822761536e-03 -2.926330827176570892e-02 1.998444944620132446e-01 3.353986423462629318e-03 -1.269463598728179932e-01 3.155196011066436768e-01 1.681144833564758301e-01 1.797290295362472534e-01 1.485127210617065430e-01 -5.036842077970504761e-02 -7.243122905492782593e-02 2.928749918937683105e-01 3.850185498595237732e-02 -7.288495451211929321e-02 -8.919645100831985474e-02 -4.792980849742889404e-01 -2.514947056770324707e-01 -1.051640436053276062e-01 1.628628224134445190e-01 -2.109088748693466187e-01 1.634017527103424072e-01 1.328527331352233887e-01 -1.079033985733985901e-01 -1.534900665283203125e-01 -1.386333554983139038e-01 1.368857771158218384e-01
3.110271096229553223e-01 -5.432549864053726196e-02 -1.466987654566764832e-02 1.669362783432006836e-01 6.450519710779190063e-02 1.162409037351608276e-01 -1.691445410251617432e-01 3.532697632908821106e-02 -1.919352561235427856e-01 1.278014779090881348e-01 2.347570955753326416e-01 -1.263586133718490601e-01 -8.654929697513580322e-02 1.028467640280723572e-01 -1.208636984229087830e-01 -1.862028688192367554e-01 -1.991868317127227783e-01 1.300379782915115356e-01 -3.667097687721252441e-01 2.706257104873657227e-01 -8.065938204526901245e-02 -2.889326214790344238e-01 -2.484563291072845459e-01 -2.310611009597778320e-01 1.011044457554817200e-01 -3.388845026493072510e-01 5.658896639943122864e-02 -3.410351276397705078e-02 -9.684111177921295166e-02 3.032646514475345612e-02 9.439539909362792969e-02 1.226936578750610352e-01
3.246706128120422363e-01 -1.455293148756027222e-01 1.583372652530670166e-01 -1.151340007781982422e-01 -1.884548515081405640e-01 5.371147021651268005e-02 1.065542101860046387e-01 1.302035246044397354e-02 -1.245090216398239136e-01 -6.538737565279006958e-02 -4.122588410973548889e-02 2.666538953781127930e-01 1.658977568149566650e-01 1.707496345043182373e-01 -5.263515934348106384e-02 4.853076487779617310e-02 1.898935884237289429e-01 -3.411673009395599365e-01 -1.750344187021255493e-01 9.273145347833633423e-02 3.528703004121780396e-02 -2.661009728908538818e-01 -1.703436374664306641e-01 -2.871550917625427246e-01 1.063691377639770508e-01 -2.083664387464523315e-01 1.272517293691635132e-01 1.259535700082778931e-01 -2.478259652853012085e-01 -1.399666666984558105e-01 -2.853691875934600830e-01 7.951138168573379517e-02
1.069235950708389282e-01 -1.501343250274658203e-01 -1.734179817140102386e-02 3.190692886710166931e-02 -2.812361121177673340e-01 -4.172723740339279175e-03 1.163405701518058777e-01 -4.786873236298561096e-03 -2.302097827196121216e-01 1.123737022280693054e-01 -5.853118002414703369e-02 1.767988353967666626e-01 2.706004679203033447e-01 2.228908836841583252e-01 1.450729221105575562e-01 -2.061608619987964630e-02 2.466965653002262115e-02 1.873260140419006348e-01 -1.494282335042953491e-01 -2.169102728366851807e-01 -7.790686935186386108e-02 -3.755629062652587891e-01 1.136264652013778687e-01 -2.987060882151126862e-02 -3.858101740479469299e-02 -2.222767323255538940e-01 -1.363967806100845337e-01 -9.708832204341888428e-02 -3.675863146781921387e-01 1.828547865152359009e-01 -2.632873654365539551e-01 -2.110796421766281128e-01
1.684266477823257446e-01 -3.286792933940887451e-01 2.207481265068054199e-01 3.258202224969863892e-02 -6.704568862915039062e-02 2.286389023065567017e-01 3.492416441440582275e-02 -5.750978365540504456e-03 -5.504634603857994080e-02 2.855719923973083496e-01 1.329142153263092041e-01 2.707390114665031433e-02 1.410936564207077026e-01 -1.265816986560821533e-01 7.324261963367462158e-02 -8.330584317445755005e-02 1.366627961397171021e-01 -2.180905640125274658e-02 -2.787608504295349121e-01 1.991991251707077026e-01 8.071209490299224854e-02 -1.740001142024993896e-01 7.991322129964828491e-02 -1.195501983165740967e-01 1.077883690595626831e-02 -1.780072748661041260e-01 3.625261411070823669e-02 1.059563457965850830e-01 2.805674672126770020e-01 -2.808047235012054443e-01 -4.510939121246337891e-01 -7.186250388622283936e-02
1.627537757158279419e-01 -7.875526696443557739e-02 -7.521951943635940552e-02 2.069958001375198364e-01 1.036860123276710510e-01 1.318535804748535156e-01 8.227922953665256500e-03 1.179214492440223694e-01 -1.616276204586029053e-01 3.085852563381195068e-01 -1.004599407315254211e-01 -1.403392255306243896e-01 -8.916752785444259644e-02 1.813257299363613129e-02 -3.756348192691802979e-01 -2.979085408151149750e-02 2.011034041643142700e-01 2.831956744194030762e-01 -1.651609688997268677e-01 2.182376682758331299e-01 1.772444546222686768e-01 -1.085276305675506592e-01 -8.178076893091201782e-02 -3.662256896495819092e-01 1.158372685313224792e-01 5.928498506546020508e-02 1.820525228977203369e-01 -2.003370374441146851e-01 -8.168153464794158936e-02 -1.586209684610366821e-01 -1.904527246952056885e-01 -1.934493929147720337e-01
-3.669833391904830933e-02 7.563463598489761353e-02 -5.132431164383888245e-02 1.491122394800186157e-01 -2.518924176692962646e-01 4.983310401439666748e-02 -2.852719128131866455e-01 -6.306079216301441193e-03 -1.567964404821395874e-01 1.203525587916374207e-01 -8.346492797136306763e-02 1.963708847761154175e-01 2.412545233964920044e-01 -1.747955195605754852e-02 -7.936331629753112793e-02 -1.164917275309562683e-01 3.177071511745452881e-01 1.857281327247619629e-01 -2.245088107883930206e-02 1.113661006093025208e-02 1.882789097726345062e-02 -2.503891885280609131e-01 -1.040941923856735229e-01 4.753591492772102356e-02 1.053175702691078186e-01 -4.208535552024841309e-01 2.345491051673889160e-01 1.048814412206411362e-02 7.660492509603500366e-02 1.955391317605972290e-01 -2.275588512420654297e-01 -3.260525166988372803e-01
-1.095477938652038574e-01 -3.991270065307617188e-02 -5.894973501563072205e-02 2.742509841918945312e-01 1.071050986647605896e-01 2.088753879070281982e-01 2.839735895395278931e-02 6.295832991600036621e-02 -5.878344178199768066e-02 1.382180005311965942e-01 7.214830815792083740e-02 -7.270441204309463501e-02 1.691242456436157227e-01 -2.257703244686126709e-01 6.466063670814037323e-03 1.450488865375518799e-01 2.605834305286407471e-01 1.390374600887298584e-01 -5.044167637825012207e-01 1.196970939636230469e-01 8.500719815492630005e-02 -2.456295788288116455e-01 -7.262752950191497803e-02 -2.137852609157562256e-01 -6.476097553968429565e-02 -1.591376066207885742e-01 1.300134360790252686e-01 6.026298925280570984e-02 3.403618000447750092e-03 1.892447322607040405e-01 -3.240314722061157227e-01 -2.207413315773010254e-01
2.007163912057876587e-01 -1.547259464859962463e-02 8.739457279443740845e-02 6.894835084676742554e-02 -8.432457596063613892e-02 2.275832146406173706e-01 -1.831525117158889771e-01 -4.479569941759109497e-02 -3.561589866876602173e-02 1.333975344896316528e-01 -9.703142195940017700e-02 -3.640722483396530151e-02 2.443872541189193726e-01 9.055953472852706909e-02 -3.439227938652038574e-01 3.091026246547698975e-01 2.934351563453674316e-02 4.062885344028472900e-01 -2.240365371108055115e-02 -2.522478103637695312e-01 2.156422659754753113e-02 -1.742396652698516846e-01 -2.164172530174255371e-01 -2.162547595798969269e-02 2.730320990085601807e-01 -2.249770909547805786e-01 5.053683184087276459e-03 3.003705143928527832e-01 2.467070333659648895e-02 2.646260149776935577e-02 -6.410922110080718994e-02 -1.097685769200325012e-01
3.654668033123016357e-01 -1.338106840848922729e-01 -3.489132225513458252e-02 1.016913056373596191e-01 -2.225294411182403564e-01 1.093594506382942200e-01 -2.104630321264266968e-01 2.803967297077178955e-01 -2.488661259412765503e-01 -1.467420998960733414e-02 3.047357872128486633e-02 -2.607924342155456543e-01 9.691509604454040527e-02 4.820621758699417114e-02 -2.107219547033309937e-01 3.419107198715209961e-01 4.960181936621665955e-02 1.887772232294082642e-01 -1.896482855081558228e-01 -2.314177155494689941e-01 1.277149468660354614e-01 -2.140181809663772583e-01 -2.491155862808227539e-01 -3.505422547459602356e-02 -5.641354620456695557e-02 -1.923756897449493408e-01 6.982319056987762451e-02 1.493542343378067017e-01 -1.104766875505447388e-01 -2.494285441935062408e-02 2.851955033838748932e-02 -1.201109886169433594e-01
3.307180702686309814e-01 -9.020573645830154419e-02 -2.911663614213466644e-02 -2.326057106256484985e-02 -2.791114151477813721e-01 3.111690282821655273e-01 -2.249692939221858978e-02 -4.913545772433280945e-02 -8.192156255245208740e-02 1.882782429456710815e-01 -2.119403928518295288e-01 -1.309744417667388916e-01 2.457191199064254761e-01 -1.903245449066162109e-01 -1.236275807023048401e-01 -1.140575483441352844e-01 2.015115022659301758e-01 1.048588901758193970e-01 -2.553053200244903564e-01 -3.403170779347419739e-02 2.572627272456884384e-04 -2.448354363441467285e-01 -1.618287563323974609e-01 -3.321252763271331787e-02 4.235903546214103699e-02 2.135133370757102966e-02 -4.234761297702789307e-01 1.691356301307678223e-01 6.037886440753936768e-02 1.558366864919662476e-01 -1.720706969499588013e-01 3.764935955405235291e-02
2.987626194953918457e-01 -1.223918870091438293e-01 2.414947599172592163e-01 6.577315926551818848e-02 2.826771140098571777e-01 -1.077831834554672241e-01 -3.107159733772277832e-01 6.748869270086288452e-02 -1.558776199817657471e-01 4.019069969654083252e-01 -1.474547684192657471e-01 1.651056855916976929e-01 1.746888160705566406e-01 5.755521729588508606e-02 1.223763916641473770e-02 1.685852408409118652e-01 1.717199943959712982e-02 1.134568080306053162e-01 1.964327320456504822e-02 5.197275429964065552e-02 -2.952469512820243835e-02 -1.064934358000755310e-01 -1.581952869892120361e-01 -1.163499951362609863e-01 7.915887981653213501e-02 -1.294755935668945312e-01 -2.626868486404418945e-01 2.606931328773498535e-01 -3.352380692958831787e-01 -3.816445544362068176e-02 4.315523430705070496e-02 -2.311843074858188629e-02
1.562058329582214355e-01 -2.410002350807189941e-01 -1.112135946750640869e-01 -2.979162707924842834e-02 1.022334322333335876e-01 1.215113252401351929e-01 -1.853726655244827271e-01 2.551487684249877930e-01 -1.844880543649196625e-02 -1.159851178526878357e-01 -9.125382453203201294e-02 2.821522951126098633e-01 3.060894319787621498e-03 -1.898403614759445190e-01 -2.821611166000366211e-01 -3.023120202124118805e-02 9.510669857263565063e-02 1.197099089622497559e-01 -4.537664949893951416e-01 -7.942521944642066956e-03 -1.975349336862564087e-02 -2.547880113124847412e-01 -5.775998160243034363e-02 -1.228247061371803284e-01 2.017989605665206909e-01 -1.434796750545501709e-01 5.492075905203819275e-02 -9.566736966371536255e-02 -2.585759460926055908e-01 2.206545621156692505e-01 8.287761360406875610e-03 2.431173771619796753e-01
2.081821262836456299e-01 4.413799569010734558e-02 2.462164908647537231e-01 6.836650520563125610e-02 -8.264103531837463379e-02 -1.080480813980102539e-01 7.270617783069610596e-02 1.152779161930084229e-01 4.205695539712905884e-02 9.319566935300827026e-02 1.678943634033203125e-01 2.069414258003234863e-01 -5.927749350666999817e-02 3.354782164096832275e-01 7.125857472419738770e-02 3.938642516732215881e-02 1.517732441425323486e-01 1.714254617691040039e-01 -1.850099712610244751e-01 1.133884266018867493e-01 2.169015109539031982e-01 -2.220733165740966797e-01 -2.352709770202636719e-01 9.789743274450302124e-02 2.278629392385482788e-01 -8.578909933567047119e-02 8.104155957698822021e-02 2.168335914611816406e-01 -4.421967566013336182e-01 1.708908975124359131e-01 1.137076504528522491e-02 -2.227936834096908569e-01
5.918753892183303833e-02 -2.294405102729797363e-01 -1.471728533506393433e-01 5.188149958848953247e-02 6.489440053701400757e-02 1.161863729357719421e-01 -1.293596923351287842e-01 6.214768812060356140e-02 6.957279145717620850e-02 1.309259384870529175e-01 -7.518815994262695312e-02 9.035483747720718384e-02 -6.189625337719917297e-02 -1.598428189754486084e-01 -2.382547110319137573e-01 -1.127624735236167908e-01 2.228194177150726318e-01 6.056231260299682617e-02 -4.141415953636169434e-01 -2.263696193695068359e-01 3.621450662612915039e-01 -1.819664239883422852e-01 -2.330894917249679565e-01 4.295262321829795837e-02 2.609228491783142090e-01 -1.967342048883438110e-01 2.581580281257629395e-01 1.315964758396148682e-01 -7.973930984735488892e-02 -7.742705196142196655e-02 -2.007921487092971802e-01 8.128080517053604126e-02
-7.825509458780288696e-02 -1.055515110492706299e-01 3.327823430299758911e-02 3.765287995338439941e-02 -1.565665937960147858e-03 -1.793292760848999023e-01 -9.222850948572158813e-02 3.150385245680809021e-02 -1.275840103626251221e-01 1.029026880860328674e-01 -2.495873486623167992e-03 3.957832157611846924e-01 2.185523062944412231e-01 2.513237893581390381e-01 -1.218266636133193970e-01 1.134854927659034729e-01 3.668143451213836670e-01 1.938499063253402710e-01 -2.843565046787261963e-01 -4.376313462853431702e-02 1.377927958965301514e-01 -1.544144749641418457e-01 -1.808284074068069458e-01 -3.150225430727005005e-02 4.007789120078086853e-02 -3.774631619453430176e-01 2.201399952173233032e-02 -2.737275958061218262e-01 -4.747523739933967590e-02 -1.582189798355102539e-01 -1.706164032220840454e-01 9.520286321640014648e-02
3.643871247768402100e-01 -2.640564739704132080e-02 -1.111680492758750916e-01 -2.925635874271392822e-01 -6.322758644819259644e-02 2.752815186977386475e-01 1.191645115613937378e-01 1.985940188169479370e-01 -1.127697527408599854e-01 2.003249675035476685e-01 2.225360125303268433e-01 5.559158697724342346e-02 4.686102271080017090e-02 4.035294800996780396e-02 2.201580256223678589e-01 3.360786661505699158e-02 4.897547513246536255e-02 1.406928002834320068e-01 -2.299077808856964111e-01 2.001842670142650604e-02 1.219756379723548889e-01 -2.956745922565460205e-01 -2.050787061452865601e-01 6.453562527894973755e-02 1.882547885179519653e-02 4.606313258409500122e-02 -1.209146231412887573e-01 2.897526919841766357e-01 -3.512191474437713623e-01 -3.447197843343019485e-03 -1.403363049030303955e-01 -9.046076983213424683e-02
2.553631663322448730e-01 -2.058524936437606812e-01 1.135076582431793213e-01 -2.755295485258102417e-02 9.345099329948425293e-02 -1.576856523752212524e-01 -2.722415626049041748e-01 -1.492774114012718201e-02 -4.395479708909988403e-02 2.790755033493041992e-01 4.564891010522842407e-02 8.632063120603561401e-02 8.169583976268768311e-02 -7.433444261550903320e-02 1.528768241405487061e-01 1.131288930773735046e-01 -4.410175234079360962e-02 2.851274609565734863e-01 -1.388434767723083496e-01 1.137966513633728027e-01 1.179435849189758301e-01 -2.178087532520294189e-01 -2.594021260738372803e-01 -2.127756923437118530e-01 -1.880520395934581757e-02 -5.193159356713294983e-02 -3.115532398223876953e-01 1.045081019401550293e-01 -4.008437097072601318e-01 1.695474088191986084e-01 2.802107855677604675e-02 2.061218470335006714e-01
2.276221364736557007e-01 -1.719889938831329346e-01 2.220728993415832520e-02 -1.822965145111083984e-01 1.713236421346664429e-02 -4.078387841582298279e-02 2.418522387742996216e-01 -2.772804535925388336e-02 -1.469380855560302734e-01 1.832896620035171509e-01 -3.438789397478103638e-02 3.726109564304351807e-01 2.547216117382049561e-01 3.404358029365539551e-02 -1.004004180431365967e-01 1.641586422920227051e-02 1.547642201185226440e-01 -2.325636148452758789e-01 -5.665299296379089355e-02 1.757964193820953369e-01 1.353750750422477722e-02 -4.362225830554962158e-01 -1.795412600040435791e-01 -1.735333800315856934e-01 4.568636044859886169e-02 -3.027648292481899261e-02 -4.028954356908798218e-02 1.787783801555633545e-01 -2.547133266925811768e-01 -7.356935739517211914e-02 -1.847208738327026367e-01 2.146840691566467285e-01
2.662825882434844971e-01 -6.969815492630004883e-02 -4.517044872045516968e-02 -2.356600463390350342e-01 1.430413275957107544e-01 2.571968734264373779e-01 -1.340836435556411743e-01 1.054353117942810059e-01 -8.810561895370483398e-02 8.216995000839233398e-02 -2.898175120353698730e-01 3.345113992691040039e-01 4.190194308757781982e-01 -5.338503420352935791e-02 -5.129991471767425537e-02 8.902318775653839111e-02 -8.380387909710407257e-03 2.642091214656829834e-01 -2.401789873838424683e-01 3.613553941249847412e-02 -5.403921753168106079e-02 -3.407020568847656250e-01 -2.502407133579254150e-02 -7.729842793196439743e-03 7.212210446596145630e-03 -4.133077338337898254e-02 1.626651734113693237e-01 2.998232841491699219e-02 -9.481313079595565796e-02 2.283155471086502075e-01 1.082189679145812988e-01 -3.259650617837905884e-02
2.653647661209106445e-01 -1.754842698574066162e-02 2.265902906656265259e-01 -8.839265257120132446e-02 -1.332625001668930054e-01 1.757320761680603027e-02 -1.406890898942947388e-01 -7.364185154438018799e-02 -9.432015568017959595e-02 -1.242938488721847534e-01 -1.979290992021560669e-01 4.594313204288482666e-01 2.031312584877014160e-01 1.729360781610012054e-02 -4.726466536521911621e-02 1.029691994190216064e-01 7.748384773731231689e-02 -1.534404158592224121e-01 -1.954884976148605347e-01 3.916404023766517639e-02 1.129804179072380066e-01 -4.302764832973480225e-01 -5.211391672492027283e-02 -1.983482390642166138e-01 7.261578738689422607e-02 -4.077317193150520325e-02 8.998677134513854980e-02 1.783493459224700928e-01 -2.136751562356948853e-01 -1.313253045082092285e-01 -2.807737290859222412e-01 4.572464677039533854e-04
2.550747096538543701e-01 -1.316778212785720825e-01 2.857683002948760986e-01 1.827614903450012207e-01 -2.371644228696823120e-01 7.769680768251419067e-02 4.109730198979377747e-02 1.634914577007293701e-01 5.859754979610443115e-02 1.104890406131744385e-01 1.880207955837249756e-01 2.093818932771682739e-01 1.841149032115936279e-01 -2.456588000059127808e-01 2.443450316786766052e-02 -1.734209507703781128e-01 -1.887476444244384766e-01 -1.668397486209869385e-01 -2.377333790063858032e-01 -6.873708963394165039e-02 7.204893976449966431e-02 -2.969358861446380615e-01 -1.446817517280578613e-01 5.192976444959640503e-02 2.067000865936279297e-01 8.749049156904220581e-02 2.005958408117294312e-01 -4.744966328144073486e-02 -1.155358850955963135e-01 2.123848348855972290e-01 -2.188532948493957520e-01 -2.261883765459060669e-01
-5.404624342918395996e-02 -2.531652450561523438e-01 -4.608212783932685852e-02 1.599790155887603760e-01 1.668545305728912354e-01 4.045522511005401611e-01 -3.680101037025451660e-01 8.065486699342727661e-02 -2.804857194423675537e-01 8.389058522880077362e-03 -1.073254868388175964e-01 2.565971016883850098e-01 1.802340447902679443e-01 -1.120167374610900879e-01 -1.729015074670314789e-02 2.245683781802654266e-02 4.987132549285888672e-02 1.619795858860015869e-01 -3.291386067867279053e-01 -1.547303888946771622e-02 1.477060765027999878e-01 -2.189726531505584717e-01 -1.575176566839218140e-01 1.822992265224456787e-01 -1.705577597022056580e-02 -1.264823079109191895e-01 5.471984390169382095e-03 -6.112682074308395386e-02 -1.308192312717437744e-01 -2.538698911666870117e-01 2.476644515991210938e-02 -5.051868781447410583e-02
1.693148612976074219e-01 9.772446006536483765e-02 -1.103160679340362549e-01 1.884022504091262817e-01 -4.141028970479965210e-02 6.401295959949493408e-02 -2.549440264701843262e-01 4.429708421230316162e-02 -2.113259732723236084e-01 4.141250848770141602e-01 -6.733137369155883789e-02 -2.625755779445171356e-02 1.243390217423439026e-01 1.780513972043991089e-01 -6.618181616067886353e-02 1.084134727716445923e-01 1.112618744373321533e-01 -6.694530695676803589e-02 -1.235876530408859253e-01 -2.142529487609863281e-01 -1.118503808975219727e-01 -1.434238255023956299e-01 -3.651013970375061035e-01 1.996380649507045746e-02 8.508528769016265869e-02 -2.946396172046661377e-01 -9.175530634820461273e-03 -3.687537834048271179e-02 -2.175185382366180420e-01 5.009933561086654663e-02 -3.796493262052536011e-02 -4.063122570514678955e-01
2.740154564380645752e-01 -1.683983057737350464e-01 -5.104277748614549637e-03 2.433156594634056091e-02 -4.003796279430389404e-01 1.485729515552520752e-01 6.699708849191665649e-02 -1.100324913859367371e-01 6.553437560796737671e-02 2.467060089111328125e-01 -1.329133063554763794e-01 6.335201114416122437e-02 3.279859423637390137e-01 4.033294506371021271e-03 -1.174536496400833130e-01 -1.442613154649734497e-01 9.031264483928680420e-02 1.951450407505035400e-01 -2.133956402540206909e-01 5.046245455741882324e-02 7.885935157537460327e-02 -1.468333452939987183e-01 -2.629745006561279297e-01 5.708796437829732895e-03 2.696079015731811523e-01 1.661095023155212402e-02 -3.391630351543426514e-01 4.102358128875494003e-03 -1.464912761002779007e-02 2.846627533435821533e-01 3.424941748380661011e-02 -7.878997921943664551e-02
3.086246848106384277e-01 -4.440024867653846741e-02 2.665306925773620605e-01 -8.584945648908615112e-02 -1.419608294963836670e-01 8.453279733657836914e-04 -2.925464138388633728e-02 -1.497191190719604492e-01 -8.474139869213104248e-02 7.594910264015197754e-02 -8.192639797925949097e-02 4.236073493957519531e-01 1.495412290096282959e-01 1.515291482210159302e-01 2.121973931789398193e-01 -1.946748793125152588e-01 2.484092563390731812e-01 -1.620718091726303101e-01 -2.417337596416473389e-01 6.098652258515357971e-02 5.569612141698598862e-03 -3.346633315086364746e-01 -3.304241970181465149e-02 -2.528713345527648926e-01 4.286251589655876160e-02 -1.475529968738555908e-01 1.872425079345703125e-01 8.095663785934448242e-02 -2.105465531349182129e-01 -7.333828508853912354e-02 -1.059949398040771484e-01 -1.516257133334875107e-02
-6.623039394617080688e-02 -3.909465856850147247e-03 -4.367688298225402832e-02 2.191482335329055786e-01 5.362404510378837585e-03 7.123511284589767456e-02 3.122440911829471588e-02 -2.171741873025894165e-01 1.260984968394041061e-02 2.038747817277908325e-01 2.261463552713394165e-02 1.852182000875473022e-01 2.619096040725708008e-01 2.962381243705749512e-01 6.122658029198646545e-02 -3.255955874919891357e-01 1.991399526596069336e-01 9.882628917694091797e-02 -2.277359813451766968e-01 2.056312412023544312e-01 -5.359966680407524109e-02 -4.796691238880157471e-01 5.391615629196166992e-02 -5.448347702622413635e-02 4.933492466807365417e-02 2.235854715108871460e-01 7.723540812730789185e-02 1.013153195381164551e-01 -1.109380125999450684e-01 -1.537667512893676758e-01 -2.792514115571975708e-02 2.489537596702575684e-01
3.986599147319793701e-01 1.465268582105636597e-01 1.828092783689498901e-01 -8.306269347667694092e-02 -5.529614165425300598e-03 9.177080541849136353e-02 -7.761141657829284668e-02 -1.385435229167342186e-03 -2.043005675077438354e-01 2.217266149818897247e-02 1.288481755182147026e-03 2.899457514286041260e-01 4.479422420263290405e-02 1.583288889378309250e-03 2.587911784648895264e-01 3.961807116866111755e-02 -3.962982818484306335e-02 2.784341201186180115e-02 -1.960279792547225952e-01 -1.172576397657394409e-01 -9.572388976812362671e-02 -4.611928462982177734e-01 -2.765060961246490479e-01 -2.911774218082427979e-01 2.067475207149982452e-02 4.060646146535873413e-02 -1.814405061304569244e-02 1.806532591581344604e-01 -1.646622568368911743e-01 -5.837190151214599609e-02 -2.465894520282745361e-01 6.292319297790527344e-02
2.322495430707931519e-01 -1.378867626190185547e-01 -5.851313844323158264e-02 2.583847641944885254e-01 -1.707873046398162842e-01 5.701759085059165955e-02 6.775864958763122559e-02 1.204238012433052063e-01 -2.768267877399921417e-02 1.542318463325500488e-01 6.943880021572113037e-02 3.815691471099853516e-01 1.837840527296066284e-01 2.733245491981506348e-01 2.811699919402599335e-02 -9.549096226692199707e-02 -8.719754219055175781e-02 -8.900381624698638916e-03 -1.396958678960800171e-01 -1.998022049665451050e-01 -2.723298668861389160e-01 -4.440120160579681396e-01 2.263727411627769470e-02 -2.046150565147399902e-01 -2.258896641433238983e-02 -1.100014671683311462e-01 -2.211994305253028870e-02 1.189385280013084412e-01 -2.980160415172576904e-01 -8.326895534992218018e-02 -1.088515482842922211e-02 8.980698883533477783e-02
2.973464727401733398e-01 -1.895776391029357910e-01 2.438089251518249512e-01 4.170004129409790039e-01 -2.234598062932491302e-02 -2.071606926620006561e-03 -7.113583385944366455e-02 4.326587319374084473e-01 2.354693859815597534e-01 2.119795233011245728e-01 -7.445146143436431885e-02 7.525183260440826416e-02 7.218545675277709961e-02 2.667160704731941223e-02 -1.495147496461868286e-01 -4.963656142354011536e-02 -6.526510417461395264e-02 7.474054396152496338e-02 -2.486695647239685059e-01 4.797650128602981567e-02 -6.183099374175071716e-02 -3.889473378658294678e-01 8.553417026996612549e-02 1.322290487587451935e-02 8.380796015262603760e-02 -4.323003441095352173e-02 1.388745456933975220e-01 -3.919796273112297058e-02 -1.294998824596405029e-01 9.672841429710388184e-02 3.419627249240875244e-02 1.167859956622123718e-01
-1.043507084250450134e-01 7.997184246778488159e-02 -1.996642500162124634e-01 6.239267997443675995e-03 -1.191154941916465759e-01 4.647356271743774414e-02 -1.488233804702758789e-01 4.040737077593803406e-02 -6.365411728620529175e-02 1.876691132783889771e-01 9.993103146553039551e-02 2.333168834447860718e-01 2.007862776517868042e-01 -4.683488607406616211e-02 1.379456073045730591e-01 -3.011888563632965088e-01 2.419747263193130493e-01 2.440821230411529541e-01 -3.762783706188201904e-01 2.195671945810317993e-01 7.810138911008834839e-02 -1.087536886334419250e-01 -1.793802976608276367e-01 -5.530929937958717346e-02 2.093969732522964478e-01 -3.009418249130249023e-01 1.045600995421409607e-01 3.939981758594512939e-02 4.825348407030105591e-02 -8.072473853826522827e-02 1.140750348567962646e-01 -3.418941199779510498e-01
1.748649924993515015e-01 -2.096143364906311035e-01 -1.290740519762039185e-01 7.531237497460097075e-05 -2.189618945121765137e-01 7.375831156969070435e-02 -2.309722006320953369e-01 -2.287192083895206451e-02 -3.263328969478607178e-02 9.506115317344665527e-02 1.894641518592834473e-01 9.745151735842227936e-03 3.204803764820098877e-01 -1.812648177146911621e-01 1.605687886476516724e-01 -2.084421366453170776e-01 3.268800079822540283e-01 1.955142170190811157e-01 -1.800196319818496704e-01 1.187817845493555069e-02 2.315432131290435791e-01 -1.452466547489166260e-01 -6.821169704198837280e-02 -1.649859249591827393e-01 6.803218275308609009e-02 -3.242299556732177734e-01 2.075325548648834229e-01 1.695442944765090942e-01 3.845310956239700317e-02 9.793684631586074829e-02 1.038305386900901794e-01 -2.511050105094909668e-01
1.151115745306015015e-01 -6.108795106410980225e-02 -9.113141149282455444e-02 -2.616654150187969208e-03 1.500030606985092163e-01 2.149239629507064819e-01 -7.495507597923278809e-02 7.759171724319458008e-02 -2.269136309623718262e-01 3.062952458858489990e-01 -2.372463494539260864e-01 -1.532043516635894775e-02 2.747179567813873291e-01 -3.969993814826011658e-02 -2.832534611225128174e-01 -3.178266286849975586e-01 1.769275665283203125e-01 1.651613116264343262e-01 -2.440265119075775146e-01 6.186582520604133606e-02 -1.677844822406768799e-01 -3.409043699502944946e-02 -2.611034810543060303e-01 -2.850535809993743896e-01 -9.741326421499252319e-02 -1.343960165977478027e-01 5.164279788732528687e-02 -1.768770068883895874e-01 -1.738956570625305176e-01 1.276818513870239258e-01 -1.186111122369766235e-01 -1.069438904523849487e-01
1.025129258632659912e-01 -1.594904661178588867e-01 2.082809060811996460e-01 1.828742325305938721e-01 -6.954048760235309601e-03 2.149715274572372437e-01 -3.074648603796958923e-02 -6.170046329498291016e-02 9.575685858726501465e-02 2.922050952911376953e-01 2.288321964442729950e-02 4.422903805971145630e-02 1.101518049836158752e-01 2.037018835544586182e-01 -1.708243340253829956e-01 -1.364383250474929810e-01 -1.458036601543426514e-01 2.301333844661712646e-01 -2.899374961853027344e-01 1.895863413810729980e-01 1.929842382669448853e-01 -1.028684154152870178e-01 1.179359853267669678e-01 -1.698388755321502686e-01 -1.033305749297142029e-01 -1.345587521791458130e-01 -2.200829535722732544e-01 1.202024668455123901e-01 -1.845874488353729248e-01 5.427168682217597961e-02 -4.628674387931823730e-01 -1.001043245196342468e-01
3.519664704799652100e-02 -1.853941567242145538e-02 -1.716154664754867554e-01 -9.826781228184700012e-03 -6.193052604794502258e-02 1.217585355043411255e-01 5.734515562653541565e-02 -2.414860948920249939e-02 -3.281860947608947754e-01 3.674503862857818604e-01 -1.158301904797554016e-02 1.689254343509674072e-01 -1.385951489210128784e-01 -8.004719763994216919e-02 -3.328565359115600586e-01 -1.780942082405090332e-01 3.419454693794250488e-01 4.371196404099464417e-02 -3.117556571960449219e-01 4.154887981712818146e-03 1.198669429868459702e-02 -2.372114658355712891e-01 -1.442395616322755814e-02 -6.062393076717853546e-03 -2.935303747653961182e-02 -3.066151440143585205e-01 1.871692091226577759e-01 -2.059120126068592072e-02 -9.224441647529602051e-02 1.163776814937591553e-01 -2.419510334730148315e-01 -1.522698104381561279e-01
2.246868982911109924e-02 2.352726645767688751e-02 -1.195172145962715149e-01 2.791838347911834717e-01 -1.016502976417541504e-01 1.787744611501693726e-01 -3.658750355243682861e-01 2.237322367727756500e-02 -7.247676607221364975e-03 4.700230062007904053e-01 5.456958338618278503e-02 -3.809544444084167480e-02 1.844129711389541626e-01 7.004012912511825562e-02 -2.360727079212665558e-02 -2.423728555440902710e-01 1.483239084482192993e-01 8.399948477745056152e-02 1.669833064079284668e-01 1.430079340934753418e-01 -3.164640069007873535e-02 -4.766308069229125977e-01 -1.196306720376014709e-01 6.051502004265785217e-02 2.660101465880870819e-02 -1.052961945533752441e-01 -4.969649389386177063e-02 -6.476613879203796387e-02 -1.119201257824897766e-01 -4.837253689765930176e-02 -1.178296357393264771e-01 1.889044195413589478e-01
1.230600625276565552e-01 1.203888803720474243e-01 5.537955462932586670e-02 6.696575134992599487e-02 6.332430057227611542e-03 -4.415461048483848572e-02 1.451410502195358276e-01 8.767337352037429810e-02 -7.312096655368804932e-02 1.427605599164962769e-01 3.775385916233062744e-01 2.600982189178466797e-01 1.000712513923645020e-01 2.732212245464324951e-01 2.350696921348571777e-02 3.444299101829528809e-02 2.205904573202133179e-01 3.390159085392951965e-02 -2.450224310159683228e-01 1.568485498428344727e-01 -1.701982766389846802e-01 -1.665895283222198486e-01 -2.781303524971008301e-01 -8.465272188186645508e-02 2.713016271591186523e-01 -7.513018697500228882e-02 1.990501955151557922e-02 1.065087094902992249e-01 -4.581469297409057617e-01 1.618748903274536133e-01 -2.404384687542915344e-02 -7.996116578578948975e-02
5.971470475196838379e-02 -2.194446623325347900e-01 -8.888800628483295441e-03 3.312579095363616943e-01 2.743387818336486816e-01 1.641439348459243774e-01 -1.730367392301559448e-01 3.001402616500854492e-01 -9.131978452205657959e-02 2.118605375289916992e-01 1.387274563312530518e-01 -9.492257237434387207e-02 1.226146817207336426e-01 2.023894041776657104e-01 -1.522756069898605347e-01 -4.899490252137184143e-02 8.378789573907852173e-02 1.389332860708236694e-02 -1.915069818496704102e-01 3.654139339923858643e-01 1.537226736545562744e-01 -5.882279947400093079e-02 -6.309340894222259521e-02 -2.394108772277832031e-01 -1.457389742136001587e-01 -1.557572931051254272e-01 7.847977103665471077e-04 9.005012363195419312e-02 -1.176089271903038025e-01 1.816962808370590210e-01 -1.680061519145965576e-01 -2.422525137662887573e-01
1.247745901346206665e-01 -9.217526018619537354e-02 -2.674570307135581970e-02 -1.016119793057441711e-01 -3.578750789165496826e-02 -7.245133817195892334e-02 -2.468017339706420898e-01 -7.907553017139434814e-02 1.246315538883209229e-01 1.209963709115982056e-01 2.924456894397735596e-01 5.831683054566383362e-02 4.271759390830993652e-01 2.511648833751678467e-01 -1.994278281927108765e-01 -1.045646443963050842e-01 1.641223728656768799e-01 1.057654693722724915e-01 -3.016714751720428467e-01 1.545590069144964218e-02 5.828168615698814392e-02 -2.341151088476181030e-01 9.974361397325992584e-03 -2.349140346050262451e-01 -1.580126881599426270e-01 3.566803038120269775e-01 -7.129792869091033936e-02 -4.449808597564697266e-02 -6.419336795806884766e-02 9.725116193294525146e-02 -1.443471461534500122e-01 -1.982652693986892700e-01
4.275590181350708008e-01 7.451574504375457764e-02 -6.425222009420394897e-02 3.491209074854850769e-02 4.321344196796417236e-03 7.997809350490570068e-02 8.644924312829971313e-02 6.040087342262268066e-02 -2.338328510522842407e-01 1.805932521820068359e-01 1.515373736619949341e-01 3.774383962154388428e-01 -2.183462865650653839e-02 -1.019254624843597412e-01 -6.519275903701782227e-02 -1.289973855018615723e-01 1.247294619679450989e-01 6.595429778099060059e-02 -2.385837137699127197e-01 2.917559072375297546e-02 7.854656875133514404e-02 -1.882575005292892456e-01 -1.585151553153991699e-01 9.718384593725204468e-02 7.131957262754440308e-02 -6.924121826887130737e-02 1.915139406919479370e-01 2.131955027580261230e-01 -5.038198232650756836e-01 6.178732588887214661e-02 -5.825739353895187378e-04 2.756083384156227112e-02
2.626381814479827881e-01 -6.904833018779754639e-02 -4.167075082659721375e-02 1.889304071664810181e-01 -1.935599148273468018e-01 1.673997342586517334e-01 -1.671225279569625854e-01 2.596959769725799561e-01 -5.302357953041791916e-03 2.504605650901794434e-01 -2.217857353389263153e-02 3.390894532203674316e-01 2.790522873401641846e-01 2.100639194250106812e-01 -2.757485955953598022e-02 7.359612733125686646e-02 -1.870269626379013062e-01 1.983705908060073853e-01 -2.107618749141693115e-02 -2.850188314914703369e-02 -2.686274349689483643e-01 -3.639624118804931641e-01 -4.913092777132987976e-02 -9.429936856031417847e-02 2.825716137886047363e-01 1.786351352930068970e-01 -7.628572732210159302e-02 -6.061020866036415100e-02 2.711663767695426941e-02 3.935903310775756836e-02 7.060795091092586517e-03 8.030901104211807251e-02
-5.440347269177436829e-02 1.500673145055770874e-01 -5.213454365730285645e-02 -1.760157942771911621e-02 -2.979253828525543213e-01 7.276887446641921997e-02 -1.988486796617507935e-01 -1.975077837705612183e-01 -1.518796384334564209e-01 1.823190748691558838e-01 -2.858296036720275879e-02 3.962709903717041016e-01 1.459815502166748047e-01 -7.332605123519897461e-02 5.013665929436683655e-02 -1.042813807725906372e-01 1.830105334520339966e-01 1.576561182737350464e-01 -9.529727697372436523e-02 1.909072399139404297e-01 -1.512404680252075195e-01 -1.820258945226669312e-01 -3.543445467948913574e-01 -6.017225608229637146e-02 4.766347631812095642e-02 -1.704870164394378662e-01 1.481489092111587524e-01 1.062315106391906738e-01 -9.250582754611968994e-02 -8.999264985322952271e-02 -4.058048427104949951e-01 -9.842992573976516724e-02
4.190002083778381348e-01 -2.383105158805847168e-01 1.599234491586685181e-01 2.535558119416236877e-02 -2.563908696174621582e-01 -1.585593074560165405e-01 -8.017334342002868652e-02 -9.297790005803108215e-03 -1.165411695837974548e-01 1.394825428724288940e-01 1.027537658810615540e-01 9.615545719861984253e-02 2.117110192775726318e-01 4.105332773178815842e-03 -1.562176272273063660e-02 2.222157716751098633e-01 1.519477814435958862e-01 2.926214933395385742e-01 -2.506404817104339600e-01 2.819902002811431885e-01 2.228776067495346069e-01 4.690961539745330811e-02 -4.198190569877624512e-02 9.173293411731719971e-02 -2.341233640909194946e-01 -4.790229350328445435e-02 1.568159759044647217e-01 -8.473693579435348511e-02 -1.024649813771247864e-01 -1.354687809944152832e-01 -7.625655084848403931e-02 -2.451130151748657227e-01
1.361252665519714355e-01 -2.340828776359558105e-01 1.110868752002716064e-01 1.833352595567703247e-01 3.819407150149345398e-02 9.008963406085968018e-02 -3.986301645636558533e-02 -1.081694886088371277e-01 4.107948765158653259e-02 4.160806834697723389e-01 8.016519248485565186e-02 1.316914707422256470e-01 -2.330278791487216949e-02 1.152523085474967957e-01 -1.528256535530090332e-01 -7.793736644089221954e-03 1.392925716936588287e-02 3.401035368442535400e-01 -1.695566475391387939e-01 2.648814916610717773e-01 3.931942880153656006e-01 2.506648004055023193e-02 -7.539015263319015503e-02 -2.295585423707962036e-01 -9.994517266750335693e-02 -5.642935261130332947e-02 2.700828574597835541e-02 1.855082660913467407e-01 -5.171285197138786316e-02 -1.382676213979721069e-01 -3.008403182029724121e-01 -1.817576736211776733e-01
3.727400600910186768e-01 -9.706280380487442017e-02 -2.567337751388549805e-01 1.032524332404136658e-01 -2.975238859653472900e-01 3.084672689437866211e-01 -2.313139736652374268e-01 1.006510183215141296e-01 5.751063302159309387e-02 7.560504972934722900e-02 1.319763213396072388e-01 9.958387911319732666e-02 7.246105372905731201e-02 6.389800924807786942e-03 -4.170916229486465454e-02 1.425417214632034302e-01 3.462769687175750732e-01 6.016359105706214905e-02 -1.034769266843795776e-01 6.267195194959640503e-02 6.886044144630432129e-02 -1.792251765727996826e-01 -2.367555350065231323e-01 -1.853384077548980713e-01 8.021613955497741699e-02 1.675535589456558228e-01 2.693753838539123535e-01 -1.815111935138702393e-01 -8.346103876829147339e-02 -7.219402492046356201e-02 -2.022014260292053223e-01 -7.444829493761062622e-02
7.314717769622802734e-02 7.499774917960166931e-03 -2.394282817840576172e-01 -4.159493837505578995e-03 -8.408833295106887817e-02 1.905854493379592896e-01 1.318027079105377197e-01 -8.753366768360137939e-02 -4.957809112966060638e-03 2.590952217578887939e-01 -3.423386439681053162e-02 3.400563895702362061e-01 2.833834588527679443e-01 1.768816560506820679e-01 1.698637157678604126e-01 6.212170049548149109e-02 4.624566435813903809e-02 3.559710085391998291e-01 -1.356874108314514160e-01 -1.605610698461532593e-01 -1.779441833496093750e-01 -3.063175678253173828e-01 -1.607656478881835938e-01 -1.254769116640090942e-01 2.479190528392791748e-01 1.949623972177505493e-02 -2.073872461915016174e-02 -1.344094872474670410e-01 -2.442562729120254517e-01 1.028791815042495728e-01 -2.227281332015991211e-01 -1.511459052562713623e-02
3.042888343334197998e-01 -6.516183167695999146e-02 -5.768386274576187134e-02 -1.888750493526458740e-01 1.157531067728996277e-01 3.164045140147209167e-02 -1.013457477092742920e-01 -1.423221677541732788e-01 -5.972219631075859070e-02 5.135980248451232910e-01 -1.024505272507667542e-01 2.369889914989471436e-01 2.801010608673095703e-01 -1.176835596561431885e-01 1.428092271089553833e-01 -4.516739025712013245e-02 3.525638207793235779e-02 3.093501627445220947e-01 -3.612508252263069153e-02 9.102409239858388901e-04 -7.557179778814315796e-02 -1.857517510652542114e-01 -2.331042885780334473e-01 -2.923592627048492432e-01 -4.891008511185646057e-02 -5.277951434254646301e-02 2.594353556632995605e-01 -4.661263898015022278e-02 4.801513627171516418e-03 2.922001294791698456e-02 -6.901954859495162964e-02 1.091507449746131897e-01
2.507288753986358643e-01 -1.729623079299926758e-01 2.164954505860805511e-02 2.249979376792907715e-01 -2.021385580301284790e-01 -3.376826643943786621e-02 2.345820330083370209e-02 3.427216410636901855e-01 1.837822198867797852e-01 8.398777991533279419e-02 -1.196797415614128113e-01 7.950463891029357910e-02 1.156179085373878479e-01 -1.413047611713409424e-01 -4.871467128396034241e-02 6.212218850851058960e-02 -1.896204054355621338e-01 5.203862488269805908e-02 -3.683355152606964111e-01 -1.177355423569679260e-01 -2.659366428852081299e-01 -4.889936447143554688e-01 -1.892434656620025635e-01 -1.322219222784042358e-01 -4.297065734863281250e-02 -8.849231153726577759e-02 7.303440570831298828e-02 -8.376315981149673462e-02 -3.528000041842460632e-02 5.210722610354423523e-02 -8.606344461441040039e-02 -1.017496362328529358e-01
3.896715044975280762e-01 -2.573288977146148682e-01 5.581327900290489197e-02 7.006926834583282471e-02 -6.124250590801239014e-02 2.900435030460357666e-01 1.009170413017272949e-01 5.623927712440490723e-02 -9.738594293594360352e-02 3.368702232837677002e-01 -1.453989744186401367e-01 -7.621195912361145020e-02 2.072450816631317139e-01 2.068086527287960052e-02 2.288814634084701538e-01 6.690054386854171753e-02 2.394837439060211182e-01 3.995300531387329102e-01 -1.222178190946578979e-01 -1.731262505054473877e-01 -2.586168348789215088e-01 -6.181126832962036133e-02 -1.725025624036788940e-01 -9.743171185255050659e-02 -6.612365692853927612e-02 -7.132398337125778198e-02 -6.180637329816818237e-02 8.887027949094772339e-02 -1.362806707620620728e-01 9.905176609754562378e-02 3.276384621858596802e-02 -7.758785970509052277e-03
1.111844852566719055e-01 -2.301805913448333740e-01 -6.908648461103439331e-02 -4.983884841203689575e-02 -2.016626745462417603e-01 2.650894820690155029e-01 1.556944251060485840e-01 2.245880514383316040e-01 -9.796465933322906494e-02 3.490212857723236084e-01 -1.686478704214096069e-01 2.779461741447448730e-01 1.952671259641647339e-01 -3.202003240585327148e-01 -7.251153886318206787e-02 -5.720013752579689026e-02 1.076825931668281555e-01 1.817873418331146240e-01 -3.778591454029083252e-01 -6.089100986719131470e-02 -9.647066891193389893e-02 -1.308738142251968384e-01 -9.297332167625427246e-02 -5.946790426969528198e-02 9.147349745035171509e-03 8.268991112709045410e-02 -2.444306313991546631e-01 -1.170723512768745422e-02 2.536240406334400177e-02 1.820935010910034180e-01 -1.385370641946792603e-01 7.707166671752929688e-02
1.241652965545654297e-01 -4.089841153472661972e-03 -3.975851833820343018e-02 -1.128484010696411133e-01 9.285983443260192871e-02 -4.841359332203865051e-02 -2.734823524951934814e-01 -6.163319572806358337e-02 -3.824968263506889343e-02 2.624436318874359131e-01 -9.633554518222808838e-02 2.183656096458435059e-01 2.974689304828643799e-01 1.074588373303413391e-01 -6.915343552827835083e-02 -1.536445170640945435e-01 2.682086825370788574e-01 2.150149494409561157e-01 -1.997908502817153931e-01 -3.914741873741149902e-01 1.717129051685333252e-01 -2.939370870590209961e-01 -3.452819883823394775e-01 -2.263079583644866943e-02 -2.254109084606170654e-02 2.308719977736473083e-02 -1.687176078557968140e-01 1.227160990238189697e-01 6.921657919883728027e-02 1.171791926026344299e-01 3.745011985301971436e-02 1.162868142127990723e-01
2.666496932506561279e-01 -2.607434689998626709e-01 -4.357861354947090149e-02 -1.423710118979215622e-02 -9.234825521707534790e-02 -7.350323349237442017e-02 -2.317978888750076294e-01 7.484412193298339844e-02 -2.262644916772842407e-01 2.318602800369262695e-01 1.318420320749282837e-01 2.499924898147583008e-01 5.720784142613410950e-02 -1.156868487596511841e-01 1.771220564842224121e-01 -5.127750337123870850e-02 8.004587143659591675e-03 2.903121709823608398e-01 -1.301181036978960037e-03 1.010032650083303452e-02 1.456067264080047607e-01 -1.701812297105789185e-01 -3.215130269527435303e-01 1.734980344772338867e-01 1.792226433753967285e-01 3.140581846237182617e-01 8.366543799638748169e-02 2.222839295864105225e-01 1.124605350196361542e-02 -1.788831502199172974e-01 -2.378943711519241333e-01 7.802674919366836548e-02
3.220438957214355469e-01 -4.272762220352888107e-03 -2.834799885749816895e-02 -9.099563956260681152e-02 -2.560384869575500488e-01 3.059909939765930176e-01 -2.316441088914871216e-01 -5.327752605080604553e-02 -7.204316556453704834e-02 2.682889699935913086e-01 -2.160506397485733032e-01 -1.051420047879219055e-01 2.366373240947723389e-01 -1.494347900152206421e-01 3.887585178017616272e-02 4.104717820882797241e-02 1.636255532503128052e-01 9.441503137350082397e-02 -3.524628579616546631e-01 1.065873801708221436e-01 -1.745243370532989502e-01 -6.756222248077392578e-02 -2.634644210338592529e-01 3.549518436193466187e-02 2.247633934020996094e-01 -5.400056019425392151e-02 3.330683335661888123e-02 1.688785851001739502e-02 1.509118974208831787e-01 2.651495337486267090e-01 -4.908610507845878601e-02 1.666833460330963135e-01
-6.275539845228195190e-02 -2.279903590679168701e-01 9.717822074890136719e-02 2.186527997255325317e-01 1.142674610018730164e-01 1.757892221212387085e-01 -6.891982164233922958e-03 8.361166715621948242e-02 -1.819807887077331543e-01 2.520762681961059570e-01 1.861471980810165405e-01 -2.177910953760147095e-01 2.507933080196380615e-01 1.659503392875194550e-02 1.574592292308807373e-01 1.091625764966011047e-01 3.734382390975952148e-01 4.325758200138807297e-03 -3.672049045562744141e-01 2.676858007907867432e-02 4.650940373539924622e-02 -2.046324908733367920e-01 -5.197986960411071777e-02 -2.508604228496551514e-01 -2.933208271861076355e-02 -2.774292044341564178e-02 1.371570080518722534e-01 1.014146134257316589e-01 1.017622053623199463e-01 2.433666735887527466e-01 -2.652978897094726562e-01 -4.257036373019218445e-02
6.155694648623466492e-02 -1.212940514087677002e-01 -4.004302620887756348e-02 2.221712321043014526e-01 -1.276432573795318604e-01 1.209926605224609375e-01 -2.096067368984222412e-01 -6.621528416872024536e-02 1.603213548660278320e-01 4.330970644950866699e-01 4.792670533061027527e-02 -1.437289714813232422e-01 1.530009955167770386e-01 8.632025867700576782e-02 1.053661108016967773e-01 -3.000358939170837402e-01 1.929746568202972412e-01 1.211483776569366455e-01 -1.155297458171844482e-01 -2.488678134977817535e-02 2.553002908825874329e-02 -5.332396626472473145e-01 1.895620226860046387e-01 -9.566792286932468414e-03 -1.882340572774410248e-02 2.439530752599239349e-02 1.277100443840026855e-01 -1.218782365322113037e-02 -2.639873027801513672e-01 8.278369205072522163e-04 -2.208194509148597717e-02 9.262268245220184326e-02
-3.874251618981361389e-02 -1.749159842729568481e-01 1.597713679075241089e-01 2.113972306251525879e-01 1.928384788334369659e-02 1.481942646205425262e-02 2.719790861010551453e-02 -6.595398299396038055e-03 -2.713099718093872070e-01 2.864173948764801025e-01 -3.186578154563903809e-01 5.014529824256896973e-02 1.742731779813766479e-01 1.972992718219757080e-01 -1.238679811358451843e-01 1.295857131481170654e-01 3.292383253574371338e-01 2.044747397303581238e-02 -2.377311736345291138e-01 -1.878827214241027832e-01 7.137778401374816895e-02 -2.676045298576354980e-01 -1.262122690677642822e-01 -2.008921839296817780e-02 1.630250364542007446e-01 -3.118212707340717316e-02 1.753345131874084473e-01 -2.282533794641494751e-02 -1.875099837779998779e-01 -3.793275952339172363e-01 -1.245249062776565552e-02 5.906472355127334595e-02
1.747102290391921997e-01 -8.474422991275787354e-02 1.180203408002853394e-01 1.211775392293930054e-01 -9.395331889390945435e-02 1.548874229192733765e-01 -8.950600028038024902e-02 3.116757981479167938e-02 2.084067091345787048e-02 9.700606763362884521e-02 1.443510055541992188e-01 5.654390901327133179e-02 2.636378407478332520e-01 4.231410473585128784e-02 -2.019593268632888794e-01 1.369773745536804199e-01 3.394217491149902344e-01 1.319755464792251587e-01 -1.054095253348350525e-01 2.582231462001800537e-01 1.333611458539962769e-01 -2.081495672464370728e-01 -2.506403923034667969e-01 -3.279064893722534180e-01 -1.516101807355880737e-01 3.576609790325164795e-01 1.834918186068534851e-02 -1.830663383007049561e-01 4.028460755944252014e-02 -8.768001198768615723e-02 -2.145404219627380371e-01 -2.125843167304992676e-01
1.750833094120025635e-01 6.463804095983505249e-02 -7.886923849582672119e-02 2.827214598655700684e-01 9.179842472076416016e-02 4.561924934387207031e-02 1.706138402223587036e-01 -1.710976660251617432e-01 -2.066438645124435425e-01 5.652673542499542236e-02 -3.208976611495018005e-02 2.061632871627807617e-01 2.824892401695251465e-01 2.560899853706359863e-01 -8.892972837202250957e-04 -1.962297111749649048e-01 7.849637418985366821e-02 1.496080309152603149e-01 -3.734864890575408936e-01 1.370283812284469604e-01 3.289616703987121582e-01 -1.754544228315353394e-01 -6.989858299493789673e-02 2.073659002780914307e-01 8.249753713607788086e-02 -1.118799373507499695e-01 -6.552257109433412552e-03 -6.935984641313552856e-02 -1.267936080694198608e-01 8.372076600790023804e-02 -3.032417893409729004e-01 1.545561850070953369e-01
3.861112296581268311e-01 -3.050794303417205811e-01 1.051973477005958557e-01 1.358901113271713257e-01 -1.181981414556503296e-01 -6.149490550160408020e-02 -2.969211339950561523e-01 9.436878561973571777e-02 1.912703812122344971e-01 -4.986057430505752563e-02 -5.672199651598930359e-02 9.636229276657104492e-02 1.827372461557388306e-01 -3.874748572707176208e-02 -7.417705655097961426e-02 -1.949343830347061157e-01 1.006897762417793274e-01 1.042858883738517761e-01 -3.793267607688903809e-01 2.071369588375091553e-01 -1.975925266742706299e-01 5.598404258489608765e-02 -2.292570173740386963e-01 -1.667709499597549438e-01 2.610373198986053467e-01 -1.633896231651306152e-01 -8.908598870038986206e-02 -3.378035873174667358e-02 -1.123495623469352722e-01 -1.273873001337051392e-01 6.013633683323860168e-02 1.295586228370666504e-01
1.140632405877113342e-01 -9.279829263687133789e-02 -2.825743518769741058e-02 -1.078134998679161072e-01 2.960293320938944817e-03 2.624302208423614502e-01 1.323304176330566406e-01 1.163473427295684814e-01 -6.222685799002647400e-02 3.432922363281250000e-01 1.965622305870056152e-01 1.463303118944168091e-01 3.570563793182373047e-01 5.571246147155761719e-02 3.515835106372833252e-02 4.707729816436767578e-02 9.176377207040786743e-02 3.195457458496093750e-01 -2.173183858394622803e-01 -2.251527458429336548e-01 -3.642646968364715576e-01 -2.318122237920761108e-01 -9.112210571765899658e-02 -2.384112477302551270e-01 1.131122112274169922e-01 -1.052655163221061230e-03 -7.839560508728027344e-02 -1.977928429841995239e-01 -1.103421002626419067e-01 -3.865442797541618347e-02 -1.264183688908815384e-02 1.352788954973220825e-01
7.024060189723968506e-02 -4.954630732536315918e-01 -1.628260761499404907e-01 -3.762079868465662003e-03 1.427333429455757141e-02 2.388617098331451416e-01 8.809437975287437439e-03 2.821733653545379639e-01 -1.572023779153823853e-01 1.710946410894393921e-01 -9.193271398544311523e-02 1.353375315666198730e-01 3.601962700486183167e-02 -5.400672182440757751e-02 -1.542959064245223999e-01 4.772136453539133072e-03 1.822785884141921997e-01 -7.300380151718854904e-03 -1.838312298059463501e-01 2.055340409278869629e-01 9.732118248939514160e-02 -2.327670902013778687e-01 -1.749607622623443604e-01 8.095622062683105469e-02 1.294414699077606201e-01 -3.155026435852050781e-01 1.392015069723129272e-01 2.141929417848587036e-01 -2.493019998073577881e-01 1.429151445627212524e-01 4.226090013980865479e-02 -3.537137433886528015e-02
4.762454628944396973e-01 -1.593967974185943604e-01 -2.209937013685703278e-02 7.167815696448087692e-03 8.553078770637512207e-02 1.230209991335868835e-01 2.845985814929008484e-02 -3.108415566384792328e-02 1.560859661549329758e-02 4.278597831726074219e-01 -2.381853386759757996e-02 1.616589352488517761e-02 3.900682330131530762e-01 -4.804524406790733337e-02 1.209468096494674683e-01 -1.963854208588600159e-02 -1.013069003820419312e-01 2.806601524353027344e-01 -1.469607502222061157e-01 -2.407216429710388184e-01 -2.349986433982849121e-01 -2.108886539936065674e-01 -2.389728277921676636e-02 -2.155439257621765137e-01 -6.667813658714294434e-02 -2.190328575670719147e-02 -4.245725646615028381e-02 -1.575953513383865356e-01 -1.029942333698272705e-01 1.532690878957509995e-02 -9.382078051567077637e-02 5.375593155622482300e-02
2.465720027685165405e-01 -1.070627272129058838e-01 1.221419423818588257e-01 2.063751667737960815e-01 1.317909657955169678e-01 3.294583037495613098e-02 -6.067952141165733337e-02 6.111703114584088326e-04 -7.396919280290603638e-02 1.637227982282638550e-01 2.184002548456192017e-01 2.051809132099151611e-01 -5.233054049313068390e-03 3.029601462185382843e-02 -2.739548385143280029e-01 -7.382792979478836060e-02 1.546961441636085510e-02 -1.543082594871520996e-01 -6.021058559417724609e-02 1.364498585462570190e-01 -2.372874766588211060e-01 -3.118984103202819824e-01 -3.695322871208190918e-01 1.700160559266805649e-03 2.274329662322998047e-01 -9.097411483526229858e-02 7.515772432088851929e-02 7.818638533353805542e-02 -3.972197771072387695e-01 -2.233926206827163696e-01 -1.644695848226547241e-01 4.041438922286033630e-02
2.315738797187805176e-01 9.481596946716308594e-02 3.735641390085220337e-02 2.110880911350250244e-01 -3.841653466224670410e-02 -1.921076476573944092e-01 -2.467665672302246094e-01 4.077811241149902344e-01 5.404131114482879639e-02 1.666689813137054443e-01 2.187368869781494141e-01 1.102590188384056091e-01 2.499255836009979248e-01 1.645925194025039673e-01 -2.291235774755477905e-01 -4.438948631286621094e-02 3.281180262565612793e-01 1.341612637042999268e-01 9.576335549354553223e-02 2.154268473386764526e-01 1.233463436365127563e-01 -2.321205288171768188e-01 -2.162507176399230957e-01 -7.580061256885528564e-02 7.763123512268066406e-02 -1.234614551067352295e-01 -1.241999715566635132e-01 4.559058696031570435e-02 -3.169967606663703918e-02 -1.307925954461097717e-02 6.604803353548049927e-02 2.097378224134445190e-01
2.905806005001068115e-01 9.420262277126312256e-02 5.036035180091857910e-02 -1.064325943589210510e-01 -2.394042350351810455e-02 -3.070924617350101471e-02 3.325754776597023010e-02 1.169029846787452698e-01 1.146376505494117737e-01 1.883747130632400513e-01 1.854318231344223022e-01 -1.213478110730648041e-02 -1.249864399433135986e-01 9.634757041931152344e-02 -9.977202117443084717e-02 -1.144409924745559692e-01 1.453801393508911133e-01 3.713571727275848389e-01 -1.788239330053329468e-01 -1.615030691027641296e-02 1.424665302038192749e-01 -3.210315108299255371e-01 -2.695436477661132812e-01 -1.545246839523315430e-01 2.791624665260314941e-01 8.951285481452941895e-02 1.384307891130447388e-01 1.922407448291778564e-01 -4.457240179181098938e-02 3.561951518058776855e-01 -1.827956885099411011e-01 1.729503124952316284e-01
2.808691263198852539e-01 4.697147384285926819e-02 -2.302974462509155273e-01 4.004496708512306213e-02 1.732929497957229614e-01 -1.336710005998611450e-01 -2.975248098373413086e-01 1.960401535034179688e-01 9.884864091873168945e-02 2.536491751670837402e-01 2.577334344387054443e-01 -3.691034158691763878e-03 1.516911387443542480e-01 1.191552504897117615e-01 -4.026781916618347168e-01 -1.089681033045053482e-02 8.234740793704986572e-02 2.976264953613281250e-01 -9.830509871244430542e-02 3.694058582186698914e-02 1.400135606527328491e-01 -2.457232326269149780e-01 -2.014679908752441406e-01 -7.564996927976608276e-02 -7.299174368381500244e-02 -7.001409772783517838e-03 1.949765533208847046e-02 -7.577569037675857544e-02 -1.115744709968566895e-01 -2.073840051889419556e-01 -3.495581448078155518e-02 -2.202821075916290283e-01
7.075276970863342285e-02 -7.163484394550323486e-02 -1.677153110504150391e-01 3.100999072194099426e-02 -1.446967478841543198e-03 7.208374142646789551e-02 -1.028117164969444275e-01 -1.320925951004028320e-01 5.398891121149063110e-02 3.859757184982299805e-01 -3.211958110332489014e-01 1.468240022659301758e-01 8.203375339508056641e-02 3.081284277141094208e-02 -2.401332557201385498e-01 9.476832300424575806e-02 3.428900539875030518e-01 2.271540611982345581e-01 -2.248371094465255737e-01 -2.539733611047267914e-02 2.884931564331054688e-01 -1.869782060384750366e-01 -1.208242177963256836e-01 5.363887548446655273e-02 2.320307865738868713e-02 1.737295240163803101e-01 -1.031068339943885803e-01 2.590810656547546387e-01 -1.952662765979766846e-01 -2.467633485794067383e-01 1.143910884857177734e-01 6.895636906847357750e-04
2.543699741363525391e-01 -8.985992521047592163e-02 2.807773463428020477e-02 3.521665930747985840e-02 -1.322917342185974121e-01 -2.355283200740814209e-01 -1.316244751214981079e-01 2.697066366672515869e-01 1.412963867187500000e-01 1.496728509664535522e-01 1.137585043907165527e-01 -1.123992651700973511e-01 1.261527836322784424e-02 6.622931361198425293e-02 3.512715548276901245e-02 -2.561534345149993896e-01 1.317828744649887085e-01 1.812669336795806885e-01 -2.566069364547729492e-01 2.067832946777343750e-01 5.447630956768989563e-02 -3.949792385101318359e-01 -3.553849086165428162e-02 -2.440325915813446045e-01 2.682047784328460693e-01 -3.081133067607879639e-01 3.628907352685928345e-02 -2.244310677051544189e-01 -1.193397492170333862e-01 -7.977046072483062744e-02 7.063610106706619263e-02 -6.743672303855419159e-03
1.828384399414062500e-01 2.324162572622299194e-01 -1.720376014709472656e-01 -3.740945085883140564e-02 -1.425756216049194336e-01 -1.621808111667633057e-01 -2.153851836919784546e-01 2.333413660526275635e-01 -6.584855914115905762e-02 2.438673526048660278e-01 -1.194347068667411804e-01 2.955384850502014160e-01 1.976741552352905273e-01 2.606843709945678711e-01 -5.282360687851905823e-02 -3.528121411800384521e-01 2.770563662052154541e-01 -1.099566966295242310e-01 -1.544620245695114136e-01 -1.053511276841163635e-01 8.913828432559967041e-02 -2.524473071098327637e-01 -6.884806323796510696e-03 3.999352827668190002e-02 -1.412567794322967529e-01 -1.610743552446365356e-01 -1.973713375627994537e-02 -2.946524694561958313e-02 -1.257235109806060791e-01 -2.416424080729484558e-02 -2.713010907173156738e-01 -9.633911773562431335e-03
3.756077587604522705e-01 -1.406455636024475098e-01 1.568883061408996582e-01 -9.875624626874923706e-02 1.591892540454864502e-02 9.987769275903701782e-02 -1.221705898642539978e-01 -3.351161256432533264e-02 2.148386836051940918e-02 3.382443189620971680e-01 -2.354275137186050415e-01 -7.577666640281677246e-02 1.741334944963455200e-01 2.428123652935028076e-01 -1.106924638152122498e-01 2.962935566902160645e-01 1.836186945438385010e-01 3.184398412704467773e-01 -2.828298509120941162e-01 5.052680615335702896e-03 -1.428569406270980835e-01 -4.054305702447891235e-02 -7.612358033657073975e-02 2.201934158802032471e-01 1.363383084535598755e-01 -4.177293926477432251e-02 1.292784959077835083e-01 2.312978655099868774e-01 7.197143882513046265e-02 -7.920051366090774536e-02 -1.393881589174270630e-01 -1.532774884253740311e-02
1.126109734177589417e-01 -2.796893753111362457e-02 -8.051231503486633301e-02 9.964539855718612671e-02 -3.428376093506813049e-02 2.403808236122131348e-01 -1.300269067287445068e-01 4.088776931166648865e-02 3.143358603119850159e-02 3.688759803771972656e-01 2.966169454157352448e-02 2.017096802592277527e-02 3.513039648532867432e-01 4.182446748018264771e-02 -9.561327844858169556e-02 8.025833219289779663e-02 1.052429974079132080e-01 2.778874337673187256e-02 -1.860636323690414429e-01 3.344050943851470947e-01 2.452445775270462036e-01 -5.443656444549560547e-02 -2.250395417213439941e-01 -1.209703534841537476e-01 -2.977150082588195801e-01 -3.707216307520866394e-02 3.245386108756065369e-02 -7.680448889732360840e-02 1.417269185185432434e-02 5.745376646518707275e-02 -1.879454851150512695e-01 -4.370709359645843506e-01
1.938104443252086639e-02 -3.098760545253753662e-01 9.368102997541427612e-02 2.057052850723266602e-01 3.683092296123504639e-01 2.968448400497436523e-01 -8.951796591281890869e-02 -6.397171318531036377e-02 -1.224671751260757446e-01 4.708014428615570068e-02 -6.978610903024673462e-02 -1.569299772381782532e-02 2.343770563602447510e-01 -1.394690712913870811e-03 -3.021806478500366211e-01 9.839347004890441895e-02 1.180637776851654053e-01 3.719469904899597168e-02 -1.691853404045104980e-01 1.714978069067001343e-01 1.310450434684753418e-01 -1.426699459552764893e-01 -2.537350654602050781e-01 -1.380421221256256104e-01 1.266335248947143555e-01 -2.014341503381729126e-01 1.320366710424423218e-01 7.072898093611001968e-03 -2.488099485635757446e-01 9.598010778427124023e-02 -2.177127450704574585e-01 -2.268055826425552368e-01
-4.726364742964506149e-03 -2.181268185377120972e-01 6.072682142257690430e-02 2.935330867767333984e-01 3.274130821228027344e-02 1.796193122863769531e-01 -1.445233672857284546e-01 2.418035455048084259e-02 -1.111833900213241577e-01 1.745106279850006104e-01 1.275919824838638306e-01 -1.166232973337173462e-01 2.991280853748321533e-01 2.782486937940120697e-02 1.460368186235427856e-01 8.331930637359619141e-02 1.876746416091918945e-01 6.940764933824539185e-02 -3.921024501323699951e-01 4.363711923360824585e-02 8.129427582025527954e-02 -1.609977185726165771e-01 -1.459117084741592407e-01 -1.132518798112869263e-01 -2.102520875632762909e-02 -8.515447378158569336e-02 1.602123230695724487e-01 2.487982809543609619e-01 2.216276675462722778e-01 2.522295117378234863e-01 -1.793568581342697144e-01 -3.376726806163787842e-01
1.799376457929611206e-01 -1.462392807006835938e-01 -1.226145327091217041e-01 4.787889122962951660e-02 -3.011267185211181641e-01 4.782298579812049866e-02 -5.709642544388771057e-03 1.038181334733963013e-01 -1.071965992450714111e-01 1.966698616743087769e-01 -2.868440151214599609e-01 1.362992972135543823e-01 3.245838582515716553e-01 -9.400666505098342896e-02 -2.606265246868133545e-01 -3.796685039997100830e-01 3.746829554438591003e-02 3.366673290729522705e-01 -2.455787956714630127e-01 7.575254142284393311e-02 9.133796393871307373e-02 -7.108691334724426270e-02 -1.932328641414642334e-01 7.135156076401472092e-03 2.840159833431243896e-02 -1.580991446971893311e-01 -1.988111287355422974e-01 -1.275418549776077271e-01 -4.190186038613319397e-03 1.011149659752845764e-01 -1.480874866247177124e-01 -4.992756620049476624e-02
1.031151786446571350e-01 -2.209334522485733032e-01 3.028536438941955566e-01 5.362530704587697983e-03 8.792164176702499390e-02 3.486937880516052246e-01 -1.159704551100730896e-01 6.206848658621311188e-03 -4.330346733331680298e-02 3.201789557933807373e-01 2.392785064876079559e-02 -3.608217835426330566e-02 2.040905952453613281e-01 1.615289039909839630e-02 3.948209062218666077e-02 -7.776379585266113281e-02 7.572550326585769653e-02 3.107467852532863617e-02 -2.662144899368286133e-01 1.139555647969245911e-01 1.408068835735321045e-01 -2.273734509944915771e-01 1.619946211576461792e-02 -1.258953064680099487e-01 2.296597696840763092e-02 -1.864822804927825928e-01 -6.020988523960113525e-02 1.747519522905349731e-01 2.092599421739578247e-01 -2.738515436649322510e-01 -4.237698018550872803e-01 -6.474587321281433105e-02
1.980318427085876465e-01 -1.398656815290451050e-01 -6.008235365152359009e-02 3.691350342705845833e-03 1.041552647948265076e-01 9.158932417631149292e-02 -1.191409602761268616e-01 -3.496250836178660393e-03 6.394423544406890869e-02 3.002944886684417725e-01 -1.164630800485610962e-02 8.090153336524963379e-02 2.503366470336914062e-01 2.049453742802143097e-02 -1.153982505202293396e-01 1.061226129531860352e-01 2.626345455646514893e-01 7.612679153680801392e-02 -2.324443161487579346e-01 3.827202022075653076e-01 1.586224585771560669e-01 -7.075113058090209961e-02 -2.388914227485656738e-01 -2.356238067150115967e-01 -3.155453205108642578e-01 1.221036016941070557e-01 -6.308419257402420044e-02 -3.947620466351509094e-02 -5.538084730505943298e-02 1.103961989283561707e-01 -1.663451939821243286e-01 -3.668339848518371582e-01
1.618282794952392578e-01 -1.932759582996368408e-01 -8.948478847742080688e-03 1.464537829160690308e-01 -1.598387062549591064e-01 -4.034857079386711121e-02 -1.655756086111068726e-01 8.380846679210662842e-02 -3.860459327697753906e-01 3.627096116542816162e-01 -8.298269659280776978e-02 6.330665200948715210e-02 1.412057727575302124e-01 7.201799005270004272e-02 -1.748335212469100952e-01 -3.093349561095237732e-02 2.287851125001907349e-01 7.489931583404541016e-02 -2.110256999731063843e-01 -1.172946915030479431e-01 -8.927105367183685303e-02 -7.772726565599441528e-02 -9.231465868651866913e-03 5.189492180943489075e-02 2.390177547931671143e-01 -4.733227565884590149e-02 -6.085477024316787720e-02 -9.868064522743225098e-02 -2.438279986381530762e-01 -3.800510764122009277e-01 -2.559126317501068115e-01 1.730728298425674438e-01
3.593383431434631348e-01 -7.711179554462432861e-02 -3.661351650953292847e-02 1.579736620187759399e-01 -6.098318099975585938e-02 2.359012067317962646e-01 1.500130444765090942e-01 2.624403834342956543e-01 2.138969115912914276e-02 3.308229744434356689e-01 3.445299342274665833e-02 2.353925704956054688e-01 1.563966274261474609e-01 -8.347217738628387451e-02 -1.488130539655685425e-01 -1.527389287948608398e-01 5.534040555357933044e-02 1.774843335151672363e-01 -3.050471544265747070e-01 5.320158228278160095e-02 -2.376205623149871826e-01 3.562355414032936096e-02 -1.907416433095932007e-01 -1.570361480116844177e-02 3.710461780428886414e-02 -4.941311478614807129e-02 -2.682980298995971680e-01 1.052373200654983521e-01 1.368621289730072021e-01 1.353219151496887207e-01 -1.829286813735961914e-01 2.495876401662826538e-01
4.907918348908424377e-02 -1.888267248868942261e-01 3.213230073451995850e-01 3.462683260440826416e-01 9.882818907499313354e-02 2.488605678081512451e-01 -6.719291675835847855e-03 1.297508180141448975e-02 -1.208837777376174927e-01 3.025273978710174561e-01 8.766599744558334351e-02 -1.412121653556823730e-01 1.767054051160812378e-01 3.522541141137480736e-03 6.765748560428619385e-02 9.214679151773452759e-02 2.299234271049499512e-01 1.526901870965957642e-01 -4.160426557064056396e-01 5.417244508862495422e-02 1.614479273557662964e-01 -1.998832672834396362e-01 -7.076384034007787704e-03 -5.036270245909690857e-02 -2.280019223690032959e-02 2.422472462058067322e-02 1.059157624840736389e-01 7.235492020845413208e-02 1.749528944492340088e-01 1.312969326972961426e-01 -2.736375629901885986e-01 -1.664637178182601929e-01
1.140174269676208496e-01 -1.809585541486740112e-01 1.172947138547897339e-01 3.525889664888381958e-02 -2.293127775192260742e-01 -2.996248379349708557e-02 2.134450376033782959e-01 2.010163068771362305e-01 -4.082612395286560059e-01 3.408909142017364502e-01 -1.008598580956459045e-01 4.813237860798835754e-02 -1.091288104653358459e-01 1.536085307598114014e-01 5.937787890434265137e-02 -2.166745960712432861e-01 3.126086592674255371e-01 4.258289188146591187e-02 -1.453930735588073730e-01 -1.613212376832962036e-01 2.532212436199188232e-01 -2.112691253423690796e-01 -1.747552305459976196e-01 -6.509932130575180054e-02 6.623009685426950455e-04 -8.845122903585433960e-02 -8.181578665971755981e-02 1.186071522533893585e-02 -2.376145422458648682e-01 -2.330528646707534790e-01 -4.937344696372747421e-03 5.254967883229255676e-02
1.647184938192367554e-01 -6.125303730368614197e-02 -1.399030983448028564e-01 2.014429867267608643e-01 -7.228505332022905350e-03 -2.217415906488895416e-02 7.424641400575637817e-02 -1.790624409914016724e-01 1.273167282342910767e-01 3.420009315013885498e-01 -1.116562038660049438e-01 2.056049555540084839e-01 2.056308239698410034e-01 -1.776140779256820679e-01 -1.714118719100952148e-01 2.044878751039505005e-01 1.718042939901351929e-01 1.633412092924118042e-01 -1.012757420539855957e-01 3.020667731761932373e-01 2.463638037443161011e-01 -2.355092614889144897e-01 -1.862382590770721436e-01 -1.365784704685211182e-01 -2.410768717527389526e-01 7.324880361557006836e-02 -4.958181083202362061e-02 8.079139888286590576e-02 -1.233206316828727722e-01 1.176715344190597534e-01 -1.041982695460319519e-01 -3.135667741298675537e-01
1.362166553735733032e-01 1.260532289743423462e-01 1.544044166803359985e-01 -4.760659113526344299e-02 -8.299385011196136475e-02 -1.367972642183303833e-01 -2.214200645685195923e-01 1.273055076599121094e-01 2.609495073556900024e-02 3.206166625022888184e-01 -2.156442264094948769e-03 4.125143885612487793e-01 1.176557503640651703e-02 2.192440330982208252e-01 -1.310841143131256104e-01 1.219339817762374878e-01 2.005648612976074219e-01 2.036505341529846191e-01 -1.747332811355590820e-01 -3.165466338396072388e-02 -2.858682349324226379e-02 -3.276996314525604248e-01 1.858731731772422791e-02 -1.459541022777557373e-01 9.593158960342407227e-02 6.775399297475814819e-02 1.800896078348159790e-01 1.169962808489799500e-01 1.731935143470764160e-02 1.855416595935821533e-01 1.391208469867706299e-01 3.709817230701446533e-01
4.586724340915679932e-01 1.268943846225738525e-01 -1.280122846364974976e-01 2.663145661354064941e-01 -3.482047095894813538e-02 1.379426866769790649e-01 -3.614225387573242188e-01 2.221786379814147949e-01 8.917190134525299072e-02 1.940595507621765137e-01 1.382905691862106323e-01 -3.151476010680198669e-02 7.902767509222030640e-02 2.513894140720367432e-01 -1.976397484540939331e-01 -1.736079305410385132e-01 3.484335243701934814e-01 3.607177361845970154e-02 -1.682548783719539642e-02 2.016770690679550171e-01 1.459730267524719238e-01 -2.254514992237091064e-01 -7.040448486804962158e-02 1.010293141007423401e-03 3.959233313798904419e-02 -7.772218436002731323e-02 -2.979643270373344421e-02 2.950583770871162415e-02 -1.125628501176834106e-01 4.194782301783561707e-02 3.424612060189247131e-02 1.260061413049697876e-01
3.543949127197265625e-01 9.284204244613647461e-02 5.895057320594787598e-02 1.002119854092597961e-01 -2.486373931169509888e-01 2.104922980070114136e-01 -2.645801603794097900e-01 6.231512129306793213e-02 7.788081467151641846e-02 1.192198395729064941e-01 2.814713492989540100e-02 3.200112879276275635e-01 2.446856200695037842e-01 2.000461965799331665e-01 -7.317932695150375366e-02 1.872299611568450928e-01 2.454315572977066040e-01 -1.179606616497039795e-01 -1.675423979759216309e-01 2.031584978103637695e-01 1.254926025867462158e-01 -2.360965684056282043e-02 -2.795129418373107910e-01 -1.431634426116943359e-01 6.103350967168807983e-02 2.023043036460876465e-01 6.715408712625503540e-02 -1.939336806535720825e-01 2.554065361618995667e-02 2.317267507314682007e-01 -7.459422200918197632e-02 -5.801098793745040894e-02
6.511227041482925415e-02 -2.673749625682830811e-01 -1.228777244687080383e-01 6.921891123056411743e-02 -2.887560427188873291e-01 2.052753269672393799e-01 -3.788211196660995483e-02 1.123087257146835327e-01 1.354170292615890503e-01 2.632876336574554443e-01 -2.661877870559692383e-02 4.948358237743377686e-01 1.602356284856796265e-01 1.708062291145324707e-01 1.603102833032608032e-01 -3.916375339031219482e-02 -9.798393398523330688e-02 1.146176606416702271e-01 -1.947968453168869019e-01 -1.894210129976272583e-01 -1.673466861248016357e-01 -3.476186692714691162e-01 -1.679250448942184448e-01 -2.615412697196006775e-02 8.300525695085525513e-02 -8.564797788858413696e-02 -7.482407987117767334e-02 1.105856075882911682e-01 -1.887934356927871704e-01 2.726505883038043976e-02 6.120979785919189453e-02 5.499788001179695129e-02
-2.258624695241451263e-02 2.032838016748428345e-01 -7.142397575080394745e-03 2.097510099411010742e-01 -9.462922066450119019e-02 3.111840486526489258e-01 -2.035048604011535645e-01 2.697957456111907959e-01 2.069502137601375580e-02 2.387425303459167480e-01 1.385316252708435059e-01 2.429114133119583130e-01 2.457391023635864258e-01 1.154996454715728760e-01 -1.633403748273849487e-01 2.477610409259796143e-01 1.326210498809814453e-01 -3.146613761782646179e-02 -1.378413289785385132e-01 2.171477675437927246e-01 2.240654546767473221e-03 -4.436000436544418335e-02 -7.808486372232437134e-02 -2.148353904485702515e-01 -1.738712042570114136e-01 1.656385660171508789e-01 3.729658573865890503e-02 7.986599206924438477e-02 1.889468170702457428e-02 -7.491019368171691895e-02 -4.316760003566741943e-01 1.506070140749216080e-03
8.610842376947402954e-02 -1.202917695045471191e-01 1.241249293088912964e-01 3.095233440399169922e-01 -8.940193802118301392e-02 1.023988723754882812e-01 2.076554298400878906e-02 -1.318355929106473923e-02 3.091514855623245239e-02 1.419689506292343140e-01 -9.789534378796815872e-04 -1.852204650640487671e-01 -1.005007997155189514e-01 1.441791057586669922e-01 -1.423726677894592285e-01 -8.358360081911087036e-02 5.317250639200210571e-02 2.438557446002960205e-01 -2.818911969661712646e-01 2.905133962631225586e-01 6.046584248542785645e-02 -4.033026695251464844e-01 -3.159215748310089111e-01 -3.179801106452941895e-01 -1.815372146666049957e-02 -2.239565253257751465e-01 5.333120003342628479e-02 -1.697312891483306885e-01 3.241782262921333313e-02 1.481829136610031128e-01 1.711738556623458862e-01 -8.017627894878387451e-02
7.562512159347534180e-02 -9.189728647470474243e-02 -1.587250679731369019e-01 3.453224897384643555e-01 -9.388227760791778564e-02 -2.104679942131042480e-01 -2.785384654998779297e-01 3.240017294883728027e-01 -8.937444537878036499e-02 3.168578147888183594e-01 1.666804105043411255e-01 2.169641479849815369e-02 1.544278562068939209e-01 1.833657920360565186e-01 -2.594597078859806061e-02 -2.241097390651702881e-01 1.709755063056945801e-01 7.966778427362442017e-02 -5.174566060304641724e-02 2.632943391799926758e-01 -7.711281627416610718e-02 -4.018981158733367920e-01 2.122282423079013824e-02 -8.440238307230174541e-04 4.942111670970916748e-02 -2.351789921522140503e-01 8.388949185609817505e-02 5.710190162062644958e-02 -9.835381805896759033e-02 1.790770329535007477e-02 3.850475419312715530e-03 8.458351343870162964e-02
6.859177350997924805e-02 7.668040692806243896e-02 -1.108346581459045410e-01 -4.588950797915458679e-02 4.380031675100326538e-02 1.619247049093246460e-01 -5.507689341902732849e-02 3.269612193107604980e-01 2.313216328620910645e-01 2.415959388017654419e-01 -1.591112166643142700e-01 2.760580778121948242e-01 1.253348290920257568e-01 1.390583217144012451e-01 -2.218150645494461060e-01 2.131177298724651337e-02 2.033935785293579102e-01 3.255445957183837891e-01 -1.985162645578384399e-01 6.338395178318023682e-04 1.954001486301422119e-01 -2.498778328299522400e-02 -6.602126359939575195e-02 -1.206390187144279480e-01 5.935219675302505493e-02 -1.441855728626251221e-01 1.450091451406478882e-01 -2.868886850774288177e-02 3.150551319122314453e-01 -5.650390312075614929e-02 -2.753214836120605469e-01 -2.644849717617034912e-01
1.833514869213104248e-01 -2.160296738147735596e-01 -1.522340923547744751e-01 -9.239309281110763550e-02 -1.246213614940643311e-01 -4.202020913362503052e-02 -2.568109631538391113e-01 -2.197265438735485077e-02 -1.470310389995574951e-01 2.813570201396942139e-01 8.927249163389205933e-02 2.376979887485504150e-01 1.562138497829437256e-01 -9.887750446796417236e-02 -9.922565892338752747e-03 -7.723842561244964600e-02 9.957168996334075928e-02 4.331061840057373047e-01 5.793920136056840420e-04 4.994853585958480835e-02 1.368378996849060059e-01 -1.556016802787780762e-01 -2.061274349689483643e-01 -3.881604224443435669e-02 2.197495847940444946e-01 2.786729633808135986e-01 8.156946301460266113e-02 2.301324456930160522e-01 7.415431737899780273e-02 -3.362884223461151123e-01 2.062970213592052460e-02 8.530858159065246582e-02
3.599456548690795898e-01 -2.506744489073753357e-02 -3.621895238757133484e-02 2.143733501434326172e-01 2.990575321018695831e-02 1.117569804191589355e-01 3.608855232596397400e-02 1.544280946254730225e-01 1.201275885105133057e-01 4.638788104057312012e-01 4.389814659953117371e-02 4.538265988230705261e-02 1.496380418539047241e-01 -1.549409329891204834e-01 -9.740777313709259033e-02 1.303164940327405930e-02 -3.853445639833807945e-03 -1.181599684059619904e-02 -1.815711408853530884e-01 -1.771039813756942749e-01 -3.718082308769226074e-01 -4.176406562328338623e-01 -9.669242054224014282e-02 4.792172089219093323e-02 -1.456968188285827637e-01 4.002080298960208893e-03 1.361128985881805420e-01 5.333006381988525391e-02 -1.832905225455760956e-02 -2.273491397500038147e-02 -2.472570389509201050e-01 -3.080387786030769348e-02
4.792934060096740723e-01 -8.474197238683700562e-02 -1.538027375936508179e-01 2.184217721223831177e-01 3.384951129555702209e-02 2.101117819547653198e-01 1.102163568139076233e-01 1.152715682983398438e-01 7.158910483121871948e-02 3.227715790271759033e-01 5.243065953254699707e-02 1.303483694791793823e-01 2.791326344013214111e-01 -1.712604425847530365e-02 2.005441039800643921e-01 -9.809810668230056763e-02 1.101414114236831665e-01 2.590618729591369629e-01 -2.677470445632934570e-01 -7.361061125993728638e-02 1.437783986330032349e-01 2.752916514873504639e-02 -2.827234268188476562e-01 -3.296871110796928406e-02 1.594508588314056396e-01 -6.096060201525688171e-02 -2.009397745132446289e-02 -1.559247672557830811e-01 1.515496075153350830e-01 1.466307640075683594e-01 -1.835950836539268494e-02 -8.029319345951080322e-02
2.246025204658508301e-01 2.499718917533755302e-03 4.921341687440872192e-02 2.920826077461242676e-01 -1.871058493852615356e-01 1.539426892995834351e-01 -2.320857942104339600e-01 5.462016165256500244e-02 1.075286790728569031e-01 6.744547933340072632e-02 -2.334807813167572021e-02 2.250413596630096436e-02 8.364230394363403320e-02 -2.085978165268898010e-02 -7.073061168193817139e-02 2.585829794406890869e-01 2.601158320903778076e-01 8.546272665262222290e-02 -2.037813812494277954e-01 4.458389803767204285e-02 -7.348893582820892334e-02 -2.735539972782135010e-01 -2.919171154499053955e-01 -4.791162312030792236e-01 -3.637767955660820007e-02 6.903018057346343994e-02 2.699159085750579834e-01 -1.121577546000480652e-01 -1.701415516436100006e-02 -1.682899594306945801e-01 1.151021644473075867e-01 -5.418642982840538025e-02
2.199304550886154175e-01 2.662722207605838776e-02 -6.690170615911483765e-02 -1.126261726021766663e-01 2.212881445884704590e-01 1.517632305622100830e-01 -9.199550002813339233e-02 3.113169372081756592e-01 -2.192019373178482056e-01 1.019765585660934448e-01 9.272973984479904175e-02 1.612353622913360596e-01 1.115566864609718323e-01 3.254003524780273438e-01 -3.584116697311401367e-01 8.339300751686096191e-03 -2.099683322012424469e-02 8.598241955041885376e-02 -3.400965631008148193e-01 -4.978448897600173950e-02 6.267478317022323608e-02 1.454163063317537308e-02 9.509870782494544983e-03 -4.833552986383438110e-02 2.713554166257381439e-02 1.016441956162452698e-01 1.367461681365966797e-01 -6.116497889161109924e-02 -2.662123180925846100e-02 -1.610120832920074463e-01 -4.683398008346557617e-01 -6.668932735919952393e-02
-9.852118790149688721e-03 2.093692719936370850e-01 2.125281989574432373e-01 8.964813500642776489e-02 1.760950312018394470e-02 8.062873780727386475e-02 -2.412653118371963501e-01 -9.990034997463226318e-02 -2.619107961654663086e-01 4.084643125534057617e-01 6.963246315717697144e-02 1.181880012154579163e-01 1.301026195287704468e-01 -1.039108075201511383e-02 1.855905950069427490e-01 -1.045685037970542908e-01 4.171838760375976562e-01 3.220239877700805664e-01 -7.489727437496185303e-02 -9.314365684986114502e-02 1.864931732416152954e-01 -1.943108588457107544e-01 1.046019643545150757e-01 1.432577818632125854e-01 8.623806387186050415e-02 -4.243331775069236755e-02 -9.565704315900802612e-02 -5.469466000795364380e-02 -2.277354151010513306e-01 7.815975695848464966e-02 -1.605062782764434814e-01 -1.002486795186996460e-01
1.919219642877578735e-01 -1.001525223255157471e-01 -6.800001114606857300e-02 1.309661716222763062e-01 1.061997562646865845e-01 -1.959400177001953125e-01 1.146440729498863220e-01 3.763798996806144714e-02 -1.096315234899520874e-01 1.433296203613281250e-01 -3.139359951019287109e-01 1.426776796579360962e-01 2.335878014564514160e-01 2.623381838202476501e-02 -1.452367603778839111e-01 -2.324401959776878357e-02 1.140505634248256683e-02 2.615060843527317047e-02 -2.344681471586227417e-01 -1.295886188745498657e-01 6.729321926832199097e-02 -4.153020381927490234e-01 -3.140347599983215332e-01 3.012190572917461395e-02 1.886932998895645142e-01 -2.150222063064575195e-01 1.067184954881668091e-01 -2.614586055278778076e-01 -1.055050566792488098e-01 4.733781516551971436e-02 -2.550902962684631348e-01 2.227640599012374878e-01
1.179613694548606873e-01 2.764988318085670471e-02 1.181762963533401489e-01 -1.056955605745315552e-01 4.378498718142509460e-02 -4.809817671775817871e-02 -2.369768470525741577e-01 6.184079684317111969e-04 -2.290333658456802368e-01 3.039112091064453125e-01 1.117829754948616028e-01 1.741981357336044312e-01 2.687053382396697998e-01 -3.683068603277206421e-02 5.431620404124259949e-02 9.623149037361145020e-02 3.923926055431365967e-01 1.744006574153900146e-01 -1.039267405867576599e-01 -2.420752495527267456e-01 2.707906067371368408e-01 -1.012228708714246750e-02 -8.928375691175460815e-02 -1.501103490591049194e-01 1.986306756734848022e-01 4.631401970982551575e-02 -6.914363056421279907e-02 -3.182116746902465820e-01 -2.279891520738601685e-01 -6.064394861459732056e-02 -2.426602691411972046e-01 8.039343357086181641e-02
1.079670637845993042e-01 -8.252201229333877563e-02 1.549901068210601807e-02 7.471613585948944092e-02 -2.771629095077514648e-01 2.826916277408599854e-01 9.723218157887458801e-03 1.631851792335510254e-01 2.215099036693572998e-01 2.421986013650894165e-01 3.032260760664939880e-02 4.258004128932952881e-01 2.054677009582519531e-01 2.339758872985839844e-01 1.377535313367843628e-01 7.722311466932296753e-02 -9.136401861906051636e-02 1.092742457985877991e-01 -4.593260213732719421e-02 -2.095333114266395569e-02 -1.446135342121124268e-01 -4.755680263042449951e-01 -2.613459527492523193e-02 4.011622443795204163e-02 8.355442434549331665e-02 -2.124266177415847778e-01 -6.312623620033264160e-02 1.122605130076408386e-01 -1.771623194217681885e-01 2.070513926446437836e-02 -8.325482159852981567e-02 2.741660550236701965e-02
1.782585084438323975e-01 -2.415027767419815063e-01 -5.023812409490346909e-03 -1.254077255725860596e-01 1.674019396305084229e-01 6.267726421356201172e-03 2.345163077116012573e-01 -2.588646113872528076e-02 -1.526771187782287598e-01 8.055931329727172852e-02 -9.346291422843933105e-02 2.988851368427276611e-01 2.298108637332916260e-01 2.668750844895839691e-02 -1.021006777882575989e-01 7.151649147272109985e-02 2.019688487052917480e-01 -7.210485637187957764e-02 -2.845968306064605713e-01 5.098056793212890625e-02 9.707064926624298096e-02 -2.816827297210693359e-01 -2.209465652704238892e-01 7.720196992158889771e-02 9.369217604398727417e-02 -3.986380994319915771e-02 9.064155071973800659e-02 2.238147854804992676e-01 -4.244875311851501465e-01 -1.018891036510467529e-01 -2.812746465206146240e-01 4.463405162096023560e-02
-1.822015456855297089e-02 -1.347369104623794556e-01 -6.689614057540893555e-02 1.225421801209449768e-01 -8.654822409152984619e-02 -1.958878943696618080e-03 -1.882843859493732452e-02 2.170214056968688965e-01 -4.011659920215606689e-01 3.068853318691253662e-01 -1.283660233020782471e-01 1.802535802125930786e-01 1.843330562114715576e-01 7.381198555231094360e-02 -1.954257786273956299e-01 -5.985382944345474243e-03 2.657815515995025635e-01 5.220519006252288818e-02 -2.935952544212341309e-01 -2.044347226619720459e-01 1.588054299354553223e-01 -2.022614628076553345e-01 -1.737675815820693970e-01 7.029817998409271240e-02 1.920034587383270264e-01 -1.949415802955627441e-01 1.954912096261978149e-01 -1.271594762802124023e-01 -1.728104650974273682e-01 -2.444807887077331543e-01 -1.340559031814336777e-02 6.040387228131294250e-02
1.589812040328979492e-01 -3.895724415779113770e-01 -5.999770015478134155e-02 -8.579908870160579681e-03 -3.710919246077537537e-02 -1.367599666118621826e-01 -3.143703341484069824e-01 -1.482489556074142456e-01 -3.729796037077903748e-02 9.844166785478591919e-02 -7.007495313882827759e-02 1.527761518955230713e-01 9.687547385692596436e-02 -3.043353185057640076e-02 -1.342582553625106812e-01 4.602983593940734863e-02 2.789339050650596619e-02 6.111418455839157104e-02 4.291213303804397583e-02 8.118814229965209961e-02 1.745619624853134155e-02 -3.759851455688476562e-01 -2.691926062107086182e-01 -3.025000691413879395e-01 9.106417000293731689e-02 -2.517045736312866211e-01 -9.437142312526702881e-02 5.625392124056816101e-02 -3.746405243873596191e-01 2.179636992514133453e-02 -1.182791367173194885e-01 2.269025593996047974e-01
2.418735921382904053e-01 -1.163055673241615295e-01 -4.665851220488548279e-02 3.259383141994476318e-01 8.274250477552413940e-02 -8.833275735378265381e-02 -7.172670960426330566e-02 1.865846067667007446e-01 4.339046403765678406e-02 1.034681499004364014e-01 -2.192345410585403442e-01 4.596590623259544373e-02 -8.673750795423984528e-03 1.423952262848615646e-02 1.315137892961502075e-01 -1.602834463119506836e-01 4.627882838249206543e-01 1.905501931905746460e-01 7.068959064781665802e-03 5.346649885177612305e-02 5.334506556391716003e-02 -4.440660774707794189e-01 2.025759033858776093e-02 -3.567243814468383789e-01 7.390829920768737793e-02 2.307550311088562012e-01 3.169201081618666649e-03 7.533838599920272827e-02 -5.989605560898780823e-02 3.134367987513542175e-02 -6.135439872741699219e-02 7.138357311487197876e-02
3.286406025290489197e-02 1.223727911710739136e-01 1.125942077487707138e-02 2.069304585456848145e-01 -6.970066577196121216e-02 1.112457811832427979e-01 -2.166879326105117798e-01 -2.439655959606170654e-01 1.017325557768344879e-02 1.922644376754760742e-01 6.462786812335252762e-03 2.832737267017364502e-01 -5.812026560306549072e-02 -8.456494659185409546e-02 -2.331802099943161011e-01 -3.427872806787490845e-02 1.677227616310119629e-01 -8.457370102405548096e-02 -3.187651187181472778e-02 -7.603063713759183884e-03 -4.374723881483078003e-03 -4.661073386669158936e-01 -2.206743955612182617e-01 -7.646501809358596802e-02 3.079721629619598389e-01 5.802101641893386841e-02 2.137583792209625244e-01 -1.531205326318740845e-01 -2.931196093559265137e-01 7.872894406318664551e-02 -2.562278807163238525e-01 2.367167361080646515e-02
3.778085708618164062e-01 2.207931876182556152e-02 3.923933953046798706e-02 1.443246752023696899e-01 -1.581225097179412842e-01 5.242091044783592224e-02 -6.221335753798484802e-02 -1.241543665528297424e-01 -1.377182602882385254e-01 4.904581606388092041e-02 -1.719164252281188965e-01 5.456188321113586426e-01 1.504038870334625244e-01 1.527415364980697632e-01 5.044332891702651978e-02 -2.846765145659446716e-02 2.903368771076202393e-01 1.804256290197372437e-01 1.917200684547424316e-01 -1.211796775460243225e-01 1.201530843973159790e-01 -2.599047124385833740e-01 5.672072619199752808e-02 -9.003610908985137939e-02 -3.270554915070533752e-02 4.525619372725486755e-02 7.791809737682342529e-02 -7.135104387998580933e-02 -2.513519525527954102e-01 6.140241026878356934e-02 -2.157252579927444458e-01 8.292198181152343750e-03
1.670026928186416626e-01 -2.911359071731567383e-02 5.228821188211441040e-02 2.952082753181457520e-01 -1.858043223619461060e-01 4.721989929676055908e-01 -1.603362709283828735e-01 2.238262891769409180e-01 1.521873474121093750e-02 -1.005868390202522278e-01 1.529790461063385010e-01 -3.003806620836257935e-02 3.451275229454040527e-01 -1.129719465970993042e-01 -6.964179873466491699e-02 -1.312421709299087524e-01 3.707443773746490479e-01 7.715292274951934814e-02 -1.274714618921279907e-01 1.991284787654876709e-01 6.755434721708297729e-02 1.649226434528827667e-02 5.329941213130950928e-02 -6.028057262301445007e-02 8.003223687410354614e-02 -1.497450321912765503e-01 -8.806821703910827637e-02 3.464867919683456421e-02 -2.520356476306915283e-01 -3.011887148022651672e-02 -1.205345019698143005e-01 -1.792120188474655151e-01
2.517197430133819580e-01 1.180961653590202332e-01 1.755282133817672729e-01 -8.585717529058456421e-02 -1.444536447525024414e-01 -9.701780974864959717e-02 3.766126558184623718e-02 1.587783545255661011e-01 -4.482283070683479309e-02 1.123768985271453857e-01 2.875307798385620117e-01 4.539428651332855225e-02 -2.503051050007343292e-02 -1.646653413772583008e-01 -7.800301909446716309e-02 -3.561598435044288635e-02 4.944195598363876343e-02 2.380834370851516724e-01 -3.236682415008544922e-01 -1.338105946779251099e-01 1.280561983585357666e-01 -3.726926147937774658e-01 -1.541064530611038208e-01 -5.125461518764495850e-02 2.607478797435760498e-01 -9.028933942317962646e-02 -1.517157405614852905e-01 2.061214298009872437e-01 -3.785459697246551514e-01 1.359068006277084351e-01 -1.479944884777069092e-01 6.595478206872940063e-02
2.838727533817291260e-01 -2.503741979598999023e-01 1.426572203636169434e-01 3.418876603245735168e-02 -6.369824707508087158e-02 1.365883499383926392e-01 1.434838026762008667e-01 -9.034435451030731201e-02 -2.189303338527679443e-01 -5.962071940302848816e-02 1.278964728116989136e-01 3.259139358997344971e-01 8.268411457538604736e-02 2.353256382048130035e-02 -2.176157236099243164e-01 7.357242703437805176e-02 1.221073642373085022e-01 3.085977733135223389e-01 -1.438455376774072647e-02 -2.326018176972866058e-02 1.295129209756851196e-01 -4.535765945911407471e-01 -2.109221182763576508e-02 -1.781032085418701172e-01 -1.745533198118209839e-01 -2.532168030738830566e-01 1.449539661407470703e-01 -1.990124396979808807e-02 -8.745577186346054077e-02 1.118923053145408630e-01 -1.538498327136039734e-02 2.180847078561782837e-01
4.113285616040229797e-02 6.934873014688491821e-02 -6.212991848587989807e-02 1.633489876985549927e-01 -2.687916159629821777e-01 -5.932480841875076294e-02 -3.154135048389434814e-01 1.672309041023254395e-01 -1.647902578115463257e-01 1.950030624866485596e-01 -6.528884917497634888e-02 1.454546116292476654e-02 1.294125765562057495e-01 1.661228835582733154e-01 -2.537389695644378662e-01 -6.678441911935806274e-02 1.761115640401840210e-01 9.153526276350021362e-02 -2.391253262758255005e-01 -1.406050771474838257e-01 -7.184144109487533569e-02 -6.707534193992614746e-02 -2.781957983970642090e-01 -8.707298338413238525e-02 1.396829169243574142e-02 -4.059754014015197754e-01 1.891317963600158691e-02 -1.334709525108337402e-01 -2.666002511978149414e-01 1.314542293548583984e-01 -9.692546725273132324e-02 -2.915095388889312744e-01
2.647684514522552490e-01 1.432563830167055130e-02 -5.917333811521530151e-02 2.455033063888549805e-01 9.048449993133544922e-02 3.517573475837707520e-01 -2.033947855234146118e-01 5.420962721109390259e-02 -1.249676421284675598e-01 8.307463675737380981e-02 1.855281442403793335e-01 1.118484660983085632e-01 1.885288506746292114e-01 1.296908110380172729e-01 -7.890807837247848511e-02 6.914667040109634399e-02 3.371447622776031494e-01 2.190460115671157837e-01 -9.873773157596588135e-02 2.456604093313217163e-01 1.547517180442810059e-01 -1.095238849520683289e-01 -1.558500975370407104e-01 -4.357937872409820557e-01 -1.420589685440063477e-01 1.586548238992691040e-01 1.146267130970954895e-01 8.623690903186798096e-02 6.568692624568939209e-04 -7.033807039260864258e-02 5.718732997775077820e-02 -2.879930660128593445e-02
-5.049226433038711548e-02 -2.700654566287994385e-01 -2.284727990627288818e-01 1.617501676082611084e-01 1.503006182610988617e-02 -1.412529200315475464e-01 1.133561134338378906e-01 4.074667766690254211e-02 -1.203223094344139099e-01 8.653464168310165405e-02 -2.338213622570037842e-01 -2.269635209813714027e-03 3.368470072746276855e-01 1.227337270975112915e-01 -9.296233952045440674e-02 -1.048111915588378906e-02 2.489990592002868652e-01 1.867945790290832520e-01 -4.491160213947296143e-01 1.736803799867630005e-01 7.380594313144683838e-02 -6.816460937261581421e-02 -3.363743722438812256e-01 -9.782556444406509399e-02 -1.469334363937377930e-01 -9.862696379423141479e-02 1.366684883832931519e-01 -9.085924923419952393e-02 -2.141540348529815674e-01 -6.410676240921020508e-02 -1.665581315755844116e-01 1.350915525108575821e-03
-8.435742929577827454e-03 -2.496936768293380737e-01 1.338731646537780762e-01 2.162155210971832275e-01 -3.355986252427101135e-02 1.249075382947921753e-01 1.634866558015346527e-02 6.919813156127929688e-02 -1.207106746733188629e-02 4.484881460666656494e-02 2.293232232332229614e-01 -1.533893495798110962e-01 2.955325841903686523e-01 2.607124857604503632e-02 1.115184351801872253e-01 -7.295300811529159546e-02 2.798537313938140869e-01 2.634822949767112732e-02 -2.939724922180175781e-01 9.709414839744567871e-02 1.453194618225097656e-01 -2.644181251525878906e-01 -6.822925806045532227e-02 -4.020164608955383301e-01 -5.622409284114837646e-02 -6.927497684955596924e-02 1.714767664670944214e-01 2.932836413383483887e-01 7.447392493486404419e-02 1.013381183147430420e-01 -2.762444317340850830e-01 -1.392896026372909546e-01
8.735612034797668457e-02 -1.385188847780227661e-01 8.105762302875518799e-02 1.383389383554458618e-01 -3.432479873299598694e-02 -1.153764687478542328e-02 -2.244115620851516724e-01 -1.629355549812316895e-01 -9.304549545049667358e-03 2.707542479038238525e-01 3.098382614552974701e-02 -3.933775052428245544e-02 1.857261806726455688e-01 3.255246579647064209e-02 -3.716541081666946411e-02 -4.769559949636459351e-02 1.051001101732254028e-01 1.682603806257247925e-01 -3.361965119838714600e-01 1.490485668182373047e-01 1.535581797361373901e-01 -1.089625358581542969e-01 2.225996740162372589e-02 -2.759217917919158936e-01 5.603761877864599228e-03 -7.696226984262466431e-02 -2.700016200542449951e-01 1.628482192754745483e-01 1.400476992130279541e-01 -1.913681328296661377e-01 -5.405724048614501953e-01 -1.167499870061874390e-01
7.527393847703933716e-02 -1.193906515836715698e-01 -1.394422650337219238e-01 1.306139826774597168e-01 -5.100541561841964722e-02 3.944879025220870972e-02 -2.835354804992675781e-01 1.014265194535255432e-01 -1.672173291444778442e-01 2.266612201929092407e-01 -1.799410730600357056e-01 -7.014750968664884567e-03 1.630806177854537964e-01 -3.956939280033111572e-02 9.030227363109588623e-02 5.733163282275199890e-02 -3.349149227142333984e-02 1.002809852361679077e-01 -2.970482967793941498e-02 -1.016628220677375793e-01 -5.696108937263488770e-02 -2.923962175846099854e-01 -1.920771598815917969e-01 -1.311729997396469116e-01 1.157260984182357788e-01 -1.661199629306793213e-01 -7.803978025913238525e-02 2.002635449171066284e-01 -2.022379487752914429e-01 -3.672018647193908691e-01 -3.909295797348022461e-01 3.411561250686645508e-01
4.058977067470550537e-01 4.634428769350051880e-02 1.972550898790359497e-01 2.476132474839687347e-02 -3.181785345077514648e-01 7.972440123558044434e-02 -1.247693151235580444e-01 -4.656638950109481812e-02 -1.894892454147338867e-01 1.120764613151550293e-01 2.306111752986907959e-01 2.197377681732177734e-01 8.762338757514953613e-02 5.604911223053932190e-02 -5.192292854189872742e-02 1.426719874143600464e-01 3.352845907211303711e-01 2.496054172515869141e-01 4.589587915688753128e-03 -6.367159541696310043e-03 -1.099389791488647461e-02 -3.378036022186279297e-01 1.369085907936096191e-01 -8.926925063133239746e-02 -1.455952674150466919e-01 5.987652391195297241e-02 1.028191894292831421e-01 9.119635820388793945e-02 -1.776348054409027100e-01 9.398383088409900665e-03 -1.146120354533195496e-01 2.833157479763031006e-01
3.729000389575958252e-01 1.876598410308361053e-02 -3.566240519285202026e-02 1.917344750836491585e-03 2.233777791261672974e-01 4.556850343942642212e-02 -7.176625728607177734e-02 -3.575759753584861755e-02 -6.371840089559555054e-02 3.918202519416809082e-01 -8.070036768913269043e-02 6.521653383970260620e-02 2.567774616181850433e-02 -1.017228066921234131e-01 3.071337640285491943e-01 -2.053481340408325195e-01 -1.550181359052658081e-01 3.304779529571533203e-01 -2.764130830764770508e-01 4.715042561292648315e-02 -1.366372853517532349e-01 -2.693645954132080078e-01 -8.864054083824157715e-02 -1.684690564870834351e-01 -3.224326670169830322e-02 -1.826848685741424561e-01 2.302314043045043945e-01 -1.088598519563674927e-01 -1.021489351987838745e-01 1.010244190692901611e-01 -1.576691269874572754e-01 -3.082417137920856476e-02
3.845352828502655029e-01 -1.999345719814300537e-01 1.721083223819732666e-01 -1.049243137240409851e-01 -8.843307197093963623e-02 -8.798714727163314819e-03 -2.339905686676502228e-02 -1.367632448673248291e-01 -5.359816178679466248e-02 5.160689353942871094e-02 -2.311919331550598145e-01 3.566485941410064697e-01 1.633636206388473511e-01 6.990297697484493256e-03 1.598588563501834869e-02 -8.680813014507293701e-02 2.820128500461578369e-01 -2.524445950984954834e-01 -1.159059107303619385e-01 6.822836399078369141e-02 1.985421478748321533e-01 -3.655497133731842041e-01 -1.642331629991531372e-01 -1.990233361721038818e-01 2.469738759100437164e-02 -2.859821021556854248e-01 8.488372713327407837e-02 9.066282212734222412e-02 -1.151341423392295837e-01 -2.787246368825435638e-02 -1.006888076663017273e-01 2.642856165766716003e-02
3.368807956576347351e-02 -1.623112261295318604e-01 2.829550504684448242e-01 2.176676243543624878e-01 -1.898919045925140381e-01 2.946297228336334229e-01 -3.254957869648933411e-02 2.394170463085174561e-01 -6.181425973773002625e-02 6.866451352834701538e-02 1.301160454750061035e-01 -1.646928787231445312e-01 3.620375990867614746e-01 -1.570499688386917114e-02 1.878012716770172119e-02 2.044286392629146576e-02 1.522817760705947876e-01 9.438643604516983032e-02 -1.725634783506393433e-01 1.892309933900833130e-01 7.001762092113494873e-02 -1.610562801361083984e-01 -1.903630606830120087e-02 -3.039041161537170410e-01 -4.084787145256996155e-02 -4.150430485606193542e-02 -2.832929231226444244e-02 1.838089227676391602e-01 1.675662701018154621e-03 -6.242552772164344788e-02 -3.848565220832824707e-01 -2.606010735034942627e-01
3.390216827392578125e-01 -3.074382543563842773e-01 1.061593368649482727e-01 -2.051732689142227173e-01 7.037886977195739746e-02 2.159406431019306183e-02 -5.704672262072563171e-02 7.550493627786636353e-02 -1.514504477381706238e-02 2.459601908922195435e-01 -3.348278626799583435e-02 4.944648221135139465e-02 -5.123785138130187988e-02 1.627689003944396973e-01 -1.408514380455017090e-01 -2.749561071395874023e-01 3.954619914293289185e-02 1.374397724866867065e-01 -8.953407406806945801e-02 1.319966465234756470e-01 1.106133218854665756e-02 -2.952089011669158936e-01 -2.245752327144145966e-02 -1.475920528173446655e-01 2.486373782157897949e-01 -3.415924012660980225e-01 2.036240994930267334e-01 1.315417736768722534e-01 -3.271296918392181396e-01 8.120620623230934143e-03 -8.986945450305938721e-02 1.614768356084823608e-01
2.642171978950500488e-01 -7.815890014171600342e-02 1.363321789540350437e-03 -1.575648784637451172e-01 8.849596232175827026e-02 2.934214845299720764e-02 -5.518876016139984131e-02 2.202581912279129028e-01 1.409638077020645142e-01 1.293493807315826416e-01 -1.508830064267385751e-05 2.161197066307067871e-01 5.461274459958076477e-02 1.557831019163131714e-01 -1.242275163531303406e-01 -1.749246269464492798e-01 1.581223756074905396e-01 2.501363456249237061e-01 3.419746179133653641e-03 2.041020691394805908e-01 1.055763214826583862e-01 -4.221046864986419678e-01 -1.125037595629692078e-01 -2.269616425037384033e-01 1.652352809906005859e-01 -1.141122207045555115e-01 2.281831651926040649e-01 -3.051937371492385864e-02 -3.277438282966613770e-01 2.851693034172058105e-01 1.100711524486541748e-01 -7.419025152921676636e-02
-5.609398707747459412e-02 -2.104379236698150635e-01 -1.518806070089340210e-01 1.510918373242020607e-03 -7.326576858758926392e-02 1.027468293905258179e-01 -2.655119001865386963e-01 1.583234816789627075e-01 -3.058409094810485840e-01 1.348753273487091064e-02 -5.110560357570648193e-02 9.578482806682586670e-02 3.324759304523468018e-01 -1.376696228981018066e-01 -2.161480486392974854e-02 5.100506544113159180e-02 3.994289636611938477e-01 1.181340515613555908e-01 -1.739670485258102417e-01 1.354879736900329590e-01 2.419488131999969482e-01 -1.989648342132568359e-01 3.240527212619781494e-02 -1.321722716093063354e-01 1.703351885080337524e-01 -3.412951231002807617e-01 -1.842536926269531250e-01 1.145857945084571838e-01 -8.945510536432266235e-02 1.665849238634109497e-01 6.690423935651779175e-02 -9.149696677923202515e-02
2.484637647867202759e-01 -1.002543792128562927e-01 3.767650574445724487e-02 5.696476250886917114e-02 -1.296670883893966675e-01 1.210006549954414368e-01 -2.495458275079727173e-01 1.544028669595718384e-01 -1.000071242451667786e-01 3.949579000473022461e-01 1.541564017534255981e-01 -1.488596200942993164e-01 7.164885103702545166e-02 8.530178666114807129e-02 -8.528025448322296143e-02 2.312277704477310181e-01 1.828597933053970337e-01 3.223926126956939697e-01 -3.396724760532379150e-01 -9.348982572555541992e-02 1.212535426020622253e-01 -8.835109323263168335e-02 1.921156421303749084e-02 3.985249400138854980e-01 1.698798835277557373e-01 -6.013761088252067566e-02 8.924120664596557617e-02 9.342757612466812134e-02 -3.912662714719772339e-02 1.166497021913528442e-01 -5.175990611314773560e-02 -1.036300212144851685e-01
2.474779039621353149e-01 4.332736507058143616e-02 -2.261848561465740204e-02 1.747615188360214233e-01 3.515570610761642456e-02 2.333369553089141846e-01 -1.480230838060379028e-01 1.303783357143402100e-01 -3.580431267619132996e-02 -5.981224030256271362e-02 2.198080718517303467e-01 2.913396805524826050e-03 -3.538132831454277039e-02 7.931153476238250732e-02 -1.193174868822097778e-01 -3.474522009491920471e-02 -3.643530234694480896e-02 1.334710270166397095e-01 -2.513786554336547852e-01 2.780733406543731689e-01 -2.289159446954727173e-01 -3.240695297718048096e-01 -3.816002011299133301e-01 -3.138335943222045898e-01 1.103694140911102295e-01 -2.409512996673583984e-01 -1.379047781229019165e-01 -1.897460073232650757e-01 -1.369331479072570801e-01 1.403294801712036133e-01 -9.621220082044601440e-02 3.019060753285884857e-02
5.494823455810546875e-01 2.231479287147521973e-01 -1.832713484764099121e-01 1.784186512231826782e-01 2.069254964590072632e-02 1.101048737764358521e-01 -2.276761829853057861e-01 8.857626467943191528e-02 1.244597211480140686e-01 8.307798951864242554e-02 1.291969269514083862e-01 1.625180989503860474e-01 2.541370093822479248e-01 7.675453275442123413e-02 -1.305344998836517334e-01 -2.666913717985153198e-02 3.948645591735839844e-01 1.328526996076107025e-03 -1.003757640719413757e-01 -5.653479695320129395e-02 3.870799392461776733e-02 -1.073102504014968872e-01 -2.842215001583099365e-01 -1.050473079085350037e-01 -1.276085674762725830e-01 -5.980473756790161133e-02 1.888204663991928101e-01 1.022276654839515686e-01 -2.523701451718807220e-02 -1.857551862485706806e-03 9.076649323105812073e-03 -1.272280067205429077e-01
-7.334149908274412155e-03 -9.563584625720977783e-02 -1.114147081971168518e-01 3.720600157976150513e-02 1.986511498689651489e-01 5.734196305274963379e-02 -1.590510308742523193e-01 1.665687710046768188e-01 1.683992743492126465e-01 2.004932612180709839e-01 2.972673773765563965e-01 3.656529635190963745e-02 2.645654976367950439e-01 3.274774849414825439e-01 -2.086968272924423218e-01 1.621051728725433350e-01 1.499415040016174316e-01 1.572254449129104614e-01 -2.230094373226165771e-01 1.245096474885940552e-01 6.293130666017532349e-02 -4.274651706218719482e-01 -1.065567433834075928e-01 2.576966397464275360e-02 2.813452109694480896e-02 -1.530392561107873917e-03 -6.461286544799804688e-02 2.772777378559112549e-01 1.841377168893814087e-01 1.264485996216535568e-02 5.432035028934478760e-02 -2.141677141189575195e-01
8.168151229619979858e-02 -1.747655123472213745e-01 -2.210092097520828247e-01 -3.825591132044792175e-02 -1.014456897974014282e-01 2.006819397211074829e-01 2.866363711655139923e-02 -3.987054154276847839e-02 -2.723821699619293213e-01 2.451000362634658813e-01 -6.764131831005215645e-05 2.293707728385925293e-01 3.025600910186767578e-01 1.904507540166378021e-02 -9.145381301641464233e-02 -3.011234104633331299e-01 2.032079100608825684e-01 2.392493039369583130e-01 -2.376035451889038086e-01 1.050615385174751282e-01 2.569567039608955383e-02 -2.384588569402694702e-01 -2.488795965909957886e-01 1.209014132618904114e-01 -2.581223547458648682e-01 -1.681786961853504181e-02 -1.069884225726127625e-01 -1.571322381496429443e-01 9.926164150238037109e-02 1.564335674047470093e-01 -1.464857012033462524e-01 1.508036553859710693e-01
1.084322333335876465e-01 -3.777737170457839966e-02 -1.938243061304092407e-01 5.331346765160560608e-02 1.046191379427909851e-01 -2.227976918220520020e-01 -1.383675634860992432e-01 1.250383257865905762e-02 4.773569526150822639e-04 1.985039412975311279e-01 -1.520422250032424927e-01 2.276839464902877808e-01 4.622615873813629150e-02 1.385965794324874878e-01 -3.099078834056854248e-01 -1.213096976280212402e-01 1.045908480882644653e-01 5.799619108438491821e-02 -3.433575928211212158e-01 -2.410778254270553589e-01 1.928477138280868530e-01 -1.992595791816711426e-01 -1.214922294020652771e-01 -9.486524015665054321e-02 3.639633059501647949e-01 1.753110811114311218e-02 -3.314998745918273926e-02 3.854643106460571289e-01 -9.924168884754180908e-02 -1.494239568710327148e-01 -6.071018427610397339e-02 1.037446111440658569e-01
2.578521072864532471e-01 -1.442986130714416504e-01 -6.605082005262374878e-02 9.450846910476684570e-02 -1.531606912612915039e-01 1.737997233867645264e-01 -9.475074708461761475e-02 7.371352612972259521e-02 -3.041189908981323242e-01 2.489331811666488647e-01 9.054056555032730103e-02 2.238036841154098511e-01 1.970725804567337036e-01 -6.345500051975250244e-02 5.637872591614723206e-02 1.047017872333526611e-01 1.666145026683807373e-01 3.705950081348419189e-01 2.377815172076225281e-02 -7.921732217073440552e-02 -4.060797020792961121e-02 -1.985407918691635132e-01 -3.283703327178955078e-01 1.253364831209182739e-01 1.725177764892578125e-01 2.264904826879501343e-01 2.894282713532447815e-02 1.692601889371871948e-01 5.222401395440101624e-02 -3.145740330219268799e-01 1.117078438401222229e-01 -1.781721226871013641e-02
5.433107614517211914e-01 1.920576393604278564e-01 -3.341771289706230164e-02 -4.859972000122070312e-02 -1.545116007328033447e-01 2.646320462226867676e-01 2.676843665540218353e-02 -1.173529252409934998e-01 -2.051852345466613770e-01 3.137454390525817871e-01 -8.278203755617141724e-02 1.896585524082183838e-01 -1.911342889070510864e-02 -6.407702714204788208e-02 2.179596871137619019e-01 4.678490012884140015e-02 9.664675593376159668e-02 -2.100913599133491516e-02 -8.198717981576919556e-02 -5.928845703601837158e-02 6.763461977243423462e-02 -2.181968986988067627e-01 -1.815247535705566406e-01 -1.367075294256210327e-01 -4.884347692131996155e-02 3.253420814871788025e-02 9.747110307216644287e-02 2.527127861976623535e-01 -2.100722193717956543e-01 5.168439075350761414e-02 -2.604511380195617676e-01 5.693070963025093079e-02
3.984233140945434570e-01 9.082134068012237549e-02 -3.480650782585144043e-01 -2.161221206188201904e-01 4.711112380027770996e-02 1.541891545057296753e-01 -7.731469720602035522e-02 1.134491562843322754e-01 -5.824221298098564148e-02 2.876532077789306641e-01 8.332534134387969971e-02 6.390883028507232666e-02 8.067893981933593750e-02 -3.401251137256622314e-02 -6.855321675539016724e-02 -1.732190698385238647e-01 1.257416903972625732e-01 4.052100181579589844e-01 -1.876866444945335388e-02 -7.130070775747299194e-02 3.045948594808578491e-02 -1.556954085826873779e-01 -2.500010430812835693e-01 1.000019535422325134e-01 7.469005882740020752e-02 -3.069463074207305908e-01 1.454989910125732422e-01 -1.410594731569290161e-01 -5.618854612112045288e-02 3.818342089653015137e-02 -1.780887246131896973e-01 -1.430765986442565918e-01
4.246374592185020447e-02 -2.155396640300750732e-01 1.733389794826507568e-01 1.814741641283035278e-01 -1.731797754764556885e-01 1.281388550996780396e-01 8.982646465301513672e-02 -3.336954489350318909e-02 5.195807199925184250e-03 3.284055292606353760e-01 5.517922714352607727e-02 -8.695369213819503784e-02 1.167897805571556091e-01 -8.852364122867584229e-02 -1.557904481887817383e-02 -1.726733297109603882e-01 1.804363280534744263e-01 6.336122751235961914e-03 -2.570248544216156006e-01 3.362630028277635574e-03 2.156034409999847412e-01 -2.993409931659698486e-01 -7.452388107776641846e-02 -2.491421550512313843e-01 -3.838525712490081787e-02 3.063143789768218994e-02 1.290083378553390503e-01 2.057976126670837402e-01 1.742358356714248657e-01 -8.199694752693176270e-02 -4.113105833530426025e-01 -3.051192760467529297e-01
8.279666304588317871e-02 -1.471654623746871948e-01 -1.606557071208953857e-01 -9.123817086219787598e-02 -6.860538572072982788e-02 1.296890377998352051e-01 -1.766259670257568359e-01 1.704090647399425507e-02 -4.995197430253028870e-02 7.118111848831176758e-02 -1.901329606771469116e-01 6.417667958885431290e-03 2.676558494567871094e-01 -1.767988651990890503e-01 4.364331811666488647e-02 1.884341835975646973e-01 8.145169168710708618e-02 2.358879446983337402e-01 -3.725294172763824463e-01 3.001792915165424347e-02 9.485198557376861572e-02 -3.759437203407287598e-01 -1.184993237257003784e-01 -1.264456659555435181e-01 1.199112236499786377e-01 -1.021444331854581833e-02 4.638419151306152344e-01 3.168419003486633301e-02 -1.159074380993843079e-01 2.523404657840728760e-01 5.516931414604187012e-02 -8.466306328773498535e-02
-5.357796326279640198e-02 8.244779892265796661e-03 4.714756608009338379e-01 1.924269646406173706e-01 1.551436185836791992e-01 7.253915816545486450e-02 -2.374761551618576050e-01 -6.597235798835754395e-02 1.983531862497329712e-01 2.097180634737014771e-01 -3.144845739006996155e-02 2.125715650618076324e-02 2.296934574842453003e-01 2.873817645013332367e-02 -1.306964159011840820e-01 -6.087132170796394348e-02 2.596947550773620605e-01 8.820400387048721313e-02 -3.958876430988311768e-01 -4.269665107131004333e-02 -6.225189566612243652e-02 -9.687731415033340454e-02 -1.082203984260559082e-01 -2.907516062259674072e-01 -1.760298907756805420e-01 -8.193062990903854370e-02 -1.366643793880939484e-02 1.327212303876876831e-01 -1.660192757844924927e-01 -8.352740667760372162e-03 -1.770067773759365082e-02 -2.485974580049514771e-01
-1.298569440841674805e-01 -2.161701470613479614e-01 -1.236991211771965027e-01 1.498036682605743408e-01 -1.719969958066940308e-01 1.520258001983165741e-02 -4.496340081095695496e-02 1.936724931001663208e-01 -4.662162661552429199e-01 1.870086789131164551e-01 8.605571091175079346e-02 8.507861942052841187e-02 1.610040813684463501e-01 -8.172464370727539062e-02 -1.543970108032226562e-01 -6.688702106475830078e-02 1.519195586442947388e-01 -4.925188794732093811e-02 -1.475401371717453003e-01 -1.188941374421119690e-01 -2.379162050783634186e-02 -1.468363553285598755e-01 -2.891879677772521973e-01 -2.939604818820953369e-01 2.343931496143341064e-01 -1.586217582225799561e-01 7.299056649208068848e-02 2.467888034880161285e-02 5.748587846755981445e-02 1.175755783915519714e-01 -3.034514784812927246e-01 -2.293581068515777588e-01
2.770270407199859619e-01 -1.915665715932846069e-01 -3.348749279975891113e-01 -1.644784361124038696e-01 -5.333101749420166016e-02 6.365546584129333496e-02 -1.474626660346984863e-01 -9.744591265916824341e-02 -2.327839583158493042e-01 2.545827031135559082e-01 1.571096479892730713e-01 3.120658695697784424e-01 2.949487566947937012e-01 3.250187030062079430e-03 -3.649807274341583252e-01 1.028896123170852661e-01 1.385988295078277588e-01 8.152728527784347534e-02 -1.019864901900291443e-01 1.298511922359466553e-01 9.298227727413177490e-02 -1.925377249717712402e-01 1.871956139802932739e-01 1.623794883489608765e-01 2.081602215766906738e-01 -1.938793575391173363e-03 5.501604825258255005e-02 -3.364818915724754333e-02 -5.349370464682579041e-02 -8.095431327819824219e-02 -4.613869637250900269e-02 -1.344349533319473267e-01
2.354960590600967407e-01 1.605133861303329468e-01 -7.681499421596527100e-02 1.149464771151542664e-01 -1.149402186274528503e-01 -5.393898859620094299e-02 -2.727736532688140869e-01 -4.043127701152116060e-04 -1.674313396215438843e-01 3.344362974166870117e-01 2.045428305864334106e-01 7.383894175291061401e-02 4.280007779598236084e-01 3.362967073917388916e-02 -6.127820909023284912e-02 9.943313896656036377e-03 7.058516144752502441e-02 2.078208327293395996e-01 -2.167778313159942627e-01 2.884327471256256104e-01 2.352067828178405762e-01 -3.644402697682380676e-02 9.874477982521057129e-02 -3.350571915507316589e-02 -2.486934661865234375e-01 4.970134794712066650e-02 4.428035765886306763e-02 -1.131380796432495117e-01 -8.824504911899566650e-02 -1.915882527828216553e-01 6.816357374191284180e-02 -2.443289905786514282e-01
3.018830157816410065e-02 -5.407446622848510742e-02 -3.133381903171539307e-01 7.636187225580215454e-02 5.673851445317268372e-02 1.946698725223541260e-01 2.490671873092651367e-01 -5.485200136899948120e-02 -2.421112656593322754e-01 2.108849585056304932e-01 -3.566890489310026169e-03 1.752481758594512939e-01 3.187851011753082275e-01 8.172725886106491089e-02 -5.355068296194076538e-02 -2.013795226812362671e-01 1.318410485982894897e-01 1.371460855007171631e-01 -3.465789854526519775e-01 2.998584136366844177e-02 3.773391991853713989e-02 -1.328688561916351318e-01 -3.971584737300872803e-01 -9.708201140165328979e-02 -6.938026845455169678e-02 -1.841244995594024658e-01 -2.074604667723178864e-02 8.229020982980728149e-02 -4.871204122900962830e-02 2.757534086704254150e-01 -1.534102112054824829e-01 -9.562474489212036133e-02
5.793784931302070618e-02 7.537402957677841187e-02 1.091075092554092407e-01 1.240218803286552429e-01 -4.503498971462249756e-01 1.603271067142486572e-02 9.894892573356628418e-02 3.143439292907714844e-01 1.739323586225509644e-01 6.780266761779785156e-02 -4.451500624418258667e-02 2.646705806255340576e-01 2.170867100358009338e-02 9.985338896512985229e-02 -1.825722754001617432e-01 -1.782006025314331055e-01 -7.946073263883590698e-02 2.964167296886444092e-01 -2.488434500992298126e-02 2.926828153431415558e-02 8.564023673534393311e-02 -4.369979798793792725e-01 -1.825702637434005737e-01 -2.097164988517761230e-01 -6.791096925735473633e-02 7.477792352437973022e-02 -1.145865619182586670e-01 1.074324175715446472e-01 -1.268677562475204468e-01 -2.039759904146194458e-01 -4.724773764610290527e-02 -5.926693230867385864e-02
1.247052699327468872e-01 -2.218826413154602051e-01 1.784510314464569092e-01 7.108709961175918579e-02 -1.905110776424407959e-01 -1.630739867687225342e-01 -1.122814714908599854e-01 -5.021124146878719330e-03 1.401012986898422241e-01 1.155485212802886963e-01 1.343880146741867065e-01 -8.031006902456283569e-02 3.538798391819000244e-01 3.034096769988536835e-02 -1.232651695609092712e-01 7.906161993741989136e-02 1.471244245767593384e-01 1.813709437847137451e-01 -2.599946260452270508e-01 6.968575716018676758e-02 2.031155824661254883e-01 -1.261151731014251709e-01 1.627515256404876709e-01 -2.438269108533859253e-01 -2.091109156608581543e-01 -6.017139181494712830e-02 -1.263148039579391479e-01 8.513163030147552490e-02 -6.606875360012054443e-02 4.495948087424039841e-03 -3.650738596916198730e-01 -3.733664453029632568e-01
9.291331470012664795e-02 2.224332094192504883e-01 -1.003710478544235229e-01 1.107137352228164673e-01 -1.398693621158599854e-01 1.268260627985000610e-01 -3.848281204700469971e-01 1.453118324279785156e-01 -3.203067695721983910e-03 2.830668985843658447e-01 -2.770884335041046143e-01 2.758226096630096436e-01 2.568036615848541260e-01 1.098425835371017456e-01 2.061385810375213623e-01 -6.964071840047836304e-02 3.059578128159046173e-02 2.987725138664245605e-01 -2.515298724174499512e-01 6.059731543064117432e-02 -1.115380525588989258e-01 -4.765495657920837402e-03 -1.904417872428894043e-01 -6.212892755866050720e-02 2.560363709926605225e-01 4.049740359187126160e-02 1.732303574681282043e-02 1.160625368356704712e-01 9.051974862813949585e-02 9.596206247806549072e-02 5.017956346273422241e-02 2.138563990592956543e-01
5.348145961761474609e-01 1.035360321402549744e-01 -2.661672653630375862e-03 8.793625980615615845e-02 -2.140572965145111084e-01 1.785813122987747192e-01 -1.586768180131912231e-01 1.451335400342941284e-01 2.165342867374420166e-01 1.239032298326492310e-01 -7.710940204560756683e-03 2.350991368293762207e-01 -7.696187123656272888e-03 1.394775062799453735e-01 -2.105222344398498535e-01 -1.041225790977478027e-01 4.149050414562225342e-01 1.097309365868568420e-01 -1.131215244531631470e-01 1.591060683131217957e-02 3.516818210482597351e-02 -1.918111592531204224e-01 -1.922350674867630005e-01 -1.544339507818222046e-01 -3.182403743267059326e-02 1.012756768614053726e-02 1.880534142255783081e-01 -6.310312449932098389e-02 2.364811860024929047e-02 1.670563966035842896e-01 1.000609025359153748e-01 -6.561591476202011108e-02
1.892990469932556152e-01 -1.274967473000288010e-02 4.811120033264160156e-02 3.342322111129760742e-01 2.598587423563003540e-03 -2.122394554316997528e-02 -1.724517494440078735e-01 2.749227285385131836e-01 -1.285162717103958130e-01 2.660368084907531738e-01 2.318080216646194458e-01 -1.030539814382791519e-02 1.456677019596099854e-01 1.072855293750762939e-01 -3.078555464744567871e-01 -8.554256521165370941e-03 -7.702386379241943359e-02 9.602368623018264771e-02 -1.199351623654365540e-01 -4.442321509122848511e-02 -1.369242221117019653e-01 -2.727306820452213287e-02 -1.325343847274780273e-01 -4.190236032009124756e-01 1.909338384866714478e-01 -1.931815296411514282e-01 1.096372753381729126e-01 7.654885761439800262e-03 -1.123117208480834961e-01 3.356965482234954834e-01 -4.866461828351020813e-02 -1.334547847509384155e-01
9.759747982025146484e-02 2.086472064256668091e-01 1.298956573009490967e-01 2.091071009635925293e-01 1.115418300032615662e-01 3.304058611392974854e-01 -3.790133893489837646e-01 1.408863961696624756e-01 2.083351761102676392e-01 3.288567960262298584e-01 2.241775989532470703e-01 1.658727824687957764e-01 1.578652709722518921e-01 6.277942657470703125e-02 -1.458290368318557739e-01 1.537356972694396973e-01 1.457346826791763306e-01 -4.308192059397697449e-02 -3.320338428020477295e-01 1.311965435743331909e-01 1.461646556854248047e-01 4.135861247777938843e-02 -2.040639668703079224e-01 -3.994673863053321838e-02 4.087729752063751221e-02 7.742568105459213257e-02 -1.230564489960670471e-01 -2.744829654693603516e-02 -8.366305381059646606e-02 -9.626568108797073364e-02 -1.771970391273498535e-01 -1.002790182828903198e-01
1.680054366588592529e-01 -1.894307732582092285e-01 1.388523429632186890e-01 1.436564624309539795e-01 -1.076599117368459702e-02 -2.828917466104030609e-02 -3.180508315563201904e-02 -1.490315943956375122e-01 1.554686874151229858e-01 1.934954077005386353e-01 1.075792387127876282e-01 1.732732728123664856e-02 2.968883514404296875e-01 -9.828345850110054016e-03 -1.476578861474990845e-01 -1.002861633896827698e-01 2.105758525431156158e-02 2.872685790061950684e-01 -3.865011334419250488e-01 1.338538974523544312e-01 2.085875421762466431e-01 -5.919057875871658325e-02 -4.402097687125205994e-02 -2.113554775714874268e-01 1.659502275288105011e-02 -4.344096034765243530e-02 -1.179217547178268433e-01 1.979665309190750122e-01 1.122770532965660095e-01 -2.166815102100372314e-01 -4.329036474227905273e-01 -1.792805790901184082e-01
1.309977620840072632e-01 -2.612057030200958252e-01 -2.307903766632080078e-02 -4.670028015971183777e-02 -3.134138882160186768e-01 2.538843452930450439e-01 -1.369608044624328613e-01 -9.812453389167785645e-02 2.198169231414794922e-01 1.337058693170547485e-01 1.265407800674438477e-01 -2.012325674295425415e-01 1.536049097776412964e-01 1.898793876171112061e-01 -1.870051398873329163e-02 1.601566076278686523e-01 9.955377131700515747e-02 3.462502360343933105e-01 -3.404896333813667297e-02 -1.355322450399398804e-01 -1.664905808866024017e-02 -2.243307679891586304e-01 -3.683078587055206299e-01 -1.280985325574874878e-01 2.325048893690109253e-01 4.914827644824981689e-02 1.583660989999771118e-01 -2.713247388601303101e-02 -2.317254692316055298e-01 -1.059017255902290344e-01 -9.495636820793151855e-02 6.530272960662841797e-02
2.078841626644134521e-01 -1.705785244703292847e-01 6.099567934870719910e-02 4.306960850954055786e-02 1.935921725817024708e-03 -1.463917642831802368e-01 -2.916899621486663818e-01 5.395574122667312622e-02 -2.608415484428405762e-01 3.072843551635742188e-01 5.677425861358642578e-02 2.791618108749389648e-01 1.465520113706588745e-01 1.213365793228149414e-01 -8.086148649454116821e-02 -5.418964475393295288e-02 1.869608648121356964e-03 9.247924387454986572e-02 -3.066018223762512207e-01 -7.261469215154647827e-02 9.047328680753707886e-02 -1.235961019992828369e-01 -1.689449101686477661e-01 2.101547420024871826e-01 2.641456723213195801e-01 -1.559548825025558472e-01 8.500570431351661682e-03 -1.363473236560821533e-01 -8.094387501478195190e-02 -4.334810078144073486e-01 9.306541830301284790e-02 5.926480889320373535e-02
-1.271351575851440430e-01 -2.203578948974609375e-01 -5.230696406215429306e-03 1.694592833518981934e-01 -4.675863310694694519e-02 -2.228568494319915771e-01 -1.358445151709020138e-03 -3.523338213562965393e-02 -2.558206319808959961e-01 1.250056773424148560e-01 1.911489367485046387e-01 3.145955204963684082e-01 3.129067718982696533e-01 6.445272266864776611e-02 3.036049194633960724e-02 4.316882789134979248e-02 4.160264730453491211e-01 1.916212290525436401e-01 -1.832201629877090454e-01 1.728701144456863403e-01 -3.193633258342742920e-02 -7.756166905164718628e-02 -2.650347054004669189e-01 2.589936740696430206e-02 -2.710090205073356628e-02 -1.042110174894332886e-01 3.233644645661115646e-03 -8.240115642547607422e-02 -1.633065752685070038e-02 -5.445156246423721313e-02 -3.640806376934051514e-01 1.631865799427032471e-01
-6.288681179285049438e-02 -3.504746854305267334e-01 6.072254106402397156e-02 1.575799435377120972e-01 1.166788581758737564e-02 -6.810173392295837402e-02 1.515342891216278076e-01 1.152666378766298294e-02 -1.246881783008575439e-01 1.282184123992919922e-01 -4.671761300414800644e-03 1.711166054010391235e-01 1.528366953134536743e-01 2.594766914844512939e-01 -9.531527012586593628e-02 -2.921253629028797150e-02 3.476664423942565918e-01 2.710579335689544678e-01 -1.704695522785186768e-01 2.221052069216966629e-03 1.232485026121139526e-01 -1.648488789796829224e-01 -2.696788012981414795e-01 5.262397974729537964e-02 5.734096094965934753e-02 -3.223027884960174561e-01 -2.561776638031005859e-01 -2.946059405803680420e-02 -1.201479043811559677e-02 -1.970207085832953453e-03 -3.303037881851196289e-01 1.752938330173492432e-01
1.837037652730941772e-01 -1.693316251039505005e-01 4.001027345657348633e-02 2.395912259817123413e-01 8.775585144758224487e-02 1.931965202093124390e-01 1.444983761757612228e-02 -1.912662684917449951e-01 8.167566359043121338e-02 5.040006041526794434e-01 -5.872434377670288086e-02 9.514538198709487915e-02 -1.190165057778358459e-01 2.703526914119720459e-01 -1.795379519462585449e-01 -1.030608452856540680e-02 1.474180370569229126e-01 2.071750015020370483e-01 -2.062546312808990479e-01 1.627337187528610229e-01 1.516967266798019409e-01 -1.546385735273361206e-01 8.507842198014259338e-03 -1.944470703601837158e-01 -6.998623907566070557e-02 -2.688464224338531494e-01 -2.037620991468429565e-01 1.879144310951232910e-01 -4.842589423060417175e-02 -2.662521414458751678e-02 -8.498785085976123810e-03 -1.683913916349411011e-01
2.971780002117156982e-01 -3.521254658699035645e-01 9.537055343389511108e-02 5.564831197261810303e-02 -1.067716926336288452e-01 3.688783943653106689e-02 -1.089466586709022522e-01 6.990920007228851318e-02 -1.144573614001274109e-01 3.393735736608505249e-03 4.777900129556655884e-02 4.498471617698669434e-01 8.731038123369216919e-02 7.016851007938385010e-02 2.055706642568111420e-02 7.089807093143463135e-02 1.673803478479385376e-02 2.194504141807556152e-01 1.800727248191833496e-01 4.969845339655876160e-02 1.373074203729629517e-01 -3.948212862014770508e-01 6.575747579336166382e-02 -4.941641166806221008e-02 1.037244871258735657e-01 -1.454725116491317749e-01 -2.630625851452350616e-03 -1.316666305065155029e-01 -3.030174374580383301e-01 -1.842138618230819702e-01 -2.619965672492980957e-01 -4.160978645086288452e-02
3.215036094188690186e-01 2.503306567668914795e-01 1.945734918117523193e-01 4.816105589270591736e-02 -2.206186205148696899e-01 2.332312287762761116e-03 -2.588684558868408203e-01 9.423858672380447388e-02 -1.075714081525802612e-01 2.069431990385055542e-01 6.724338047206401825e-03 7.541898638010025024e-02 3.802889958024024963e-02 2.555717527866363525e-01 2.628870010375976562e-01 -1.709292642772197723e-02 3.096762895584106445e-01 8.763146400451660156e-02 -9.349940717220306396e-02 4.811333026736974716e-03 -2.883295901119709015e-02 -5.051198005676269531e-01 5.770960077643394470e-02 5.973751842975616455e-02 2.209844589233398438e-01 -2.144640535116195679e-01 -1.729829050600528717e-02 6.292350590229034424e-03 1.317583117634057999e-02 -1.690564304590225220e-02 2.465379610657691956e-02 -3.833387047052383423e-02
6.958191841840744019e-02 8.463400602340698242e-02 6.009997054934501648e-02 -5.413314327597618103e-02 -2.917046546936035156e-01 8.701407909393310547e-02 -1.233293041586875916e-01 2.094977796077728271e-01 1.993963122367858887e-02 1.261781156063079834e-01 -1.991230249404907227e-01 1.913880258798599243e-01 2.046915888786315918e-01 2.451141923666000366e-01 2.546148188412189484e-02 -1.095434874296188354e-01 2.144536077976226807e-01 3.995129168033599854e-01 -1.084490269422531128e-01 -3.415715098381042480e-01 6.430985033512115479e-02 -2.535881102085113525e-01 -3.801936656236648560e-02 -2.420472502708435059e-01 1.186224669218063354e-01 3.609313443303108215e-02 2.660471796989440918e-01 -1.780771650373935699e-02 2.476528137922286987e-01 9.331340342760086060e-02 1.091073080897331238e-02 -5.767277628183364868e-02
2.155939340591430664e-01 -1.588158607482910156e-01 2.802134864032268524e-02 2.670097649097442627e-01 -1.102843657135963440e-01 -4.098614677786827087e-02 -3.744638711214065552e-02 1.667312532663345337e-01 6.783837080001831055e-02 -8.374624699354171753e-02 2.258000224828720093e-01 -5.114975571632385254e-02 -2.254427410662174225e-02 1.897856444120407104e-01 -1.058452576398849487e-01 -1.340715866535902023e-02 -4.181606695055961609e-02 1.444787383079528809e-01 -5.403403043746948242e-01 1.208708137273788452e-01 -8.778276294469833374e-02 -3.350381851196289062e-01 -1.727043278515338898e-02 -2.681677043437957764e-01 1.355744898319244385e-01 -5.175806954503059387e-02 -2.096429467201232910e-01 -1.595695614814758301e-01 -3.133294358849525452e-02 1.230203509330749512e-01 -1.209000423550605774e-01 -2.397346049547195435e-01
1.135114803910255432e-01 -1.259410530328750610e-01 -5.170382559299468994e-02 1.013682559132575989e-01 -5.152821913361549377e-02 2.269372344017028809e-02 -7.969512045383453369e-02 4.096008837223052979e-02 -4.412401020526885986e-01 1.678923070430755615e-01 1.356050074100494385e-01 1.792185753583908081e-01 3.000902831554412842e-01 2.016892135143280029e-01 -1.243672147393226624e-01 -1.959965564310550690e-03 1.731850504875183105e-01 1.404729038476943970e-01 -2.187523096799850464e-01 -1.498053222894668579e-01 3.029844909906387329e-02 -1.205036193132400513e-01 -1.299406439065933228e-01 -1.452260911464691162e-01 -1.104062572121620178e-01 -2.111718505620956421e-01 -1.129865273833274841e-01 -2.461561858654022217e-01 -3.689740598201751709e-01 -2.807988226413726807e-01 -2.069883979856967926e-02 9.229914098978042603e-02
-1.465575098991394043e-01 -2.821369171142578125e-01 1.173795685172080994e-01 1.849031001329421997e-01 3.752966597676277161e-02 -6.734442710876464844e-02 5.893100425601005554e-02 -1.244242954999208450e-02 -6.702679395675659180e-02 1.837052702903747559e-01 -7.618685811758041382e-02 2.033755481243133545e-01 2.664788961410522461e-01 2.377988100051879883e-01 2.160829119384288788e-02 7.256409525871276855e-02 4.648044705390930176e-01 1.615360230207443237e-01 -1.689354777336120605e-01 1.979463249444961548e-01 4.175335913896560669e-02 -5.239090323448181152e-02 -2.212620526552200317e-01 7.592975348234176636e-02 2.182953245937824249e-02 -3.482564985752105713e-01 7.112795114517211914e-02 -1.439548283815383911e-01 -1.694180369377136230e-01 -1.573554240167140961e-02 -2.694922387599945068e-01 6.705517321825027466e-02
5.160469412803649902e-01 -7.802857458591461182e-02 6.283608078956604004e-02 3.452467024326324463e-01 2.489110082387924194e-02 1.391433030366897583e-01 -1.458716392517089844e-01 6.037900969386100769e-02 -2.709295973181724548e-02 3.242634981870651245e-02 -1.888436824083328247e-01 8.561930805444717407e-02 2.728934288024902344e-01 1.376174390316009521e-01 -1.483545601367950439e-01 -1.477795541286468506e-01 3.280254304409027100e-01 1.044797375798225403e-01 -9.019743651151657104e-02 2.483331412076950073e-01 -8.793289214372634888e-02 -3.153481520712375641e-03 -1.677809655666351318e-02 -1.146871671080589294e-01 4.275142401456832886e-02 1.674262285232543945e-01 2.265248447656631470e-01 4.969650506973266602e-02 -2.370713651180267334e-01 9.507837146520614624e-02 -2.598135732114315033e-02 1.358858197927474976e-01
9.845288842916488647e-02 1.045063659548759460e-01 -9.415096044540405273e-02 8.215039968490600586e-02 3.520203754305839539e-02 7.121916115283966064e-02 -3.102383017539978027e-01 9.941328316926956177e-02 -3.164861798286437988e-01 1.619332134723663330e-01 1.382820904254913330e-01 5.954035744071006775e-02 1.981971561908721924e-01 1.171164438128471375e-01 4.345762729644775391e-02 -6.090241670608520508e-02 4.419771134853363037e-01 1.868548244237899780e-01 3.790497034788131714e-02 2.126547545194625854e-01 1.381043195724487305e-01 -2.239634543657302856e-01 1.818805634975433350e-01 1.053735390305519104e-01 2.287032604217529297e-01 -8.553187549114227295e-02 1.345962751656770706e-02 2.801605165004730225e-01 -2.894445359706878662e-01 1.668838262557983398e-01 2.439332753419876099e-02 -5.321692675352096558e-02
2.736064493656158447e-01 2.189174741506576538e-01 -5.426124483346939087e-02 1.335650309920310974e-02 1.552372723817825317e-01 1.070098951458930969e-01 -6.565314531326293945e-02 1.923661306500434875e-02 1.233740672469139099e-01 5.559253096580505371e-01 2.858134172856807709e-02 1.655554920434951782e-01 2.808065414428710938e-01 7.747187465429306030e-02 -1.097287982702255249e-01 8.282176405191421509e-02 -5.912334471940994263e-02 4.407540261745452881e-01 4.425248876214027405e-02 -1.229230910539627075e-01 -2.305768243968486786e-02 -2.422477304935455322e-01 -2.968928217887878418e-02 -9.616749361157417297e-03 3.099975921213626862e-02 -1.119162291288375854e-01 9.200470522046089172e-03 2.437081001698970795e-02 -2.249444574117660522e-01 1.923371255397796631e-01 1.727583352476358414e-03 -2.879657037556171417e-02
8.980455994606018066e-02 -3.810431808233261108e-02 4.054707586765289307e-01 2.597369253635406494e-01 -9.043762087821960449e-02 1.650204062461853027e-01 -8.387517929077148438e-02 1.287452876567840576e-02 -4.764226265251636505e-03 1.707337200641632080e-01 2.594951353967189789e-02 -1.212594807147979736e-01 2.780971229076385498e-01 -1.813296526670455933e-01 -2.197920158505439758e-02 -1.212698519229888916e-01 1.371039748191833496e-01 8.346947282552719116e-02 -2.698711752891540527e-01 1.232922598719596863e-01 4.014807194471359253e-02 -2.353461384773254395e-01 -1.904943734407424927e-01 -3.604347705841064453e-01 -2.941160202026367188e-01 8.633345365524291992e-02 7.887165993452072144e-02 3.001081943511962891e-01 -3.304190188646316528e-02 -1.037531718611717224e-01 -7.936250418424606323e-02 -2.547083236277103424e-02
-2.707562781870365143e-02 -1.503357943147420883e-02 -5.489965155720710754e-02 1.671716719865798950e-01 -1.009246110916137695e-01 5.507050827145576477e-02 -1.401669830083847046e-01 -1.067673638463020325e-01 -3.813435733318328857e-01 2.003651857376098633e-01 1.175241023302078247e-01 2.796390652656555176e-01 3.889106214046478271e-01 1.074021682143211365e-01 -2.329929918050765991e-01 6.200794503092765808e-02 1.573769748210906982e-01 1.980392187833786011e-01 -2.005275189876556396e-01 -1.166414096951484680e-01 1.019205078482627869e-01 -2.128830179572105408e-02 -1.158182397484779358e-01 -7.302025705575942993e-02 -1.380578279495239258e-01 -3.309236168861389160e-01 -1.021627485752105713e-01 -3.689288347959518433e-02 -2.637232542037963867e-01 -1.426385343074798584e-01 -1.167640835046768188e-01 1.844742894172668457e-01
1.151448190212249756e-01 -3.249993920326232910e-02 1.192106828093528748e-01 -3.626685217022895813e-02 1.746308952569961548e-01 7.376095652580261230e-02 -3.265758454799652100e-01 2.145228236913681030e-01 -1.107898280024528503e-01 3.180730342864990234e-01 9.432049840688705444e-02 4.178640618920326233e-02 1.142621934413909912e-01 -3.109468817710876465e-01 -2.031274884939193726e-01 -9.161535650491714478e-02 1.340517997741699219e-01 1.081840544939041138e-01 -3.527315258979797363e-01 3.395054489374160767e-02 -2.385706603527069092e-01 -2.105030119419097900e-01 2.476376108825206757e-02 -3.575953841209411621e-01 1.897002160549163818e-01 -1.131916716694831848e-01 2.006348222494125366e-01 -8.446497470140457153e-02 9.219797700643539429e-02 -1.709458790719509125e-02 7.888042181730270386e-02 -4.361585900187492371e-02
3.895052671432495117e-01 6.540558487176895142e-02 -1.912005543708801270e-01 -9.425675868988037109e-02 -5.491445213556289673e-02 -1.577789708971977234e-02 2.098520658910274506e-02 1.424184739589691162e-01 -3.829145804047584534e-02 1.272446066141128540e-01 7.983493059873580933e-02 -1.204620450735092163e-01 -1.615813076496124268e-01 1.335871219635009766e-01 -4.939986020326614380e-02 -9.565401077270507812e-02 2.193424999713897705e-01 4.556327760219573975e-01 -1.388108879327774048e-01 9.239724278450012207e-02 8.305744081735610962e-02 -3.159210681915283203e-01 -2.191084176301956177e-01 -1.117849946022033691e-01 1.586038321256637573e-01 3.890773653984069824e-02 1.293653398752212524e-01 3.276517093181610107e-01 -2.565742842853069305e-02 2.150260210037231445e-01 -1.432094573974609375e-01 1.077073365449905396e-01
1.092222556471824646e-01 -1.139036640524864197e-01 -2.071108669042587280e-01 -6.899216771125793457e-02 -7.818141579627990723e-02 -2.177508771419525146e-01 -1.316558420658111572e-01 1.002395898103713989e-01 -1.990452557802200317e-01 3.013062477111816406e-01 2.048552930355072021e-01 2.099737524986267090e-01 -1.635335013270378113e-02 1.146900877356529236e-01 -2.948934137821197510e-01 -2.599513232707977295e-01 2.623357176780700684e-01 1.546156257390975952e-01 -1.528458744287490845e-01 -2.565062344074249268e-01 5.543534085154533386e-02 -2.354675382375717163e-01 -2.972433567047119141e-01 -2.010594308376312256e-01 -1.520615187473595142e-03 4.864256456494331360e-02 -1.178907677531242371e-01 -6.400952488183975220e-02 -1.370433866977691650e-01 -8.635073900222778320e-02 -1.965105086565017700e-01 8.785221725702285767e-02
2.398855090141296387e-01 1.230222266167402267e-02 -5.673064664006233215e-02 2.258247882127761841e-01 3.520025312900543213e-02 -3.444191068410873413e-02 -1.081533357501029968e-01 -6.239715218544006348e-02 5.360468104481697083e-02 8.119851350784301758e-03 -3.549045324325561523e-01 -1.183493360877037048e-01 2.185734361410140991e-02 9.295800328254699707e-02 1.909520663321018219e-02 -1.820887178182601929e-01 2.816564738750457764e-01 1.501896828413009644e-01 -1.726770699024200439e-01 8.740895241498947144e-02 -1.091823279857635498e-01 -4.816054701805114746e-01 6.141961365938186646e-02 -3.889472782611846924e-01 1.072254776954650879e-01 -2.781338803470134735e-02 -9.661470353603363037e-02 2.484435290098190308e-01 -6.008310243487358093e-02 3.637817874550819397e-02 -1.770667284727096558e-01 1.632546037435531616e-01
3.265941739082336426e-01 -1.223850026726722717e-01 -2.640205807983875275e-02 2.099714055657386780e-02 -1.835162192583084106e-01 1.001076772809028625e-02 -2.566511332988739014e-01 2.869356572628021240e-01 -1.468874961137771606e-01 2.285335212945938110e-01 -7.004295289516448975e-02 -8.873999118804931641e-02 2.898932620882987976e-02 1.450178474187850952e-01 -2.401938438415527344e-01 2.640484273433685303e-01 -4.646980762481689453e-02 2.092971950769424438e-01 -2.691736221313476562e-01 -2.049505710601806641e-01 3.558855354785919189e-01 -1.473715007305145264e-01 -1.853341013193130493e-01 -5.662188678979873657e-02 1.039747223258018494e-01 1.893066018819808960e-01 -1.140853464603424072e-01 1.388456374406814575e-01 -1.321854591369628906e-01 3.890625387430191040e-02 -6.595753133296966553e-02 -1.036369800567626953e-01
1.394149214029312134e-01 -1.078356280922889709e-01 2.987589538097381592e-01 5.329846590757369995e-02 -3.904339671134948730e-02 -1.237418130040168762e-01 -1.176965162158012390e-01 1.406536847352981567e-01 -1.298510842025279999e-02 2.083719372749328613e-01 1.898571848869323730e-01 1.164285931736230850e-02 4.350579380989074707e-01 -5.388259887695312500e-03 -3.045313656330108643e-01 5.728738382458686829e-02 8.331720717251300812e-03 3.252858519554138184e-01 -1.927401274442672729e-01 1.831078827381134033e-01 2.392799109220504761e-01 -1.461708359420299530e-02 -2.537091970443725586e-01 1.209197714924812317e-01 -1.519675105810165405e-01 1.927752196788787842e-01 -4.892598465085029602e-02 -1.727425009012222290e-01 -9.181401133537292480e-02 -5.493199452757835388e-02 -1.065658256411552429e-01 -1.815512180328369141e-01
4.145292639732360840e-01 1.733142882585525513e-01 -7.089900225400924683e-02 3.389704525470733643e-01 2.097532711923122406e-02 -4.104269295930862427e-02 -1.716726720333099365e-01 9.437073022127151489e-02 -5.658368393778800964e-02 6.807459890842437744e-02 8.720678091049194336e-02 2.490788400173187256e-01 3.181708604097366333e-02 -5.962361115962266922e-03 5.345274507999420166e-02 -1.706124097108840942e-01 1.525427401065826416e-01 -1.833241581916809082e-01 -2.532480955123901367e-01 1.989161223173141479e-01 2.433842569589614868e-01 -2.726126015186309814e-01 3.726213797926902771e-02 -2.534352838993072510e-01 7.510767132043838501e-02 3.708430007100105286e-02 -1.685102581977844238e-01 -1.835123449563980103e-02 -4.044883698225021362e-02 2.313244640827178955e-01 -7.496762275695800781e-02 2.663391828536987305e-01
8.908913284540176392e-02 8.336705714464187622e-02 -3.280353918671607971e-02 8.724033087491989136e-02 2.076791971921920776e-01 7.489873468875885010e-02 1.776555776596069336e-01 1.242687478661537170e-01 -1.381190959364175797e-04 3.300010263919830322e-01 1.095539033412933350e-01 2.526722848415374756e-01 -1.453853696584701538e-01 1.576828211545944214e-01 -6.526672840118408203e-02 1.644147336483001709e-01 6.258898228406906128e-02 2.879425138235092163e-02 -3.513054549694061279e-01 3.171773254871368408e-01 8.817192912101745605e-02 -1.519227623939514160e-01 -2.427784055471420288e-01 -2.538739442825317383e-01 1.429058611392974854e-01 1.803245022892951965e-02 -1.185991242527961731e-02 3.363960981369018555e-01 -3.146026134490966797e-01 1.391155552119016647e-02 3.001087345182895660e-03 4.902599751949310303e-02
8.223120868206024170e-02 -3.246594667434692383e-01 -8.652310818433761597e-02 1.287407726049423218e-01 -1.371426880359649658e-01 -7.650306075811386108e-02 -2.397656291723251343e-01 1.297401189804077148e-01 -3.092712461948394775e-01 2.061756104230880737e-01 -5.013135448098182678e-02 1.105190515518188477e-01 5.769103020429611206e-02 8.012800663709640503e-02 1.822688058018684387e-02 6.494884844869375229e-03 2.639430463314056396e-01 1.938110440969467163e-01 -2.909279763698577881e-01 -1.462662518024444580e-01 -1.832530945539474487e-01 -1.245335042476654053e-01 5.482604727149009705e-03 -3.452521562576293945e-02 1.736453920602798462e-01 -6.549636833369731903e-03 -1.637858450412750244e-01 -2.464232407510280609e-02 -3.776588737964630127e-01 -3.067696988582611084e-01 -2.011701464653015137e-01 5.813256651163101196e-02
-2.972910925745964050e-02 -6.594739109277725220e-02 1.407902538776397705e-01 6.790801137685775757e-02 -1.747898608446121216e-01 -8.320101350545883179e-02 -1.299803107976913452e-01 4.207239449024200439e-01 6.704840064048767090e-02 1.915837526321411133e-01 2.067237794399261475e-01 1.601177752017974854e-01 2.202346771955490112e-01 1.754794865846633911e-01 -2.458857446908950806e-01 -1.297814249992370605e-01 7.614903151988983154e-02 1.418538689613342285e-01 -2.304296940565109253e-01 2.689692676067352295e-01 -1.652789413928985596e-01 -4.840164184570312500e-01 1.370271593332290649e-01 9.920946508646011353e-02 -1.323874294757843018e-02 -5.870086140930652618e-03 3.189203888177871704e-02 -4.192993789911270142e-02 -1.183411031961441040e-01 -5.928782280534505844e-03 1.072830259799957275e-01 5.175887793302536011e-02
1.383459419012069702e-01 -8.979504555463790894e-02 4.724424332380294800e-02 -6.949363648891448975e-02 1.209865808486938477e-01 5.309650301933288574e-02 -1.368746012449264526e-01 -6.298556178808212280e-02 1.071328446269035339e-01 3.951922357082366943e-01 -4.436933994293212891e-02 1.270557641983032227e-01 1.690854579210281372e-01 1.269072480499744415e-02 -1.779541559517383575e-02 -2.765990048646926880e-02 3.688543140888214111e-01 1.336630731821060181e-01 -6.521809101104736328e-02 -3.232730031013488770e-01 4.925822373479604721e-03 -3.117080330848693848e-01 -4.975843131542205811e-01 -7.286906242370605469e-02 7.772619277238845825e-02 1.249709725379943848e-01 1.521043330430984497e-01 8.033698797225952148e-02 9.278020262718200684e-02 -1.337677240371704102e-02 1.890358626842498779e-01 -3.799146041274070740e-02
4.024327099323272705e-01 -1.085544377565383911e-01 -5.290643870830535889e-02 1.757304519414901733e-01 -5.099900439381599426e-02 2.022310197353363037e-01 6.201380118727684021e-02 8.807606250047683716e-02 1.209047213196754456e-01 2.186335474252700806e-01 1.111435368657112122e-01 1.598977297544479370e-01 3.328994810581207275e-01 1.110420469194650650e-02 6.704765558242797852e-02 -1.185764968395233154e-01 -1.243288861587643623e-04 2.158295512199401855e-01 -1.571990996599197388e-01 -6.395658850669860840e-02 2.335139364004135132e-01 -1.199176255613565445e-02 -4.103671312332153320e-01 5.336537957191467285e-02 2.617176473140716553e-01 -1.504427641630172729e-01 -6.348245777189731598e-03 -1.393666416406631470e-01 2.891965210437774658e-01 9.113916009664535522e-02 -2.032806724309921265e-02 -5.821953713893890381e-02
8.281973190605640411e-03 -3.651655465364456177e-02 -9.084215015172958374e-02 1.171770244836807251e-01 -5.468213185667991638e-02 1.831991821527481079e-01 -2.059393823146820068e-01 -9.121137112379074097e-02 7.911005616188049316e-02 2.263262718915939331e-01 6.267467141151428223e-02 2.333601005375385284e-02 3.294911980628967285e-01 1.671077683568000793e-02 -1.363861560821533203e-01 1.661573797464370728e-01 1.332408338785171509e-01 7.668341696262359619e-02 -2.209006845951080322e-01 3.669115006923675537e-01 3.864199668169021606e-02 -2.216353714466094971e-01 -3.345402479171752930e-01 -6.302355229854583740e-02 -3.612833917140960693e-01 -1.549528795294463634e-03 7.152604311704635620e-02 2.527922391891479492e-02 -7.801527529954910278e-02 2.711302042007446289e-02 -1.447126269340515137e-01 -3.670411407947540283e-01
1.529937237501144409e-02 -2.829959094524383545e-01 2.098794281482696533e-01 1.205849871039390564e-01 -5.271112918853759766e-02 2.453349381685256958e-01 -7.759618014097213745e-02 -9.219929575920104980e-02 1.053730864077806473e-02 1.259682178497314453e-01 2.743955701589584351e-02 -8.629480004310607910e-02 3.002765178680419922e-01 -5.418129265308380127e-02 1.877849549055099487e-02 -7.918705791234970093e-02 1.862064450979232788e-01 7.239370048046112061e-02 -3.333522975444793701e-01 4.825209453701972961e-02 1.402173638343811035e-01 -2.597492039203643799e-01 -1.858875714242458344e-02 -3.218241930007934570e-01 -2.461712248623371124e-02 -2.163707166910171509e-01 -4.677744954824447632e-02 2.437168508768081665e-01 1.822726279497146606e-01 -1.540892422199249268e-01 -3.863874673843383789e-01 -3.599816700443625450e-03
1.102762073278427124e-01 -4.174362868070602417e-02 -1.462495476007461548e-01 2.920656204223632812e-01 -1.543429791927337646e-01 3.880218043923377991e-02 1.071421131491661072e-01 -5.362821370363235474e-02 -2.164451926946640015e-01 1.451710313558578491e-01 -3.220921158790588379e-01 -5.352935940027236938e-02 2.732096612453460693e-01 1.092729344964027405e-01 -2.994555421173572540e-02 -3.064222931861877441e-01 1.475673466920852661e-01 1.158463396131992340e-02 -3.446818292140960693e-01 1.538294106721878052e-01 1.109305322170257568e-01 -2.190766483545303345e-01 -3.786723911762237549e-01 -8.132497221231460571e-02 1.368409395217895508e-01 -2.187132090330123901e-01 2.891186811029911041e-02 -4.498670995235443115e-02 -4.605671018362045288e-02 1.587214469909667969e-01 -1.049473360180854797e-01 -3.716114908456802368e-02
2.196515053510665894e-01 -1.689642518758773804e-01 -1.120587140321731567e-01 -1.008522287011146545e-01 -1.299390941858291626e-01 1.593271791934967041e-01 1.859607249498367310e-01 -9.299206733703613281e-02 -7.079879194498062134e-02 1.853275150060653687e-01 7.931856811046600342e-02 1.401515156030654907e-01 1.082934439182281494e-01 2.393055707216262817e-02 -1.683451421558856964e-02 2.242409437894821167e-01 7.688814401626586914e-02 -1.715850383043289185e-01 -3.101494014263153076e-01 3.636165559291839600e-01 -3.211856633424758911e-02 -3.668147027492523193e-01 -2.111083716154098511e-01 6.757176667451858521e-02 1.907275766134262085e-01 -2.616537213325500488e-01 -5.336449295282363892e-02 1.315067112445831299e-01 -2.909853458404541016e-01 -1.019516512751579285e-01 -1.114046275615692139e-01 -7.667022943496704102e-02
2.517267465591430664e-01 -2.261339724063873291e-01 1.334903389215469360e-01 -1.958391964435577393e-01 3.676374629139900208e-02 4.518252238631248474e-02 -1.022609602659940720e-02 -2.244187518954277039e-03 4.776083678007125854e-02 1.402801275253295898e-01 -5.712560564279556274e-02 -9.312611073255538940e-02 -7.675411552190780640e-02 2.189243733882904053e-01 -8.131125569343566895e-02 -2.596024572849273682e-01 1.322511136531829834e-01 2.022915184497833252e-01 -1.138424947857856750e-01 1.598780751228332520e-01 -2.694278769195079803e-02 -3.579446971416473389e-01 -9.678137302398681641e-02 -3.501081764698028564e-01 2.842564880847930908e-01 -3.585695326328277588e-01 1.899776309728622437e-01 3.147897124290466309e-02 -1.229537874460220337e-01 -7.386973500251770020e-02 -9.332288056612014771e-02 1.750326901674270630e-01
1.088207587599754333e-01 -2.050136774778366089e-01 1.972339004278182983e-01 2.730531394481658936e-01 -2.775599807500839233e-02 1.566812954843044281e-02 -1.257944852113723755e-01 1.273358315229415894e-01 1.291611045598983765e-01 1.674896478652954102e-01 -4.859526455402374268e-02 2.456278353929519653e-01 2.352378815412521362e-01 2.047271430492401123e-01 -1.136884689331054688e-01 -1.431537270545959473e-01 -1.069000661373138428e-01 -6.134073063731193542e-02 -1.331913769245147705e-01 -1.259515583515167236e-01 1.006895527243614197e-01 -5.705981850624084473e-01 4.939354956150054932e-02 -2.144707590341567993e-01 1.869879066944122314e-01 -1.487756893038749695e-02 2.413922920823097229e-02 2.174645364284515381e-01 1.441017817705869675e-02 5.472788587212562561e-02 9.854127466678619385e-02 1.805302053689956665e-01
3.541666865348815918e-01 -8.190818876028060913e-02 -2.398856282234191895e-01 -1.522091925144195557e-01 -7.147114723920822144e-02 -1.249806061387062073e-01 -3.334354162216186523e-01 -2.311736047267913818e-01 -7.288743741810321808e-03 -1.221538614481687546e-02 2.827336452901363373e-02 8.289325237274169922e-02 1.184724196791648865e-01 8.472812362015247345e-03 -1.164736673235893250e-01 -7.520039379596710205e-02 2.423312962055206299e-01 5.332093685865402222e-02 -4.049376249313354492e-01 -1.812673062086105347e-01 2.022002637386322021e-01 -3.299289941787719727e-01 -1.252522468566894531e-01 -3.270543739199638367e-02 2.394686490297317505e-01 9.892176836729049683e-02 -2.128469571471214294e-02 6.802200525999069214e-02 -1.672284901142120361e-01 -1.253293305635452271e-01 -7.094099372625350952e-02 -1.215808913111686707e-01
3.032945692539215088e-01 9.283769875764846802e-02 1.316774040460586548e-01 -7.666293531656265259e-02 2.819274365901947021e-01 4.234533011913299561e-02 2.869676351547241211e-01 1.104949265718460083e-01 -1.227222010493278503e-01 1.032554507255554199e-01 2.094451487064361572e-01 1.943425983190536499e-01 1.475918740034103394e-01 3.193291276693344116e-02 -2.555463314056396484e-01 -8.321390300989151001e-02 1.380908340215682983e-01 2.152322605252265930e-02 -1.686874032020568848e-01 3.807719349861145020e-01 -5.066351592540740967e-02 -3.257315158843994141e-01 -7.233449816703796387e-02 -6.997977942228317261e-02 7.637261599302291870e-02 -2.479781210422515869e-02 1.834309399127960205e-01 9.856863319873809814e-02 -2.766608297824859619e-01 -7.358099520206451416e-02 -2.306541800498962402e-01 -3.481338545680046082e-02
1.639598160982131958e-01 -2.527009844779968262e-01 9.824054688215255737e-02 5.215001106262207031e-01 6.550990790128707886e-02 -1.011974141001701355e-01 -9.202627092599868774e-02 1.573004871606826782e-01 9.614437073469161987e-02 1.581875681877136230e-01 -9.864672273397445679e-02 -1.528492569923400879e-01 1.226198673248291016e-01 -9.814180433750152588e-02 -1.469209194183349609e-01 3.606944531202316284e-02 2.569975852966308594e-01 8.770208060741424561e-02 -8.063567429780960083e-02 1.168077364563941956e-01 2.030937001109123230e-02 -1.162461936473846436e-01 -1.979707032442092896e-01 -1.777885407209396362e-01 1.057983040809631348e-01 2.679497897624969482e-01 1.119501218199729919e-01 1.786248981952667236e-01 -3.361711651086807251e-02 -1.205261945724487305e-01 -3.782699406147003174e-01 -1.408581528812646866e-02
3.502418696880340576e-01 2.068173736333847046e-01 -1.586692482233047485e-01 3.578603640198707581e-02 -1.457989681512117386e-03 -4.867760464549064636e-02 1.348369717597961426e-01 1.147694289684295654e-01 -6.845203042030334473e-02 2.475513964891433716e-01 -2.130671404302120209e-02 -2.573060430586338043e-02 2.915743589401245117e-01 -1.684149354696273804e-02 9.840382635593414307e-02 2.723449468612670898e-02 1.696821451187133789e-01 2.014447897672653198e-01 -2.940890192985534668e-01 -2.694110274314880371e-01 -1.534285694360733032e-01 -4.798792600631713867e-01 5.371471121907234192e-02 -7.471452653408050537e-02 -8.068425953388214111e-02 1.128052845597267151e-01 -4.478835966438055038e-03 -1.442413628101348877e-01 -2.570742368698120117e-01 1.828716695308685303e-02 4.647815972566604614e-02 -1.104144752025604248e-01
-5.618254654109477997e-03 -4.188459515571594238e-01 4.567612335085868835e-02 2.682245671749114990e-01 5.769018828868865967e-02 -1.503732055425643921e-01 -4.427262768149375916e-02 -7.159698009490966797e-02 -1.684465259313583374e-01 1.305088400840759277e-01 1.532689761370420456e-02 1.570099294185638428e-01 3.485672771930694580e-01 6.515432894229888916e-02 -5.694154277443885803e-02 1.546492706984281540e-02 3.675131797790527344e-01 2.188525050878524780e-01 -9.391515702009201050e-02 -4.075203835964202881e-02 6.522446870803833008e-02 -2.292874604463577271e-01 -2.677440643310546875e-01 1.686627566814422607e-01 -1.421002857387065887e-02 -2.342171967029571533e-01 -1.418648809194564819e-01 -1.482781767845153809e-01 2.627483569085597992e-02 -2.236753702163696289e-02 -2.545984089374542236e-01 6.612649559974670410e-02
2.658200636506080627e-02 -3.416126966476440430e-01 -9.207921475172042847e-02 6.650342792272567749e-02 6.691168993711471558e-02 3.470948934555053711e-01 -3.261417448520660400e-01 3.981599584221839905e-02 2.151914313435554504e-02 -1.046828776597976685e-01 2.086873054504394531e-01 1.176368445158004761e-01 3.129239426925778389e-03 -1.290996819734573364e-01 1.011477690190076828e-02 -6.484781950712203979e-02 2.158723622560501099e-01 1.661206781864166260e-01 -7.405803352594375610e-02 1.901063024997711182e-01 5.349402129650115967e-02 -2.389840185642242432e-01 -2.244723290205001831e-01 -4.575745761394500732e-01 8.335746824741363525e-02 -9.363102912902832031e-02 1.053982153534889221e-01 2.125844955444335938e-01 5.697538331151008606e-02 -5.272980313748121262e-03 -1.443313956260681152e-01 -1.237405166029930115e-01
3.867651522159576416e-01 -2.252441644668579102e-01 4.729227721691131592e-02 -6.247660890221595764e-02 -9.206312149763107300e-02 6.426566094160079956e-02 5.604277551174163818e-02 -9.234248101711273193e-02 3.611584007740020752e-02 1.964194923639297485e-01 -3.879301622509956360e-02 3.833030760288238525e-01 1.263896971940994263e-01 9.465115517377853394e-02 -2.454612636938691139e-03 1.891471911221742630e-03 -2.046799100935459137e-02 2.454514652490615845e-01 1.891413331031799316e-02 -5.382669717073440552e-02 -1.010284125804901123e-01 -4.130592048168182373e-01 -2.096280753612518311e-01 -1.604884117841720581e-01 1.221696287393569946e-01 -8.444720506668090820e-02 3.437973558902740479e-01 6.517869234085083008e-02 -3.018465340137481689e-01 -6.714460253715515137e-02 2.844424173235893250e-02 2.518691681325435638e-02
4.027437791228294373e-02 -3.391014039516448975e-01 1.641001254320144653e-01 2.125234603881835938e-01 1.559928953647613525e-01 4.386622458696365356e-02 3.532218188047409058e-02 -1.312147527933120728e-01 6.828114390373229980e-02 4.230506122112274170e-01 -6.344305723905563354e-02 8.059331774711608887e-02 7.173681259155273438e-02 3.585145343095064163e-03 -9.779751300811767578e-02 -5.022675544023513794e-02 -8.807799220085144043e-02 3.746233284473419189e-01 -3.152506649494171143e-01 2.690359354019165039e-01 2.485075294971466064e-01 -1.549652069807052612e-01 -8.896989747881889343e-03 -1.703935861587524414e-01 -1.359933316707611084e-01 6.612750887870788574e-02 2.448212727904319763e-02 2.008706629276275635e-01 -1.264462023973464966e-01 -1.688783615827560425e-01 -8.043190836906433105e-02 -7.502809911966323853e-02
2.354829907417297363e-01 -7.102395594120025635e-02 2.090804129838943481e-01 2.410070151090621948e-01 -1.426206082105636597e-01 4.330769926309585571e-02 2.027459442615509033e-01 1.389055699110031128e-01 -4.960851371288299561e-02 5.943535361438989639e-03 2.643908560276031494e-02 -5.544816702604293823e-02 9.968557208776473999e-02 -1.310751494020223618e-02 -3.053696751594543457e-01 7.271275669336318970e-02 1.253164857625961304e-01 1.582334488630294800e-01 -2.688866853713989258e-01 1.137637197971343994e-01 -4.267535358667373657e-02 -2.633485198020935059e-01 -4.308313429355621338e-01 -2.996084094047546387e-01 1.751212626695632935e-01 -1.338535696268081665e-01 1.029787510633468628e-01 -1.177734434604644775e-01 1.926022171974182129e-01 -2.195957303047180176e-01 9.280568361282348633e-02 -2.533555589616298676e-02
-1.113811694085597992e-02 -1.971427649259567261e-01 -1.584672778844833374e-01 -2.413204908370971680e-01 -1.227151528000831604e-01 2.754917442798614502e-01 -2.874285578727722168e-01 8.863763511180877686e-02 -1.210983544588088989e-01 4.004718959331512451e-01 -6.529861688613891602e-02 1.840646117925643921e-01 9.319397062063217163e-02 5.601407960057258606e-02 -1.377894282341003418e-01 -1.991211324930191040e-01 2.607067227363586426e-01 2.211331576108932495e-01 6.912112236022949219e-02 -1.125044561922550201e-02 4.004113003611564636e-02 -5.691459774971008301e-02 5.775776132941246033e-02 -2.130886912345886230e-01 6.850277632474899292e-02 -1.884095370769500732e-01 4.471058025956153870e-02 -1.118568331003189087e-01 -8.624442666769027710e-02 5.221932381391525269e-02 -3.762023150920867920e-01 -1.756137013435363770e-01
2.564648091793060303e-01 -1.874191462993621826e-01 7.788927853107452393e-02 6.569911539554595947e-02 -2.759748995304107666e-01 8.452314138412475586e-02 -8.011760562658309937e-02 1.752248220145702362e-02 6.544025987386703491e-02 3.946142792701721191e-01 -1.645275950431823730e-01 9.462691843509674072e-02 3.715512752532958984e-01 -3.129894435405731201e-01 -4.734434559941291809e-02 -1.645351201295852661e-01 7.364800572395324707e-02 6.354510039091110229e-02 -1.571150422096252441e-01 1.459779590368270874e-01 6.804484128952026367e-02 -7.999565452337265015e-02 -1.854536682367324829e-01 2.078447639942169189e-01 2.043714672327041626e-01 -1.462678052484989166e-02 -1.695640087127685547e-01 -2.103410474956035614e-02 -2.049459889531135559e-02 3.423449099063873291e-01 -4.913609847426414490e-02 4.520075395703315735e-02
2.599978148937225342e-01 -9.645444899797439575e-02 1.503069400787353516e-01 6.859449297189712524e-02 3.324386849999427795e-02 4.746546596288681030e-02 -1.273504495620727539e-01 -1.945612430572509766e-01 -1.342122163623571396e-02 2.022105753421783447e-01 1.949642449617385864e-01 -6.908827275037765503e-02 3.454118072986602783e-01 -2.195214182138442993e-01 -1.472951769828796387e-01 -1.248605176806449890e-01 1.743350774049758911e-01 1.652077287435531616e-01 -2.098405361175537109e-01 1.813528835773468018e-01 1.876998990774154663e-01 -1.528806686401367188e-01 -1.298114005476236343e-02 -1.520110368728637695e-01 9.406052529811859131e-02 -1.931438297033309937e-01 -2.028530836105346680e-02 1.099623218178749084e-01 2.952044904232025146e-01 -1.957852095365524292e-01 -3.841972351074218750e-01 -3.877289220690727234e-02
1.523609608411788940e-01 -3.474846482276916504e-01 -1.398984938859939575e-01 -7.934435456991195679e-02 1.578829437494277954e-02 1.402192190289497375e-02 6.688270717859268188e-02 1.357706338167190552e-01 -3.463135361671447754e-01 2.093253135681152344e-01 4.785722494125366211e-02 5.343031138181686401e-03 2.159124314785003662e-01 1.996740400791168213e-01 -1.235456615686416626e-01 -1.443510055541992188e-01 1.416208744049072266e-01 -2.297730557620525360e-02 -4.204673171043395996e-01 -3.156697144731879234e-03 1.212395802140235901e-01 -1.346251815557479858e-01 -1.665520220994949341e-01 -9.254524111747741699e-02 -2.095775306224822998e-01 1.319102197885513306e-01 -8.879188448190689087e-02 -1.588496416807174683e-01 -9.345291554927825928e-02 -6.845993548631668091e-02 -3.644983768463134766e-01 1.045427098870277405e-01
9.825250506401062012e-02 1.823466122150421143e-01 3.793894499540328979e-02 2.605063021183013916e-01 -1.001161616295576096e-02 -7.745532784610986710e-03 -2.200895249843597412e-01 -1.703010201454162598e-01 -2.751275599002838135e-01 1.959677040576934814e-01 1.030245423316955566e-01 2.896822094917297363e-01 1.923924386501312256e-01 2.200462371110916138e-01 -1.804310269653797150e-02 -5.651490017771720886e-02 2.562041282653808594e-01 -3.158055245876312256e-02 -3.095814585685729980e-01 7.408622652292251587e-02 1.687638759613037109e-01 -1.769461631774902344e-01 1.697445660829544067e-02 3.030109032988548279e-02 1.243489757180213928e-01 -6.633871048688888550e-02 5.608217045664787292e-02 -1.100684888660907745e-02 -3.243488073348999023e-02 3.166856169700622559e-01 -6.911898404359817505e-02 3.929305076599121094e-01
1.978418380022048950e-01 -1.241014152765274048e-01 1.288435459136962891e-01 -7.735724747180938721e-02 -8.165687322616577148e-02 -5.714916810393333435e-02 -1.930898874998092651e-01 2.626753747463226318e-01 2.101905494928359985e-01 7.803636789321899414e-02 2.804671227931976318e-02 8.953077346086502075e-02 1.614485681056976318e-01 -1.711000502109527588e-01 -2.525320351123809814e-01 1.371527761220932007e-01 1.832184046506881714e-01 3.937007486820220947e-01 -1.373647302389144897e-01 2.523884475231170654e-01 -2.556547522544860840e-02 -6.640997529029846191e-02 -1.002485081553459167e-01 -1.175639182329177856e-01 4.312906265258789062e-01 -3.993983939290046692e-02 5.263322964310646057e-02 -2.285588681697845459e-01 -4.239074513316154480e-02 -9.768648445606231689e-02 -1.070138514041900635e-01 -2.101891040802001953e-01
-5.833282321691513062e-02 -8.766984194517135620e-02 -6.906306743621826172e-02 2.477339804172515869e-01 -3.235392645001411438e-02 1.796961873769760132e-01 -1.411134749650955200e-01 -1.890791058540344238e-01 4.935597628355026245e-02 5.049632191658020020e-01 -6.042368710041046143e-03 1.869054287672042847e-01 1.357023119926452637e-01 -9.411764144897460938e-02 1.217088550329208374e-01 -5.023312196135520935e-02 1.649314761161804199e-01 4.592727124691009521e-02 -7.226336002349853516e-02 3.482044488191604614e-02 -7.121595740318298340e-02 -4.915839731693267822e-01 -5.293579306453466415e-03 1.697264164686203003e-01 9.265371412038803101e-02 5.064580962061882019e-02 2.903221175074577332e-02 -4.577361792325973511e-02 -3.313764929771423340e-01 -1.478344500064849854e-01 -1.125568673014640808e-01 1.644211113452911377e-01
2.023590952157974243e-01 -6.085275858640670776e-02 -1.257809400558471680e-01 -1.726935990154743195e-02 -1.659233123064041138e-02 1.100982129573822021e-01 1.301669925451278687e-01 -2.238499373197555542e-01 1.148217990994453430e-01 1.964507848024368286e-01 -1.226006969809532166e-01 2.647878825664520264e-01 4.260279834270477295e-01 1.369968801736831665e-01 5.202568718232214451e-04 2.203631214797496796e-02 4.639978520572185516e-03 2.809120118618011475e-01 -9.218767285346984863e-02 -2.276532202959060669e-01 -1.496533006429672241e-01 -3.435940444469451904e-01 -1.169481128454208374e-01 -1.145695149898529053e-01 2.345354557037353516e-01 -5.335186421871185303e-02 -5.398554354906082153e-02 -2.381656765937805176e-01 -1.472894996404647827e-01 3.763271495699882507e-03 -2.731966972351074219e-01 -4.190559685230255127e-02
2.212271988391876221e-01 -3.445971608161926270e-01 7.430227939039468765e-03 1.099124848842620850e-01 -1.455700844526290894e-01 -1.811022311449050903e-01 -3.054929152131080627e-02 1.134378165006637573e-01 -2.858281135559082031e-01 1.307896077632904053e-01 -7.272300869226455688e-02 2.633207291364669800e-02 5.171508714556694031e-02 9.274082630872726440e-02 -1.791602969169616699e-01 9.593088924884796143e-02 2.046729624271392822e-01 1.146678626537322998e-01 -2.136096507310867310e-01 -1.820808351039886475e-01 5.041796714067459106e-02 -3.257484734058380127e-01 -4.025946930050849915e-02 -1.355197578668594360e-01 1.043017581105232239e-01 -2.574280202388763428e-01 -2.379456013441085815e-01 -8.880722522735595703e-02 -4.896346479654312134e-02 -3.400138914585113525e-01 -7.950062304735183716e-02 2.580317556858062744e-01
1.792589128017425537e-01 -2.936778068542480469e-01 2.437359886243939400e-03 -1.260271966457366943e-01 1.368350908160209656e-02 -2.913472056388854980e-01 3.487997129559516907e-02 1.445230990648269653e-01 -8.710086345672607422e-02 1.889393031597137451e-01 2.216363884508609772e-02 1.365086883306503296e-01 -1.179045215249061584e-01 1.077113300561904907e-01 -1.182046607136726379e-01 3.623438253998756409e-02 6.672245264053344727e-02 1.651854068040847778e-01 -4.427354037761688232e-01 2.343116104602813721e-01 6.922543048858642578e-02 -2.422373294830322266e-01 2.094275504350662231e-02 -1.221860721707344055e-01 2.511642873287200928e-01 -2.179366052150726318e-01 2.315203696489334106e-01 6.526539474725723267e-02 -3.934792184736579657e-04 6.293757259845733643e-02 -2.907296419143676758e-01 1.921925097703933716e-01
4.267401695251464844e-01 -1.624720543622970581e-01 -1.232595816254615784e-01 -1.344044208526611328e-01 -7.809852808713912964e-02 1.314201802015304565e-01 1.663135290145874023e-01 5.982583970762789249e-04 -2.533401735126972198e-02 5.143932700157165527e-01 8.019422739744186401e-02 -7.513800263404846191e-02 9.286267310380935669e-02 2.289133220911026001e-01 1.617259383201599121e-01 -4.808077961206436157e-02 2.638307511806488037e-01 2.795912027359008789e-01 -1.473423093557357788e-01 2.317674271762371063e-02 4.245550930500030518e-02 -7.813620031811296940e-04 -3.406066596508026123e-01 -5.628624558448791504e-02 3.040638985112309456e-03 -8.899350464344024658e-02 -8.786264806985855103e-03 2.533044025767594576e-04 -7.113301008939743042e-02 8.765596896409988403e-02 1.660529375076293945e-01 3.261869028210639954e-02
2.775738537311553955e-01 -1.030819788575172424e-01 1.063851863145828247e-01 1.840484701097011566e-02 -2.116782516241073608e-01 3.144688531756401062e-02 -7.456608861684799194e-02 1.396619081497192383e-01 -1.317010372877120972e-01 1.680235117673873901e-01 -1.960651725530624390e-01 -1.521348580718040466e-02 3.414017856121063232e-01 -1.225630044937133789e-01 -2.692174911499023438e-01 -3.626532852649688721e-01 -1.262232214212417603e-01 2.487512230873107910e-01 -1.484475433826446533e-01 2.059740424156188965e-01 1.422877609729766846e-01 -9.151372313499450684e-02 -1.224908903241157532e-01 -1.402932219207286835e-03 1.909849047660827637e-01 -1.172244846820831299e-01 -2.303386628627777100e-01 -2.117784926667809486e-03 -1.351081579923629761e-01 2.125247269868850708e-01 -1.421374976634979248e-01 -1.928376257419586182e-01
2.644836306571960449e-01 -1.363229155540466309e-01 2.708237767219543457e-01 2.335146665573120117e-01 -6.010066717863082886e-02 -2.292358875274658203e-01 -1.187655776739120483e-01 -2.254524976015090942e-01 -9.599596261978149414e-02 3.315505385398864746e-01 1.510030478239059448e-01 4.055463150143623352e-02 2.985420823097229004e-01 1.172856707125902176e-02 1.486822366714477539e-01 1.433378178626298904e-02 1.103263497352600098e-01 -1.994427107274532318e-02 -2.041735798120498657e-01 1.815135329961776733e-01 7.772250473499298096e-02 -4.759571328759193420e-02 -1.763980090618133545e-01 -1.345456391572952271e-01 -5.329825729131698608e-02 -2.456389516592025757e-01 -1.853725165128707886e-01 1.251659989356994629e-01 1.270628347992897034e-02 -1.696705222129821777e-01 -2.310086041688919067e-01 -2.589946687221527100e-01
4.669753015041351318e-01 8.293361216783523560e-02 -1.891635358333587646e-02 2.707831747829914093e-02 7.249695062637329102e-02 1.770529448986053467e-01 -3.655115962028503418e-01 6.537847965955734253e-02 7.872330397367477417e-02 6.782819330692291260e-02 -3.549055755138397217e-02 1.616691797971725464e-01 2.656042873859405518e-01 6.089188531041145325e-02 -1.028577089309692383e-01 -2.525807917118072510e-01 2.485335916280746460e-01 1.490451116114854813e-02 -2.124653160572052002e-01 1.881262063980102539e-01 9.668568521738052368e-02 -2.256993353366851807e-01 -1.580548286437988281e-01 -3.385978564620018005e-02 -2.256169766187667847e-01 6.609795242547988892e-02 -9.011892229318618774e-02 5.601268634200096130e-02 1.181808416731655598e-03 1.499755233526229858e-01 2.001415193080902100e-01 -2.337562441825866699e-01
1.551066040992736816e-01 2.446337342262268066e-01 2.474334836006164551e-01 1.833643466234207153e-01 8.498710393905639648e-02 1.276992559432983398e-01 -3.167957663536071777e-01 5.534354969859123230e-02 1.989884227514266968e-01 2.990718185901641846e-01 2.332755327224731445e-01 3.095718324184417725e-01 2.909282445907592773e-01 -7.075943797826766968e-02 -1.928111612796783447e-01 1.266791522502899170e-01 1.391547769308090210e-01 -4.457950126379728317e-03 -2.156703025102615356e-01 1.583898961544036865e-01 5.846942216157913208e-02 1.093768477439880371e-01 -1.404833495616912842e-01 -1.414422541856765747e-01 -4.135380312800407410e-02 8.291740715503692627e-02 2.200874127447605133e-02 1.682639122009277344e-01 -8.978191018104553223e-02 -1.779095530509948730e-01 -1.940586119890213013e-01 -1.061758399009704590e-01
2.491945773363113403e-01 -1.872114688158035278e-01 -2.454025149345397949e-01 1.280421018600463867e-01 -1.976658701896667480e-01 3.953931108117103577e-02 -1.221547424793243408e-01 -1.480142176151275635e-01 -2.831752598285675049e-01 2.358725666999816895e-01 -3.767110407352447510e-02 9.532745182514190674e-02 1.948071867227554321e-01 -1.191703155636787415e-01 1.796349883079528809e-01 5.610730499029159546e-02 3.859664499759674072e-02 8.760024793446063995e-03 -1.780266314744949341e-01 -9.973181039094924927e-02 3.894020244479179382e-02 -2.997121214866638184e-01 -9.125091135501861572e-02 -1.043946892023086548e-01 2.680673599243164062e-01 -5.075179040431976318e-02 3.158281370997428894e-02 -6.452852487564086914e-02 -1.699709445238113403e-01 -2.123972177505493164e-01 -2.555535137653350830e-01 3.770814836025238037e-01
2.058105170726776123e-01 2.624193672090768814e-03 -4.441979527473449707e-02 1.049353703856468201e-01 -1.741415858268737793e-01 -4.444762691855430603e-02 -6.922873109579086304e-02 5.694985762238502502e-02 2.569203823804855347e-02 6.981471925973892212e-02 -8.881103992462158203e-02 -1.122062876820564270e-01 3.907762095332145691e-02 -9.906275570392608643e-02 -1.723599731922149658e-01 -8.671639114618301392e-02 9.980426728725433350e-02 3.259798884391784668e-01 -1.254377663135528564e-01 1.589602828025817871e-01 7.364744693040847778e-02 -5.285946130752563477e-01 -2.245782911777496338e-01 -4.079298302531242371e-02 1.888121217489242554e-01 1.270426809787750244e-01 6.984059512615203857e-02 3.909265398979187012e-01 -7.704434543848037720e-02 2.741284370422363281e-01 -1.016501560807228088e-01 1.861858665943145752e-01
3.374710306525230408e-02 -2.225629687309265137e-01 -1.104842722415924072e-01 1.617996692657470703e-01 -6.951143592596054077e-02 -1.069806292653083801e-01 -9.700354933738708496e-02 1.982018351554870605e-01 -4.773115515708923340e-01 1.292203664779663086e-01 -9.539233148097991943e-02 3.266807794570922852e-01 1.629430204629898071e-01 -3.888522833585739136e-02 -1.224008649587631226e-01 -8.233098685741424561e-02 3.412031233310699463e-01 8.804172277450561523e-02 -1.805446147918701172e-01 1.097137704491615295e-01 8.529283851385116577e-02 3.314853087067604065e-02 -1.892228871583938599e-01 -6.078364700078964233e-02 5.170711874961853027e-02 3.829433023929595947e-02 1.135914251208305359e-01 -1.500096917152404785e-01 -2.433990538120269775e-01 -2.084333598613739014e-01 -2.448579519987106323e-01 1.301403194665908813e-01
1.320907920598983765e-01 6.294570863246917725e-02 -1.256845891475677490e-02 3.050404191017150879e-01 5.587312951683998108e-02 -2.866515517234802246e-01 -4.788499325513839722e-02 2.102275937795639038e-01 2.143497318029403687e-01 1.602965034544467926e-02 1.516665369272232056e-01 1.227261200547218323e-01 1.634979546070098877e-01 4.374294355511665344e-02 5.159221217036247253e-02 8.896497078239917755e-03 2.130933701992034912e-01 1.733108758926391602e-01 -1.843159645795822144e-01 -1.630266308784484863e-01 -1.504396796226501465e-01 -1.609117686748504639e-01 -1.457319259643554688e-01 -2.650167047977447510e-02 4.510215669870376587e-02 -4.360535368323326111e-02 1.353766173124313354e-01 5.853032693266868591e-02 -1.039020717144012451e-01 -4.285001382231712341e-02 -5.970565676689147949e-01 1.915532201528549194e-01
1.848256736993789673e-01 5.210700258612632751e-02 -1.403304189443588257e-02 1.553787440061569214e-01 -1.249485369771718979e-02 -3.164105415344238281e-01 -3.365978300571441650e-01 2.543728649616241455e-01 1.656327098608016968e-01 4.139513969421386719e-01 1.947764903306961060e-01 1.214683353900909424e-01 2.583678960800170898e-01 1.560296714305877686e-01 3.519915416836738586e-02 -2.159627676010131836e-01 7.808382809162139893e-02 3.920231759548187256e-02 -5.192651972174644470e-02 2.004630863666534424e-01 -1.001371741294860840e-01 -3.355174064636230469e-01 -4.726884886622428894e-02 -1.287787593901157379e-02 4.932076111435890198e-02 -6.629816442728042603e-02 -6.541181355714797974e-02 1.131990477442741394e-01 2.042340487241744995e-02 -1.474858820438385010e-01 -6.867825239896774292e-02 2.091103643178939819e-01
2.294664829969406128e-02 -1.645849049091339111e-01 2.683816477656364441e-03 8.608380705118179321e-02 -2.793655171990394592e-02 -1.533213108777999878e-01 -2.406393587589263916e-01 -5.513903126120567322e-02 -6.991942971944808960e-02 4.633129537105560303e-01 -2.267654091119766235e-01 1.007670164108276367e-01 7.969497144222259521e-02 3.733023405075073242e-01 8.962599188089370728e-02 -1.326823830604553223e-01 2.869905531406402588e-01 1.728152483701705933e-01 -1.839560270309448242e-01 -1.106152087450027466e-01 1.370718181133270264e-01 -2.659745812416076660e-01 9.455268830060958862e-02 -2.533450722694396973e-01 1.410180479288101196e-01 4.006206244230270386e-02 -7.043721154332160950e-03 8.401789516210556030e-02 4.114616289734840393e-02 -7.925994694232940674e-02 1.525666564702987671e-01 2.155315130949020386e-01
3.410391807556152344e-01 2.226666957139968872e-01 1.024734601378440857e-01 -1.009747385978698730e-02 -1.422512531280517578e-01 2.070131339132785797e-02 -1.705033481121063232e-01 1.577949970960617065e-01 -1.904205381870269775e-01 2.840508222579956055e-01 2.038604207336902618e-02 3.162418007850646973e-01 1.241393908858299255e-01 2.054032236337661743e-01 2.407517582178115845e-01 -2.166269123554229736e-01 2.615533173084259033e-01 2.400759160518646240e-01 -1.347090601921081543e-01 7.032262533903121948e-02 -3.343413770198822021e-02 -2.947317361831665039e-01 -2.811111323535442352e-02 -5.705224350094795227e-02 2.297061234712600708e-01 6.906872149556875229e-03 1.114916056394577026e-01 -8.502662926912307739e-02 5.938457790762186050e-03 -1.830778829753398895e-02 1.601193100214004517e-01 1.713653653860092163e-01
4.207438230514526367e-01 -2.770153246819972992e-02 2.888391539454460144e-02 1.685658544301986694e-01 -1.028808727860450745e-01 3.298628926277160645e-01 -4.031119868159294128e-02 7.088310271501541138e-02 2.172566205263137817e-01 3.487594127655029297e-01 -7.009711116552352905e-02 1.986235752701759338e-02 1.763474643230438232e-01 -1.358226686716079712e-01 -2.442128956317901611e-01 6.166874989867210388e-02 8.945057541131973267e-02 -1.212996393442153931e-01 -6.195987015962600708e-02 -1.847446113824844360e-01 -2.265186905860900879e-01 -4.090114533901214600e-01 -6.413760781288146973e-02 2.468048129230737686e-03 -5.284415557980537415e-02 4.524289630353450775e-03 3.920797724276781082e-03 5.750962533056735992e-03 7.151099294424057007e-02 1.295170467346906662e-02 -2.912032902240753174e-01 5.862269550561904907e-02
-9.611614048480987549e-02 5.142267048358917236e-02 -2.873406745493412018e-02 2.931585609912872314e-01 1.724902987480163574e-01 2.448183670639991760e-02 1.033039242029190063e-01 1.351779550313949585e-01 -1.684755831956863403e-01 1.108338218182325363e-02 -1.359091997146606445e-01 2.842555344104766846e-01 1.148534864187240601e-01 1.665821671485900879e-02 3.167394315823912621e-03 -4.220436140894889832e-02 3.739340305328369141e-01 -1.107801124453544617e-02 -3.367913663387298584e-01 3.509327024221420288e-02 7.963425666093826294e-02 -4.797377884387969971e-01 -3.770914673805236816e-02 -5.219189450144767761e-02 9.743355214595794678e-02 -2.974923551082611084e-01 2.026085108518600464e-01 1.754790730774402618e-02 -2.111937403678894043e-01 3.758763149380683899e-02 -7.800497859716415405e-02 1.109700873494148254e-01
2.645438909530639648e-01 -1.370525509119033813e-01 -1.512404978275299072e-01 6.265075504779815674e-02 -2.218490689992904663e-01 -9.941537678241729736e-02 -6.172610819339752197e-02 -3.094743192195892334e-02 -1.017630845308303833e-02 9.190640598535537720e-02 -3.551335930824279785e-01 1.278066933155059814e-01 3.883998095989227295e-01 6.013630190864205360e-04 -1.783118098974227905e-01 -2.531080842018127441e-01 1.302729994058609009e-01 7.515915483236312866e-02 -3.928803503513336182e-01 1.196550503373146057e-01 2.208686321973800659e-01 -1.008687987923622131e-01 -1.662196069955825806e-01 -1.373046915978193283e-02 1.161831393837928772e-01 -6.577708572149276733e-02 -1.573316603899002075e-01 -4.234514012932777405e-02 -2.210148572921752930e-01 1.465438306331634521e-01 -1.590107828378677368e-01 6.929699331521987915e-02
1.262330412864685059e-01 -9.497753530740737915e-02 4.796810448169708252e-02 1.918666064739227295e-01 1.599399298429489136e-01 -2.128850109875202179e-02 -2.882604598999023438e-01 2.279246449470520020e-01 6.895653158426284790e-02 4.067643582820892334e-01 3.545829355716705322e-01 9.420008957386016846e-02 1.052855178713798523e-01 1.433131545782089233e-01 -9.733392298221588135e-02 -1.303027570247650146e-01 1.951643675565719604e-01 2.506954073905944824e-01 1.402988284826278687e-01 9.642796218395233154e-02 -8.056949824094772339e-03 -3.627580404281616211e-01 -1.868496537208557129e-01 -6.232880055904388428e-02 2.229118690593168139e-04 -3.706365823745727539e-02 1.658540368080139160e-01 1.263263523578643799e-01 1.452406048774719238e-01 -2.666543237864971161e-02 -2.026216872036457062e-02 2.110218554735183716e-01
5.358135700225830078e-01 1.060395687818527222e-01 -2.472669258713722229e-02 1.754948496818542480e-01 -1.465464979410171509e-01 2.338869422674179077e-01 -2.249107211828231812e-01 1.856123954057693481e-01 8.251287043094635010e-02 5.207583308219909668e-02 8.412072062492370605e-02 1.444028913974761963e-01 2.865274250507354736e-01 1.330612301826477051e-01 -4.193418473005294800e-02 -4.205477982759475708e-02 4.304738938808441162e-01 1.193892210721969604e-02 -7.455611228942871094e-02 -9.083519876003265381e-02 1.127244532108306885e-01 1.093827560544013977e-02 -1.500643044710159302e-01 -2.268346101045608521e-01 -9.491135179996490479e-02 -1.477035135030746460e-02 2.409420311450958252e-01 -4.336577281355857849e-02 -6.109587848186492920e-02 7.407800853252410889e-02 -1.914985664188861847e-02 -5.872203409671783447e-02
2.008778899908065796e-01 -1.386836823076009750e-02 -4.731399938464164734e-02 2.475015372037887573e-01 2.125952206552028656e-02 2.474390566349029541e-01 -2.679871618747711182e-01 -4.737722501158714294e-02 1.019813194870948792e-01 5.438131690025329590e-01 1.413577944040298462e-01 1.044712811708450317e-01 6.249015778303146362e-02 1.980922967195510864e-01 7.039044052362442017e-02 -1.157137528061866760e-01 1.748493164777755737e-01 -1.696317493915557861e-01 1.945949159562587738e-02 -2.255227416753768921e-03 8.869602531194686890e-02 -3.715390861034393311e-01 4.680647701025009155e-02 -2.490041702985763550e-01 8.544205129146575928e-02 6.116544245742261410e-04 2.271454334259033203e-01 2.208974445238709450e-03 -1.618001759052276611e-01 -6.646121293306350708e-02 1.404447387903928757e-02 4.662385582923889160e-02
8.572653681039810181e-02 1.739278435707092285e-02 1.022806242108345032e-01 -1.109369024634361267e-01 -1.167901884764432907e-02 2.838213741779327393e-02 -2.812192142009735107e-01 6.645274907350540161e-02 2.601450979709625244e-01 3.309326171875000000e-01 4.823168367147445679e-02 -8.191073685884475708e-02 1.125826612114906311e-01 -3.741406276822090149e-02 -9.080734848976135254e-02 2.633871324360370636e-02 2.141672521829605103e-01 1.104448139667510986e-01 -2.188216149806976318e-01 2.287901490926742554e-01 -5.757972970604896545e-02 -1.708227545022964478e-01 -1.365804225206375122e-01 -1.551195383071899414e-01 5.121628642082214355e-01 -2.197194993495941162e-01 2.069595605134963989e-01 -2.118396013975143433e-01 -1.771256774663925171e-01 -3.606717288494110107e-02 -8.096803724765777588e-02 -6.974760442972183228e-02
-8.966021984815597534e-02 -2.081256806850433350e-01 1.536762714385986328e-01 5.814356729388237000e-02 -1.909954994916915894e-01 2.097000135108828545e-03 -4.063090682029724121e-02 -6.790577434003353119e-03 -1.651037782430648804e-01 5.968308448791503906e-02 -3.604782046750187874e-03 4.910686910152435303e-01 1.721028387546539307e-01 7.702124118804931641e-02 2.003233730792999268e-01 -1.112002730369567871e-01 -1.861705183982849121e-01 8.129259198904037476e-02 -1.279082596302032471e-01 6.378116458654403687e-02 1.206680387258529663e-01 -4.833544492721557617e-01 -1.820644289255142212e-01 -2.141301333904266357e-01 1.486371830105781555e-02 -5.991655588150024414e-02 1.991760283708572388e-01 -9.291925281286239624e-02 -2.062593996524810791e-01 -3.689557313919067383e-02 -1.690945178270339966e-01 -9.968139976263046265e-02
3.346251249313354492e-01 5.008883029222488403e-02 8.162318915128707886e-02 -1.311119645833969116e-01 1.408667713403701782e-01 7.706012576818466187e-02 -1.088874414563179016e-01 2.051559835672378540e-01 -1.980457305908203125e-01 -1.410302612930536270e-02 1.543626189231872559e-01 1.224480867385864258e-01 -2.463791519403457642e-02 -1.769516244530677795e-02 3.557092696428298950e-02 9.057845920324325562e-02 -3.686991520226001740e-03 7.625036686658859253e-02 -1.783895343542098999e-01 6.012576818466186523e-02 6.528363446705043316e-04 -2.137681543827056885e-01 -3.915839493274688721e-01 -1.129445582628250122e-01 3.575643151998519897e-02 -3.574598133563995361e-01 -1.161569282412528992e-01 2.085993736982345581e-01 -4.330814778804779053e-01 -1.346725374460220337e-01 -2.168093472719192505e-01 3.850675746798515320e-02
3.265366554260253906e-01 1.024264320731163025e-01 2.148368060588836670e-01 -6.845270842313766479e-02 2.058239839971065521e-02 -1.872796714305877686e-01 2.408197820186614990e-01 2.552037537097930908e-01 -3.112261369824409485e-02 2.196505963802337646e-01 -5.875417497009038925e-03 1.052255108952522278e-01 2.293189167976379395e-01 3.162840381264686584e-03 -2.343299984931945801e-01 7.066073268651962280e-02 1.653546467423439026e-02 -5.578961689025163651e-03 -1.315078288316726685e-01 1.252871751785278320e-01 1.066874861717224121e-01 -2.679477334022521973e-01 -1.543422490358352661e-01 -1.058335378766059875e-01 1.333318203687667847e-01 -1.926953792572021484e-01 5.092456191778182983e-02 2.350831031799316406e-01 -4.491207301616668701e-01 -8.908562362194061279e-02 -8.127310127019882202e-02 1.417226195335388184e-01
1.211056709289550781e-01 -7.689291238784790039e-02 -7.206463813781738281e-02 2.201106846332550049e-01 -1.233992427587509155e-01 -5.264773592352867126e-02 -2.020994424819946289e-01 2.605050206184387207e-01 1.082390025258064270e-01 4.590792357921600342e-01 2.091290950775146484e-01 -1.304039806127548218e-01 2.233399599790573120e-01 -2.506721578538417816e-02 8.424361236393451691e-03 -3.290510773658752441e-01 1.834926307201385498e-01 1.097778528928756714e-01 1.163926273584365845e-01 -3.013014793395996094e-02 3.820075094699859619e-02 -4.357219934463500977e-01 -4.529085010290145874e-02 -4.977591708302497864e-02 2.324706129729747772e-02 8.788871578872203827e-03 1.541945785284042358e-01 9.598501771688461304e-02 -2.227850407361984253e-01 -1.206590905785560608e-01 5.643692612648010254e-02 2.670414978638291359e-03
1.502773910760879517e-01 1.301845759153366089e-01 -5.463221296668052673e-02 2.307849079370498657e-01 -7.581590116024017334e-02 -3.997214138507843018e-01 -1.159756481647491455e-01 1.095836013555526733e-01 2.965916506946086884e-02 3.829429447650909424e-01 6.804247945547103882e-02 3.476908430457115173e-02 -2.096847444772720337e-01 -9.506954252719879150e-02 -2.513752691447734833e-02 7.562696188688278198e-02 2.895183861255645752e-01 8.251424133777618408e-02 -3.265763223171234131e-01 1.364559531211853027e-01 7.359170913696289062e-02 -1.801021099090576172e-01 -1.754356026649475098e-01 -1.745736449956893921e-01 7.279631495475769043e-02 -1.256960630416870117e-01 1.873444169759750366e-01 1.347582936286926270e-01 -9.727598726749420166e-02 1.338075697422027588e-01 -2.537047266960144043e-01 1.393544077873229980e-01
1.319988816976547241e-01 1.017014309763908386e-01 1.284504532814025879e-01 2.393278293311595917e-03 -1.646002233028411865e-01 -2.969084307551383972e-02 -4.461687058210372925e-02 4.298973381519317627e-01 -1.110125407576560974e-01 2.498871646821498871e-02 -1.245949566364288330e-01 -7.605316117405891418e-03 3.745176494121551514e-01 1.251401752233505249e-01 1.375607997179031372e-01 -3.579329252243041992e-01 2.198018729686737061e-01 1.660601198673248291e-01 -1.705004572868347168e-01 8.917099237442016602e-02 1.346011757850646973e-01 -2.355322390794754028e-01 -2.284172475337982178e-01 2.079377621412277222e-01 1.232899799942970276e-01 3.304908797144889832e-02 -1.786863207817077637e-01 1.464129388332366943e-01 1.680178381502628326e-02 -6.597102619707584381e-03 -2.104800790548324585e-01 -1.151362285017967224e-01
-9.124214947223663330e-02 -1.356529770419001579e-03 1.114254628191702068e-04 -1.204192731529474258e-02 -2.601956017315387726e-02 1.515971962362527847e-02 1.225425973534584045e-01 -8.942002803087234497e-02 -3.740607798099517822e-01 8.410204946994781494e-02 3.908280283212661743e-02 1.645950824022293091e-01 4.991215467453002930e-01 -7.111246697604656219e-03 -7.850638031959533691e-02 -1.591715514659881592e-01 4.013336598873138428e-01 1.575758010149002075e-01 -2.164943218231201172e-01 -4.004301130771636963e-02 7.466912269592285156e-02 -2.709374427795410156e-01 1.892060637474060059e-01 -5.312575399875640869e-02 6.593491137027740479e-02 -1.069892570376396179e-01 1.015436369925737381e-02 9.538038074970245361e-02 -2.586616575717926025e-01 1.312381327152252197e-01 -2.086400687694549561e-01 -8.180972188711166382e-02
-5.806143209338188171e-02 -1.380996871739625931e-02 -1.094058007001876831e-01 1.429536193609237671e-01 -8.293477445840835571e-02 1.452147215604782104e-01 4.440528899431228638e-02 -7.394294720143079758e-03 -3.279147148132324219e-01 1.331337913870811462e-02 5.228558182716369629e-02 3.324418962001800537e-01 3.754789531230926514e-01 -6.441534310579299927e-02 -1.279377490282058716e-01 -1.098191738128662109e-01 2.854864597320556641e-01 1.921952664852142334e-01 -5.703996494412422180e-02 3.377098590135574341e-02 1.437653005123138428e-01 -3.189003765583038330e-01 1.672345995903015137e-01 -1.767939925193786621e-01 1.520694494247436523e-01 -2.675232589244842529e-01 -2.177218906581401825e-03 2.294061183929443359e-01 -1.634556204080581665e-01 2.085948586463928223e-01 -1.158114150166511536e-01 6.426057964563369751e-02
2.182222753763198853e-01 -2.407278567552566528e-01 -1.418884545564651489e-01 -7.325450330972671509e-02 -6.701961904764175415e-02 1.515781879425048828e-01 -1.486981958150863647e-01 -4.509858787059783936e-02 -2.384999208152294159e-02 3.856225013732910156e-01 -1.426536291837692261e-01 2.573796510696411133e-01 -1.504566967487335205e-01 -4.818904027342796326e-02 -2.008283697068691254e-02 -2.353037148714065552e-02 2.273078262805938721e-01 2.531577050685882568e-01 -2.466414719820022583e-01 -2.535954676568508148e-02 1.689059287309646606e-01 -3.088217675685882568e-01 -8.091000467538833618e-02 1.006330847740173340e-01 -5.249289050698280334e-02 3.273054361343383789e-01 7.388456165790557861e-02 2.938676476478576660e-01 6.578362733125686646e-02 -1.548117101192474365e-01 8.283512294292449951e-02 -2.950066700577735901e-02
2.833638191223144531e-01 9.997602552175521851e-03 2.621737420558929443e-01 1.802544295787811279e-01 -1.542194485664367676e-01 -3.895197063684463501e-02 2.135999314486980438e-02 4.666757583618164062e-02 -3.337944447994232178e-01 -1.536888629198074341e-02 1.124736443161964417e-01 3.874861001968383789e-01 1.182938963174819946e-01 1.643467247486114502e-01 2.766087353229522705e-01 -9.407168626785278320e-02 -1.576891541481018066e-01 1.214092969894409180e-01 -2.667046487331390381e-01 -1.092640683054924011e-01 8.644299954175949097e-02 -2.029156684875488281e-01 -1.849867701530456543e-01 -7.476054131984710693e-03 2.031715810298919678e-01 -1.246838569641113281e-01 2.193058878183364868e-01 1.439746171236038208e-01 -7.574702799320220947e-02 2.036184817552566528e-02 -1.778620034456253052e-01 -1.435004174709320068e-01
2.009396702051162720e-01 1.482913196086883545e-01 -1.136505901813507080e-01 8.921993896365165710e-03 -2.123256586492061615e-02 1.384427547454833984e-01 -1.457660794258117676e-01 -1.172234863042831421e-01 -2.281367778778076172e-02 1.433072984218597412e-01 1.477521955966949463e-01 1.577946096658706665e-01 4.418199360370635986e-01 3.701116889715194702e-02 -3.642290458083152771e-02 3.196730837225914001e-02 1.308308839797973633e-01 1.991488039493560791e-01 -2.990894615650177002e-01 1.107391044497489929e-01 7.479462772607803345e-02 -2.021703273057937622e-01 -1.143663898110389709e-01 -1.311189383268356323e-01 -3.583326041698455811e-01 1.065352410078048706e-01 1.232887580990791321e-01 -9.291573613882064819e-02 -3.181489929556846619e-02 2.186944894492626190e-02 -1.971179395914077759e-01 -4.051606953144073486e-01
1.293109804391860962e-01 1.554188877344131470e-01 1.631049662828445435e-01 1.223498061299324036e-01 -2.751235291361808777e-02 -2.271794900298118591e-02 -1.144573241472244263e-01 1.826816052198410034e-01 -1.133090555667877197e-01 -6.483057886362075806e-02 -2.236695736646652222e-01 -3.477407619357109070e-02 2.329999655485153198e-01 2.575364708900451660e-01 5.323645845055580139e-02 -2.005898207426071167e-01 1.432171314954757690e-01 7.888198643922805786e-02 -4.701023995876312256e-01 6.120878830552101135e-02 1.063553709536790848e-02 -3.716856837272644043e-01 -1.229771524667739868e-01 2.563730776309967041e-01 -1.774588972330093384e-01 -9.034100174903869629e-02 -4.610455036163330078e-02 1.874883770942687988e-01 9.149830043315887451e-02 1.896282583475112915e-01 -1.774398386478424072e-01 -1.204346567392349243e-01
1.664008945226669312e-01 -1.195830851793289185e-01 -7.489776611328125000e-02 1.409351974725723267e-01 -4.292059689760208130e-02 1.417532414197921753e-01 3.634877875447273254e-02 6.364887952804565430e-02 -3.147680312395095825e-02 3.130954504013061523e-01 -1.302979439496994019e-01 1.049620807170867920e-01 2.126105576753616333e-01 -1.488911956548690796e-01 -1.647667773067951202e-02 5.183887109160423279e-02 -8.638960123062133789e-02 6.254415959119796753e-02 -3.092623054981231689e-01 -2.830645442008972168e-01 -3.085272312164306641e-01 -4.937499761581420898e-01 -1.680763810873031616e-01 -9.810310788452625275e-03 -1.207825988531112671e-01 -5.511465668678283691e-02 1.165859624743461609e-01 -1.033112108707427979e-01 -8.986785262823104858e-02 1.301393061876296997e-01 -2.648817300796508789e-01 1.278702467679977417e-01
-2.895565936341881752e-03 6.030112854205071926e-04 9.692526422441005707e-03 -2.468193918466567993e-01 -7.326256483793258667e-02 2.617627680301666260e-01 -2.850586771965026855e-01 7.871063798666000366e-02 -2.289024144411087036e-01 2.408090084791183472e-01 -5.281955003738403320e-03 1.205896586179733276e-01 2.232023030519485474e-01 2.959672510623931885e-01 -2.408599853515625000e-01 -1.745057408697903156e-03 3.112059645354747772e-02 1.547216475009918213e-01 -2.449766546487808228e-01 1.582309901714324951e-01 7.185677438974380493e-02 -8.597589284181594849e-02 -4.124957323074340820e-01 3.180691599845886230e-01 3.318075090646743774e-03 -4.310684278607368469e-03 1.148063540458679199e-01 -3.760723769664764404e-02 2.573563531041145325e-02 -1.085666120052337646e-01 -1.799279451370239258e-01 -6.298727542161941528e-02
2.099760770797729492e-01 -1.717066317796707153e-01 1.681788861751556396e-01 2.628598213195800781e-01 -1.337897591292858124e-02 2.157559804618358612e-02 7.491157203912734985e-02 1.233862787485122681e-01 1.422558873891830444e-01 -5.707541480660438538e-02 -1.108300536870956421e-01 4.613705724477767944e-02 -1.429736427962779999e-02 -1.569966971874237061e-02 -2.229616641998291016e-01 1.659078896045684814e-01 2.031287550926208496e-01 2.530339360237121582e-01 -3.257214426994323730e-01 1.754297614097595215e-01 -1.661420315504074097e-01 -2.159927487373352051e-01 -4.421325027942657471e-01 -2.771534621715545654e-01 2.038324950262904167e-03 -9.636387974023818970e-02 2.388359606266021729e-01 -5.123771354556083679e-02 7.435703650116920471e-03 -1.724005788564682007e-01 6.120842322707176208e-02 -2.796842716634273529e-02
4.804767370223999023e-01 2.223277240991592407e-01 -8.782302588224411011e-02 -4.987523704767227173e-02 -1.083370968699455261e-01 9.594326466321945190e-02 7.309779524803161621e-02 -1.660511270165443420e-02 -7.318973541259765625e-02 2.842415571212768555e-01 1.186356134712696075e-02 -1.900027245283126831e-01 1.867225207388401031e-02 1.823467910289764404e-01 9.489536285400390625e-02 2.802020683884620667e-02 2.007900625467300415e-01 3.064477741718292236e-01 6.179606425575911999e-04 4.384444653987884521e-02 1.719074398279190063e-01 -4.279847741127014160e-01 -2.270843386650085449e-01 1.248616948723793030e-01 2.367358468472957611e-02 6.745983660221099854e-02 1.310808360576629639e-01 9.468010812997817993e-02 -1.197016835212707520e-01 1.532884389162063599e-01 -1.360496580600738525e-01 1.163894087076187134e-01
3.192799985408782959e-01 -1.361066251993179321e-01 -4.936381429433822632e-02 -1.643192605115473270e-03 -1.720688790082931519e-01 -5.838531255722045898e-02 3.060370869934558868e-02 -3.655799105763435364e-02 -3.121056258678436279e-01 2.396646738052368164e-01 8.570730686187744141e-02 1.551512181758880615e-01 -8.816402405500411987e-02 -1.442445665597915649e-01 2.810888923704624176e-02 -1.484898012131452560e-02 9.724360704421997070e-02 4.166792035102844238e-01 6.592628546059131622e-03 1.013633087277412415e-01 1.189448982477188110e-01 -4.336847662925720215e-01 -2.691524624824523926e-01 6.165407598018646240e-02 2.106833755970001221e-01 1.414232254028320312e-01 -1.200450807809829712e-01 1.755076795816421509e-01 3.210970014333724976e-02 -1.880419999361038208e-01 -8.221124112606048584e-02 3.643967211246490479e-02
2.781775891780853271e-01 4.031063988804817200e-02 -3.710298240184783936e-02 5.866954848170280457e-02 -2.702948078513145447e-02 1.359850019216537476e-01 -4.510767459869384766e-01 9.115560352802276611e-02 -1.224163621664047241e-01 3.188731074333190918e-01 -2.325351089239120483e-01 1.057070270180702209e-01 9.441183507442474365e-02 7.887609302997589111e-02 -9.360939264297485352e-02 5.555156618356704712e-03 3.150816261768341064e-01 6.393143534660339355e-02 -3.816601261496543884e-02 -2.544716596603393555e-01 3.474739491939544678e-01 -2.395618855953216553e-01 -1.909595578908920288e-01 -7.669924199581146240e-02 -1.789528429508209229e-01 1.162701286375522614e-02 -8.930542320013046265e-02 -8.180714398622512817e-02 6.205492466688156128e-02 -6.323222815990447998e-02 -7.117157429456710815e-02 -1.718611419200897217e-01
3.655286729335784912e-01 1.640567323192954063e-03 4.337209835648536682e-02 -1.126926317811012268e-01 1.341347545385360718e-01 3.929609432816505432e-02 -2.427828907966613770e-01 5.710802227258682251e-02 6.951738148927688599e-02 1.581416428089141846e-01 -8.594070374965667725e-02 7.986748963594436646e-02 8.869622647762298584e-02 -2.545286715030670166e-01 -2.354014664888381958e-01 5.371560901403427124e-02 3.283752799034118652e-01 1.483927071094512939e-01 -1.596829146146774292e-01 2.269100695848464966e-01 -3.022222220897674561e-01 -1.175742149353027344e-01 -3.160974979400634766e-01 -1.087802276015281677e-01 2.101647295057773590e-02 -1.710088104009628296e-01 1.960648894309997559e-01 -2.281919270753860474e-01 -9.004004299640655518e-03 -1.836006492376327515e-01 -4.492983967065811157e-02 -1.254959404468536377e-01
[truncated: 3,270,103 more chars]
