# Supplementary material for: The Language of Innovation
Source: PLoS One. 2020 Apr 30;15(4):e0230107. doi: 10.1371/journal.pone.0230107 (PMC7194493; doi:10.1371/journal.pone.0230107)
Supplement: S4 File — (GZ) [file pone.0230107.s004.tar.gz › 1982-1986/V2Run_21_VS_4500_embeddings1982-1986ED32.txt]

2.976354956626892090e-02 -6.850463151931762695e-02 1.725800633430480957e-01 -2.722539193928241730e-02 1.346108913421630859e-01 1.162733659148216248e-01 -1.190179884433746338e-01 -2.742112055420875549e-02 2.840285897254943848e-01 1.587604731321334839e-01 -2.715266644954681396e-01 1.163652911782264709e-01 2.899759411811828613e-01 1.701516509056091309e-01 -9.594674408435821533e-02 -1.436028629541397095e-01 2.019548416137695312e-01 2.838141024112701416e-01 -2.288075983524322510e-01 -3.305741399526596069e-02 -7.904928177595138550e-02 -7.843740284442901611e-03 -1.738844364881515503e-01 1.503856759518384933e-02 -4.313409030437469482e-01 1.799812614917755127e-01 -2.294240519404411316e-02 3.080083429813385010e-01 -1.708739995956420898e-02 4.220998659729957581e-02 1.958280950784683228e-01 1.245362460613250732e-01
1.121091693639755249e-01 1.696104109287261963e-01 1.391044259071350098e-01 2.618113160133361816e-01 1.893349289894104004e-01 1.547063235193490982e-02 1.444797962903976440e-01 -1.229904498904943466e-02 2.846710681915283203e-01 2.629885263741016388e-02 -2.537681162357330322e-01 -1.952252117916941643e-03 3.059673309326171875e-01 -1.008379310369491577e-01 -5.307060852646827698e-02 1.597572863101959229e-02 -5.516550317406654358e-02 1.103646308183670044e-01 -1.203513070940971375e-01 -3.749848008155822754e-01 1.976704411208629608e-02 2.849985361099243164e-01 -2.069404274225234985e-01 2.459391057491302490e-01 -2.087410353124141693e-02 -1.889370568096637726e-02 -8.885308355093002319e-02 1.856469810009002686e-01 9.588024020195007324e-02 -4.065691679716110229e-02 5.698004737496376038e-02 -3.849370479583740234e-01
1.902314871549606323e-01 8.348605036735534668e-02 3.741821646690368652e-02 1.659758538007736206e-01 1.725134998559951782e-01 -1.184772104024887085e-01 -2.283564209938049316e-01 1.959470473229885101e-02 4.489690065383911133e-01 1.902478486299514771e-01 -8.640206605195999146e-02 1.392539590597152710e-01 2.302114218473434448e-01 -2.231889963150024414e-01 2.464004755020141602e-01 1.374647468328475952e-01 -1.687300801277160645e-01 1.373880207538604736e-01 -2.534441649913787842e-01 2.576562762260437012e-02 -4.381008073687553406e-02 8.688296377658843994e-02 -2.441208511590957642e-01 1.558349579572677612e-01 -3.332345783710479736e-01 -1.313188076019287109e-01 -1.675684601068496704e-01 -9.685815125703811646e-02 3.893332928419113159e-02 -3.474593907594680786e-02 -1.223734579980373383e-02 -1.015215814113616943e-01
2.408936917781829834e-01 -1.428644806146621704e-01 -1.331091672182083130e-01 -1.041377931833267212e-01 1.129551455378532410e-01 -1.308928430080413818e-01 -9.871521592140197754e-02 1.678456068038940430e-01 1.519719809293746948e-01 -1.669927835464477539e-01 1.546968072652816772e-01 2.521709501743316650e-01 3.166882991790771484e-01 2.354681119322776794e-02 1.639473438262939453e-01 -1.470591500401496887e-02 6.167373806238174438e-02 -5.003987252712249756e-02 -2.202398478984832764e-01 -1.377937793731689453e-01 -2.112361043691635132e-01 3.547148108482360840e-01 -3.699856400489807129e-01 9.907352924346923828e-02 -2.621289193630218506e-01 -7.956475019454956055e-02 -1.632245182991027832e-01 1.887061297893524170e-01 -4.600391723215579987e-03 -3.201674297451972961e-02 5.866293795406818390e-03 -1.715252697467803955e-01
2.259972989559173584e-01 9.887928515672683716e-02 1.746576428413391113e-01 -8.627490699291229248e-02 1.850455403327941895e-01 -1.287009567022323608e-01 2.900054119527339935e-02 6.071213632822036743e-02 3.669737279415130615e-01 4.523463174700737000e-02 3.065064847469329834e-01 4.632689058780670166e-02 3.385223448276519775e-01 3.407117351889610291e-02 7.177457958459854126e-02 -8.559575676918029785e-02 1.688193716108798981e-02 1.215958446264266968e-01 -2.127581238746643066e-01 -6.959465146064758301e-02 -1.352838873863220215e-01 3.489409387111663818e-01 1.189201921224594116e-01 -4.708594828844070435e-02 -1.224181279540061951e-01 -3.629813492298126221e-01 -1.608629077672958374e-01 8.637811988592147827e-02 6.602676119655370712e-03 -7.200779765844345093e-02 1.948951631784439087e-01 -1.998217701911926270e-01
2.996610701084136963e-01 -1.280936449766159058e-01 2.854917943477630615e-01 1.341320015490055084e-02 1.355216801166534424e-01 2.713114768266677856e-02 1.707484386861324310e-02 -3.081632405519485474e-02 2.672181129455566406e-01 -1.636032760143280029e-01 -1.305230557918548584e-01 2.178353369235992432e-01 4.046604037284851074e-01 2.952280454337596893e-02 1.044220104813575745e-01 -1.368616372346878052e-01 2.268598824739456177e-01 9.066081792116165161e-02 -1.389825791120529175e-01 -3.799560368061065674e-01 8.751237392425537109e-02 1.114843338727951050e-01 -2.183832824230194092e-01 -2.999824006110429764e-03 2.334196120500564575e-02 1.706953346729278564e-02 1.017246861010789871e-02 3.000322878360748291e-01 -5.717885494232177734e-02 1.763512641191482544e-01 -3.181016072630882263e-02 1.317360550165176392e-01
-1.379541754722595215e-01 1.169512197375297546e-01 6.603424996137619019e-02 2.317902743816375732e-01 2.722027003765106201e-01 -1.177941113710403442e-01 1.306726336479187012e-01 1.782441735267639160e-01 2.324911504983901978e-01 1.124727949500083923e-01 -6.812209635972976685e-02 3.850632533431053162e-02 6.666617095470428467e-02 2.581678926944732666e-01 3.427965641021728516e-01 -4.625182598829269409e-02 -1.215359717607498169e-01 2.085357904434204102e-01 -3.953330516815185547e-01 -2.884937524795532227e-01 1.407738029956817627e-01 1.112695559859275818e-01 -7.165046036243438721e-02 9.976048953831195831e-03 -1.289765983819961548e-01 -6.442460417747497559e-02 -6.494113802909851074e-02 3.314969539642333984e-01 -2.699081040918827057e-02 -1.579115986824035645e-01 1.000134497880935669e-01 -5.524098128080368042e-02
1.238525807857513428e-01 -1.771050840616226196e-01 3.105705045163631439e-02 6.075947359204292297e-02 2.306634783744812012e-01 2.669088244438171387e-01 1.664302647113800049e-01 2.037803828716278076e-01 -8.819970488548278809e-02 1.500141769647598267e-01 -2.045332193374633789e-01 1.521145403385162354e-01 -1.878581345081329346e-01 -1.419672816991806030e-01 8.082732558250427246e-02 -1.895969659090042114e-01 2.547162175178527832e-01 -1.608289331197738647e-01 -3.440501987934112549e-01 -1.671266704797744751e-01 -3.598525822162628174e-01 1.884957998991012573e-01 2.956010214984416962e-02 -5.055293068289756775e-02 -1.672537624835968018e-01 -7.042258046567440033e-03 -1.498112231492996216e-01 2.419047206640243530e-01 3.500689519569277763e-03 1.223804429173469543e-02 2.134442925453186035e-01 -3.972171247005462646e-02
1.864035278558731079e-01 8.355772122740745544e-03 2.905749380588531494e-01 -3.963968157768249512e-02 1.396260261535644531e-01 2.855186164379119873e-01 1.905691623687744141e-01 -7.488523609936237335e-03 -2.595016360282897949e-02 5.965924263000488281e-02 -1.536109596490859985e-01 9.224894642829895020e-02 5.832443833351135254e-01 6.011511199176311493e-03 1.149716079235076904e-01 -2.177794091403484344e-02 3.835700824856758118e-02 6.886114925146102905e-02 -8.693964779376983643e-02 -2.860035300254821777e-01 -2.748173773288726807e-01 5.731672048568725586e-02 -2.181186228990554810e-01 -7.517396658658981323e-02 4.416390508413314819e-02 -1.202964112162590027e-01 -5.501088500022888184e-02 2.523002326488494873e-01 5.236539989709854126e-02 1.448500305414199829e-01 -6.563282757997512817e-02 1.131695583462715149e-01
2.239210903644561768e-01 1.573398113250732422e-01 2.055239975452423096e-01 2.799396812915802002e-01 1.869005262851715088e-01 1.842600852251052856e-01 2.012999206781387329e-01 -1.423846334218978882e-01 1.892402395606040955e-02 -2.623919397592544556e-02 2.488393336534500122e-01 1.619949489831924438e-01 3.960661888122558594e-01 -9.797868132591247559e-02 -1.058984026312828064e-01 7.274675369262695312e-02 2.660364471375942230e-02 4.969472065567970276e-02 -1.901786774396896362e-01 -8.750413358211517334e-02 1.125701963901519775e-01 2.923999428749084473e-01 -2.172958403825759888e-01 -2.159262262284755707e-02 -4.433060064911842346e-02 -8.658332377672195435e-02 -1.603976786136627197e-01 2.823067605495452881e-01 -1.401383336633443832e-02 2.497177571058273315e-01 1.381908208131790161e-01 1.150638610124588013e-01
1.677664071321487427e-01 -1.289547383785247803e-01 2.459454834461212158e-01 -2.084503024816513062e-01 1.398443579673767090e-01 -1.635003685951232910e-01 -1.070044115185737610e-01 -1.021768748760223389e-01 1.178159192204475403e-01 -6.736366450786590576e-02 -2.172232605516910553e-02 1.879059821367263794e-01 2.341771125793457031e-01 -5.391907319426536560e-02 1.389278024435043335e-01 1.555086970329284668e-01 1.856134831905364990e-02 6.966460496187210083e-02 -2.670955955982208252e-01 -5.399479344487190247e-02 -3.222943544387817383e-01 1.641556322574615479e-01 -1.670826077461242676e-01 3.072849512100219727e-01 -1.144413799047470093e-01 -2.967742383480072021e-01 -1.699419021606445312e-01 2.021980732679367065e-01 1.000171825289726257e-01 1.629827916622161865e-01 -5.603820458054542542e-02 -2.905489206314086914e-01
2.120340913534164429e-01 -2.379072010517120361e-01 -6.051986292004585266e-02 6.675814092159271240e-02 2.140877097845077515e-01 2.498275339603424072e-01 6.690879166126251221e-02 1.463913470506668091e-01 1.532116532325744629e-01 -4.747001826763153076e-02 -1.136356517672538757e-01 2.207979559898376465e-02 6.425642967224121094e-02 -2.298933714628219604e-01 -4.507464542984962463e-02 -1.182042136788368225e-01 1.350309401750564575e-01 1.947539858520030975e-02 -5.670051649212837219e-02 -2.858611345291137695e-01 -2.809317111968994141e-01 1.973229199647903442e-01 -9.264775365591049194e-02 -2.393358051776885986e-01 -4.233092367649078369e-01 -1.482137143611907959e-01 -2.045243792235851288e-02 2.409641165286302567e-03 5.124528706073760986e-02 2.958469986915588379e-01 2.549214065074920654e-01 -8.332389406859874725e-03
-1.772671937942504883e-02 2.020176649093627930e-01 2.429594546556472778e-01 6.487300246953964233e-02 2.222465425729751587e-01 5.873909592628479004e-02 1.271645277738571167e-01 -1.325589269399642944e-01 4.963883757591247559e-02 -1.499150097370147705e-01 -3.648455813527107239e-02 1.327661573886871338e-01 3.713196218013763428e-01 -1.853026635944843292e-02 -9.764491766691207886e-02 5.876336712390184402e-03 -1.425338685512542725e-01 2.818275988101959229e-01 -8.697267621755599976e-02 -9.775399416685104370e-02 -1.349073052406311035e-01 3.149457871913909912e-01 -3.039166629314422607e-01 3.048157989978790283e-01 -1.387450098991394043e-01 -1.458243429660797119e-01 1.201535575091838837e-02 5.470639467239379883e-02 -6.660680286586284637e-03 3.070023059844970703e-01 2.291930764913558960e-01 -8.576172590255737305e-02
2.791476547718048096e-01 -9.803654998540878296e-02 3.247533142566680908e-01 -1.504832208156585693e-01 3.484067320823669434e-01 1.703739464282989502e-01 6.433642655611038208e-02 1.226593181490898132e-01 2.297501713037490845e-01 -6.849235296249389648e-02 3.400529175996780396e-02 -1.317910384386777878e-03 2.243224382400512695e-01 -2.910236120223999023e-01 1.058865189552307129e-01 -1.505847573280334473e-01 -4.152145236730575562e-02 -1.379116326570510864e-01 -3.853490650653839111e-01 -1.871904432773590088e-01 3.459073603153228760e-02 2.761687934398651123e-01 -8.126804977655410767e-02 7.130549848079681396e-02 -3.588907653465867043e-03 -3.860826045274734497e-02 -1.286769378930330276e-02 1.546348333358764648e-01 -9.902567602694034576e-03 -1.535432506352663040e-02 1.161366514861583710e-02 2.602628469467163086e-01
1.608546674251556396e-01 4.963705781847238541e-03 3.196049332618713379e-01 -5.664227530360221863e-02 2.460051327943801880e-01 -3.344250842928886414e-02 -6.825862824916839600e-02 -8.689668029546737671e-02 3.171555995941162109e-01 -2.528436295688152313e-02 6.452527642250061035e-02 2.155323326587677002e-01 -2.330104634165763855e-02 -2.372671850025653839e-02 2.942304909229278564e-01 1.967769563198089600e-01 1.204650476574897766e-01 7.066499441862106323e-02 -6.778318434953689575e-02 -1.071824878454208374e-01 -9.709195792675018311e-02 2.407985031604766846e-01 -3.768553137779235840e-01 -8.509085327386856079e-02 -3.371060192584991455e-01 -8.117387443780899048e-02 6.390400696545839310e-03 1.553323268890380859e-01 1.794617325067520142e-01 2.193146944046020508e-01 -1.800190210342407227e-01 -8.535180240869522095e-02
3.809455037117004395e-01 -1.422178298234939575e-01 2.683708071708679199e-01 1.262137144804000854e-01 -3.845449537038803101e-02 -1.831268817186355591e-01 1.773805543780326843e-02 -2.355475872755050659e-01 -9.536372870206832886e-02 -9.690128266811370850e-02 -2.646821737289428711e-01 -1.763754636049270630e-01 3.366383537650108337e-02 1.012839302420616150e-01 -4.068704321980476379e-03 -3.305761888623237610e-02 -7.810521125793457031e-02 4.127244278788566589e-02 -1.718053519725799561e-01 -2.508535049855709076e-03 -1.107910796999931335e-01 1.442708224058151245e-01 5.054096505045890808e-02 -9.635614603757858276e-02 -5.524902790784835815e-02 -1.444325447082519531e-01 -2.959554195404052734e-01 2.846940159797668457e-01 -1.512779761105775833e-02 2.302394509315490723e-01 2.867439389228820801e-01 3.368541300296783447e-01
3.360598683357238770e-01 3.452706336975097656e-01 1.413638442754745483e-01 -1.569245010614395142e-01 1.318345665931701660e-01 8.804416656494140625e-02 -7.477556914091110229e-02 -1.374297738075256348e-01 3.125226199626922607e-01 -1.732521504163742065e-01 1.037976145744323730e-01 -7.807103544473648071e-02 -7.834239862859249115e-03 9.064525365829467773e-02 -8.345204591751098633e-02 1.581951417028903961e-02 -7.289630174636840820e-02 -4.304770007729530334e-02 -3.624911904335021973e-01 -2.284077852964401245e-01 -5.309837684035301208e-02 2.514081299304962158e-01 -1.015363447368144989e-02 1.805174280889332294e-03 -3.641864359378814697e-01 -4.011240229010581970e-02 -7.200799137353897095e-02 2.719030976295471191e-01 9.253153949975967407e-02 -5.113867670297622681e-02 -1.787180453538894653e-01 -1.551632396876811981e-02
-3.517435491085052490e-02 3.614467382431030273e-01 1.206780523061752319e-01 6.250300910323858261e-03 6.609821319580078125e-02 -4.729031026363372803e-02 1.789721250534057617e-01 -1.336961537599563599e-01 1.512491554021835327e-01 -1.936517804861068726e-01 -1.227804645895957947e-02 -3.212577477097511292e-02 3.256444931030273438e-01 -9.814424812793731689e-02 2.954229712486267090e-01 -1.440564403310418129e-03 1.234550997614860535e-01 4.036805778741836548e-02 -2.803119122982025146e-01 -1.597124785184860229e-01 7.430293411016464233e-02 1.821482330560684204e-01 -4.118986129760742188e-01 1.859067380428314209e-02 -1.491588354110717773e-01 -2.118429839611053467e-01 -1.396702378988265991e-01 2.201642990112304688e-01 6.404947489500045776e-02 1.712996810674667358e-01 1.048677116632461548e-01 1.525930762290954590e-01
1.972388178110122681e-01 -5.200584977865219116e-02 5.351344123482704163e-02 5.145812779664993286e-02 2.304147779941558838e-01 -1.637623310089111328e-01 1.430605649948120117e-01 -4.370261728763580322e-02 1.976628601551055908e-01 -4.276823252439498901e-02 3.403936699032783508e-02 -1.592377722263336182e-01 1.524071991443634033e-01 -2.192099094390869141e-01 6.766441464424133301e-02 1.237241551280021667e-01 1.609821170568466187e-01 -5.834287032485008240e-02 -4.295192360877990723e-01 -2.626582980155944824e-01 -2.305847704410552979e-01 1.982372403144836426e-01 -2.813279032707214355e-01 -1.638074815273284912e-01 -1.947452425956726074e-01 -2.618096768856048584e-01 1.022319272160530090e-01 2.614861726760864258e-01 -8.385264873504638672e-02 -7.461689412593841553e-02 4.752000048756599426e-02 1.030479148030281067e-01
1.262032240629196167e-01 -1.324563985690474510e-03 2.059005796909332275e-01 1.798460632562637329e-01 1.459539234638214111e-01 2.105395644903182983e-01 -8.190896362066268921e-02 1.461035013198852539e-01 -1.123151034116744995e-01 -3.988204151391983032e-02 -1.987460851669311523e-01 1.022241190075874329e-01 -4.281944409012794495e-02 1.233333908021450043e-02 -3.784261643886566162e-01 1.347377300262451172e-01 1.352175772190093994e-01 2.403276264667510986e-01 -1.705380231142044067e-01 1.722515793517231941e-03 -2.000756859779357910e-01 3.207971751689910889e-01 -8.267916738986968994e-02 1.791928112506866455e-01 -3.902423977851867676e-01 -2.188344746828079224e-01 -8.883233368396759033e-02 2.534817159175872803e-01 5.717733502388000488e-02 1.069067418575286865e-01 -7.533258944749832153e-02 9.184677898883819580e-02
5.835114046931266785e-02 -1.553422957658767700e-02 1.967807859182357788e-01 -7.922428101301193237e-02 2.174853980541229248e-01 1.482575945556163788e-02 2.910511195659637451e-01 8.429773151874542236e-02 2.197261303663253784e-01 1.725943237543106079e-01 5.374690145254135132e-02 1.646375283598899841e-02 1.170361712574958801e-01 8.642530441284179688e-02 2.737200260162353516e-01 1.660059392452239990e-01 -2.735208570957183838e-01 2.697965502738952637e-01 -1.842244118452072144e-01 -3.134436011314392090e-01 -1.169980317354202271e-01 8.925877511501312256e-02 -1.420302987098693848e-01 2.513214647769927979e-01 -2.020180523395538330e-01 -1.483334898948669434e-01 -1.311070770025253296e-01 3.474425077438354492e-01 4.734929278492927551e-02 -1.253681331872940063e-01 -2.920288406312465668e-02 5.320693925023078918e-02
3.260213136672973633e-01 1.577799469232559204e-01 2.974821031093597412e-01 2.271470576524734497e-01 3.656118214130401611e-01 -1.760438531637191772e-01 -1.858210377395153046e-02 -1.942254304885864258e-01 8.896691724658012390e-03 2.086324244737625122e-02 -1.706648245453834534e-02 -1.543044596910476685e-01 4.457195699214935303e-01 5.000228062272071838e-02 2.536143064498901367e-01 -1.406923979520797729e-01 2.421684861183166504e-01 -9.766822308301925659e-02 -2.006204724311828613e-01 3.354566916823387146e-02 7.889584451913833618e-02 1.729477792978286743e-01 -4.386109486222267151e-02 1.809115894138813019e-02 -1.834741532802581787e-01 5.856819450855255127e-02 -3.292055428028106689e-02 2.579537034034729004e-02 -7.376075536012649536e-02 2.952748676761984825e-03 1.439900845289230347e-01 -5.591013282537460327e-02
1.737784296274185181e-01 1.936237514019012451e-01 2.911680638790130615e-01 1.382108032703399658e-01 2.946110069751739502e-01 5.233972519636154175e-02 2.818863093852996826e-02 -8.021613210439682007e-02 -1.654048450291156769e-02 1.763612776994705200e-01 -4.183086100965738297e-03 1.571500897407531738e-01 3.936093449592590332e-01 1.685691177845001221e-01 -3.053640387952327728e-02 4.072373732924461365e-03 3.386419415473937988e-01 4.091373179107904434e-03 -1.924062669277191162e-01 -2.790392041206359863e-01 -1.329678446054458618e-01 2.679131925106048584e-01 -2.024132162332534790e-01 -6.060821935534477234e-02 -2.376020848751068115e-01 -1.650346629321575165e-02 3.433342278003692627e-02 6.745466589927673340e-02 -2.653973177075386047e-02 1.657105237245559692e-01 -1.601865887641906738e-01 -1.064031347632408142e-01
7.175278663635253906e-02 -7.734949700534343719e-03 2.899628579616546631e-01 -1.537059396505355835e-01 6.443062424659729004e-02 -2.266640812158584595e-01 1.115863248705863953e-01 -2.984182164072990417e-02 3.764552175998687744e-01 1.331767886877059937e-01 -8.927489817142486572e-02 2.156058251857757568e-01 1.364353299140930176e-01 -1.739839762449264526e-01 1.857278943061828613e-01 4.291766509413719177e-02 1.773076802492141724e-01 3.869160264730453491e-02 -2.919647991657257080e-01 -1.896019428968429565e-01 -1.073020696640014648e-02 6.602940615266561508e-03 -2.405079603195190430e-01 1.962119191884994507e-01 -2.945530414581298828e-01 -2.534249722957611084e-01 -3.239436773583292961e-04 7.060700654983520508e-02 -2.357509136199951172e-01 2.554029785096645355e-02 1.895136237144470215e-01 -1.426142454147338867e-01
3.331206142902374268e-01 1.717748492956161499e-02 -3.020789660513401031e-02 -8.264807984232902527e-03 3.371115028858184814e-01 -1.921209186548367143e-04 -4.287439957261085510e-02 1.136116459965705872e-01 2.208487838506698608e-01 -7.810610532760620117e-02 9.112331271171569824e-02 1.651691794395446777e-01 1.244411021471023560e-01 1.748563498258590698e-01 3.608864173293113708e-02 2.039326578378677368e-01 4.494621157646179199e-01 -8.640716224908828735e-02 -1.948823183774948120e-01 -7.985168695449829102e-02 -2.710622251033782959e-01 2.219399511814117432e-01 -1.916179507970809937e-01 4.031557589769363403e-02 -2.284828722476959229e-01 -2.540704905986785889e-01 -1.167012974619865417e-01 1.606909036636352539e-01 -7.291755825281143188e-02 1.510038878768682480e-02 -5.613811314105987549e-02 -1.217927597463130951e-02
1.536801159381866455e-01 1.508217006921768188e-01 2.645728290081024170e-01 4.225768521428108215e-02 9.751260280609130859e-02 1.175892055034637451e-01 -6.146197766065597534e-02 -5.254125222563743591e-02 2.261232584714889526e-01 1.564626097679138184e-01 -3.148311376571655273e-01 2.950981259346008301e-01 1.887339204549789429e-01 2.009605467319488525e-01 1.004823893308639526e-01 1.259212940931320190e-01 1.276959627866744995e-01 1.996035315096378326e-02 -3.859695792198181152e-02 -5.532268434762954712e-02 -9.285537526011466980e-03 1.722563356161117554e-01 -1.845301985740661621e-01 3.280091881752014160e-01 6.338001042604446411e-02 1.782604902982711792e-01 -3.414990901947021484e-01 6.462319940328598022e-02 -1.911535859107971191e-01 2.392097860574722290e-01 1.296442896127700806e-01 1.684915572404861450e-01
2.619587481021881104e-01 5.610748007893562317e-02 3.492965698242187500e-01 4.241052642464637756e-02 2.014079988002777100e-01 5.754883587360382080e-02 2.577923610806465149e-02 1.304868757724761963e-01 5.043169111013412476e-02 -2.206198722124099731e-01 -2.725864760577678680e-02 2.746577262878417969e-01 1.507949382066726685e-01 -9.401313215494155884e-02 -2.487912625074386597e-01 1.231121122837066650e-01 5.098086968064308167e-02 -9.152612835168838501e-02 -3.371298015117645264e-01 -1.745915859937667847e-01 -7.327647414058446884e-03 8.718105964362621307e-03 -2.897729352116584778e-02 1.960627734661102295e-01 -3.209495544433593750e-01 -6.278144568204879761e-02 -3.241681754589080811e-01 -1.513875834643840790e-02 -2.004531025886535645e-01 1.216726452112197876e-01 -2.111745625734329224e-01 2.138524316251277924e-02
8.077831566333770752e-02 9.842356294393539429e-02 8.403100818395614624e-02 1.568907946348190308e-01 2.143799811601638794e-01 -4.912722483277320862e-02 -2.559331059455871582e-01 -1.134117990732192993e-01 2.919252216815948486e-01 2.880915701389312744e-01 1.289218068122863770e-01 3.040934503078460693e-01 -7.649773359298706055e-02 -1.842289865016937256e-01 1.416302919387817383e-01 -2.902841567993164062e-02 5.117936804890632629e-02 2.472648955881595612e-02 -4.287897944450378418e-01 -1.064546704292297363e-01 -4.847108572721481323e-02 1.779841184616088867e-01 -3.444227278232574463e-01 4.689206928014755249e-02 -2.242305725812911987e-01 -1.608139276504516602e-01 -7.520005106925964355e-02 9.580025076866149902e-02 -4.304605722427368164e-02 -6.904162466526031494e-02 6.354327779263257980e-04 -1.910484433174133301e-01
9.042737632989883423e-02 -1.139771789312362671e-01 2.231996357440948486e-01 6.651996076107025146e-02 2.520086169242858887e-01 -4.649873450398445129e-02 -1.706382483243942261e-01 1.831404417753219604e-01 3.845525681972503662e-01 -1.254900991916656494e-01 -4.246706888079643250e-02 1.213686391711235046e-01 2.600520849227905273e-01 7.432164251804351807e-02 2.343414723873138428e-01 1.389469802379608154e-01 2.521817386150360107e-01 -1.952396780252456665e-01 -2.234693914651870728e-01 5.760090053081512451e-02 -1.675052195787429810e-01 2.212814241647720337e-01 -3.751873737201094627e-03 -6.416948884725570679e-02 -1.052081212401390076e-01 -1.695232987403869629e-01 -1.585658192634582520e-01 3.598269522190093994e-01 6.405448168516159058e-02 -1.136213988065719604e-01 1.197034344077110291e-01 -8.265911042690277100e-02
3.408263921737670898e-01 -1.599811576306819916e-02 2.321077510714530945e-03 -3.480998799204826355e-02 2.482928782701492310e-01 -1.496645715087652206e-02 -1.541667878627777100e-01 3.386843949556350708e-02 7.050517201423645020e-02 1.696391552686691284e-01 9.164878726005554199e-02 1.773353964090347290e-01 9.975882619619369507e-02 2.161973863840103149e-01 1.286288052797317505e-01 8.493711799383163452e-02 3.223364949226379395e-01 -1.588175445795059204e-01 -1.639065444469451904e-01 -2.657674849033355713e-01 -1.718339771032333374e-01 3.751690983772277832e-01 -4.687961190938949585e-02 1.021007522940635681e-01 -2.121249586343765259e-01 -1.427050083875656128e-01 -1.268812865018844604e-01 2.698544859886169434e-01 2.611564695835113525e-01 9.747108072042465210e-02 -3.612342756241559982e-03 -2.645387314260005951e-03
1.193472892045974731e-01 -2.712717950344085693e-01 1.393367201089859009e-01 1.863333396613597870e-02 2.908399999141693115e-01 -2.706090807914733887e-01 1.028905808925628662e-01 2.482779137790203094e-02 -8.771755546331405640e-02 3.397331805899739265e-03 1.057506073266267776e-02 -6.960751861333847046e-02 1.405951529741287231e-01 1.634203344583511353e-01 3.268930017948150635e-01 1.805962920188903809e-01 1.381747052073478699e-02 2.456968873739242554e-01 -3.399268686771392822e-01 -1.751613765954971313e-01 -2.430981248617172241e-01 3.270820379257202148e-01 -1.097245588898658752e-01 -2.538760751485824585e-02 -1.387010961771011353e-01 -1.171571463346481323e-01 -2.712790071964263916e-01 -1.431858241558074951e-01 -9.876616299152374268e-02 -2.258516103029251099e-02 -4.331594705581665039e-02 -4.831266123801469803e-03
1.904924809932708740e-01 1.379960328340530396e-01 -5.577879026532173157e-02 2.404261380434036255e-02 3.381336927413940430e-01 1.110894009470939636e-01 1.990327984094619751e-01 -1.162405535578727722e-01 5.334596708416938782e-02 5.547370016574859619e-02 -1.156305447220802307e-01 -3.059473074972629547e-02 -7.955373078584671021e-02 -1.338253468275070190e-01 9.381341189146041870e-02 -1.440852582454681396e-01 6.514107435941696167e-02 2.335338108241558075e-02 -2.631649076938629150e-01 -3.724352121353149414e-01 3.812072798609733582e-02 7.561700791120529175e-02 4.891561716794967651e-02 -7.998615503311157227e-03 -2.801086008548736572e-01 6.210932880640029907e-02 -6.726054102182388306e-02 3.108275830745697021e-01 2.238427400588989258e-01 3.100302517414093018e-01 3.624755144119262695e-01 -6.083307415246963501e-02
2.515104115009307861e-01 2.051054537296295166e-01 2.251727133989334106e-01 -4.468272998929023743e-02 5.850775167346000671e-02 -9.213254600763320923e-02 -6.125099956989288330e-02 -2.771201543509960175e-02 1.027425378561019897e-01 2.977588772773742676e-01 2.092572450637817383e-01 -5.998896434903144836e-02 1.962406635284423828e-01 2.193688303232192993e-01 2.216561324894428253e-02 -3.383126854896545410e-01 -2.152768671512603760e-01 -1.264166203327476978e-04 -1.352907270193099976e-01 -1.975622773170471191e-01 -1.129029840230941772e-01 -4.236534610390663147e-02 -2.618346512317657471e-01 1.090351492166519165e-01 -2.842381298542022705e-01 -1.139926351606845856e-02 -2.553894519805908203e-01 -1.004390120506286621e-01 -1.142520010471343994e-01 4.394988715648651123e-02 3.219211399555206299e-01 6.198599189519882202e-02
1.173142418265342712e-01 -3.257858753204345703e-01 2.236396819353103638e-01 -2.456221356987953186e-02 3.742436766624450684e-01 -1.566166430711746216e-01 1.409833729267120361e-01 1.660572737455368042e-01 2.133984118700027466e-02 -9.110086411237716675e-02 2.919648773968219757e-02 1.292591989040374756e-01 3.328398168087005615e-01 3.982644379138946533e-01 1.172119602560997009e-01 -4.777248203754425049e-02 1.931000649929046631e-01 1.794625818729400635e-01 -1.870182156562805176e-01 -1.578329950571060181e-01 4.381076991558074951e-02 1.029026433825492859e-01 4.904181114397943020e-04 5.615061894059181213e-02 -1.889126896858215332e-01 -1.704143285751342773e-01 -2.468725889921188354e-01 1.270007044076919556e-01 1.077828928828239441e-01 2.716100215911865234e-02 6.267058849334716797e-02 -5.081092193722724915e-02
2.685059010982513428e-01 -2.363364696502685547e-01 3.978830277919769287e-01 1.518468260765075684e-01 1.524173747748136520e-02 -5.436270311474800110e-02 4.373499006032943726e-02 -1.530814021825790405e-01 2.339355349540710449e-01 -8.655457943677902222e-02 1.602143496274948120e-01 9.055941551923751831e-02 1.239168122410774231e-01 9.626296907663345337e-02 -6.383226066827774048e-02 -6.353855715133249760e-04 -1.707481145858764648e-01 -1.359358280897140503e-01 -3.837689459323883057e-01 -2.124823033809661865e-01 1.532781869173049927e-01 2.448585033416748047e-01 5.757815088145434856e-04 9.300822764635086060e-02 -4.058370888233184814e-01 -7.323699444532394409e-02 -7.796972990036010742e-02 1.637166738510131836e-01 -4.107256233692169189e-02 -2.544209128245711327e-03 2.260538935661315918e-02 6.862200796604156494e-03
2.283628284931182861e-01 -3.304730728268623352e-02 5.172643810510635376e-02 -3.989612311124801636e-02 2.713763713836669922e-01 3.655941039323806763e-02 -1.058569252490997314e-01 -4.649111069738864899e-03 2.485941350460052490e-01 -6.186712533235549927e-02 6.322114914655685425e-02 1.914538145065307617e-01 1.553059518337249756e-01 2.067849189043045044e-01 1.067663356661796570e-01 9.808509610593318939e-03 2.904951572418212891e-01 7.710865139961242676e-02 3.228602930903434753e-02 -2.179696708917617798e-01 6.376195233315229416e-03 3.243717551231384277e-01 -3.778142035007476807e-01 1.061051785945892334e-01 8.243313431739807129e-02 -2.247693240642547607e-01 -2.420337945222854614e-01 2.391131669282913208e-01 2.575511634349822998e-01 -8.742415904998779297e-02 8.249342441558837891e-02 -1.401072442531585693e-01
-8.373241126537322998e-02 -5.711102858185768127e-02 8.002378046512603760e-02 -1.162570118904113770e-01 3.187070488929748535e-01 -6.614222377538681030e-02 -4.252745211124420166e-02 -1.482335180044174194e-01 3.076823242008686066e-02 -7.810597866773605347e-02 1.502532362937927246e-01 -5.249020829796791077e-02 3.552802205085754395e-01 1.417773813009262085e-01 1.051258668303489685e-01 -1.090354174375534058e-01 2.940390110015869141e-01 2.605194449424743652e-01 -4.090128839015960693e-01 -1.634345203638076782e-01 -1.435043215751647949e-01 2.283766716718673706e-01 1.716201156377792358e-01 2.689714543521404266e-02 3.831171989440917969e-02 -2.052070051431655884e-01 -2.834143042564392090e-01 2.333766072988510132e-01 -5.065261200070381165e-02 1.732225902378559113e-02 2.951415069401264191e-02 7.122214883565902710e-02
2.562881112098693848e-01 1.526376456022262573e-01 -1.466049551963806152e-01 -2.004517167806625366e-01 3.994341790676116943e-01 8.149538934230804443e-02 7.902280241250991821e-02 7.062995433807373047e-02 2.425784021615982056e-01 2.779575288295745850e-01 -2.797085419297218323e-02 1.158353164792060852e-01 2.137161791324615479e-01 2.042819857597351074e-01 2.189914882183074951e-02 7.691944390535354614e-02 2.666091024875640869e-01 1.668970659375190735e-02 -4.700571298599243164e-02 -1.855863034725189209e-01 -7.206925004720687866e-02 3.014175593852996826e-01 -2.258457690477371216e-01 9.045881032943725586e-02 -1.888218671083450317e-01 -5.825338512659072876e-02 -2.022696882486343384e-01 1.754922121763229370e-01 1.182948797941207886e-01 -1.723127514123916626e-01 -9.080570936203002930e-02 4.335967823863029480e-02
-9.678558446466922760e-03 3.066836483776569366e-02 2.584058940410614014e-01 1.191238909959793091e-01 1.513747423887252808e-01 5.514695122838020325e-02 -1.587363332509994507e-02 7.840132713317871094e-02 -1.102686822414398193e-01 -2.065790295600891113e-01 -1.611666381359100342e-01 3.273466601967811584e-02 5.905310064554214478e-02 -1.147972643375396729e-01 -2.781790494918823242e-01 6.998614966869354248e-02 3.995023965835571289e-01 1.386094838380813599e-01 -4.083792269229888916e-01 -2.284668534994125366e-01 7.297793775796890259e-02 9.442744404077529907e-02 -2.601307332515716553e-01 -3.410133719444274902e-02 -2.603818476200103760e-01 -7.974359206855297089e-03 -2.006184458732604980e-01 1.500348299741744995e-01 -1.377169787883758545e-01 4.256581887602806091e-02 -2.693312168121337891e-01 4.838880151510238647e-03
2.801319658756256104e-01 -2.692478597164154053e-01 2.964882850646972656e-01 -1.072331741452217102e-01 3.722015917301177979e-01 -1.445724070072174072e-01 -1.277606338262557983e-01 2.119594961404800415e-01 1.327296197414398193e-01 2.086737193167209625e-02 -5.277284234762191772e-02 1.735943704843521118e-01 3.580393791198730469e-01 -6.025420501828193665e-02 7.324288040399551392e-02 1.638217568397521973e-01 1.918708980083465576e-01 -3.959929198026657104e-02 -3.135210275650024414e-02 -9.723787195980548859e-03 -2.311725616455078125e-01 2.726782560348510742e-01 -6.070645153522491455e-02 -3.095424361526966095e-02 -6.381914019584655762e-02 -1.945866346359252930e-01 -8.567260950803756714e-02 1.805994212627410889e-01 -3.055118024349212646e-02 2.385854534804821014e-02 2.198045253753662109e-01 1.016776487231254578e-01
2.628057599067687988e-01 1.546402722597122192e-01 2.262216806411743164e-01 8.290944248437881470e-02 2.853528261184692383e-01 -1.029942408204078674e-01 -1.693783327937126160e-02 -2.921822294592857361e-02 2.519696950912475586e-01 1.709049753844738007e-02 2.968834713101387024e-02 8.994888514280319214e-02 4.487012624740600586e-01 -8.683390170335769653e-02 -9.553562104701995850e-02 -1.105377152562141418e-01 -3.078645095229148865e-02 -2.043205797672271729e-01 -4.169701337814331055e-01 -2.393854409456253052e-01 -1.677391380071640015e-01 -3.116810880601406097e-02 -7.466215640306472778e-02 1.152423676103353500e-02 9.732466191053390503e-02 1.000898182392120361e-01 -6.483672559261322021e-02 3.384350538253784180e-01 -3.919452801346778870e-02 -1.362591236829757690e-02 6.074928119778633118e-02 -2.234454825520515442e-02
2.062809616327285767e-01 -3.621558472514152527e-02 6.300874799489974976e-02 1.568066030740737915e-01 1.071272194385528564e-01 8.865068852901458740e-02 3.802975714206695557e-01 -3.943980112671852112e-02 3.119918406009674072e-01 -6.958267651498317719e-03 -5.423047021031379700e-02 3.849640488624572754e-02 1.152731180191040039e-01 -3.104398213326931000e-02 5.187522619962692261e-02 1.710104048252105713e-01 -1.511208564043045044e-01 1.157206743955612183e-01 -4.499182999134063721e-01 -2.939755022525787354e-01 -1.816894114017486572e-01 -2.972220303490757942e-03 -2.368647605180740356e-01 9.306535124778747559e-02 -1.313287466764450073e-01 -1.417581439018249512e-01 -1.002861037850379944e-01 3.227298706769943237e-02 -2.036081105470657349e-01 3.064139783382415771e-01 5.603590235114097595e-02 6.537276506423950195e-02
3.026995360851287842e-01 -2.547226548194885254e-01 8.483619242906570435e-02 1.916648074984550476e-02 3.701153993606567383e-01 3.046947997063398361e-03 -5.866645649075508118e-02 8.416855335235595703e-02 6.856574863195419312e-02 1.140570566058158875e-01 -1.604812741279602051e-01 2.146342098712921143e-01 2.367524355649948120e-01 3.405095934867858887e-01 -4.190981015563011169e-02 -4.255523160099983215e-02 9.741374850273132324e-02 3.342536464333534241e-02 -1.385582238435745239e-01 -2.454215437173843384e-01 -2.089709043502807617e-01 3.105465173721313477e-01 -2.739287912845611572e-01 1.573162674903869629e-01 -2.379777655005455017e-02 4.613474383950233459e-02 -8.813904970884323120e-02 -1.962312310934066772e-01 -7.699345797300338745e-02 -1.938214898109436035e-01 -1.151066087186336517e-02 -2.790330909192562103e-02
3.006229102611541748e-01 -7.140582799911499023e-02 2.144549228250980377e-02 -2.069467902183532715e-01 3.536850214004516602e-01 1.687948107719421387e-01 -1.172273755073547363e-01 -3.001864813268184662e-02 1.040514782071113586e-01 -3.266122564673423767e-02 7.527279853820800781e-02 1.773455590009689331e-01 3.187688589096069336e-01 2.311574071645736694e-01 1.579462438821792603e-01 -7.786872237920761108e-02 3.180483877658843994e-01 -1.469609560444951057e-03 -1.477419435977935791e-01 -2.629979571793228388e-04 -2.472236603498458862e-01 2.246448695659637451e-01 -2.018991112709045410e-01 2.611497640609741211e-01 -1.620414294302463531e-02 -1.040894389152526855e-01 -2.592584863305091858e-02 2.681931853294372559e-01 6.708952132612466812e-04 -1.132380664348602295e-01 8.778209239244461060e-02 -1.009225994348526001e-01
1.244702283293008804e-02 -2.227044254541397095e-01 8.513198792934417725e-02 1.321936398744583130e-01 -4.311601072549819946e-02 3.204716145992279053e-01 -1.392992399632930756e-02 -1.262462139129638672e-01 7.251963019371032715e-02 -2.322420626878738403e-01 -1.043684557080268860e-01 -5.848399177193641663e-02 1.246023327112197876e-01 1.245223917067050934e-02 -2.505466938018798828e-01 -2.144907116889953613e-01 -2.103604935109615326e-02 -6.457081437110900879e-02 -1.840422898530960083e-01 -1.451662778854370117e-01 -1.079199239611625671e-01 1.685246974229812622e-01 -1.177114024758338928e-01 7.053413242101669312e-02 2.648891694843769073e-02 -3.163541257381439209e-01 -5.461238622665405273e-01 9.877513349056243896e-02 -3.814873471856117249e-02 2.478508055210113525e-01 1.243671998381614685e-01 -3.585529327392578125e-02
1.892248839139938354e-01 -5.468875542283058167e-02 3.132155239582061768e-01 4.118347913026809692e-02 1.699060201644897461e-01 -2.168008834123611450e-01 3.327921926975250244e-01 -1.069453135132789612e-01 1.429459303617477417e-01 1.755125224590301514e-01 -5.334067717194557190e-02 -7.058952003717422485e-02 1.294246464967727661e-01 1.472488194704055786e-01 1.035752147436141968e-01 -2.278495281934738159e-01 3.338027000427246094e-01 1.663105636835098267e-01 -4.511373117566108704e-02 2.377479895949363708e-02 -1.318572759628295898e-01 2.654205262660980225e-01 -7.557966560125350952e-02 2.479417622089385986e-01 -3.622058406472206116e-02 8.242241293191909790e-02 -3.328765928745269775e-01 1.284531317651271820e-02 -2.073430921882390976e-03 2.795090973377227783e-01 5.257822200655937195e-02 8.077646046876907349e-02
2.863165736198425293e-01 1.431231386959552765e-02 -1.424182355403900146e-01 7.154927402734756470e-02 3.261685371398925781e-01 -2.740967087447643280e-02 -1.228282451629638672e-01 1.313428580760955811e-01 1.654134243726730347e-01 4.269779473543167114e-02 -3.401275724172592163e-02 2.688119113445281982e-01 2.744560539722442627e-01 1.649387627840042114e-01 1.081796288490295410e-01 4.789178073406219482e-02 2.925928533077239990e-01 -2.067503780126571655e-01 -2.931072376668453217e-02 -1.526433974504470825e-01 -1.042747404426336288e-02 6.119161844253540039e-02 -2.539745867252349854e-01 1.285876780748367310e-01 -2.622779905796051025e-01 4.418352991342544556e-02 -1.803917139768600464e-01 3.133093714714050293e-01 1.570475399494171143e-01 -1.424027979373931885e-01 1.421732455492019653e-01 -1.726385951042175293e-01
-8.119338005781173706e-02 -2.532053506001830101e-03 1.522622704505920410e-01 -1.692984849214553833e-01 1.643253564834594727e-01 4.390111938118934631e-02 6.758778356015682220e-03 -3.281281888484954834e-02 1.858858466148376465e-01 1.018094122409820557e-01 -1.386606544256210327e-01 -3.639717400074005127e-01 -2.582756860647350550e-04 2.160720154643058777e-02 -3.280673325061798096e-01 -2.109854221343994141e-01 2.702656984329223633e-01 8.487265557050704956e-02 -1.650045663118362427e-01 -2.484453469514846802e-01 -1.087626516819000244e-01 8.413151651620864868e-02 -6.881456822156906128e-02 -1.598099768161773682e-01 -6.862991303205490112e-02 -1.505110878497362137e-02 -4.681992232799530029e-01 1.481391191482543945e-01 -1.309230029582977295e-01 1.602628380060195923e-01 6.526630604639649391e-04 2.344652265310287476e-01
1.970520764589309692e-01 1.468029320240020752e-01 -4.779971018433570862e-02 -1.436738073825836182e-01 3.667897880077362061e-01 1.175664514303207397e-01 6.718739867210388184e-02 -1.862629503011703491e-01 -2.229239558801054955e-03 6.942787766456604004e-02 1.426037028431892395e-02 -9.793167561292648315e-02 3.135977685451507568e-02 1.653234213590621948e-01 2.756147384643554688e-01 -1.417377293109893799e-01 1.057521775364875793e-01 3.777752816677093506e-02 -1.518221348524093628e-01 -2.013175189495086670e-01 -6.339146941900253296e-02 -9.062996506690979004e-02 -1.423864159733057022e-02 1.915198564529418945e-01 -2.709659337997436523e-01 -5.532173812389373779e-02 -1.824584007263183594e-01 1.425865143537521362e-01 8.589720726013183594e-02 3.460553586483001709e-01 4.556243717670440674e-01 2.157095819711685181e-03
1.512667536735534668e-01 -6.106404121965169907e-03 -4.793160594999790192e-03 8.252309635281562805e-03 3.513776063919067383e-01 1.677504628896713257e-01 1.817467212677001953e-01 -1.314257234334945679e-01 6.437405198812484741e-02 2.039120495319366455e-01 -1.741253137588500977e-01 -2.304497659206390381e-01 1.616884022951126099e-01 1.403016000986099243e-01 9.974568337202072144e-02 -1.050424799323081970e-01 9.076354652643203735e-02 1.457096338272094727e-01 -3.537731170654296875e-01 -1.892360746860504150e-01 -3.057722002267837524e-02 -4.396641626954078674e-02 8.425356820225715637e-03 4.700312018394470215e-02 -3.199328780174255371e-01 9.609163552522659302e-02 -1.299675554037094116e-01 2.205028384923934937e-01 2.449415475130081177e-01 2.121774107217788696e-01 3.074672520160675049e-01 8.293622732162475586e-02
1.979829370975494385e-01 8.202914148569107056e-02 4.682471752166748047e-01 2.639272809028625488e-02 1.523648053407669067e-01 4.710000753402709961e-02 1.276857703924179077e-01 2.260484546422958374e-02 2.332507073879241943e-01 -7.292488217353820801e-02 2.729271771386265755e-03 3.615549206733703613e-01 2.031284421682357788e-01 1.718030571937561035e-01 -1.649796813726425171e-01 1.580062061548233032e-01 -7.240566611289978027e-02 7.663092762231826782e-02 -3.364916145801544189e-01 -1.947076916694641113e-01 -1.039227023720741272e-01 1.165395677089691162e-01 -1.904167383909225464e-01 -8.172582834959030151e-03 -1.067192852497100830e-01 -1.652615070343017578e-01 -1.731110811233520508e-01 -5.795651301741600037e-02 4.718315973877906799e-02 -2.513065636157989502e-01 -5.013445764780044556e-02 1.248121112585067749e-01
1.326887905597686768e-01 -6.247721984982490540e-02 6.745576858520507812e-02 2.385136783123016357e-01 5.136217474937438965e-01 -1.651075109839439392e-02 9.310542792081832886e-02 4.119298979640007019e-02 4.012252017855644226e-02 -1.366048455238342285e-01 1.456511579453945160e-02 -2.208247631788253784e-01 -7.409662008285522461e-02 -1.330816000699996948e-01 1.118550747632980347e-01 -2.065315842628479004e-02 4.026016592979431152e-02 2.106157988309860229e-01 -4.211492240428924561e-01 -1.013560146093368530e-01 1.042536646127700806e-01 -6.470941752195358276e-02 -7.374182809144258499e-03 -1.917906552553176880e-01 -2.543483376502990723e-01 -1.051218509674072266e-01 -1.244195923209190369e-01 1.522172093391418457e-01 -1.558196097612380981e-01 2.262097746133804321e-01 2.414520233869552612e-01 -5.968904122710227966e-02
3.841259777545928955e-01 1.988501846790313721e-01 1.114395782351493835e-01 -6.304315477609634399e-02 1.035414710640907288e-01 -1.249259412288665771e-01 2.670227289199829102e-01 -8.648473769426345825e-02 2.124528586864471436e-01 -2.720903418958187103e-02 1.191916167736053467e-01 -2.233483642339706421e-01 -4.141493141651153564e-02 -7.554978877305984497e-02 -2.748727053403854370e-02 -2.040260136127471924e-01 1.556162238121032715e-01 2.786337137222290039e-01 -1.296251118183135986e-01 3.534198179841041565e-02 -5.467998981475830078e-02 1.136469617486000061e-01 -2.349811643362045288e-01 2.709157392382621765e-02 -2.868103384971618652e-01 -2.743252180516719818e-02 -1.488649696111679077e-01 2.053103893995285034e-01 1.351559907197952271e-01 1.345116794109344482e-01 3.888050615787506104e-01 7.082042098045349121e-02
-2.225307747721672058e-03 -2.875181734561920166e-01 8.112838864326477051e-02 1.978199034929275513e-01 1.404414772987365723e-01 3.024446368217468262e-01 -3.062256276607513428e-01 -1.212454736232757568e-01 -4.109640419483184814e-02 8.039203286170959473e-02 1.138992980122566223e-01 2.365578860044479370e-01 2.106427103281021118e-01 2.915710769593715668e-02 1.958686392754316330e-03 7.147756963968276978e-02 -9.627965837717056274e-02 4.800584912300109863e-02 -6.747062504291534424e-02 -2.741456627845764160e-01 1.150319799780845642e-01 2.868705093860626221e-01 -1.044936031103134155e-01 -5.018246173858642578e-02 -1.677746921777725220e-01 8.160413056612014771e-02 -3.265580236911773682e-01 3.733867406845092773e-01 1.485889256000518799e-01 -1.368738561868667603e-01 8.040456101298332214e-03 5.034754797816276550e-02
1.388362646102905273e-01 -2.145252190530300140e-02 3.655352890491485596e-01 -1.829419732093811035e-01 7.135369628667831421e-02 -7.050607353448867798e-02 1.049345508217811584e-01 -7.370052486658096313e-02 3.133368790149688721e-01 7.668241113424301147e-02 4.362641274929046631e-02 -1.672730594873428345e-01 3.478941321372985840e-01 1.472248230129480362e-02 -3.956437483429908752e-02 3.726552799344062805e-02 -2.128274887800216675e-01 -1.114512458443641663e-01 -3.327561020851135254e-01 1.156553067266941071e-02 -1.207945421338081360e-01 2.061174511909484863e-01 -8.362482488155364990e-02 7.982271164655685425e-02 -2.815341353416442871e-01 -2.406413406133651733e-01 -4.430219531059265137e-02 2.820627689361572266e-01 1.814135760068893433e-01 6.866702437400817871e-02 1.177151650190353394e-01 1.390597969293594360e-01
3.392553031444549561e-01 -3.798021078109741211e-01 2.102267742156982422e-01 2.358915805816650391e-01 6.594832241535186768e-02 -1.346440017223358154e-01 6.909146904945373535e-04 1.594950258731842041e-01 1.748146712779998779e-01 4.438620805740356445e-02 -2.692971006035804749e-02 6.926979869604110718e-03 1.112859509885311127e-02 -1.117482185363769531e-01 1.503513604402542114e-01 -1.114444136619567871e-01 -1.073461491614580154e-02 -4.383930936455726624e-02 -1.669257134199142456e-01 -1.403277963399887085e-01 8.167368173599243164e-02 -5.854489281773567200e-02 -4.130337536334991455e-01 1.499620825052261353e-01 -3.028454482555389404e-01 -8.533717691898345947e-02 -3.454938530921936035e-02 1.752795279026031494e-01 1.604434996843338013e-01 2.968823015689849854e-01 1.160378083586692810e-01 3.035098314285278320e-02
1.318527311086654663e-01 -2.251448109745979309e-02 -3.997126966714859009e-02 2.153001874685287476e-01 8.941192179918289185e-02 3.180341720581054688e-01 4.326647147536277771e-02 8.805334568023681641e-02 3.522865474224090576e-01 2.328455597162246704e-01 -1.196310296654701233e-01 1.238515600562095642e-01 1.262006349861621857e-02 -2.515435684472322464e-03 -1.775724254548549652e-02 -1.273190677165985107e-01 2.728425860404968262e-01 1.664772331714630127e-01 -1.803996711969375610e-01 1.050215959548950195e-02 -4.137086495757102966e-02 2.462799400091171265e-01 -6.111705303192138672e-02 -9.895708411931991577e-02 -4.101611673831939697e-01 2.191093713045120239e-01 -1.687129735946655273e-01 -8.427771180868148804e-02 2.985474467277526855e-01 1.277896016836166382e-01 -1.595104462467133999e-03 -1.508287340402603149e-01
3.856995999813079834e-01 2.122856229543685913e-01 1.309027820825576782e-01 1.114791408181190491e-01 2.148478031158447266e-01 -1.269275546073913574e-01 8.282026648521423340e-02 -2.517368830740451813e-02 2.105268985033035278e-01 -1.630488187074661255e-01 1.357066538184881210e-02 -1.577778309583663940e-01 5.727202817797660828e-02 -4.063493013381958008e-02 4.215583950281143188e-02 -2.718147337436676025e-01 5.033290013670921326e-02 2.184882164001464844e-01 -1.718437820672988892e-01 1.049352139234542847e-01 1.252751052379608154e-01 1.747771054506301880e-01 -3.329367637634277344e-01 -1.019576787948608398e-01 -9.914887696504592896e-02 1.881622374057769775e-01 -1.662978678941726685e-01 2.228745222091674805e-01 3.029252961277961731e-02 1.422585099935531616e-01 3.464750349521636963e-01 9.060627967119216919e-02
-3.089587762951850891e-02 -1.310223191976547241e-01 1.716148555278778076e-01 -1.942117465659976006e-03 -1.035116016864776611e-01 -1.199988424777984619e-01 6.294068880379199982e-03 -1.206877455115318298e-01 -1.026451736688613892e-01 1.242093443870544434e-01 1.591897010803222656e-02 -1.758915632963180542e-01 2.887967228889465332e-01 1.733748018741607666e-01 5.622376501560211182e-02 1.169453840702772141e-02 1.441760808229446411e-01 2.594999372959136963e-01 -1.206660121679306030e-01 1.296039111912250519e-02 2.293495684862136841e-01 2.813183665275573730e-01 -1.575088649988174438e-01 -8.721900731325149536e-02 -3.015488088130950928e-01 -2.567150630056858063e-03 -2.425259798765182495e-01 1.393934488296508789e-01 -1.899272650480270386e-01 1.324544940143823624e-02 5.133867859840393066e-01 5.266864597797393799e-02
1.299524456262588501e-01 -2.609473764896392822e-01 1.075736060738563538e-02 -1.040827631950378418e-01 2.185464799404144287e-01 2.691481113433837891e-01 -9.515362232923507690e-02 -2.831822633743286133e-02 1.564726084470748901e-01 -1.468146890401840210e-01 -4.915277659893035889e-02 1.438281498849391937e-02 2.432711869478225708e-01 -9.104519337415695190e-02 2.988673150539398193e-01 1.430384907871484756e-02 1.579688787460327148e-01 8.562700822949409485e-04 -1.724881380796432495e-01 -1.073747277259826660e-01 9.395194053649902344e-02 -4.531507194042205811e-02 -2.370851188898086548e-01 -5.789607018232345581e-02 -3.087505996227264404e-01 2.517721354961395264e-01 -3.490450382232666016e-01 -4.563120007514953613e-02 -1.647097766399383545e-01 -2.827036082744598389e-01 1.917229890823364258e-01 -7.235960662364959717e-02
3.318939507007598877e-01 -3.235464543104171753e-02 2.470296621322631836e-02 7.115703821182250977e-02 2.703729271888732910e-01 8.434857428073883057e-02 7.240337133407592773e-02 -1.445567458868026733e-01 2.635292708873748779e-01 -1.414682157337665558e-02 6.758137792348861694e-02 1.572771221399307251e-01 5.352071523666381836e-01 7.094828784465789795e-02 2.088725119829177856e-01 -2.203176356852054596e-02 1.203158423304557800e-01 -6.186695396900177002e-02 -1.530606001615524292e-01 -2.673664391040802002e-01 6.596013158559799194e-02 3.935242816805839539e-02 -1.523937284946441650e-01 -1.014038100838661194e-01 -2.801787555217742920e-01 -2.120348811149597168e-01 -1.648003458976745605e-01 -7.058494538068771362e-02 -1.018047332763671875e-02 -7.127955555915832520e-02 -1.688151955604553223e-01 1.792186312377452850e-02
-1.619187146425247192e-01 1.508103311061859131e-01 1.219688653945922852e-01 1.513877511024475098e-01 1.780269593000411987e-01 1.291397809982299805e-01 -4.444587230682373047e-02 -1.569700241088867188e-01 -1.249172762036323547e-01 3.933415189385414124e-02 -2.085285335779190063e-01 -1.900730729103088379e-01 9.890891611576080322e-02 5.731356516480445862e-02 1.132007166743278503e-01 -1.481436192989349365e-01 -1.461140066385269165e-01 2.567903697490692139e-01 -1.545761674642562866e-01 -1.622754894196987152e-02 2.272554486989974976e-01 1.056808605790138245e-01 -1.268544942140579224e-01 5.860739201307296753e-02 -3.615755736827850342e-01 9.573036432266235352e-02 -3.578569889068603516e-01 7.292701303958892822e-02 -5.050600320100784302e-02 -3.150700926780700684e-01 3.498315215110778809e-01 -4.893545806407928467e-02
1.020587384700775146e-01 -4.307847097516059875e-02 2.723876237869262695e-01 -7.280937582254409790e-02 1.264282315969467163e-01 -1.329137533903121948e-01 -1.244679763913154602e-01 3.041234984993934631e-02 1.428197622299194336e-01 -9.684212505817413330e-02 9.014359116554260254e-02 1.518206447362899780e-01 2.419490963220596313e-01 2.526817619800567627e-01 2.514954842627048492e-02 1.206366121768951416e-01 9.863224625587463379e-02 -7.468186318874359131e-02 -2.924088239669799805e-01 -3.208694458007812500e-01 -3.187968134880065918e-01 3.653149902820587158e-01 1.162550300359725952e-01 8.697310090065002441e-02 -6.875609047710895538e-03 -2.307432591915130615e-01 -2.582575976848602295e-01 8.144260197877883911e-02 8.255187422037124634e-02 1.103194952011108398e-01 -4.806582815945148468e-03 2.325523048639297485e-01
1.279557645320892334e-01 1.930513978004455566e-01 1.657363772392272949e-01 1.914266943931579590e-01 1.821340769529342651e-01 -2.642361521720886230e-01 1.250948105007410049e-02 -3.506657481193542480e-01 1.447953581809997559e-01 -7.809301465749740601e-02 -1.160901412367820740e-02 3.067914396524429321e-02 2.838168740272521973e-01 1.959448754787445068e-01 2.717364430427551270e-01 -1.050035953521728516e-01 1.957719475030899048e-01 9.491860121488571167e-02 -1.477016955614089966e-01 -6.752125918865203857e-02 1.033747717738151550e-01 4.360160827636718750e-01 -1.564795374870300293e-01 -8.489960432052612305e-02 -2.273310124874114990e-01 -4.813610576093196869e-03 -1.310929358005523682e-01 1.172783002257347107e-01 1.463223695755004883e-01 -6.035428121685981750e-02 -2.965083532035350800e-02 9.695786237716674805e-02
2.761302292346954346e-01 -1.406277418136596680e-01 2.115923613309860229e-01 7.944452762603759766e-02 1.014730930328369141e-01 2.499608788639307022e-03 -2.213769555091857910e-01 -2.686110436916351318e-01 3.281264752149581909e-02 2.148205041885375977e-02 9.549608826637268066e-02 4.157395288348197937e-02 1.818996667861938477e-01 1.996784508228302002e-01 2.100152820348739624e-01 -1.159524470567703247e-01 3.207503631711006165e-02 -5.898566171526908875e-02 -3.312865644693374634e-02 -7.569054141640663147e-03 1.478679031133651733e-01 4.072371125221252441e-02 -2.958716154098510742e-01 -2.280381135642528534e-02 -3.978345692157745361e-01 2.676751231774687767e-03 -4.459183514118194580e-01 1.693657487630844116e-01 2.770300395786762238e-02 -8.832161873579025269e-02 -2.244656533002853394e-01 -1.285584717988967896e-01
3.052902221679687500e-01 -1.413899809122085571e-01 5.425771814770996571e-04 5.675905570387840271e-02 1.619990915060043335e-01 1.755473613739013672e-01 4.066206142306327820e-02 1.167249456048011780e-01 1.285044550895690918e-01 8.755152672529220581e-02 -8.181988447904586792e-02 -9.317546337842941284e-02 -1.269830018281936646e-01 -2.656863331794738770e-01 6.699632108211517334e-02 8.460839837789535522e-02 2.042881250381469727e-01 -1.833970844745635986e-01 4.206525906920433044e-02 -4.040524065494537354e-01 -2.861525118350982666e-01 6.309071928262710571e-02 -1.272168010473251343e-01 -1.867439895868301392e-01 -2.720423638820648193e-01 -1.400006860494613647e-01 -2.277085185050964355e-01 2.155912369489669800e-01 -1.104933395981788635e-01 1.773417145013809204e-01 2.372817248106002808e-01 6.413941085338592529e-02
3.385655581951141357e-02 1.564157903194427490e-01 9.134048968553543091e-02 1.249330192804336548e-01 4.129621684551239014e-01 1.703654080629348755e-01 1.040570065379142761e-02 -1.618195474147796631e-01 7.556652277708053589e-02 6.832348555326461792e-02 -1.672833040356636047e-02 -2.406975924968719482e-01 3.524742275476455688e-02 1.081976592540740967e-01 2.068310678005218506e-01 -1.051792874932289124e-01 -4.732992500066757202e-03 8.147025853395462036e-02 -2.356172353029251099e-01 -2.637667059898376465e-01 3.461717441678047180e-02 3.172839060425758362e-02 -1.249515786767005920e-01 1.515565514564514160e-01 -2.752077579498291016e-01 7.148315198719501495e-03 -1.185695081949234009e-01 3.198288381099700928e-01 2.430047839879989624e-01 1.943844258785247803e-01 3.543078601360321045e-01 4.637420549988746643e-02
8.633342385292053223e-02 1.516377925872802734e-01 -1.137628257274627686e-01 3.924956917762756348e-02 2.097672969102859497e-01 1.599486619234085083e-01 2.167344987392425537e-01 -1.462177932262420654e-01 2.238537184894084930e-02 1.975915133953094482e-01 2.319209091365337372e-02 -1.480561494827270508e-01 2.013318426907062531e-02 1.661364287137985229e-01 2.006645500659942627e-01 4.770696535706520081e-02 8.807717263698577881e-02 3.845107555389404297e-02 -1.811469048261642456e-01 -1.800915896892547607e-01 -8.946087956428527832e-02 3.346335887908935547e-02 -1.242310851812362671e-01 6.368666142225265503e-02 -4.727205038070678711e-01 -3.947416692972183228e-02 -2.013277262449264526e-01 3.093031048774719238e-01 1.144956499338150024e-01 3.158194124698638916e-01 3.260914981365203857e-01 3.276065737009048462e-02
1.357220411300659180e-01 -2.303829044103622437e-02 2.698365449905395508e-01 2.615162432193756104e-01 1.074188724160194397e-01 3.335303068161010742e-01 -1.284855697304010391e-02 -1.077257618308067322e-01 2.871633768081665039e-01 3.292090818285942078e-02 -1.733244955539703369e-01 -2.940706349909305573e-02 -2.143289893865585327e-01 -1.827881038188934326e-01 3.665434122085571289e-01 -1.997689008712768555e-01 1.794701367616653442e-01 3.327347338199615479e-02 -1.491086035966873169e-01 -1.818110495805740356e-01 -1.787662953138351440e-01 5.857188999652862549e-02 1.281597316265106201e-01 3.274045139551162720e-02 -1.719380021095275879e-01 6.949338316917419434e-02 -1.716803908348083496e-01 -2.129859663546085358e-02 5.328805744647979736e-02 3.122481405735015869e-01 1.677232384681701660e-01 5.433793738484382629e-02
1.952667385339736938e-01 1.027091033756732941e-02 2.374635934829711914e-01 2.178009599447250366e-01 2.915232181549072266e-01 6.604317575693130493e-02 1.171269565820693970e-01 -1.453468054533004761e-01 1.152176260948181152e-01 -1.288963109254837036e-01 -1.693485100986436009e-04 -2.076793760061264038e-01 -5.484326183795928955e-02 2.706508710980415344e-02 2.977181226015090942e-03 -1.955381967127323151e-02 -1.104762256145477295e-01 2.768813371658325195e-01 -1.040608808398246765e-01 -3.535603582859039307e-01 -4.704785346984863281e-02 2.372887171804904938e-02 -2.685257792472839355e-01 1.280129849910736084e-01 -2.480255961418151855e-01 1.111976876854896545e-01 -1.542321890592575073e-01 -1.826639473438262939e-02 2.242361754179000854e-01 1.635025292634963989e-01 3.481356501579284668e-01 2.107308655977249146e-01
8.941636234521865845e-02 2.299586534500122070e-01 3.408384621143341064e-01 2.220914959907531738e-01 3.627254068851470947e-01 8.993887156248092651e-02 -2.899451553821563721e-01 -4.720938950777053833e-02 1.965611428022384644e-02 -1.309888660907745361e-01 -1.909882277250289917e-01 -5.105614289641380310e-02 -8.410218171775341034e-03 1.611048430204391479e-01 1.364033073186874390e-01 -1.326409280300140381e-01 8.010336011648178101e-02 1.092959567904472351e-01 -6.309354305267333984e-02 -3.147423267364501953e-01 -2.043295949697494507e-01 -1.719111204147338867e-01 -2.246138304471969604e-01 -2.126147001981735229e-01 -7.040677219629287720e-02 -1.281788200139999390e-01 -1.256373617798089981e-02 4.235081002116203308e-02 -1.167858392000198364e-02 2.019533365964889526e-01 1.513998806476593018e-01 -2.308075875043869019e-01
1.437894105911254883e-01 -1.524916142225265503e-01 4.766356572508811951e-02 -1.018451228737831116e-01 9.169139713048934937e-02 3.536690175533294678e-01 1.476399786770343781e-02 -9.792749583721160889e-02 1.955318450927734375e-01 -2.595568001270294189e-01 -2.480021119117736816e-01 9.486667811870574951e-02 -2.111680656671524048e-01 -1.444353014230728149e-01 3.608742728829383850e-02 1.210010573267936707e-01 2.631992101669311523e-01 -1.687935180962085724e-02 -3.737401664257049561e-01 1.038466393947601318e-01 -1.603437364101409912e-01 2.671631574630737305e-01 -7.999407500028610229e-02 -9.884151816368103027e-02 -2.683504521846771240e-01 5.988913029432296753e-02 -2.765512466430664062e-01 9.546270966529846191e-02 4.991132020950317383e-02 1.846596151590347290e-01 -5.808412563055753708e-03 -1.073761358857154846e-01
2.336249798536300659e-01 2.865938842296600342e-01 2.610520720481872559e-01 3.353143483400344849e-02 1.755630224943161011e-01 -2.109457701444625854e-01 -1.494873315095901489e-03 -5.694039165973663330e-02 1.252704113721847534e-01 6.035457178950309753e-02 -1.532391309738159180e-01 -1.009779721498489380e-01 1.463278476148843765e-02 -9.455210715532302856e-02 2.662296779453754425e-02 -2.115230709314346313e-01 3.352247178554534912e-02 2.585729062557220459e-01 -1.293164044618606567e-01 -1.646125018596649170e-01 -1.327791716903448105e-02 3.396986797451972961e-02 -1.626452207565307617e-01 1.492336690425872803e-01 -3.320632576942443848e-01 1.535762697458267212e-01 -2.018609195947647095e-01 -2.703719139099121094e-01 -3.280556946992874146e-02 5.222630128264427185e-02 4.301640987396240234e-01 9.707339107990264893e-02
2.363200038671493530e-01 -1.459004878997802734e-01 -2.214029617607593536e-02 1.198883056640625000e-01 3.570780158042907715e-01 -5.824924260377883911e-02 -5.434916913509368896e-02 -2.010824680328369141e-01 1.521849930286407471e-01 1.784702986478805542e-01 8.001018315553665161e-02 1.653040051460266113e-01 4.189859330654144287e-01 2.491918504238128662e-01 -7.247135043144226074e-03 6.937836110591888428e-02 2.600044310092926025e-01 7.774636894464492798e-02 -1.368796974420547485e-01 1.492730621248483658e-02 3.067263867706060410e-03 3.503893911838531494e-01 -1.956063359975814819e-01 -1.668376289308071136e-02 -1.131036207079887390e-01 -1.755800843238830566e-01 -1.425234135240316391e-02 2.056167125701904297e-01 2.119263708591461182e-01 1.144361272454261780e-01 6.559217721223831177e-02 -1.119144167751073837e-02
1.779350042343139648e-01 7.973023504018783569e-02 2.182971499860286713e-02 -9.302222728729248047e-02 2.951656877994537354e-01 2.584430873394012451e-01 6.684639304876327515e-02 -1.472010016441345215e-01 -4.379375372081995010e-03 1.135539710521697998e-01 1.340719908475875854e-01 -1.031398922204971313e-01 9.503483027219772339e-02 -3.769764211028814316e-03 7.364932447671890259e-02 -6.479954719543457031e-02 6.097669899463653564e-02 -3.223390318453311920e-03 -2.609130442142486572e-01 -2.462463676929473877e-01 3.114531002938747406e-02 1.604176871478557587e-02 4.354654997587203979e-02 1.507181823253631592e-01 -2.543191313743591309e-01 -6.839808076620101929e-02 -2.871265709400177002e-01 2.008579373359680176e-01 2.737950086593627930e-01 2.889390885829925537e-01 4.429220855236053467e-01 8.690186589956283569e-02
1.968410611152648926e-01 8.338007330894470215e-02 -9.329822659492492676e-02 1.723597384989261627e-02 2.672494053840637207e-01 1.433500945568084717e-01 8.620841056108474731e-02 4.352350160479545593e-02 1.664670407772064209e-01 -5.705875530838966370e-02 -5.433215573430061340e-02 -1.295865327119827271e-01 4.475234542042016983e-03 2.109958529472351074e-01 1.319371610879898071e-01 -4.582472145557403564e-02 -4.972796514630317688e-02 2.792865037918090820e-02 -2.218929231166839600e-01 -2.203324884176254272e-01 -1.199765969067811966e-02 1.325676441192626953e-01 9.090158343315124512e-02 2.075450122356414795e-01 -3.997071385383605957e-01 -1.194024831056594849e-02 -1.431088596582412720e-01 3.494456410408020020e-01 1.739352643489837646e-01 3.114728629589080811e-01 3.522186577320098877e-01 7.296833395957946777e-02
1.833332329988479614e-01 -5.855957418680191040e-02 1.753055155277252197e-01 1.158131659030914307e-01 2.478125989437103271e-01 -2.519106268882751465e-01 -1.705648377537727356e-02 -2.328740060329437256e-01 -8.166457526385784149e-03 2.170567512512207031e-01 -2.298079729080200195e-01 -5.147851258516311646e-02 1.113355383276939392e-01 -1.183122396469116211e-01 -1.707261502742767334e-01 -2.707496285438537598e-01 1.147852540016174316e-01 -4.724457859992980957e-02 -1.940134167671203613e-01 1.942123658955097198e-02 -1.345040947198867798e-01 1.682678237557411194e-02 -1.329870969057083130e-01 -2.775706648826599121e-01 -2.085863947868347168e-01 -2.458608895540237427e-01 -2.364256978034973145e-01 -3.461014851927757263e-02 -8.267872780561447144e-02 -3.450593054294586182e-01 2.301926016807556152e-01 3.824348002672195435e-02
-6.678942590951919556e-02 8.864704519510269165e-02 1.469067633152008057e-01 -1.781727746129035950e-02 -7.838064432144165039e-02 1.087404265999794006e-01 -2.636499106884002686e-01 -2.974773049354553223e-01 1.890723407268524170e-01 1.357195377349853516e-01 -6.961531005799770355e-03 -7.491607964038848877e-02 4.526674449443817139e-01 -5.222580581903457642e-02 6.790573149919509888e-02 8.210181444883346558e-02 -7.418214529752731323e-02 2.985956966876983643e-01 -2.493716962635517120e-02 5.160410329699516296e-02 -1.765081733465194702e-01 2.093404978513717651e-01 -4.644885286688804626e-02 -3.134386613965034485e-02 -2.223798632621765137e-01 6.289105117321014404e-02 -1.806468069553375244e-01 1.723996996879577637e-01 -6.639083381742238998e-03 -3.688195347785949707e-02 3.891220986843109131e-01 2.575739622116088867e-01
1.042147576808929443e-01 3.388958275318145752e-01 1.589374840259552002e-01 -9.139374643564224243e-02 -1.032633520662784576e-02 -1.173434183001518250e-01 3.597539663314819336e-02 -7.422564923763275146e-02 1.731598526239395142e-01 1.169948726892471313e-01 2.246333099901676178e-02 -2.651553228497505188e-02 8.300382643938064575e-02 1.152954995632171631e-01 -6.852855533361434937e-02 -2.462857067584991455e-01 -7.726553082466125488e-02 2.128993123769760132e-01 -2.463436722755432129e-01 -2.934287190437316895e-01 -1.956292837858200073e-01 1.150502860546112061e-01 -2.502793371677398682e-01 -5.342626199126243591e-02 -3.797591030597686768e-01 1.279561668634414673e-01 -1.764100492000579834e-01 3.734955936670303345e-02 9.520876407623291016e-02 7.567682117223739624e-02 2.847707569599151611e-01 2.924132943153381348e-01
1.789325326681137085e-01 -3.673786818981170654e-01 1.687355786561965942e-01 1.887857168912887573e-01 1.691852211952209473e-01 -1.278709620237350464e-01 1.586490869522094727e-01 1.295022070407867432e-01 -3.838762268424034119e-02 1.361979097127914429e-01 1.360091269016265869e-01 -7.603866606950759888e-02 8.224023133516311646e-02 2.441403418779373169e-01 2.933849766850471497e-02 1.496535539627075195e-01 -1.117769330739974976e-01 2.193858474493026733e-01 -3.003781437873840332e-01 -2.412684708833694458e-01 -5.346742644906044006e-02 3.889608383178710938e-01 -7.970666140317916870e-02 1.125437393784523010e-01 -2.510912716388702393e-01 -6.274896115064620972e-02 -2.085769176483154297e-01 1.216398775577545166e-01 -7.590695284307003021e-03 -2.416729927062988281e-02 1.208397522568702698e-01 -1.590658277273178101e-01
2.994535267353057861e-01 -1.177302096039056778e-02 2.017190754413604736e-01 5.567562207579612732e-02 7.961322367191314697e-02 -1.144725247286260128e-03 -4.393070042133331299e-01 -9.336800873279571533e-02 1.963500082492828369e-01 5.335111916065216064e-02 -1.391792744398117065e-01 -3.930157423019409180e-02 1.774898022413253784e-01 1.096837781369686127e-02 1.044401153922080994e-01 -2.507376968860626221e-01 2.084367573261260986e-01 -2.723115682601928711e-01 -1.607025042176246643e-02 8.409728109836578369e-02 1.470281779766082764e-01 1.357283443212509155e-01 -2.595673315227031708e-02 -8.506529033184051514e-02 -2.928631007671356201e-01 -1.934033930301666260e-01 -3.393068611621856689e-01 7.331266999244689941e-02 -1.230774447321891785e-01 2.253173291683197021e-01 8.591851592063903809e-02 2.794029191136360168e-02
4.246097058057785034e-03 3.918891549110412598e-01 2.196156680583953857e-01 2.321723401546478271e-01 1.312319636344909668e-01 3.224683925509452820e-02 8.983051031827926636e-02 3.852066025137901306e-02 1.264775544404983521e-01 4.005984519608318806e-04 3.454882535152137280e-04 1.019619032740592957e-01 2.356087863445281982e-01 9.751137346029281616e-02 6.708858907222747803e-02 1.069041863083839417e-01 1.459546685218811035e-01 8.668196946382522583e-02 -2.832895517349243164e-01 -3.750000894069671631e-02 -1.200530230998992920e-01 4.401584863662719727e-01 -1.738706678152084351e-01 2.713686525821685791e-01 -1.445018202066421509e-01 2.424743622541427612e-01 -7.594096660614013672e-02 1.733461916446685791e-01 -1.477861851453781128e-01 1.150869578123092651e-01 1.670219153165817261e-01 -9.022106230258941650e-02
2.406493127346038818e-01 -8.851819485425949097e-02 9.226344525814056396e-02 -1.135373115539550781e-01 4.545996431261301041e-03 -1.637938767671585083e-01 3.971425816416740417e-02 -3.442297279834747314e-01 1.144034489989280701e-01 -3.009734489023685455e-02 -2.557886838912963867e-01 -1.206769701093435287e-02 1.900228112936019897e-01 1.011834666132926941e-02 1.668925881385803223e-01 -2.044825404882431030e-01 -2.102558165788650513e-01 9.744374454021453857e-02 -2.071431577205657959e-01 -3.830977901816368103e-02 -2.651947438716888428e-01 2.352673113346099854e-01 -2.217554673552513123e-02 -1.384547799825668335e-01 3.858352452516555786e-02 3.280298784375190735e-02 -3.458392322063446045e-01 1.673587262630462646e-01 3.606743812561035156e-01 1.943066716194152832e-02 1.872419118881225586e-01 1.461611539125442505e-01
1.650066077709197998e-01 -2.658810913562774658e-01 1.903592497110366821e-01 4.123077169060707092e-02 1.978248208761215210e-01 8.418853580951690674e-02 -2.032235562801361084e-01 -4.419116973876953125e-01 8.741620182991027832e-02 -2.137010246515274048e-01 1.584580168128013611e-02 -2.518055140972137451e-01 2.454000860452651978e-01 -1.067591086030006409e-01 -3.895399346947669983e-02 -1.567548364400863647e-01 1.501563042402267456e-01 8.708536624908447266e-02 -1.945428997278213501e-01 3.179090470075607300e-02 -3.641532734036445618e-02 1.674982309341430664e-01 -8.728725463151931763e-02 -2.793321311473846436e-01 -3.066916465759277344e-01 9.884067624807357788e-02 -2.656095325946807861e-01 3.549386188387870789e-02 6.922259926795959473e-02 -3.928618133068084717e-02 -9.787429124116897583e-03 -2.400159835815429688e-02
1.841761916875839233e-01 -1.466190963983535767e-01 2.446327507495880127e-01 6.311134248971939087e-02 3.240917026996612549e-01 -1.810063272714614868e-01 -3.609705343842506409e-02 -1.445882488042116165e-03 3.145536184310913086e-01 -8.775855600833892822e-02 1.565797924995422363e-01 1.506802141666412354e-01 2.478018850088119507e-01 -5.006258189678192139e-02 1.084473207592964172e-01 -1.148691400885581970e-02 -2.288572192192077637e-01 1.028118431568145752e-01 -1.818160265684127808e-01 -2.471610307693481445e-01 -2.837355434894561768e-01 3.340074121952056885e-01 5.962441489100456238e-02 -1.529573202133178711e-01 -5.535593256354331970e-03 -2.611166834831237793e-01 -2.044014334678649902e-01 1.397673338651657104e-01 3.405354917049407959e-02 6.844381988048553467e-02 -2.160251699388027191e-02 5.488875787705183029e-03
2.670738399028778076e-01 1.864049583673477173e-01 8.199543505907058716e-02 1.278212387114763260e-02 -1.305307000875473022e-01 -2.525520510971546173e-02 -1.011499017477035522e-02 -2.330359369516372681e-01 1.719809770584106445e-01 -1.162321493029594421e-01 -3.686045482754707336e-02 -2.163073569536209106e-01 9.319113940000534058e-02 1.690938882529735565e-02 4.526319913566112518e-03 -2.379670590162277222e-01 8.516696840524673462e-02 4.550584256649017334e-01 -2.098855674266815186e-01 -5.364440008997917175e-02 -5.230710282921791077e-02 7.984872907400131226e-02 -3.643206655979156494e-01 6.900006439536809921e-03 -2.070520222187042236e-01 -3.035544045269489288e-02 -1.703371703624725342e-01 1.657233387231826782e-01 2.027160823345184326e-01 8.868200331926345825e-02 3.112840652465820312e-01 9.392845630645751953e-02
1.550976485013961792e-01 -2.471316754817962646e-01 5.315517261624336243e-02 -2.478995472192764282e-01 8.100666850805282593e-02 1.712281107902526855e-01 -1.434604227542877197e-01 5.600455403327941895e-02 -1.032275557518005371e-01 -1.254957169294357300e-01 9.165133535861968994e-02 -1.328619420528411865e-01 1.243346557021141052e-02 9.115945547819137573e-02 -3.114405320957303047e-03 7.581850141286849976e-02 1.303809285163879395e-01 6.224943324923515320e-03 -4.642959684133529663e-02 -7.498800754547119141e-02 -1.642142534255981445e-01 1.203386187553405762e-01 -1.864447444677352905e-01 7.876528799533843994e-02 -2.619793415069580078e-01 8.806402236223220825e-02 -4.527636468410491943e-01 1.413929462432861328e-02 -1.915982216596603394e-01 -1.893399953842163086e-01 4.382709860801696777e-01 2.661914825439453125e-01
1.313621550798416138e-01 1.376619562506675720e-02 1.659154891967773438e-01 -2.997842058539390564e-02 2.677705883979797363e-01 -1.173052862286567688e-01 2.100786752998828888e-02 2.191890776157379150e-01 2.944683730602264404e-01 -9.710752218961715698e-02 -2.165321074426174164e-02 3.627680242061614990e-01 1.028118431568145752e-01 1.653112620115280151e-01 -1.204171106219291687e-01 2.546454370021820068e-01 2.090692371129989624e-01 1.464256830513477325e-02 -4.136449396610260010e-01 -1.727476567029953003e-01 -2.070092707872390747e-01 2.180536836385726929e-01 -1.009247899055480957e-01 1.248937100172042847e-01 -1.116830185055732727e-01 2.146220207214355469e-02 -1.472322493791580200e-01 2.629814743995666504e-01 -7.684974372386932373e-02 2.339372783899307251e-02 -2.093940414488315582e-02 5.488814786076545715e-02
4.043853655457496643e-02 3.746828809380531311e-02 2.312728911638259888e-01 5.957175418734550476e-02 5.884377658367156982e-02 2.581311166286468506e-01 -6.007676571607589722e-02 3.267159163951873779e-01 5.044919997453689575e-02 -1.794234216213226318e-01 -1.391129791736602783e-01 2.300995886325836182e-01 2.538222074508666992e-01 1.682933121919631958e-01 9.195568412542343140e-02 -2.462480366230010986e-01 -1.497299759648740292e-03 3.135047852993011475e-01 -1.894178241491317749e-01 1.041111303493380547e-03 -1.317168921232223511e-01 2.306183427572250366e-01 -1.407587993890047073e-02 1.739927679300308228e-01 -1.400696188211441040e-01 -1.648370325565338135e-01 -2.148879468441009521e-01 2.852037549018859863e-01 2.890603803098201752e-02 -1.767813414335250854e-01 -2.066385000944137573e-01 7.956700026988983154e-02
2.950202822685241699e-01 -9.119997918605804443e-02 2.452079653739929199e-01 4.580498486757278442e-02 -9.604248218238353729e-03 -2.315476723015308380e-02 -1.018825620412826538e-01 -1.905630575492978096e-03 2.319963723421096802e-01 2.869329750537872314e-01 6.382965948432683945e-03 2.167245596647262573e-01 4.690249264240264893e-02 -1.453251391649246216e-01 9.821156412363052368e-02 2.289132922887802124e-01 1.997350454330444336e-01 3.885580971837043762e-02 -3.656266629695892334e-01 -5.069414898753166199e-02 7.636100053787231445e-02 7.176551967859268188e-02 -2.341387420892715454e-01 1.994840949773788452e-01 -8.467658609151840210e-02 7.225221395492553711e-02 -1.494731903076171875e-01 -7.954618334770202637e-02 -2.560226023197174072e-01 1.754467934370040894e-01 3.767712414264678955e-01 -1.674323342740535736e-02
1.163747310638427734e-01 -8.434469252824783325e-02 3.417558372020721436e-01 1.579336007125675678e-03 2.891209721565246582e-01 2.674235701560974121e-01 -1.861114054918289185e-01 2.506608143448829651e-02 -1.691686660051345825e-01 -9.369865059852600098e-02 -1.805207692086696625e-02 1.620929688215255737e-01 4.003881216049194336e-01 1.269009858369827271e-01 1.217229515314102173e-01 1.687967181205749512e-01 -2.334256656467914581e-02 9.260580688714981079e-02 -3.295256495475769043e-01 -1.486769318580627441e-01 -1.317847967147827148e-01 6.607413291931152344e-02 4.129436239600181580e-02 -1.588683202862739563e-02 -2.376729846000671387e-01 -9.103241562843322754e-02 -5.166260525584220886e-02 9.577445685863494873e-02 -1.370830982923507690e-01 -1.935601681470870972e-01 8.246248215436935425e-02 -2.920146584510803223e-01
2.311635166406631470e-01 9.622222743928432465e-03 3.095115423202514648e-01 8.838672190904617310e-02 3.035964667797088623e-01 -4.395567346364259720e-03 1.307410597801208496e-01 1.811847984790802002e-01 2.268047928810119629e-01 -1.030126288533210754e-01 -9.002277255058288574e-02 -3.070551902055740356e-02 1.264885216951370239e-01 1.316060274839401245e-01 -1.644681096076965332e-01 -1.382938325405120850e-01 -1.360462605953216553e-01 3.397369384765625000e-01 -3.193681836128234863e-01 -2.432671338319778442e-01 -2.075768858194351196e-01 2.754287328571081161e-03 -3.116481006145477295e-01 -2.115939706563949585e-01 -4.120208323001861572e-03 1.310617923736572266e-01 -7.587469369173049927e-02 1.193820536136627197e-01 -2.412095293402671814e-02 1.549748927354812622e-01 -4.325295984745025635e-02 -7.991492748260498047e-02
2.431604564189910889e-01 -2.218221575021743774e-01 1.980485022068023682e-01 5.191099643707275391e-02 2.706977128982543945e-01 -1.547267585992813110e-01 -2.103930264711380005e-01 -1.912451162934303284e-02 2.806519865989685059e-01 -1.654366999864578247e-01 1.484811864793300629e-02 2.391899675130844116e-01 1.183355674147605896e-01 -4.008009657263755798e-02 2.255503386259078979e-01 1.642048805952072144e-01 1.856406629085540771e-01 8.638238796265795827e-05 -1.518113166093826294e-01 -1.605991274118423462e-01 -1.583530902862548828e-01 7.526519894599914551e-02 -3.820156753063201904e-01 1.431035399436950684e-01 -2.491036206483840942e-01 -2.019347101449966431e-01 -2.997980825603008270e-02 9.441321343183517456e-02 1.075171232223510742e-01 -6.692536920309066772e-02 1.336084306240081787e-01 -1.545928269624710083e-01
2.237253785133361816e-01 2.261396944522857666e-01 1.689176708459854126e-01 2.572833001613616943e-01 -1.426049787551164627e-02 -1.896312832832336426e-01 1.392241865396499634e-01 -2.206657268106937408e-02 4.414062574505805969e-02 4.885161668062210083e-02 -5.703322216868400574e-02 1.386491209268569946e-01 7.709258794784545898e-02 -1.266714483499526978e-01 -4.884411767125129700e-02 -3.005945682525634766e-01 3.778841793537139893e-01 3.380541801452636719e-01 -1.516819894313812256e-01 -6.560934334993362427e-02 -3.750936686992645264e-02 7.960451394319534302e-02 7.953143119812011719e-02 2.060382626950740814e-02 -1.362429708242416382e-01 3.560902178287506104e-02 -3.718001246452331543e-01 2.168738991022109985e-01 1.105422005057334900e-01 2.835229337215423584e-01 6.022813543677330017e-02 7.930114120244979858e-02
6.279200315475463867e-02 -5.534608289599418640e-02 2.528372406959533691e-01 5.469677224755287170e-02 2.573211193084716797e-01 8.982149884104728699e-03 -9.982626885175704956e-02 1.329802870750427246e-01 2.654194831848144531e-01 -2.645360827445983887e-01 9.794539213180541992e-02 2.179636061191558838e-01 5.958352237939834595e-02 9.637971967458724976e-02 3.088075434789061546e-03 1.622038483619689941e-01 1.926212757825851440e-01 -1.297101974487304688e-01 -2.404358237981796265e-01 -3.711406588554382324e-01 -8.587357401847839355e-02 1.109582111239433289e-01 -2.012038975954055786e-01 3.277360796928405762e-01 -4.574411362409591675e-02 -1.450595259666442871e-01 -2.683683931827545166e-01 2.233009040355682373e-01 -1.548815704882144928e-02 -1.137252375483512878e-01 5.952827259898185730e-02 1.290172636508941650e-01
5.341705679893493652e-02 -2.572099491953849792e-02 1.667597442865371704e-01 -8.357647806406021118e-02 1.832260042428970337e-01 -2.061019688844680786e-01 -3.462408185005187988e-01 -1.057386323809623718e-01 8.028843998908996582e-02 -6.853827834129333496e-02 -1.675668358802795410e-01 -8.957773447036743164e-02 8.162306994199752808e-02 -1.431173533201217651e-01 -2.236009687185287476e-01 -3.538207411766052246e-01 2.062524110078811646e-01 1.791886389255523682e-01 -3.481706678867340088e-01 -3.452130034565925598e-02 1.240118145942687988e-01 1.860647648572921753e-01 -3.558288216590881348e-01 -6.240719929337501526e-02 -1.940320581197738647e-01 1.512015014886856079e-01 -7.113392651081085205e-02 1.470110416412353516e-01 1.308267563581466675e-01 1.308699995279312134e-01 -1.186076737940311432e-02 -7.657273858785629272e-02
3.538306355476379395e-01 5.572919175028800964e-02 1.286982297897338867e-01 -6.415166705846786499e-02 1.144135594367980957e-01 4.274633899331092834e-02 1.845082044601440430e-01 1.075687259435653687e-02 1.045834422111511230e-01 4.262519627809524536e-02 -2.536808699369430542e-02 3.408483862876892090e-01 3.502368330955505371e-01 1.724485903978347778e-01 1.955672055482864380e-01 -5.775330960750579834e-02 1.142759174108505249e-01 2.147900813724845648e-04 -1.789402365684509277e-01 -3.512514233589172363e-01 -1.449989378452301025e-01 6.523608416318893433e-02 -2.946356832981109619e-01 -1.391049176454544067e-01 1.178024336695671082e-01 -7.580806314945220947e-02 -1.808321624994277954e-01 2.759290635585784912e-01 1.590618193149566650e-01 -1.739876158535480499e-02 -8.896923810243606567e-02 -1.284653991460800171e-01
2.207288891077041626e-01 9.490136057138442993e-02 1.176954805850982666e-01 3.225601091980934143e-02 1.772204488515853882e-01 2.047019004821777344e-01 2.450091242790222168e-01 1.665777862071990967e-01 2.559500038623809814e-01 6.070927157998085022e-02 -1.512012332677841187e-01 -1.462933421134948730e-01 4.576447978615760803e-02 2.809189027175307274e-03 1.388522386550903320e-01 -4.804654419422149658e-02 -1.073526144027709961e-01 -1.257781535387039185e-01 -2.332456707954406738e-01 -1.034507304430007935e-01 3.444340825080871582e-02 -4.585936665534973145e-02 -9.811677783727645874e-02 1.208038106560707092e-01 -2.042053490877151489e-01 -4.253234267234802246e-01 -2.200294137001037598e-01 1.960934698581695557e-01 1.232533827424049377e-01 1.470091789960861206e-01 3.982754647731781006e-01 6.549590080976486206e-02
1.560601592063903809e-01 5.939186364412307739e-02 7.300965487957000732e-02 1.248614788055419922e-01 9.267535805702209473e-02 -1.787322163581848145e-01 2.078393287956714630e-02 3.817673772573471069e-02 1.753129810094833374e-01 1.752158068120479584e-02 -1.745135337114334106e-01 -9.533694013953208923e-03 2.364407479763031006e-01 1.949852555990219116e-01 -6.952509284019470215e-02 2.341638356447219849e-01 4.831050708889961243e-02 -2.413235455751419067e-01 -9.040985256433486938e-02 -3.152995109558105469e-01 -1.753367334604263306e-01 2.192840278148651123e-01 -1.949972659349441528e-01 1.748754978179931641e-01 -2.120708376169204712e-01 -8.001928776502609253e-02 -2.889904975891113281e-01 -1.231663152575492859e-01 -2.635439634323120117e-01 -1.710788756608963013e-01 3.449958562850952148e-01 -1.009743362665176392e-01
2.396619506180286407e-02 1.185807883739471436e-01 2.198359370231628418e-01 -3.375192359089851379e-02 6.989090144634246826e-02 -3.307740092277526855e-01 -1.736764907836914062e-01 -2.225878089666366577e-01 1.777261197566986084e-01 -1.031661313027143478e-02 1.965904794633388519e-02 -1.670243144035339355e-01 5.899725854396820068e-02 -8.499767631292343140e-02 9.141333401203155518e-02 1.382193807512521744e-02 -5.001119151711463928e-02 2.194059938192367554e-01 -1.586504131555557251e-01 -8.306867629289627075e-02 -3.859179615974426270e-01 2.704379521310329437e-02 -7.980827987194061279e-02 -5.930970609188079834e-02 -3.037779033184051514e-01 4.084689170122146606e-02 -2.428821772336959839e-01 -2.112285234034061432e-03 -5.021017417311668396e-02 6.653917580842971802e-02 3.612256944179534912e-01 3.605871498584747314e-01
1.781055480241775513e-01 1.749072819948196411e-01 8.096741884946823120e-02 1.293496638536453247e-01 3.115783929824829102e-01 -2.411393225193023682e-01 -1.394487731158733368e-02 -2.172108590602874756e-01 -2.875257730484008789e-01 -6.136588752269744873e-02 -1.266680359840393066e-01 3.020847029983997345e-02 2.842155694961547852e-01 -1.003677770495414734e-02 1.480322480201721191e-01 -7.720045745372772217e-02 2.127052843570709229e-01 8.812857419252395630e-02 -3.642508685588836670e-01 -1.001777574419975281e-01 1.538682729005813599e-01 1.954130083322525024e-01 -1.806564778089523315e-01 1.824554800987243652e-01 -3.749170601367950439e-01 -1.327426880598068237e-01 -2.231566933915019035e-03 1.035311296582221985e-01 -7.383242249488830566e-02 3.234095871448516846e-02 2.579854242503643036e-02 8.060301654040813446e-03
2.017855793237686157e-01 -1.092452257871627808e-01 5.024651437997817993e-02 2.000656276941299438e-01 2.897278964519500732e-01 -2.960378229618072510e-01 2.150124460458755493e-01 -1.154017299413681030e-01 8.111041039228439331e-02 -2.903899922966957092e-02 1.020466610789299011e-01 1.073693335056304932e-01 3.069131374359130859e-01 9.504602849483489990e-02 1.339159011840820312e-01 -7.159473001956939697e-02 1.091451011598110199e-02 3.494157791137695312e-01 -3.269982337951660156e-01 -3.081386908888816833e-02 9.598092734813690186e-02 2.196916341781616211e-01 -1.452737897634506226e-01 6.429719179868698120e-02 -1.854303628206253052e-01 -1.018448621034622192e-01 -1.414188891649246216e-01 -3.595291823148727417e-02 5.927051883190870285e-03 -3.022666871547698975e-01 1.904055625200271606e-01 -1.072824224829673767e-01
1.566333323717117310e-01 -1.350833922624588013e-01 1.210619956254959106e-01 7.026315480470657349e-02 3.273910582065582275e-01 -1.905583739280700684e-01 5.463886260986328125e-02 2.898318767547607422e-01 7.365176826715469360e-02 5.914945527911186218e-02 9.455981105566024780e-02 2.018833160400390625e-01 2.232218980789184570e-01 2.378208488225936890e-01 1.728605777025222778e-01 -2.218066006898880005e-01 -8.328454196453094482e-02 3.254813700914382935e-02 -3.947281241416931152e-01 -1.080335527658462524e-01 -7.312420010566711426e-02 3.145883977413177490e-01 -5.680983886122703552e-02 -1.283640041947364807e-02 -8.581546694040298462e-02 -8.742206543684005737e-02 -2.622417509555816650e-01 1.334714591503143311e-01 1.535677164793014526e-01 -2.293082624673843384e-01 2.777603082358837128e-02 -3.662518039345741272e-02
2.309706211090087891e-01 2.895829081535339355e-01 1.819162219762802124e-01 1.004659235477447510e-01 1.078404933214187622e-01 -1.253373622894287109e-01 6.224754080176353455e-02 7.116505503654479980e-02 1.269252598285675049e-01 2.553145587444305420e-01 9.555790573358535767e-02 7.098479568958282471e-02 -5.450472980737686157e-02 8.798711933195590973e-03 9.453541040420532227e-02 -2.860424220561981201e-01 -1.897169053554534912e-01 1.519370824098587036e-03 -1.069055721163749695e-01 -3.947730362415313721e-01 -2.260357141494750977e-01 -7.147934753447771072e-03 -3.300261199474334717e-01 8.756942115724086761e-03 -2.536979019641876221e-01 1.256926208734512329e-01 -2.231790572404861450e-01 1.346094012260437012e-01 8.777648955583572388e-02 -7.895857095718383789e-02 1.691322624683380127e-01 2.000424712896347046e-01
1.354345530271530151e-01 -1.049934104084968567e-01 1.483680028468370438e-02 9.328436106443405151e-03 1.233256012201309204e-01 -9.742899797856807709e-03 3.312088847160339355e-01 2.596502900123596191e-01 2.125917822122573853e-01 1.389947980642318726e-01 2.925163693726062775e-02 3.089083917438983917e-02 -2.630255557596683502e-02 -2.535752952098846436e-01 -1.019872874021530151e-01 -2.354533523321151733e-01 -7.185396738350391388e-03 -1.565695740282535553e-02 -3.940012454986572266e-01 -1.533685326576232910e-01 2.206327952444553375e-02 2.725403308868408203e-01 -2.127388566732406616e-01 1.488040536642074585e-01 -1.578753441572189331e-01 -1.665108799934387207e-01 -1.687952429056167603e-01 2.561959326267242432e-01 -1.328924745321273804e-01 2.787828445434570312e-01 1.316502690315246582e-01 -6.020643748342990875e-03
-5.712011829018592834e-02 -1.258602291345596313e-01 4.017669707536697388e-02 1.144705936312675476e-01 3.784781992435455322e-01 2.946939878165721893e-02 -8.806905895471572876e-02 9.346131701022386551e-04 9.862739592790603638e-02 1.620632857084274292e-01 -1.431077867746353149e-01 5.786289926618337631e-03 -7.013188302516937256e-02 -3.254594802856445312e-01 -4.135240986943244934e-02 7.302327547222375870e-03 -6.711628288030624390e-02 -1.101658418774604797e-01 1.042963564395904541e-02 -3.368898332118988037e-01 -2.771090865135192871e-01 8.742805570363998413e-02 -1.985237002372741699e-01 -2.456925511360168457e-01 -3.928308486938476562e-01 -1.651777178049087524e-01 -2.249822765588760376e-01 2.453728467226028442e-01 9.892113506793975830e-02 1.311328262090682983e-01 8.647058904170989990e-02 6.212511658668518066e-02
1.972383260726928711e-01 1.386300660669803619e-03 9.650655835866928101e-02 2.434474080801010132e-01 -6.779236346483230591e-02 -1.749197393655776978e-01 2.724759280681610107e-01 7.144377380609512329e-02 5.732406303286552429e-02 2.776406891644001007e-02 2.030577212572097778e-01 8.144532144069671631e-02 1.650930643081665039e-01 2.798901200294494629e-01 2.542062699794769287e-01 -3.157683461904525757e-02 -1.320404652506113052e-02 1.665263026952743530e-01 -4.328492581844329834e-01 -1.166300252079963684e-01 -1.402463298290967941e-02 1.501780003309249878e-01 -1.107717603445053101e-01 7.834389805793762207e-02 -2.093704491853713989e-01 -1.074729934334754944e-01 -3.036938309669494629e-01 1.470293253660202026e-01 1.695842146873474121e-01 -3.441482037305831909e-02 1.473218947649002075e-01 -2.528530955314636230e-01
3.621726632118225098e-01 1.465488672256469727e-01 1.737153157591819763e-02 5.206236988306045532e-02 -1.951605780050158501e-03 -2.885625660419464111e-01 -1.237418726086616516e-01 -2.493205368518829346e-01 2.221963405609130859e-01 1.070381253957748413e-01 -1.960977613925933838e-01 1.283628866076469421e-02 1.090506464242935181e-01 9.301432967185974121e-02 -1.162622794508934021e-01 -5.663676559925079346e-02 3.278031479567289352e-03 8.869972079992294312e-02 -9.060593694448471069e-02 -9.662918746471405029e-02 -1.326429545879364014e-01 1.329583972692489624e-01 -4.985640943050384521e-02 -2.184540778398513794e-01 -6.180043891072273254e-02 -1.564486920833587646e-01 -1.586962640285491943e-01 2.885170876979827881e-01 5.975589901208877563e-02 2.515342235565185547e-01 4.533802866935729980e-01 1.638923287391662598e-01
2.455430924892425537e-01 1.651230752468109131e-01 1.814214885234832764e-01 -6.600980460643768311e-02 -2.194823138415813446e-02 1.238661911338567734e-02 1.669288873672485352e-01 3.283542394638061523e-01 3.211321830749511719e-01 4.496581852436065674e-02 -1.684444546699523926e-01 5.080532282590866089e-02 3.548526763916015625e-01 -8.991719037294387817e-02 -2.189884781837463379e-01 8.586741238832473755e-02 3.738347068428993225e-02 1.242332234978675842e-01 -5.414163321256637573e-02 -2.413980364799499512e-01 3.544759377837181091e-02 2.473220527172088623e-01 -6.388054043054580688e-02 -1.947226822376251221e-01 -2.210439741611480713e-01 -6.386691331863403320e-02 -2.281506210565567017e-01 1.322425305843353271e-01 -2.553208470344543457e-01 1.642144173383712769e-01 1.046596392989158630e-01 -7.328355312347412109e-02
1.553761661052703857e-01 7.242146134376525879e-02 -1.164190657436847687e-02 -8.647600561380386353e-02 1.498150229454040527e-01 -1.466338038444519043e-01 -6.188396364450454712e-02 2.533911764621734619e-01 -4.586620256304740906e-02 -1.105904579162597656e-01 -4.524957537651062012e-01 2.633741870522499084e-02 2.405541539192199707e-01 1.787450015544891357e-01 1.729846149682998657e-01 -7.777718454599380493e-02 -1.687797009944915771e-01 6.657085567712783813e-02 -1.273025721311569214e-01 8.278458565473556519e-02 3.108105249702930450e-02 1.098390221595764160e-01 -3.760515153408050537e-01 -1.069916859269142151e-01 -2.383574992418289185e-01 -2.214222401380538940e-02 -4.253286123275756836e-01 8.170474320650100708e-02 -6.442511081695556641e-02 1.535775661468505859e-01 4.515510424971580505e-02 -9.443230181932449341e-02
1.555732786655426025e-01 -8.698962628841400146e-02 4.126422405242919922e-01 1.914601027965545654e-01 1.587207764387130737e-01 3.905393928289413452e-02 2.255628444254398346e-02 -2.851364016532897949e-01 3.694268688559532166e-02 -7.604269776493310928e-03 2.282436192035675049e-02 -1.504145413637161255e-01 9.983354806900024414e-02 -1.445735245943069458e-01 -1.452904660254716873e-02 -3.618418276309967041e-01 5.311711132526397705e-02 6.546922028064727783e-02 -3.145021200180053711e-01 1.407170593738555908e-01 -6.712426990270614624e-02 5.791571736335754395e-02 2.567338570952415466e-02 -2.680252492427825928e-01 -1.257964819669723511e-01 -2.515731155872344971e-01 -3.684120476245880127e-01 1.357236206531524658e-01 -2.215754427015781403e-02 -1.495919078588485718e-01 3.811698034405708313e-02 4.931938648223876953e-02
3.412968814373016357e-01 -9.238462895154953003e-02 3.473552763462066650e-01 -1.342688947916030884e-01 5.996761098504066467e-02 -1.634396612644195557e-01 -5.179219320416450500e-02 1.104002892971038818e-01 2.768686711788177490e-01 -8.759815245866775513e-04 3.623190149664878845e-02 9.531819261610507965e-03 1.079501137137413025e-01 -5.653188377618789673e-02 -1.240148246288299561e-01 6.441014260053634644e-02 -1.189788281917572021e-01 -3.845888376235961914e-02 -4.718613624572753906e-01 -2.604758143424987793e-01 -4.220405220985412598e-02 2.417072951793670654e-01 -1.296164989471435547e-01 1.723202764987945557e-01 -2.415339648723602295e-01 -2.330981343984603882e-01 -2.188807539641857147e-02 1.944088637828826904e-01 -6.894496083259582520e-02 -4.636356607079505920e-02 3.176454082131385803e-02 8.358667790889739990e-02
1.733554899692535400e-01 1.836386322975158691e-01 2.958275377750396729e-01 9.330646693706512451e-02 2.082388550043106079e-01 1.923956423997879028e-01 -1.632116883993148804e-01 4.494662582874298096e-02 -9.949700534343719482e-02 -6.400424987077713013e-02 6.734553724527359009e-02 2.605359256267547607e-01 2.833347022533416748e-01 2.678847014904022217e-01 1.476411335170269012e-02 3.064206242561340332e-01 -4.414561390876770020e-02 1.641214787960052490e-01 -3.061636686325073242e-01 -1.487791240215301514e-01 -1.143176183104515076e-01 9.918162971735000610e-02 -3.161815404891967773e-01 -9.561659395694732666e-02 -2.510831058025360107e-01 -2.442911081016063690e-02 -1.696458160877227783e-01 -1.038698013871908188e-02 -7.711588870733976364e-03 -1.691932082176208496e-01 -1.272523216903209686e-02 -1.595109514892101288e-02
3.137818723917007446e-02 -7.678382098674774170e-02 2.307958900928497314e-01 -9.559886157512664795e-02 4.629025161266326904e-01 -8.982577919960021973e-02 -8.072146214544773102e-03 -8.514010161161422729e-02 -1.912627518177032471e-01 -7.244519144296646118e-02 -3.286187350749969482e-01 1.743565313518047333e-02 8.825433999300003052e-02 6.213738769292831421e-02 2.168386876583099365e-01 -9.391417726874351501e-03 -2.524437010288238525e-01 1.564163267612457275e-01 -2.408009320497512817e-01 -1.651565134525299072e-01 -6.250313669443130493e-02 6.862737704068422318e-03 -2.140457928180694580e-01 -2.959702312946319580e-01 -6.663555651903152466e-02 3.097678162157535553e-02 -2.193226963281631470e-01 2.052718847990036011e-01 9.535986185073852539e-02 8.390142023563385010e-02 4.510484263300895691e-02 -2.598875164985656738e-01
1.203739047050476074e-01 2.706815302371978760e-01 2.595025300979614258e-01 -7.182542700320482254e-03 4.567039310932159424e-01 1.198028028011322021e-01 -1.779882162809371948e-01 -1.937888562679290771e-01 1.345885545015335083e-01 7.430039346218109131e-02 -3.273270651698112488e-02 -8.383212983608245850e-02 1.465403586626052856e-01 1.584775373339653015e-02 2.473523467779159546e-01 -1.598386317491531372e-01 2.217888273298740387e-02 2.451084703207015991e-01 -2.283120900392532349e-01 -1.286381185054779053e-01 1.264077425003051758e-01 3.786058723926544189e-01 -5.203556641936302185e-02 -7.101224362850189209e-02 3.472233563661575317e-02 -7.476828992366790771e-02 -1.166704446077346802e-01 -1.675117388367652893e-02 -2.419468015432357788e-01 1.328399628400802612e-01 1.966701261699199677e-02 1.375376582145690918e-01
8.255717903375625610e-02 1.058898270130157471e-01 -2.302793320268392563e-03 -3.879256546497344971e-03 2.279971092939376831e-01 -6.500463932752609253e-04 -2.618014514446258545e-01 -2.077493369579315186e-01 -3.067296184599399567e-02 1.284977514296770096e-02 -2.339448332786560059e-01 -3.517203032970428467e-02 2.641282677650451660e-01 -5.000225082039833069e-02 5.272609740495681763e-02 -3.852680921554565430e-01 9.614487737417221069e-02 -1.621433198451995850e-01 -2.062746733427047729e-01 1.345198601484298706e-01 5.663449689745903015e-02 1.016262825578451157e-02 4.940199851989746094e-02 6.176083162426948547e-02 -4.257738888263702393e-01 -1.580217927694320679e-01 -3.667835295200347900e-01 8.712847530841827393e-02 -3.807073831558227539e-02 -3.492238000035285950e-02 8.084475249052047729e-02 -2.727532386779785156e-01
2.882907986640930176e-01 1.128341183066368103e-01 2.413322478532791138e-01 1.143981665372848511e-01 1.916773617267608643e-01 -9.141701459884643555e-02 -1.179258991032838821e-02 3.813366964459419250e-02 -1.094011217355728149e-01 -6.027881056070327759e-02 -1.970809400081634521e-01 6.793310493230819702e-02 1.383524090051651001e-01 1.788428127765655518e-01 -7.993755489587783813e-02 3.111147508025169373e-02 -2.267387807369232178e-01 -1.211418211460113525e-01 -2.516621649265289307e-01 -1.768786758184432983e-01 2.433108985424041748e-01 3.889592587947845459e-01 -1.149308085441589355e-01 2.543577924370765686e-03 -8.377257734537124634e-02 1.617697924375534058e-01 -3.701453208923339844e-01 2.046944350004196167e-01 -2.237237691879272461e-01 -1.023102179169654846e-02 1.115333065390586853e-01 -9.743678569793701172e-02
2.927899658679962158e-01 2.317399345338344574e-02 1.488124281167984009e-01 1.514492779970169067e-01 1.043555289506912231e-01 -1.390155255794525146e-01 2.046869508922100067e-02 -1.714006811380386353e-01 -3.795175254344940186e-02 -1.784344017505645752e-01 4.136302322149276733e-02 -1.720536798238754272e-01 5.229688063263893127e-02 7.392339408397674561e-02 2.683678567409515381e-01 -2.055372670292854309e-02 2.138295769691467285e-01 2.587322890758514404e-01 -6.254625320434570312e-02 -1.808554232120513916e-01 -3.166815042495727539e-01 2.375409454107284546e-01 -4.528877884149551392e-02 -1.234064400196075439e-01 -1.402263492345809937e-01 -4.093068838119506836e-01 -1.629392802715301514e-01 1.835177093744277954e-01 -7.405833154916763306e-02 -1.357693374156951904e-01 -9.841624647378921509e-02 2.431045472621917725e-01
2.463885843753814697e-01 -2.727072313427925110e-02 -2.135454490780830383e-02 -1.896820515394210815e-01 8.569509536027908325e-02 -1.519511193037033081e-01 -1.318789571523666382e-01 -1.497654896229505539e-02 2.081263959407806396e-01 9.362164139747619629e-02 5.190138891339302063e-02 1.043875366449356079e-01 3.950933814048767090e-01 2.275004833936691284e-01 1.286066770553588867e-01 1.407700926065444946e-01 3.221648931503295898e-01 -9.216173551976680756e-03 -4.264508560299873352e-02 -2.848103344440460205e-01 -1.746730655431747437e-01 1.337199211120605469e-01 -1.428302079439163208e-01 1.552404612302780151e-01 -2.841810286045074463e-01 1.134729571640491486e-02 -2.999771833419799805e-01 5.531945079565048218e-02 2.127848714590072632e-01 1.343449205160140991e-01 1.649015098810195923e-01 -5.108756944537162781e-03
2.376719117164611816e-01 6.767702102661132812e-02 1.059409826993942261e-01 1.892715692520141602e-01 9.898637235164642334e-02 -1.337339580059051514e-01 6.855709105730056763e-02 -2.448014467954635620e-01 1.810837723314762115e-02 1.638605445623397827e-01 3.734699189662933350e-01 4.160562530159950256e-02 9.725067764520645142e-02 7.714722305536270142e-03 -1.240010038018226624e-01 -2.620444893836975098e-01 2.178886681795120239e-01 3.197021782398223877e-01 -2.093923091888427734e-01 -6.462314724922180176e-02 -1.099453121423721313e-01 1.989797949790954590e-01 -4.012577980756759644e-02 1.773573011159896851e-01 -1.386075615882873535e-01 -8.173108100891113281e-02 -4.106837213039398193e-01 -4.260694235563278198e-02 -1.290862709283828735e-01 8.259837329387664795e-02 1.801931411027908325e-01 -5.336190015077590942e-02
2.683409452438354492e-01 -1.269232630729675293e-01 8.926011621952056885e-02 1.710336953401565552e-01 1.156735494732856750e-01 3.229390680789947510e-01 -1.215598434209823608e-01 1.972449421882629395e-01 8.258968591690063477e-02 -6.748726218938827515e-02 -2.202619612216949463e-01 -5.475697293877601624e-02 2.260341495275497437e-02 -9.583596140146255493e-02 1.599461138248443604e-01 -2.588172554969787598e-01 4.263117536902427673e-02 1.112286299467086792e-01 -3.613694012165069580e-01 5.832754448056221008e-02 -3.245775997638702393e-01 -9.582132101058959961e-02 1.075362488627433777e-01 2.366026192903518677e-01 -2.277535051107406616e-01 1.149279326200485229e-01 -1.950505077838897705e-01 2.431255020201206207e-02 1.634995639324188232e-01 2.262145876884460449e-01 1.516092568635940552e-01 -5.739966407418251038e-02
2.532872855663299561e-01 -1.472676731646060944e-02 1.111248135566711426e-01 3.240045905113220215e-02 4.138761460781097412e-01 1.750337481498718262e-01 1.722130030393600464e-01 -1.143978629261255264e-02 1.432922780513763428e-01 5.066990479826927185e-02 1.406796574592590332e-01 -1.071525588631629944e-01 -3.439242765307426453e-02 5.531432479619979858e-02 2.213463336229324341e-01 3.814208507537841797e-02 2.718458138406276703e-02 1.485566794872283936e-01 -2.498818635940551758e-01 -2.192190885543823242e-01 5.352234840393066406e-02 -3.667105361819267273e-02 -1.679617315530776978e-01 -6.184195727109909058e-02 -2.921403646469116211e-01 5.234000831842422485e-02 -1.586518585681915283e-01 1.137605085968971252e-01 2.244196236133575439e-01 2.979913055896759033e-01 3.667431771755218506e-01 1.097073256969451904e-01
2.418338060379028320e-01 2.512675523757934570e-01 3.213255703449249268e-01 -6.402984261512756348e-02 -5.321650579571723938e-02 3.683377802371978760e-02 1.834766268730163574e-01 -1.637000888586044312e-01 1.663543581962585449e-01 7.711730897426605225e-02 1.865017861127853394e-01 7.370806485414505005e-02 8.808977156877517700e-02 1.186800748109817505e-01 6.313033401966094971e-02 -3.031996786594390869e-01 -6.388244777917861938e-02 1.720954775810241699e-01 -1.894856244325637817e-01 -1.205887272953987122e-01 -1.694777905941009521e-01 -1.862312257289886475e-01 -3.367888033390045166e-01 -1.101998239755630493e-01 -3.512313663959503174e-01 1.312595456838607788e-01 -1.080911681056022644e-01 1.311730407178401947e-02 4.715102910995483398e-02 -4.932662472128868103e-02 2.733879983425140381e-01 9.908883273601531982e-02
2.222274839878082275e-01 -2.330289483070373535e-01 6.895164400339126587e-02 5.763221904635429382e-02 5.536861345171928406e-02 -6.806826591491699219e-02 2.330897897481918335e-01 2.010066062211990356e-01 1.852395534515380859e-01 1.200060993432998657e-01 3.503016754984855652e-02 6.190232932567596436e-02 2.271732836961746216e-01 4.838602617383003235e-04 1.880582720041275024e-01 -2.346097677946090698e-02 3.052263259887695312e-01 3.080408573150634766e-01 -3.519269227981567383e-01 3.086364828050136566e-02 7.456584274768829346e-02 2.902272157371044159e-02 -3.795666098594665527e-01 1.484859883785247803e-01 -2.747895754873752594e-02 -9.928695112466812134e-02 -1.509821861982345581e-01 1.853250116109848022e-01 2.820176184177398682e-01 8.274090290069580078e-02 5.228590220212936401e-02 4.752155765891075134e-02
4.578505083918571472e-02 1.147141531109809875e-01 -1.941671520471572876e-01 3.182749748229980469e-01 3.184759318828582764e-01 -1.362175494432449341e-01 -2.275388836860656738e-01 9.592666476964950562e-02 1.588905751705169678e-01 6.526702642440795898e-02 -1.516232788562774658e-01 -2.435822412371635437e-02 2.338919788599014282e-01 -6.615135818719863892e-02 2.337818779051303864e-02 -2.666079699993133545e-01 -3.008156828582286835e-02 -4.418485239148139954e-02 -3.912043571472167969e-01 7.633239775896072388e-02 -4.222477972507476807e-02 3.630879521369934082e-01 2.414111606776714325e-02 6.138814985752105713e-02 -3.149649202823638916e-01 1.634592935442924500e-02 -1.892777979373931885e-01 -2.747118240222334862e-03 2.099252194166183472e-01 4.076207056641578674e-03 -7.800356950610876083e-03 -4.298914596438407898e-02
2.049866467714309692e-01 6.404881924390792847e-02 8.773170411586761475e-02 6.277627497911453247e-02 3.736703991889953613e-01 -4.003208503127098083e-02 1.298753730952739716e-02 -2.661666572093963623e-01 1.152878403663635254e-01 2.580495476722717285e-01 -1.998901069164276123e-01 5.832352116703987122e-02 3.277947604656219482e-01 -1.210693642497062683e-01 1.267173141241073608e-01 -1.796608907170593739e-03 8.629478514194488525e-02 2.287683784961700439e-01 -2.282305955886840820e-01 -4.128404855728149414e-01 3.760795667767524719e-02 1.473257988691329956e-01 -1.230996921658515930e-01 -2.387659996747970581e-01 1.513961553573608398e-01 -9.061865508556365967e-02 -1.325078308582305908e-01 -1.472540348768234253e-01 -1.377823799848556519e-01 -3.497873619198799133e-02 5.708276759833097458e-03 -1.959241740405559540e-02
2.332813143730163574e-01 1.830579489469528198e-01 1.465180218219757080e-01 -1.365731656551361084e-01 2.246373444795608521e-01 9.579314850270748138e-03 1.488910615444183350e-02 -1.006038710474967957e-01 8.399785310029983521e-02 1.631904095411300659e-01 -1.151233837008476257e-01 -1.758654043078422546e-02 4.624645039439201355e-02 -3.960500471293926239e-03 -5.679614469408988953e-02 -3.288969993591308594e-01 -4.723495990037918091e-02 1.961446851491928101e-01 -2.844973802566528320e-01 -2.396316230297088623e-01 4.153186827898025513e-02 -1.635078638792037964e-01 -3.139368295669555664e-01 9.385433048009872437e-03 -2.127955108880996704e-01 2.183559685945510864e-01 -2.339141070842742920e-01 -1.499306112527847290e-01 2.891450822353363037e-01 2.802665717899799347e-02 2.813974916934967041e-01 1.017303019762039185e-01
2.342424541711807251e-01 -2.461137175559997559e-01 1.669716238975524902e-01 -2.193534970283508301e-01 -3.881716111209243536e-04 1.816975623369216919e-01 -1.843245923519134521e-01 -6.269036978483200073e-02 1.240445673465728760e-01 -1.867323070764541626e-01 -4.444321244955062866e-02 3.663260862231254578e-02 2.096241712570190430e-01 5.940297851338982582e-04 1.974333971738815308e-01 -4.478421807289123535e-02 6.085719913244247437e-02 5.716393142938613892e-02 -7.913469523191452026e-02 -1.936687678098678589e-01 6.549174338579177856e-02 2.671290636062622070e-01 -3.338702321052551270e-01 -1.108591854572296143e-01 -1.676315814256668091e-01 2.797622680664062500e-01 -3.370979130268096924e-01 6.902460008859634399e-02 9.584152698516845703e-02 -2.926317453384399414e-01 1.617964059114456177e-01 5.683863535523414612e-02
1.296256184577941895e-01 -3.181681968271732330e-03 1.043889299035072327e-01 -3.700612857937812805e-02 4.506508260965347290e-02 -9.752782434225082397e-02 -8.873585611581802368e-03 -2.858930081129074097e-02 1.872567981481552124e-01 1.903639137744903564e-01 6.430734694004058838e-02 3.601569831371307373e-01 6.930769979953765869e-02 2.530077239498496056e-03 2.445896863937377930e-01 2.122935205698013306e-01 1.296223402023315430e-01 1.558605730533599854e-01 -3.740988671779632568e-01 -4.766176640987396240e-02 -7.507466711103916168e-03 9.675303101539611816e-02 -4.039401412010192871e-01 6.741816550493240356e-02 -1.344413906335830688e-01 1.108705401420593262e-01 -2.498576343059539795e-01 -2.109520137310028076e-02 -2.710618376731872559e-01 3.010914027690887451e-01 1.222954913973808289e-01 -1.041800305247306824e-01
1.353576034307479858e-01 3.859236091375350952e-02 2.940934300422668457e-01 1.446673870086669922e-01 1.065820083022117615e-01 6.048272922635078430e-02 -2.154710516333580017e-02 1.458475738763809204e-01 -9.458464384078979492e-02 -1.442128270864486694e-01 -4.444925114512443542e-02 3.451978564262390137e-01 2.236493527889251709e-01 1.779689937829971313e-01 -8.673807233572006226e-02 2.629510164260864258e-01 6.163074448704719543e-02 7.962711900472640991e-02 -3.824308514595031738e-01 -1.901992857456207275e-01 -8.230071514844894409e-02 1.010386422276496887e-01 -2.157582491636276245e-01 -2.098304964601993561e-02 -3.752039074897766113e-01 9.151089191436767578e-02 -9.249748289585113525e-02 2.844604291021823883e-02 -1.768515408039093018e-01 -2.084821611642837524e-01 1.606239527463912964e-01 -1.057143956422805786e-01
1.023005098104476929e-01 -1.310364603996276855e-01 2.931498587131500244e-01 3.981594368815422058e-02 3.116946220397949219e-01 -1.096276938915252686e-01 -2.252329587936401367e-01 -4.299057647585868835e-02 2.777668833732604980e-01 8.927717804908752441e-02 -4.032828658819198608e-02 5.685232952237129211e-02 1.828044801950454712e-01 -9.496388584375381470e-02 2.031549513339996338e-01 1.729256510734558105e-01 2.343100756406784058e-01 1.724998354911804199e-01 -1.771923005580902100e-01 1.431648582220077515e-01 -2.423474937677383423e-01 2.792772948741912842e-01 -3.459053933620452881e-01 1.880014538764953613e-01 -1.321189552545547485e-01 -9.613024443387985229e-02 -5.635442584753036499e-02 6.181947421282529831e-03 1.255320608615875244e-01 2.224245481193065643e-02 9.094252437353134155e-02 -1.918069422245025635e-01
1.311871856451034546e-01 -2.839118801057338715e-02 8.005763590335845947e-02 -7.041294872760772705e-02 5.539469793438911438e-02 -1.462631113827228546e-02 -2.072455361485481262e-02 -9.599128365516662598e-02 2.011775672435760498e-01 2.766796648502349854e-01 -1.252526193857192993e-01 3.796927928924560547e-01 -1.194544695317745209e-02 3.076281771063804626e-02 1.297890543937683105e-01 1.592830568552017212e-01 2.257938235998153687e-01 8.299240469932556152e-02 -4.475284516811370850e-01 -1.533956378698348999e-01 1.112760417163372040e-02 -4.518419876694679260e-02 -3.110867738723754883e-01 2.888255715370178223e-01 -1.682056486606597900e-01 6.622495502233505249e-02 -1.279927194118499756e-01 -4.199209064245223999e-02 -9.767559170722961426e-02 2.218735218048095703e-01 2.411741912364959717e-01 -7.553271204233169556e-02
2.339619249105453491e-01 -1.124607920646667480e-01 1.916048824787139893e-01 -6.349265575408935547e-02 1.311929076910018921e-01 -2.277738898992538452e-01 -3.171527385711669922e-02 9.979150444269180298e-02 1.901918351650238037e-01 1.167207211256027222e-01 -1.623681336641311646e-01 -1.891688443720340729e-02 3.173859715461730957e-01 -1.940562725067138672e-01 1.642983555793762207e-01 4.230836406350135803e-02 2.205090969800949097e-01 -4.878037795424461365e-02 -2.009523212909698486e-01 -2.804111242294311523e-01 -1.433689445257186890e-01 2.826569378376007080e-01 -2.177898287773132324e-01 -1.308670341968536377e-01 -2.218686044216156006e-01 -3.348841667175292969e-01 1.084575951099395752e-01 1.323177516460418701e-01 1.673444360494613647e-01 -7.135515660047531128e-02 8.916248381137847900e-02 3.750141337513923645e-02
1.423325687646865845e-01 2.236548066139221191e-01 -1.076499223709106445e-01 -4.000220820307731628e-02 2.147821187973022461e-01 -1.872491836547851562e-01 -1.491026282310485840e-01 -8.455372601747512817e-02 1.080724895000457764e-01 -3.098521381616592407e-02 1.149977520108222961e-01 3.242363929748535156e-01 3.173542320728302002e-01 2.043770253658294678e-01 3.078550696372985840e-01 -1.907207667827606201e-01 2.351793497800827026e-01 1.630012840032577515e-01 -3.317348957061767578e-01 -6.154963746666908264e-02 -2.307365536689758301e-01 9.151034057140350342e-02 -1.007608473300933838e-01 1.773923076689243317e-02 -1.428135484457015991e-01 -8.187434822320938110e-02 -1.447068303823471069e-01 3.532803058624267578e-02 6.700006127357482910e-02 1.004472896456718445e-01 1.700310595333576202e-02 2.633997201919555664e-01
1.365212500095367432e-01 3.099820613861083984e-01 3.268500268459320068e-01 4.270985350012779236e-02 4.282363057136535645e-01 -4.354970529675483704e-02 2.124114334583282471e-02 -9.958537667989730835e-02 -2.390978336334228516e-01 1.124566979706287384e-02 -4.432556033134460449e-02 -9.300457686185836792e-02 2.872995734214782715e-01 1.695988886058330536e-02 2.062611132860183716e-01 -5.502816289663314819e-02 2.212416827678680420e-01 1.233346387743949890e-01 -2.810222208499908447e-01 3.519226238131523132e-02 1.365732029080390930e-02 2.400018125772476196e-01 -1.548968702554702759e-01 6.444777548313140869e-02 -2.820778489112854004e-01 -7.025780528783798218e-02 -7.552613317966461182e-02 5.356425419449806213e-02 -9.329475462436676025e-02 1.081074774265289307e-01 1.557575352489948273e-02 2.015961706638336182e-01
2.096527218818664551e-01 -2.605211222544312477e-03 1.587532907724380493e-01 1.949958503246307373e-02 1.733142137527465820e-01 9.802822768688201904e-02 -8.588073402643203735e-02 -3.916090428829193115e-01 2.606969177722930908e-01 2.794620953500270844e-02 -1.170358955860137939e-01 -8.213366568088531494e-02 2.818285822868347168e-01 -1.402709186077117920e-01 6.753291189670562744e-02 1.098344940692186356e-02 -2.823384702205657959e-01 1.963717192411422729e-01 -1.054876446723937988e-01 -1.201414987444877625e-01 -3.173178732395172119e-01 1.686793118715286255e-01 -1.880856305360794067e-01 -5.862654373049736023e-02 -6.757652759552001953e-02 -1.165885627269744873e-01 -9.875420480966567993e-02 -1.958026289939880371e-01 5.430924519896507263e-02 -1.322756111621856689e-01 2.762307226657867432e-01 2.496166676282882690e-01
1.049833297729492188e-01 -1.180172804743051529e-02 9.905162453651428223e-02 7.934970408678054810e-02 2.543799579143524170e-01 -7.057790644466876984e-03 -6.236866489052772522e-02 -1.642048507928848267e-01 -6.266441661864519119e-03 -2.297271974384784698e-02 5.812977626919746399e-02 4.179115593433380127e-02 2.480392009019851685e-01 1.257185488939285278e-01 1.909009516239166260e-01 -1.524366736412048340e-01 1.737541556358337402e-01 -3.351906687021255493e-02 -4.623508751392364502e-01 -1.869579106569290161e-01 -7.418521493673324585e-02 1.936738342046737671e-01 -2.662498354911804199e-01 -9.768530726432800293e-02 -2.782967090606689453e-01 -8.633074164390563965e-02 8.303511142730712891e-02 -2.730579376220703125e-01 3.245522379875183105e-01 -1.527150273323059082e-01 1.619033366441726685e-01 9.855005145072937012e-02
3.428559377789497375e-02 -7.238560169935226440e-02 1.370585560798645020e-01 1.095011532306671143e-01 1.209189742803573608e-01 -1.536318063735961914e-01 -1.290285736322402954e-01 -1.897424459457397461e-01 2.698967158794403076e-01 1.057826727628707886e-01 7.405179738998413086e-02 4.038785025477409363e-02 1.162445694208145142e-01 7.437719404697418213e-02 1.465723812580108643e-01 -8.895193785429000854e-02 -4.381224140524864197e-02 1.040299236774444580e-01 -3.002572655677795410e-01 -2.103668004274368286e-01 -1.576611995697021484e-01 3.524960875511169434e-01 1.100735664367675781e-01 2.370242476463317871e-01 -4.066460430622100830e-01 -2.515466511249542236e-01 1.486997753381729126e-01 1.889163702726364136e-01 -2.678509354591369629e-01 5.176114663481712341e-02 5.690895020961761475e-02 -6.072366982698440552e-02
3.469798341393470764e-02 -4.589360579848289490e-02 2.389468848705291748e-01 -2.292440384626388550e-01 9.477219730615615845e-02 -1.492583900690078735e-01 -4.551747441291809082e-02 -2.424623258411884308e-02 2.719871401786804199e-01 -2.761442363262176514e-01 -2.142614275217056274e-01 -8.933787792921066284e-02 1.872118264436721802e-01 -6.561098992824554443e-02 1.767710596323013306e-01 9.139370918273925781e-02 -8.974123746156692505e-02 7.418576627969741821e-03 -3.000891208648681641e-01 -2.738664448261260986e-01 -7.345939427614212036e-02 4.269182085990905762e-01 -6.222352758049964905e-02 -1.149892061948776245e-01 -1.668460853397846222e-02 -1.621064394712448120e-01 -1.762337833642959595e-01 1.294274777173995972e-01 -7.533758878707885742e-02 3.108218908309936523e-01 1.243891716003417969e-01 -2.485712524503469467e-03
4.581815376877784729e-02 4.189305473119020462e-03 2.285156846046447754e-01 -6.264816224575042725e-02 7.447782158851623535e-02 -1.560916602611541748e-01 -1.108590513467788696e-02 -2.854626178741455078e-01 2.826677858829498291e-01 7.427745312452316284e-02 -1.014131680130958557e-01 -3.675319999456405640e-02 -1.198915913701057434e-01 2.689984068274497986e-02 -1.159581448882818222e-02 2.532275393605232239e-03 -4.803891852498054504e-02 -7.645503431558609009e-02 -4.193010181188583374e-02 -1.257116496562957764e-01 1.303371638059616089e-01 3.456321358680725098e-01 1.061521917581558228e-01 -3.207425177097320557e-01 -4.282673299312591553e-01 -1.205941960215568542e-01 -3.455430269241333008e-01 8.179733157157897949e-02 -5.893308669328689575e-02 -1.457179486751556396e-01 1.890035271644592285e-01 -2.390389740467071533e-01
1.165067255496978760e-01 8.340519666671752930e-02 3.135213851928710938e-01 1.196074560284614563e-01 1.293933689594268799e-01 1.186362951993942261e-01 -3.709014877676963806e-02 2.649724483489990234e-01 4.980159923434257507e-02 9.638632088899612427e-02 -2.936986386775970459e-01 1.866231560707092285e-01 -1.536101568490266800e-02 -3.787007927894592285e-02 -4.109718799591064453e-01 6.528683751821517944e-02 6.778764724731445312e-02 3.132270872592926025e-01 -2.399553805589675903e-01 -2.548745870590209961e-01 -9.757308661937713623e-02 1.445415318012237549e-01 -2.862847782671451569e-02 5.017172917723655701e-02 -1.101095527410507202e-01 5.250108893960714340e-03 -3.534702658653259277e-01 1.239833384752273560e-01 -1.807641983032226562e-01 -5.509908497333526611e-02 -9.741921722888946533e-02 1.068866346031427383e-02
1.875461339950561523e-01 -7.017489522695541382e-02 5.147711187601089478e-02 4.958594217896461487e-02 -4.380695521831512451e-02 2.524355798959732056e-02 -7.142131216824054718e-03 -8.626662194728851318e-02 1.152787432074546814e-01 2.625831663608551025e-01 1.464264839887619019e-02 2.792617976665496826e-01 9.226465225219726562e-02 -4.987345263361930847e-02 2.265883237123489380e-01 1.215440928936004639e-01 3.517976403236389160e-01 5.897342786192893982e-02 -3.785338103771209717e-01 -1.387510597705841064e-01 -1.931642740964889526e-01 -1.564285531640052795e-02 -3.122335374355316162e-01 2.336900383234024048e-01 -1.092785224318504333e-01 -9.173054248094558716e-02 -2.000989168882369995e-01 -2.297326363623142242e-02 -2.978547215461730957e-01 1.748644113540649414e-01 7.951775193214416504e-02 -2.030005306005477905e-01
2.285914272069931030e-01 -1.205620989203453064e-01 1.720985919237136841e-01 3.557392954826354980e-02 -1.331190466880798340e-01 -1.212254632264375687e-02 -1.247636973857879639e-01 -1.872224360704421997e-02 2.402313947677612305e-01 -3.712837100028991699e-01 6.041853874921798706e-02 2.124982923269271851e-01 3.464462757110595703e-01 1.139807999134063721e-01 -3.613251447677612305e-02 1.732592284679412842e-01 1.868523657321929932e-01 2.492783367633819580e-01 -1.815976798534393311e-01 -2.574743330478668213e-01 7.566451281309127808e-02 5.527104437351226807e-02 9.962863288819789886e-03 -1.472879052162170410e-01 -2.517057955265045166e-01 -2.983273863792419434e-01 -1.828623414039611816e-01 4.373656958341598511e-02 -1.046124994754791260e-01 -7.157497573643922806e-03 1.429488956928253174e-01 1.174754798412322998e-01
1.354552507400512695e-01 -3.990880213677883148e-03 3.093519480898976326e-03 4.837025329470634460e-02 1.993632912635803223e-01 -1.267112344503402710e-01 -1.744385063648223877e-01 -1.801995486021041870e-01 1.293009221553802490e-01 2.275147289037704468e-01 -1.224278435111045837e-01 6.075419858098030090e-02 5.115555524826049805e-01 -5.050626397132873535e-02 1.811426877975463867e-01 -1.137605831027030945e-01 1.686847358942031860e-01 4.638690501451492310e-02 -2.054259181022644043e-01 -4.188575148582458496e-01 1.013383939862251282e-01 6.722023338079452515e-02 -2.928026914596557617e-01 -8.917619287967681885e-02 -6.319140642881393433e-02 -9.137928485870361328e-02 -1.163461208343505859e-01 6.738316267728805542e-02 -2.011623829603195190e-01 -2.095415489748120308e-03 -1.135020703077316284e-02 -1.889124214649200439e-01
3.207757323980331421e-02 -2.598364353179931641e-01 1.811159253120422363e-01 9.567660838365554810e-02 3.016914129257202148e-01 -2.035319507122039795e-01 6.566861271858215332e-02 -4.827881976962089539e-02 -1.182882301509380341e-02 1.806244701147079468e-01 1.290664672851562500e-01 2.149129286408424377e-02 1.921985112130641937e-02 3.005278706550598145e-01 9.505997598171234131e-02 1.558888405561447144e-01 -3.220865735784173012e-03 1.725244373083114624e-01 -3.822870850563049316e-01 -2.518346607685089111e-01 1.117049157619476318e-02 2.907893359661102295e-01 -2.320525646209716797e-01 1.132356934249401093e-02 -2.075508385896682739e-01 -1.758345663547515869e-01 -2.138509154319763184e-01 9.704222530126571655e-02 2.087881714105606079e-01 -1.364737451076507568e-01 1.108989398926496506e-02 -8.378229290246963501e-02
2.128395587205886841e-01 2.403034269809722900e-02 -2.181497365236282349e-01 -3.601241856813430786e-02 2.173691987991333008e-01 1.609469503164291382e-01 2.067620307207107544e-01 -5.422097817063331604e-02 -1.357272174209356308e-02 7.331550866365432739e-02 -3.129440883640199900e-04 -2.067259848117828369e-01 1.777063012123107910e-01 -4.625152796506881714e-03 2.613258957862854004e-01 -9.500176459550857544e-02 -3.592695668339729309e-02 -2.319121919572353363e-02 -2.800999581813812256e-01 -2.446814179420471191e-01 -3.102425951510667801e-03 9.773533791303634644e-02 -8.655542880296707153e-02 1.429603993892669678e-01 -3.414137959480285645e-01 -4.066949244588613510e-03 -2.755380570888519287e-01 1.946122944355010986e-01 2.256279140710830688e-01 2.025820761919021606e-01 3.497399687767028809e-01 -8.302903920412063599e-02
5.421375110745429993e-02 2.681838162243366241e-02 2.821085751056671143e-01 -1.829649657011032104e-01 7.839567959308624268e-02 8.750555664300918579e-02 1.202236115932464600e-01 -2.185196876525878906e-01 3.436532989144325256e-02 4.357749968767166138e-02 9.658642858266830444e-02 -2.337502837181091309e-01 3.375680372118949890e-02 7.873284816741943359e-02 3.235556557774543762e-02 -1.587760299444198608e-01 1.614535599946975708e-02 1.036807373166084290e-01 -2.184476405382156372e-01 -1.952629238367080688e-01 1.103051751852035522e-01 3.269517123699188232e-01 -2.086608707904815674e-01 -1.683299243450164795e-01 -3.913334310054779053e-01 -2.905375063419342041e-01 -1.021757647395133972e-01 -2.485704794526100159e-02 -3.005985617637634277e-01 -1.229541152715682983e-01 2.318186908960342407e-01 -1.049012169241905212e-01
1.492118984460830688e-01 -8.876507729291915894e-02 1.569712609052658081e-01 1.747909784317016602e-01 4.124468192458152771e-02 -3.818807378411293030e-02 -3.243725299835205078e-01 -3.725905343890190125e-02 2.439319044351577759e-01 7.750712335109710693e-02 -1.406928002834320068e-01 -2.361474633216857910e-01 2.728511095046997070e-01 7.971697300672531128e-02 3.107846155762672424e-02 -3.923090547323226929e-02 7.392505556344985962e-02 1.944125890731811523e-01 4.644381254911422729e-02 2.582006715238094330e-02 -3.157958984375000000e-01 2.324734479188919067e-01 -2.242068052291870117e-01 1.069090142846107483e-01 -3.491040766239166260e-01 1.504641175270080566e-01 9.972397983074188232e-02 1.380115747451782227e-01 1.016367971897125244e-02 -2.247097045183181763e-01 2.864043116569519043e-01 1.133027300238609314e-01
3.652048110961914062e-02 -1.301602721214294434e-01 2.603118121623992920e-01 1.605806797742843628e-01 8.416389673948287964e-02 3.739734292030334473e-01 7.607903331518173218e-02 1.957089602947235107e-01 1.471585500985383987e-02 -1.517990827560424805e-01 -3.021851480007171631e-01 6.373500823974609375e-02 -9.932053089141845703e-02 -5.290664732456207275e-02 -2.328186668455600739e-02 -1.569177210330963135e-01 7.251244783401489258e-02 -1.535540074110031128e-01 -3.037703633308410645e-01 2.021317631006240845e-01 -2.215703129768371582e-01 2.733967900276184082e-01 -7.471175491809844971e-02 1.010354086756706238e-01 -2.165956348180770874e-01 -7.050894200801849365e-02 -2.507152557373046875e-01 1.793069392442703247e-01 7.166178524494171143e-02 1.117741316556930542e-01 2.714649438858032227e-01 -2.939477749168872833e-02
2.813093066215515137e-01 2.985797822475433350e-01 1.629630625247955322e-01 5.084959045052528381e-02 2.159724682569503784e-01 1.824746131896972656e-01 1.624834090471267700e-01 -1.117103844881057739e-01 7.619311660528182983e-02 3.146625310182571411e-02 -6.386981904506683350e-02 1.757529824972152710e-01 1.957449018955230713e-01 1.975730210542678833e-01 3.200971335172653198e-02 -4.518422763794660568e-03 6.785867363214492798e-02 5.462052300572395325e-02 -1.714821904897689819e-01 6.863640248775482178e-02 -4.334798827767372131e-02 2.986855506896972656e-01 -1.342503577470779419e-01 5.708903446793556213e-02 3.032137453556060791e-02 1.747881472110748291e-01 -2.979749739170074463e-01 -1.486260592937469482e-01 -2.262211441993713379e-01 -1.195098757743835449e-01 4.336257576942443848e-01 -1.169300451874732971e-01
1.649803668260574341e-01 4.528734460473060608e-02 -1.053957082331180573e-02 3.320845961570739746e-01 1.360408868640661240e-02 -2.259316295385360718e-01 7.501406222581863403e-02 -7.975051552057266235e-02 7.160179316997528076e-02 -7.758008688688278198e-02 -7.908824086189270020e-02 1.207410842180252075e-01 8.594185858964920044e-02 7.393386214971542358e-02 4.036522936075925827e-03 -3.644370138645172119e-01 3.566518425941467285e-01 2.450011372566223145e-01 1.895212754607200623e-02 -1.612738370895385742e-01 -5.013476312160491943e-02 1.459642350673675537e-01 -2.510941214859485626e-02 2.101033627986907959e-01 -1.875925064086914062e-01 3.614378720521926880e-02 -3.651171922683715820e-01 1.040651425719261169e-01 6.476962566375732422e-02 2.528121471405029297e-01 2.757817804813385010e-01 -1.116723194718360901e-01
7.189907878637313843e-02 -4.471845552325248718e-02 7.731245458126068115e-02 1.683529317378997803e-01 1.908587217330932617e-01 1.093294396996498108e-01 -9.236998111009597778e-02 -1.292220652103424072e-01 9.023193269968032837e-02 2.908494770526885986e-01 -1.230520382523536682e-01 -8.454415202140808105e-02 5.037709474563598633e-01 -1.169448196887969971e-01 7.981743663549423218e-02 -7.163483649492263794e-02 9.888736158609390259e-02 9.960540384054183960e-02 -1.633802354335784912e-01 -3.983584940433502197e-01 1.165234893560409546e-01 3.385254740715026855e-01 -2.783674299716949463e-01 3.437740728259086609e-02 -1.053904667496681213e-01 -1.012240201234817505e-01 -9.226062893867492676e-02 -3.534514084458351135e-02 -1.725474148988723755e-01 -4.301605001091957092e-02 5.255011096596717834e-02 -1.161143183708190918e-01
4.686428606510162354e-02 1.313729584217071533e-01 1.175040304660797119e-01 8.182866871356964111e-02 2.222761064767837524e-01 1.077627614140510559e-01 2.030030936002731323e-01 1.359223723411560059e-01 7.616584748029708862e-02 -7.550212740898132324e-02 -1.830723285675048828e-01 -1.221984699368476868e-01 2.318633645772933960e-01 -1.025085672736167908e-01 2.561254203319549561e-01 3.641177201643586159e-03 1.756276190280914307e-01 3.511174023151397705e-02 -2.364542633295059204e-01 -7.299625128507614136e-02 -9.319585561752319336e-02 2.440482005476951599e-02 -1.161074191331863403e-01 -7.828230969607830048e-03 -2.138723582029342651e-01 9.220645762979984283e-03 4.478738829493522644e-02 2.699803113937377930e-01 9.402044117450714111e-02 3.690246641635894775e-01 5.156410336494445801e-01 -4.169607907533645630e-02
2.001418918371200562e-01 1.242150813341140747e-01 2.684656679630279541e-01 -7.764782756567001343e-02 2.467964962124824524e-02 -1.286174952983856201e-01 -2.817213535308837891e-02 -3.944574594497680664e-01 -1.498997211456298828e-01 1.323558241128921509e-01 3.389329090714454651e-02 -9.882493317127227783e-02 1.344757825136184692e-01 -1.202295869588851929e-01 2.022592425346374512e-01 -1.109381020069122314e-01 4.266595467925071716e-02 1.818823367357254028e-01 -3.042584061622619629e-01 1.343700736761093140e-01 -1.967774033546447754e-01 2.703860700130462646e-01 -4.393386468291282654e-02 -1.194090768694877625e-01 -2.169274538755416870e-01 -3.763772547245025635e-02 -2.577114999294281006e-01 4.662920534610748291e-02 1.014075130224227905e-01 -4.305489361286163330e-02 3.909135162830352783e-01 2.545618079602718353e-02
1.395707428455352783e-01 5.418625473976135254e-02 8.579905331134796143e-02 -5.505319312214851379e-02 2.999128699302673340e-01 3.053492307662963867e-01 2.663660943508148193e-01 -1.601125001907348633e-01 1.095032542943954468e-01 -1.366457436233758926e-02 4.080474004149436951e-02 -3.571064025163650513e-02 9.361877292394638062e-02 2.353083193302154541e-01 1.321678608655929565e-01 -1.623229086399078369e-01 5.342818796634674072e-02 1.552332192659378052e-01 -1.465864181518554688e-01 -2.082042098045349121e-01 5.408597737550735474e-02 -9.000022709369659424e-02 1.299438532441854477e-02 4.645950719714164734e-02 -2.278356999158859253e-01 2.395727485418319702e-02 -1.711933761835098267e-01 3.354175388813018799e-01 2.182234227657318115e-01 1.180749982595443726e-01 4.506719112396240234e-01 -1.563744433224201202e-02
3.065693676471710205e-01 -2.451912462711334229e-01 -2.003664523363113403e-01 -3.949913010001182556e-02 3.090448677539825439e-01 1.643338352441787720e-01 -1.112299561500549316e-01 -4.670347273349761963e-02 -8.009752258658409119e-03 1.157923713326454163e-01 -1.525351703166961670e-01 2.575527727603912354e-01 -1.649709939956665039e-01 -1.220330446958541870e-01 -5.312502384185791016e-02 -1.418832093477249146e-01 3.078179061412811279e-01 -1.045600846409797668e-01 -2.650817334651947021e-01 -1.581489443778991699e-01 -5.861100181937217712e-02 -3.063774481415748596e-02 -4.863363131880760193e-02 1.187065541744232178e-01 -1.019949167966842651e-01 -2.777290344238281250e-01 -1.464588791131973267e-01 1.947510540485382080e-01 -2.363944239914417267e-02 2.042369544506072998e-01 2.966585159301757812e-01 -1.430956413969397545e-03
3.823950588703155518e-01 -5.736622959375381470e-02 4.538008943200111389e-02 -9.665355086326599121e-02 2.277275174856185913e-01 -7.193849235773086548e-02 1.669590175151824951e-02 6.124000623822212219e-02 2.242094278335571289e-01 -1.052416674792766571e-02 -1.123535707592964172e-01 7.072692364454269409e-02 3.746024668216705322e-01 1.903387159109115601e-01 1.412270963191986084e-01 5.918318778276443481e-02 2.476138174533843994e-01 1.350377798080444336e-01 -1.289055049419403076e-01 -4.567631781101226807e-01 -9.683126211166381836e-02 2.419259399175643921e-01 -1.709616743028163910e-02 -2.273139357566833496e-01 -2.021193318068981171e-02 -5.474910605698823929e-03 -1.920582205057144165e-01 5.925955250859260559e-02 -2.731974050402641296e-02 -3.258806839585304260e-02 -1.608755141496658325e-01 -1.296788603067398071e-01
1.421934664249420166e-01 1.861039251089096069e-01 -7.982007414102554321e-02 -5.379473790526390076e-02 2.703090906143188477e-01 1.533223502337932587e-02 -2.853747308254241943e-01 -1.453978121280670166e-01 1.005282476544380188e-01 -6.791424751281738281e-02 1.173710301518440247e-01 2.285365909337997437e-01 2.729786634445190430e-01 1.019271556288003922e-03 1.720835715532302856e-01 -1.271032243967056274e-01 2.653257250785827637e-01 -3.159402683377265930e-02 -1.254649311304092407e-01 -4.555909037590026855e-01 -2.289049476385116577e-01 3.049281239509582520e-02 -2.673261053860187531e-02 2.895906269550323486e-01 -1.652905493974685669e-01 -1.668506860733032227e-01 -2.204742431640625000e-01 7.689543813467025757e-02 6.339628249406814575e-02 3.986943140625953674e-02 9.314281493425369263e-02 4.918389767408370972e-02
7.392924278974533081e-02 -2.066196501255035400e-02 2.018227279186248779e-01 2.290249764919281006e-01 9.982686489820480347e-02 -2.739262953400611877e-02 -3.449451550841331482e-02 -1.894282102584838867e-01 1.843461245298385620e-01 1.746499538421630859e-01 -2.296488881111145020e-01 -4.703301191329956055e-02 1.001742407679557800e-01 -1.613860875368118286e-01 -1.868970841169357300e-01 -3.601482808589935303e-01 6.713610142469406128e-02 8.692598342895507812e-02 -5.268970727920532227e-01 -7.895288057625293732e-03 -3.214870020747184753e-02 2.925852686166763306e-02 -1.265529356896877289e-02 -1.173478737473487854e-01 1.056936681270599365e-01 -2.019610255956649780e-02 -2.754875123500823975e-01 -7.184273749589920044e-02 -2.321311682462692261e-01 -2.157274186611175537e-01 1.651384085416793823e-01 8.417510986328125000e-02
2.026904225349426270e-01 3.177507966756820679e-02 6.854467839002609253e-02 1.127016097307205200e-01 6.450580805540084839e-02 3.096685744822025299e-02 3.680844604969024658e-02 6.470093876123428345e-02 -5.734687671065330505e-02 9.006400406360626221e-02 -1.168766468763351440e-01 -1.362902820110321045e-01 2.852198183536529541e-01 2.800783216953277588e-01 1.834283173084259033e-01 1.185800358653068542e-01 2.402631938457489014e-01 2.665667831897735596e-01 4.908516258001327515e-02 1.609893888235092163e-01 -1.813347041606903076e-01 8.902556449174880981e-02 -2.771099507808685303e-01 -2.536897063255310059e-01 -1.877831220626831055e-01 -7.284633815288543701e-02 -3.278799355030059814e-01 -7.186621427536010742e-03 -1.035486385226249695e-01 -2.505848109722137451e-01 3.241635859012603760e-01 1.136608049273490906e-01
1.043415889143943787e-01 1.286550909280776978e-01 7.678629457950592041e-02 6.456711329519748688e-03 3.920087218284606934e-01 -1.677381396293640137e-01 -2.542973160743713379e-01 -2.100155130028724670e-02 -6.012904644012451172e-02 1.051565334200859070e-01 -3.352334201335906982e-01 1.596087217330932617e-01 2.300405651330947876e-01 -1.097048819065093994e-01 -2.054019831120967865e-02 -2.455684393644332886e-01 1.070840582251548767e-01 2.926550209522247314e-01 -3.474089205265045166e-01 -7.458858937025070190e-02 2.074186131358146667e-02 2.398703545331954956e-01 -5.842231586575508118e-02 -1.103302910923957825e-01 4.909058660268783569e-02 1.100422665476799011e-01 -2.231997698545455933e-01 -8.678939938545227051e-02 6.994191557168960571e-02 2.375077605247497559e-01 -4.761604592204093933e-02 -9.557786583900451660e-02
4.654155671596527100e-01 1.501975804567337036e-01 8.290381170809268951e-03 1.711093187332153320e-01 1.167325153946876526e-01 -2.295273542404174805e-01 -8.137146383523941040e-02 -1.498029381036758423e-01 -1.561527699232101440e-02 -3.474298492074012756e-02 -1.461086869239807129e-01 -1.481838524341583252e-01 -3.250430524349212646e-02 1.185765638947486877e-01 -4.330428689718246460e-02 -9.885554760694503784e-02 4.772182926535606384e-02 1.570113152265548706e-01 -3.249415457248687744e-01 -1.418738961219787598e-01 -3.335974216461181641e-01 3.543129190802574158e-02 -6.125865504145622253e-02 -2.670763134956359863e-01 6.777283549308776855e-02 -3.915634006261825562e-03 -2.190455943346023560e-01 1.939725726842880249e-01 9.409595280885696411e-02 1.127384379506111145e-01 3.334743082523345947e-01 3.653286024928092957e-02
2.465562522411346436e-01 1.977675110101699829e-01 -9.480126202106475830e-02 1.239997893571853638e-01 -2.648442750796675682e-03 9.321121126413345337e-02 -5.524018779397010803e-02 -2.719247639179229736e-01 -6.069205328822135925e-02 -5.810612067580223083e-02 -3.102914392948150635e-01 1.035796776413917542e-01 1.069767698645591736e-01 1.938286870718002319e-01 -8.587521314620971680e-02 6.354404613375663757e-03 -9.323848783969879150e-02 1.905208230018615723e-01 -4.601062834262847900e-01 2.087311632931232452e-02 -2.195801883935928345e-01 8.524464815855026245e-02 -5.319442227482795715e-02 -1.832746341824531555e-02 1.394706517457962036e-01 -1.428677141666412354e-02 -3.378828167915344238e-01 1.168658956885337830e-01 -1.870486438274383545e-01 -9.524597972631454468e-02 3.182089626789093018e-01 1.047842130064964294e-01
1.621619462966918945e-01 -6.960885226726531982e-02 1.257404685020446777e-01 -1.001882627606391907e-01 1.509739607572555542e-01 -7.457546889781951904e-02 -2.211764007806777954e-01 -2.359288483858108521e-01 2.606902504339814186e-03 -1.229056715965270996e-01 6.150201708078384399e-02 4.029332846403121948e-02 2.183766663074493408e-01 5.730033293366432190e-02 3.172818422317504883e-01 -7.736873626708984375e-02 3.001189976930618286e-02 -9.114152193069458008e-02 -3.226212859153747559e-01 7.009670953266322613e-04 9.500610828399658203e-02 3.383157551288604736e-01 -1.350643634796142578e-01 2.571335062384605408e-02 -3.166474699974060059e-01 2.881700992584228516e-01 -3.611215054988861084e-01 1.742876693606376648e-02 6.589476764202117920e-02 -2.342775613069534302e-01 4.316914081573486328e-02 3.373702242970466614e-02
1.207334105856716633e-03 9.488037973642349243e-02 1.926885597640648484e-04 -2.820155583322048187e-02 4.718022421002388000e-02 -1.947980970144271851e-01 -2.857213318347930908e-01 -2.850428223609924316e-01 3.387713804841041565e-02 2.634382992982864380e-02 1.385107934474945068e-01 -1.034371480345726013e-01 3.965446650981903076e-01 9.781177341938018799e-02 4.428716748952865601e-02 2.259162254631519318e-02 2.979604005813598633e-01 1.757430657744407654e-02 -2.206122726202011108e-01 -1.050789952278137207e-01 -4.656398296356201172e-02 1.933750510215759277e-01 -2.643731832504272461e-01 -8.481174707412719727e-02 -4.947659373283386230e-01 -2.442669123411178589e-02 -7.093892246484756470e-02 1.454673707485198975e-01 -5.844039842486381531e-02 -1.327729821205139160e-01 1.236142888665199280e-01 1.130193918943405151e-01
4.316365420818328857e-01 -1.005958244204521179e-01 1.973865479230880737e-01 3.608430325984954834e-01 -2.936507808044552803e-03 -1.860200613737106323e-01 2.611051797866821289e-01 -1.291029602289199829e-01 1.125977337360382080e-01 1.142226085066795349e-01 6.929364055395126343e-02 9.454070031642913818e-02 2.880058437585830688e-02 1.281558126211166382e-01 3.598353639245033264e-02 -1.046822890639305115e-01 3.409827053546905518e-01 2.650747895240783691e-01 -8.667999505996704102e-02 -5.907855182886123657e-02 -1.424409598112106323e-01 1.003132108598947525e-02 3.994256258010864258e-02 1.081514060497283936e-01 -3.125374317169189453e-01 -2.875551814213395119e-03 -2.523971796035766602e-01 -4.423175752162933350e-02 4.372442886233329773e-02 1.389373689889907837e-01 1.737540364265441895e-01 -4.454092122614383698e-04
3.627355992794036865e-01 1.499469131231307983e-01 1.634145230054855347e-01 4.658352956175804138e-02 1.547010987997055054e-01 -8.800243586301803589e-02 1.694846004247665405e-01 -1.638702899217605591e-01 1.986425518989562988e-01 -8.393227308988571167e-02 1.026776991784572601e-02 -2.164396941661834717e-01 1.123029887676239014e-01 -1.848311349749565125e-02 1.226725801825523376e-01 -1.431487053632736206e-01 8.614572882652282715e-02 3.963121771812438965e-01 -1.943587511777877808e-01 1.072460338473320007e-01 -5.071006715297698975e-02 2.307362295687198639e-02 -2.104009836912155151e-01 9.897315502166748047e-02 -2.421928942203521729e-01 -5.178544297814369202e-02 -8.792279660701751709e-02 3.125313222408294678e-01 1.834259033203125000e-01 1.633432805538177490e-01 2.178945392370223999e-01 2.058671414852142334e-01
1.707257479429244995e-01 -1.291613187640905380e-02 -5.208900198340415955e-02 -1.587296426296234131e-01 2.825173735618591309e-01 -2.459836751222610474e-01 -2.903274893760681152e-01 1.176311001181602478e-01 2.190186083316802979e-01 9.320410341024398804e-02 1.051487326622009277e-01 -2.983999624848365784e-02 2.122596949338912964e-01 -5.375303700566291809e-02 1.789099723100662231e-01 -5.748692154884338379e-02 3.428190946578979492e-01 -3.713517636060714722e-02 -2.006635665893554688e-01 -2.003878951072692871e-01 -2.973757088184356689e-01 4.245314374566078186e-02 -9.340161085128784180e-02 2.222678661346435547e-01 -6.344042718410491943e-02 -1.748695522546768188e-01 -3.932027220726013184e-01 -2.334976306883618236e-04 5.306404083967208862e-02 -4.533245041966438293e-02 3.268890827894210815e-02 9.812279790639877319e-02
1.265019625425338745e-01 4.744473844766616821e-02 -4.154211375862360001e-03 1.020213216543197632e-01 2.833953797817230225e-01 -2.201217040419578552e-02 -1.868443042039871216e-01 -8.626105636358261108e-02 1.302316337823867798e-01 1.988035291433334351e-01 -3.044182658195495605e-01 -6.705234944820404053e-02 -3.264515846967697144e-02 -1.562843471765518188e-01 8.942009508609771729e-02 -2.054992467164993286e-01 4.403040558099746704e-02 8.817459642887115479e-02 -2.563652098178863525e-01 5.548443179577589035e-03 1.985551565885543823e-01 5.709795355796813965e-01 9.531679749488830566e-02 -2.497497387230396271e-02 -7.490671426057815552e-02 -1.403043717145919800e-01 -2.472220510244369507e-01 9.940061718225479126e-02 2.423627525568008423e-01 2.673406526446342468e-02 -1.872779987752437592e-02 1.099387705326080322e-01
1.262509822845458984e-01 1.282382607460021973e-01 -1.713727861642837524e-01 3.353232517838478088e-02 -7.717006653547286987e-02 1.073426529765129089e-01 -2.446814626455307007e-01 -2.161012887954711914e-01 1.425591707229614258e-01 6.373899430036544800e-02 -7.116737216711044312e-02 -8.138042688369750977e-02 9.417344629764556885e-02 6.231055408716201782e-02 2.133464515209197998e-01 1.473242789506912231e-01 1.356112062931060791e-01 2.871334552764892578e-02 -2.730134427547454834e-01 -1.468845307826995850e-01 -2.578920423984527588e-01 1.257204115390777588e-01 -2.242098301649093628e-01 -3.235767483711242676e-01 -2.978683114051818848e-01 1.905184984207153320e-01 -2.296570539474487305e-01 1.166818141937255859e-01 -1.361240446567535400e-01 -3.298335075378417969e-01 1.043666377663612366e-01 -1.217631772160530090e-01
4.121915996074676514e-01 -8.404854685068130493e-02 8.509719371795654297e-02 -1.680234372615814209e-01 1.260272413492202759e-01 -1.085332781076431274e-01 1.800838708877563477e-01 -2.440803945064544678e-01 -5.540627241134643555e-02 1.210339069366455078e-01 -4.945674538612365723e-02 1.194675862789154053e-01 2.867814898490905762e-01 -2.361593246459960938e-01 7.477462291717529297e-02 1.121587231755256653e-01 -1.465400401502847672e-02 8.281418681144714355e-02 -4.186545014381408691e-01 -4.646153748035430908e-02 -2.477881312370300293e-01 1.671556383371353149e-02 1.410001665353775024e-01 -1.958428472280502319e-01 -3.466239869594573975e-01 3.285853937268257141e-02 -1.566721349954605103e-01 7.559610996395349503e-03 3.505833074450492859e-02 1.407936513423919678e-01 3.818231821060180664e-02 6.716819852590560913e-02
6.361460685729980469e-02 -1.863037645816802979e-01 2.606484293937683105e-01 -6.631842255592346191e-02 2.919694781303405762e-01 3.417964279651641846e-01 3.083942458033561707e-02 1.442489773035049438e-01 -6.810050457715988159e-03 -9.973971545696258545e-02 -4.214732944965362549e-01 1.356067806482315063e-01 -1.321167796850204468e-01 3.773454343900084496e-03 5.685629695653915405e-02 2.399895153939723969e-02 1.443938165903091431e-01 1.278361529111862183e-01 -2.069306075572967529e-01 5.099802464246749878e-02 -2.703172266483306885e-01 2.816046476364135742e-01 1.096686720848083496e-01 6.187864020466804504e-02 -1.050193458795547485e-01 -3.361007571220397949e-02 -2.746106684207916260e-01 1.236213371157646179e-01 2.039912641048431396e-01 1.297087967395782471e-01 1.582878828048706055e-01 -2.433577552437782288e-02
2.916954755783081055e-01 1.973535269498825073e-01 1.530214697122573853e-01 1.926316022872924805e-01 2.874964177608489990e-01 -2.022050470113754272e-01 1.721242964267730713e-01 -1.048309653997421265e-01 5.714689567685127258e-02 -7.808111608028411865e-02 -1.025246307253837585e-01 1.959139667451381683e-02 -2.318124100565910339e-02 4.098936542868614197e-02 -1.648336052894592285e-01 8.136297017335891724e-02 -1.196592450141906738e-01 2.484033554792404175e-01 -3.508604764938354492e-01 5.939738824963569641e-02 4.856719449162483215e-02 -1.533025950193405151e-01 -2.040938436985015869e-01 -7.881671190261840820e-02 -2.659903764724731445e-01 -5.122738704085350037e-02 -2.415042519569396973e-01 2.714076936244964600e-01 -5.457367375493049622e-02 2.202969789505004883e-01 2.425894588232040405e-01 -5.403360724449157715e-02
-5.667905323207378387e-03 -5.603967607021331787e-02 -5.173866078257560730e-02 5.763006955385208130e-02 4.178446903824806213e-02 -2.945389226078987122e-02 -2.378375679254531860e-01 -3.260725140571594238e-01 2.317851632833480835e-01 1.387984305620193481e-01 -5.055375024676322937e-02 2.094165794551372528e-02 2.476819008588790894e-01 -8.894272148609161377e-02 1.223152205348014832e-01 -8.254782110452651978e-02 -1.589633524417877197e-01 1.547109782695770264e-01 -1.315850913524627686e-01 -2.807514369487762451e-02 -1.857644915580749512e-01 3.407878875732421875e-01 -1.397043913602828979e-01 4.320504958741366863e-04 -2.641776800155639648e-01 3.234624862670898438e-02 -1.492790281772613525e-01 -1.130911707878112793e-02 3.516101464629173279e-02 3.206194844096899033e-03 3.795539140701293945e-01 4.269473552703857422e-01
-1.096875146031379700e-01 1.075523421168327332e-01 7.722806185483932495e-02 -2.613791450858116150e-02 1.831862777471542358e-01 1.271136701107025146e-01 2.494923472404479980e-01 5.125276744365692139e-02 1.249595656991004944e-01 1.160713136196136475e-01 3.658085316419601440e-02 -6.398221105337142944e-02 -1.962012145668268204e-03 1.291169375181198120e-01 1.524616181850433350e-01 1.312219351530075073e-01 -1.842718869447708130e-01 3.016111850738525391e-01 2.797380834817886353e-02 -6.237844005227088928e-03 5.969916819594800472e-04 3.851975500583648682e-01 -2.730560302734375000e-01 -2.082773000001907349e-01 -3.872231245040893555e-01 -1.904899440705776215e-02 -2.730097174644470215e-01 2.085659503936767578e-01 3.114374168217182159e-02 -1.880998313426971436e-01 2.475018203258514404e-01 -7.413997501134872437e-02
4.885249957442283630e-02 1.061440706253051758e-01 -1.696930639445781708e-02 -8.976947516202926636e-02 4.073034822940826416e-01 2.733194828033447266e-01 1.790616959333419800e-01 -7.563730329275131226e-02 6.030774489045143127e-02 1.097675561904907227e-01 1.045988127589225769e-01 -6.844839453697204590e-02 1.091718021780252457e-02 4.399674758315086365e-02 2.678580582141876221e-01 -1.467237919569015503e-01 1.080008782446384430e-02 2.416974902153015137e-01 -1.546458452939987183e-01 -2.456376552581787109e-01 3.386272490024566650e-02 1.468295454978942871e-01 -4.221912100911140442e-02 5.331918597221374512e-02 -2.334109693765640259e-01 3.296750038862228394e-02 -2.730361521244049072e-01 1.944317817687988281e-01 1.908419132232666016e-01 2.862919270992279053e-01 2.936551868915557861e-01 1.741214096546173096e-01
3.330008685588836670e-01 6.025336682796478271e-02 6.995451450347900391e-02 8.879263699054718018e-02 -1.493576765060424805e-01 -9.104450047016143799e-02 1.638808287680149078e-02 -2.666860520839691162e-01 -1.618770323693752289e-02 -1.350010512396693230e-03 -3.314416706562042236e-01 1.854077130556106567e-01 1.329050511121749878e-01 6.256326287984848022e-02 -2.613191679120063782e-02 -2.623453736305236816e-01 8.197702467441558838e-02 1.038516908884048462e-01 -2.893591225147247314e-01 1.166563108563423157e-01 -3.190091252326965332e-01 2.287556231021881104e-01 -3.069987148046493530e-02 -3.058328628540039062e-01 6.439527496695518494e-03 -1.371595859527587891e-01 -8.674124628305435181e-02 2.247952818870544434e-01 1.288269832730293274e-02 3.430585190653800964e-02 3.053005635738372803e-01 1.608442142605781555e-02
1.539119482040405273e-01 1.878615021705627441e-01 8.022194728255271912e-03 2.731460034847259521e-01 1.739911735057830811e-01 3.354966640472412109e-01 1.238734051585197449e-01 -1.671683490276336670e-01 2.424930334091186523e-01 -6.788936257362365723e-02 -1.071504801511764526e-01 -1.408381164073944092e-01 -6.324131041765213013e-02 1.161064282059669495e-01 -3.204126283526420593e-02 -6.223112717270851135e-02 -7.357766851782798767e-03 9.916135668754577637e-02 -1.168165430426597595e-01 1.046008914709091187e-01 -8.467328548431396484e-02 -2.057381533086299896e-02 -8.209127932786941528e-02 -2.108891010284423828e-01 -4.202289879322052002e-01 -9.175155311822891235e-02 -1.314727216958999634e-01 2.003691196441650391e-01 1.192691177129745483e-01 1.870995014905929565e-01 4.073702394962310791e-01 -1.105046495795249939e-01
3.321627378463745117e-01 -2.951788716018199921e-02 3.447838127613067627e-01 -7.039449363946914673e-02 1.631480902433395386e-01 1.512978225946426392e-01 2.396622858941555023e-02 -1.236957311630249023e-01 2.064295709133148193e-01 3.340012952685356140e-02 4.215640574693679810e-02 -1.598387658596038818e-01 4.237723350524902344e-01 -1.990102231502532959e-01 7.426930963993072510e-02 1.349060237407684326e-02 2.742976546287536621e-01 7.889327406883239746e-02 -4.752817153930664062e-01 -2.129097282886505127e-02 2.953286468982696533e-02 2.633790485560894012e-03 -1.088132187724113464e-01 1.766955256462097168e-01 -5.102459341287612915e-02 3.431675955653190613e-02 2.191956713795661926e-02 1.026546284556388855e-01 -1.636454463005065918e-02 1.548067927360534668e-01 1.567648723721504211e-02 1.123088002204895020e-01
2.953679561614990234e-01 -8.907034248113632202e-02 2.971919178962707520e-01 1.704491823911666870e-01 -7.694642245769500732e-02 2.034910395741462708e-02 -7.395469397306442261e-02 -4.767312109470367432e-01 5.148814991116523743e-02 1.988099068403244019e-01 -3.227750360965728760e-01 -1.421646028757095337e-01 1.784353107213973999e-01 8.940127678215503693e-03 6.508658081293106079e-02 -1.753599792718887329e-01 -7.229923456907272339e-02 4.610263556241989136e-02 -2.494990825653076172e-01 -8.716202527284622192e-02 -1.090353950858116150e-01 1.640542782843112946e-02 4.450698941946029663e-02 -2.889162488281726837e-02 -4.747868701815605164e-02 7.382629066705703735e-02 -3.381174430251121521e-02 3.417347371578216553e-01 8.238935843110084534e-03 2.782106027007102966e-02 2.899385988712310791e-01 -1.103826612234115601e-01
2.101325839757919312e-01 2.173594087362289429e-01 2.422073483467102051e-01 1.652112454175949097e-01 4.385187104344367981e-02 1.871538758277893066e-01 -2.611640095710754395e-01 1.903464496135711670e-01 3.041819036006927490e-01 -1.910760104656219482e-01 -2.287545800209045410e-01 1.491832733154296875e-01 7.845214009284973145e-02 1.411200314760208130e-01 3.951739519834518433e-02 2.029405236244201660e-01 4.471798241138458252e-02 2.444816678762435913e-01 -2.085633203387260437e-02 -1.135667115449905396e-01 1.053145378828048706e-01 2.711079418659210205e-01 1.386552304029464722e-01 -4.614635836333036423e-03 -1.767396479845046997e-01 -2.021972686052322388e-01 -1.783230602741241455e-01 -1.791469752788543701e-02 -1.225791946053504944e-01 -1.291736960411071777e-01 1.210877224802970886e-01 2.815313637256622314e-01
3.906377553939819336e-01 9.524134546518325806e-02 1.159048005938529968e-01 1.334595829248428345e-01 2.499726265668869019e-01 -2.405581623315811157e-02 -5.283882468938827515e-02 -3.942807018756866455e-01 -3.717053532600402832e-01 1.187510713934898376e-01 -8.191911131143569946e-02 -8.943874388933181763e-02 1.121680662035942078e-01 1.161550208926200867e-01 -1.633405499160289764e-02 6.196261849254369736e-03 1.595583260059356689e-01 1.834768685512244701e-03 -2.324076443910598755e-01 -7.215348631143569946e-02 -3.142514452338218689e-02 2.572773098945617676e-01 -2.328300774097442627e-01 -5.994639173150062561e-02 -1.912741512060165405e-01 -1.117953807115554810e-01 -3.321908786892890930e-02 1.033185645937919617e-01 1.947991102933883667e-01 -4.674037918448448181e-02 6.985969841480255127e-02 2.772687971591949463e-01
2.678047716617584229e-01 3.957213833928108215e-03 3.194302916526794434e-01 1.244166940450668335e-01 2.404741495847702026e-01 2.431415617465972900e-01 7.293352484703063965e-02 -5.058879032731056213e-02 4.012680053710937500e-01 1.089179795235395432e-02 -1.332033276557922363e-01 8.386032283306121826e-02 1.901041567325592041e-01 4.546799883246421814e-02 -1.736956834793090820e-01 -9.720386564731597900e-02 -1.892597824335098267e-01 1.625291854143142700e-01 -8.096604049205780029e-02 -1.369640529155731201e-01 -1.154285669326782227e-01 -1.104095601476728916e-03 -3.346161842346191406e-01 -3.425449728965759277e-01 1.612537540495395660e-02 4.033165052533149719e-02 -9.545045346021652222e-02 2.226586341857910156e-01 6.790058314800262451e-02 1.512394994497299194e-01 -4.346545040607452393e-02 -4.541279748082160950e-02
2.917478084564208984e-01 -8.901201188564300537e-02 9.981809556484222412e-02 2.249667420983314514e-02 2.984865605831146240e-01 2.323269844055175781e-01 8.889977633953094482e-02 8.695294708013534546e-02 3.132870495319366455e-01 -6.854380667209625244e-02 -2.054414004087448120e-01 -1.183945089578628540e-01 1.637951843440532684e-02 -2.416751533746719360e-01 -3.832029923796653748e-02 -1.296060811728239059e-02 2.157906591892242432e-01 -1.009297147393226624e-01 -2.560714781284332275e-01 -1.569104045629501343e-01 -2.539286315441131592e-01 -4.547142237424850464e-02 5.139023810625076294e-02 -8.946673013269901276e-03 -4.497810900211334229e-01 -6.526216119527816772e-02 3.324070945382118225e-02 6.469333916902542114e-02 4.193711653351783752e-02 7.789318263530731201e-02 2.588422298431396484e-01 1.252292543649673462e-01
-3.378520533442497253e-02 2.261345833539962769e-01 5.845203250646591187e-02 -1.228520199656486511e-01 2.931393086910247803e-01 4.117672145366668701e-02 -1.222385391592979431e-01 1.918729096651077271e-01 1.169936060905456543e-01 -4.147212207317352295e-02 -4.419803023338317871e-01 -7.798826694488525391e-02 1.383264511823654175e-01 -3.220640495419502258e-02 1.472357958555221558e-01 -7.939536869525909424e-02 -2.615406811237335205e-01 -3.082802332937717438e-02 -1.471372097730636597e-01 3.464155644178390503e-02 -6.994699686765670776e-02 3.078422248363494873e-01 -2.625428736209869385e-01 4.067870974540710449e-02 -5.233765766024589539e-02 -2.166804857552051544e-02 -3.515050709247589111e-01 2.524977326393127441e-01 -2.208323031663894653e-01 1.734243333339691162e-02 4.542142152786254883e-02 -1.440222561359405518e-01
1.183551922440528870e-01 -2.508985102176666260e-01 2.000553458929061890e-01 2.407824620604515076e-02 3.565120100975036621e-01 -4.858519509434700012e-02 -1.533610522747039795e-01 -7.533954083919525146e-02 -3.722820430994033813e-02 -3.405330702662467957e-02 2.562729716300964355e-01 1.706174015998840332e-01 -1.290351301431655884e-01 9.970927238464355469e-02 -4.845811054110527039e-02 -5.069514736533164978e-02 1.111703589558601379e-01 1.803648322820663452e-01 -3.606275096535682678e-02 -1.595150083303451538e-01 -4.790562391281127930e-02 5.957743898034095764e-02 -7.352995872497558594e-02 -2.044727802276611328e-01 -2.084559649229049683e-01 8.839607238769531250e-02 -2.917808592319488525e-01 3.569358587265014648e-01 -3.083131611347198486e-01 -9.017742425203323364e-02 3.180920481681823730e-01 4.546058550477027893e-02
-2.214092202484607697e-02 3.590192496776580811e-01 2.994645833969116211e-01 3.729034215211868286e-02 1.819103211164474487e-01 1.098981648683547974e-01 -1.594057232141494751e-01 -7.460647076368331909e-02 6.486478447914123535e-02 -1.281975507736206055e-01 1.323254853487014771e-01 -1.651449948549270630e-01 2.941368222236633301e-01 2.667642198503017426e-02 2.113425433635711670e-01 -1.035607680678367615e-01 8.299887925386428833e-02 -9.369253367185592651e-02 -1.803970485925674438e-01 -3.029187023639678955e-01 7.089021801948547363e-02 2.769379913806915283e-01 -2.758083641529083252e-01 -6.579115986824035645e-02 -6.353200972080230713e-02 -1.069838330149650574e-01 -1.752624362707138062e-01 1.903180181980133057e-01 2.070738747715950012e-02 2.046509385108947754e-01 2.578345835208892822e-01 4.536996781826019287e-02
8.016467094421386719e-02 3.483165986835956573e-03 -1.325561106204986572e-01 2.573238313198089600e-01 2.119911462068557739e-01 5.191756039857864380e-02 -2.082040458917617798e-01 1.560023706406354904e-02 9.270225651562213898e-03 8.125101029872894287e-02 1.054157093167304993e-01 1.658273637294769287e-01 1.358881890773773193e-01 1.894380152225494385e-02 -2.137167602777481079e-01 -3.380309045314788818e-01 3.932015504688024521e-03 -2.291218750178813934e-02 -3.991365432739257812e-01 1.349192559719085693e-01 1.008154544979333878e-02 4.055213332176208496e-01 -6.419086456298828125e-02 2.316416054964065552e-02 -1.585700809955596924e-01 7.188653945922851562e-02 -3.149760663509368896e-01 1.048163399100303650e-01 1.271827071905136108e-01 2.450110018253326416e-01 -4.312667995691299438e-02 1.692619025707244873e-01
7.983766496181488037e-02 -1.751922816038131714e-02 1.319157034158706665e-01 -3.661892190575599670e-02 1.596080958843231201e-01 -3.384469449520111084e-01 -3.058363497257232666e-01 -1.230581030249595642e-01 -1.772563159465789795e-02 -2.580502443015575409e-02 4.266938567161560059e-02 -8.974896743893623352e-03 2.736025154590606689e-01 1.288951039314270020e-01 1.046807467937469482e-01 8.860772475600242615e-03 3.693784177303314209e-01 6.827233731746673584e-02 -3.312964439392089844e-01 -3.843508064746856689e-01 -9.365267306566238403e-02 2.793635800480842590e-02 8.944033831357955933e-02 9.858764708042144775e-02 -7.260777056217193604e-02 -1.217217743396759033e-01 -3.725425004959106445e-01 1.046024113893508911e-01 7.211386412382125854e-02 4.864632338285446167e-02 1.297125518321990967e-01 -2.051905170083045959e-02
3.132616281509399414e-01 -1.476667374372482300e-01 4.187867343425750732e-01 -1.638307124376296997e-01 1.730634719133377075e-01 -1.120721772313117981e-01 -1.938124597072601318e-01 1.322139203548431396e-01 3.589327037334442139e-01 2.951310761272907257e-02 1.262296140193939209e-01 -7.244747132062911987e-02 7.856079936027526855e-02 -3.268990665674209595e-02 -4.654792323708534241e-02 -8.305895328521728516e-02 -1.178098767995834351e-01 3.699659928679466248e-02 -3.534087836742401123e-01 -2.431252598762512207e-01 -7.241857238113880157e-04 1.568454355001449585e-01 -1.981056630611419678e-01 1.063425838947296143e-01 -2.738460004329681396e-01 -1.168738305568695068e-01 -8.628180250525474548e-03 4.858170077204704285e-02 -1.033418700098991394e-01 -1.895716935396194458e-01 1.669179648160934448e-02 2.644203603267669678e-02
8.331768959760665894e-02 -1.759527027606964111e-01 2.411721497774124146e-01 -1.079111471772193909e-01 6.285918503999710083e-02 4.213609397411346436e-01 6.274333596229553223e-02 -4.447690211236476898e-03 1.086004376411437988e-01 -1.892558634281158447e-01 -1.521129757165908813e-01 1.123482808470726013e-01 -1.595292687416076660e-01 3.386825323104858398e-03 -4.741052165627479553e-02 4.475430399179458618e-02 8.269417285919189453e-02 -4.037252068519592285e-02 -2.481082975864410400e-01 1.324595417827367783e-02 -1.782725602388381958e-01 3.412995040416717529e-01 1.007164567708969116e-01 -6.130755320191383362e-02 -2.346621453762054443e-01 -1.905392110347747803e-02 -4.152962863445281982e-01 3.138035535812377930e-01 1.465577185153961182e-01 -7.285633124411106110e-03 -4.796204343438148499e-02 1.057218909263610840e-01
7.284814864397048950e-02 1.099396422505378723e-01 6.610388308763504028e-02 8.471528440713882446e-02 2.929444611072540283e-01 3.727257251739501953e-02 2.394435703754425049e-01 6.376079749315977097e-03 4.731944575905799866e-02 -2.160735428333282471e-01 -4.597229417413473129e-03 1.800330728292465210e-01 -2.798074111342430115e-02 -5.892917141318321228e-02 6.479562819004058838e-02 -6.554985418915748596e-03 -5.458430573344230652e-02 8.505214005708694458e-02 -2.478287220001220703e-01 -7.874574512243270874e-02 -1.720635294914245605e-01 -2.215780913829803467e-01 -5.422420799732208252e-02 -1.857624948024749756e-01 -3.858962655067443848e-01 -2.276015877723693848e-01 -1.720591336488723755e-01 1.333816945552825928e-01 2.549610137939453125e-01 1.262052506208419800e-01 4.428548812866210938e-01 1.321846097707748413e-01
1.519552469253540039e-01 -1.432777289301156998e-02 1.362941861152648926e-01 -3.431513160467147827e-02 3.741362988948822021e-01 -8.171626180410385132e-02 -3.706481158733367920e-01 -3.331741318106651306e-02 1.775745898485183716e-01 8.874963968992233276e-02 -9.803960472345352173e-02 8.620570297352969646e-04 2.072318047285079956e-01 2.632844261825084686e-02 -2.235666364431381226e-01 -3.197325766086578369e-01 2.298102378845214844e-01 3.040962480008602142e-02 -2.781338691711425781e-01 8.655417710542678833e-02 1.764230430126190186e-01 1.064359247684478760e-01 -3.056767284870147705e-01 -1.095036882907152176e-02 -1.437756121158599854e-01 -7.418790459632873535e-02 -1.771312206983566284e-01 -6.997607648372650146e-02 -1.418465077877044678e-01 -2.307486981153488159e-01 2.266393601894378662e-02 -1.265241056680679321e-01
2.137009352445602417e-01 -1.615007072687149048e-01 2.871103882789611816e-01 -2.790552377700805664e-02 3.718862831592559814e-01 -6.109631061553955078e-02 -3.189911320805549622e-02 -2.050905227661132812e-01 -1.708196401596069336e-01 -3.884867578744888306e-02 -1.330468952655792236e-01 -2.516005039215087891e-01 1.317269261926412582e-02 -7.871720194816589355e-02 2.947996743023395538e-02 1.080917790532112122e-01 4.506757482886314392e-03 2.085471600294113159e-01 1.257037557661533356e-02 -3.903554007411003113e-02 -9.040427394211292267e-03 1.735642366111278534e-02 -2.143723368644714355e-01 -2.005478143692016602e-01 -1.555994004011154175e-01 -2.821788191795349121e-01 -3.925126492977142334e-01 1.943653821945190430e-01 -6.811872124671936035e-02 -2.365832626819610596e-01 1.752351075410842896e-01 -1.027594953775405884e-01
2.607667148113250732e-01 1.274037957191467285e-01 2.379802167415618896e-01 5.334526300430297852e-02 -2.940985374152660370e-02 -5.828925967216491699e-02 1.432275176048278809e-01 4.252252727746963501e-02 2.352687157690525055e-02 1.409898847341537476e-01 7.001018524169921875e-02 -4.959986358880996704e-02 7.978692650794982910e-02 1.178412586450576782e-01 2.131410688161849976e-02 -2.407190501689910889e-01 -1.512781381607055664e-01 8.356203883886337280e-02 -1.936812996864318848e-01 -3.021641373634338379e-01 -1.170686408877372742e-01 -2.071725204586982727e-02 -5.244371294975280762e-01 -3.946601599454879761e-02 -2.354371547698974609e-01 -1.809856854379177094e-02 -2.283842414617538452e-01 -7.568435370922088623e-02 2.058329731225967407e-01 5.709126219153404236e-02 3.280130326747894287e-01 8.356745541095733643e-02
9.509761631488800049e-02 8.526724763214588165e-03 -1.617841422557830811e-02 -8.853537589311599731e-02 1.698394268751144409e-01 2.998505905270576477e-02 -1.382670253515243530e-01 -1.528868675231933594e-01 2.083982527256011963e-02 -2.518214285373687744e-02 2.906736172735691071e-02 6.952468305826187134e-02 3.910705745220184326e-01 6.549158692359924316e-02 9.006210416555404663e-02 -2.017033696174621582e-01 2.659125924110412598e-01 1.311493366956710815e-01 -3.853825330734252930e-01 -1.166757289320230484e-02 -1.080850884318351746e-01 4.126115441322326660e-01 -3.088034093379974365e-01 -1.974979639053344727e-01 -2.466718107461929321e-01 -7.951135933399200439e-02 1.041118893772363663e-02 -1.874892413616180420e-01 -1.131903976202011108e-01 5.601362511515617371e-02 6.309892237186431885e-02 1.501901000738143921e-01
-1.095343604683876038e-01 -6.086673215031623840e-02 -4.020838439464569092e-02 -7.580082863569259644e-02 3.352361023426055908e-01 2.352514415979385376e-01 -4.867871850728988647e-02 -1.778588891029357910e-01 -6.618594378232955933e-02 6.885588914155960083e-02 -1.873992197215557098e-02 3.522609546780586243e-02 1.196136027574539185e-01 -5.830111727118492126e-02 -9.959711693227291107e-03 -1.770370639860630035e-02 2.248382121324539185e-01 2.245118021965026855e-01 4.445677995681762695e-02 -2.504510581493377686e-01 7.173351943492889404e-03 7.317722588777542114e-02 -2.815831601619720459e-01 -1.824308037757873535e-01 -2.125184834003448486e-01 -2.105832286179065704e-02 -3.980243504047393799e-01 4.846602082252502441e-01 -6.921261548995971680e-02 -1.296507120132446289e-01 1.135141123086214066e-03 4.699397832155227661e-02
7.675518095493316650e-02 -3.028590604662895203e-02 2.339228838682174683e-01 1.285448521375656128e-01 2.612304091453552246e-01 1.703325659036636353e-01 -6.401293724775314331e-02 2.148655503988265991e-01 -1.035685557872056961e-02 2.095099166035652161e-02 -8.376779407262802124e-02 -3.876069188117980957e-02 1.788184344768524170e-01 1.517516523599624634e-01 4.378885328769683838e-01 -1.006609722971916199e-01 -2.718091011047363281e-01 2.392595559358596802e-01 -3.064629435539245605e-01 -1.299045979976654053e-01 8.206023275852203369e-02 -9.179221093654632568e-02 -2.030057311058044434e-01 -1.658588647842407227e-01 -3.836208581924438477e-02 2.486147545278072357e-02 -2.442588359117507935e-01 2.307189106941223145e-01 -4.492861917242407799e-04 2.410155534744262695e-01 2.555948309600353241e-02 9.462325274944305420e-02
2.386664003133773804e-01 -1.300994455814361572e-01 3.923304006457328796e-02 2.699046395719051361e-02 1.852810829877853394e-01 1.911927610635757446e-01 -3.810116648674011230e-01 4.353050142526626587e-02 8.073498308658599854e-02 1.717819273471832275e-01 -2.561103999614715576e-01 3.044495359063148499e-03 3.410652279853820801e-01 -2.391132265329360962e-01 5.671316385269165039e-02 -2.856489121913909912e-01 -4.803569987416267395e-02 -8.585896342992782593e-03 1.949565485119819641e-02 -1.640547811985015869e-01 8.009955286979675293e-02 2.308730930089950562e-01 -1.808124594390392303e-02 1.684302836656570435e-01 -1.790482103824615479e-01 -1.874703615903854370e-01 -3.000008463859558105e-01 1.153230369091033936e-01 -1.862049847841262817e-01 -1.012620702385902405e-01 -1.021973416209220886e-01 -4.463121294975280762e-02
9.909160435199737549e-02 4.496796056628227234e-02 -1.472349278628826141e-02 -3.731324523687362671e-02 -1.268356740474700928e-01 -3.406200185418128967e-02 -1.035929322242736816e-01 -3.154917061328887939e-01 -6.591338664293289185e-02 1.512624439783394337e-03 -3.406868577003479004e-01 1.383530348539352417e-01 -1.374068204313516617e-02 -4.907157644629478455e-02 3.484392166137695312e-02 1.017944514751434326e-01 1.521162390708923340e-01 -1.732072383165359497e-01 -2.064625918865203857e-01 -2.813060581684112549e-01 -3.053400516510009766e-01 -5.464189872145652771e-02 -1.706934869289398193e-01 3.140143677592277527e-02 -3.692263364791870117e-01 9.381914138793945312e-02 -2.587121427059173584e-01 6.564085930585861206e-02 -1.816848665475845337e-01 -2.807445824146270752e-01 2.024578154087066650e-01 -1.867596954107284546e-01
1.173270046710968018e-01 -1.383008956909179688e-01 2.427932918071746826e-01 4.270693287253379822e-03 -4.977008327841758728e-02 6.058052927255630493e-02 -2.311334013938903809e-01 4.427690990269184113e-03 7.062900811433792114e-02 3.941992297768592834e-02 6.264019757509231567e-02 -5.472623929381370544e-02 1.853109598159790039e-01 7.798545062541961670e-02 1.981504708528518677e-01 -2.553854286670684814e-01 1.329972892999649048e-01 4.777503907680511475e-01 -3.173364102840423584e-01 5.503565073013305664e-02 -1.050844863057136536e-01 2.841995954513549805e-01 -2.957115769386291504e-01 2.413939312100410461e-02 6.069662421941757202e-02 8.211994171142578125e-02 -3.955328464508056641e-02 1.190863996744155884e-01 -3.098497688770294189e-01 -3.235961124300956726e-02 -8.387009054422378540e-02 -1.744002401828765869e-01
1.793824881315231323e-01 -1.746669858694076538e-01 1.349075436592102051e-01 -1.356031596660614014e-01 1.555825620889663696e-01 -1.531058251857757568e-01 -2.418122738599777222e-01 2.659738250076770782e-02 -1.359086930751800537e-01 8.212505280971527100e-02 -5.162199214100837708e-02 1.025066971778869629e-01 5.191082358360290527e-01 1.495339870452880859e-01 1.277069896459579468e-01 -2.006373107433319092e-01 2.365851849317550659e-01 -1.948428601026535034e-01 -2.589440345764160156e-01 -2.111385166645050049e-01 3.002606099471449852e-03 1.504659056663513184e-01 6.241177022457122803e-02 1.864451915025711060e-01 -1.987172663211822510e-01 -6.324776262044906616e-02 -2.546281218528747559e-01 -2.910546585917472839e-02 -6.892535835504531860e-02 -7.325124740600585938e-02 1.047153100371360779e-01 9.991927444934844971e-02
1.014463379979133606e-01 -8.731759153306484222e-03 1.715509146451950073e-01 2.092227786779403687e-01 -3.546381741762161255e-02 -1.232119500637054443e-01 -1.204040274024009705e-01 2.305528670549392700e-01 3.647033274173736572e-01 -1.273299753665924072e-01 -2.115723341703414917e-01 2.743990719318389893e-01 1.608399301767349243e-01 9.306688606739044189e-02 -1.527644991874694824e-01 1.003702729940414429e-01 8.468503504991531372e-02 7.203312218189239502e-02 -1.697867065668106079e-01 -3.137170672416687012e-01 -2.477121204137802124e-01 3.236993253231048584e-01 -3.320414572954177856e-02 -5.358720198273658752e-02 -2.158561497926712036e-01 -7.104250043630599976e-02 -1.068732738494873047e-01 1.989389955997467041e-01 -2.293218225240707397e-01 1.030217334628105164e-01 -9.539262950420379639e-02 -1.022365242242813110e-01
-3.157019987702369690e-02 2.967623472213745117e-01 3.582436442375183105e-01 1.131688952445983887e-01 2.357224225997924805e-01 2.299805879592895508e-01 1.784771680831909180e-02 -9.914705902338027954e-02 1.092061698436737061e-01 7.452086359262466431e-02 -2.495671436190605164e-02 -1.779913008213043213e-01 4.787841811776161194e-02 5.456025525927543640e-02 2.336138784885406494e-01 -7.984207570552825928e-02 8.598992973566055298e-02 1.421943604946136475e-01 -3.150903880596160889e-01 -1.987389326095581055e-01 1.484908312559127808e-01 8.777038007974624634e-02 -8.935726433992385864e-02 3.515763208270072937e-02 -1.441046744585037231e-01 -6.101923435926437378e-02 8.695770055055618286e-02 4.435006678104400635e-01 4.076988995075225830e-02 1.738525629043579102e-01 1.130687966942787170e-01 2.374881207942962646e-01
-2.503907382488250732e-01 -1.739208959043025970e-02 1.258790940046310425e-01 2.138708978891372681e-01 4.473688602447509766e-01 -1.495604515075683594e-01 -7.789078354835510254e-02 -1.600854471325874329e-02 7.927271723747253418e-02 -1.641823947429656982e-01 -1.172803267836570740e-01 5.587054789066314697e-02 4.229125753045082092e-02 -1.352013498544692993e-01 -1.448700726032257080e-01 -1.553377360105514526e-01 -2.727710641920566559e-02 -1.224287450313568115e-01 -2.912575006484985352e-01 -3.905619382858276367e-01 -1.306944787502288818e-01 -8.210379630327224731e-03 -2.491129785776138306e-01 -1.463005691766738892e-01 -1.215585097670555115e-01 1.760768741369247437e-01 -4.740373790264129639e-02 1.128124818205833435e-01 6.341981142759323120e-02 -1.199828460812568665e-01 3.136503994464874268e-01 -4.907472059130668640e-03
2.122333347797393799e-01 -1.115470454096794128e-01 -3.953387215733528137e-02 1.291921287775039673e-01 7.444145530462265015e-02 1.755373775959014893e-01 -2.821968495845794678e-01 1.998713007196784019e-03 2.068509161472320557e-01 1.570449471473693848e-01 1.560410410165786743e-01 2.822829782962799072e-01 1.338681280612945557e-01 -2.199049293994903564e-02 2.478557229042053223e-01 1.684715300798416138e-01 8.541162312030792236e-02 2.328310757875442505e-01 -1.912571787834167480e-01 -5.949029698967933655e-02 -1.224394142627716064e-02 1.631124615669250488e-01 -1.534755080938339233e-01 3.699201941490173340e-01 -1.269901916384696960e-02 -2.220562249422073364e-01 -3.334744572639465332e-01 -2.123867906630039215e-02 6.132051348686218262e-02 8.400563895702362061e-02 2.601948380470275879e-01 -1.201982051134109497e-02
8.867074735462665558e-03 1.591009050607681274e-01 2.118007242679595947e-01 2.802620828151702881e-01 1.876703649759292603e-01 2.335779368877410889e-01 -3.709815144538879395e-01 -1.739713549613952637e-02 -2.313150838017463684e-02 -2.087316848337650299e-02 1.208501905202865601e-01 -1.266793608665466309e-01 2.457207441329956055e-01 -1.198613941669464111e-01 6.432376056909561157e-02 -6.424967199563980103e-02 -1.243492439389228821e-01 3.618000820279121399e-02 -2.431764602661132812e-01 -1.348254680633544922e-01 -3.224819898605346680e-02 3.478759229183197021e-01 -3.770528137683868408e-01 1.541120707988739014e-01 -4.251537472009658813e-02 -5.923430249094963074e-02 -1.083840504288673401e-01 2.055115848779678345e-01 1.380576044321060181e-01 1.959625929594039917e-01 3.736055642366409302e-02 9.296236932277679443e-02
4.386813640594482422e-01 -1.047122664749622345e-02 1.422733515501022339e-01 -2.267576605081558228e-01 -7.751986384391784668e-02 7.077828049659729004e-02 3.812962770462036133e-02 1.164444163441658020e-01 1.860275864601135254e-01 -1.881860429421067238e-03 8.115851134061813354e-02 3.270863369107246399e-02 4.233922958374023438e-01 -5.135428532958030701e-02 -6.636936683207750320e-03 -1.563560217618942261e-01 -4.645808413624763489e-02 -9.854229539632797241e-02 -4.046792089939117432e-01 -2.161527872085571289e-01 2.075904514640569687e-03 4.151891916990280151e-02 -1.674954444169998169e-01 6.807427853345870972e-02 -2.611923217773437500e-01 8.363817632198333740e-02 -7.213244587182998657e-02 2.792729437351226807e-01 -5.906979739665985107e-02 9.260983020067214966e-02 -5.298401787877082825e-02 -1.761838197708129883e-01
8.557649701833724976e-02 -1.638274639844894409e-01 2.636557221412658691e-01 2.570542693138122559e-01 3.021434843540191650e-01 -1.282085031270980835e-01 2.320206463336944580e-01 1.789565980434417725e-01 -7.565458305180072784e-03 2.273731231689453125e-01 9.080733358860015869e-02 -3.990019485354423523e-02 1.679940074682235718e-01 1.137351244688034058e-01 2.719537615776062012e-01 2.381691522896289825e-02 -7.602795213460922241e-02 5.927255377173423767e-02 -2.761927247047424316e-01 -3.432310372591018677e-02 8.954832330346107483e-03 1.226074248552322388e-01 -2.162368893623352051e-01 1.743144094944000244e-01 -1.858907490968704224e-01 -1.728613525629043579e-01 -3.803406655788421631e-01 8.097037672996520996e-02 1.656157709658145905e-02 -2.097605615854263306e-01 1.158241182565689087e-01 -8.384533971548080444e-02
1.872485429048538208e-01 1.724117994308471680e-01 1.435433179140090942e-01 -2.714531868696212769e-02 -2.934623323380947113e-02 -1.780868135392665863e-02 1.155154332518577576e-01 -9.803934395313262939e-02 1.853246688842773438e-01 1.096758097410202026e-01 1.679348796606063843e-01 -7.482577860355377197e-02 1.873336136341094971e-01 3.379523754119873047e-02 -4.766274988651275635e-02 -4.089357852935791016e-01 -1.897772848606109619e-01 4.850210994482040405e-02 -2.711948752403259277e-01 -2.460130453109741211e-01 -1.573677361011505127e-01 -4.440030083060264587e-02 -3.642137646675109863e-01 1.874702237546443939e-02 -2.593997120857238770e-01 -7.094947993755340576e-02 -2.035162448883056641e-01 9.656379371881484985e-02 1.798827052116394043e-01 -1.044545471668243408e-01 3.187669515609741211e-01 6.085328385233879089e-02
9.907092899084091187e-02 2.207993529736995697e-02 -8.460660278797149658e-02 1.980386301875114441e-02 -7.136296480894088745e-02 5.431272089481353760e-02 -3.351917266845703125e-01 -2.173408567905426025e-01 2.557433247566223145e-01 -5.789941642433404922e-04 -1.548744589090347290e-01 2.944717369973659515e-02 7.457562536001205444e-02 8.666907995939254761e-02 6.466871500015258789e-02 -1.944961547851562500e-01 -9.912955015897750854e-02 4.552126824855804443e-01 -1.087985485792160034e-01 -5.333644151687622070e-02 -1.519137173891067505e-01 2.331483215093612671e-01 4.899383708834648132e-02 7.195685803890228271e-02 -4.665275514125823975e-01 -9.185706079006195068e-02 -4.269774071872234344e-03 4.842916876077651978e-02 1.367400139570236206e-01 -2.377613931894302368e-01 2.207151800394058228e-01 -6.144740618765354156e-03
2.226124405860900879e-01 -6.924860924482345581e-02 2.591784000396728516e-01 7.243518531322479248e-02 -8.354710042476654053e-02 1.938579976558685303e-01 -8.413580060005187988e-02 3.286088705062866211e-01 -4.776845499873161316e-02 -2.469637691974639893e-01 -1.944345831871032715e-01 1.531522125005722046e-01 1.572313755750656128e-01 2.317034751176834106e-01 1.150574311614036560e-01 -2.135023027658462524e-01 2.560422122478485107e-01 1.407660990953445435e-01 -2.550657391548156738e-01 -1.197876408696174622e-02 -5.357896536588668823e-02 2.204000800848007202e-01 4.255435615777969360e-02 6.385721266269683838e-02 -2.429693341255187988e-01 -2.664081454277038574e-01 -1.704490929841995239e-01 1.119538173079490662e-01 -1.724969595670700073e-01 1.052747890353202820e-01 -1.719267964363098145e-01 -4.404837265610694885e-02
7.272956520318984985e-02 -4.904666543006896973e-02 -8.165217936038970947e-02 5.527710542082786560e-02 3.551410138607025146e-01 1.852343827486038208e-01 3.092739358544349670e-02 6.361729651689529419e-02 1.894045025110244751e-01 1.252272278070449829e-01 -2.200086563825607300e-01 -4.201737046241760254e-02 4.553286358714103699e-02 -3.285046815872192383e-01 -1.441080570220947266e-01 3.041869495064020157e-03 7.613947242498397827e-02 -6.999222934246063232e-02 -1.509130280464887619e-02 -3.107156753540039062e-01 -2.885236442089080811e-01 1.191874817013740540e-01 -4.855507612228393555e-02 -1.713175922632217407e-01 -3.800665736198425293e-01 -2.120584994554519653e-01 -1.018314063549041748e-01 2.524994313716888428e-01 2.736495621502399445e-02 6.913418322801589966e-02 2.566212713718414307e-01 1.144401058554649353e-01
4.365177750587463379e-01 -3.329472616314888000e-02 1.392679363489151001e-01 -2.543884813785552979e-01 1.685254573822021484e-01 -9.812736511230468750e-02 -8.645169436931610107e-02 -8.295029401779174805e-02 3.812554478645324707e-02 -1.424134708940982819e-02 -4.148171469569206238e-02 -4.582425951957702637e-02 4.974959194660186768e-01 -2.373073250055313110e-02 3.816448897123336792e-02 2.479196153581142426e-02 -4.682590719312429428e-03 1.380117088556289673e-01 -2.216013967990875244e-01 -2.690649032592773438e-01 3.057190403342247009e-02 -1.112075895071029663e-01 -6.770505104213953018e-03 1.681264787912368774e-01 -2.917945384979248047e-01 -1.947871297597885132e-01 -2.004935145378112793e-01 1.249153539538383484e-01 1.808685064315795898e-01 -8.911816775798797607e-02 -8.166860789060592651e-02 -8.853098005056381226e-02
5.262256413698196411e-02 -6.252689659595489502e-02 2.871316075325012207e-01 -2.232167273759841919e-01 3.722163848578929901e-03 1.945440471172332764e-01 -2.627018280327320099e-02 1.291053295135498047e-01 -7.605419307947158813e-02 2.912129834294319153e-02 1.317338496446609497e-01 1.102357059717178345e-01 2.528148591518402100e-01 1.206654757261276245e-01 8.836520463228225708e-02 1.572127342224121094e-01 1.061837971210479736e-01 7.541283220052719116e-02 -3.811727166175842285e-01 -3.919664323329925537e-01 3.799213469028472900e-02 1.412696838378906250e-01 -1.380975544452667236e-01 -2.437780946493148804e-01 -3.175610899925231934e-01 -1.863764375448226929e-01 -2.024730145931243896e-01 2.785354480147361755e-02 -5.304154753684997559e-02 -2.167859971523284912e-01 4.540651291608810425e-02 -1.169539093971252441e-01
3.217734098434448242e-01 -1.192695200443267822e-01 4.235696494579315186e-01 2.878394909203052521e-02 1.938627511262893677e-01 -4.065823927521705627e-02 -2.220235466957092285e-01 -2.393998950719833374e-01 2.583138346672058105e-01 1.869886964559555054e-01 -1.563335210084915161e-01 -3.327085450291633606e-02 3.237096071243286133e-01 -2.669591829180717468e-02 -1.630861759185791016e-01 -1.110884919762611389e-01 -5.666520446538925171e-02 1.933280676603317261e-01 -1.884690970182418823e-01 1.316711455583572388e-01 1.497922092676162720e-01 -1.141150519251823425e-01 5.840881913900375366e-02 8.710685372352600098e-02 -3.049418888986110687e-02 -1.533396393060684204e-01 -8.177008479833602905e-02 1.760910004377365112e-01 8.367508649826049805e-02 -6.336512975394725800e-03 2.609944045543670654e-01 -8.530513197183609009e-02
2.044475078582763672e-01 1.059531196951866150e-01 7.811866700649261475e-02 1.585636585950851440e-01 5.026973783969879150e-02 -1.883900612592697144e-01 1.196109056472778320e-01 5.297956243157386780e-02 2.606793344020843506e-01 3.236537575721740723e-01 -2.345517426729202271e-01 3.421694636344909668e-01 2.635458111763000488e-01 1.908532828092575073e-01 4.489253088831901550e-02 -1.454748809337615967e-01 1.732129305601119995e-01 -1.250461786985397339e-01 -2.404699027538299561e-01 1.128536388278007507e-01 -1.360304355621337891e-01 1.268888115882873535e-01 -1.736892014741897583e-01 2.062838077545166016e-01 -5.599317606538534164e-03 1.050017327070236206e-01 -1.762246638536453247e-01 5.349062010645866394e-02 -1.969540864229202271e-01 -1.406148225069046021e-01 1.611203998327255249e-01 1.836184859275817871e-01
2.858506888151168823e-02 -2.655844986438751221e-01 4.722705781459808350e-01 -8.986663818359375000e-02 1.477022618055343628e-01 1.005385518074035645e-01 1.371792554855346680e-01 -2.902218997478485107e-01 2.677777595818042755e-02 -1.974405534565448761e-02 3.601541742682456970e-02 -6.973166018724441528e-02 8.589581400156021118e-02 3.341722115874290466e-02 2.284388691186904907e-01 -6.062773615121841431e-02 5.234189331531524658e-02 1.455064415931701660e-01 -1.285052150487899780e-01 -2.254180163145065308e-01 3.336145728826522827e-02 3.221244215965270996e-01 -1.937998682260513306e-01 -2.497702836990356445e-02 -9.908314049243927002e-02 -1.524161249399185181e-01 -2.229838222265243530e-01 -9.487418830394744873e-02 -1.178786829113960266e-01 -2.443834692239761353e-01 2.376429885625839233e-01 -1.864888072013854980e-01
2.444917559623718262e-01 -7.195737212896347046e-02 3.252495229244232178e-01 -6.513705849647521973e-02 1.270128786563873291e-02 2.492349892854690552e-01 -6.607011891901493073e-03 -1.037023775279521942e-02 -1.257250756025314331e-01 5.256938934326171875e-02 2.231133878231048584e-01 -2.359839826822280884e-01 1.347704678773880005e-01 1.170832291245460510e-01 1.989447176456451416e-01 5.072268471121788025e-02 -2.150512933731079102e-01 -1.451230943202972412e-01 -6.189718469977378845e-02 -3.226671367883682251e-02 -1.972405165433883667e-01 1.570891737937927246e-01 -1.240703314542770386e-01 -1.265001595020294189e-01 -2.040840685367584229e-01 5.116814002394676208e-02 -5.292900204658508301e-01 9.272645413875579834e-02 -9.009419381618499756e-02 1.180395185947418213e-01 1.937995851039886475e-01 -6.887275725603103638e-02
1.158195659518241882e-01 -2.549233846366405487e-02 3.654042631387710571e-02 9.668668359518051147e-02 3.628183007240295410e-01 1.445895284414291382e-01 1.857866197824478149e-01 -3.858328983187675476e-02 -6.934212148189544678e-02 1.351643204689025879e-01 -1.478824671357870102e-02 -2.217146158218383789e-01 -1.011023223400115967e-01 1.136746928095817566e-01 7.075368892401456833e-03 -1.494127511978149414e-01 1.125237047672271729e-01 6.970410794019699097e-02 -2.910724878311157227e-01 -2.644362747669219971e-01 1.299986541271209717e-01 -2.607021108269691467e-02 1.601017266511917114e-02 1.416015326976776123e-01 -3.401249349117279053e-01 1.035118177533149719e-01 -2.643430531024932861e-01 2.301831990480422974e-01 2.728058584034442902e-02 2.435653805732727051e-01 3.864514231681823730e-01 -1.178473699837923050e-03
2.152984142303466797e-01 -1.040142774581909180e-01 -3.119765967130661011e-02 -8.034668862819671631e-02 3.050021827220916748e-01 -6.876438856124877930e-02 -1.373295933008193970e-01 4.381956532597541809e-02 2.177622020244598389e-01 1.571611464023590088e-01 8.930394053459167480e-02 1.999294310808181763e-01 3.638917505741119385e-01 -2.552175335586071014e-02 1.808783113956451416e-01 2.129285968840122223e-02 2.933514714241027832e-01 -1.040515489876270294e-02 -1.171114221215248108e-01 -1.748429238796234131e-01 -1.633519083261489868e-01 2.397906482219696045e-01 7.604025304317474365e-02 1.886411756277084351e-01 -1.671744734048843384e-01 1.192637234926223755e-01 -4.241489768028259277e-01 4.433969035744667053e-02 1.906351149082183838e-01 5.504524707794189453e-02 3.250647708773612976e-02 -1.004535183310508728e-01
2.843108177185058594e-01 -1.161337867379188538e-01 1.812671311199665070e-02 -3.207097202539443970e-02 3.052009940147399902e-01 -9.791788458824157715e-02 1.504533886909484863e-01 1.670237928628921509e-01 -1.374217402189970016e-02 -9.339640289545059204e-02 2.210105210542678833e-01 1.569243371486663818e-01 1.763875633478164673e-01 -2.518695406615734100e-02 1.311896890401840210e-01 -5.523869767785072327e-02 1.048877015709877014e-01 1.163870915770530701e-01 -3.947600424289703369e-01 -2.174035012722015381e-01 -3.555852919816970825e-02 1.635327339172363281e-01 -2.475436478853225708e-01 3.401437401771545410e-01 5.560113862156867981e-02 9.503156691789627075e-02 -1.619224101305007935e-01 3.435535430908203125e-01 9.523799270391464233e-02 2.845212817192077637e-02 1.308623850345611572e-01 2.564359828829765320e-02
2.402879148721694946e-01 3.120956718921661377e-01 2.705760002136230469e-01 -6.597825139760971069e-02 -4.617017135024070740e-02 1.766933128237724304e-02 1.383873913437128067e-02 -1.658607460558414459e-02 -4.009476862847805023e-03 -1.018061414361000061e-01 5.937556549906730652e-02 -1.147009655833244324e-01 6.921038776636123657e-02 3.546709194779396057e-02 3.539348253980278969e-04 -1.825132071971893311e-01 -3.359570354223251343e-02 2.191712856292724609e-01 -1.585269421339035034e-01 -2.364829033613204956e-01 -5.708044022321701050e-02 -1.102125551551580429e-02 -3.782965540885925293e-01 -6.565297488123178482e-03 -1.745411455631256104e-01 -2.814246900379657745e-02 -3.099545240402221680e-01 2.057478576898574829e-02 6.010781601071357727e-02 -9.899067133665084839e-02 4.838300347328186035e-01 2.143720686435699463e-01
2.023082375526428223e-01 2.404866814613342285e-01 3.417428135871887207e-01 1.390515714883804321e-01 2.743392884731292725e-01 6.518481671810150146e-02 1.177047193050384521e-01 -5.429491028189659119e-02 -8.139931410551071167e-02 -3.604563176631927490e-01 -1.801987588405609131e-01 2.676182053983211517e-02 6.887172907590866089e-02 -7.870355993509292603e-02 -2.384470403194427490e-02 -2.817136049270629883e-01 -7.175717502832412720e-02 -1.285442560911178589e-01 -9.807971864938735962e-02 -1.696212962269783020e-02 1.091212481260299683e-01 3.120210766792297363e-01 -3.562183976173400879e-01 -5.557699128985404968e-02 -8.017919957637786865e-02 5.993288755416870117e-02 -2.875958979129791260e-01 9.279265254735946655e-02 -1.015173569321632385e-01 2.677246741950511932e-02 1.406745314598083496e-01 -7.218094915151596069e-02
1.305509358644485474e-01 1.889692991971969604e-01 -6.461650878190994263e-02 1.274086833000183105e-01 3.745118081569671631e-01 1.342930942773818970e-01 4.772670567035675049e-02 -1.194300651550292969e-01 5.894871056079864502e-02 -1.150489300489425659e-01 -3.840258345007896423e-02 3.050382249057292938e-02 1.450309455394744873e-01 2.919657528400421143e-02 1.450897306203842163e-01 -2.308813482522964478e-01 1.850125566124916077e-02 3.747264668345451355e-02 -3.258935213088989258e-01 -2.917561233043670654e-01 -6.214391812682151794e-02 -5.402113497257232666e-02 -2.900674939155578613e-01 -1.576113551855087280e-01 -1.897419840097427368e-01 1.946859508752822876e-01 5.350749194622039795e-02 2.900924682617187500e-01 6.051918864250183105e-02 2.955991625785827637e-01 3.524766117334365845e-02 2.731357514858245850e-01
1.070704609155654907e-01 2.052705585956573486e-01 -4.335118457674980164e-02 1.214100569486618042e-01 1.563999503850936890e-01 -2.288637608289718628e-01 1.086443010717630386e-02 -1.487042307853698730e-01 6.855532526969909668e-02 -8.532703667879104614e-02 6.439709663391113281e-02 -2.356578707695007324e-01 3.262436687946319580e-01 2.023915201425552368e-02 1.338964253664016724e-01 -2.162761390209197998e-01 5.779386311769485474e-02 2.033066004514694214e-01 -3.951074779033660889e-01 -1.009706556797027588e-01 1.600312888622283936e-01 2.894107103347778320e-01 -2.629408240318298340e-01 8.545150607824325562e-02 -1.025116220116615295e-01 -2.009169906377792358e-01 -1.729677021503448486e-01 2.635783553123474121e-01 2.617999725043773651e-02 1.494981646537780762e-01 1.275753080844879150e-01 3.367559984326362610e-02
1.600444912910461426e-01 1.217885175719857216e-03 2.791605293750762939e-01 9.596499800682067871e-02 -5.316202994436025620e-03 1.593621522188186646e-01 -1.971848905086517334e-01 9.504815191030502319e-02 -9.535187482833862305e-02 1.576506942510604858e-01 -1.877233684062957764e-01 1.243910342454910278e-01 1.663386672735214233e-01 -1.205313391983509064e-02 1.630878895521163940e-01 -8.637817949056625366e-02 -1.814092993736267090e-01 1.344514936208724976e-01 -2.180680818855762482e-02 -2.688319087028503418e-01 -2.204660028219223022e-01 4.498378373682498932e-03 -4.492278993129730225e-01 1.562289297580718994e-01 1.156821474432945251e-01 9.105686843395233154e-02 -2.459695637226104736e-01 -7.871921360492706299e-02 2.843774482607841492e-02 -5.283082649111747742e-02 4.125223159790039062e-01 -8.157841116189956665e-02
3.541876375675201416e-01 1.787567697465419769e-02 2.495326548814773560e-01 1.799367368221282959e-01 1.765542924404144287e-01 6.223637983202934265e-02 -1.006731539964675903e-01 -4.182355403900146484e-01 2.751316428184509277e-01 1.221538335084915161e-02 -1.431417614221572876e-01 -3.989018499851226807e-02 5.684012081474065781e-03 1.040399074554443359e-01 -5.805611144751310349e-03 -1.131031811237335205e-01 4.670064896345138550e-02 -8.381589315831661224e-03 -2.378608733415603638e-01 -6.131612509489059448e-02 5.943607911467552185e-02 -7.683201134204864502e-02 3.053787350654602051e-01 2.048255950212478638e-01 -3.715129941701889038e-02 1.816264986991882324e-01 -1.987866908311843872e-01 8.623743057250976562e-02 1.156138479709625244e-01 1.497299503535032272e-02 3.388960659503936768e-01 1.444987952709197998e-01
-6.336740218102931976e-03 -1.984610855579376221e-01 8.690093457698822021e-02 -1.722822710871696472e-02 4.611928388476371765e-02 2.758473157882690430e-01 -8.061488717794418335e-02 -8.518668264150619507e-02 2.115821540355682373e-01 -1.762739121913909912e-01 -2.845045030117034912e-01 1.267591714859008789e-01 -6.136522069573402405e-02 6.360701750963926315e-03 -9.603899717330932617e-02 1.186399832367897034e-01 1.985901296138763428e-01 -1.892723701894283295e-02 -1.534048318862915039e-01 2.372780442237854004e-02 -1.762924939393997192e-01 3.526304364204406738e-01 -3.298804908990859985e-02 9.250313043594360352e-02 -2.046189457178115845e-01 5.940925329923629761e-02 -3.333928287029266357e-01 3.771293163299560547e-01 2.176437377929687500e-01 2.786407172679901123e-01 7.637932896614074707e-02 -4.702529311180114746e-02
-1.938258260488510132e-01 2.125274240970611572e-01 1.213323674164712429e-03 -9.375748783349990845e-02 2.953200340270996094e-01 9.890972822904586792e-02 -2.152532637119293213e-01 -2.758002281188964844e-01 2.292328923940658569e-01 -1.134070977568626404e-01 -4.308765009045600891e-02 1.478424668312072754e-01 3.464163541793823242e-01 -5.621122568845748901e-02 -2.780283689498901367e-01 2.854808233678340912e-02 1.179586425423622131e-01 -4.941774997860193253e-03 -1.491492539644241333e-01 -3.116561472415924072e-01 -1.992250084877014160e-01 6.442017853260040283e-02 -2.285745888948440552e-01 -4.002370114903897047e-04 -1.883872300386428833e-01 7.609463483095169067e-02 1.087872311472892761e-02 2.000752538442611694e-01 -9.460339695215225220e-02 -1.748613268136978149e-02 2.772282660007476807e-01 -4.162959754467010498e-02
2.673549354076385498e-01 3.751314878463745117e-01 2.733122706413269043e-01 -4.993649572134017944e-02 3.078373670578002930e-01 1.356440186500549316e-01 -1.358540207147598267e-01 -3.901922702789306641e-02 -1.870390027761459351e-01 -6.408198922872543335e-02 -3.094938583672046661e-02 -9.638292342424392700e-02 2.428108006715774536e-01 1.385459303855895996e-01 1.043605506420135498e-01 -6.445395946502685547e-02 7.132224738597869873e-02 4.442763701081275940e-02 -3.952531218528747559e-01 -9.567472152411937714e-03 8.343438804149627686e-02 -6.544957309961318970e-02 -9.857846051454544067e-02 1.327649503946304321e-01 -2.217782437801361084e-01 -1.824664324522018433e-01 -6.054958794265985489e-03 2.953443676233291626e-02 -4.595182836055755615e-03 7.143126428127288818e-02 2.445325851440429688e-01 2.909516394138336182e-01
1.339414566755294800e-01 1.324311941862106323e-01 1.331771165132522583e-01 8.622396737337112427e-02 3.216320276260375977e-01 -2.691323310136795044e-02 1.221688464283943176e-01 6.308639794588088989e-02 4.153688251972198486e-01 1.676176092587411404e-03 -9.743788838386535645e-02 -2.196200191974639893e-01 7.927896082401275635e-02 2.788159437477588654e-02 -5.345328897237777710e-02 -4.979139566421508789e-02 -9.025841951370239258e-02 4.407717287540435791e-01 -3.213619589805603027e-01 -1.127541288733482361e-01 -1.560280751436948776e-02 -1.329041421413421631e-01 -7.964956015348434448e-02 1.055475249886512756e-01 -2.347710132598876953e-01 7.090357691049575806e-02 -1.459764540195465088e-01 1.659879386425018311e-01 1.593363471329212189e-02 2.341435402631759644e-01 1.923033446073532104e-01 1.369157284498214722e-01
2.380245774984359741e-01 4.055896699428558350e-01 2.190250754356384277e-01 -8.022540807723999023e-02 4.229891598224639893e-01 4.169308394193649292e-02 3.643739968538284302e-02 -4.286384209990501404e-02 9.226691722869873047e-02 1.191805154085159302e-01 -2.733633518218994141e-01 -2.109597623348236084e-02 1.422028094530105591e-01 1.874071210622787476e-01 4.614722728729248047e-02 -2.567759342491626740e-02 -1.366266906261444092e-01 1.286534965038299561e-01 -2.094672918319702148e-01 -1.823643408715724945e-02 1.104492098093032837e-01 1.542601175606250763e-02 -3.983021676540374756e-01 1.393699198961257935e-01 -1.599669307470321655e-01 -1.268736720085144043e-01 6.663119420409202576e-03 6.391654908657073975e-02 2.302349507808685303e-01 1.474884152412414551e-02 1.018255800008773804e-01 7.242136448621749878e-02
2.747320830821990967e-01 -1.230467408895492554e-01 2.497659772634506226e-01 -5.956719815731048584e-02 -5.212106183171272278e-02 -1.823597550392150879e-01 -4.600948467850685120e-02 2.375518679618835449e-01 3.339234888553619385e-01 -1.327678263187408447e-01 -2.287640422582626343e-01 8.287989348173141479e-02 1.341549605131149292e-01 -6.700596958398818970e-02 -9.128916077315807343e-03 -5.371205881237983704e-02 2.157465964555740356e-01 1.984049752354621887e-02 -1.448242962360382080e-01 -1.929009556770324707e-01 -3.061133027076721191e-01 3.900657594203948975e-01 2.105036936700344086e-02 3.764324635267257690e-02 2.236482687294483185e-02 -1.538633257150650024e-01 -2.452171593904495239e-01 9.778581559658050537e-02 -2.731209993362426758e-01 -6.878622621297836304e-02 -2.698014304041862488e-02 -9.152626991271972656e-02
1.529455780982971191e-01 -1.720289438962936401e-01 3.009757399559020996e-01 -1.490068882703781128e-01 2.120909094810485840e-01 6.857220083475112915e-02 8.235282450914382935e-02 1.509956568479537964e-01 2.522229552268981934e-01 1.738478243350982666e-01 -9.498594701290130615e-02 1.073782145977020264e-01 2.060662806034088135e-01 -2.889298498630523682e-01 -6.210046261548995972e-02 1.749092936515808105e-01 9.834139794111251831e-02 5.129669234156608582e-02 -2.785038352012634277e-01 -1.041579246520996094e-01 1.829526722431182861e-01 -2.025562673807144165e-01 -3.712953329086303711e-01 -1.420567184686660767e-01 -2.739452011883258820e-02 3.590459004044532776e-02 -9.278189390897750854e-02 2.610686719417572021e-01 4.442925751209259033e-02 1.680439710617065430e-01 1.644171923398971558e-01 -1.042365282773971558e-01
2.084195911884307861e-01 -1.214089221321046352e-03 7.294175028800964355e-02 -8.602129667997360229e-02 4.452267885208129883e-01 -1.722854748368263245e-02 -1.602919995784759521e-01 -2.192817628383636475e-01 2.399840503931045532e-01 6.322210282087326050e-02 -1.288754492998123169e-01 -2.419042140245437622e-01 2.628513276576995850e-01 1.116539537906646729e-01 -8.139315992593765259e-02 -2.745640464127063751e-02 1.166150495409965515e-01 -7.728724181652069092e-02 -3.033927083015441895e-01 1.380931735038757324e-01 -4.250619560480117798e-02 1.034293547272682190e-01 2.354033663868904114e-02 -2.089942395687103271e-01 -1.920725554227828979e-01 -2.957700192928314209e-01 -3.042376041412353516e-01 -3.830179572105407715e-02 -7.973928004503250122e-02 -1.716235429048538208e-01 -4.479348286986351013e-02 4.733406752347946167e-02
4.205472171306610107e-01 4.075642209500074387e-03 2.043221741914749146e-01 1.566120833158493042e-01 1.186665967106819153e-01 8.987595885992050171e-02 1.885417401790618896e-01 2.039944007992744446e-02 9.509031474590301514e-02 8.020730316638946533e-02 5.373644083738327026e-02 2.600946128368377686e-01 4.749253764748573303e-02 2.325664162635803223e-01 6.699974834918975830e-02 -4.033449664711952209e-02 -1.205469593405723572e-01 -9.690812975168228149e-02 -1.448127925395965576e-01 -7.874727994203567505e-02 -1.378380060195922852e-01 3.502900302410125732e-01 -5.182290822267532349e-02 -9.445782005786895752e-02 -1.694024056196212769e-01 1.123023182153701782e-01 -1.533009111881256104e-01 -1.801889538764953613e-01 -3.632877469062805176e-01 1.143390685319900513e-01 3.143576383590698242e-01 -6.854765117168426514e-02
5.814004316926002502e-02 -2.997464537620544434e-01 2.283077836036682129e-01 1.451761275529861450e-01 2.470405399799346924e-01 6.191559135913848877e-02 -1.353963762521743774e-01 -1.508184969425201416e-01 -1.459516286849975586e-01 4.425359517335891724e-02 -6.617589388042688370e-03 2.320846915245056152e-01 1.607023924589157104e-01 3.599469736218452454e-02 1.636896580457687378e-01 -1.275989711284637451e-01 1.323375850915908813e-01 4.056843370199203491e-02 -3.143104165792465210e-02 -1.958739608526229858e-01 -7.580368220806121826e-02 7.903568446636199951e-02 -3.727585449814796448e-02 -1.921396404504776001e-01 -1.569673568010330200e-01 3.367990553379058838e-01 -4.736472368240356445e-01 1.615972369909286499e-01 -9.334528446197509766e-02 -2.338210642337799072e-01 1.247830782085657120e-02 1.392250061035156250e-01
7.862139493227005005e-02 2.263822220265865326e-02 4.133584350347518921e-02 1.315088123083114624e-01 3.277964591979980469e-01 -1.459498107433319092e-01 -2.595601603388786316e-02 -2.522432208061218262e-01 2.910984866321086884e-02 -4.820410162210464478e-02 -2.388902474194765091e-03 7.656505703926086426e-02 2.459284067153930664e-01 -9.073451906442642212e-02 -2.322869002819061279e-01 -2.199360579252243042e-01 1.750722378492355347e-01 3.062759712338447571e-02 -1.175472736358642578e-01 -3.936740159988403320e-01 -9.147438220679759979e-03 1.166867315769195557e-01 -3.381197154521942139e-01 1.471969783306121826e-01 -1.818727403879165649e-01 2.102497369050979614e-01 8.098737150430679321e-02 1.819583475589752197e-01 -5.827139690518379211e-02 -9.156829118728637695e-02 2.461954206228256226e-01 2.484952956438064575e-01
2.811732888221740723e-01 -3.044707477092742920e-01 1.241443902254104614e-01 -1.674903780221939087e-01 3.793851137161254883e-01 1.188055649399757385e-01 3.886449337005615234e-02 -6.479273736476898193e-02 -6.068114191293716431e-02 4.487500339746475220e-02 -2.123698145151138306e-01 -2.476192638278007507e-02 3.482149541378021240e-01 -2.931514987722039223e-03 -1.511694043874740601e-01 -1.230966299772262573e-01 -2.446790598332881927e-02 1.476528681814670563e-02 -1.303932219743728638e-01 1.934926956892013550e-01 8.725742250680923462e-02 5.887358263134956360e-02 4.754793271422386169e-02 -9.640943259000778198e-03 -8.671697229146957397e-02 -1.294129788875579834e-01 -4.588723778724670410e-01 1.663164198398590088e-01 -1.703545898199081421e-01 -1.539133191108703613e-01 5.870332568883895874e-02 1.516575664281845093e-01
1.407556384801864624e-01 -6.304589658975601196e-02 1.111811399459838867e-01 7.739834487438201904e-02 4.733245447278022766e-02 2.310762926936149597e-02 -1.657674163579940796e-01 -2.801781296730041504e-01 6.393540650606155396e-02 7.398394495248794556e-02 2.428460121154785156e-01 7.669485360383987427e-02 3.453011810779571533e-01 -2.345176339149475098e-01 8.225928060710430145e-03 1.529917418956756592e-01 -3.417403250932693481e-02 3.761925548315048218e-02 -3.887885808944702148e-01 -1.196283698081970215e-01 -2.103503942489624023e-01 1.437286734580993652e-01 8.532314561307430267e-03 -2.243518531322479248e-01 -4.707079529762268066e-01 1.437219828367233276e-01 -7.576594501733779907e-02 1.042390018701553345e-01 2.970115095376968384e-02 -1.758525520563125610e-02 4.205060377717018127e-02 1.784232854843139648e-01
3.157215714454650879e-01 -1.501220613718032837e-01 2.838267982006072998e-01 1.669834703207015991e-01 1.578259915113449097e-01 7.732990384101867676e-02 -1.767735928297042847e-02 -7.682415843009948730e-02 2.534685432910919189e-01 1.041787490248680115e-01 1.772166937589645386e-01 -4.696969687938690186e-02 2.322974950075149536e-01 4.070240557193756104e-01 1.101775281131267548e-02 1.632892787456512451e-01 2.930783480405807495e-02 -1.865184158086776733e-01 -3.164660334587097168e-01 -1.092637255787849426e-01 -7.269398868083953857e-02 9.823928028345108032e-02 -2.740620374679565430e-01 -2.728210948407649994e-02 -1.882089525461196899e-01 -4.858181253075599670e-02 -1.701223552227020264e-01 -6.831745803356170654e-02 -1.423302888870239258e-01 -1.846860349178314209e-01 3.158170729875564575e-02 -1.087609529495239258e-01
2.239263653755187988e-01 2.949385344982147217e-01 8.555789478123188019e-03 2.266086190938949585e-01 -2.023204267024993896e-01 1.027027666568756104e-01 4.155809804797172546e-02 -2.421985864639282227e-01 5.864840932190418243e-03 9.979728609323501587e-02 -1.388572007417678833e-01 3.499558195471763611e-02 2.330684661865234375e-01 3.749370202422142029e-02 -1.669126749038696289e-01 -1.317320615053176880e-01 7.410180568695068359e-02 1.571022868156433105e-01 -2.574893645942211151e-02 -6.120549142360687256e-02 -2.737680971622467041e-01 8.583148568868637085e-02 7.560586929321289062e-02 1.581847295165061951e-02 -2.780318260192871094e-01 1.069326102733612061e-01 -5.093123316764831543e-01 3.063475489616394043e-01 -5.456554144620895386e-02 1.465480588376522064e-02 6.518407259136438370e-03 7.255046628415584564e-03
2.542076706886291504e-01 -5.028308555483818054e-02 1.384188085794448853e-01 4.719827324151992798e-02 6.556449085474014282e-02 -2.748488076031208038e-02 1.282062381505966187e-01 -4.630111157894134521e-01 1.611353307962417603e-01 1.886702030897140503e-01 -1.384141296148300171e-01 -1.539080739021301270e-01 1.982875466346740723e-01 -8.758901804685592651e-02 1.803458631038665771e-01 -2.451539337635040283e-01 6.373943760991096497e-03 -1.326031982898712158e-01 -2.188667953014373779e-01 8.829383552074432373e-02 -2.593801021575927734e-01 8.100214600563049316e-02 -1.843641847372055054e-01 -1.442559510469436646e-01 -1.099984273314476013e-01 -1.164601594209671021e-01 -2.256093621253967285e-01 2.923465147614479065e-02 2.540331184864044189e-01 -5.396540462970733643e-02 2.656217813491821289e-01 1.191274523735046387e-01
3.889557421207427979e-01 1.355716884136199951e-01 2.098173499107360840e-01 1.094308421015739441e-01 4.446208775043487549e-01 -9.855820983648300171e-02 1.633892357349395752e-01 3.318025544285774231e-02 2.226534187793731689e-01 2.214171737432479858e-02 -8.449435979127883911e-02 2.525295317173004150e-02 -3.274546191096305847e-02 -1.385757476091384888e-01 -2.116870135068893433e-01 7.570241391658782959e-02 -1.235440149903297424e-01 2.297488749027252197e-01 -1.699761897325515747e-01 1.421060413122177124e-02 -9.471607953310012817e-02 -1.324928700923919678e-01 -2.368798106908798218e-01 5.289980396628379822e-02 1.653658971190452576e-02 -1.467799693346023560e-01 -2.707919180393218994e-01 1.442579329013824463e-01 -1.214029118418693542e-01 1.635355204343795776e-01 2.426259219646453857e-01 1.076733320951461792e-01
2.903411686420440674e-01 -3.318485319614410400e-01 9.061127901077270508e-02 2.206984758377075195e-01 1.163239926099777222e-01 3.863004148006439209e-01 2.026214636862277985e-02 3.257860988378524780e-02 1.356244832277297974e-01 1.553106028586626053e-02 -2.177819609642028809e-01 2.073328495025634766e-01 -2.703287601470947266e-01 -1.124159544706344604e-01 -2.149089984595775604e-02 -4.724569618701934814e-02 2.140239030122756958e-01 1.996998786926269531e-01 -1.122477427124977112e-01 -1.917844265699386597e-01 -1.698494106531143188e-01 1.634502410888671875e-01 -1.020651906728744507e-01 8.800059556961059570e-02 -1.054123416543006897e-01 5.218735337257385254e-02 -9.056547284126281738e-02 2.942537665367126465e-01 4.051373153924942017e-02 8.925001323223114014e-02 2.287764698266983032e-01 -8.722081035375595093e-02
2.526946663856506348e-01 3.463235124945640564e-02 -1.301439702510833740e-01 -1.430897265672683716e-01 2.062255740165710449e-01 -8.538179099559783936e-03 -1.705630868673324585e-01 5.191438645124435425e-02 1.877879202365875244e-01 6.530028581619262695e-02 5.459924228489398956e-03 7.427686359733343124e-03 4.338101744651794434e-01 3.201765418052673340e-01 8.719750493764877319e-02 1.177593972533941269e-02 3.078718855977058411e-02 -5.445808637887239456e-03 -1.876296401023864746e-01 -3.072796761989593506e-01 -3.051142580807209015e-02 1.567017585039138794e-01 1.591378599405288696e-01 6.513434648513793945e-02 -2.127502709627151489e-01 -1.363976895809173584e-01 -3.724459707736968994e-01 2.174991369247436523e-01 1.816296279430389404e-01 8.441066741943359375e-02 -5.141561850905418396e-02 -8.234964311122894287e-02
1.815453916788101196e-01 2.635464966297149658e-01 3.041445016860961914e-01 5.280587938614189625e-04 1.220216527581214905e-01 6.778775900602340698e-02 6.496898084878921509e-02 1.171516403555870056e-01 5.795531719923019409e-02 1.116986572742462158e-01 -4.118455201387405396e-02 -9.024188667535781860e-02 1.551266014575958252e-01 4.056698456406593323e-02 4.108325242996215820e-01 3.018097579479217529e-02 -1.429046690464019775e-01 2.103216797113418579e-01 -2.715851366519927979e-01 -2.694560885429382324e-01 1.561041325330734253e-01 5.012981221079826355e-02 -3.349778652191162109e-01 -1.737238168716430664e-01 -8.746198564767837524e-02 8.537461981177330017e-03 -2.964873015880584717e-01 3.233189880847930908e-02 -3.522308776155114174e-03 1.231419593095779419e-01 7.037767209112644196e-03 -2.331927120685577393e-01
1.371855735778808594e-01 3.543736413121223450e-02 2.589634619653224945e-03 8.175987750291824341e-03 3.724020719528198242e-02 1.948189437389373779e-01 8.332010358572006226e-02 -7.294406741857528687e-02 2.015622109174728394e-01 5.378945171833038330e-02 -2.078619003295898438e-01 1.531365364789962769e-01 4.678793717175722122e-03 -3.292455971240997314e-01 -1.382084935903549194e-01 -5.237154662609100342e-02 2.325505614280700684e-01 -1.943909376859664917e-01 -2.008505463600158691e-01 -2.946169078350067139e-01 -4.005595743656158447e-01 -4.499031230807304382e-02 -1.234504878520965576e-01 -1.018207743763923645e-01 -4.164096415042877197e-01 -1.767478510737419128e-02 -1.112244427204132080e-01 1.199318170547485352e-01 -9.585902094841003418e-03 1.154187470674514771e-01 2.444040775299072266e-01 8.427079766988754272e-02
3.830485343933105469e-01 -1.390106696635484695e-02 -1.726094782352447510e-01 -1.065441071987152100e-01 3.373531103134155273e-01 -1.461452096700668335e-01 -1.473160088062286377e-01 -1.332010030746459961e-01 2.879567444324493408e-02 -4.614987224340438843e-02 1.249317894689738750e-03 1.060611084103584290e-01 2.470750361680984497e-01 4.158283397555351257e-02 -9.421195834875106812e-02 3.149134572595357895e-03 2.619944512844085693e-01 1.205833777785301208e-01 -2.513604164123535156e-01 -4.410905539989471436e-01 -3.171634376049041748e-01 -2.033233270049095154e-02 -1.134716942906379700e-01 1.835227608680725098e-01 -1.949686929583549500e-02 -2.715220302343368530e-02 -1.452522426843643188e-01 1.311420053243637085e-01 1.239394489675760269e-02 1.502310335636138916e-01 1.267337054014205933e-02 2.588705532252788544e-02
-5.119230225682258606e-02 -1.567573845386505127e-01 -1.296840757131576538e-01 5.069574713706970215e-02 4.900329411029815674e-01 -1.650775820016860962e-01 -1.440527886152267456e-01 1.338869035243988037e-01 -8.013869822025299072e-02 -1.584728658199310303e-01 -1.051968261599540710e-01 1.778958737850189209e-01 2.919377386569976807e-01 1.018260195851325989e-01 5.761893838644027710e-02 -8.173176646232604980e-02 2.428799122571945190e-01 8.272264152765274048e-02 -1.672427058219909668e-01 -4.841094091534614563e-02 -2.682496011257171631e-01 8.293925225734710693e-02 -2.884447947144508362e-02 2.265103161334991455e-01 -1.578550785779953003e-01 -2.857597768306732178e-01 -2.196217477321624756e-01 1.657790318131446838e-02 -3.446412086486816406e-02 -4.546332731842994690e-02 2.863827645778656006e-01 5.932551808655261993e-03
4.211059212684631348e-01 3.727142885327339172e-02 -7.188718765974044800e-02 -1.087983474135398865e-01 1.987309157848358154e-01 1.603220403194427490e-01 9.438277035951614380e-02 1.075760945677757263e-01 6.910941749811172485e-02 8.905920386314392090e-02 -1.626597046852111816e-01 2.291090637445449829e-01 5.623489022254943848e-01 1.995162069797515869e-01 -6.899783760309219360e-02 -3.556633740663528442e-02 9.532944858074188232e-02 1.145925074815750122e-01 -2.140350937843322754e-01 -2.690299749374389648e-01 -7.062748819589614868e-02 1.394458264112472534e-01 -8.886040747165679932e-02 -5.293918773531913757e-02 6.784366816282272339e-02 -1.334771662950515747e-01 -1.173634901642799377e-01 1.129545867443084717e-01 1.022407934069633484e-01 1.213708072900772095e-01 6.036570668220520020e-02 -1.074851751327514648e-01
2.068261504173278809e-01 -7.162623852491378784e-02 -6.033675372600555420e-02 2.085876464843750000e-02 2.001930326223373413e-01 -1.743969321250915527e-02 5.767736583948135376e-02 2.972049638628959656e-02 4.715768992900848389e-02 -1.219228878617286682e-01 2.747471071779727936e-02 5.178785696625709534e-02 5.306869745254516602e-01 -4.806736856698989868e-02 5.073158070445060730e-02 -1.690770266577601433e-03 1.140915900468826294e-01 3.369011282920837402e-01 -2.749693393707275391e-01 -4.210585355758666992e-01 -1.086439192295074463e-01 1.763389408588409424e-01 -6.002328544855117798e-02 5.897827912122011185e-03 5.852920934557914734e-02 -9.762808680534362793e-02 -2.593151628971099854e-01 1.529227197170257568e-01 -1.359702944755554199e-01 2.123178839683532715e-01 -5.256693810224533081e-02 2.265342324972152710e-02
7.778535038232803345e-02 -1.194398775696754456e-01 5.891650915145874023e-02 -1.014747843146324158e-01 2.443288415670394897e-01 -1.249209493398666382e-01 -1.036825329065322876e-01 -2.097158730030059814e-01 2.950451374053955078e-01 -4.631657153367996216e-02 -2.946655265986919403e-02 -1.554312277585268021e-02 1.915659457445144653e-01 -1.702513694763183594e-01 -8.109281212091445923e-02 9.981358796358108521e-02 -3.061981201171875000e-01 3.360371291637420654e-01 -2.638569474220275879e-01 -2.209653705358505249e-01 -2.871210277080535889e-01 1.878560632467269897e-01 -1.421266514807939529e-02 8.004758507013320923e-03 -2.552849054336547852e-01 4.042790830135345459e-02 -2.060355059802532196e-02 1.435694098472595215e-01 -7.306779921054840088e-02 -3.257711827754974365e-01 9.986064583063125610e-02 1.046704500913619995e-01
-1.973351091146469116e-02 -9.446524828672409058e-02 2.422044724225997925e-01 7.236874848604202271e-02 5.359386652708053589e-02 -1.176300868391990662e-01 9.414477646350860596e-02 -2.999483644962310791e-01 1.202172189950942993e-01 1.811079233884811401e-01 -2.024529129266738892e-01 9.906039340421557426e-04 -3.837570920586585999e-02 1.119946129620075226e-02 -2.661367952823638916e-01 -1.617548912763595581e-01 8.304057270288467407e-02 1.991829276084899902e-01 -1.916323453187942505e-01 -1.925915032625198364e-01 -1.433881372213363647e-01 2.136108875274658203e-01 -1.640036404132843018e-01 -3.463383913040161133e-01 -1.028718575835227966e-01 -1.901034414768218994e-01 -4.061233401298522949e-01 1.732843741774559021e-02 -6.743641942739486694e-02 5.517755448818206787e-02 -1.347526758909225464e-01 2.308313995599746704e-01
-3.325716778635978699e-02 5.829677358269691467e-02 9.064074605703353882e-02 2.724490687251091003e-02 2.754640579223632812e-01 -7.875149697065353394e-02 -1.820970326662063599e-01 2.514148689806461334e-02 -1.787458807229995728e-01 1.759413182735443115e-01 1.519715189933776855e-01 2.696687281131744385e-01 2.977884933352470398e-02 8.125134557485580444e-02 -4.684712365269660950e-02 -1.866070330142974854e-01 1.338976174592971802e-01 2.036463171243667603e-01 -9.926978498697280884e-02 1.296963449567556381e-02 1.285154074430465698e-01 1.839323490858078003e-01 -1.309957653284072876e-01 -2.749666273593902588e-01 -3.129872977733612061e-01 6.885310262441635132e-02 -3.420247137546539307e-01 3.140313923358917236e-01 -1.503956317901611328e-01 4.381144046783447266e-02 3.304052650928497314e-01 -5.380449816584587097e-02
3.096814453601837158e-01 -7.076335698366165161e-02 6.277595646679401398e-03 -1.194733902812004089e-01 6.628326326608657837e-02 -2.890523523092269897e-02 -1.395485997200012207e-01 -7.911887019872665405e-02 -8.771620690822601318e-02 2.448855489492416382e-01 -1.504507064819335938e-01 1.770631782710552216e-02 7.177963852882385254e-03 7.631805259734392166e-03 -8.959930390119552612e-02 2.837612852454185486e-02 6.558744609355926514e-02 4.683648049831390381e-02 -1.589831858873367310e-01 -1.587255001068115234e-01 -2.492915242910385132e-01 1.179533153772354126e-01 -3.713313639163970947e-01 -1.615287810564041138e-01 -1.743491888046264648e-01 3.038625419139862061e-01 -4.130755364894866943e-01 -5.961344763636589050e-02 -1.473245471715927124e-01 -3.260456025600433350e-01 6.001721695065498352e-02 -1.694962829351425171e-01
-6.802325695753097534e-02 -3.165979310870170593e-02 1.515800505876541138e-01 2.405488491058349609e-02 -4.412608593702316284e-02 2.763129174709320068e-01 -1.187414824962615967e-01 -2.637704610824584961e-01 -3.655404597520828247e-02 1.259695589542388916e-01 -2.263431251049041748e-02 5.171131342649459839e-02 -5.522964894771575928e-02 2.890751957893371582e-01 -7.715480029582977295e-02 -1.591567099094390869e-01 8.761086314916610718e-02 1.045100018382072449e-01 -1.460530310869216919e-01 -1.870759017765522003e-02 -2.084467262029647827e-01 1.072938814759254456e-01 -1.846289634704589844e-01 -4.259973391890525818e-02 -2.221364676952362061e-01 -4.370665252208709717e-01 -5.052314996719360352e-01 2.157932519912719727e-02 -7.385886460542678833e-02 8.419968932867050171e-02 -6.132131442427635193e-02 1.643480211496353149e-01
1.499424427747726440e-01 -2.019543051719665527e-01 1.306080669164657593e-01 -1.303124278783798218e-01 8.934367448091506958e-02 2.600340545177459717e-01 -8.900662511587142944e-02 -2.986247092485427856e-02 4.299113154411315918e-02 -1.803292147815227509e-02 6.614328920841217041e-02 -9.013129770755767822e-02 2.021417021751403809e-01 -3.866567090153694153e-02 2.760722041130065918e-01 1.682687252759933472e-01 2.916378676891326904e-01 1.121121644973754883e-01 -8.709589391946792603e-02 -2.590433955192565918e-01 1.113044321537017822e-01 1.390906125307083130e-01 -2.227762788534164429e-01 -2.654417045414447784e-02 -1.365652680397033691e-01 1.475341022014617920e-01 -5.200160145759582520e-01 5.995408445596694946e-02 -3.039227984845638275e-02 -1.873296946287155151e-01 7.277355343103408813e-02 2.158705443143844604e-01
1.866945475339889526e-01 -3.313911706209182739e-02 1.636463850736618042e-01 -1.211056113243103027e-02 -1.842605066485702991e-03 4.217111971229314804e-03 -1.353456079959869385e-01 -1.376113593578338623e-01 9.836102277040481567e-02 4.421879351139068604e-02 1.204482614994049072e-01 1.025192998349666595e-02 2.594569921493530273e-01 3.594851195812225342e-01 -6.882743537425994873e-02 1.616317331790924072e-01 2.884668409824371338e-01 -2.119274809956550598e-02 -3.501796424388885498e-01 -3.067163825035095215e-01 -9.905111789703369141e-02 -2.178761921823024750e-02 -7.095437496900558472e-02 1.345980912446975708e-01 -2.130312770605087280e-01 2.330595403909683228e-01 -1.658496409654617310e-01 1.971933245658874512e-01 -2.110621333122253418e-01 -2.302561402320861816e-01 1.966720968484878540e-01 1.002786308526992798e-01
2.760060727596282959e-01 -2.513680160045623779e-01 2.036677151918411255e-01 1.356928423047065735e-02 2.549174427986145020e-01 3.730197548866271973e-01 1.772996969521045685e-02 -4.707969352602958679e-02 -1.858780044130980968e-03 1.909447275102138519e-02 -3.639086484909057617e-01 1.171887144446372986e-01 -1.017545163631439209e-01 -2.731441855430603027e-01 6.080554798245429993e-02 -2.289958149194717407e-01 1.273481696844100952e-01 -3.829205036163330078e-02 -1.458169817924499512e-01 -8.192072808742523193e-02 -1.272497475147247314e-01 1.156183257699012756e-01 -9.802564978599548340e-02 4.427900910377502441e-02 -1.874159127473831177e-01 3.739869594573974609e-02 -2.613606303930282593e-02 2.028635889291763306e-01 1.599990725517272949e-01 9.120035916566848755e-02 3.335838615894317627e-01 -1.197539716958999634e-01
2.153073996305465698e-01 2.525619231164455414e-02 2.222789973020553589e-01 -3.369229286909103394e-02 2.132423222064971924e-01 1.574015319347381592e-01 2.267703227698802948e-02 1.524020284414291382e-01 3.877825736999511719e-01 9.899478405714035034e-02 -2.796802520751953125e-01 -7.808616012334823608e-02 1.099268645048141479e-01 -1.199733838438987732e-01 -3.483385741710662842e-01 -1.078905984759330750e-01 -1.309768557548522949e-01 4.820582270622253418e-02 -1.210859790444374084e-01 -2.584319710731506348e-01 4.972880706191062927e-02 -9.407778829336166382e-02 -3.253480792045593262e-01 -1.013624146580696106e-01 -1.916276663541793823e-01 -1.250483244657516479e-01 -2.909261286258697510e-01 8.904925733804702759e-02 -3.619076916947960854e-03 1.729989200830459595e-01 3.365908190608024597e-02 1.202083285897970200e-02
5.272460356354713440e-02 -2.057838812470436096e-02 2.790663838386535645e-01 -1.627124249935150146e-01 -4.003891348838806152e-02 -2.379138022661209106e-02 5.095466971397399902e-02 -1.323964213952422142e-03 1.412744820117950439e-01 -5.355274677276611328e-02 -1.574343293905258179e-01 1.548888087272644043e-01 2.483617663383483887e-01 1.814094632863998413e-01 -6.276895850896835327e-02 -2.176379561424255371e-01 -1.099962815642356873e-01 9.956511110067367554e-02 -3.945399820804595947e-01 -5.440450459718704224e-02 -7.150799036026000977e-02 1.358341872692108154e-01 1.095456480979919434e-01 1.926213353872299194e-01 -3.586754202842712402e-01 -2.967354655265808105e-01 -6.263998895883560181e-02 2.863943874835968018e-01 -1.756037771701812744e-01 -1.952297836542129517e-01 -5.811009928584098816e-02 2.046926319599151611e-01
6.620725989341735840e-02 -6.527894735336303711e-02 1.568441390991210938e-01 8.326501399278640747e-02 1.993415951728820801e-01 3.198608458042144775e-01 5.045481026172637939e-02 2.348525375127792358e-01 1.225096881389617920e-01 3.143529221415519714e-02 -3.637360632419586182e-01 2.236349433660507202e-01 -4.231772571802139282e-02 -1.949785649776458740e-01 -9.930475801229476929e-02 2.042748630046844482e-01 6.855534017086029053e-02 2.045906335115432739e-01 -2.055419981479644775e-01 -5.021427758038043976e-03 -1.133735701441764832e-01 1.383043974637985229e-01 3.417611867189407349e-02 1.749077439308166504e-01 -3.243469595909118652e-01 -1.063271090388298035e-01 -3.570470511913299561e-01 2.346924543380737305e-01 5.459081009030342102e-02 5.404561385512351990e-02 -1.102411299943923950e-01 2.581109292805194855e-02
-2.703621238470077515e-02 3.358584940433502197e-01 1.116839125752449036e-01 8.999032899737358093e-03 1.540318578481674194e-01 -8.977361023426055908e-02 -2.610061466693878174e-01 1.826020479202270508e-01 -9.248779714107513428e-02 1.211654301732778549e-02 -2.074740082025527954e-01 2.452485114336013794e-01 9.665182791650295258e-03 9.465967118740081787e-02 1.442281156778335571e-02 9.949841350317001343e-02 -2.669083476066589355e-01 6.877622008323669434e-02 -2.495685815811157227e-01 -8.202899247407913208e-02 -2.862401306629180908e-01 1.955232322216033936e-01 -2.056542932987213135e-01 -1.635173410177230835e-01 -2.773565351963043213e-01 -1.501744240522384644e-01 -2.572717666625976562e-01 2.219363600015640259e-01 -2.148245424032211304e-01 7.873637974262237549e-02 6.137477606534957886e-02 -6.624766439199447632e-02
-4.235341399908065796e-02 1.863648444414138794e-01 1.721840798854827881e-01 1.297684460878372192e-01 1.675835847854614258e-01 8.051030337810516357e-02 -1.830561161041259766e-01 2.617569267749786377e-01 -5.241522938013076782e-02 1.501761972904205322e-01 -2.118075340986251831e-01 3.152881935238838196e-02 2.080567367374897003e-02 2.740834951400756836e-01 2.096949815750122070e-01 -2.140439599752426147e-01 -3.760954737663269043e-02 -2.001100685447454453e-03 -1.692456305027008057e-01 -8.574685454368591309e-02 -6.004890799522399902e-02 1.130657270550727844e-01 -4.426594376564025879e-01 -3.222244381904602051e-01 -1.255651414394378662e-01 6.614124774932861328e-02 -1.584488898515701294e-01 2.462816238403320312e-01 1.801656037569046021e-01 2.964837290346622467e-02 2.221283912658691406e-01 -4.164268448948860168e-02
-4.340467567089945078e-04 -1.507099159061908722e-02 1.345739662647247314e-01 5.958412215113639832e-02 3.055221587419509888e-02 -8.165460079908370972e-02 -2.842789590358734131e-01 1.381487995386123657e-01 1.864360421895980835e-01 4.517993330955505371e-02 1.333204470574855804e-02 1.753309220075607300e-01 -4.444742575287818909e-03 -3.251736750826239586e-03 2.708973586559295654e-01 1.591429263353347778e-01 1.595309972763061523e-01 1.278255581855773926e-01 -2.739046812057495117e-01 1.153270900249481201e-01 -1.559723913669586182e-01 2.050163596868515015e-01 -3.677322864532470703e-01 3.521938323974609375e-01 -3.764768242835998535e-01 -8.913740515708923340e-02 -1.231335476040840149e-01 1.013917773962020874e-01 -7.743097096681594849e-02 1.583376228809356689e-01 2.049326449632644653e-01 -1.498799212276935577e-02
1.196169927716255188e-01 -3.188157975673675537e-01 8.105864375829696655e-02 -1.512414515018463135e-01 2.146211862564086914e-01 -1.715730130672454834e-01 -1.757922619581222534e-01 6.709638983011245728e-03 3.434091806411743164e-02 -2.773874066770076752e-02 -4.726126044988632202e-02 -1.297588944435119629e-01 -1.007381528615951538e-01 -9.900189191102981567e-02 4.995420575141906738e-02 -7.007382065057754517e-02 -1.928741633892059326e-01 1.103708297014236450e-01 -1.090578213334083557e-01 -2.419294565916061401e-01 1.260676532983779907e-01 2.129022926092147827e-01 6.650174409151077271e-02 -1.207101121544837952e-01 -2.155901789665222168e-01 -1.447379589080810547e-01 -3.976860940456390381e-01 3.334511220455169678e-01 7.329369336366653442e-02 -1.419964730739593506e-01 3.145278692245483398e-01 -1.962833255529403687e-01
4.920512065291404724e-02 1.762253195047378540e-01 3.131436705589294434e-01 2.345382869243621826e-01 -7.786455005407333374e-02 -5.775174498558044434e-02 -2.333521544933319092e-01 -5.290713533759117126e-02 -8.713307231664657593e-02 -6.699428893625736237e-03 1.869497895240783691e-01 1.510127931833267212e-01 2.087611258029937744e-01 -1.174584589898586273e-02 -1.722994148731231689e-01 -3.057880699634552002e-02 1.311378926038742065e-01 -8.706141263246536255e-02 -2.365248352289199829e-01 -2.843723632395267487e-02 -1.624378561973571777e-01 1.497394740581512451e-01 -2.216126769781112671e-01 -7.572559174150228500e-03 -3.930265307426452637e-01 -2.637765109539031982e-01 -3.190529346466064453e-01 1.796670705080032349e-01 -1.902890801429748535e-01 -1.038124188780784607e-01 -1.231639757752418518e-01 -8.535826951265335083e-02
1.832676529884338379e-01 -3.718902543187141418e-02 9.963221848011016846e-02 1.422587931156158447e-01 1.832632422447204590e-01 -1.417543552815914154e-02 -7.212529331445693970e-02 -2.930303514003753662e-01 -1.274133175611495972e-01 1.459005475044250488e-01 -6.114642694592475891e-02 6.825600564479827881e-02 -1.287747323513031006e-01 -1.374568194150924683e-01 9.412733465433120728e-02 -6.042918562889099121e-02 4.808713123202323914e-02 9.019035845994949341e-03 -1.101313903927803040e-01 -1.070182397961616516e-01 1.693834364414215088e-01 -9.062202274799346924e-02 -3.515035808086395264e-01 -4.158332943916320801e-01 -3.260574936866760254e-01 4.725026898086071014e-03 -2.764730453491210938e-01 1.647913753986358643e-01 -1.872804760932922363e-01 -3.845458477735519409e-02 2.288563847541809082e-01 2.406126260757446289e-01
2.471252381801605225e-01 2.199164777994155884e-01 2.732512354850769043e-01 -1.180469244718551636e-02 1.855020970106124878e-01 1.270494908094406128e-01 -2.982352972030639648e-01 2.327923625707626343e-01 -6.083462387323379517e-02 -1.560938656330108643e-01 -1.228648573160171509e-01 4.249715059995651245e-02 2.520906627178192139e-01 -1.327060759067535400e-01 -4.796049743890762329e-02 -2.680844068527221680e-01 3.400144279003143311e-01 -1.816136576235294342e-02 -1.649847775697708130e-01 -2.039729803800582886e-01 -3.083301894366741180e-02 1.723998636007308960e-01 -2.378701567649841309e-01 -2.508420646190643311e-01 -1.409944593906402588e-01 -3.955486230552196503e-03 -1.235704272985458374e-01 4.379701614379882812e-02 8.718945086002349854e-03 -1.865264028310775757e-01 -1.174687519669532776e-01 -3.289495781064033508e-02
3.506208062171936035e-01 1.876645348966121674e-02 6.463887542486190796e-02 -2.333800643682479858e-01 3.120404183864593506e-01 -1.193864718079566956e-01 -8.000168949365615845e-02 8.375760912895202637e-02 -9.477189183235168457e-02 1.746194995939731598e-02 -2.284593507647514343e-02 1.429829280823469162e-03 4.564392268657684326e-01 6.751807779073715210e-02 2.469137012958526611e-01 2.111359126865863800e-02 1.813495755195617676e-01 1.339530646800994873e-01 -1.405964344739913940e-01 -2.463880479335784912e-01 -3.925956040620803833e-02 9.291122853755950928e-02 7.135030627250671387e-02 4.765687882900238037e-02 -1.164878159761428833e-01 -1.990302503108978271e-01 -3.758765757083892822e-01 5.576764419674873352e-02 -4.378397390246391296e-02 1.098969131708145142e-01 -9.734161198139190674e-02 1.975484639406204224e-01
-1.304120123386383057e-01 -6.237274408340454102e-02 9.654113650321960449e-02 -5.228503793478012085e-02 1.556089520454406738e-01 -5.771511793136596680e-02 -5.467699095606803894e-02 7.304922211915254593e-03 -1.607437580823898315e-01 2.296037077903747559e-01 1.198896393179893494e-02 2.367264926433563232e-01 -1.358341276645660400e-01 5.492019280791282654e-02 2.032707929611206055e-01 -4.871457442641258240e-02 1.408499777317047119e-01 3.073044717311859131e-01 -4.721806570887565613e-02 -1.861484646797180176e-01 -1.715281605720520020e-01 3.338910043239593506e-01 -1.500546634197235107e-01 -3.365820646286010742e-01 -5.918940901756286621e-02 9.535682946443557739e-02 -3.858489990234375000e-01 2.031833827495574951e-01 -1.648344844579696655e-01 -1.166519746184349060e-01 2.526306807994842529e-01 3.657173737883567810e-02
1.836672723293304443e-01 -1.745364367961883545e-01 2.007980942726135254e-01 -3.420138657093048096e-01 1.641136556863784790e-01 1.162416785955429077e-01 -9.492338448762893677e-02 -1.655609719455242157e-02 -1.444935519248247147e-02 1.597241908311843872e-01 -4.430926963686943054e-02 -2.119617015123367310e-01 1.045412383973598480e-02 6.143791228532791138e-02 1.125742495059967041e-01 -1.029125675559043884e-01 -1.676932871341705322e-01 3.171472549438476562e-01 -1.065748929977416992e-01 -3.525966079905629158e-03 -3.423078730702400208e-02 -4.098403081297874451e-02 -1.483690459281206131e-02 -5.918470397591590881e-02 -1.152547523379325867e-01 -2.696650922298431396e-01 -4.292837977409362793e-01 3.088959753513336182e-01 -2.131254374980926514e-01 -1.146871000528335571e-01 2.360046505928039551e-01 -4.892836511135101318e-02
-1.470882166177034378e-02 -4.084351956844329834e-01 1.936987787485122681e-01 -7.771821320056915283e-02 1.306857317686080933e-01 1.619533449411392212e-01 -1.444561928510665894e-01 -1.315843462944030762e-01 -4.453295469284057617e-02 1.348162442445755005e-01 -1.039399653673171997e-01 7.852685451507568359e-02 3.147975206375122070e-01 -1.000678092241287231e-01 1.922372877597808838e-01 5.151281878352165222e-02 1.696940064430236816e-01 7.627972960472106934e-02 -1.704258769750595093e-01 -2.330493927001953125e-01 4.528526216745376587e-02 1.581715047359466553e-02 -1.807169020175933838e-01 -1.521799415349960327e-01 -2.219901829957962036e-01 1.397750675678253174e-01 -3.614532947540283203e-01 1.928273290395736694e-01 -1.631307601928710938e-01 -2.542046606540679932e-01 2.728295512497425079e-02 1.317330449819564819e-01
2.270361334085464478e-01 2.092667520046234131e-01 3.044190704822540283e-01 2.165707014501094818e-02 7.347319275140762329e-02 2.303036302328109741e-01 -7.888215780258178711e-02 -2.646096982061862946e-02 -1.333653479814529419e-01 -2.070017457008361816e-01 -7.005765289068222046e-02 3.287153542041778564e-01 1.299282759428024292e-01 3.098819255828857422e-01 -1.028938889503479004e-01 2.208316773176193237e-01 2.826021052896976471e-02 1.235881820321083069e-01 -2.154046595096588135e-01 -1.618909835815429688e-02 -2.491977810859680176e-01 1.426983326673507690e-01 -2.119416147470474243e-01 3.066543489694595337e-02 -2.297034561634063721e-01 -8.436778187751770020e-02 -8.048163354396820068e-02 8.328089118003845215e-02 -1.157929226756095886e-01 -1.724295020103454590e-01 2.310219705104827881e-01 -1.985949128866195679e-01
2.426414936780929565e-01 -9.302979707717895508e-02 1.399720013141632080e-01 -1.944833099842071533e-01 -4.831046611070632935e-02 2.219089567661285400e-01 -2.247156649827957153e-01 1.093640699982643127e-01 -4.359707981348037720e-02 -2.213503979146480560e-02 1.275510340929031372e-01 4.371997900307178497e-03 2.949325740337371826e-01 -2.028709352016448975e-01 1.717916727066040039e-01 5.582511425018310547e-02 2.116633057594299316e-01 1.863592714071273804e-01 -2.623974680900573730e-01 1.102566719055175781e-02 1.622244343161582947e-02 2.292212247848510742e-01 -1.073395833373069763e-01 -2.939468063414096832e-02 -2.745006382465362549e-01 2.735051810741424561e-01 -3.303507268428802490e-01 5.265713483095169067e-02 2.991037676110863686e-03 -2.231234312057495117e-01 2.297236174345016479e-01 5.698587745428085327e-02
1.363407671451568604e-01 -5.135986581444740295e-02 3.134461641311645508e-01 -1.276850402355194092e-01 -1.105442345142364502e-01 2.789102792739868164e-01 1.494671255350112915e-01 -4.035257995128631592e-01 1.398809254169464111e-01 1.323906183242797852e-01 7.238311320543289185e-02 1.838675588369369507e-01 1.703319698572158813e-01 -6.658729165792465210e-02 2.473986446857452393e-01 -4.296601191163063049e-02 1.417079418897628784e-01 -4.459683783352375031e-03 5.207927152514457703e-02 -1.989908516407012939e-01 -2.222727090120315552e-01 8.952379971742630005e-02 -3.479032590985298157e-02 7.386641949415206909e-02 -2.686998434364795685e-02 1.184237748384475708e-01 -4.741242229938507080e-01 8.173281699419021606e-02 1.541281342506408691e-01 -1.633101329207420349e-02 -2.732761390507221222e-02 -1.375189125537872314e-01
3.421970903873443604e-01 -4.847432021051645279e-03 2.623462378978729248e-01 -6.882672011852264404e-02 -5.432661250233650208e-02 1.359503865242004395e-01 -9.450645744800567627e-02 4.072148501873016357e-01 -7.146105915307998657e-02 3.811499103903770447e-02 -3.947766497731208801e-02 -3.693234175443649292e-02 2.378539294004440308e-01 -2.070321142673492432e-02 1.235431358218193054e-01 -3.948036581277847290e-03 7.232294976711273193e-02 4.485674202442169189e-01 -1.987300366163253784e-01 -2.087893784046173096e-01 -6.655272096395492554e-02 2.632694244384765625e-01 -1.954376250505447388e-01 -3.677073493599891663e-02 -1.517716795206069946e-01 -1.529201269149780273e-01 -1.702416986227035522e-01 1.319345682859420776e-01 6.979860831052064896e-03 -1.261498779058456421e-02 -1.878608912229537964e-01 1.537610962986946106e-02
1.224360913038253784e-01 7.916907966136932373e-02 2.309058755636215210e-01 5.789902061223983765e-02 2.219170182943344116e-01 -2.192096784710884094e-02 -4.094878584146499634e-02 7.043319195508956909e-02 3.140252828598022461e-01 7.316216081380844116e-02 -3.448345363140106201e-01 -6.096482276916503906e-02 2.389783710241317749e-01 -2.950879745185375214e-02 5.727882310748100281e-02 2.527822554111480713e-01 -2.082740813493728638e-01 1.751431375741958618e-01 -2.755087912082672119e-01 5.768389627337455750e-02 -9.651400893926620483e-02 4.230267703533172607e-01 4.226111993193626404e-02 -6.577630341053009033e-02 -3.416207060217857361e-02 -1.016377061605453491e-01 -2.204913459718227386e-02 7.698265463113784790e-02 -6.146980822086334229e-02 3.445850908756256104e-01 1.575840562582015991e-01 -3.207016363739967346e-02
2.565619349479675293e-01 -1.491692662239074707e-01 3.103094696998596191e-01 -1.960403518751263618e-03 8.674857765436172485e-02 -7.449103146791458130e-02 -1.529620140790939331e-01 8.787163347005844116e-02 1.987105458974838257e-01 -1.792314462363719940e-03 3.461984172463417053e-02 2.957173585891723633e-01 9.059212356805801392e-02 5.807311274111270905e-03 2.889420688152313232e-01 1.205298900604248047e-01 9.090429544448852539e-02 1.892172992229461670e-01 -1.721357554197311401e-01 1.585313528776168823e-01 -2.460845410823822021e-01 1.525511294603347778e-01 -3.411453366279602051e-01 2.315967828035354614e-01 -2.774256169795989990e-01 -9.302084334194660187e-03 -1.633103638887405396e-01 -1.083060055971145630e-01 2.898655598983168602e-03 8.178288489580154419e-02 2.317736148834228516e-01 -9.219401329755783081e-02
2.766310870647430420e-01 -9.768429398536682129e-02 -2.766779065132141113e-02 -2.311612963676452637e-01 4.496580362319946289e-02 1.777616739273071289e-01 -8.509260416030883789e-02 -1.052584126591682434e-01 1.527165919542312622e-01 -2.937560528516769409e-02 4.040742665529251099e-02 -1.227868068963289261e-02 2.056233137845993042e-01 -5.722505599260330200e-02 2.600197792053222656e-01 8.375306427478790283e-02 1.710358560085296631e-01 1.236764863133430481e-01 -1.090987399220466614e-01 -7.075811922550201416e-02 -2.637531142681837082e-03 2.618354558944702148e-01 -1.971255987882614136e-01 -1.841633617877960205e-01 -2.628399431705474854e-01 2.167629748582839966e-01 -4.442283511161804199e-01 -8.290070295333862305e-02 -1.336704473942518234e-03 -2.699789106845855713e-01 1.643598526716232300e-01 1.966132521629333496e-01
2.114286720752716064e-01 -9.454867988824844360e-02 -8.322115242481231689e-02 2.415132969617843628e-01 -2.695010229945182800e-02 3.318949416279792786e-02 -9.131024032831192017e-02 -2.127684950828552246e-01 4.137602820992469788e-02 -1.800126582384109497e-01 8.101706951856613159e-02 9.474147856235504150e-02 3.967239856719970703e-01 -9.160917252302169800e-02 2.779767215251922607e-01 -1.870312839746475220e-01 -1.499531865119934082e-01 -1.150523032993078232e-02 -1.377388834953308105e-01 -3.677530586719512939e-02 -2.400794327259063721e-01 1.307832449674606323e-01 9.977487847208976746e-03 1.762237399816513062e-01 -2.132647633552551270e-01 -8.312153071165084839e-02 -3.927235603332519531e-01 -4.809239506721496582e-02 1.738089174032211304e-01 -1.848614662885665894e-01 2.510006427764892578e-01 1.132184118032455444e-01
1.380398124456405640e-02 -1.129802539944648743e-01 1.513211876153945923e-01 -2.786839008331298828e-01 -1.003355756402015686e-01 2.488995343446731567e-01 -6.058034673333168030e-02 -1.294604986906051636e-01 5.314793437719345093e-02 -4.641239345073699951e-02 1.786590069532394409e-01 6.339020282030105591e-02 -5.065295845270156860e-02 4.453130066394805908e-02 5.494533106684684753e-03 -3.872486576437950134e-02 3.899442777037620544e-02 1.047819331288337708e-01 -2.126713544130325317e-01 -4.171646013855934143e-02 -4.246773943305015564e-02 2.770243585109710693e-01 -2.976294755935668945e-01 -1.196337956935167313e-02 -3.079957664012908936e-01 1.592327505350112915e-01 -3.634109497070312500e-01 5.581942945718765259e-02 -1.523475795984268188e-01 -2.370382398366928101e-01 4.252369701862335205e-01 -6.836938858032226562e-02
2.192767411470413208e-01 8.474084734916687012e-02 -1.105970218777656555e-01 3.004011884331703186e-02 -3.415991738438606262e-02 2.483021840453147888e-02 -5.729199573397636414e-02 -3.028836846351623535e-01 1.072560027241706848e-01 2.049843668937683105e-01 -2.302139997482299805e-02 -1.595131158828735352e-01 2.051482051610946655e-01 1.094132438302040100e-01 1.520665884017944336e-01 1.793822795152664185e-01 1.782917380332946777e-01 1.414541006088256836e-01 -2.550098896026611328e-01 -1.899222880601882935e-01 -3.110701739788055420e-01 1.797616779804229736e-01 -2.652320861816406250e-01 1.408819109201431274e-01 -7.539987564086914062e-02 1.578034609556198120e-01 -3.269111216068267822e-01 7.268425077199935913e-02 -2.585863769054412842e-01 -2.105925083160400391e-01 7.811287045478820801e-02 1.170932799577713013e-01
3.756128549575805664e-01 1.643427908420562744e-01 -1.728769205510616302e-02 1.729615032672882080e-01 -1.829194277524948120e-01 2.304193228483200073e-01 4.096594825387001038e-02 -2.475700676441192627e-01 7.357335090637207031e-02 2.432876676321029663e-01 -1.452005803585052490e-01 7.804563641548156738e-02 2.262379080057144165e-01 -1.307627707719802856e-01 -1.226474195718765259e-01 -2.070753723382949829e-01 1.719563081860542297e-02 1.083268448710441589e-01 -4.096987843513488770e-02 -3.365548327565193176e-02 -1.910819560289382935e-01 1.832859069108963013e-01 -1.515956409275531769e-02 1.604068279266357422e-01 -9.178064018487930298e-02 1.403514146804809570e-01 -5.217699408531188965e-01 1.280080527067184448e-01 -1.928654499351978302e-02 2.352601289749145508e-02 4.272377863526344299e-02 6.146586313843727112e-02
2.434171289205551147e-01 5.507643893361091614e-02 2.278150320053100586e-01 -1.788085997104644775e-01 1.572112739086151123e-01 -1.347945332527160645e-01 3.917838260531425476e-02 1.310545802116394043e-01 -2.087761834263801575e-02 -1.465584188699722290e-01 -2.265795469284057617e-01 1.540390849113464355e-01 -1.136258430778980255e-02 -1.235509440302848816e-01 7.087942957878112793e-02 -2.616901397705078125e-01 -4.852643981575965881e-02 1.346941590309143066e-01 -2.003272175788879395e-01 -1.958118975162506104e-01 -1.268385946750640869e-01 3.233768641948699951e-01 2.665250003337860107e-01 2.915138900279998779e-01 -2.271231710910797119e-01 -2.261552959680557251e-01 -1.588462591171264648e-01 1.609210968017578125e-01 -2.511508166790008545e-01 -3.320526704192161560e-02 -1.043613329529762268e-01 4.230358451604843140e-02
2.990094125270843506e-01 5.372161045670509338e-02 1.493967324495315552e-01 1.945360749959945679e-02 5.744318664073944092e-02 1.871615797281265259e-01 -1.574026942253112793e-01 2.546912133693695068e-01 2.901474386453628540e-02 -2.664430141448974609e-01 -9.852843731641769409e-02 1.033739671111106873e-01 -1.520019918680191040e-01 1.161228045821189880e-01 1.055622175335884094e-01 -3.041912019252777100e-01 -1.216907575726509094e-01 2.091975063085556030e-01 -2.373795807361602783e-01 1.808327808976173401e-02 -2.678602039813995361e-01 2.277893871068954468e-01 1.509396135807037354e-01 4.414448887109756470e-02 -2.987662255764007568e-01 -5.459965020418167114e-02 -1.214563697576522827e-01 8.196266740560531616e-02 -2.680364549160003662e-01 -4.914477467536926270e-02 6.509471684694290161e-02 2.621444165706634521e-01
3.727652877569198608e-02 6.149570271372795105e-02 2.751983702182769775e-01 1.210161522030830383e-01 6.042154878377914429e-02 4.729626525659114122e-04 2.120770215988159180e-01 1.456077396869659424e-01 4.690756499767303467e-01 3.628700738772749901e-03 -1.113011986017227173e-01 2.730691730976104736e-01 1.660485416650772095e-01 1.522513329982757568e-01 -3.765424340963363647e-02 8.172759413719177246e-02 -4.395041614770889282e-02 -4.928245209157466888e-03 -2.477983236312866211e-01 -2.092124223709106445e-01 -1.224405243992805481e-01 1.827495843172073364e-01 -3.737559616565704346e-01 9.198985993862152100e-02 -2.010246962308883667e-01 -1.738680601119995117e-01 -6.072645261883735657e-02 1.380649358034133911e-01 -3.216410055756568909e-02 2.055074870586395264e-01 3.237161785364151001e-02 1.654992401599884033e-01
4.806754365563392639e-02 -1.532579213380813599e-01 -4.116180911660194397e-02 2.117097973823547363e-01 3.309352397918701172e-01 1.719038635492324829e-01 7.240142673254013062e-02 6.653156876564025879e-02 2.120979279279708862e-01 5.249910801649093628e-02 -2.420477569103240967e-01 -1.477236598730087280e-01 8.775851875543594360e-02 -3.581426739692687988e-01 -1.426594853401184082e-01 1.356990635395050049e-01 1.699315011501312256e-01 -8.809703588485717773e-02 -2.508683800697326660e-01 -1.264901310205459595e-01 -2.554618120193481445e-01 1.857314258813858032e-02 1.150977797806262970e-02 -6.346886605024337769e-02 -3.569386303424835205e-01 -8.326892741024494171e-03 -2.461841851472854614e-01 6.216631829738616943e-02 -1.545712947845458984e-01 5.322173610329627991e-02 2.296322882175445557e-01 1.390090137720108032e-01
6.919695436954498291e-02 1.886112056672573090e-02 4.218921065330505371e-01 1.529544033110141754e-02 2.494203217793256044e-04 1.802353113889694214e-01 -9.053143113851547241e-02 8.626633137464523315e-02 2.484276294708251953e-01 2.127669565379619598e-02 -5.105609446763992310e-02 1.174718663096427917e-01 3.994491994380950928e-01 -5.974825937300920486e-03 -1.491897180676460266e-02 -9.048920869827270508e-02 1.375746726989746094e-01 -3.714217618107795715e-02 -4.868486821651458740e-01 -2.220643013715744019e-01 1.125149428844451904e-01 1.101318225264549255e-01 1.122822016477584839e-01 -7.123374193906784058e-02 -2.612117230892181396e-01 -1.906437128782272339e-01 -8.651354908943176270e-02 1.716689914464950562e-01 1.071908771991729736e-01 1.538502797484397888e-02 -1.377873718738555908e-01 2.389345876872539520e-02
1.983266025781631470e-01 -1.398801356554031372e-01 2.839633226394653320e-01 7.339094881899654865e-04 -7.102487981319427490e-02 -8.775709569454193115e-02 2.053097449243068695e-02 -4.051948487758636475e-01 9.829062223434448242e-02 -3.057333640754222870e-02 -2.582835555076599121e-01 -5.047247745096683502e-03 2.359206080436706543e-01 -1.070262715220451355e-01 2.776047587394714355e-01 -2.326971292495727539e-01 -1.104905158281326294e-01 -3.257452696561813354e-02 -3.067598044872283936e-01 -5.995568260550498962e-02 -3.258084356784820557e-01 6.106500700116157532e-02 -1.292712241411209106e-01 1.485001295804977417e-02 5.757233500480651855e-02 -1.192182302474975586e-01 -5.227701365947723389e-02 1.689583361148834229e-01 3.697826713323593140e-02 -1.311899572610855103e-01 2.869458794593811035e-01 1.412671655416488647e-01
-8.824647217988967896e-02 -3.902310878038406372e-02 2.336440384387969971e-01 1.469767391681671143e-01 1.857748478651046753e-01 -4.970401152968406677e-02 -1.645250469446182251e-01 -3.787494599819183350e-01 -1.973221302032470703e-01 1.171595230698585510e-01 -4.626150056719779968e-02 1.737444698810577393e-01 -4.158240184187889099e-02 -1.383164823055267334e-01 2.240674383938312531e-02 -1.053415685892105103e-01 2.258790582418441772e-01 2.944858968257904053e-01 -1.580139696598052979e-01 -1.193858981132507324e-01 -4.485541209578514099e-02 -1.470068842172622681e-01 -2.216380387544631958e-01 -5.716429278254508972e-02 -1.794302463531494141e-01 8.188533037900924683e-02 -4.109497666358947754e-01 1.446513235569000244e-01 -8.628820627927780151e-02 -1.655821800231933594e-01 1.323184818029403687e-01 2.355675548315048218e-01
-4.278283938765525818e-02 -4.131445288658142090e-02 2.374933063983917236e-01 1.557586938142776489e-01 2.089074552059173584e-01 2.181373238563537598e-01 3.929477930068969727e-02 -5.936920270323753357e-02 1.063454672694206238e-01 -1.959483921527862549e-01 -3.776270151138305664e-01 -2.619800865650177002e-01 -4.694894014392048120e-04 -1.306076049804687500e-01 -6.546314805746078491e-02 -1.084332019090652466e-01 1.425229161977767944e-01 1.465342491865158081e-01 -6.189967319369316101e-02 -3.380173146724700928e-01 -2.195967584848403931e-01 5.399455502629280090e-02 8.486109972000122070e-02 -3.628852590918540955e-02 -2.396725416183471680e-01 -1.197093725204467773e-01 -2.897274196147918701e-01 2.097240686416625977e-01 2.688156366348266602e-01 1.646049022674560547e-01 4.465692490339279175e-02 6.987196952104568481e-02
-6.270701065659523010e-03 2.060687541961669922e-01 1.197851821780204773e-01 -7.043111603707075119e-03 3.419379293918609619e-01 1.234354153275489807e-01 2.287402004003524780e-01 -1.137518808245658875e-01 1.464288383722305298e-01 -1.907884925603866577e-01 -1.876078099012374878e-01 -1.482884734869003296e-01 1.077806800603866577e-01 -1.049962639808654785e-01 1.858665496110916138e-01 9.800121188163757324e-02 1.190072577446699142e-02 4.292039573192596436e-02 -3.074519336223602295e-01 -1.252447515726089478e-01 -6.104044988751411438e-02 1.485816538333892822e-01 7.395724207162857056e-02 3.929923847317695618e-02 -2.154577523469924927e-01 1.525832116603851318e-01 -1.139579862356185913e-01 3.312210738658905029e-01 2.913040481507778168e-02 2.666056156158447266e-01 3.926379084587097168e-01 1.889606565237045288e-02
-4.291723296046257019e-02 -8.698444813489913940e-03 1.927625834941864014e-01 7.426852732896804810e-02 8.331536501646041870e-02 6.751700490713119507e-02 -1.414157152175903320e-01 -2.190668284893035889e-01 -2.023985087871551514e-01 -1.009865552186965942e-01 1.539907604455947876e-01 1.684824228286743164e-01 1.870729476213455200e-01 -3.629457205533981323e-02 -2.419688738882541656e-02 -1.190144754946231842e-02 1.306963115930557251e-01 3.595309555530548096e-01 -1.099498793482780457e-01 -1.319238096475601196e-01 -2.963596023619174957e-02 1.996705383062362671e-01 -1.300339400768280029e-01 -2.603116333484649658e-01 -3.607020080089569092e-01 -1.177887916564941406e-01 -1.998472064733505249e-01 3.173247575759887695e-01 -2.229421436786651611e-01 -2.505775392055511475e-01 1.917608827352523804e-01 2.199762687087059021e-02
2.039077728986740112e-01 3.167864084243774414e-01 1.569794304668903351e-02 4.018473625183105469e-02 -9.212746471166610718e-02 -1.268978267908096313e-01 -1.186855603009462357e-02 -3.377165645360946655e-02 9.470236301422119141e-02 3.194563388824462891e-01 -2.522956132888793945e-01 3.465307236183434725e-04 1.970639973878860474e-01 2.550275027751922607e-01 1.832961440086364746e-01 1.646946370601654053e-01 6.947238743305206299e-02 3.930256143212318420e-02 -3.066839873790740967e-01 1.428761482238769531e-01 -3.119406998157501221e-01 1.561330109834671021e-01 -5.522174015641212463e-02 1.694370247423648834e-02 -1.242471039295196533e-01 6.394247710704803467e-02 -3.274251222610473633e-01 9.927306324243545532e-02 -2.096043974161148071e-01 1.929020276293158531e-03 2.113578617572784424e-01 -1.414457261562347412e-01
2.789282202720642090e-01 -1.308016777038574219e-01 3.207260668277740479e-01 1.519984900951385498e-01 5.084879323840141296e-02 -7.913009077310562134e-02 7.928089052438735962e-02 -5.548669397830963135e-02 2.714112102985382080e-01 2.106464058160781860e-01 -3.782783821225166321e-02 1.611291915178298950e-01 2.379347532987594604e-01 1.135952696204185486e-01 1.694968044757843018e-01 1.277606654912233353e-02 -2.111808061599731445e-01 1.452720016241073608e-01 -2.134931683540344238e-01 -1.809553653001785278e-01 -1.365322023630142212e-01 2.172727584838867188e-01 2.872332334518432617e-01 1.377862542867660522e-01 -3.311141729354858398e-01 -9.184098243713378906e-02 1.577940210700035095e-02 2.256472259759902954e-01 -8.992329984903335571e-02 -4.411421343684196472e-02 1.451430618762969971e-01 7.330415397882461548e-02
2.717753052711486816e-01 1.346379332244396210e-02 -5.396268144249916077e-02 1.718594133853912354e-01 4.062512814998626709e-01 2.003452777862548828e-01 1.397354602813720703e-01 2.104841172695159912e-01 4.474612697958946228e-02 6.256008148193359375e-02 -1.438628230243921280e-02 -5.822591111063957214e-02 1.076558977365493774e-01 2.846585400402545929e-02 1.770179271697998047e-01 -1.429368704557418823e-01 -1.927421838045120239e-01 4.301106184720993042e-02 -1.608205884695053101e-01 -1.521099638193845749e-02 -3.089815378189086914e-01 -1.706493645906448364e-01 2.847425453364849091e-02 -2.565135061740875244e-01 -2.559277713298797607e-01 -1.310612261295318604e-01 -2.303254157304763794e-01 8.102248609066009521e-02 1.051955949515104294e-02 -1.181539297103881836e-01 3.230950832366943359e-01 -1.837793141603469849e-01
6.766688823699951172e-02 -1.017494592815637589e-02 -2.093887515366077423e-02 6.869000941514968872e-02 3.434098958969116211e-01 1.760400235652923584e-01 -4.800554737448692322e-02 9.767896682024002075e-02 2.452445775270462036e-01 9.565005451440811157e-02 -2.717075347900390625e-01 -2.475852891802787781e-02 -3.783797845244407654e-02 -3.106883168220520020e-01 -7.753486186265945435e-02 9.205609560012817383e-03 5.813296139240264893e-02 -1.882449351251125336e-02 5.556440725922584534e-02 -3.833658397197723389e-01 -2.671583890914916992e-01 9.735642373561859131e-02 -1.377429366111755371e-01 -2.562758922576904297e-01 -3.778455257415771484e-01 -1.027677655220031738e-01 -1.207925230264663696e-01 2.299626320600509644e-01 1.871055341325700283e-03 7.361736893653869629e-02 1.732981950044631958e-01 7.782860845327377319e-02
1.716487258672714233e-01 3.438232839107513428e-01 3.585858643054962158e-01 7.688996940851211548e-02 1.116930842399597168e-01 -7.975208014249801636e-02 7.475522905588150024e-02 3.440127894282341003e-02 1.027291547507047653e-02 2.523028850555419922e-01 -6.100658699870109558e-02 -1.631559617817401886e-02 -5.997813865542411804e-02 -1.253287587314844131e-02 -1.003199070692062378e-02 -1.201071590185165405e-01 -8.052259683609008789e-02 1.222937274724245071e-02 -2.129077315330505371e-01 -2.664444744586944580e-01 -2.113184183835983276e-01 -1.199485957622528076e-01 -3.617522716522216797e-01 1.461801379919052124e-01 -3.789802491664886475e-01 -7.120732683688402176e-03 -1.748454272747039795e-01 4.366448521614074707e-02 1.716269105672836304e-01 -2.682443335652351379e-02 2.069451212882995605e-01 1.509951502084732056e-01
2.418912053108215332e-01 1.111244782805442810e-01 2.099312543869018555e-01 1.093973591923713684e-01 1.613496541976928711e-01 1.749480841681361198e-03 -1.019140332937240601e-01 -3.607052192091941833e-02 1.202880144119262695e-01 -1.190618574619293213e-01 -1.175698190927505493e-01 -7.087814062833786011e-02 3.281907737255096436e-01 3.502846360206604004e-01 -3.059965558350086212e-02 1.593460738658905029e-01 -1.633222028613090515e-02 -8.844542503356933594e-02 -1.747977882623672485e-01 -2.205616980791091919e-01 -2.144489437341690063e-01 2.087389528751373291e-01 -1.519468277692794800e-01 1.860616803169250488e-01 -4.859178792685270309e-03 -1.193491294980049133e-01 -2.990010976791381836e-01 -9.595678001642227173e-02 -2.588510513305664062e-01 -2.391387969255447388e-01 2.277612239122390747e-01 -8.745060861110687256e-02
3.189162611961364746e-01 -1.483887583017349243e-01 2.967058420181274414e-01 1.055884212255477905e-01 1.559909880161285400e-01 -2.638455480337142944e-02 1.771844923496246338e-01 -7.594543695449829102e-02 1.253319382667541504e-01 -1.104715652763843536e-02 -1.384417414665222168e-01 1.886250525712966919e-01 -2.062751166522502899e-02 3.866862058639526367e-01 1.483669318258762360e-02 2.784612216055393219e-02 -2.490087226033210754e-02 -2.020823396742343903e-02 -5.687972158193588257e-02 -1.438502520322799683e-01 -2.147306650876998901e-01 2.557264864444732666e-01 -2.226999253034591675e-01 -5.666068941354751587e-02 -2.058752030134201050e-01 -6.000288948416709900e-02 -2.733298763632774353e-02 -8.331847935914993286e-02 -3.711927831172943115e-01 -8.214590698480606079e-02 3.148314952850341797e-01 -8.235890418291091919e-02
2.295457273721694946e-01 2.358235567808151245e-01 4.004628211259841919e-02 -1.447424478828907013e-02 -7.548383623361587524e-02 2.381736934185028076e-01 -1.860340498387813568e-02 -1.149227991700172424e-01 1.972597539424896240e-01 3.520238995552062988e-01 -1.957930326461791992e-01 2.422064393758773804e-01 1.573600172996520996e-01 -7.740603387355804443e-02 -4.871574416756629944e-02 6.319558620452880859e-02 1.174657642841339111e-01 6.921169348061084747e-03 -7.160691916942596436e-02 -2.679310180246829987e-02 -1.998929232358932495e-01 1.319866478443145752e-01 -2.410367280244827271e-01 1.920916140079498291e-01 2.053581411018967628e-03 2.051687538623809814e-01 -4.624989926815032959e-01 2.535260319709777832e-01 -7.928279042243957520e-02 1.790542155504226685e-02 -1.997236348688602448e-02 -1.326708495616912842e-01
1.150325313210487366e-01 1.894228756427764893e-01 8.809255063533782959e-02 1.098098307847976685e-01 -1.230312362313270569e-01 9.790442883968353271e-02 5.738420877605676651e-03 2.977742850780487061e-01 1.156507581472396851e-01 2.745857536792755127e-01 -2.803676426410675049e-01 2.394518256187438965e-01 1.741080731153488159e-01 1.066425293684005737e-01 2.155345082283020020e-01 7.116566598415374756e-02 -8.821459859609603882e-02 3.041997551918029785e-02 -1.760838031768798828e-01 -1.072096824645996094e-01 -7.009865343570709229e-02 3.480601608753204346e-01 -2.124560475349426270e-01 7.192811369895935059e-02 -1.348751317709684372e-02 6.587716285139322281e-03 -2.387584000825881958e-01 -9.074068814516067505e-02 -7.318989839404821396e-03 9.919343516230583191e-03 4.427478611469268799e-01 -1.024800166487693787e-01
6.489653885364532471e-02 5.023638531565666199e-02 2.602489590644836426e-01 1.103162690997123718e-01 -8.275669068098068237e-02 -4.909855499863624573e-02 -1.417091190814971924e-01 1.475523598492145538e-02 8.729602396488189697e-02 8.837611973285675049e-02 3.240795433521270752e-02 3.970631062984466553e-01 2.108308970928192139e-01 -4.339827224612236023e-02 2.142243832349777222e-01 3.118871152400970459e-01 1.991569250822067261e-01 -6.625119596719741821e-02 -3.844068646430969238e-01 -1.126537099480628967e-01 1.888325437903404236e-02 -5.384826287627220154e-02 -2.830458283424377441e-01 1.990018635988235474e-01 -2.747809588909149170e-01 -8.788504451513290405e-02 -2.147562652826309204e-01 2.699127607047557831e-02 -1.302471309900283813e-01 9.213634580373764038e-02 1.558066308498382568e-01 -1.134752109646797180e-01
3.026108145713806152e-01 1.962423026561737061e-01 1.761735528707504272e-01 1.229136362671852112e-01 4.216331243515014648e-01 -7.205788791179656982e-02 6.976215541362762451e-02 -1.108837574720382690e-01 -2.359843403100967407e-01 -1.489764750003814697e-01 1.435684040188789368e-02 7.092329859733581543e-02 1.486980319023132324e-01 -5.712062702514231205e-04 6.252678483724594116e-02 -5.263216421008110046e-02 1.508031040430068970e-01 9.719382226467132568e-02 -2.139725238084793091e-01 1.983499526977539062e-02 -4.664767161011695862e-02 4.168600440025329590e-01 -2.222783565521240234e-01 1.858379840850830078e-01 -3.043671250343322754e-01 -9.378679841756820679e-02 1.614291220903396606e-02 1.747103482484817505e-01 -5.592766404151916504e-02 1.581499874591827393e-01 -4.365352168679237366e-02 1.058759689331054688e-01
2.086458206176757812e-01 -1.580324769020080566e-02 3.648823201656341553e-01 -7.309138029813766479e-02 6.069355458021163940e-02 2.207752913236618042e-01 8.421576768159866333e-02 -2.585368454456329346e-01 -3.222943097352981567e-02 1.398570686578750610e-01 -9.059685468673706055e-02 -2.073710113763809204e-01 1.741683669388294220e-02 1.115378830581903458e-02 2.590187191963195801e-01 2.764302678406238556e-02 6.051632016897201538e-02 1.710760295391082764e-01 -9.594453871250152588e-02 -3.384194374084472656e-01 1.137719601392745972e-01 2.861676514148712158e-01 -1.848868280649185181e-01 -5.128652602434158325e-02 -1.839840263128280640e-01 -2.729215323925018311e-01 -5.408428236842155457e-02 2.550185658037662506e-02 -4.632062837481498718e-02 -6.504533439874649048e-02 2.370136976242065430e-01 -2.975054979324340820e-01
7.740737870335578918e-03 1.285911202430725098e-01 3.048133850097656250e-01 -2.173198610544204712e-01 1.737567931413650513e-01 -1.426037698984146118e-01 -5.750632658600807190e-02 2.507656812667846680e-01 1.085062846541404724e-01 1.201354861259460449e-01 -5.961461365222930908e-02 2.452138066291809082e-01 1.856440864503383636e-02 1.553412973880767822e-01 3.296640813350677490e-01 7.676188647747039795e-02 1.213791221380233765e-01 2.433793619275093079e-02 -4.343256652355194092e-01 8.403141982853412628e-03 2.393407747149467468e-02 5.681166052818298340e-02 -2.026554942131042480e-01 9.555921703577041626e-02 -2.259456664323806763e-01 6.372033804655075073e-02 -2.493355721235275269e-01 -1.208888590335845947e-01 -9.955237805843353271e-02 8.232837170362472534e-02 2.687669396400451660e-01 -1.369573622941970825e-01
1.039523556828498840e-01 -2.501714229583740234e-01 2.185260653495788574e-01 1.544515881687402725e-02 1.783455312252044678e-01 4.077373445034027100e-01 4.005458205938339233e-03 1.360222697257995605e-01 4.612398892641067505e-02 -4.200832918286323547e-02 -3.497742712497711182e-01 3.215612471103668213e-02 -1.351069211959838867e-01 1.247974187135696411e-01 7.154556363821029663e-02 1.246924027800559998e-01 2.348758429288864136e-01 -5.203828588128089905e-02 -2.557768821716308594e-01 1.480433195829391479e-01 -1.214198116213083267e-02 3.042604625225067139e-01 5.947048589587211609e-02 6.592418253421783447e-02 -3.144630491733551025e-01 -2.560765296220779419e-02 -2.722862362861633301e-01 2.159158885478973389e-01 5.487547256052494049e-03 8.423611521720886230e-02 8.368781954050064087e-02 5.285494029521942139e-03
2.234302759170532227e-01 -1.110725179314613342e-01 -2.487713098526000977e-02 1.426504924893379211e-02 1.492592990398406982e-01 -1.527185738086700439e-01 -4.563108086585998535e-02 -3.858024477958679199e-01 8.814733475446701050e-02 7.264769077301025391e-02 -2.544949054718017578e-01 8.890657871961593628e-02 2.737158834934234619e-01 -8.221113122999668121e-03 3.028792142868041992e-01 -2.467218190431594849e-01 -1.987072080373764038e-02 -1.212089434266090393e-01 -1.614033579826354980e-01 2.813722565770149231e-02 -3.999796211719512939e-01 -1.329137478023767471e-02 -2.420490980148315430e-01 -6.191825866699218750e-02 -1.226094737648963928e-02 3.602140769362449646e-02 -2.821578383445739746e-01 5.471209809184074402e-02 1.176845133304595947e-01 -3.127512335777282715e-02 1.907326132059097290e-01 1.652426570653915405e-01
2.466443926095962524e-01 5.163068324327468872e-02 -5.837766826152801514e-02 -1.562387645244598389e-01 2.175632864236831665e-01 4.593227058649063110e-02 -2.185703665018081665e-01 -1.087433472275733948e-01 9.300063550472259521e-02 2.076697200536727905e-01 -2.432647049427032471e-01 1.089562103152275085e-01 3.463579118251800537e-01 1.183645874261856079e-01 6.911656260490417480e-02 5.588679015636444092e-02 2.682153880596160889e-01 1.912798434495925903e-01 -1.875294446945190430e-01 -2.197245210409164429e-01 9.199904650449752808e-02 3.850694000720977783e-01 -1.737030893564224243e-01 -2.003506869077682495e-01 -2.569244801998138428e-01 2.682643709704279900e-03 3.584213927388191223e-02 1.041231155395507812e-01 -6.499170511960983276e-02 1.055814698338508606e-01 -1.477925777435302734e-01 2.355258353054523468e-02
1.098675429821014404e-01 2.039695531129837036e-01 7.662850618362426758e-02 6.539903581142425537e-02 2.490805834531784058e-01 2.332301288843154907e-01 5.916665121912956238e-02 -4.521010816097259521e-02 2.024474889039993286e-01 6.460002809762954712e-02 6.156276911497116089e-02 -8.621124923229217529e-02 2.055917493999004364e-02 1.198218553327023983e-03 -2.719077095389366150e-02 -7.458022981882095337e-02 -5.025022104382514954e-02 8.417255431413650513e-02 -3.245715498924255371e-01 -2.805064618587493896e-01 -1.001016702502965927e-02 -1.649782657623291016e-01 -8.675888180732727051e-02 1.236010789871215820e-01 -4.302334189414978027e-01 9.929974563419818878e-03 -3.071675300598144531e-01 1.732691973447799683e-01 2.324337512254714966e-01 2.958289682865142822e-01 2.349456548690795898e-01 3.181475773453712463e-02
2.598222531378269196e-02 -6.601458042860031128e-02 -1.295630633831024170e-01 -6.184260174632072449e-02 3.029715418815612793e-01 -1.603809148073196411e-01 -2.428741939365863800e-02 9.764443337917327881e-02 -8.647327870130538940e-02 1.604778133332729340e-02 -1.815526187419891357e-01 1.051236018538475037e-01 1.971236467361450195e-01 1.196021065115928650e-01 6.396588287316262722e-04 4.733042791485786438e-02 2.869644165039062500e-01 5.038579180836677551e-02 -2.146161347627639771e-01 -3.259343504905700684e-01 -3.757211267948150635e-01 8.858671784400939941e-02 -1.497634798288345337e-01 2.180318683385848999e-01 -1.607351601123809814e-01 -3.429622650146484375e-01 -8.822450786828994751e-02 4.531109705567359924e-02 -2.097481116652488708e-02 -1.733614802360534668e-01 2.481281757354736328e-01 1.950602233409881592e-01
3.332885205745697021e-01 -7.062310725450515747e-02 2.402776777744293213e-01 2.644271850585937500e-01 5.772678926587104797e-02 -1.552986949682235718e-01 -6.113149598240852356e-02 -1.474522352218627930e-01 2.053719907999038696e-01 3.175301104784011841e-02 9.300517290830612183e-02 1.477866470813751221e-01 -2.651812434196472168e-01 2.772535569965839386e-02 -1.343962401151657104e-01 -2.216927409172058105e-01 3.471132218837738037e-01 1.615085303783416748e-01 -9.487774223089218140e-02 -1.439561098814010620e-01 -1.176847070455551147e-01 1.471464037895202637e-01 -1.970598697662353516e-01 1.772318184375762939e-01 -1.318706274032592773e-01 -4.691145941615104675e-02 -3.454601168632507324e-01 1.637367880903184414e-03 4.076030105352401733e-02 3.863577917218208313e-02 7.488519698381423950e-02 -2.482525408267974854e-01
2.892051637172698975e-01 2.056206762790679932e-01 1.346281170845031738e-01 1.094027459621429443e-01 3.974542394280433655e-02 5.433390848338603973e-03 1.334101259708404541e-01 4.216888919472694397e-02 4.761567339301109314e-02 6.922762840986251831e-02 -1.437134146690368652e-01 9.413494914770126343e-02 9.823095053434371948e-02 3.863105177879333496e-02 6.754712760448455811e-02 1.704753488302230835e-01 3.845394775271415710e-02 1.291721314191818237e-01 -2.012314498424530029e-01 -3.060374855995178223e-01 -2.586202919483184814e-01 2.189136147499084473e-01 -2.415117174386978149e-01 1.978639364242553711e-01 9.924347698688507080e-02 2.679105103015899658e-02 -3.061024844646453857e-01 -1.881986707448959351e-01 -4.020361006259918213e-01 -6.749931722879409790e-02 2.560980916023254395e-01 -7.346794009208679199e-02
3.185038566589355469e-01 -6.047666445374488831e-02 1.980750113725662231e-01 1.647992730140686035e-01 1.674987003207206726e-02 1.518698781728744507e-01 -1.418897062540054321e-01 6.391934305429458618e-02 -1.919332146644592285e-01 1.080376505851745605e-01 2.743890741840004921e-03 1.839654296636581421e-01 2.339238375425338745e-01 8.618555963039398193e-02 -1.827036291360855103e-01 -8.628030121326446533e-02 1.319535672664642334e-01 1.339195817708969116e-01 4.835294559597969055e-02 -2.747872173786163330e-01 -1.942561864852905273e-01 1.620941013097763062e-01 -2.008108654990792274e-03 -1.238156631588935852e-01 -2.331649959087371826e-01 -2.267225831747055054e-01 -4.015889465808868408e-01 2.588790357112884521e-01 -6.976057589054107666e-02 -1.389233618974685669e-01 -2.101800441741943359e-01 -2.584262192249298096e-02
2.237101346254348755e-01 5.780918523669242859e-02 1.624330133199691772e-01 1.520194709300994873e-01 2.326422631740570068e-01 1.473982781171798706e-01 1.412959247827529907e-01 -2.777566388249397278e-02 2.368933558464050293e-01 1.857860982418060303e-01 -1.745895892381668091e-01 2.806426286697387695e-01 2.743787318468093872e-02 2.181033045053482056e-01 1.190046891570091248e-01 1.124030444771051407e-02 -4.022476449608802795e-02 -3.924265876412391663e-02 -1.970990300178527832e-01 -1.726988554000854492e-01 -8.307952433824539185e-02 2.338446676731109619e-01 -1.308691352605819702e-01 1.591760218143463135e-01 -8.407257846556603909e-04 2.471496313810348511e-01 -1.583143174648284912e-01 -1.118422672152519226e-01 -3.647973537445068359e-01 -2.056800387799739838e-02 3.550939857959747314e-01 -6.259330362081527710e-02
-6.758051365613937378e-02 -1.856903582811355591e-01 4.629362374544143677e-02 2.462839931249618530e-01 1.848018169403076172e-01 5.575697496533393860e-02 -3.720922768115997314e-02 -4.211390614509582520e-01 -1.531627327203750610e-01 -9.752255678176879883e-02 5.484406650066375732e-02 9.992046654224395752e-02 4.642471671104431152e-02 -1.040254831314086914e-01 -3.047936782240867615e-02 -9.544964879751205444e-02 1.236288994550704956e-01 2.357732951641082764e-01 -5.994787067174911499e-02 -1.570688188076019287e-01 -1.363939419388771057e-02 2.173045575618743896e-01 -1.074223816394805908e-01 1.583280414342880249e-01 -3.676831126213073730e-01 -2.881925553083419800e-03 -4.521924555301666260e-01 1.590418964624404907e-01 -1.954152882099151611e-01 -7.544997334480285645e-02 -6.125061586499214172e-02 -1.319737136363983154e-01
3.505051136016845703e-01 3.081745700910687447e-03 -7.745919376611709595e-02 -2.010896988213062286e-02 -4.715711250901222229e-02 -2.149374186992645264e-01 -1.517012417316436768e-01 -2.285062968730926514e-01 -3.307201201096177101e-03 -1.273752003908157349e-01 -1.372834146022796631e-01 -9.605790674686431885e-02 8.464391529560089111e-02 9.223454445600509644e-02 -2.769328653812408447e-01 -1.806228011846542358e-01 1.290861666202545166e-01 1.603891104459762573e-01 -3.925716876983642578e-01 4.494834691286087036e-02 -8.188559859991073608e-02 1.021722704172134399e-01 -1.591575890779495239e-01 -4.422913491725921631e-02 -1.833086013793945312e-01 -1.393725574016571045e-01 -1.296576708555221558e-01 2.003834992647171021e-01 -4.730606451630592346e-02 1.796445548534393311e-01 4.225371181964874268e-01 -1.085959821939468384e-01
1.114135235548019409e-01 2.824794054031372070e-01 3.603453338146209717e-01 -3.131619468331336975e-02 1.352794915437698364e-01 1.038367375731468201e-01 -1.473224312067031860e-01 -1.650619804859161377e-01 2.998567000031471252e-02 1.011475250124931335e-01 -1.452157050371170044e-01 1.135749593377113342e-01 2.218735963106155396e-01 -1.790339201688766479e-01 4.575038794428110123e-03 -1.427839100360870361e-01 5.701345205307006836e-02 -6.294018775224685669e-02 -6.274604052305221558e-02 2.502247877418994904e-02 1.489069163799285889e-01 7.651480287313461304e-02 7.865827530622482300e-02 -3.209916949272155762e-01 -1.642312556505203247e-01 -1.988795027136802673e-02 -4.656797945499420166e-01 5.391602218151092529e-02 -1.389057785272598267e-01 4.748946428298950195e-02 3.464234471321105957e-01 -1.200326532125473022e-01
1.714014559984207153e-01 1.391093879938125610e-01 2.906876504421234131e-01 2.065038532018661499e-01 1.624421179294586182e-01 -8.061198517680168152e-03 -6.262034177780151367e-02 -1.638166233897209167e-02 1.741894781589508057e-01 -2.900743186473846436e-01 -1.280784159898757935e-01 -1.049262955784797668e-01 -3.089047386310994625e-04 1.327327825129032135e-02 -3.005534037947654724e-02 -2.095395475625991821e-01 -4.667689651250839233e-02 1.167310327291488647e-01 -3.311109542846679688e-01 -9.259252250194549561e-02 -8.111683279275894165e-02 2.699097059667110443e-02 -3.276611566543579102e-01 -2.184546738862991333e-01 -2.895909710787236691e-04 -4.630374535918235779e-02 -2.234786190092563629e-02 3.233190774917602539e-01 -1.684563308954238892e-01 2.414399832487106323e-01 3.186410665512084961e-01 -1.217069178819656372e-01
-3.727060183882713318e-02 -4.816131666302680969e-02 -2.416407689452171326e-02 -9.333869069814682007e-02 2.660412192344665527e-01 1.008658669888973236e-02 -2.440393529832363129e-02 -3.479640930891036987e-02 -1.534937024116516113e-01 -1.508499085903167725e-01 1.214308664202690125e-01 3.556452319025993347e-02 3.093755245208740234e-01 6.022152025252580643e-03 1.087331846356391907e-01 -3.017437160015106201e-01 -5.928153917193412781e-02 -2.653834596276283264e-02 -2.409440279006958008e-01 -1.651624292135238647e-01 -3.549336642026901245e-02 2.820832729339599609e-01 -3.914580643177032471e-01 -1.420795321464538574e-01 -4.267800152301788330e-01 -1.684319525957107544e-01 7.640497293323278427e-03 -9.245885163545608521e-02 -1.472561061382293701e-01 1.790378540754318237e-01 1.594556570053100586e-01 1.061644777655601501e-01
4.658130109310150146e-01 -7.136724889278411865e-02 6.751951575279235840e-02 1.091992110013961792e-01 3.649199753999710083e-02 -5.203421227633953094e-03 -2.047295421361923218e-01 -3.730843961238861084e-01 -8.001852780580520630e-02 2.174279391765594482e-01 -2.428824305534362793e-01 1.489619612693786621e-01 -3.605912625789642334e-02 2.757807970046997070e-01 -2.866313047707080841e-02 -2.636342942714691162e-01 3.299167007207870483e-02 8.996046334505081177e-02 -5.982366949319839478e-02 3.684039786458015442e-02 -1.310443282127380371e-01 -3.718292340636253357e-02 -2.018834948539733887e-01 4.035502672195434570e-02 -2.413332760334014893e-01 -2.143628001213073730e-01 -2.972713410854339600e-01 -2.745502442121505737e-02 1.421775221824645996e-01 -3.454695269465446472e-02 -4.846066702157258987e-03 8.142873644828796387e-02
2.718334496021270752e-01 -4.386703297495841980e-02 8.044276386499404907e-02 -8.866597898304462433e-03 -3.535770252346992493e-02 -1.623343676328659058e-01 1.839680671691894531e-01 -6.380278617143630981e-03 1.421306878328323364e-01 2.886315574869513512e-03 -1.460508555173873901e-01 -1.301588863134384155e-01 3.336732983589172363e-01 -3.007468283176422119e-01 2.123354971408843994e-01 -4.493197053670883179e-02 1.824965327978134155e-01 1.506015509366989136e-01 -5.152428150177001953e-01 -8.595925569534301758e-02 -4.973805975168943405e-03 1.983743309974670410e-01 -1.229026392102241516e-01 -1.714993864297866821e-01 -1.893330961465835571e-01 -1.764184609055519104e-02 -2.073629060760140419e-03 1.137783527374267578e-01 1.361139714717864990e-01 -1.047186478972434998e-01 2.101406222209334373e-03 2.396283298730850220e-01
1.466107666492462158e-01 3.064939193427562714e-02 1.760515123605728149e-01 -1.522239446640014648e-01 3.239347040653228760e-01 -8.849303238093852997e-03 2.499006837606430054e-01 1.203043907880783081e-01 -1.803943365812301636e-01 5.956028401851654053e-02 -4.184355735778808594e-01 9.281941503286361694e-02 2.033337056636810303e-01 -8.234780281782150269e-02 2.695863246917724609e-01 5.968724191188812256e-02 -1.880664378404617310e-01 5.646470934152603149e-02 -4.433551803231239319e-02 5.715417861938476562e-02 -2.258646935224533081e-01 -6.065549701452255249e-02 -3.400135636329650879e-01 -8.457613736391067505e-02 -1.402590125799179077e-01 -1.873960942029953003e-01 -1.933690458536148071e-01 6.350158900022506714e-02 -1.822321861982345581e-01 -1.230548415333032608e-02 2.090181857347488403e-01 -5.289041250944137573e-02
2.407571375370025635e-01 -1.812593936920166016e-01 1.021990329027175903e-01 -8.774869143962860107e-02 1.140884533524513245e-01 1.579529047012329102e-01 1.703001409769058228e-01 2.417896986007690430e-01 1.232500001788139343e-01 -1.215753778815269470e-01 -1.313184499740600586e-01 -1.191648170351982117e-01 4.962924867868423462e-02 -1.841133385896682739e-01 -3.977750241756439209e-02 -6.448299437761306763e-02 -3.273237869143486023e-02 -3.487237915396690369e-02 -4.000019431114196777e-01 -1.996924579143524170e-01 1.113155558705329895e-01 -6.166475266218185425e-02 -7.520801573991775513e-02 5.494689196348190308e-02 -3.011935651302337646e-01 -3.344573974609375000e-01 -2.244847565889358521e-01 1.680120825767517090e-01 6.191170588135719299e-02 1.790608614683151245e-01 3.407596349716186523e-01 4.290467128157615662e-02
5.059927329421043396e-02 1.709905266761779785e-02 1.537160575389862061e-01 -4.562522470951080322e-02 2.573421597480773926e-01 1.858309805393218994e-01 -5.174675956368446350e-03 2.704572677612304688e-01 1.441933214664459229e-01 -4.505402594804763794e-02 -2.737707793712615967e-01 -1.977656185626983643e-01 1.157010048627853394e-01 -3.243951499462127686e-02 -2.410437464714050293e-01 1.317101418972015381e-01 1.079636588692665100e-01 1.064494177699089050e-01 -5.204545706510543823e-02 -9.323558956384658813e-02 -1.615312844514846802e-01 2.055261582136154175e-01 -4.263504967093467712e-02 1.543547809123992920e-01 -5.221915841102600098e-01 -1.104287281632423401e-01 -3.043985962867736816e-01 6.408838927745819092e-02 4.688092321157455444e-02 6.248749047517776489e-02 -1.392400413751602173e-01 -1.877033114433288574e-01
9.257555007934570312e-02 -7.217462360858917236e-02 2.581872344017028809e-01 -3.285712376236915588e-02 1.813721507787704468e-01 3.061279356479644775e-01 -3.754964843392372131e-02 3.160657584667205811e-01 -3.531662747263908386e-02 -9.049382992088794708e-03 -3.389824926853179932e-01 3.607515245676040649e-02 -2.339853793382644653e-01 -1.108654886484146118e-01 -1.095325797796249390e-01 3.016277682036161423e-03 6.184404715895652771e-02 1.330220103263854980e-01 -3.587307333946228027e-01 1.242996007204055786e-01 -1.501664668321609497e-01 1.845251470804214478e-01 6.886920332908630371e-02 6.610187143087387085e-02 -2.987378835678100586e-01 4.461371526122093201e-02 -3.304615914821624756e-01 1.929802894592285156e-01 -5.019029602408409119e-02 1.063569560647010803e-01 1.043780744075775146e-01 -1.414299849420785904e-02
1.479365825653076172e-01 -1.784615218639373779e-01 3.479484617710113525e-01 -1.037838160991668701e-01 1.914159506559371948e-01 -2.922672778367996216e-02 -8.507609367370605469e-02 7.711087912321090698e-02 3.529939949512481689e-01 -9.262979030609130859e-02 1.572676002979278564e-02 1.801520437002182007e-01 7.715637981891632080e-02 -6.534793972969055176e-02 3.389879465103149414e-01 -2.368453517556190491e-02 2.268108576536178589e-01 -2.100238017737865448e-02 -2.720487117767333984e-01 -1.442505419254302979e-01 -2.099964022636413574e-01 9.561225771903991699e-02 -3.772653937339782715e-01 1.869094520807266235e-01 -1.465713530778884888e-01 -1.632039844989776611e-01 -7.487849146127700806e-02 5.001193657517433167e-02 5.925201997160911560e-02 -1.024098768830299377e-01 5.684591457247734070e-02 -1.466288566589355469e-01
1.196647137403488159e-01 -3.594284355640411377e-01 2.026421278715133667e-01 1.580747067928314209e-01 2.390447407960891724e-01 3.161989450454711914e-01 -9.407876990735530853e-03 -2.283330447971820831e-02 -1.316146552562713623e-02 3.452822566032409668e-02 -3.353097736835479736e-01 9.076345711946487427e-02 -7.907754182815551758e-02 -2.751578688621520996e-01 9.786444902420043945e-02 -2.430914938449859619e-01 1.653874814510345459e-01 -6.485646218061447144e-02 -1.714981347322463989e-01 -1.510494202375411987e-01 -8.834291249513626099e-02 1.598332822322845459e-01 -1.176624186336994171e-02 1.865857243537902832e-01 -2.792227864265441895e-01 -1.804989203810691833e-02 4.984831903129816055e-03 1.911046952009201050e-01 -1.013334142044186592e-03 -4.146397486329078674e-02 2.999900281429290771e-01 -3.730964660644531250e-02
1.322826296091079712e-01 1.222309190779924393e-03 8.694531023502349854e-02 3.507882729172706604e-02 2.334988117218017578e-01 2.895958125591278076e-01 2.560383081436157227e-01 2.018875479698181152e-01 2.799695171415805817e-02 1.910463534295558929e-02 -1.561432778835296631e-01 -2.318270355463027954e-01 1.450951993465423584e-01 -2.882736735045909882e-03 -1.312637776136398315e-01 4.118753969669342041e-02 1.720179058611392975e-02 4.289441928267478943e-02 -1.219833120703697205e-01 -2.446793615818023682e-01 -7.014427334070205688e-02 2.123276889324188232e-02 -2.823847753461450338e-04 2.532926499843597412e-01 -2.972990870475769043e-01 -2.871041595935821533e-01 -2.879650592803955078e-01 2.373906821012496948e-01 1.871965825557708740e-01 1.847029179334640503e-01 2.866685390472412109e-01 4.364546015858650208e-02
1.512433290481567383e-01 5.560065619647502899e-03 3.610829636454582214e-02 -2.829703269526362419e-03 3.035324513912200928e-01 6.980378925800323486e-02 -1.880779862403869629e-01 -2.464449405670166016e-01 2.779634296894073486e-01 1.804760247468948364e-01 6.258975714445114136e-02 1.952132433652877808e-01 4.500716626644134521e-01 -7.268908619880676270e-02 1.055378094315528870e-01 -5.389291793107986450e-03 2.057260088622570038e-02 2.754807174205780029e-01 -2.661295235157012939e-01 -3.221901655197143555e-01 -5.890554189682006836e-02 1.197057962417602539e-01 -2.007384151220321655e-01 -1.727992296218872070e-01 8.588667027652263641e-03 -6.830767542123794556e-02 -6.362780928611755371e-02 -6.189331784844398499e-02 -2.073842883110046387e-01 7.971671223640441895e-02 2.129462081938982010e-03 -1.044413968920707703e-01
2.063539028167724609e-01 3.672089055180549622e-02 1.251050382852554321e-01 7.766506820917129517e-02 1.155229583382606506e-01 -4.781379550695419312e-02 -1.208148300647735596e-01 -3.759882226586341858e-02 1.827665120363235474e-01 2.614963054656982422e-01 4.955749213695526123e-02 5.038142800331115723e-01 9.837314486503601074e-02 1.761665567755699158e-02 2.180552780628204346e-01 1.450460683554410934e-02 1.446017473936080933e-01 -3.596318885684013367e-02 -3.253000676631927490e-01 -1.047334074974060059e-01 6.509089469909667969e-02 -1.063027158379554749e-01 -1.722065955400466919e-01 2.907353043556213379e-01 -1.870758384466171265e-01 1.214496511965990067e-02 -1.967312097549438477e-01 5.567806586623191833e-02 -1.495440751314163208e-01 1.599939018487930298e-01 2.332169264554977417e-01 -1.972791403532028198e-01
7.086419314146041870e-02 -1.208863854408264160e-01 1.757694482803344727e-01 -4.620529711246490479e-02 2.037125676870346069e-01 4.032727777957916260e-01 1.856255717575550079e-02 1.152297928929328918e-01 1.356379389762878418e-01 9.976263344287872314e-02 -3.484914898872375488e-01 5.271024629473686218e-02 -1.376447826623916626e-01 -1.159258931875228882e-01 -1.111539155244827271e-01 2.649675309658050537e-02 2.077437192201614380e-01 1.579033881425857544e-01 -2.330910116434097290e-01 1.028703376650810242e-01 -1.386017948389053345e-01 3.163464069366455078e-01 2.090334519743919373e-02 -1.511289626359939575e-01 -2.485128045082092285e-01 7.002472877502441406e-02 -1.980516910552978516e-01 2.219413220882415771e-01 7.457698881626129150e-02 2.932993173599243164e-01 9.504938125610351562e-02 1.534031890332698822e-02
1.720367223024368286e-01 -6.203511357307434082e-02 7.442709058523178101e-02 -3.201621770858764648e-02 2.630114555358886719e-01 -1.509689688682556152e-01 -3.628234565258026123e-02 -2.202712148427963257e-01 1.607420146465301514e-01 2.530848383903503418e-01 -9.363222122192382812e-02 1.858136206865310669e-01 3.859179913997650146e-01 -9.743138402700424194e-02 -1.381026357412338257e-01 -1.464821398258209229e-01 2.264511883258819580e-01 1.253075152635574341e-02 -1.344437152147293091e-01 -3.631742894649505615e-01 2.503401041030883789e-01 2.238179743289947510e-01 -1.528193652629852295e-01 -8.583979681134223938e-03 -1.489906162023544312e-01 1.775691956281661987e-01 5.247614532709121704e-02 1.274029165506362915e-01 -2.539801970124244690e-02 -2.114443033933639526e-01 1.462305933237075806e-01 9.485997259616851807e-02
2.128618955612182617e-01 4.341094940900802612e-02 8.954221010208129883e-02 -8.308030664920806885e-02 1.419443637132644653e-01 2.339807003736495972e-01 1.958289891481399536e-01 1.323380321264266968e-01 -2.730972878634929657e-02 -3.557721525430679321e-02 -3.018762767314910889e-01 -2.394085377454757690e-01 1.127486377954483032e-01 -1.127861812710762024e-01 2.316313683986663818e-01 5.421515554189682007e-02 -1.291558593511581421e-01 -1.204764470458030701e-01 -1.365709304809570312e-01 -3.343521356582641602e-01 -7.132530957460403442e-02 -9.738340228796005249e-02 -6.566990911960601807e-02 1.288550049066543579e-01 -2.752973735332489014e-01 -2.513684034347534180e-01 -3.320570588111877441e-01 -4.991919922758825123e-06 -5.991586670279502869e-02 1.451825648546218872e-01 2.337829321622848511e-01 2.212694287300109863e-01
3.040724098682403564e-01 1.682550013065338135e-01 3.137336969375610352e-01 1.115432307124137878e-01 8.728177100419998169e-02 -1.131150946021080017e-01 -1.696682274341583252e-01 -3.706824481487274170e-01 -2.245760858058929443e-01 1.706838458776473999e-01 -1.612757295370101929e-01 -8.225759863853454590e-02 1.391268372535705566e-01 -4.854265600442886353e-02 -6.154354661703109741e-02 1.277659684419631958e-01 4.235357791185379028e-02 9.373418986797332764e-02 -1.582162827253341675e-01 1.282448023557662964e-01 -1.035051513463258743e-02 3.440546691417694092e-01 -2.034197151660919189e-01 7.036668807268142700e-02 -1.660347729921340942e-01 -7.861684262752532959e-02 -2.917511761188507080e-01 1.311125308275222778e-01 -5.985432118177413940e-02 -8.812984824180603027e-02 1.618777662515640259e-01 1.926223337650299072e-01
4.304472506046295166e-01 1.651805937290191650e-01 1.234513595700263977e-01 -4.534059390425682068e-02 -1.168337538838386536e-01 -1.483990103006362915e-01 7.245340943336486816e-02 -3.111658096313476562e-01 2.069485932588577271e-01 -1.192543059587478638e-01 -9.117297083139419556e-02 -8.817103505134582520e-02 4.992236942052841187e-02 6.804662197828292847e-02 7.499976456165313721e-02 -2.882437705993652344e-01 5.083923414349555969e-02 4.057541787624359131e-01 -1.173257827758789062e-01 -3.560917451977729797e-02 -1.054100990295410156e-01 7.980155944824218750e-02 -2.212187349796295166e-01 -1.255620121955871582e-01 -1.478156298398971558e-01 -1.195296645164489746e-02 -1.984340846538543701e-01 1.499993801116943359e-01 1.150732487440109253e-01 1.678338199853897095e-01 2.598316371440887451e-01 7.869011908769607544e-02
1.563143134117126465e-01 2.122552394866943359e-01 2.430626899003982544e-01 -8.292394876480102539e-02 1.785801649093627930e-01 2.495681867003440857e-02 1.599418967962265015e-01 -1.314093079417943954e-02 4.130125790834426880e-02 3.123866207897663116e-02 -2.031838893890380859e-02 -7.358578033745288849e-03 -8.399450033903121948e-02 1.096778362989425659e-01 1.952114552259445190e-01 -1.052252128720283508e-01 4.733439907431602478e-02 3.888007998466491699e-01 -2.790278494358062744e-01 -1.863733679056167603e-01 -7.074466906487941742e-03 -8.507893979549407959e-02 -2.125648558139801025e-01 3.923887759447097778e-02 -3.751704692840576172e-01 2.910601720213890076e-02 -2.840867936611175537e-01 -1.729672700166702271e-01 2.635599374771118164e-01 9.872027486562728882e-02 2.302854657173156738e-01 1.743645668029785156e-01
1.425321996212005615e-01 6.140111479908227921e-03 -6.864190101623535156e-02 -4.782218858599662781e-02 -2.974828332662582397e-02 -5.597243830561637878e-02 -1.068901270627975464e-03 -1.671068221330642700e-01 -1.195202842354774475e-01 1.015460342168807983e-01 -2.594701647758483887e-01 -4.981277137994766235e-02 2.101904153823852539e-01 9.457805007696151733e-02 2.142478376626968384e-01 1.239042058587074280e-01 1.461970210075378418e-01 -7.177520892582833767e-04 -4.121541976928710938e-01 -1.554698348045349121e-01 -3.690046668052673340e-01 1.402879506349563599e-01 -3.055585622787475586e-01 6.006595119833946228e-02 -1.513246446847915649e-01 1.859145015478134155e-01 -2.053796052932739258e-01 5.926828458905220032e-02 -3.638664186000823975e-01 -1.396931558847427368e-01 -6.085483357310295105e-02 7.009963691234588623e-02
-4.435574263334274292e-02 9.451267123222351074e-02 -1.768428683280944824e-01 3.654460655525326729e-03 3.150344192981719971e-01 2.543851733207702637e-01 1.028768420219421387e-01 -1.548165678977966309e-01 2.730576992034912109e-01 -2.124326862394809723e-02 -9.417428821325302124e-02 -1.017819494009017944e-01 -2.108726203441619873e-01 3.505497798323631287e-02 1.251256167888641357e-01 1.842768117785453796e-02 4.298157244920730591e-02 2.362183034420013428e-01 -3.009273409843444824e-01 -3.237966001033782959e-01 -1.116029098629951477e-01 3.820392116904258728e-02 -2.820852696895599365e-01 -2.595271542668342590e-02 -5.048212409019470215e-02 -6.365124881267547607e-02 -2.255727201700210571e-01 1.123000285588204861e-03 2.641083300113677979e-01 -1.664352864027023315e-01 2.521154880523681641e-01 1.940664947032928467e-01
-1.261878609657287598e-01 -1.957782506942749023e-01 1.043289080262184143e-01 -1.230621039867401123e-01 -1.524689327925443649e-02 1.922695040702819824e-01 -1.276683211326599121e-01 -1.637583971023559570e-01 5.618380382657051086e-02 6.821063160896301270e-02 -2.124958038330078125e-01 7.419681549072265625e-02 -3.037256561219692230e-02 1.190882548689842224e-01 -3.694810867309570312e-01 8.525745943188667297e-03 9.328255802392959595e-02 1.943377777934074402e-02 -3.040266036987304688e-01 -8.333803713321685791e-02 -1.773925423622131348e-01 -6.510996073484420776e-02 -1.792261600494384766e-01 7.098380476236343384e-02 -1.567699313163757324e-01 -3.253839612007141113e-01 -4.453737437725067139e-01 2.213655412197113037e-01 2.139587849378585815e-01 6.978938728570938110e-02 1.173283234238624573e-01 -7.542335242033004761e-02
3.978092074394226074e-01 1.420582644641399384e-02 -2.201676368713378906e-02 1.102062985301017761e-01 -6.157761439681053162e-02 -1.683736592531204224e-01 -1.254300922155380249e-01 -2.827436625957489014e-01 7.496278733015060425e-02 2.123476862907409668e-01 -1.367857307195663452e-01 -3.051011450588703156e-02 1.031708270311355591e-01 6.414626538753509521e-02 -7.305449992418289185e-02 -2.824052274227142334e-01 5.684257671236991882e-02 -5.312003195285797119e-02 -2.962867319583892822e-01 -2.516204677522182465e-02 -1.947998702526092529e-01 8.993604779243469238e-02 3.845272213220596313e-02 6.119298189878463745e-02 -5.644797533750534058e-02 -3.055839538574218750e-01 -1.710749715566635132e-01 3.385471701622009277e-01 1.518559902906417847e-01 -1.584870517253875732e-01 3.103230297565460205e-01 1.545745413750410080e-02
3.660683929920196533e-01 3.189459443092346191e-02 1.790253072977066040e-01 -3.070775186643004417e-03 1.433390229940414429e-01 2.102076858282089233e-01 -3.632320463657379150e-01 -2.368480339646339417e-02 5.169347673654556274e-02 -9.705905616283416748e-02 -2.428680956363677979e-01 1.486370246857404709e-02 -8.069539070129394531e-02 2.264484390616416931e-02 -2.605927363038063049e-02 -9.155974537134170532e-02 -2.484445273876190186e-01 -3.785506263375282288e-02 -4.956101477146148682e-01 -3.252822458744049072e-01 1.268629282712936401e-01 -5.542038008570671082e-02 -2.288360297679901123e-01 -4.975654929876327515e-02 -1.551022678613662720e-01 -7.101343572139739990e-02 -4.610019549727439880e-02 3.464636951684951782e-02 7.206747680902481079e-02 1.501127425581216812e-02 1.434833705425262451e-01 -3.557105734944343567e-02
1.002135276794433594e-01 2.479143254458904266e-02 3.791163861751556396e-01 -2.193554043769836426e-01 1.765832155942916870e-01 1.401324719190597534e-01 2.613851800560951233e-02 -1.219004169106483459e-01 -1.551043689250946045e-01 1.610700339078903198e-01 -7.612130790948867798e-02 -2.451936602592468262e-01 -1.055951602756977081e-02 8.513533324003219604e-02 1.217381432652473450e-01 -1.081455647945404053e-01 7.762438803911209106e-02 1.518037766218185425e-01 -1.439585834741592407e-01 -3.643004000186920166e-01 1.313121020793914795e-01 4.604147672653198242e-01 -1.535828858613967896e-01 1.374667882919311523e-02 -1.219374164938926697e-01 -2.185124903917312622e-01 -6.194151565432548523e-02 5.910396575927734375e-02 -1.189815923571586609e-01 1.152039915323257446e-01 2.072977870702743530e-01 -7.407530397176742554e-02
-3.627452999353408813e-02 1.546218246221542358e-01 1.061776727437973022e-01 1.702267862856388092e-02 9.827284514904022217e-02 2.550739347934722900e-01 1.724757105112075806e-01 -2.158228009939193726e-01 2.651540935039520264e-01 2.547930181026458740e-01 -2.900377810001373291e-01 3.414710164070129395e-01 9.300273656845092773e-02 1.777310520410537720e-01 1.733051389455795288e-01 -7.071112748235464096e-03 1.086043938994407654e-01 1.642916649580001831e-01 -1.922257393598556519e-01 3.102350421249866486e-02 2.110521309077739716e-02 2.260093986988067627e-01 -1.705419272184371948e-01 2.280225604772567749e-01 3.287971252575516701e-03 2.655320465564727783e-01 -1.834426373243331909e-01 1.484509110450744629e-01 -1.427664756774902344e-01 1.521105505526065826e-02 8.408750593662261963e-02 2.066313624382019043e-01
2.580870091915130615e-01 1.045251488685607910e-01 1.019164472818374634e-01 2.422599680721759796e-02 9.955212473869323730e-03 8.629066869616508484e-03 -7.742657512426376343e-02 1.075569614768028259e-01 1.415295153856277466e-01 9.647564962506294250e-03 -1.831587702035903931e-01 4.063519835472106934e-01 -5.291156470775604248e-02 1.113289296627044678e-01 -1.063045021146535873e-02 -1.013291776180267334e-01 -1.619702763855457306e-02 1.082901507616043091e-01 -1.899991482496261597e-01 -9.740690141916275024e-02 2.624239027500152588e-02 3.122054040431976318e-01 -3.507421612739562988e-01 1.451761424541473389e-01 -2.444712370634078979e-01 1.283853352069854736e-01 -1.093995496630668640e-01 -1.038550361990928650e-01 2.297985851764678955e-01 1.488750576972961426e-01 3.246216475963592529e-01 -2.649532854557037354e-01
9.490277618169784546e-02 3.640534281730651855e-01 2.716816663742065430e-01 -1.660640686750411987e-01 1.806845515966415405e-01 1.453510820865631104e-01 -3.055938286706805229e-03 -1.351789981126785278e-01 3.018973171710968018e-01 2.237648069858551025e-01 1.094837635755538940e-01 1.564299762248992920e-01 -2.784790657460689545e-02 1.257290244102478027e-01 -1.002037003636360168e-01 -2.161184251308441162e-01 -1.941583752632141113e-01 9.975732862949371338e-02 -1.958178728818893433e-01 -8.440399914979934692e-02 -1.407789587974548340e-01 -1.401662677526473999e-01 -1.931929588317871094e-01 -2.624245174229145050e-02 -2.028341442346572876e-01 -1.662773452699184418e-02 -3.370344936847686768e-01 7.198952138423919678e-02 2.063443660736083984e-01 -7.693426683545112610e-03 2.213717550039291382e-01 1.076208949089050293e-01
2.758021056652069092e-01 4.155953973531723022e-02 2.468344718217849731e-01 6.034346297383308411e-02 8.520515263080596924e-02 1.249522045254707336e-01 1.797592043876647949e-01 1.601859033107757568e-01 9.803254902362823486e-02 1.051489338278770447e-01 -2.910222411155700684e-01 -1.986478865146636963e-01 1.448929309844970703e-01 -5.651081725955009460e-02 1.201231703162193298e-01 -1.621929854154586792e-01 1.090955454856157303e-02 5.104280263185501099e-02 -3.243389129638671875e-01 -4.541008174419403076e-01 -1.649646759033203125e-01 -2.068427950143814087e-02 -1.960842162370681763e-01 -3.077089190483093262e-01 1.166062429547309875e-01 1.613797433674335480e-02 -1.013144180178642273e-01 2.101426422595977783e-01 -6.788936257362365723e-02 8.327180147171020508e-02 -8.550815284252166748e-02 7.075897604227066040e-02
1.348618119955062866e-01 5.061033368110656738e-02 2.798048257827758789e-01 6.162151694297790527e-02 1.359442174434661865e-01 -2.770629227161407471e-01 -2.483137249946594238e-01 -1.522751897573471069e-01 7.938974350690841675e-02 -1.742352694272994995e-01 -1.445426698774099350e-02 -1.011965200304985046e-01 4.028338491916656494e-01 1.587646664120256901e-03 3.776945918798446655e-02 1.988140344619750977e-01 7.443299144506454468e-02 2.418406456708908081e-01 -2.460355907678604126e-01 -9.426102042198181152e-03 -8.989873342216014862e-03 8.816651999950408936e-03 3.605035319924354553e-02 9.912407398223876953e-02 -6.469403952360153198e-02 -1.343466639518737793e-01 -3.311480879783630371e-01 2.400446981191635132e-01 8.978223800659179688e-02 -1.044507175683975220e-01 2.458585500717163086e-01 2.487251758575439453e-01
2.175744622945785522e-01 -3.252094984054565430e-02 1.185721717774868011e-02 7.383039593696594238e-02 1.554506421089172363e-01 9.679173678159713745e-02 -2.759541869163513184e-01 4.637741670012474060e-02 1.127479299902915955e-01 1.555807143449783325e-01 -9.945396333932876587e-02 4.920800402760505676e-02 2.742162942886352539e-01 1.712541580200195312e-01 -4.372319951653480530e-02 1.974845826625823975e-01 3.883128762245178223e-01 -2.745204865932464600e-01 -2.501901388168334961e-01 -1.391746997833251953e-01 1.124510820955038071e-02 3.143254518508911133e-01 -2.778621912002563477e-01 -2.649741061031818390e-02 -2.679449617862701416e-01 -1.862429529428482056e-01 -1.654269844293594360e-01 -3.242788836359977722e-02 -6.318119913339614868e-02 -1.029620468616485596e-01 -3.731384500861167908e-02 -6.065485998988151550e-02
1.422933787107467651e-01 1.924076080322265625e-01 2.558797597885131836e-01 1.071584299206733704e-01 2.136814445257186890e-01 -1.272964477539062500e-01 -2.112186700105667114e-01 -8.752137422561645508e-02 5.409080535173416138e-02 -2.925292849540710449e-01 -1.603799872100353241e-03 -2.154369354248046875e-01 4.271619915962219238e-01 -6.547325104475021362e-02 2.200614809989929199e-01 5.734826624393463135e-02 1.760767996311187744e-01 2.389547377824783325e-01 -2.064442783594131470e-01 -1.278322786092758179e-01 -4.554408416152000427e-02 7.383285462856292725e-02 2.179360203444957733e-02 -5.942670628428459167e-02 -3.442744538187980652e-02 -2.114703506231307983e-02 -3.309275805950164795e-01 2.827191352844238281e-01 5.256370827555656433e-02 8.629105985164642334e-02 2.779253199696540833e-02 -1.326663643121719360e-01
1.662229895591735840e-01 1.012712046504020691e-01 -1.134154275059700012e-01 -6.659559905529022217e-02 -2.466260269284248352e-02 -1.422559022903442383e-01 -1.800911873579025269e-01 -1.279764771461486816e-01 -3.680509701371192932e-02 1.109810546040534973e-01 -3.414140641689300537e-01 -1.294564902782440186e-01 1.256148219108581543e-01 4.526886343955993652e-02 9.479460865259170532e-02 2.197854220867156982e-01 1.732270121574401855e-01 -9.249428659677505493e-02 -2.265480458736419678e-01 -1.081952899694442749e-01 -3.173036873340606689e-01 2.531900405883789062e-01 -1.852325648069381714e-01 8.371195942163467407e-02 -2.316150814294815063e-01 2.114015668630599976e-01 -3.004856705665588379e-01 1.807489097118377686e-01 -2.664297819137573242e-01 -2.031048536300659180e-01 1.084058582782745361e-01 -7.826827466487884521e-03
-1.070732832886278629e-03 -2.102004736661911011e-01 9.675632417201995850e-02 2.031371183693408966e-02 1.930955648422241211e-01 2.453953623771667480e-01 -2.249113470315933228e-01 -1.723717153072357178e-02 -7.357487827539443970e-02 5.924563854932785034e-02 7.828470319509506226e-02 1.737376302480697632e-01 2.574247419834136963e-01 1.308041363954544067e-01 2.176026813685894012e-02 4.755237326025962830e-02 1.648846864700317383e-01 -5.325483530759811401e-02 2.020977810025215149e-02 -3.062242567539215088e-01 -9.096741676330566406e-02 3.107658624649047852e-01 -1.804306656122207642e-01 -1.845718324184417725e-01 -3.720220625400543213e-01 -4.228803515434265137e-02 -1.827193647623062134e-01 2.950612306594848633e-01 -1.020807623863220215e-01 -2.656431496143341064e-01 -2.291670627892017365e-02 1.687585860490798950e-01
8.127760142087936401e-02 9.450694918632507324e-02 1.742615923285484314e-02 1.443231711164116859e-03 3.363900780677795410e-01 2.059745974838733673e-02 -8.270850777626037598e-02 1.179276034235954285e-01 7.119471579790115356e-02 1.327032595872879028e-01 -1.156401485204696655e-01 2.370229661464691162e-01 5.550176501274108887e-01 -1.120825707912445068e-01 2.261329442262649536e-02 9.677981957793235779e-03 1.305068284273147583e-01 2.642123103141784668e-01 -1.615761816501617432e-01 -2.528780102729797363e-01 -6.502094864845275879e-02 2.663947343826293945e-01 -1.207704693078994751e-01 -7.863278687000274658e-02 -2.722976803779602051e-01 -9.670858830213546753e-02 -3.053135052323341370e-02 1.242750212550163269e-01 -1.859610378742218018e-01 -5.464921239763498306e-03 -9.217341244220733643e-02 -1.433309763669967651e-01
2.122028321027755737e-01 -3.082385957241058350e-01 -1.090462785214185715e-02 -1.313166767358779907e-01 1.269288361072540283e-01 4.356994479894638062e-02 -9.511540085077285767e-02 -1.766248196363449097e-01 -4.241495858877897263e-03 2.626340091228485107e-02 -1.048433780670166016e-01 -1.172944307327270508e-01 2.962377071380615234e-01 -9.173005819320678711e-03 -6.301525235176086426e-02 2.752210758626461029e-02 -2.451909938827157021e-03 9.314823895692825317e-02 -1.703927516937255859e-01 -2.149431407451629639e-01 -4.813489504158496857e-03 8.639476448297500610e-02 -8.951261639595031738e-02 -2.061407864093780518e-01 -1.849525868892669678e-01 -1.596012115478515625e-01 -4.993577599525451660e-01 2.965615876019001007e-02 -2.130094170570373535e-01 -2.531931698322296143e-01 -9.670317173004150391e-03 -3.239054083824157715e-01
2.839270234107971191e-01 1.386702060699462891e-01 1.392907090485095978e-02 2.903126925230026245e-02 4.112861584872007370e-03 -2.226914279162883759e-02 -1.114273909479379654e-02 -2.352754585444927216e-02 3.484122753143310547e-01 1.405943650752305984e-02 -4.274754598736763000e-02 5.513723939657211304e-02 3.735914826393127441e-01 1.349813044071197510e-01 2.946675941348075867e-02 -3.625590503215789795e-01 8.621715009212493896e-02 1.691267080605030060e-02 -6.159016117453575134e-02 1.719546467065811157e-01 -7.491450011730194092e-02 1.213590577244758606e-01 -4.658873751759529114e-02 -3.098351955413818359e-01 -1.618069559335708618e-01 4.773495253175497055e-03 -4.306337535381317139e-01 4.406597837805747986e-02 1.896059513092041016e-01 -3.300760313868522644e-02 1.087770685553550720e-01 2.435384690761566162e-01
-1.161262486129999161e-02 -1.687563396990299225e-02 2.198351174592971802e-01 1.061207950115203857e-01 2.539878785610198975e-01 -8.878913521766662598e-02 -2.734763026237487793e-01 -3.089672327041625977e-01 2.861759066581726074e-01 3.373286128044128418e-02 7.358921319246292114e-02 -1.572210639715194702e-01 1.240743845701217651e-01 -1.885857731103897095e-01 -1.458110809326171875e-01 6.528375297784805298e-02 -2.319166362285614014e-01 6.986064463853836060e-02 -1.900313496589660645e-01 7.142386864870786667e-03 -2.449271380901336670e-01 2.507149577140808105e-01 -1.873996555805206299e-01 -1.165508758276700974e-02 -3.942990899085998535e-01 7.241835445165634155e-02 -2.112839967012405396e-01 -3.694208338856697083e-02 -1.337311323732137680e-02 -1.981036812067031860e-01 -6.855921447277069092e-02 6.261724233627319336e-02
1.148440763354301453e-01 9.506804496049880981e-02 -7.612488698214292526e-03 -1.046881750226020813e-01 4.561682417988777161e-02 -6.663519144058227539e-02 -8.149456977844238281e-02 -5.272358283400535583e-02 1.729203201830387115e-02 -8.620306104421615601e-02 2.026762962341308594e-01 -7.991988956928253174e-02 2.421836704015731812e-01 2.115346640348434448e-01 -6.100169382989406586e-03 5.783560499548912048e-02 -4.386458545923233032e-03 1.728907972574234009e-01 -1.536474376916885376e-01 -1.600103229284286499e-01 -1.862290352582931519e-01 2.074411213397979736e-01 -1.865798234939575195e-01 7.285236567258834839e-02 -5.147212743759155273e-01 1.902982294559478760e-01 -1.225662454962730408e-01 5.646239034831523895e-03 -1.504417508840560913e-01 -2.549330592155456543e-01 2.882776260375976562e-01 3.239583075046539307e-01
1.627359241247177124e-01 1.396288275718688965e-01 5.718776211142539978e-02 1.764833368360996246e-02 -1.653873920440673828e-01 7.647366076707839966e-02 -1.376177929341793060e-02 3.061850368976593018e-01 3.551532328128814697e-02 -2.158508002758026123e-01 -1.266611814498901367e-01 -3.991712629795074463e-02 -1.032196581363677979e-01 -1.078359112143516541e-01 4.928150027990341187e-02 -2.671632468700408936e-01 2.214251458644866943e-01 2.855593264102935791e-01 -2.203095853328704834e-01 -7.523377239704132080e-02 -1.473020464181900024e-01 1.784048974514007568e-02 -1.011074408888816833e-01 2.086313515901565552e-01 -3.320907354354858398e-01 -1.258510798215866089e-01 -2.963404655456542969e-01 2.399796545505523682e-01 2.637262642383575439e-01 9.053027629852294922e-02 2.105827629566192627e-01 8.696651458740234375e-02
1.369247138500213623e-01 8.274934254586696625e-03 3.137195706367492676e-01 -3.056461922824382782e-02 3.401603102684020996e-01 1.985519975423812866e-01 -1.347780823707580566e-01 -2.700667381286621094e-01 -3.628752753138542175e-02 1.816466264426708221e-02 5.698182061314582825e-02 2.514372169971466064e-01 2.394413203001022339e-02 -9.101136028766632080e-02 -8.261159807443618774e-02 -7.526239007711410522e-02 2.486576884984970093e-01 1.494121700525283813e-01 1.498101800680160522e-01 7.510039955377578735e-02 -4.302866756916046143e-02 1.303187906742095947e-01 -1.748145371675491333e-01 -1.912787705659866333e-01 -7.830201834440231323e-02 -7.676969468593597412e-02 -3.053560554981231689e-01 2.110561281442642212e-01 -1.165752857923507690e-01 -1.946034878492355347e-01 3.382273614406585693e-01 -1.795722991228103638e-01
1.892756670713424683e-01 -1.846253275871276855e-01 1.000969558954238892e-01 2.483589351177215576e-01 -2.683952264487743378e-02 2.855367362499237061e-01 1.142809465527534485e-01 -3.713646903634071350e-02 -2.406298220157623291e-01 2.353853173553943634e-02 -5.232470855116844177e-02 -1.885771602392196655e-01 3.025446832180023193e-01 -1.197400689125061035e-02 3.949528187513351440e-02 1.419958472251892090e-01 5.151383951306343079e-02 2.178125977516174316e-01 -1.177963614463806152e-01 -8.755102008581161499e-02 -2.296829074621200562e-01 -6.260866671800613403e-02 -2.689506113529205322e-01 1.406792253255844116e-01 -2.693336606025695801e-01 -8.928030729293823242e-02 -2.254459857940673828e-01 1.742995828390121460e-01 -1.986280828714370728e-01 -3.209179043769836426e-01 1.603870093822479248e-01 3.493937849998474121e-02
1.900255680084228516e-01 -5.402981117367744446e-02 2.131181955337524414e-01 6.215118244290351868e-02 3.315157592296600342e-01 -1.683401316404342651e-01 -6.465439498424530029e-02 -3.205285593867301941e-02 3.986548185348510742e-01 -8.706488460302352905e-02 -1.388204693794250488e-01 -7.803498767316341400e-03 2.560938894748687744e-01 -1.252914518117904663e-01 1.724222004413604736e-01 1.299303919076919556e-01 -1.575331240892410278e-01 -1.789367645978927612e-01 -2.945161461830139160e-01 -1.357847601175308228e-01 -2.117976546287536621e-01 1.991212815046310425e-01 1.631096750497817993e-01 -1.616793274879455566e-01 -9.769162535667419434e-02 -9.685245156288146973e-02 -1.361067593097686768e-01 1.141490712761878967e-01 -1.282062530517578125e-01 1.572964042425155640e-01 1.806428283452987671e-01 -1.759381890296936035e-01
6.918779760599136353e-02 1.026229113340377808e-01 8.297482877969741821e-02 9.845324605703353882e-02 2.164637595415115356e-01 4.154585674405097961e-02 -4.365228861570358276e-02 -7.893343456089496613e-03 2.886553406715393066e-01 2.550145238637924194e-02 5.250978842377662659e-02 -5.150324106216430664e-02 3.215598117094486952e-04 -8.568840101361274719e-03 -1.628004014492034912e-01 -2.268470078706741333e-01 -6.647729128599166870e-02 1.757093369960784912e-01 -1.159327775239944458e-01 -1.607859134674072266e-01 4.215164110064506531e-02 -1.089517921209335327e-01 -1.210469231009483337e-01 -2.272307686507701874e-02 -3.428164422512054443e-01 -4.047533124685287476e-02 -2.471496909856796265e-01 2.167920172214508057e-01 3.923341333866119385e-01 3.702257946133613586e-02 4.943115711212158203e-01 1.408859491348266602e-01
2.363619208335876465e-01 -1.521242856979370117e-01 -3.651581704616546631e-02 -2.083259075880050659e-02 2.404986172914505005e-01 -1.094776485115289688e-02 -1.241283956915140152e-02 1.483363211154937744e-01 1.400400102138519287e-01 -4.617163166403770447e-02 -1.319864541292190552e-01 2.380337864160537720e-01 3.260192871093750000e-01 3.322220146656036377e-01 -7.738801185041666031e-03 5.088094621896743774e-02 2.045440226793289185e-01 1.398186944425106049e-02 -5.764437094330787659e-02 -2.600989043712615967e-01 -2.067717313766479492e-01 3.212492763996124268e-01 -2.322877198457717896e-01 9.383092634379863739e-03 -1.718638688325881958e-01 4.947849735617637634e-02 -1.000317707657814026e-01 3.550404906272888184e-01 1.858621984720230103e-01 -4.572157561779022217e-02 -7.832491397857666016e-02 -1.223493553698062897e-02
2.043172121047973633e-01 -1.774213016033172607e-01 1.387611925601959229e-01 1.538188755512237549e-01 1.397042721509933472e-01 4.476425945758819580e-01 6.461740285158157349e-02 3.293862193822860718e-02 -8.787534385919570923e-02 -1.409097164869308472e-01 -2.496253699064254761e-01 7.983136922121047974e-02 -2.559156715869903564e-01 1.266341954469680786e-01 -2.751254476606845856e-02 -1.122055500745773315e-01 1.835020631551742554e-01 1.309253871440887451e-01 -2.095971405506134033e-01 3.277762979269027710e-02 -3.383575975894927979e-01 1.287451982498168945e-01 4.357456043362617493e-02 -1.206785254180431366e-02 -2.733105123043060303e-01 4.869935661554336548e-02 -3.311236500740051270e-01 7.588792592287063599e-02 4.970706999301910400e-02 1.971529871225357056e-01 4.219005256891250610e-02 5.516001209616661072e-02
1.615934967994689941e-01 -2.082825601100921631e-01 -6.408013403415679932e-02 7.461086660623550415e-02 2.901486158370971680e-01 3.553434610366821289e-01 8.527875691652297974e-02 2.019848761847242713e-04 1.093536168336868286e-01 -1.020580008625984192e-01 -3.151098489761352539e-01 2.188564687967300415e-01 1.542226038873195648e-02 -2.754379212856292725e-01 -3.051511570811271667e-02 -1.372422575950622559e-01 4.926905408501625061e-02 8.423645049333572388e-03 -2.965795099735260010e-01 -2.649868726730346680e-01 -3.177571892738342285e-01 3.366941213607788086e-02 -2.558246813714504242e-02 4.284553974866867065e-02 -1.668354868888854980e-01 -8.462019264698028564e-02 9.061704389750957489e-03 1.327887177467346191e-01 -9.414178878068923950e-02 7.164175808429718018e-02 3.069538176059722900e-01 1.071146503090858459e-01
4.488251730799674988e-02 -2.221443653106689453e-01 -2.607403881847858429e-02 4.806710779666900635e-02 2.026452869176864624e-01 -2.233517734566703439e-04 7.301148772239685059e-02 -2.186965942382812500e-01 -6.189044564962387085e-02 3.115639090538024902e-01 -2.735577337443828583e-02 8.360850624740123749e-03 3.527350723743438721e-01 4.366100579500198364e-02 -2.351356148719787598e-01 1.318335980176925659e-01 -7.798147946596145630e-02 -3.701124340295791626e-02 -4.461191892623901367e-01 -2.390443086624145508e-01 2.224228680133819580e-01 9.029628336429595947e-02 -1.528532058000564575e-01 -1.358625590801239014e-01 -2.023799866437911987e-01 -5.820327252149581909e-02 -2.688118517398834229e-01 -8.813437074422836304e-03 -7.811294496059417725e-02 9.268955327570438385e-03 2.014320939779281616e-01 -1.555518358945846558e-01
2.399086765944957733e-02 -9.159055538475513458e-03 2.444636225700378418e-01 9.679501503705978394e-02 6.190624088048934937e-02 1.777303963899612427e-02 3.806905820965766907e-02 1.491705607622861862e-02 -9.285262972116470337e-02 5.083117634057998657e-02 8.180296048521995544e-03 -2.385618686676025391e-01 2.312377095222473145e-01 2.205245196819305420e-01 1.043253242969512939e-01 1.044063046574592590e-01 -1.380418078042566776e-03 3.776021301746368408e-01 -2.104396969079971313e-01 2.468724995851516724e-01 -7.350802421569824219e-02 1.075559183955192566e-01 -2.528870105743408203e-01 1.608246751129627228e-02 -2.000372707843780518e-01 8.357740007340908051e-03 -2.808865010738372803e-01 2.548503279685974121e-01 -1.526122838258743286e-01 -1.062862277030944824e-01 4.217068850994110107e-01 8.345833420753479004e-02
2.736643254756927490e-01 9.429038502275943756e-03 1.410115361213684082e-01 2.391400039196014404e-01 6.390718370676040649e-02 2.675984203815460205e-01 -9.216134995222091675e-02 -1.335597187280654907e-01 1.065189912915229797e-01 1.473704725503921509e-01 -4.290341958403587341e-02 1.663720905780792236e-01 -6.182540580630302429e-02 1.790325641632080078e-01 -7.168669998645782471e-02 -7.597635034471750259e-03 -1.675630062818527222e-01 -2.179308980703353882e-02 1.715191453695297241e-02 -2.396398410201072693e-02 -1.304703205823898315e-01 5.313920974731445312e-01 -3.550330698490142822e-01 2.120241150259971619e-02 -1.148189678788185120e-01 -1.973435282707214355e-01 -2.057815641164779663e-01 -9.300616383552551270e-02 -1.978189349174499512e-01 -3.716715052723884583e-02 1.999127864837646484e-01 5.782330781221389771e-02
6.544879823923110962e-02 -1.994103640317916870e-01 3.161698952317237854e-02 -4.111810773611068726e-02 8.347810059785842896e-02 1.191901639103889465e-01 -2.135399580001831055e-01 1.025123521685600281e-01 1.649663150310516357e-01 -4.853982478380203247e-02 -4.903188720345497131e-02 -6.283614784479141235e-02 2.821345329284667969e-01 -5.714478343725204468e-02 1.781380176544189453e-01 -9.268558025360107422e-02 1.975505948066711426e-01 2.014175653457641602e-01 -1.865903884172439575e-01 -2.308200150728225708e-01 1.105597913265228271e-01 1.796199828386306763e-01 -2.990180850028991699e-01 -1.191238090395927429e-01 -1.332629919052124023e-01 2.124234288930892944e-01 -3.477975428104400635e-01 -3.099296987056732178e-02 2.073247171938419342e-02 -3.598378896713256836e-01 2.422958463430404663e-01 1.663183569908142090e-01
2.060564458370208740e-01 -1.276067644357681274e-01 3.001185357570648193e-01 2.041424065828323364e-01 3.490348160266876221e-02 4.984549582004547119e-01 6.562342494726181030e-02 1.568576842546463013e-01 -2.057632058858871460e-02 3.827804327011108398e-02 -1.185975223779678345e-01 2.727386914193630219e-02 -2.076487056910991669e-02 -1.301912963390350342e-01 9.632284194231033325e-02 -1.834809631109237671e-01 2.072712779045104980e-01 1.473650634288787842e-01 -2.779816985130310059e-01 3.820275189355015755e-03 -1.667736470699310303e-01 -2.429822459816932678e-02 9.864756464958190918e-02 2.449450641870498657e-02 -3.095047771930694580e-01 -9.750286489725112915e-02 -1.619111150503158569e-01 9.971224516630172729e-02 1.687822788953781128e-01 1.638352572917938232e-01 2.673245072364807129e-01 -7.037399709224700928e-02
2.493490278720855713e-01 -9.497385472059249878e-02 1.718806773424148560e-01 1.716584414243698120e-01 -3.246782347559928894e-02 -5.500995367765426636e-02 -2.826648950576782227e-01 -1.440398991107940674e-01 1.919694431126117706e-02 1.060473471879959106e-01 -1.560563445091247559e-01 -2.459307387471199036e-02 1.544351726770401001e-01 5.511280032806098461e-04 7.142148911952972412e-02 -1.704370081424713135e-01 2.252855747938156128e-01 1.285559237003326416e-01 -5.034581571817398071e-02 -7.268188893795013428e-02 1.432165503501892090e-01 -3.921344876289367676e-02 -2.308555245399475098e-01 -6.129550933837890625e-02 -3.992623388767242432e-01 5.087369680404663086e-02 -4.850264489650726318e-01 7.572850584983825684e-02 -1.775065809488296509e-01 -1.784597337245941162e-01 -4.499657452106475830e-02 -2.189340740442276001e-01
3.614110350608825684e-01 2.103018909692764282e-01 2.016000002622604370e-01 9.455510228872299194e-02 1.099650487303733826e-01 -6.341939419507980347e-02 -1.276288926601409912e-01 -2.042206227779388428e-01 -8.412317186594009399e-02 2.369636297225952148e-01 -2.350716143846511841e-01 -3.601133450865745544e-02 5.120041966438293457e-02 4.299740493297576904e-02 -1.549816131591796875e-01 6.606167554855346680e-02 -1.992298662662506104e-02 2.890017628669738770e-01 -9.656133502721786499e-02 -4.063703864812850952e-02 1.668130010366439819e-01 -6.802667398005723953e-03 -1.109284088015556335e-01 8.094399236142635345e-03 -3.019711673259735107e-01 -3.226656094193458557e-02 -4.783669710159301758e-01 2.581229060888290405e-02 -2.377505004405975342e-01 -1.004615351557731628e-01 3.931033611297607422e-02 1.542552411556243896e-01
3.439886569976806641e-01 -5.439914390444755554e-02 2.427097260951995850e-01 1.620983481407165527e-01 5.386241525411605835e-02 8.935108780860900879e-02 -1.318260580301284790e-01 2.098330706357955933e-01 2.976342737674713135e-01 -1.926313638687133789e-01 -9.122627228498458862e-02 1.687972843647003174e-01 1.829292774200439453e-01 1.444354802370071411e-01 1.088667660951614380e-01 -5.037488788366317749e-02 1.299760788679122925e-01 2.437714189291000366e-01 -1.186458580195903778e-02 -6.827700138092041016e-02 -2.151791900396347046e-01 1.483599841594696045e-01 4.936449229717254639e-03 -7.893453538417816162e-02 -1.270391494035720825e-01 -3.840507566928863525e-01 -9.355654567480087280e-02 1.065735295414924622e-01 -2.698840796947479248e-01 -1.662887930870056152e-01 4.663648456335067749e-02 2.188975512981414795e-01
5.778437852859497070e-02 2.178312279284000397e-02 3.794459626078605652e-02 -1.387118399143218994e-01 4.060749709606170654e-01 -4.119466617703437805e-02 7.513183355331420898e-02 -1.610878854990005493e-02 6.339771789498627186e-04 -5.113299563527107239e-02 -3.914809823036193848e-01 1.803342811763286591e-02 1.090069487690925598e-01 1.291418522596359253e-01 2.019358873367309570e-01 1.613272130489349365e-01 -3.267616927623748779e-01 1.497025489807128906e-01 -1.175987645983695984e-01 -3.029959648847579956e-02 -1.121961697936058044e-01 2.638609111309051514e-01 -3.476811051368713379e-01 -1.109398081898689270e-01 -1.319414526224136353e-01 -3.608877584338188171e-02 -3.151488900184631348e-01 2.481759935617446899e-01 6.762839853763580322e-02 3.890461847186088562e-02 -6.647358834743499756e-02 4.457068815827369690e-02
-9.697463363409042358e-02 -3.291058167815208435e-02 2.380392551422119141e-01 7.182147353887557983e-02 -7.690232992172241211e-02 1.548383086919784546e-01 -6.662365794181823730e-02 -1.729803383350372314e-01 1.325507014989852905e-01 -1.176365688443183899e-01 -1.280723363161087036e-01 1.580945998430252075e-01 -1.070639863610267639e-01 2.321008145809173584e-01 -2.062287926673889160e-01 -3.030074238777160645e-01 1.541970074176788330e-01 7.846441864967346191e-02 -1.165233850479125977e-01 -1.610983610153198242e-01 5.161624774336814880e-02 1.806360483169555664e-01 -2.499772906303405762e-01 2.497858926653862000e-02 -3.594525530934333801e-02 -2.304570376873016357e-01 -5.399928689002990723e-01 -7.476045191287994385e-02 -1.008369103074073792e-01 5.815752223134040833e-02 1.036289110779762268e-01 2.172947824001312256e-01
4.248198270797729492e-01 2.705231904983520508e-01 1.739065498113632202e-01 -5.735284835100173950e-02 -4.031353071331977844e-02 -1.982763558626174927e-01 6.989586353302001953e-02 -3.430880978703498840e-02 2.184401452541351318e-01 -1.133581772446632385e-01 -6.617772579193115234e-02 -7.035943865776062012e-02 3.225009888410568237e-02 -1.411507278680801392e-02 9.457167983055114746e-02 -1.229364499449729919e-01 -3.686730563640594482e-02 2.142954468727111816e-01 -9.966240823268890381e-02 -9.145753085613250732e-02 -7.879690080881118774e-02 9.534730017185211182e-02 -4.687659740447998047e-01 -4.071202594786882401e-03 -2.703725993633270264e-01 1.089953929185867310e-01 -1.440789997577667236e-01 1.001073420047760010e-01 9.897727519273757935e-02 2.263253927230834961e-01 2.952837049961090088e-01 7.751214504241943359e-02
7.843630760908126831e-02 4.465233907103538513e-02 -1.091218087822198868e-02 1.760622262954711914e-01 6.057140231132507324e-02 4.212952405214309692e-02 -3.051474392414093018e-01 -1.442655622959136963e-01 7.999558746814727783e-02 -2.756222188472747803e-01 -3.031948506832122803e-01 4.713581874966621399e-02 -6.466849893331527710e-02 3.903945209458470345e-03 1.445392668247222900e-01 1.344436407089233398e-02 -1.850623264908790588e-02 3.166080638766288757e-02 -2.320896834135055542e-01 -1.822482049465179443e-01 3.574729338288307190e-02 7.095939666032791138e-02 -1.907995194196701050e-01 -1.331119388341903687e-01 -2.143971854820847511e-03 -2.021190375089645386e-01 -2.900861501693725586e-01 2.360381335020065308e-01 8.987141400575637817e-02 3.062663972377777100e-01 4.558902084827423096e-01 -1.692152954638004303e-02
2.643213868141174316e-01 -5.569563060998916626e-02 1.329862624406814575e-01 3.459424898028373718e-02 2.217417061328887939e-01 2.021487057209014893e-02 1.278598457574844360e-01 1.367042660713195801e-01 2.414823025465011597e-01 -5.369944125413894653e-02 1.446596533060073853e-01 1.922459751367568970e-01 2.016955912113189697e-01 4.334270954132080078e-02 9.780313819646835327e-02 1.738876104354858398e-01 1.869574561715126038e-02 8.317960053682327271e-02 -4.472168385982513428e-01 -1.862396150827407837e-01 3.153878077864646912e-02 1.856112629175186157e-01 -1.373922824859619141e-01 3.417546451091766357e-01 -5.851927772164344788e-02 -5.536819994449615479e-02 -2.786456644535064697e-01 7.070536911487579346e-02 2.589030265808105469e-01 -2.163882404565811157e-01 2.116693928837776184e-02 7.470138370990753174e-02
2.231322415173053741e-02 9.617537260055541992e-02 8.482713997364044189e-02 -7.377565652132034302e-02 3.254682719707489014e-01 2.588868141174316406e-01 -3.781128525733947754e-01 -2.317442446947097778e-01 1.828887267038226128e-03 -1.779191046953201294e-01 -6.655209511518478394e-02 4.269645735621452332e-02 3.102347254753112793e-01 2.409393340349197388e-02 6.077845115214586258e-03 -2.311105728149414062e-01 2.046609967947006226e-01 1.437889188528060913e-01 -3.140983879566192627e-01 1.062922477722167969e-01 9.915055334568023682e-02 2.590915858745574951e-01 -2.508610486984252930e-01 -1.097953394055366516e-01 -2.606684267520904541e-01 -1.087625324726104736e-01 -5.224831402301788330e-02 -4.702301323413848877e-02 3.783904016017913818e-02 6.714140623807907104e-02 1.188954897224903107e-02 -6.737218797206878662e-02
-1.043641194701194763e-02 1.742634177207946777e-01 3.837950825691223145e-01 -2.187473773956298828e-01 1.588701009750366211e-01 1.044750213623046875e-01 1.154967620968818665e-01 -1.010916233062744141e-01 3.819217160344123840e-02 2.117794305086135864e-01 -1.934845596551895142e-01 -1.848552376031875610e-01 5.736289173364639282e-02 1.568822264671325684e-01 1.858705580234527588e-01 1.884133182466030121e-02 -4.350419715046882629e-02 2.725206911563873291e-01 -2.110400348901748657e-01 -2.834798991680145264e-01 -5.764808505773544312e-02 3.625188171863555908e-01 -1.374182254076004028e-01 -9.792453795671463013e-02 -2.055627405643463135e-01 -6.046980619430541992e-02 -1.004799231886863708e-01 -7.099974900484085083e-02 -1.164198145270347595e-01 8.659466356039047241e-02 1.770508885383605957e-01 -2.370946705341339111e-01
-5.048229172825813293e-02 -3.592580929398536682e-02 2.429774850606918335e-01 -3.555842936038970947e-01 7.765088230371475220e-03 8.047328889369964600e-02 -3.162221610546112061e-02 -1.183181032538414001e-01 4.147246107459068298e-02 -4.437344521284103394e-02 1.279286891222000122e-01 1.592449396848678589e-01 8.893904834985733032e-02 6.404458731412887573e-02 2.019210159778594971e-01 2.137201651930809021e-02 -1.620633453130722046e-01 2.252169400453567505e-01 -2.321481555700302124e-01 -9.680780023336410522e-02 -1.654524952173233032e-01 2.134947627782821655e-01 -2.588125765323638916e-01 -1.161246821284294128e-01 -5.585912149399518967e-03 4.353916272521018982e-02 -2.788768112659454346e-01 3.476976230740547180e-02 -2.227169871330261230e-01 -1.997323930263519287e-01 4.724061489105224609e-01 5.697405710816383362e-02
2.213587164878845215e-01 8.131202310323715210e-02 4.483074247837066650e-01 2.190414816141128540e-02 1.376742422580718994e-01 -5.873513966798782349e-02 6.157870963215827942e-02 5.892432108521461487e-02 3.368735313415527344e-01 -2.545651793479919434e-01 -2.196013480424880981e-01 2.183537334203720093e-01 1.236871480941772461e-01 -2.704741246998310089e-02 -7.995789870619773865e-03 -2.305703610181808472e-01 -2.966979444026947021e-01 5.730501562356948853e-02 -1.648431420326232910e-01 -1.289618015289306641e-01 3.949566558003425598e-02 1.747715771198272705e-01 -2.223832160234451294e-01 6.093702465295791626e-02 -1.481539309024810791e-01 1.788281351327896118e-01 -6.861136108636856079e-02 3.722605481743812561e-02 -2.537655234336853027e-01 -1.558372080326080322e-01 2.274356223642826080e-02 1.421603281050920486e-02
1.003344580531120300e-01 -2.105534523725509644e-01 1.537190973758697510e-01 1.487690210342407227e-01 2.597683668136596680e-01 4.089959561824798584e-01 1.121334135532379150e-01 2.145505510270595551e-02 2.045920677483081818e-02 3.716868162155151367e-02 -2.512042224407196045e-01 3.312411159276962280e-02 -8.401549607515335083e-02 -2.635805010795593262e-01 -7.602926343679428101e-02 7.597664743661880493e-02 2.621544003486633301e-01 1.371100544929504395e-01 -2.482664585113525391e-01 -9.170846641063690186e-02 -1.292761862277984619e-01 6.636910885572433472e-02 -4.754461720585823059e-02 1.213391870260238647e-01 -2.847814261913299561e-01 1.841667145490646362e-01 -7.854376733303070068e-02 3.605157434940338135e-01 1.541863568127155304e-02 6.047204136848449707e-02 1.985252201557159424e-01 -8.844548463821411133e-02
1.379873603582382202e-01 1.602193415164947510e-01 2.098813354969024658e-01 5.973291397094726562e-02 2.316756397485733032e-01 5.992499738931655884e-02 1.397967804223299026e-02 1.500897258520126343e-01 -6.969033181667327881e-02 -1.335195302963256836e-01 -3.128471076488494873e-01 2.593856155872344971e-01 1.019179727882146835e-02 7.058377563953399658e-02 -1.715164035558700562e-01 7.042859494686126709e-02 6.908413767814636230e-02 1.305144131183624268e-01 -1.290619075298309326e-01 -3.804455697536468506e-01 9.232414513826370239e-02 5.507104471325874329e-02 -1.048178076744079590e-01 1.795355416834354401e-02 -4.769191741943359375e-01 -5.762754008173942566e-04 -1.414532512426376343e-01 -2.699718251824378967e-02 -1.221276074647903442e-01 -2.457944005727767944e-01 2.975893020629882812e-02 -2.644006907939910889e-01
9.526988863945007324e-02 -1.526346951723098755e-01 7.291870564222335815e-02 9.618525952100753784e-02 -5.204134434461593628e-02 2.983026802539825439e-01 5.815291777253150940e-02 -6.450220197439193726e-02 3.615588247776031494e-01 4.375640302896499634e-03 -1.658386141061782837e-01 1.296493876725435257e-02 -8.828088641166687012e-02 -2.389707975089550018e-02 -4.207388684153556824e-02 -1.147851571440696716e-01 -3.547894209623336792e-02 5.231871828436851501e-02 -2.695159316062927246e-01 -2.903474271297454834e-01 -2.751104831695556641e-01 -3.213367238640785217e-02 2.592587769031524658e-01 -1.665847375988960266e-02 -2.165624499320983887e-01 -1.029062122106552124e-01 -2.898057401180267334e-01 -5.099372193217277527e-02 -7.886194437742233276e-02 1.713024973869323730e-01 3.804496228694915771e-01 -2.063192278146743774e-01
1.349816173315048218e-01 -1.458371430635452271e-01 3.802522718906402588e-01 1.715969741344451904e-01 -1.048685312271118164e-01 -6.348624010570347309e-04 -2.544263005256652832e-01 1.926434338092803955e-01 2.376136034727096558e-01 3.204822912812232971e-02 -1.017723083496093750e-01 1.576097309589385986e-01 1.884489059448242188e-01 4.255861509591341019e-03 -1.654579788446426392e-01 1.083826720714569092e-01 2.043600529432296753e-01 3.560325875878334045e-02 -2.896587848663330078e-01 -3.096179068088531494e-01 -3.386127203702926636e-02 3.570029735565185547e-01 4.708936437964439392e-02 -9.526151418685913086e-02 -5.111827328801155090e-02 -2.815748564898967743e-03 -1.122623980045318604e-01 2.466791570186614990e-01 3.874452784657478333e-02 2.342358380556106567e-01 -4.764995723962783813e-02 -9.430522471666336060e-02
1.114525794982910156e-01 2.328422851860523224e-02 3.165614902973175049e-01 2.869004011154174805e-01 1.803923845291137695e-01 3.000535666942596436e-01 -1.950820088386535645e-01 4.845269490033388138e-03 1.386088728904724121e-01 -2.214930504560470581e-01 1.694663912057876587e-01 -1.911928951740264893e-01 1.361892670392990112e-01 1.628977507352828979e-01 2.374448925256729126e-01 8.395117521286010742e-02 6.571274134330451488e-04 1.379989683628082275e-01 -1.414196342229843140e-01 -3.312381803989410400e-01 6.879128515720367432e-02 8.189581334590911865e-02 -2.234926968812942505e-01 1.682051829993724823e-02 -9.401972591876983643e-02 -2.467182278633117676e-01 -1.140559464693069458e-01 2.462774217128753662e-01 -2.019389271736145020e-01 -7.511533051729202271e-02 3.009066171944141388e-02 -2.591064572334289551e-02
2.890104651451110840e-01 4.779423400759696960e-02 7.566065993160009384e-03 2.240859568119049072e-01 2.456777840852737427e-01 1.335258483886718750e-01 1.181607916951179504e-01 2.074408233165740967e-01 2.277416735887527466e-01 -1.080355197191238403e-01 2.139532119035720825e-01 -4.260338097810745239e-02 -2.568325586616992950e-02 -3.652006760239601135e-02 5.433687567710876465e-02 9.100655093789100647e-03 -1.630217768251895905e-02 1.578744649887084961e-01 -3.376440703868865967e-01 -1.677700318396091461e-02 1.263539940118789673e-01 -6.347934901714324951e-02 -8.668032288551330566e-02 -2.839128971099853516e-01 -2.583207786083221436e-01 -1.526695340871810913e-01 -1.572704911231994629e-01 2.526266872882843018e-01 7.270282506942749023e-02 -4.959170892834663391e-02 4.224871695041656494e-01 -1.250617951154708862e-02
7.801243662834167480e-02 6.534913927316665649e-02 1.311628222465515137e-01 -1.171513795852661133e-01 3.082515485584735870e-02 -7.871377468109130859e-02 5.180837213993072510e-02 1.998215168714523315e-01 2.524929642677307129e-01 -2.957859933376312256e-01 2.230609208345413208e-02 2.916363477706909180e-01 2.137356400489807129e-01 2.215586155652999878e-01 -7.872364670038223267e-02 1.786650717258453369e-01 1.979610770940780640e-01 2.706781774759292603e-02 -3.729599118232727051e-01 -1.776099056005477905e-01 -1.312952041625976562e-01 1.688469499349594116e-01 -1.102947220206260681e-01 2.577979266643524170e-01 -1.931656450033187866e-01 -1.154359579086303711e-01 -2.564259767532348633e-01 2.448038756847381592e-01 2.255032956600189209e-02 -1.483002398163080215e-02 1.302751302719116211e-01 1.015663072466850281e-01
2.867518961429595947e-01 7.361117750406265259e-02 -8.949658274650573730e-02 1.085615903139114380e-02 -2.974494397640228271e-01 1.871161721646785736e-02 2.426369488239288330e-01 -8.311668783426284790e-02 1.107496544718742371e-01 2.233393639326095581e-01 -1.750149279832839966e-01 -3.053393959999084473e-02 9.488607756793498993e-03 -8.613880723714828491e-02 1.133712008595466614e-01 -1.789064379408955574e-03 2.221031635999679565e-01 3.685854375362396240e-02 -1.616791933774948120e-01 -2.334833592176437378e-01 1.136812567710876465e-01 2.541452348232269287e-01 -1.347432583570480347e-01 -2.112701833248138428e-01 -2.594415843486785889e-01 -2.540646120905876160e-02 -2.456044852733612061e-01 4.001097977161407471e-01 -1.366365253925323486e-01 -1.608575731515884399e-01 1.460936963558197021e-01 9.821040183305740356e-02
7.409428805112838745e-02 -1.357209086418151855e-01 -3.610146231949329376e-03 3.404463827610015869e-01 3.096599876880645752e-01 4.516218602657318115e-01 -6.929362565279006958e-02 6.501447409391403198e-02 -9.043930470943450928e-02 -2.871385216712951660e-02 -8.760304003953933716e-02 1.488831639289855957e-01 -3.038384020328521729e-03 -1.352622807025909424e-01 7.688105851411819458e-02 -3.812164813280105591e-02 9.106968343257904053e-02 6.709155440330505371e-02 -2.740533649921417236e-01 -1.631883084774017334e-01 -2.777087986469268799e-01 -1.030897200107574463e-01 4.391791671514511108e-02 -8.253263076767325401e-04 -3.033157289028167725e-01 -2.061238735914230347e-01 -1.016661673784255981e-01 7.639109343290328979e-02 -1.144459918141365051e-01 2.084174752235412598e-01 2.554325759410858154e-01 1.006438210606575012e-01
2.710369825363159180e-01 8.348099887371063232e-02 3.795059025287628174e-01 -1.225114986300468445e-01 1.005653142929077148e-01 -1.777471154928207397e-01 1.642141304910182953e-02 -1.759981960058212280e-01 -1.223857924342155457e-01 -2.229507453739643097e-02 -1.637453585863113403e-01 -1.552664041519165039e-01 -5.851457267999649048e-02 2.040463089942932129e-01 2.017073780298233032e-01 -7.811068743467330933e-02 2.305769175291061401e-01 1.174398660659790039e-01 -4.832749068737030029e-01 -8.345499634742736816e-02 -1.822861880064010620e-01 1.585308164358139038e-01 -1.748893111944198608e-01 2.443543374538421631e-01 -5.694986507296562195e-02 2.287288755178451538e-02 -2.351204007863998413e-01 -1.075197309255599976e-01 -1.785460300743579865e-02 -4.311533644795417786e-02 1.508996263146400452e-02 -1.398248132318258286e-02
4.021123647689819336e-01 3.380565047264099121e-01 2.072859555482864380e-01 -8.899794518947601318e-02 2.126787789165973663e-02 -1.119012460112571716e-01 7.414743304252624512e-02 -1.227160692214965820e-01 9.448409825563430786e-02 5.861919000744819641e-02 -1.216350644826889038e-01 6.342855840921401978e-02 5.221385136246681213e-02 -1.211766451597213745e-01 2.898592129349708557e-02 -1.309068500995635986e-01 -2.203091047704219818e-02 3.066959381103515625e-01 -1.308042705059051514e-01 -1.109171751886606216e-02 1.836047172546386719e-01 4.239452537149190903e-03 -3.876904547214508057e-01 1.824648827314376831e-01 -3.467923402786254883e-01 2.985364943742752075e-02 -1.646810173988342285e-01 6.234068796038627625e-02 1.900354214012622833e-02 5.765915289521217346e-02 2.812331914901733398e-01 9.480866044759750366e-02
-2.141814446076750755e-03 1.803970783948898315e-01 2.310468852519989014e-01 4.307307600975036621e-01 2.571758255362510681e-02 4.913473874330520630e-02 2.446900680661201477e-02 -1.443399488925933838e-01 7.183898985385894775e-02 1.333407778292894363e-02 -3.287886083126068115e-01 -5.277839303016662598e-02 1.229975670576095581e-01 1.007854267954826355e-01 -9.225706011056900024e-02 6.561219692230224609e-02 1.789820194244384766e-02 -3.136669844388961792e-02 -2.554334104061126709e-01 -1.620819121599197388e-01 -3.237164318561553955e-01 9.818936884403228760e-02 -1.191726699471473694e-01 -7.477471977472305298e-02 -4.794950410723686218e-02 -8.722542226314544678e-02 -5.275168418884277344e-01 -6.578877568244934082e-02 1.192292664200067520e-02 1.630205959081649780e-01 -3.557598963379859924e-02 4.650399833917617798e-02
8.780547976493835449e-02 1.295516639947891235e-01 -8.050125092267990112e-02 -1.025541052222251892e-01 1.345403790473937988e-01 2.735768854618072510e-01 6.953275948762893677e-02 -1.077352762222290039e-01 1.754847019910812378e-01 -5.083275213837623596e-02 -7.894789427518844604e-02 -1.471902132034301758e-01 -1.137093827128410339e-01 -3.106934577226638794e-02 -1.077842041850090027e-01 5.222471058368682861e-02 1.389058977365493774e-01 4.417421519756317139e-01 -4.050709009170532227e-01 -1.971120089292526245e-01 -3.399028778076171875e-01 2.607028558850288391e-02 -2.599276304244995117e-01 -6.224348768591880798e-02 -9.320046007633209229e-02 -7.920781522989273071e-02 -1.180521547794342041e-01 3.397513553500175476e-02 8.189839124679565430e-02 1.281894445419311523e-01 3.036041855812072754e-01 -9.603107720613479614e-02
2.395909428596496582e-01 -1.987172812223434448e-01 1.021438390016555786e-01 1.130088344216346741e-01 2.422252446413040161e-01 3.121702373027801514e-01 -6.362865865230560303e-02 2.593152783811092377e-02 1.015471145510673523e-01 6.523702293634414673e-02 -2.706665992736816406e-01 1.895675361156463623e-01 2.550208568572998047e-02 -2.256646454334259033e-01 -1.644367426633834839e-01 -7.937563210725784302e-02 2.225223481655120850e-01 -1.099610626697540283e-01 -2.412579357624053955e-01 -2.406306713819503784e-01 -2.500048577785491943e-01 2.861935645341873169e-03 -1.773678697645664215e-02 -8.790068328380584717e-02 -2.712847590446472168e-01 -7.064390182495117188e-02 -7.550772745162248611e-03 2.172959595918655396e-01 -6.305877864360809326e-02 1.922509372234344482e-01 2.887646257877349854e-01 1.092245206236839294e-01
-5.083030089735984802e-02 2.315601855516433716e-01 2.351535260677337646e-01 1.294484585523605347e-01 4.429417476058006287e-02 -1.978920251131057739e-01 2.015264704823493958e-02 1.942263729870319366e-02 -1.179919019341468811e-01 1.328539997339248657e-01 -1.886255666613578796e-02 2.062769532203674316e-01 7.217331975698471069e-02 -2.702840603888034821e-02 -4.270820319652557373e-02 -1.591843366622924805e-01 -1.158798560500144958e-01 3.472217172384262085e-02 -4.189207777380943298e-02 -2.900261282920837402e-01 -3.128066062927246094e-01 -1.071253232657909393e-02 -3.344720900058746338e-01 -5.316523090004920959e-02 -3.617058992385864258e-01 7.823415100574493408e-02 -2.013166695833206177e-01 3.064977228641510010e-01 -2.912945114076137543e-02 -1.141937747597694397e-01 1.582891494035720825e-01 -3.142040967941284180e-01
3.161706626415252686e-01 1.514648348093032837e-01 8.954343199729919434e-02 -1.928568482398986816e-01 2.945455312728881836e-01 1.269158720970153809e-01 -2.734954357147216797e-01 -4.006573930382728577e-03 -8.527361601591110229e-02 6.633736193180084229e-03 2.003379166126251221e-01 4.249170050024986267e-02 2.175661325454711914e-01 -3.719849139451980591e-02 2.579500079154968262e-01 6.993853300809860229e-02 -1.118518691509962082e-02 2.765591144561767578e-01 -2.335959523916244507e-01 -1.295660436153411865e-01 -1.175638637505471706e-03 2.663558125495910645e-01 -1.365355253219604492e-01 -2.229407727718353271e-01 -3.439695015549659729e-02 -1.442024707794189453e-01 -1.738177686929702759e-01 1.498870551586151123e-02 -2.965082526206970215e-01 1.875096559524536133e-01 1.145299971103668213e-01 -9.451318532228469849e-02
2.420916706323623657e-01 -8.929249644279479980e-02 6.297745555639266968e-02 -1.705315709114074707e-01 1.824320852756500244e-01 -1.605044156312942505e-01 -1.705485880374908447e-01 2.302986755967140198e-02 1.288503557443618774e-01 1.807215958833694458e-01 -3.806845343206077814e-04 1.526567935943603516e-01 3.145501613616943359e-01 3.465828299522399902e-01 1.076286807656288147e-01 2.299894765019416809e-02 1.549261957406997681e-01 2.367816567420959473e-01 -4.655982926487922668e-02 -3.757103085517883301e-01 -9.497108310461044312e-02 2.676361203193664551e-01 8.545646816492080688e-02 9.213114529848098755e-02 -6.795704364776611328e-02 -6.114817038178443909e-02 -3.865458369255065918e-01 6.410945206880569458e-02 7.020932435989379883e-02 1.449892818927764893e-01 5.317165981978178024e-03 -1.648613996803760529e-02
2.216149717569351196e-01 -5.952381342649459839e-02 -1.943990886211395264e-01 -6.616257876157760620e-02 2.410149276256561279e-01 -1.259930431842803955e-01 -2.567740976810455322e-01 7.386131584644317627e-02 2.238032519817352295e-01 1.993883550167083740e-01 -1.632762700319290161e-02 4.701684787869453430e-02 3.837305307388305664e-01 1.311061233282089233e-01 1.052169352769851685e-01 -7.371412962675094604e-02 2.460290789604187012e-01 -1.168046146631240845e-02 -2.457897961139678955e-01 -3.151216506958007812e-01 -1.437230259180068970e-01 5.259456112980842590e-02 7.216598838567733765e-02 2.609508037567138672e-01 -7.258921861648559570e-02 1.402522176504135132e-01 -3.410872519016265869e-01 5.476399511098861694e-02 1.302604526281356812e-01 1.514459587633609772e-02 8.568847924470901489e-02 2.520396932959556580e-02
6.877967715263366699e-02 3.580336226150393486e-03 2.644021213054656982e-01 -1.173347905278205872e-01 3.461367785930633545e-01 7.304453849792480469e-02 -2.174958214163780212e-02 5.957582965493202209e-02 4.007278755307197571e-02 2.989235334098339081e-02 -2.440904378890991211e-01 -1.425132006406784058e-01 1.124349534511566162e-01 -3.016225397586822510e-01 3.092810325324535370e-02 -1.940438151359558105e-01 1.850949227809906006e-01 -1.127793937921524048e-01 1.962427198886871338e-01 -3.803613781929016113e-01 -3.161675333976745605e-01 -2.273224852979183197e-02 -5.677262693643569946e-02 2.690784074366092682e-02 -2.012179791927337646e-01 -1.832164227962493896e-01 -2.368875741958618164e-01 1.303734928369522095e-01 -2.150296978652477264e-02 1.583656072616577148e-01 2.132422626018524170e-01 7.085318863391876221e-02
-1.905059814453125000e-02 9.898437559604644775e-02 2.972128801047801971e-02 -1.708158999681472778e-01 1.071219593286514282e-01 3.559002280235290527e-01 -2.221651524305343628e-01 -9.691847860813140869e-02 -2.357646077871322632e-01 1.213983297348022461e-01 1.076618880033493042e-01 -1.067279204726219177e-01 2.181678861379623413e-01 1.480284631252288818e-01 6.878472864627838135e-02 -4.118866845965385437e-02 -2.404583618044853210e-02 1.998521387577056885e-01 -1.837295442819595337e-01 -8.365175127983093262e-02 -2.652252316474914551e-01 6.188898906111717224e-02 -1.579115986824035645e-01 2.028482109308242798e-01 -3.400313556194305420e-01 1.137090027332305908e-01 -3.404751420021057129e-01 1.597961485385894775e-01 -1.573910117149353027e-01 -2.328478097915649414e-01 9.362156689167022705e-02 -1.197900697588920593e-01
2.322563081979751587e-01 7.258947193622589111e-02 1.888121217489242554e-01 4.560562968254089355e-02 6.516233086585998535e-02 -1.047909110784530640e-01 -6.559713184833526611e-02 -2.220393419265747070e-01 -1.222016960382461548e-01 2.820853143930435181e-03 -2.498847544193267822e-01 7.157759368419647217e-02 7.886545360088348389e-02 1.010371744632720947e-01 1.627399325370788574e-01 -1.102742850780487061e-01 3.729430958628654480e-02 1.887935996055603027e-01 -3.994577229022979736e-01 1.389236748218536377e-01 1.096418011002242565e-03 1.837764829397201538e-01 1.769368201494216919e-01 -4.753789678215980530e-02 -2.559028267860412598e-01 1.552772521972656250e-01 -2.033893913030624390e-01 1.059335395693778992e-01 1.859038695693016052e-02 -3.184761703014373779e-01 3.889495730400085449e-01 1.347716897726058960e-01
3.920063078403472900e-01 3.796291649341583252e-01 1.249541863799095154e-01 -1.031888797879219055e-01 7.819528691470623016e-03 7.843092828989028931e-02 -5.792409926652908325e-02 -2.519109845161437988e-02 -1.399117261171340942e-01 7.466522604227066040e-02 -2.520059645175933838e-01 -3.893341869115829468e-02 9.111262857913970947e-02 -9.578119963407516479e-02 -6.481333076953887939e-02 -2.745713107287883759e-02 -7.340723276138305664e-02 2.259652502834796906e-02 -4.279837906360626221e-01 -1.423922777175903320e-01 7.816944271326065063e-02 2.545173764228820801e-01 -2.040559351444244385e-01 2.752159535884857178e-01 -2.598664164543151855e-01 8.512848615646362305e-02 -9.039290994405746460e-02 5.086395889520645142e-02 -1.615974754095077515e-01 -1.451784223318099976e-01 6.519655883312225342e-02 1.362060457468032837e-01
-8.583674579858779907e-02 -1.037906706333160400e-01 2.641464211046695709e-02 -3.550807014107704163e-02 -1.532124876976013184e-01 2.005945146083831787e-01 -2.014704793691635132e-01 -9.691743552684783936e-02 7.055898662656545639e-03 3.265186771750450134e-02 -2.467468082904815674e-01 2.246608398854732513e-02 1.542054861783981323e-01 -7.562174648046493530e-02 -2.331159450113773346e-02 -1.237220689654350281e-02 1.637679636478424072e-01 -1.802823878824710846e-02 -1.817013919353485107e-01 -9.377405047416687012e-02 -7.230096310377120972e-02 1.375702675431966782e-03 -2.793774902820587158e-01 1.816954612731933594e-01 -1.952113062143325806e-01 -2.243890315294265747e-01 -5.889304876327514648e-01 -3.605957701802253723e-02 1.302227526903152466e-01 3.015815913677215576e-01 1.347490102052688599e-01 1.599808633327484131e-01
1.722289621829986572e-01 -1.557147130370140076e-02 3.394562751054763794e-02 -1.885193778434768319e-04 1.983407288789749146e-01 -9.392508119344711304e-02 2.203676616773009300e-03 1.088208928704261780e-01 8.113979548215866089e-02 -9.197292476892471313e-02 1.700678095221519470e-02 1.261902898550033569e-01 5.566483736038208008e-01 -4.421631991863250732e-02 8.102192729711532593e-02 -1.897081434726715088e-01 9.265210479497909546e-02 2.775417566299438477e-01 -1.684875339269638062e-01 -3.247390985488891602e-01 4.054875671863555908e-02 1.728231012821197510e-01 -1.769324094057083130e-01 -2.768996357917785645e-01 8.662160485982894897e-03 -1.123385429382324219e-01 -3.450177907943725586e-01 1.507094204425811768e-01 8.995900861918926239e-03 5.675638560205698013e-03 -8.552990853786468506e-02 -4.990730807185173035e-02
2.914602160453796387e-01 -8.640670776367187500e-02 -3.149667009711265564e-02 -2.660353481769561768e-01 3.196814954280853271e-01 -1.223310306668281555e-01 -1.703425794839859009e-01 2.382439561188220978e-02 3.225249052047729492e-02 8.743096888065338135e-02 2.141147851943969727e-02 1.594148725271224976e-01 3.424276113510131836e-01 1.549887359142303467e-01 -7.902544736862182617e-02 -2.622576244175434113e-02 1.648356169462203979e-01 1.026834324002265930e-01 -1.550625711679458618e-01 -3.628115057945251465e-01 -2.021947652101516724e-01 9.666046500205993652e-02 1.776741743087768555e-01 4.174120351672172546e-02 -8.135594427585601807e-02 5.248117726296186447e-03 -3.590720891952514648e-01 9.902136027812957764e-02 2.600729763507843018e-01 2.997396700084209442e-02 9.578353911638259888e-02 7.926461100578308105e-02
1.712183654308319092e-01 8.974586427211761475e-02 2.324814498424530029e-01 4.145126342773437500e-01 9.520347416400909424e-02 -1.708548367023468018e-01 2.466772943735122681e-01 -5.561118945479393005e-02 2.062930911779403687e-01 4.494366049766540527e-02 1.038291677832603455e-01 6.032174453139305115e-03 4.610624164342880249e-02 -4.568010568618774414e-02 -1.996429823338985443e-02 -2.520484328269958496e-01 1.440051048994064331e-01 3.479799032211303711e-01 -1.034610942006111145e-01 -1.760751307010650635e-01 -1.276846379041671753e-01 3.790129674598574638e-03 8.488272875547409058e-02 -5.213998258113861084e-03 -2.543812990188598633e-01 1.029016077518463135e-01 -3.991436362266540527e-01 -4.354600235819816589e-02 5.891231819987297058e-02 4.748744890093803406e-02 2.172149717807769775e-01 1.205335482954978943e-01
3.088813126087188721e-01 1.578332781791687012e-01 6.064527854323387146e-02 2.761339843273162842e-01 -6.579671800136566162e-02 -1.172814294695854187e-01 -2.666119486093521118e-02 2.665587142109870911e-02 8.378499001264572144e-02 -6.725312024354934692e-02 1.885162852704524994e-02 -6.244409084320068359e-02 2.043353766202926636e-01 2.647312730550765991e-02 3.673138841986656189e-02 -1.848108470439910889e-01 2.029003649950027466e-01 2.796480357646942139e-01 -5.945663526654243469e-02 3.055374138057231903e-02 7.477766275405883789e-02 1.184438075870275497e-02 -6.167349591851234436e-02 -2.993573546409606934e-01 -2.236845046281814575e-01 -3.396046757698059082e-01 -1.285085529088973999e-01 2.940430939197540283e-01 -1.193370595574378967e-01 -2.401875555515289307e-01 2.459889650344848633e-01 2.504349350929260254e-01
2.928697466850280762e-01 9.181374311447143555e-02 1.797390729188919067e-01 1.586889475584030151e-01 1.184071898460388184e-01 7.800070941448211670e-02 1.376882493495941162e-01 -6.319932639598846436e-03 6.235368084162473679e-03 -1.122397407889366150e-01 -4.669408798217773438e-01 6.285125762224197388e-02 2.843148410320281982e-01 2.132983505725860596e-01 -4.945683479309082031e-02 1.338929403573274612e-02 -2.278765141963958740e-01 4.255971685051918030e-02 1.008647494018077850e-02 -1.752160042524337769e-01 3.304025158286094666e-03 2.318111062049865723e-01 1.213127281516790390e-02 3.123528696596622467e-02 -1.972153633832931519e-01 1.538581550121307373e-01 -2.226154804229736328e-01 -4.266323149204254150e-02 -2.950779795646667480e-01 -6.077150348573923111e-03 2.896979749202728271e-01 1.457441747188568115e-01
1.458889096975326538e-01 -1.180136725306510925e-01 1.279735416173934937e-01 2.879191040992736816e-01 3.647652640938758850e-02 2.843972742557525635e-01 7.655313238501548767e-03 -5.068462714552879333e-02 3.297931551933288574e-01 1.770527064800262451e-01 -1.117889732122421265e-01 -5.017076060175895691e-02 -1.016872599720954895e-01 5.357259418815374374e-03 1.129143536090850830e-01 -1.840806901454925537e-01 2.618112564086914062e-01 -8.088961243629455566e-03 -3.018045127391815186e-01 1.116241980344057083e-02 -1.325852125883102417e-01 1.182132735848426819e-01 1.513902246952056885e-01 6.961312144994735718e-02 -2.986858189105987549e-01 -5.019197985529899597e-02 -1.505445688962936401e-01 1.135721206665039062e-01 9.794253110885620117e-02 2.343959212303161621e-01 3.230582773685455322e-01 -2.306735366582870483e-01
1.841033697128295898e-01 -1.100063417106866837e-02 -4.222867265343666077e-02 5.740448832511901855e-02 1.976201832294464111e-01 -1.788844168186187744e-01 -7.939954102039337158e-02 1.575642079114913940e-01 4.114878177642822266e-02 -1.935328245162963867e-01 5.503510683774948120e-02 1.551127620041370392e-02 4.405634999275207520e-01 1.586958207190036774e-02 1.510931700468063354e-01 -9.925384074449539185e-02 8.906278014183044434e-02 1.626909077167510986e-01 -2.781296968460083008e-01 -4.501389563083648682e-01 -3.400704264640808105e-02 1.733009070158004761e-01 4.060316085815429688e-02 -8.245457708835601807e-02 -4.905328154563903809e-02 -2.617907822132110596e-01 -3.741032183170318604e-01 1.061527356505393982e-01 -1.089551523327827454e-01 9.749768301844596863e-03 -1.165033783763647079e-02 3.151305392384529114e-02
1.340996325016021729e-01 2.723730169236660004e-02 1.800360679626464844e-01 3.107835650444030762e-01 1.037128418684005737e-01 8.247734606266021729e-02 2.081502526998519897e-01 -8.548385649919509888e-02 3.277659118175506592e-01 -6.905891001224517822e-02 -1.285441964864730835e-01 1.178512722253799438e-01 6.048577651381492615e-02 2.768223583698272705e-01 -2.042809873819351196e-01 -1.662328541278839111e-01 -1.631191372871398926e-02 -1.113958954811096191e-01 -2.208288460969924927e-01 1.363628208637237549e-01 -8.898227661848068237e-02 1.598408371210098267e-01 -2.595249116420745850e-01 3.316309303045272827e-02 -1.380384862422943115e-01 -2.753085494041442871e-01 -3.340615332126617432e-01 5.928749218583106995e-02 -3.039413690567016602e-01 5.323651060461997986e-02 -4.260261729359626770e-02 5.358572676777839661e-02
1.348129510879516602e-01 1.828384548425674438e-01 2.087283134460449219e-01 -3.142935037612915039e-02 2.019007802009582520e-01 4.379509761929512024e-02 4.290285706520080566e-02 -8.675839751958847046e-02 5.064529553055763245e-02 1.176642104983329773e-01 -1.519653946161270142e-01 2.089374661445617676e-01 3.004888892173767090e-01 -2.215614467859268188e-01 -4.464318603277206421e-02 -3.117996156215667725e-01 -1.757715046405792236e-01 -1.118017658591270447e-01 -1.520914677530527115e-02 3.533118963241577148e-02 1.444834172725677490e-01 1.098556742072105408e-01 7.177004218101501465e-02 -3.231519162654876709e-01 -1.760675907135009766e-01 -1.217788010835647583e-01 -3.645016252994537354e-01 2.683041393756866455e-01 -5.715532228350639343e-02 -1.573235727846622467e-02 2.659928500652313232e-01 -1.330259591341018677e-01
2.175274938344955444e-01 2.711452730000019073e-02 2.817611098289489746e-01 6.577605754137039185e-02 1.721217483282089233e-01 1.882372982800006866e-02 2.266331389546394348e-02 -2.498848289251327515e-01 2.166641652584075928e-01 -6.748266518115997314e-02 3.095975145697593689e-03 -1.019099727272987366e-01 5.478375554084777832e-01 -4.873140901327133179e-02 5.440348759293556213e-04 -1.983174495398998260e-02 2.361047863960266113e-01 -3.238305076956748962e-02 -3.321708738803863525e-01 -1.174523308873176575e-01 6.980224698781967163e-02 1.281835436820983887e-01 -2.710468173027038574e-01 2.672771923243999481e-02 -1.547563821077346802e-02 1.062400192022323608e-01 -8.424834907054901123e-02 2.290904670953750610e-01 2.731508389115333557e-02 2.096010595560073853e-01 9.741392731666564941e-02 -9.392577409744262695e-02
3.467306494712829590e-01 3.730964614078402519e-03 1.150146722793579102e-01 -2.043851464986801147e-02 1.633404195308685303e-01 1.870127171277999878e-01 -6.919551175087690353e-03 -3.763063997030258179e-02 3.453385829925537109e-01 1.051977798342704773e-01 1.795178838074207306e-02 -3.687043860554695129e-02 3.235018849372863770e-01 2.125609964132308960e-01 -3.644892945885658264e-02 -3.345461487770080566e-01 2.616592049598693848e-01 4.468891024589538574e-02 -4.033033922314643860e-02 1.487845182418823242e-01 -2.937343157827854156e-02 8.328781276941299438e-02 8.885195106267929077e-02 -2.648853063583374023e-01 -1.438954323530197144e-01 2.117466181516647339e-02 -3.574728071689605713e-01 8.423403650522232056e-02 1.511673927307128906e-01 -1.721346229314804077e-01 3.360460326075553894e-02 1.348173618316650391e-01
5.287593230605125427e-02 2.741583436727523804e-02 1.598178595304489136e-01 6.596421450376510620e-02 4.377244412899017334e-01 4.180578514933586121e-02 -8.614311367273330688e-02 7.368548214435577393e-02 -1.656031757593154907e-01 -8.841435424983501434e-03 -1.279676258563995361e-01 3.533779084682464600e-02 1.076186075806617737e-01 1.869515031576156616e-01 1.085496172308921814e-01 -2.725468277931213379e-01 -2.715861201286315918e-01 -4.089760035276412964e-02 -1.517125666141510010e-01 -2.569709122180938721e-01 -1.901111006736755371e-01 4.974211752414703369e-02 -4.576576352119445801e-01 -2.004891484975814819e-01 -4.683611169457435608e-02 1.593921333551406860e-02 -1.675356626510620117e-01 2.812692821025848389e-01 5.855644121766090393e-03 9.945776313543319702e-02 8.903149515390396118e-02 4.907322302460670471e-02
1.667382866144180298e-01 -6.772179156541824341e-02 -4.559773951768875122e-02 2.394526898860931396e-01 2.838416993618011475e-01 1.675752550363540649e-01 5.556980893015861511e-02 2.319535017013549805e-01 1.029740571975708008e-01 1.086790636181831360e-01 1.244839727878570557e-01 -1.190126389265060425e-01 -1.048897765576839447e-02 1.232530251145362854e-01 2.299822717905044556e-01 -1.183906272053718567e-01 -1.302282139658927917e-02 2.345049977302551270e-01 -4.166387915611267090e-01 6.060244049876928329e-03 -7.860785722732543945e-02 -1.145163252949714661e-01 -1.399254649877548218e-01 -1.709971874952316284e-01 -1.942948549985885620e-01 -1.433971375226974487e-01 -1.857315003871917725e-01 2.892353236675262451e-01 -9.022822231054306030e-02 2.620202600955963135e-01 1.866829395294189453e-01 -1.528429090976715088e-01
1.455322504043579102e-01 -8.454622328281402588e-02 -4.052364453673362732e-02 -1.333863288164138794e-01 1.146220602095127106e-02 -4.478184878826141357e-02 -1.210651397705078125e-01 -1.557722538709640503e-01 4.439767822623252869e-02 -7.612501829862594604e-02 1.044050827622413635e-01 -2.438518218696117401e-02 3.033376336097717285e-01 -2.989299362525343895e-03 -2.904390394687652588e-01 -2.830969989299774170e-01 4.522515460848808289e-02 3.712110817432403564e-01 -9.460945427417755127e-02 1.761402636766433716e-01 -3.882963061332702637e-01 1.977383643388748169e-01 -5.714706331491470337e-02 -6.355478614568710327e-02 -3.616687953472137451e-01 -6.200374290347099304e-02 -1.901770830154418945e-01 4.746178910136222839e-02 1.186270117759704590e-01 -3.660114109516143799e-02 2.030240744352340698e-01 1.694066822528839111e-01
-1.729876548051834106e-01 -8.660151064395904541e-02 2.637854814529418945e-01 2.476195096969604492e-01 2.269531041383743286e-01 2.149254642426967621e-02 -1.094095259904861450e-01 -9.673868864774703979e-02 -2.066822350025177002e-02 -2.914879471063613892e-02 -1.562157273292541504e-01 2.646228531375527382e-03 -1.022047400474548340e-01 -2.078696787357330322e-01 -5.300870910286903381e-02 -4.270815849304199219e-02 1.368730217218399048e-01 5.984871461987495422e-02 -5.894102528691291809e-02 -2.877442240715026855e-01 5.833819508552551270e-02 2.173925563693046570e-02 -1.441980302333831787e-01 -3.147067725658416748e-01 -2.126670181751251221e-01 1.244840119034051895e-02 -4.489983022212982178e-01 3.524564802646636963e-01 -5.914149805903434753e-02 -1.429397910833358765e-01 2.377349883317947388e-02 2.154157906770706177e-01
2.415553480386734009e-01 -1.006995365023612976e-01 -6.390000134706497192e-02 3.933133184909820557e-02 1.267487853765487671e-01 4.400815069675445557e-02 -2.054115086793899536e-01 -1.987323909997940063e-01 1.254484504461288452e-01 1.554319262504577637e-01 -1.067038998007774353e-01 -2.003405429422855377e-02 4.957634806632995605e-01 -7.272227108478546143e-02 -5.361203104257583618e-03 3.414512425661087036e-02 4.094924405217170715e-02 1.345941275358200073e-01 -3.234266936779022217e-01 -4.010727107524871826e-01 1.766679733991622925e-01 2.674839198589324951e-01 -1.420530974864959717e-01 -1.651230305433273315e-01 -3.898788243532180786e-02 3.673942759633064270e-03 -1.179823353886604309e-01 -4.882451612502336502e-03 -9.937594085931777954e-02 2.090062648057937622e-01 1.164802685379981995e-01 -6.463202834129333496e-02
3.992320895195007324e-01 1.119306087493896484e-01 -8.436568826436996460e-02 1.206399202346801758e-01 -2.856257259845733643e-01 4.561854153871536255e-02 8.712257444858551025e-02 -3.040311932563781738e-01 -6.085588410496711731e-02 1.397555917501449585e-01 -3.825896382331848145e-01 1.515649855136871338e-01 1.596946269273757935e-01 1.175996847450733185e-02 1.123523190617561340e-01 1.971384882926940918e-02 5.605647712945938110e-02 5.030162166804075241e-03 -7.623136043548583984e-02 -6.907370686531066895e-02 -8.461448550224304199e-02 1.333837211132049561e-01 -3.212351351976394653e-02 -6.624194234609603882e-02 -9.658206999301910400e-02 -2.803298532962799072e-01 -3.327128291130065918e-01 2.141682803630828857e-01 7.088264077901840210e-02 7.438207417726516724e-02 2.041488438844680786e-01 2.250728756189346313e-01
8.214973658323287964e-02 4.519981741905212402e-01 2.763326764106750488e-01 -3.959403559565544128e-02 3.438875675201416016e-01 -7.674940675497055054e-02 1.644887328147888184e-01 -3.515894711017608643e-02 -2.153552621603012085e-01 -6.026528403162956238e-02 -1.231247037649154663e-01 1.042767316102981567e-01 1.483651399612426758e-01 -1.726396568119525909e-02 8.457933552563190460e-03 -1.450655758380889893e-01 8.307223021984100342e-02 1.212283894419670105e-01 -2.283102720975875854e-01 -8.649934083223342896e-02 -1.883773356676101685e-01 3.094978332519531250e-01 -2.185200005769729614e-01 6.012729927897453308e-02 -3.446889519691467285e-01 1.550964117050170898e-01 -3.303011506795883179e-02 -5.826466158032417297e-02 -1.191480010747909546e-01 1.826808229088783264e-02 1.153851449489593506e-01 8.358730003237724304e-03
1.269725710153579712e-01 -4.910913482308387756e-02 1.731819361448287964e-01 -7.012969814240932465e-03 -4.303626716136932373e-03 -1.770560890436172485e-01 -1.563855111598968506e-01 3.416091576218605042e-02 1.572907716035842896e-01 -1.004564538598060608e-01 -1.366422176361083984e-01 3.549133837223052979e-01 -1.401880681514739990e-01 1.883335560560226440e-01 -7.125740498304367065e-02 -1.242631971836090088e-01 3.704185411334037781e-02 -1.115862512961030006e-03 -2.600071132183074951e-01 -1.742003411054611206e-01 7.256851345300674438e-02 2.461949735879898071e-01 -2.600795626640319824e-01 1.411045938730239868e-01 -2.793998718261718750e-01 2.460287511348724365e-01 -8.362443745136260986e-02 2.662097662687301636e-02 1.873250305652618408e-01 1.891193538904190063e-01 3.143715262413024902e-01 -2.656907141208648682e-01
1.928245425224304199e-01 -1.602631062269210815e-01 5.664977058768272400e-02 5.481514334678649902e-02 2.361805550754070282e-02 2.137342691421508789e-01 1.753400117158889771e-01 8.941246569156646729e-02 2.498394548892974854e-01 -1.992210149765014648e-01 -1.915623545646667480e-01 -1.845145374536514282e-01 -1.338352356106042862e-02 -4.863631911575794220e-03 9.683903306722640991e-02 -1.086214184761047363e-02 -5.977071076631546021e-02 7.331690192222595215e-02 -3.652570843696594238e-01 -2.598956823348999023e-01 1.956363618373870850e-01 -4.340451583266258240e-02 4.936959967017173767e-02 6.326844543218612671e-02 -2.565886974334716797e-01 -3.589933216571807861e-01 -2.572799623012542725e-01 1.496393382549285889e-01 9.297670423984527588e-02 1.732910722494125366e-01 2.806473076343536377e-01 7.843600958585739136e-02
2.958266735076904297e-01 -2.190472036600112915e-01 1.979161798954010010e-01 1.091554984450340271e-01 2.059118300676345825e-01 3.580260276794433594e-01 3.230401501059532166e-02 1.115236431360244751e-02 8.946877717971801758e-02 3.779886662960052490e-02 -3.304645419120788574e-01 1.303403377532958984e-01 -1.293873935937881470e-01 -2.271341234445571899e-01 1.183578372001647949e-01 -1.056696698069572449e-01 1.375903189182281494e-01 -7.259047590196132660e-03 -2.763641774654388428e-01 4.123360291123390198e-02 -3.136980235576629639e-01 9.445381909608840942e-02 -5.546970665454864502e-02 -2.279491536319255829e-02 -3.224963247776031494e-01 -4.672144353389739990e-02 -4.284973442554473877e-02 2.261053323745727539e-01 5.317748337984085083e-02 4.670500755310058594e-02 1.964405626058578491e-01 -4.247630387544631958e-02
7.653956115245819092e-02 -1.025616154074668884e-01 2.820300161838531494e-01 -7.703336328268051147e-02 2.288511097431182861e-01 7.726442534476518631e-03 -1.705192029476165771e-01 2.840066850185394287e-01 2.429584115743637085e-01 -9.344042837619781494e-02 1.328025311231613159e-01 2.136259078979492188e-01 9.608979523181915283e-02 6.039686128497123718e-02 -3.408283740282058716e-02 6.016315147280693054e-02 3.023185431957244873e-01 -1.681057065725326538e-01 -2.480228245258331299e-01 -1.907813698053359985e-01 -2.654293179512023926e-01 2.364618629217147827e-01 -1.294522136449813843e-01 -1.282283198088407516e-02 -8.632511645555496216e-02 -1.598176658153533936e-01 -1.134948432445526123e-01 3.080264031887054443e-01 1.133679375052452087e-01 -1.242721974849700928e-01 2.383226901292800903e-01 -2.402579225599765778e-02
-6.022081151604652405e-02 -3.177563250064849854e-01 -4.146680701524019241e-03 1.474650651216506958e-01 1.260630041360855103e-01 1.504298746585845947e-01 -1.173286661505699158e-01 -1.270872801542282104e-01 -2.299834229052066803e-02 9.038847684860229492e-02 -6.497451663017272949e-02 2.139152958989143372e-02 1.758282482624053955e-01 1.565700173377990723e-01 1.617469787597656250e-01 1.425578594207763672e-01 1.408073753118515015e-01 6.824517995119094849e-02 -1.796395033597946167e-01 -8.287958055734634399e-02 -1.726265810430049896e-02 3.507199287414550781e-01 2.097507193684577942e-02 -2.216504067182540894e-01 -2.478568404912948608e-01 1.529532670974731445e-01 -3.674490451812744141e-01 3.934300243854522705e-01 -2.767280340194702148e-01 -9.724935516715049744e-03 -6.062352098524570465e-03 4.551823064684867859e-02
2.952739000320434570e-01 -1.417639851570129395e-01 3.294530510902404785e-02 5.524745583534240723e-02 1.099596098065376282e-01 -2.199222892522811890e-02 -3.129391670227050781e-01 -2.424373775720596313e-01 1.338442116975784302e-01 8.386427909135818481e-02 -2.380899786949157715e-01 -1.411472354084253311e-02 -1.933450438082218170e-02 1.658373326063156128e-01 -1.376084052026271820e-02 -1.366789191961288452e-01 1.799526810646057129e-01 9.364550560712814331e-02 -8.118651062250137329e-02 -1.975717395544052124e-02 6.697778403759002686e-02 -4.772281274199485779e-02 -4.026828706264495850e-01 8.384454995393753052e-02 -4.085533618927001953e-01 8.374470472335815430e-02 -3.673965036869049072e-01 -3.462696447968482971e-02 -1.661669164896011353e-01 -1.208176389336585999e-01 -5.623453110456466675e-02 -1.056276708841323853e-01
1.854111999273300171e-01 1.507406383752822876e-01 -1.467373371124267578e-01 -9.072047472000122070e-02 3.220629319548606873e-02 -1.005996018648147583e-02 -8.901018649339675903e-02 -1.842267513275146484e-01 2.344239354133605957e-01 8.895977586507797241e-02 -5.493741855025291443e-02 -1.163828521966934204e-01 2.837082147598266602e-01 7.790083438158035278e-02 -9.871572256088256836e-02 3.859832882881164551e-02 1.735670268535614014e-01 4.501065239310264587e-02 -1.756272763013839722e-01 2.385415136814117432e-01 -3.629764318466186523e-01 7.890218496322631836e-02 -2.272699959576129913e-02 -3.363082557916641235e-02 -1.621978729963302612e-01 1.539295464754104614e-01 -5.405335426330566406e-01 2.320069521665573120e-01 -1.131244227290153503e-01 -8.640488982200622559e-02 1.181361153721809387e-01 5.624554306268692017e-02
9.902093559503555298e-03 1.852196455001831055e-01 2.705928087234497070e-01 5.893597379326820374e-02 3.098209798336029053e-01 3.994914889335632324e-02 -1.072083860635757446e-01 -2.203027307987213135e-01 -1.052694469690322876e-01 -2.147577702999114990e-01 5.208985414355993271e-03 3.836372122168540955e-02 3.221555054187774658e-01 -2.017141431570053101e-01 3.536915183067321777e-01 -2.082050740718841553e-01 1.063526645302772522e-01 5.724722146987915039e-02 -1.452438831329345703e-01 -2.608504593372344971e-01 -1.400842219591140747e-01 1.375070214271545410e-01 -3.760043382644653320e-01 -2.084336727857589722e-01 -5.487431585788726807e-02 2.748520672321319580e-02 -1.021459549665451050e-01 -1.558528933674097061e-02 -6.615807861089706421e-02 1.514343172311782837e-02 1.061280667781829834e-01 -4.767922312021255493e-02
-1.463589910417795181e-02 -2.752802968025207520e-01 1.579799354076385498e-01 3.476143479347229004e-01 9.088707715272903442e-02 1.967762038111686707e-02 -1.575954258441925049e-01 -2.889674007892608643e-01 -3.573234379291534424e-02 1.587296575307846069e-01 -7.365196943283081055e-02 2.290095537900924683e-01 3.635626658797264099e-02 5.454541370272636414e-02 9.893693774938583374e-02 -5.467891320586204529e-02 2.700845003128051758e-01 2.503615319728851318e-01 1.111956760287284851e-01 -2.585310637950897217e-01 -4.387624189257621765e-02 -9.483549743890762329e-02 -1.681123971939086914e-01 -2.641142308712005615e-01 -2.942209839820861816e-01 -2.665293589234352112e-02 -3.354610204696655273e-01 1.807739287614822388e-01 -6.750123575329780579e-03 -3.719461709260940552e-02 -5.112249869853258133e-03 -4.581243172287940979e-02
2.125244736671447754e-01 1.588160544633865356e-01 -8.395005762577056885e-02 1.200217828154563904e-01 2.091786861419677734e-01 1.232919692993164062e-01 1.133374944329261780e-01 5.603037774562835693e-02 5.687835812568664551e-02 8.983457833528518677e-02 -2.740341126918792725e-01 -2.029491402208805084e-02 1.609519273042678833e-01 -2.799204736948013306e-02 -8.651239424943923950e-02 -2.854507267475128174e-01 3.305152654647827148e-01 1.887663826346397400e-02 -2.155023813247680664e-01 1.131303831934928894e-01 -2.000250816345214844e-01 6.292888522148132324e-02 1.765822246670722961e-02 -3.060369938611984253e-02 -2.274486124515533447e-01 8.573157340288162231e-02 -4.478745460510253906e-01 -7.878680527210235596e-02 8.232814073562622070e-02 3.790505528450012207e-01 -1.851799525320529938e-02 3.486187430098652840e-03
2.643399834632873535e-01 1.438443511724472046e-01 1.977012008428573608e-01 1.342056542634963989e-01 3.835231661796569824e-01 -3.463590890169143677e-02 2.373693585395812988e-01 -1.956242024898529053e-01 1.318546682596206665e-01 -3.175895288586616516e-02 -1.761721968650817871e-01 1.279457360506057739e-01 1.539078652858734131e-01 9.332288801670074463e-02 1.384660154581069946e-01 1.454492211341857910e-01 1.229691952466964722e-01 -5.882973596453666687e-02 -1.106839329004287720e-01 -4.193449020385742188e-02 8.190955221652984619e-02 2.243028730154037476e-01 -1.617501229047775269e-01 5.029347166419029236e-02 2.466396894305944443e-03 1.457481682300567627e-01 -2.905371785163879395e-01 -1.614288240671157837e-01 -2.120353728532791138e-01 -8.278041332960128784e-02 3.947419226169586182e-01 1.151071712374687195e-01
2.794963419437408447e-01 -5.802785512059926987e-03 -4.872217774391174316e-02 -1.681057736277580261e-02 1.948152035474777222e-01 -1.541945487260818481e-01 -2.710506021976470947e-01 1.746414750814437866e-01 1.360804885625839233e-01 3.043578378856182098e-02 -6.877839565277099609e-02 7.195624709129333496e-02 3.458852767944335938e-01 2.458333224058151245e-01 1.625960320234298706e-01 4.721457511186599731e-02 2.860737740993499756e-01 1.715010702610015869e-01 -1.119771301746368408e-01 -1.941847205162048340e-01 7.930397987365722656e-02 1.844054013490676880e-01 1.297780275344848633e-01 1.736461967229843140e-01 -2.470850646495819092e-01 4.109141975641250610e-02 -3.616929352283477783e-01 1.579885631799697876e-01 1.988487988710403442e-01 7.874636352062225342e-02 2.820226736366748810e-02 -3.948207572102546692e-02
2.243411839008331299e-01 -1.263623707927763462e-03 1.561942994594573975e-01 2.098080329596996307e-02 1.912146359682083130e-01 3.440897762775421143e-01 -7.098797708749771118e-02 2.316483110189437866e-01 -3.824625862762331963e-03 -2.554536461830139160e-01 -9.484993666410446167e-02 -9.112495183944702148e-02 -1.340345442295074463e-01 1.981020569801330566e-01 -1.808875054121017456e-01 -2.697452306747436523e-01 -8.426553569734096527e-03 2.799308896064758301e-01 -5.096013844013214111e-02 -1.512777619063854218e-02 -1.286736130714416504e-01 1.154713481664657593e-01 -8.648831397294998169e-02 1.328973621129989624e-01 -2.159821689128875732e-01 -5.775343999266624451e-02 -4.622409939765930176e-01 -4.963334184139966965e-03 -5.903474614024162292e-02 -4.643697664141654968e-02 7.586733903735876083e-03 2.454439848661422729e-01
2.904050350189208984e-01 2.735675126314163208e-02 4.345287010073661804e-02 1.592670679092407227e-01 6.084429845213890076e-02 -1.752023701556026936e-03 -1.760766357183456421e-01 -1.223722379654645920e-02 -9.426987171173095703e-02 -1.352158654481172562e-02 -3.737302497029304504e-02 2.238656021654605865e-02 1.569475680589675903e-01 1.474501937627792358e-01 1.251746565103530884e-01 -3.401986137032508850e-02 -9.138866513967514038e-02 1.513982713222503662e-01 -1.707719415426254272e-01 -1.539182364940643311e-01 -8.702979981899261475e-02 1.085851043462753296e-01 -2.797358036041259766e-01 -7.423381507396697998e-02 -3.100312054157257080e-01 2.748583555221557617e-01 -3.967949151992797852e-01 -2.450735867023468018e-02 -3.781350553035736084e-01 -2.977560758590698242e-01 1.363949179649353027e-01 -1.068667024374008179e-01
2.431909739971160889e-02 -3.110128268599510193e-02 5.242210626602172852e-02 1.185191050171852112e-01 1.736358404159545898e-01 2.488581389188766479e-01 8.948269486427307129e-02 -9.405395388603210449e-02 1.898859441280364990e-01 9.225380420684814453e-02 -4.942043498158454895e-02 -3.966742753982543945e-02 -1.082546543329954147e-02 -2.964045405387878418e-01 -1.303349584341049194e-01 -3.507544845342636108e-02 2.626926898956298828e-01 -1.681172549724578857e-01 -1.198323890566825867e-01 -1.532064229249954224e-01 -2.525514960289001465e-01 7.715512812137603760e-02 -1.484004259109497070e-01 -5.358790606260299683e-02 -5.973519682884216309e-01 -2.067604064941406250e-01 -1.653554439544677734e-01 1.418985575437545776e-01 -1.298174560070037842e-01 1.141207814216613770e-01 7.138931006193161011e-02 7.859939336776733398e-02
-7.895572483539581299e-02 5.477650836110115051e-02 9.348158491775393486e-04 -2.915450334548950195e-01 4.655098170042037964e-02 6.686834990978240967e-02 -7.803699374198913574e-02 -6.872096657752990723e-02 2.692652940750122070e-01 9.117475152015686035e-02 -1.211468726396560669e-01 2.295845150947570801e-01 -2.862152643501758575e-02 3.307174518704414368e-02 -3.282536268234252930e-01 -1.426319032907485962e-01 -1.905572861433029175e-01 1.016178261488676071e-02 -4.303197860717773438e-01 -2.604558877646923065e-02 -1.186130344867706299e-01 -6.728883832693099976e-02 -1.921778768301010132e-01 3.162689134478569031e-02 -2.873675227165222168e-01 -3.952059149742126465e-02 -4.252981543540954590e-01 4.559982940554618835e-02 1.607936620712280273e-01 4.185467585921287537e-02 1.580327749252319336e-01 -1.078291237354278564e-01
3.370717763900756836e-01 -8.681035600602626801e-03 3.425999879837036133e-01 -3.014495670795440674e-01 9.580941498279571533e-02 1.466586738824844360e-01 -3.010932728648185730e-02 4.603534191846847534e-02 2.168661803007125854e-01 -5.171630904078483582e-02 -1.765094995498657227e-01 -8.148014545440673828e-02 2.167110890150070190e-01 7.796615362167358398e-02 1.742149516940116882e-02 1.094787009060382843e-02 -1.627540141344070435e-01 4.308288171887397766e-02 -2.361103594303131104e-01 -3.265141546726226807e-01 -1.733545809984207153e-01 2.007642090320587158e-01 -8.778890967369079590e-02 9.092851728200912476e-02 -1.770402193069458008e-01 -7.508783042430877686e-02 2.276949770748615265e-02 3.546881079673767090e-01 -1.490074396133422852e-01 1.019965484738349915e-01 -1.672297567129135132e-01 4.967118054628372192e-02
3.139688074588775635e-01 -1.039136350154876709e-01 2.108969837427139282e-01 -1.465365886688232422e-01 9.192176163196563721e-02 -3.868237882852554321e-02 -2.226084023714065552e-01 1.375495791435241699e-01 3.284768387675285339e-02 -8.719921857118606567e-02 -4.819639772176742554e-02 1.297468692064285278e-01 -1.695903986692428589e-01 -3.327500820159912109e-02 3.618122935295104980e-01 1.835774928331375122e-01 1.196957379579544067e-01 -1.958039589226245880e-02 -2.703395485877990723e-01 -5.461386963725090027e-02 -2.381200790405273438e-01 8.846572786569595337e-02 -3.117516636848449707e-01 3.052382171154022217e-01 -2.014750391244888306e-01 3.387965261936187744e-02 -1.958969533443450928e-01 -2.868364006280899048e-02 3.617155924439430237e-02 1.905023306608200073e-01 2.342004030942916870e-01 -6.990657001733779907e-02
2.743923366069793701e-01 -9.022248536348342896e-02 -3.321961313486099243e-02 1.502866297960281372e-01 1.772911995649337769e-01 3.997110724449157715e-01 5.735316872596740723e-02 -4.042921215295791626e-02 -2.874324284493923187e-02 -3.066215850412845612e-02 -3.243164420127868652e-01 2.534550130367279053e-01 -2.192615158855915070e-02 -2.868990898132324219e-01 1.231626793742179871e-01 -1.165848225355148315e-01 7.720400393009185791e-02 -3.460817784070968628e-02 -2.877147197723388672e-01 -4.675576090812683105e-02 -1.626251637935638428e-01 -2.807173505425453186e-02 -1.016502678394317627e-01 4.709934443235397339e-02 -1.944062709808349609e-01 -1.009822934865951538e-01 -4.975320398807525635e-02 2.894400656223297119e-01 -1.285032331943511963e-01 7.690481841564178467e-02 3.529119491577148438e-01 2.979408018290996552e-02
3.334255516529083252e-01 5.068339779973030090e-02 -4.213133081793785095e-02 -9.254638105630874634e-02 6.423144787549972534e-02 1.862450242042541504e-01 2.854456305503845215e-01 -5.012010410428047180e-02 1.379378139972686768e-01 -3.421198576688766479e-02 4.151334613561630249e-02 2.637726664543151855e-01 2.755096852779388428e-01 1.110357940196990967e-01 1.202568188309669495e-01 -1.943404674530029297e-01 1.873560547828674316e-01 -4.016423970460891724e-02 -2.413161695003509521e-01 -2.479574084281921387e-01 1.331506948918104172e-02 5.768315866589546204e-02 -3.149269819259643555e-01 8.493266254663467407e-02 1.341530494391918182e-02 -1.989630907773971558e-01 -1.921958178281784058e-01 3.574444055557250977e-01 1.965743452310562134e-01 6.845677644014358521e-02 -7.765533775091171265e-02 -3.153595700860023499e-02
6.093148887157440186e-02 -3.686223551630973816e-02 1.290297806262969971e-01 6.937120109796524048e-02 8.817460387945175171e-02 -2.061880677938461304e-01 -1.675345450639724731e-01 -2.243524938821792603e-01 5.361214652657508850e-02 -5.065289512276649475e-02 4.072288051247596741e-02 -1.503324806690216064e-01 2.857204973697662354e-01 -6.271545309573411942e-03 2.936519086360931396e-01 3.277781233191490173e-02 2.408689111471176147e-01 4.152132868766784668e-01 -1.942237913608551025e-01 -3.320906311273574829e-02 -2.046386748552322388e-01 2.805156409740447998e-01 -1.062026694416999817e-01 4.101523756980895996e-02 -1.860831230878829956e-01 -2.825329899787902832e-01 -9.816798567771911621e-02 5.806596204638481140e-02 -8.157262951135635376e-02 -2.103846073150634766e-01 1.481091380119323730e-01 2.073944211006164551e-01
2.969757914543151855e-01 5.302979052066802979e-02 1.286671757698059082e-01 8.616729080677032471e-02 2.815082669258117676e-01 -1.365415751934051514e-01 -1.459987759590148926e-01 -9.650793671607971191e-02 1.395515203475952148e-01 9.553526341915130615e-02 -2.560169398784637451e-01 -5.241156369447708130e-02 -2.139285206794738770e-01 2.059789188206195831e-02 -1.482337415218353271e-01 -5.106571689248085022e-02 -1.332503706216812134e-01 1.651470214128494263e-01 -6.170227006077766418e-02 -4.348398745059967041e-02 -1.909100115299224854e-01 5.875044688582420349e-02 -1.737276464700698853e-01 9.263244271278381348e-02 5.430737882852554321e-02 -6.874160468578338623e-02 -4.577979147434234619e-01 2.784440517425537109e-01 -2.045660614967346191e-01 1.886759102344512939e-01 3.986264765262603760e-02 -2.926129102706909180e-01
-4.535365849733352661e-02 -2.798097729682922363e-01 3.617380186915397644e-02 1.456696987152099609e-01 -1.580338738858699799e-02 -6.617701053619384766e-02 -7.201970368623733521e-02 -3.383418619632720947e-01 2.591975033283233643e-01 5.692891031503677368e-02 -1.183152124285697937e-01 6.140251085162162781e-02 4.693930745124816895e-01 -3.185255452990531921e-02 1.303763687610626221e-01 -1.310608983039855957e-01 -1.406945288181304932e-01 1.833468861877918243e-02 -3.444783389568328857e-01 -1.584086567163467407e-01 -1.874208152294158936e-01 1.416418999433517456e-01 -1.975354403257369995e-01 -3.318819776177406311e-02 8.291694335639476776e-03 1.170279160141944885e-01 -2.062184214591979980e-01 -3.972990810871124268e-02 5.132069438695907593e-02 -2.203475683927536011e-01 2.435522973537445068e-01 -3.929300606250762939e-02
2.171794325113296509e-01 6.397740542888641357e-02 1.111110746860504150e-01 2.622226774692535400e-01 1.397151947021484375e-01 1.233902871608734131e-01 -1.411015391349792480e-01 3.016353584825992584e-02 7.184980064630508423e-02 -3.611236345022916794e-03 -1.527579575777053833e-01 -1.954759471118450165e-02 2.377798706293106079e-01 3.103395104408264160e-01 4.020910337567329407e-02 2.594455182552337646e-01 8.584013581275939941e-02 -1.028531938791275024e-01 -2.382563203573226929e-01 -3.664451539516448975e-01 -1.548745036125183105e-01 1.755361258983612061e-01 -1.204522699117660522e-01 1.449347883462905884e-01 2.791736042127013206e-03 -2.971550449728965759e-02 -2.465966641902923584e-01 -1.961097717285156250e-01 -2.106876373291015625e-01 -1.370059698820114136e-01 3.136813342571258545e-01 -1.929824426770210266e-02
1.568008214235305786e-01 -4.004075750708580017e-02 -1.957137323915958405e-02 9.572973847389221191e-02 3.917212784290313721e-01 7.845357060432434082e-02 -2.346809655427932739e-01 -8.315977454185485840e-02 1.828772425651550293e-01 4.474928379058837891e-01 -1.448812545277178288e-03 1.180804800242185593e-02 4.098622798919677734e-01 -6.430504471063613892e-02 9.314610809087753296e-02 -1.043238267302513123e-01 1.261916160583496094e-01 1.961251497268676758e-01 -2.118405550718307495e-01 -2.243284583091735840e-01 1.642985790967941284e-01 2.331864833831787109e-01 -1.751077175140380859e-01 -1.388426274061203003e-01 -5.370733886957168579e-02 4.797046538442373276e-03 -4.067781846970319748e-03 3.987171873450279236e-02 -1.158583015203475952e-01 -5.858640372753143311e-02 1.198360547423362732e-01 2.292442135512828827e-02
1.765098124742507935e-01 -1.761755049228668213e-01 2.839269861578941345e-02 -6.908915936946868896e-02 1.373480558395385742e-01 3.354238718748092651e-02 -2.783314585685729980e-01 8.290759474039077759e-02 1.012188047170639038e-01 2.943573296070098877e-01 -2.181412875652313232e-01 3.623770549893379211e-02 1.676994860172271729e-01 -1.399661749601364136e-01 1.416704505681991577e-01 -3.930917978286743164e-01 1.446947455406188965e-01 -2.665328606963157654e-02 -9.281425178050994873e-02 -9.364882111549377441e-02 1.741299033164978027e-01 -1.250160951167345047e-02 -1.914119720458984375e-01 6.617641448974609375e-02 -3.022658228874206543e-01 -3.314269706606864929e-02 -4.568766355514526367e-01 7.765524834394454956e-02 -1.554742008447647095e-01 -5.460314080119132996e-02 -1.029058620333671570e-01 -6.557270139455795288e-02
2.090071141719818115e-01 -8.861508220434188843e-02 1.939144879579544067e-01 9.580763429403305054e-02 -5.704032257199287415e-02 -8.612809330224990845e-02 1.782582700252532959e-01 1.550616472959518433e-01 -8.536320924758911133e-02 1.630446314811706543e-01 -3.454782664775848389e-01 2.272928357124328613e-01 2.714433073997497559e-01 1.530395261943340302e-02 4.162762314081192017e-02 -1.705500483512878418e-01 -1.638205051422119141e-01 7.078477740287780762e-02 -1.011432185769081116e-01 -2.184969037771224976e-01 -3.376067429780960083e-02 2.737773358821868896e-01 -3.080061972141265869e-01 6.350223720073699951e-02 -1.288310289382934570e-01 1.063434034585952759e-01 2.120041847229003906e-02 2.044877968728542328e-02 7.186818867921829224e-02 1.572034135460853577e-02 4.021258354187011719e-01 -2.546804249286651611e-01
2.392006367444992065e-01 -1.626225262880325317e-01 3.729410767555236816e-01 5.138683691620826721e-02 2.165982127189636230e-01 1.724349334836006165e-02 -1.320397406816482544e-01 6.943021714687347412e-02 1.979331672191619873e-01 7.762788236141204834e-02 7.773654907941818237e-02 -8.240594528615474701e-03 -8.818312734365463257e-02 -1.517318189144134521e-01 2.993400394916534424e-01 9.056000411510467529e-02 5.128373205661773682e-02 -6.567680835723876953e-02 -1.901817470788955688e-01 7.913698256015777588e-02 -4.126248359680175781e-01 5.457386001944541931e-02 -3.039997220039367676e-01 2.400321811437606812e-01 -2.647667527198791504e-01 1.638067141175270081e-02 -2.610836923122406006e-01 5.925667937844991684e-04 3.366708382964134216e-02 2.017723955214023590e-02 2.813487080857157707e-03 1.117934584617614746e-01
2.246306687593460083e-01 -8.443863689899444580e-02 -1.715417206287384033e-01 6.054469943046569824e-02 3.043295443058013916e-01 1.300231069326400757e-01 -3.313152492046356201e-02 1.858102716505527496e-02 1.650454550981521606e-01 -1.218915283679962158e-01 -1.717589497566223145e-01 3.328932821750640869e-01 -1.991854608058929443e-01 -1.584966778755187988e-01 7.745122909545898438e-02 -2.180389761924743652e-01 2.044917494058609009e-01 -1.658261567354202271e-01 -2.139844745397567749e-01 -9.297398477792739868e-02 -1.136491000652313232e-01 -1.276366114616394043e-01 -1.088976487517356873e-01 -5.463760346174240112e-02 -1.478811651468276978e-01 -2.491636127233505249e-01 -2.160741537809371948e-01 6.456397473812103271e-02 -8.702240884304046631e-02 2.220342680811882019e-02 4.096061885356903076e-01 1.383845806121826172e-01
4.041282236576080322e-01 1.203507408499717712e-01 8.708376437425613403e-02 1.781248301267623901e-01 9.350734949111938477e-02 2.318304590880870819e-02 1.938109993934631348e-01 -2.765265293419361115e-02 1.383182257413864136e-01 -1.656671017408370972e-01 -1.293450891971588135e-01 -1.810394823551177979e-01 5.958655476570129395e-02 8.102237433195114136e-02 1.190111637115478516e-01 -5.037777870893478394e-02 5.243714526295661926e-02 2.574211657047271729e-01 -3.054397106170654297e-01 1.310199052095413208e-01 -1.380383074283599854e-01 2.201424539089202881e-02 -1.917837709188461304e-01 3.006128668785095215e-01 -3.209753930568695068e-01 -3.509551659226417542e-02 6.690159440040588379e-03 1.626320630311965942e-01 1.946038752794265747e-02 2.530754208564758301e-01 2.493145763874053955e-01 1.699356734752655029e-01
3.730200231075286865e-02 1.192923560738563538e-01 -4.441055655479431152e-02 6.075135618448257446e-02 8.232354372739791870e-02 3.940841853618621826e-01 1.335069444030523300e-02 -1.386883258819580078e-01 2.822203934192657471e-01 3.242148086428642273e-02 -2.652602829039096832e-02 -1.582395732402801514e-01 -2.025284618139266968e-01 -1.084600389003753662e-01 -6.161033175885677338e-03 2.566300332546234131e-02 -1.310060848481953144e-03 2.957297265529632568e-01 -3.869536221027374268e-01 -2.173694223165512085e-01 -3.385401666164398193e-01 8.018500357866287231e-02 -1.123141199350357056e-01 3.981532156467437744e-02 -6.314282864332199097e-02 -2.165495604276657104e-01 -1.568055748939514160e-01 9.019798785448074341e-02 4.042457044124603271e-02 -4.763879626989364624e-02 3.607096374034881592e-01 1.834637951105833054e-03
1.176647283136844635e-02 -1.982956975698471069e-01 6.558236479759216309e-02 -8.983831107616424561e-02 2.003664523363113403e-01 2.193841338157653809e-02 -9.855339676141738892e-02 -1.920000165700912476e-01 1.334712803363800049e-01 2.161720693111419678e-01 1.753875054419040680e-02 9.701395779848098755e-02 3.761084079742431641e-01 1.907999664545059204e-01 -2.451517432928085327e-02 7.342538237571716309e-02 -8.262026309967041016e-02 1.351398229598999023e-01 -3.918960988521575928e-01 -2.210785448551177979e-01 9.167461842298507690e-02 1.537347137928009033e-01 -3.135252594947814941e-01 -8.545655012130737305e-02 -2.409840077161788940e-01 -1.291202753782272339e-01 -1.914901435375213623e-01 -2.736431062221527100e-01 -1.421295255422592163e-01 -9.791108220815658569e-02 1.249286383390426636e-01 -7.726068794727325439e-02
2.846907675266265869e-01 2.046115137636661530e-02 2.423385828733444214e-01 -1.030668914318084717e-01 2.706202268600463867e-01 7.285662740468978882e-02 8.922675997018814087e-02 -1.915185302495956421e-01 1.291844844818115234e-01 -5.622983723878860474e-02 -1.724607944488525391e-01 8.932810276746749878e-02 3.674006462097167969e-01 -2.067817151546478271e-01 -8.959469199180603027e-02 -2.214731574058532715e-01 1.420763581991195679e-01 -1.349244453012943268e-02 4.162786062806844711e-03 7.429961860179901123e-02 6.248294189572334290e-02 -1.062842085957527161e-01 6.807640194892883301e-02 -3.374176621437072754e-01 -1.658307313919067383e-01 -7.572873681783676147e-02 -3.754618167877197266e-01 7.921901345252990723e-02 -1.216182932257652283e-01 -7.086388766765594482e-02 2.668216526508331299e-01 -5.026018247008323669e-02
3.533263504505157471e-01 1.830182597041130066e-02 -2.826331183314323425e-02 1.222276221960783005e-02 2.624273896217346191e-01 1.752075999975204468e-01 1.012421697378158569e-01 -3.604060038924217224e-02 1.631352901458740234e-01 5.658025667071342468e-02 -7.509102672338485718e-02 2.727236449718475342e-01 4.762087762355804443e-01 1.935611516237258911e-01 1.216086000204086304e-01 2.714613452553749084e-02 8.537328243255615234e-02 1.382066905498504639e-01 -1.248846054077148438e-01 -4.886822998523712158e-01 -4.504462704062461853e-02 1.835097372531890869e-01 4.219861328601837158e-02 -1.468429118394851685e-01 2.671187743544578552e-03 -9.548846632242202759e-02 -6.040031835436820984e-02 1.236725226044654846e-01 2.363901026546955109e-02 2.474055066704750061e-02 -2.926648035645484924e-02 5.678665637969970703e-02
1.726012080907821655e-01 4.289921000599861145e-02 -1.234907209873199463e-01 1.470577716827392578e-01 2.871701717376708984e-01 6.670712679624557495e-02 -2.162416577339172363e-01 -7.415004819631576538e-02 7.555633783340454102e-02 6.778301298618316650e-02 -8.324901759624481201e-02 3.066509366035461426e-01 4.346869513392448425e-02 -5.766288936138153076e-02 -5.899882689118385315e-02 -2.517167031764984131e-01 -7.860197126865386963e-02 2.215292155742645264e-01 -4.240851402282714844e-01 1.136347055435180664e-01 1.842554658651351929e-02 3.490546941757202148e-01 1.072957962751388550e-01 -8.305833488702774048e-02 -1.333552300930023193e-01 1.892203390598297119e-01 -3.357264399528503418e-01 5.115864332765340805e-03 6.486368179321289062e-02 1.460714787244796753e-01 -8.787441253662109375e-02 1.442062407732009888e-01
3.300792574882507324e-01 -1.153027731925249100e-02 -9.332317113876342773e-02 8.578101545572280884e-02 -9.485126286745071411e-02 -2.531615495681762695e-01 -3.314526984468102455e-03 -2.953206300735473633e-01 7.776601612567901611e-02 1.226447001099586487e-01 -1.601724177598953247e-01 5.559170618653297424e-02 2.607773803174495697e-02 1.085265167057514191e-02 1.510484702885150909e-02 -2.292051911354064941e-01 -4.540062323212623596e-02 -8.480291068553924561e-02 -3.868201375007629395e-01 8.445589244365692139e-02 -1.549684852361679077e-01 3.951997756958007812e-01 -1.142411082983016968e-01 -1.656648665666580200e-01 -1.020312607288360596e-01 -2.083894759416580200e-01 -1.956845521926879883e-01 1.943879723548889160e-01 9.496825933456420898e-02 4.839175194501876831e-02 2.847784459590911865e-01 4.532058909535408020e-02
1.813805997371673584e-01 1.237025856971740723e-01 1.706507615745067596e-02 -2.893310971558094025e-02 1.420591473579406738e-01 1.161876833066344261e-03 -7.846246659755706787e-02 -2.155777364969253540e-01 -6.514774262905120850e-02 1.352472305297851562e-01 -1.730693429708480835e-01 -1.878272891044616699e-01 3.818117678165435791e-01 5.819471180438995361e-02 2.357938438653945923e-01 -1.153293922543525696e-01 1.738279908895492554e-01 3.208957239985466003e-02 -2.099579870700836182e-01 6.811501830816268921e-02 2.977225743234157562e-02 5.108985900878906250e-01 -2.312852442264556885e-01 -7.190727442502975464e-02 -1.529267281293869019e-01 -2.117717117071151733e-01 -1.007156223058700562e-01 1.843081116676330566e-01 -8.987533301115036011e-02 5.298796296119689941e-02 5.402265861630439758e-02 2.129265367984771729e-01
2.924157679080963135e-01 1.432363986968994141e-01 3.409256935119628906e-01 2.186541855335235596e-01 1.584650762379169464e-02 -1.199866160750389099e-01 -3.841562569141387939e-02 -2.268706262111663818e-01 -9.893539547920227051e-02 -5.950646009296178818e-03 -1.203792691230773926e-01 2.593656256794929504e-02 5.220533534884452820e-02 2.984480187296867371e-02 1.754823178052902222e-01 -1.018337085843086243e-01 9.779973328113555908e-02 2.320707887411117554e-01 -3.350231647491455078e-01 1.084973588585853577e-01 -1.174879968166351318e-01 3.523781001567840576e-01 2.455089427530765533e-02 -2.588591910898685455e-02 -2.288899570703506470e-01 1.930165588855743408e-01 -7.120538502931594849e-02 7.912403345108032227e-02 -1.518906056880950928e-01 -1.947686970233917236e-01 2.614516019821166992e-01 1.885602772235870361e-01
1.188697386533021927e-02 2.009322196245193481e-01 1.129322871565818787e-01 -6.323067098855972290e-02 -2.613525278866291046e-02 2.096619606018066406e-01 6.331831961870193481e-02 -1.640315651893615723e-01 3.376080989837646484e-01 2.364473044872283936e-01 -1.246591433882713318e-01 2.984963953495025635e-01 4.654801264405250549e-02 7.953470200300216675e-02 1.565507352352142334e-01 -7.798474747687578201e-03 5.465711653232574463e-02 9.370277076959609985e-02 -2.165638506412506104e-01 1.295362692326307297e-02 9.945181012153625488e-02 1.336418837308883667e-01 -4.374620616436004639e-01 2.663929760456085205e-01 -6.478723138570785522e-02 1.655043661594390869e-01 -2.601211667060852051e-01 9.803942590951919556e-02 -4.000495374202728271e-02 1.401169504970312119e-02 2.455789595842361450e-01 1.992349028587341309e-01
7.528316229581832886e-02 5.910234525799751282e-02 1.083534657955169678e-01 -3.057147376239299774e-03 -2.308097109198570251e-02 9.925482422113418579e-02 -2.050873637199401855e-01 -5.523874238133430481e-02 8.955017477273941040e-02 2.842277474701404572e-02 -1.461676806211471558e-01 1.668187677860260010e-01 4.695729017257690430e-01 -1.555267125368118286e-01 4.686234891414642334e-02 -5.795197561383247375e-02 1.991330385208129883e-01 1.984495669603347778e-01 -2.299253791570663452e-01 -1.256507933139801025e-01 -8.263804763555526733e-02 1.728188544511795044e-01 -1.052766889333724976e-01 1.325547397136688232e-01 -2.713518142700195312e-01 -1.054396666586399078e-02 -2.830698788166046143e-01 1.511781662702560425e-01 6.158109381794929504e-02 -3.026013672351837158e-01 -2.282761037349700928e-01 2.794551253318786621e-01
1.299839615821838379e-01 -6.227881833910942078e-02 7.938688993453979492e-02 -1.351448297500610352e-01 2.871305048465728760e-01 4.661725461483001709e-02 -2.030308991670608521e-01 1.631061881780624390e-01 2.706657350063323975e-01 -9.440314024686813354e-03 1.007919460535049438e-01 1.743569672107696533e-01 1.756669133901596069e-01 5.390685796737670898e-02 3.677736818790435791e-01 -5.252727493643760681e-02 1.132728531956672668e-01 -1.014276444911956787e-01 -1.926908493041992188e-01 5.676201358437538147e-02 -3.443251848220825195e-01 1.444599181413650513e-01 -4.009864330291748047e-01 6.890054047107696533e-02 -1.813342869281768799e-01 -1.485108137130737305e-01 -6.887375563383102417e-02 1.104004457592964172e-01 1.287026256322860718e-01 -1.224819570779800415e-01 2.065795511007308960e-01 4.450219124555587769e-02
3.264917135238647461e-01 -6.674636155366897583e-02 2.463702708482742310e-01 1.954071968793869019e-01 1.063141375780105591e-01 -1.399687826633453369e-01 6.085799261927604675e-02 -2.402435541152954102e-01 -1.936498433351516724e-01 8.085510134696960449e-02 -1.892138570547103882e-01 4.918184503912925720e-02 9.667554497718811035e-02 -1.407931149005889893e-01 -1.098978370428085327e-01 -1.076476797461509705e-01 -1.421722322702407837e-01 6.128846853971481323e-02 -3.252231478691101074e-01 1.411323547363281250e-01 -3.257258832454681396e-01 -2.956993132829666138e-02 -3.092773444950580597e-02 -5.153109878301620483e-02 -1.636760309338569641e-03 -4.015175253152847290e-02 -2.203406393527984619e-01 2.480396330356597900e-01 7.897738367319107056e-02 1.423232555389404297e-01 4.052357971668243408e-01 4.342155531048774719e-03
2.852198779582977295e-01 3.821137547492980957e-01 2.478666156530380249e-01 -4.257821291685104370e-02 -1.935425773262977600e-02 -1.005676612257957458e-01 5.900307744741439819e-02 -1.563686579465866089e-01 2.543350756168365479e-01 -5.428117513656616211e-02 4.500227794051170349e-02 5.901866033673286438e-02 -3.548374027013778687e-02 -1.008728705346584320e-02 1.474802792072296143e-01 -1.040052473545074463e-01 -3.252529352903366089e-02 3.067931830883026123e-01 -1.574262678623199463e-01 -2.442493736743927002e-01 -2.172804065048694611e-02 2.121076919138431549e-02 -2.316722124814987183e-01 7.491238415241241455e-02 -3.218688070774078369e-01 5.033966153860092163e-02 -1.831286996603012085e-01 2.057509869337081909e-02 1.850436031818389893e-01 1.562628597021102905e-01 3.338104784488677979e-01 1.178523451089859009e-01
6.468883156776428223e-02 -2.273669093847274780e-02 5.924532935023307800e-02 9.574334323406219482e-02 7.891286909580230713e-02 -6.679904181510210037e-03 -3.165569528937339783e-02 -2.019415199756622314e-01 1.851217895746231079e-01 1.606451421976089478e-01 -9.696228057146072388e-02 3.408496500924229622e-03 3.293218612670898438e-01 -3.258480876684188843e-02 1.315258294343948364e-01 -1.299594193696975708e-01 -2.842772305011749268e-01 2.751097381114959717e-01 -2.139554619789123535e-01 6.301987171173095703e-02 -3.545330762863159180e-01 1.316930633038282394e-02 3.409565240144729614e-02 -1.938806027173995972e-01 -2.721984684467315674e-01 2.628998160362243652e-01 -2.280904948711395264e-01 -7.910309731960296631e-02 3.458842635154724121e-02 1.112348437309265137e-01 2.611228525638580322e-01 2.593485713005065918e-01
3.262988924980163574e-01 -5.392454564571380615e-02 1.037819460034370422e-01 3.213580325245857239e-02 2.164368629455566406e-01 -1.149201989173889160e-01 -1.162352487444877625e-01 -3.195700943470001221e-01 7.223917543888092041e-02 -1.405965909361839294e-02 -1.680985093116760254e-01 5.909264460206031799e-02 -1.563576757907867432e-01 -1.462376266717910767e-01 -9.889653325080871582e-02 -4.507962614297866821e-02 -4.201500862836837769e-02 1.695581339299678802e-02 -1.675174534320831299e-01 6.002544611692428589e-02 -2.155631780624389648e-01 1.718970686197280884e-01 -3.937250971794128418e-01 3.760267794132232666e-02 -1.992284879088401794e-02 -1.838583201169967651e-01 -4.469572603702545166e-01 1.724032610654830933e-01 -8.097562193870544434e-02 6.699016690254211426e-02 -1.788864284753799438e-01 -1.881823986768722534e-01
2.704174220561981201e-01 -2.971123531460762024e-02 6.329672783613204956e-02 4.900124669075012207e-02 1.581488549709320068e-01 1.054953634738922119e-01 -1.608056426048278809e-01 -1.617275923490524292e-01 -3.664155304431915283e-02 9.557587653398513794e-02 -3.084891289472579956e-02 -4.078917670994997025e-03 1.246673092246055603e-01 1.659898273646831512e-02 1.632954627275466919e-01 1.491972059011459351e-01 2.578702569007873535e-01 3.145495802164077759e-02 -1.779349744319915771e-01 -2.992909550666809082e-01 -1.930168569087982178e-01 -1.450927853584289551e-01 -1.913924068212509155e-01 8.887267857789993286e-02 -1.859504282474517822e-01 3.104065060615539551e-01 -5.030687525868415833e-02 2.381150126457214355e-01 -7.318857312202453613e-02 -4.109714627265930176e-01 2.522936463356018066e-01 -1.887227743864059448e-01
-8.080183714628219604e-02 -1.196176335215568542e-01 7.005298882722854614e-02 -8.172618597745895386e-02 1.577810347080230713e-01 1.508002579212188721e-01 -5.672291293740272522e-02 -9.315767139196395874e-02 -1.983161568641662598e-01 -1.535032838582992554e-01 5.445036664605140686e-02 2.102354317903518677e-01 -1.803961545228958130e-01 3.204350918531417847e-02 1.848692297935485840e-01 -7.452052831649780273e-02 1.550561785697937012e-01 2.829963862895965576e-01 -4.867441579699516296e-02 1.716132462024688721e-02 -5.162040516734123230e-02 1.123428940773010254e-01 -1.032255589962005615e-01 -1.129737272858619690e-01 -3.067368566989898682e-01 -1.360675990581512451e-01 -5.497751235961914062e-01 2.222103327512741089e-01 -1.713888049125671387e-01 -1.966914236545562744e-01 1.434414386749267578e-01 -1.622419655323028564e-01
-7.512159645557403564e-02 -2.282046228647232056e-01 3.109855055809020996e-01 -2.678803913295269012e-02 3.176045715808868408e-01 8.762395381927490234e-02 -3.019689023494720459e-01 -2.090596556663513184e-01 1.180958561599254608e-02 5.414126068353652954e-02 -1.112703680992126465e-01 1.420464217662811279e-01 -1.658811569213867188e-01 1.002465933561325073e-01 2.916098944842815399e-02 -1.128969788551330566e-01 1.395006179809570312e-01 4.979874193668365479e-02 -6.450320035219192505e-02 -1.590730398893356323e-01 2.504447009414434433e-03 2.645522952079772949e-01 -9.765336290001869202e-03 -1.670636534690856934e-01 -2.125539928674697876e-01 1.409507393836975098e-01 -4.337881207466125488e-01 1.660406142473220825e-01 -8.835133910179138184e-02 -2.068926244974136353e-01 6.763809174299240112e-02 1.709930747747421265e-01
2.447964102029800415e-01 -6.853783875703811646e-02 2.879089675843715668e-02 2.033252865076065063e-01 -9.045851416885852814e-03 -2.792573869228363037e-01 -8.325584232807159424e-02 -2.914008796215057373e-01 2.210079878568649292e-01 -2.078399294987320900e-03 -3.187523186206817627e-01 1.378854811191558838e-01 1.501205265522003174e-01 6.182032078504562378e-02 3.218483179807662964e-02 -2.739421427249908447e-01 -3.889651224017143250e-02 -1.619369983673095703e-01 -1.519966423511505127e-01 -7.070273905992507935e-02 -3.535156548023223877e-01 3.757666796445846558e-02 -1.285220384597778320e-01 -1.858447641134262085e-01 -5.210627615451812744e-02 1.894983835518360138e-02 -1.690299510955810547e-01 1.992024183273315430e-01 1.352459788322448730e-01 1.120444480329751968e-02 3.366108238697052002e-01 1.227256730198860168e-01
1.832645833492279053e-01 -4.561442136764526367e-02 2.563188374042510986e-01 1.446797978132963181e-02 1.557472944259643555e-01 -1.210628673434257507e-01 -3.073588609695434570e-01 -7.331702858209609985e-02 2.069940716028213501e-01 2.081926465034484863e-01 -1.829334199428558350e-01 -4.836708679795265198e-02 1.955003850162029266e-02 -1.486465334892272949e-01 -5.472701042890548706e-02 -4.870885312557220459e-01 4.395858570933341980e-02 -1.846254914999008179e-01 -1.509055346250534058e-01 -7.626751810312271118e-02 9.630095213651657104e-02 3.293750584125518799e-01 9.735138155519962311e-03 -2.083687782287597656e-01 -2.136098444461822510e-01 -1.593102067708969116e-01 -2.447243630886077881e-01 1.252850983291864395e-02 2.311842283234000206e-03 4.549964144825935364e-02 1.042203828692436218e-01 -7.118912786245346069e-02
2.439331710338592529e-01 -2.923434972763061523e-01 1.540436744689941406e-01 1.651074290275573730e-01 -3.033799119293689728e-02 -2.290835976600646973e-01 3.750405460596084595e-02 6.393649429082870483e-02 1.442112624645233154e-01 2.187042385339736938e-01 1.500164717435836792e-01 1.796625256538391113e-01 2.145474962890148163e-02 8.405216783285140991e-02 1.419137269258499146e-01 -1.755755841732025146e-01 2.075424343347549438e-01 1.614531725645065308e-01 -2.342619150876998901e-01 -4.689982533454895020e-02 -2.726010680198669434e-01 -7.586389034986495972e-02 -1.040323376655578613e-01 -1.447524577379226685e-01 -1.060739457607269287e-01 -2.707153558731079102e-01 -1.239846125245094299e-01 2.267127335071563721e-01 -2.780441567301750183e-02 -6.169958040118217468e-02 4.108898937702178955e-01 -2.151587046682834625e-02
3.131276965141296387e-01 -6.514544785022735596e-02 2.676268815994262695e-01 1.670494675636291504e-01 -3.894801437854766846e-02 -4.729305580258369446e-02 -9.857694059610366821e-02 1.114088669419288635e-01 2.110179960727691650e-01 -5.166268348693847656e-02 -8.378246799111366272e-03 1.501620979979634285e-03 4.402214586734771729e-01 1.652015298604965210e-01 3.521011397242546082e-02 2.466529607772827148e-01 2.883817255496978760e-01 2.075940072536468506e-01 -1.201636418700218201e-01 -1.828195899724960327e-01 -7.102549541741609573e-03 -8.121513575315475464e-02 -4.442752804607152939e-03 5.262655206024646759e-03 -1.528053432703018188e-01 -1.331747323274612427e-01 -2.582587599754333496e-01 2.452560216188430786e-01 6.978802382946014404e-02 -1.914194077253341675e-01 4.639146849513053894e-02 2.223692983388900757e-01
4.204730987548828125e-01 -3.092883341014385223e-02 2.284376472234725952e-01 2.462282031774520874e-01 -9.642612934112548828e-02 1.654651463031768799e-01 -1.783823221921920776e-01 1.216729953885078430e-01 1.878798604011535645e-01 -3.624257072806358337e-02 -5.390816368162631989e-03 3.152258321642875671e-02 3.038620054721832275e-01 6.841643154621124268e-02 3.873333334922790527e-02 9.710697084665298462e-02 3.011692464351654053e-01 1.408692896366119385e-01 -1.528663784265518188e-01 -1.544431000947952271e-01 -1.547487545758485794e-02 3.511853888630867004e-02 1.463886052370071411e-01 -2.123395539820194244e-02 -2.309391945600509644e-01 -1.004821136593818665e-01 -1.069039031863212585e-01 6.618648767471313477e-02 -1.211833953857421875e-01 -3.164029717445373535e-01 1.125757917761802673e-01 3.045076429843902588e-01
-8.439604938030242920e-02 1.544126570224761963e-01 9.595549851655960083e-02 5.448501184582710266e-02 3.235692381858825684e-01 1.290770918130874634e-01 2.091702371835708618e-01 -9.271606802940368652e-02 -2.735255062580108643e-01 1.241021081805229187e-01 -3.398481011390686035e-02 -1.724260747432708740e-01 3.058971278369426727e-02 -5.967992544174194336e-02 2.831075340509414673e-02 -1.003081426024436951e-01 3.247157856822013855e-02 1.002372205257415771e-01 -3.897626399993896484e-01 -2.665368318557739258e-01 -1.991329491138458252e-01 4.237651824951171875e-01 -1.872775256633758545e-01 -1.444125473499298096e-01 -2.909864187240600586e-01 8.827085047960281372e-02 -6.337755173444747925e-02 -2.926468290388584137e-02 -1.840543448925018311e-01 3.858108818531036377e-02 3.306716307997703552e-02 -6.061747297644615173e-02
3.195017576217651367e-01 -8.423390984535217285e-02 3.490619957447052002e-01 -2.427738755941390991e-01 4.557792271953076124e-04 5.120070651173591614e-02 -6.451969593763351440e-02 -2.553484737873077393e-01 7.321149855852127075e-02 -5.424342304468154907e-02 1.258320808410644531e-01 5.886229500174522400e-02 8.487732708454132080e-02 1.566441059112548828e-01 1.189175918698310852e-01 1.655083335936069489e-02 2.963019609451293945e-01 1.749430783092975616e-02 3.278220444917678833e-02 -2.001123130321502686e-01 -3.130179643630981445e-01 1.372434850782155991e-02 -5.560697615146636963e-02 -5.089300498366355896e-02 -2.347026020288467407e-01 2.946767210960388184e-01 -2.202558666467666626e-01 1.165119335055351257e-01 -2.250475883483886719e-01 -6.220554187893867493e-02 2.596904337406158447e-01 -7.253395766019821167e-02
2.065985947847366333e-01 1.414290070533752441e-01 1.098657548427581787e-01 6.873045861721038818e-02 1.842617839574813843e-01 1.584157645702362061e-01 2.807990610599517822e-01 2.123338282108306885e-01 2.198257595300674438e-01 -1.670067161321640015e-01 -1.372279971837997437e-01 5.518138408660888672e-02 8.408237993717193604e-02 -1.611129343509674072e-01 1.846504211425781250e-01 -9.355448931455612183e-02 -1.335756629705429077e-01 6.204489246010780334e-02 -4.125640988349914551e-01 -2.646392285823822021e-01 -1.216348446905612946e-02 -1.774567645043134689e-03 -2.866036724299192429e-03 -2.956628799438476562e-02 -1.646602600812911987e-01 -1.591401845216751099e-01 -1.590361446142196655e-01 4.849585518240928650e-02 1.092217117547988892e-01 1.414895355701446533e-01 4.031989276409149170e-01 1.612532138824462891e-01
1.316018551588058472e-01 -1.259750127792358398e-01 -9.515983052551746368e-03 2.141857333481311798e-02 5.188291147351264954e-02 -1.416383534669876099e-01 3.781549260020256042e-02 2.378720790147781372e-01 -4.672801494598388672e-02 3.528105616569519043e-01 4.856520891189575195e-02 3.522646427154541016e-01 -2.663317369297146797e-03 -1.344064529985189438e-02 1.492319852113723755e-01 -7.770790904760360718e-02 1.686610579490661621e-01 1.244881674647331238e-01 -3.005081713199615479e-01 -1.446458250284194946e-01 -1.589375883340835571e-01 1.095973625779151917e-01 1.230690861120820045e-03 -6.581297516822814941e-02 9.429219178855419159e-03 -3.664796352386474609e-01 -3.134517371654510498e-01 2.074738144874572754e-01 1.218147948384284973e-01 -3.653688728809356689e-02 2.898041009902954102e-01 1.768064498901367188e-01
4.879202693700790405e-02 1.401169449090957642e-01 2.034255117177963257e-01 3.125236928462982178e-02 6.685320287942886353e-02 2.766412198543548584e-01 3.779045492410659790e-02 -1.094820871949195862e-01 1.956160664558410645e-01 2.929083108901977539e-01 -1.687860190868377686e-01 3.460600674152374268e-01 2.566774487495422363e-01 1.832296997308731079e-01 1.329964548349380493e-01 1.457149088382720947e-01 1.375498324632644653e-01 -9.289811551570892334e-02 -2.460298687219619751e-01 -1.256403625011444092e-01 -8.310745656490325928e-02 2.054522782564163208e-01 -1.831214129924774170e-01 2.494012415409088135e-01 -1.551426202058792114e-01 7.342462241649627686e-02 -2.882277667522430420e-01 -6.626008450984954834e-02 -2.447890937328338623e-01 -2.986767888069152832e-02 5.207702890038490295e-02 3.686866164207458496e-02
2.846345603466033936e-01 -1.950785368680953979e-01 1.663868129253387451e-01 -2.693104557693004608e-03 1.656964272260665894e-01 -5.481450632214546204e-02 2.104047685861587524e-01 2.765088677406311035e-01 2.017198055982589722e-01 1.694072633981704712e-01 -5.674894899129867554e-02 4.334702715277671814e-02 7.216163724660873413e-02 2.371908724308013916e-01 1.954429745674133301e-01 -1.413075923919677734e-01 -2.755443453788757324e-01 2.354738116264343262e-01 -2.211154103279113770e-01 -1.522503644227981567e-01 -8.127090521156787872e-03 8.882978558540344238e-02 -2.369731962680816650e-01 -7.780379056930541992e-02 -2.551031708717346191e-01 -1.323655396699905396e-01 -1.277060508728027344e-01 2.895285785198211670e-01 1.166834235191345215e-01 5.063791573047637939e-02 -1.634920984506607056e-01 -9.312687069177627563e-02
1.570102870464324951e-01 4.805248230695724487e-02 2.139049395918846130e-02 -2.077556699514389038e-01 1.423026621341705322e-01 1.478910893201828003e-01 -8.492911607027053833e-02 -7.749608904123306274e-02 1.463952511548995972e-01 1.518623810261487961e-02 -9.378524869680404663e-02 2.081791013479232788e-01 2.433918975293636322e-02 5.012739077210426331e-02 -3.054040968418121338e-01 -1.005354970693588257e-01 -1.943159848451614380e-01 8.779378235340118408e-02 -2.510720193386077881e-01 -5.116710811853408813e-02 -2.241458743810653687e-01 -8.392813056707382202e-02 -5.855584144592285156e-02 7.553361356258392334e-02 -1.865162402391433716e-01 -1.252801902592182159e-02 -6.433860063552856445e-01 -3.982215002179145813e-02 1.557039022445678711e-01 5.246893316507339478e-02 8.982583880424499512e-02 -1.752556115388870239e-01
1.919820718467235565e-02 -7.628607563674449921e-03 4.055524170398712158e-01 -1.379259210079908371e-02 1.155558228492736816e-01 -3.618601709604263306e-02 -6.418823264539241791e-03 -6.443001329898834229e-02 -2.348402282223105431e-03 -3.788457065820693970e-02 -1.776514798402786255e-01 2.093961834907531738e-01 2.842385470867156982e-01 -9.329132735729217529e-02 7.333123683929443359e-02 -2.173260301351547241e-01 -2.596052885055541992e-01 4.564665257930755615e-02 -1.993996091187000275e-02 6.058868765830993652e-02 1.148943379521369934e-01 2.567745745182037354e-01 -1.145862117409706116e-01 -3.177835419774055481e-02 -1.322913467884063721e-01 1.170949339866638184e-01 -2.709779739379882812e-01 6.837392598390579224e-02 4.409613460302352905e-02 -9.220786392688751221e-02 5.563105344772338867e-01 -3.224076703190803528e-02
-1.714468188583850861e-02 -2.089378796517848969e-02 3.840009272098541260e-01 -8.979003876447677612e-02 2.570391595363616943e-01 9.273154288530349731e-02 9.231332689523696899e-02 -1.494443267583847046e-01 4.706320539116859436e-02 2.138288766145706177e-01 -1.455294489860534668e-01 -2.506007254123687744e-01 1.172026544809341431e-01 -4.579823836684226990e-02 4.087996855378150940e-02 -5.453271046280860901e-02 2.871863842010498047e-01 1.978481560945510864e-01 -4.738834872841835022e-02 -3.771112486720085144e-02 5.362837761640548706e-02 3.775260746479034424e-01 -2.050236314535140991e-01 -1.190685182809829712e-01 -2.684080004692077637e-01 -1.156988888978958130e-01 -1.275717467069625854e-01 -8.591263741254806519e-02 -2.684438526630401611e-01 -3.382200747728347778e-02 2.055336982011795044e-01 -1.854577809572219849e-01
1.801999658346176147e-01 2.815487384796142578e-01 2.536934912204742432e-01 -4.277994483709335327e-02 3.346400558948516846e-01 1.248152703046798706e-01 6.247239187359809875e-02 -6.271614134311676025e-02 1.453998833894729614e-01 -7.322686165571212769e-02 -8.324428647756576538e-02 -1.266074031591415405e-01 2.595969438552856445e-01 1.065856888890266418e-01 1.000501587986946106e-01 -5.363058298826217651e-02 -2.839350141584873199e-02 1.963402926921844482e-01 -2.107790261507034302e-01 6.715867668390274048e-02 9.248304180800914764e-03 -2.722807228565216064e-02 -4.165664017200469971e-01 1.974979974329471588e-02 -2.864780426025390625e-01 -8.774108439683914185e-02 9.894995391368865967e-02 2.991307377815246582e-01 1.204922199249267578e-01 7.070282846689224243e-02 7.735092192888259888e-02 2.607531845569610596e-01
3.583007156848907471e-01 -2.676972933113574982e-02 2.315338850021362305e-01 -6.429514288902282715e-02 3.344390988349914551e-01 -8.120557665824890137e-02 1.857837885618209839e-01 -1.404861547052860260e-02 2.705458104610443115e-01 1.311519462615251541e-02 -8.447375148534774780e-02 1.105588451027870178e-01 -1.524148732423782349e-01 1.987089775502681732e-02 -2.880571484565734863e-01 -5.027707666158676147e-02 -4.776540771126747131e-02 1.507853865623474121e-01 -1.925193220376968384e-01 -7.480737566947937012e-02 1.172542124986648560e-01 5.440939217805862427e-02 -3.223766088485717773e-01 1.559396982192993164e-01 -8.370295166969299316e-03 -9.758260101079940796e-02 -3.846180140972137451e-01 -1.632179506123065948e-02 -1.567795127630233765e-01 2.322356998920440674e-01 8.063010126352310181e-02 5.210563912987709045e-02
[truncated: 3,269,888 more chars]
