# Supplementary material for: The Language of Innovation
Source: PLoS One. 2020 Apr 30;15(4):e0230107. doi: 10.1371/journal.pone.0230107 (PMC7194493; doi:10.1371/journal.pone.0230107)
Supplement: S4 File — (GZ) [file pone.0230107.s004.tar.gz › 1982-1986/V2Run_22_VS_4500_embeddings1982-1986ED32.txt]

6.458305567502975464e-02 1.306164860725402832e-01 -9.766489267349243164e-03 6.495027244091033936e-02 6.627399474382400513e-02 -2.278958708047866821e-01 2.401018589735031128e-01 -1.140320226550102234e-01 -3.192206919193267822e-01 6.242418289184570312e-02 6.967154890298843384e-02 3.276861906051635742e-01 -4.963598772883415222e-02 -2.737716585397720337e-02 4.806016981601715088e-01 -1.423958986997604370e-01 -8.465962857007980347e-02 -1.214853897690773010e-01 6.372279673814773560e-02 2.956454753875732422e-01 6.765022128820419312e-02 -1.676288098096847534e-01 -2.505700290203094482e-02 -9.955949336290359497e-02 3.632219135761260986e-01 -1.939227133989334106e-01 5.177270993590354919e-02 1.838087588548660278e-01 2.408291026949882507e-02 -3.759616985917091370e-02 -1.011472344398498535e-01 -1.180806849151849747e-02
2.042255103588104248e-01 -1.268494725227355957e-01 8.555782586336135864e-02 -5.499979015439748764e-03 3.204651921987533569e-02 -2.837266027927398682e-01 -1.722995936870574951e-02 9.148044884204864502e-02 -2.893808782100677490e-01 1.146802902221679688e-01 2.048831880092620850e-01 1.206551194190979004e-01 1.375809907913208008e-01 -1.089439839124679565e-01 -2.351961433887481689e-01 -1.285923421382904053e-01 5.942951515316963196e-02 -2.726373672485351562e-01 -6.980967521667480469e-02 1.875775009393692017e-01 -4.300061240792274475e-02 -2.642574906349182129e-01 3.456655144691467285e-02 -1.245159134268760681e-01 3.189370930194854736e-01 -2.742263376712799072e-01 -1.308006048202514648e-01 -1.586115062236785889e-01 2.751155197620391846e-01 2.417417466640472412e-01 -4.966453090310096741e-02 1.627756059169769287e-01
-7.711318787187337875e-03 -1.358856558799743652e-01 1.244909763336181641e-01 -5.435225740075111389e-02 6.083441525697708130e-02 -9.695810079574584961e-02 1.243276298046112061e-01 -7.801881432533264160e-02 -2.403661161661148071e-01 2.769946455955505371e-01 -2.507757209241390228e-02 1.570092588663101196e-01 -1.543111056089401245e-01 -3.765394687652587891e-01 1.536696106195449829e-01 -1.252685189247131348e-01 -7.517059892416000366e-02 2.334489300847053528e-02 -7.661636918783187866e-02 1.045637875795364380e-01 7.814531773328781128e-02 -4.525384902954101562e-01 -1.096835359930992126e-01 -4.069279730319976807e-01 2.064289152622222900e-01 -3.501832857728004456e-02 -3.887135908007621765e-02 -2.165885567665100098e-01 1.662790030241012573e-01 -1.758404821157455444e-01 2.960338257253170013e-02 2.169148065149784088e-02
-5.825253948569297791e-02 1.571860015392303467e-01 1.533052534796297550e-03 8.946255547925829887e-04 1.200821995735168457e-01 -1.544113159179687500e-01 -1.696820743381977081e-02 4.094683751463890076e-02 -2.639425219967961311e-03 1.706778556108474731e-01 -1.667313128709793091e-01 2.620863318443298340e-01 8.824355155229568481e-02 -9.705826640129089355e-02 3.908340036869049072e-01 6.958342343568801880e-02 -2.209913730621337891e-01 -2.685005068778991699e-01 -7.191044837236404419e-02 9.967604279518127441e-02 9.842876344919204712e-03 -5.112086609005928040e-02 5.781016498804092407e-02 -1.422908753156661987e-01 2.511138617992401123e-01 -2.289881743490695953e-02 2.885740948840975761e-03 -5.188096165657043457e-01 2.520641982555389404e-01 4.380118101835250854e-02 -2.293998301029205322e-01 1.344382315874099731e-01
3.270938619971275330e-02 -8.016657084226608276e-02 1.453584581613540649e-01 -1.377019584178924561e-01 3.745995461940765381e-02 -1.258163601160049438e-01 3.050122875720262527e-03 3.295623697340488434e-03 -1.699365116655826569e-02 -5.130440369248390198e-02 -1.016512289643287659e-01 3.009014427661895752e-01 1.128525435924530029e-01 -1.924657523632049561e-01 2.549462318420410156e-01 -1.560131758451461792e-01 1.526207327842712402e-01 -2.372011989355087280e-01 5.795024707913398743e-02 2.633299231529235840e-01 3.354740887880325317e-02 -2.935723066329956055e-01 6.154025718569755554e-02 -1.179807707667350769e-01 2.052307724952697754e-01 -1.798687577247619629e-01 8.574037998914718628e-02 -1.864462941884994507e-01 3.807438313961029053e-01 -1.999288350343704224e-01 1.177047491073608398e-01 3.458242714405059814e-01
2.332311570644378662e-01 6.192642077803611755e-02 1.676484644412994385e-01 -3.027009963989257812e-02 -4.236234724521636963e-02 -2.325951904058456421e-01 -9.367719292640686035e-02 -1.635551080107688904e-02 -1.877737641334533691e-01 2.748918235301971436e-01 -6.167438626289367676e-02 2.065262943506240845e-01 1.007674634456634521e-01 -2.099221348762512207e-01 2.455114573240280151e-02 -2.927788197994232178e-01 -1.689883321523666382e-01 -4.851773381233215332e-01 -1.274605244398117065e-01 1.824557036161422729e-02 1.032060682773590088e-01 1.250109225511550903e-01 2.370179444551467896e-02 -4.136411845684051514e-02 1.232416331768035889e-01 -3.612518608570098877e-01 1.259875893592834473e-01 -1.928044706583023071e-01 6.962480396032333374e-02 8.861280232667922974e-02 -1.042811423540115356e-01 1.363289356231689453e-01
2.438991516828536987e-01 1.478886753320693970e-01 -7.569742947816848755e-02 7.336833328008651733e-02 2.363136559724807739e-01 -9.882123023271560669e-02 -1.844918578863143921e-01 1.369910985231399536e-01 -1.261559128761291504e-01 8.940771967172622681e-02 -1.186829432845115662e-01 3.045188486576080322e-01 3.986792638897895813e-02 -1.623494774103164673e-01 1.036780625581741333e-01 -1.901896111667156219e-02 -4.494871571660041809e-02 -2.185266017913818359e-01 2.630255818367004395e-01 -5.867747217416763306e-02 1.935521364212036133e-01 -1.606703549623489380e-02 2.390676885843276978e-01 -2.459762245416641235e-01 3.879419062286615372e-03 -1.501785516738891602e-01 -2.856823503971099854e-01 -2.093560546636581421e-01 3.061197884380817413e-02 1.831023246049880981e-01 6.255414336919784546e-02 3.939083814620971680e-01
5.456436052918434143e-02 1.899088621139526367e-01 -7.256685197353363037e-02 1.518912315368652344e-01 2.728570699691772461e-01 -2.696697413921356201e-01 1.746335327625274658e-01 1.455543041229248047e-01 -1.887672953307628632e-02 2.138881236314773560e-01 -1.044339686632156372e-01 4.001498520374298096e-01 1.191456466913223267e-01 -1.031659469008445740e-01 8.382396399974822998e-02 2.627197653055191040e-02 1.645718663930892944e-01 -2.414030879735946655e-01 -2.664689123630523682e-01 1.738604307174682617e-01 -5.886553600430488586e-02 -6.693498045206069946e-02 -2.086984962224960327e-01 2.657770216464996338e-01 -1.576738804578781128e-01 -2.490014135837554932e-01 4.721291363239288330e-02 -2.270230203866958618e-01 -8.883331902325153351e-03 -2.559543121606111526e-03 -1.113249734044075012e-01 -1.491243392229080200e-01
1.946409940719604492e-01 1.786334216594696045e-01 2.396422177553176880e-01 -2.106334120035171509e-01 2.060704119503498077e-02 -2.771234810352325439e-01 4.623098298907279968e-02 9.768937528133392334e-02 -1.261839270591735840e-01 2.015827596187591553e-01 -1.143540516495704651e-01 2.870325744152069092e-01 -1.905704736709594727e-01 -9.267855435609817505e-02 -1.423562131822109222e-02 -1.118724867701530457e-01 1.170789003372192383e-01 -3.048265874385833740e-01 1.769201271235942841e-02 -1.202727183699607849e-01 1.160254403948783875e-01 -3.075281530618667603e-02 -2.792463302612304688e-01 -1.243805363774299622e-01 1.611195802688598633e-01 -3.014345467090606689e-01 1.303542852401733398e-01 -3.019244074821472168e-01 -8.188050240278244019e-03 1.290915459394454956e-01 -3.658035025000572205e-02 2.399083971977233887e-01
1.061900034546852112e-01 3.724841773509979248e-01 3.068430125713348389e-01 -3.133957833051681519e-02 1.112870275974273682e-01 -2.595708072185516357e-01 -1.624715626239776611e-01 -1.404094099998474121e-01 -1.919449269771575928e-01 1.301175802946090698e-01 1.904806792736053467e-01 1.556807309389114380e-01 2.835289947688579559e-02 2.748540416359901428e-02 6.054810807108879089e-02 -1.660031229257583618e-01 -2.394685596227645874e-01 -2.506593167781829834e-01 -7.255844771862030029e-02 1.216609254479408264e-01 6.873915344476699829e-02 -3.548609092831611633e-02 1.615174673497676849e-02 -1.087661311030387878e-01 4.876657724380493164e-01 -2.190325409173965454e-02 3.982938081026077271e-02 -4.722109064459800720e-02 4.509045928716659546e-02 1.916670054197311401e-01 8.065115660429000854e-02 1.902393102645874023e-01
-9.642382711172103882e-02 1.402991563081741333e-01 6.584037840366363525e-02 -2.667986974120140076e-02 1.796496659517288208e-01 -1.604033410549163818e-01 1.768687814474105835e-01 6.272359937429428101e-02 -1.516050398349761963e-01 1.222799494862556458e-01 7.289712131023406982e-02 8.910877257585525513e-02 3.927465677261352539e-01 -2.861959040164947510e-01 9.769470989704132080e-02 -3.706933185458183289e-02 -2.296020686626434326e-01 -2.560239732265472412e-01 -2.858574092388153076e-01 7.855667173862457275e-02 1.400218065828084946e-02 -3.121261894702911377e-01 1.124627068638801575e-01 -2.970133423805236816e-01 -5.578175187110900879e-03 -8.074539899826049805e-02 2.025653272867202759e-01 -2.416603416204452515e-01 2.123735994100570679e-01 -5.647363886237144470e-02 -5.639978870749473572e-02 1.113277003169059753e-01
-9.504222124814987183e-02 1.562073975801467896e-01 9.876358322799205780e-03 5.753408744931221008e-02 3.030877709388732910e-01 -2.610039710998535156e-01 1.051051765680313110e-01 5.195819586515426636e-02 8.631092309951782227e-02 1.569463759660720825e-01 -8.823481202125549316e-02 3.295234441757202148e-01 -4.461130872368812561e-02 -8.524332940578460693e-02 2.604912519454956055e-01 -3.298234939575195312e-02 4.368339478969573975e-02 -3.050850331783294678e-01 -2.773473262786865234e-01 1.766391992568969727e-01 3.646465837955474854e-01 -6.631484627723693848e-02 1.163837499916553497e-02 -9.045674651861190796e-02 -5.779532343149185181e-02 -1.656478494405746460e-01 5.890066549181938171e-02 1.769918650388717651e-01 1.631725877523422241e-01 1.960875242948532104e-01 2.547999024391174316e-01 -1.356810033321380615e-01
2.309858500957489014e-01 1.123879402875900269e-01 2.244358658790588379e-01 1.750942766666412354e-01 -3.738223761320114136e-02 -2.137848585844039917e-01 -4.499591886997222900e-02 -1.313189566135406494e-01 -1.428941041231155396e-01 1.174350604414939880e-01 2.842412292957305908e-01 3.878502547740936279e-01 -1.672217436134815216e-02 -2.316742092370986938e-01 -1.728485673666000366e-01 7.983764261007308960e-02 -2.298579365015029907e-01 -2.560048997402191162e-01 4.723236709833145142e-02 4.849255457520484924e-02 1.968877315521240234e-01 -7.713569700717926025e-02 1.095324829220771790e-01 -1.988550722599029541e-01 3.610398769378662109e-01 -1.675633713603019714e-02 -5.775797367095947266e-02 -8.731392025947570801e-02 2.287562638521194458e-01 4.358296841382980347e-02 9.806008636951446533e-02 7.958981394767761230e-02
1.438625752925872803e-01 9.660982340574264526e-02 -4.676016420125961304e-02 2.054855227470397949e-01 1.875513195991516113e-01 -1.328752785921096802e-01 -1.074969992041587830e-01 -9.460942447185516357e-02 5.153486877679824829e-02 3.462458401918411255e-02 -1.571099832653999329e-02 1.235730573534965515e-01 3.098659515380859375e-01 4.744375124573707581e-03 1.467047482728958130e-01 -1.366545706987380981e-01 -6.455079466104507446e-02 -4.364213347434997559e-01 2.383420988917350769e-02 -1.231219768524169922e-01 2.589757442474365234e-01 -9.138891100883483887e-02 -2.368681132793426514e-01 -2.158493846654891968e-01 1.143257319927215576e-01 -2.631373703479766846e-01 1.774773299694061279e-01 -9.621267765760421753e-02 3.509601950645446777e-01 5.604078248143196106e-02 2.290428131818771362e-01 7.935337722301483154e-02
-2.104637026786804199e-02 1.555605381727218628e-01 4.553595557808876038e-02 1.491017490625381470e-01 1.227162256836891174e-01 -1.609571576118469238e-01 -1.769512891769409180e-02 9.552072733640670776e-02 -2.308276742696762085e-01 4.593460261821746826e-01 -2.118409574031829834e-01 -1.462852954864501953e-01 7.387617975473403931e-02 -2.835907340049743652e-01 2.080032601952552795e-02 -8.138422667980194092e-02 -9.598689526319503784e-02 -4.323577508330345154e-02 -1.927225440740585327e-01 -1.781769283115863800e-02 1.652075499296188354e-01 -6.730265170335769653e-02 -8.268903009593486786e-03 -7.846456766128540039e-02 1.447662264108657837e-01 -1.728384345769882202e-01 -1.757305562496185303e-01 -4.273112714290618896e-01 2.801191210746765137e-01 -4.599533230066299438e-02 1.260325312614440918e-01 1.726044267416000366e-01
1.936787366867065430e-01 -5.550971254706382751e-02 -7.885159924626350403e-03 -8.287233859300613403e-02 -8.252754062414169312e-02 -2.774570882320404053e-01 2.272270172834396362e-01 1.455389410257339478e-01 1.547748595476150513e-01 2.039364129304885864e-01 3.394183516502380371e-01 1.539021581411361694e-01 -7.524010539054870605e-02 -1.953892409801483154e-01 3.363001644611358643e-01 -3.047293126583099365e-01 2.205996774137020111e-02 -2.801873981952667236e-01 2.355877608060836792e-01 5.663596466183662415e-02 -9.713187068700790405e-02 -1.338723003864288330e-01 -3.208622708916664124e-02 9.908033907413482666e-02 -8.903041481971740723e-02 1.183122321963310242e-01 6.815534830093383789e-02 5.833087116479873657e-02 3.318428695201873779e-01 -9.312561154365539551e-02 1.300529092550277710e-01 -7.556931581348180771e-03
3.077326714992523193e-01 1.019533872604370117e-01 -7.435247302055358887e-02 -7.012383639812469482e-02 1.881985366344451904e-01 -1.135213300585746765e-01 3.920178115367889404e-02 -1.234696805477142334e-01 -2.515898942947387695e-01 1.352646499872207642e-01 2.746435105800628662e-01 1.474605649709701538e-01 8.886689692735671997e-02 2.964075207710266113e-01 -7.125108037143945694e-03 -2.355466485023498535e-01 -1.144101470708847046e-01 -2.470452189445495605e-01 -5.974960699677467346e-02 1.730052232742309570e-01 1.611564159393310547e-01 -2.068673074245452881e-01 3.190796449780464172e-02 -2.395241111516952515e-01 4.595927149057388306e-02 7.979380898177623749e-03 2.837084531784057617e-01 -2.153159677982330322e-01 2.307305634021759033e-01 -5.666330829262733459e-02 2.492361664772033691e-01 8.335081487894058228e-02
1.381873935461044312e-01 2.640834152698516846e-01 2.421754002571105957e-01 -2.674776129424571991e-02 -6.264621019363403320e-02 -1.948845535516738892e-01 -2.780371606349945068e-01 1.401779949665069580e-01 -6.433614343404769897e-02 3.025409579277038574e-01 7.263634353876113892e-02 1.575247794389724731e-01 -7.859483361244201660e-02 -1.016557738184928894e-01 1.709077060222625732e-01 4.791180789470672607e-02 -1.900582164525985718e-01 -4.486305713653564453e-01 -6.115225702524185181e-02 -8.361741155385971069e-02 1.496898825280368328e-03 -1.725848466157913208e-01 7.588966190814971924e-02 -2.133713215589523315e-01 3.376049101352691650e-01 -1.693821698427200317e-01 -7.062702625989913940e-02 -8.471746742725372314e-02 1.112984865903854370e-01 -5.085801705718040466e-02 1.899483203887939453e-01 6.387751549482345581e-02
2.279318124055862427e-01 2.953082323074340820e-01 -8.975144475698471069e-03 3.284499421715736389e-02 -5.705006420612335205e-03 -1.090427413582801819e-01 -8.841034770011901855e-02 -8.436455391347408295e-03 -7.472416013479232788e-02 2.726551592350006104e-01 -1.558276563882827759e-01 2.755281887948513031e-02 -2.061057984828948975e-01 -1.734911799430847168e-01 1.893603801727294922e-01 -1.698292493820190430e-01 -4.514446109533309937e-02 -4.055576920509338379e-01 -1.676641702651977539e-01 7.759723067283630371e-02 6.627134978771209717e-02 -4.131439328193664551e-02 -2.806401066482067108e-02 -1.796498596668243408e-01 -1.529538538306951523e-02 -2.333695441484451294e-01 1.448086500167846680e-01 -1.823775023221969604e-01 4.215186238288879395e-01 1.010067909955978394e-01 2.259815931320190430e-01 9.971802681684494019e-02
1.879512071609497070e-01 1.214224174618721008e-01 -1.018624827265739441e-01 -7.418981194496154785e-02 1.796688586473464966e-01 -2.700570523738861084e-01 2.600729763507843018e-01 -1.589228361845016479e-01 -3.112778663635253906e-01 3.714194148778915405e-02 1.032846942543983459e-01 1.932293921709060669e-02 8.926485478878021240e-02 2.223632857203483582e-02 5.180589854717254639e-02 1.110049337148666382e-01 -9.822427481412887573e-02 -1.650447398424148560e-02 8.196975290775299072e-02 4.798035621643066406e-01 1.707205176353454590e-01 -1.105272695422172546e-01 -7.526410371065139771e-02 1.061725616455078125e-01 -5.994276143610477448e-03 -3.270843923091888428e-01 -2.711741924285888672e-01 -1.970889121294021606e-01 2.594053149223327637e-01 -4.731012135744094849e-02 -8.807748556137084961e-02 3.640192002058029175e-02
2.972916662693023682e-01 8.403467386960983276e-02 -8.873758465051651001e-02 1.967127919197082520e-01 2.920971810817718506e-01 8.484145998954772949e-02 1.942097842693328857e-01 1.349330097436904907e-01 -3.406710326671600342e-01 -1.505885571241378784e-01 -1.822507381439208984e-01 1.146893724799156189e-01 1.502714157104492188e-01 -1.346849054098129272e-01 1.361642330884933472e-01 -8.382485061883926392e-02 -1.307738758623600006e-02 -2.957539558410644531e-01 -1.223150175064802170e-02 9.841331839561462402e-02 1.826801002025604248e-01 -1.022077798843383789e-01 -8.816569298505783081e-02 -3.205219507217407227e-01 1.607169210910797119e-01 -1.790284663438796997e-01 -1.931503415107727051e-01 -1.259822547435760498e-01 1.192542985081672668e-01 4.152331873774528503e-02 9.142472408711910248e-03 2.815310359001159668e-01
-6.561416387557983398e-02 4.925999790430068970e-02 1.890215724706649780e-01 -9.765440970659255981e-02 1.886194497346878052e-01 -2.197019308805465698e-01 -1.533024609088897705e-01 -6.251552700996398926e-02 -2.336071282625198364e-01 2.095842212438583374e-01 1.236201524734497070e-01 1.493386179208755493e-01 -1.335099637508392334e-01 -1.711876392364501953e-01 -1.957664079964160919e-02 -1.069084554910659790e-01 1.070230454206466675e-02 -3.700390160083770752e-01 -9.686446189880371094e-02 8.463900536298751831e-02 -3.661991953849792480e-01 2.051605284214019775e-02 -1.059084087610244751e-01 -6.731826812028884888e-02 1.313486099243164062e-01 -1.259910166263580322e-01 8.506405167281627655e-03 -1.785696595907211304e-01 2.467367202043533325e-01 -2.395912408828735352e-01 2.262495458126068115e-01 3.214088976383209229e-01
1.421394944190979004e-01 1.428290903568267822e-01 1.168432831764221191e-01 3.380899783223867416e-03 4.413519799709320068e-02 -3.040081262588500977e-01 8.861684240400791168e-03 -8.073491603136062622e-02 -2.114850282669067383e-01 -7.583017647266387939e-02 2.607470154762268066e-01 1.216976940631866455e-01 -1.497659832239151001e-01 1.886012218892574310e-02 2.158863991498947144e-01 1.203588396310806274e-01 -1.700639128684997559e-01 -3.220788836479187012e-01 -7.805466651916503906e-02 1.247865036129951477e-01 -1.221487969160079956e-01 7.097120862454175949e-03 -2.133959829807281494e-01 -3.566767573356628418e-01 2.324537336826324463e-01 -3.171107769012451172e-01 2.834362983703613281e-01 -1.394019871950149536e-01 1.499861180782318115e-01 5.936917383223772049e-03 -8.495072275400161743e-02 3.813468664884567261e-02
1.870023757219314575e-01 -2.005912959575653076e-01 -1.031391788274049759e-02 1.034415587782859802e-01 1.751121133565902710e-01 -1.238457188010215759e-01 1.754730790853500366e-01 -9.878156334161758423e-02 -1.153348758816719055e-01 3.663308620452880859e-01 -5.257496237754821777e-02 6.721803545951843262e-02 1.525412946939468384e-01 -4.106638729572296143e-01 1.545650959014892578e-01 4.568242281675338745e-02 5.490194633603096008e-02 -1.938019990921020508e-01 -2.785201668739318848e-01 1.110086068511009216e-01 -1.630886197090148926e-01 -1.018119007349014282e-01 -2.405355870723724365e-01 -2.311855554580688477e-01 8.512443304061889648e-02 -7.477553188800811768e-02 7.825381308794021606e-02 -2.242205739021301270e-01 1.419481486082077026e-01 -2.671724930405616760e-02 -1.716422475874423981e-02 2.926280498504638672e-01
-1.248428672552108765e-01 3.168773353099822998e-01 6.051749363541603088e-02 -2.321323193609714508e-02 -8.007162809371948242e-02 -2.504978179931640625e-01 -7.928948849439620972e-02 -2.839527837932109833e-02 -1.721735000610351562e-01 1.011513024568557739e-01 -3.383951494470238686e-03 1.783177405595779419e-01 1.994681805372238159e-01 -2.179738879203796387e-02 4.076934158802032471e-01 -1.765239611268043518e-02 -1.752260327339172363e-01 -8.414039760828018188e-02 -2.857917249202728271e-01 1.429782211780548096e-01 -1.929183118045330048e-02 -3.243202716112136841e-02 -5.390049144625663757e-02 -8.371952921152114868e-02 1.863156259059906006e-02 -2.675739228725433350e-01 9.295772016048431396e-02 -2.602416872978210449e-01 3.658811748027801514e-01 2.321599423885345459e-02 -3.261471912264823914e-02 3.000877797603607178e-01
-1.867850497364997864e-02 -1.576478034257888794e-01 5.364710465073585510e-02 1.008366420865058899e-01 1.763146929442882538e-02 -4.555057287216186523e-01 -1.699915975332260132e-01 3.604250773787498474e-02 -2.335231304168701172e-01 -4.041790962219238281e-02 1.827718615531921387e-01 2.100972831249237061e-01 2.681083679199218750e-01 -2.646996676921844482e-01 1.331110298633575439e-01 -6.125614047050476074e-02 8.658885955810546875e-02 -2.557124756276607513e-02 -1.351365149021148682e-01 -7.970953732728958130e-02 2.238347232341766357e-01 6.738416105508804321e-02 -3.775940239429473877e-01 -2.430640012025833130e-01 4.534076154232025146e-02 -6.113629788160324097e-03 -1.857667416334152222e-01 -1.143108457326889038e-01 1.825370639562606812e-01 -8.092557638883590698e-02 -1.273462325334548950e-01 1.783414781093597412e-01
2.694343626499176025e-01 8.360508829355239868e-02 -1.655320525169372559e-01 -2.091732025146484375e-01 8.651103079319000244e-02 -2.383308708667755127e-01 -1.575143784284591675e-01 9.815515950322151184e-03 -8.653510361909866333e-02 1.807442903518676758e-01 1.364261806011199951e-01 2.344755083322525024e-02 1.567388474941253662e-01 1.192371360957622528e-02 2.065633982419967651e-01 -7.451924681663513184e-02 -2.860267758369445801e-01 -5.470040813088417053e-02 -3.242407143115997314e-01 2.068961113691329956e-01 2.553404271602630615e-01 6.068189442157745361e-02 -1.724859178066253662e-01 -2.772519290447235107e-01 -8.713871240615844727e-02 -2.350681424140930176e-01 -1.444041579961776733e-01 -1.515832096338272095e-01 2.304715812206268311e-01 -1.417269650846719742e-02 2.914119698107242584e-02 2.423396557569503784e-01
1.837834343314170837e-02 -1.586740911006927490e-01 -4.346163012087345123e-03 1.901344060897827148e-01 1.658308357000350952e-01 -2.188061922788619995e-01 5.312078073620796204e-02 -1.635357141494750977e-01 -2.353850156068801880e-01 2.657969295978546143e-01 3.898991644382476807e-02 -1.719397604465484619e-01 1.295725405216217041e-01 -2.033409178256988525e-01 2.038357108831405640e-01 -2.379184514284133911e-01 3.775276988744735718e-02 -1.266262680292129517e-01 1.939638145267963409e-02 1.933479309082031250e-01 -3.103546053171157837e-02 -3.310719132423400879e-01 -1.841222345829010010e-01 -3.066130578517913818e-01 3.436819463968276978e-02 -1.267504096031188965e-01 2.837971597909927368e-02 -3.459429740905761719e-01 2.353606373071670532e-01 4.176606237888336182e-02 -1.692142635583877563e-01 -5.234526097774505615e-02
-1.513768285512924194e-01 4.895615205168724060e-02 -3.003785312175750732e-01 2.816286124289035797e-02 -5.561959743499755859e-02 -1.393690109252929688e-01 1.875400543212890625e-02 9.587882459163665771e-02 9.362075477838516235e-03 1.394952982664108276e-01 5.477098748087882996e-03 1.351232677698135376e-01 1.175161674618721008e-01 -2.131595909595489502e-01 4.140512943267822266e-01 -8.402036875486373901e-02 -1.476638168096542358e-01 -2.699474394321441650e-01 -9.418518841266632080e-02 3.798803314566612244e-02 4.063212126493453979e-02 -1.273688077926635742e-01 -2.943504787981510162e-02 -1.761625558137893677e-01 -2.040240215137600899e-03 -3.980414271354675293e-01 6.213556230068206787e-02 -1.917977631092071533e-01 4.368495941162109375e-01 -9.993119537830352783e-02 -7.149878889322280884e-02 1.274304687976837158e-01
-2.556402087211608887e-01 5.776306986808776855e-02 3.613449260592460632e-02 2.773988759145140648e-03 -7.657410949468612671e-02 -1.051386892795562744e-01 1.143171191215515137e-01 5.235789716243743896e-02 -3.890737593173980713e-01 1.376241743564605713e-01 1.140006482601165771e-01 2.685586810111999512e-01 1.665465086698532104e-01 2.225179038941860199e-02 3.067904710769653320e-01 -3.927939757704734802e-02 -9.469606727361679077e-02 -2.504867911338806152e-01 -1.058100983500480652e-01 1.945551782846450806e-01 -2.127240449190139771e-01 -1.069804951548576355e-01 -1.476709395647048950e-01 -5.517774727195501328e-03 -4.629126936197280884e-02 -1.979586929082870483e-01 1.222793608903884888e-01 -3.996129930019378662e-01 2.766961455345153809e-01 3.384293988347053528e-02 -4.714883491396903992e-02 1.508024185895919800e-01
-1.074287761002779007e-02 2.540517225861549377e-02 1.170917004346847534e-01 -1.541456729173660278e-01 1.598838418722152710e-01 -2.730547189712524414e-01 2.836733683943748474e-02 1.299206614494323730e-01 -3.491370677947998047e-01 5.324438586831092834e-02 -5.596056580543518066e-02 -1.711477898061275482e-02 1.970045119524002075e-01 -2.580989301204681396e-01 3.887913525104522705e-01 -7.495492696762084961e-02 1.614418625831604004e-01 -2.724659740924835205e-01 1.899728327989578247e-01 -1.110666021704673767e-01 -7.139088958501815796e-02 1.897878199815750122e-02 2.238833010196685791e-01 -1.746762543916702271e-01 -8.694349229335784912e-02 -4.170014336705207825e-02 7.738275080919265747e-02 -3.984764218330383301e-01 1.046773865818977356e-01 -6.153105199337005615e-02 -5.553902685642242432e-02 1.639705300331115723e-01
3.131175637245178223e-01 2.437956929206848145e-01 9.720296412706375122e-02 1.071806102991104126e-01 3.132067024707794189e-01 -1.784094125032424927e-01 2.922559380531311035e-01 7.185996323823928833e-02 2.516933018341660500e-03 3.952845036983489990e-01 2.452944964170455933e-01 1.344254016876220703e-01 -5.117304250597953796e-02 -1.395005285739898682e-01 2.585490047931671143e-01 1.152430772781372070e-01 1.171059757471084595e-01 -2.963071167469024658e-01 -4.687711596488952637e-02 4.798367992043495178e-02 -1.096444390714168549e-02 -1.231429819017648697e-02 5.194629356265068054e-02 -4.885715246200561523e-02 1.460251659154891968e-01 -1.389926820993423462e-01 -8.295053243637084961e-02 -1.945369839668273926e-01 -1.023250371217727661e-01 1.190679445862770081e-01 1.638184785842895508e-01 -1.271024495363235474e-01
1.828324496746063232e-01 -7.582648098468780518e-02 -1.399037390947341919e-01 1.386232823133468628e-01 7.655361294746398926e-02 -3.252916336059570312e-01 2.751535177230834961e-01 1.652915626764297485e-01 -2.719615697860717773e-01 9.269353747367858887e-02 1.402346491813659668e-01 2.343126386404037476e-02 -3.134975582361221313e-02 8.960373699665069580e-03 3.338421285152435303e-01 1.406012177467346191e-01 -1.380930393934249878e-01 -1.471643298864364624e-01 1.662430465221405029e-01 1.011479869484901428e-01 3.247496113181114197e-02 1.513200849294662476e-01 -2.377853244543075562e-01 -9.640937298536300659e-02 3.885300457477569580e-01 1.505755037069320679e-01 -2.168490178883075714e-02 -1.723949164152145386e-01 -1.127489004284143448e-02 -5.169321224093437195e-02 1.776978224515914917e-01 2.563138008117675781e-01
-5.238086450845003128e-04 -4.594244807958602905e-02 -6.140404380857944489e-03 1.954803057014942169e-02 6.538179516792297363e-02 1.089208107441663742e-02 7.694767415523529053e-02 -2.742250217124819756e-03 -2.418883293867111206e-01 5.037015303969383240e-02 1.442326158285140991e-01 2.516642510890960693e-01 6.874795258045196533e-02 -3.268569111824035645e-01 4.603122472763061523e-01 1.425542216747999191e-02 1.027208939194679260e-01 -3.190701305866241455e-01 6.013833358883857727e-02 1.952015757560729980e-01 -5.150173790752887726e-03 -7.571189850568771362e-02 1.602465063333511353e-01 -2.333104908466339111e-01 -1.360155493021011353e-01 -3.832648694515228271e-01 1.556511074304580688e-01 -1.156958416104316711e-01 4.920845851302146912e-02 1.268462836742401123e-01 -4.110038653016090393e-02 2.348512858152389526e-01
1.054185405373573303e-01 -7.550042867660522461e-02 -1.174227222800254822e-01 -1.654846370220184326e-01 2.807791829109191895e-01 -1.590689271688461304e-02 -1.059907376766204834e-01 -2.202025800943374634e-01 -6.047228351235389709e-02 2.268806099891662598e-01 1.049048230051994324e-01 7.684747874736785889e-02 1.489721238613128662e-01 -2.188752144575119019e-01 3.752998411655426025e-01 -1.523228287696838379e-01 9.212632663547992706e-03 -1.710878312587738037e-01 -2.721633017063140869e-01 1.290443986654281616e-01 2.077411264181137085e-01 6.744753569364547729e-02 1.455179508775472641e-02 -2.372635155916213989e-01 2.158312350511550903e-01 -3.277084976434707642e-02 5.943302810192108154e-02 4.057008400559425354e-02 2.031301259994506836e-01 1.217642053961753845e-01 2.130116671323776245e-01 3.441171050071716309e-01
-2.091599255800247192e-01 3.787646815180778503e-02 6.904949992895126343e-02 1.990846693515777588e-01 1.913921684026718140e-01 -2.168561145663261414e-02 1.004243120551109314e-01 7.979797571897506714e-02 -2.453514188528060913e-01 6.904882937669754028e-02 -3.898010402917861938e-02 1.822673529386520386e-01 8.059113472700119019e-02 6.363705545663833618e-02 2.409082353115081787e-01 -1.456681936979293823e-01 1.066020410507917404e-02 -2.514300346374511719e-01 -1.742214113473892212e-01 1.724597960710525513e-01 2.701804041862487793e-02 -6.904051452875137329e-02 3.647582232952117920e-02 2.665153704583644867e-02 1.727486997842788696e-01 -3.745245337486267090e-01 -1.017296314239501953e-01 -2.452537417411804199e-01 3.836254775524139404e-01 1.516257971525192261e-01 -2.375564575195312500e-01 2.630398571491241455e-01
5.695202201604843140e-02 3.098444826900959015e-02 3.411642611026763916e-01 -9.287456423044204712e-02 3.064810633659362793e-01 -3.926569223403930664e-02 -2.146073728799819946e-01 5.304384510964155197e-03 -1.612825840711593628e-01 -5.969213321805000305e-03 1.594745963811874390e-01 2.787647545337677002e-01 4.056249186396598816e-02 -2.399137318134307861e-01 4.142745137214660645e-01 -3.889313340187072754e-02 -1.795716583728790283e-01 -2.711956501007080078e-01 1.195642575621604919e-01 5.931819975376129150e-02 -1.432679407298564911e-02 -1.861791759729385376e-01 -7.986614853143692017e-02 9.444302320480346680e-02 8.293056488037109375e-02 -2.398660778999328613e-01 1.417033672332763672e-01 -2.626530528068542480e-01 3.826245665550231934e-02 -1.279745697975158691e-01 8.684820681810379028e-02 1.226946786046028137e-01
-1.539211273193359375e-01 2.872080802917480469e-01 9.139599651098251343e-02 -1.205337513238191605e-02 4.751607403159141541e-02 -1.001221165060997009e-01 -1.017184183001518250e-01 3.831250593066215515e-02 -3.051379024982452393e-01 8.480477333068847656e-02 -1.569944769144058228e-01 4.708156585693359375e-01 2.694945782423019409e-02 -3.738554194569587708e-02 1.530203670263290405e-01 -2.678339742124080658e-02 -3.372234851121902466e-02 2.376541309058666229e-02 -7.373051345348358154e-02 1.911473274230957031e-01 -9.008026123046875000e-02 4.264286532998085022e-02 -2.553647160530090332e-01 -1.641564518213272095e-01 4.461184609681367874e-03 -3.259004950523376465e-01 -9.156746417284011841e-02 -3.073255717754364014e-01 3.276162445545196533e-01 3.623012080788612366e-02 -1.056993007659912109e-01 1.170626953244209290e-01
2.138208001852035522e-01 1.464434117078781128e-01 -2.489682883024215698e-01 7.162763923406600952e-02 2.576315104961395264e-01 -2.077281177043914795e-01 -1.282626986503601074e-01 -8.665138483047485352e-02 -2.061691582202911377e-01 1.472339928150177002e-01 8.489428460597991943e-02 -1.215085834264755249e-01 -7.988382130861282349e-03 7.805103808641433716e-02 -2.263937704265117645e-02 1.406803578138351440e-01 -1.340343952178955078e-01 -3.348287343978881836e-01 -8.478092402219772339e-02 2.890957593917846680e-01 1.371199786663055420e-01 1.004161015152931213e-01 -3.276228010654449463e-01 -2.367125302553176880e-01 -7.084390521049499512e-02 -3.197287619113922119e-01 -1.254930198192596436e-01 3.278903290629386902e-02 1.645285189151763916e-01 -1.105399895459413528e-02 -2.162818163633346558e-01 9.212490171194076538e-02
1.955338008701801300e-02 1.610012054443359375e-01 -1.778755635023117065e-01 2.986024133861064911e-02 3.156470879912376404e-02 -2.368474155664443970e-01 2.097652703523635864e-01 1.383113861083984375e-01 -1.233474016189575195e-01 3.951467573642730713e-02 -2.337133735418319702e-01 2.037629336118698120e-01 2.260595262050628662e-01 -1.738921552896499634e-01 2.925728559494018555e-01 6.942479521967470646e-04 -2.409371882677078247e-01 -1.954422742128372192e-01 8.910315483808517456e-02 -5.332223325967788696e-02 -9.467039257287979126e-02 -1.628415584564208984e-01 -1.010231822729110718e-01 -5.376233160495758057e-02 1.399897336959838867e-01 -3.615379929542541504e-01 1.681514233350753784e-01 -1.687622815370559692e-01 3.810553252696990967e-01 -8.427731692790985107e-02 1.927264593541622162e-02 1.604236066341400146e-01
1.721025407314300537e-01 4.472561180591583252e-02 9.692324697971343994e-02 -2.342747058719396591e-03 1.217418536543846130e-01 -1.010097041726112366e-01 -8.710519224405288696e-02 -6.273055821657180786e-02 -9.979765862226486206e-02 3.070565462112426758e-01 1.823313534259796143e-01 2.888274192810058594e-02 -6.518594920635223389e-02 -1.003752946853637695e-01 4.036745429039001465e-02 -3.536184132099151611e-01 -1.210518553853034973e-01 -1.216491311788558960e-01 4.027811437845230103e-02 1.530080288648605347e-01 7.589776813983917236e-02 -1.736920922994613647e-01 -2.087629735469818115e-01 -2.143018990755081177e-01 1.520700007677078247e-01 -4.661753177642822266e-01 2.323341071605682373e-01 -3.946247696876525879e-02 1.898780614137649536e-01 7.388103753328323364e-02 1.770251542329788208e-01 3.071780204772949219e-01
3.700675368309020996e-01 3.453881442546844482e-01 9.000279754400253296e-02 1.099579110741615295e-01 1.101168170571327209e-01 -4.041991233825683594e-01 2.815419137477874756e-01 -2.008563466370105743e-02 -1.807997077703475952e-01 3.026049956679344177e-02 -1.139449179172515869e-01 1.335614621639251709e-01 2.035145163536071777e-01 -1.317638605833053589e-01 1.570682078599929810e-01 -8.978503197431564331e-02 -1.259839981794357300e-01 -1.237202342599630356e-02 -1.293115019798278809e-01 6.609474867582321167e-02 4.964658617973327637e-02 1.955232769250869751e-02 -1.028214022517204285e-02 -2.870848774909973145e-01 2.206928879022598267e-01 -3.271925449371337891e-02 1.594031900167465210e-01 -6.390743702650070190e-02 9.370484948158264160e-02 2.184077948331832886e-01 1.792556345462799072e-01 1.486131697893142700e-01
-8.423531055450439453e-02 2.599220275878906250e-01 -2.153252251446247101e-02 4.032711498439311981e-03 -1.152945458889007568e-01 -3.155424296855926514e-01 -9.276455640792846680e-02 -9.119866043329238892e-02 -2.629069089889526367e-01 -8.503924310207366943e-02 6.926071643829345703e-02 2.969683706760406494e-01 2.368336543440818787e-02 -1.867584437131881714e-01 2.223437875509262085e-01 1.526260972023010254e-01 -9.936742484569549561e-02 -7.335411757230758667e-02 3.580940142273902893e-02 1.068637520074844360e-01 -1.265409290790557861e-01 -9.490414708852767944e-02 -5.077235400676727295e-03 -3.410304784774780273e-01 7.086972147226333618e-02 -6.490447092801332474e-03 -1.283621937036514282e-01 -5.715575814247131348e-02 3.430236279964447021e-01 1.682192981243133545e-01 -3.160002529621124268e-01 2.786420285701751709e-01
-1.846182793378829956e-01 2.637799382209777832e-01 1.069180145859718323e-01 2.812184989452362061e-01 -1.181698776781558990e-02 -2.647002600133419037e-02 -9.290792793035507202e-02 5.670243874192237854e-02 -3.313393294811248779e-01 2.214059978723526001e-02 1.668241061270236969e-02 2.836343050003051758e-01 -4.031013324856758118e-02 -1.634088307619094849e-01 2.348080277442932129e-01 5.245785042643547058e-02 -1.030341759324073792e-01 -1.941594332456588745e-01 -2.051261812448501587e-01 2.008336931467056274e-01 1.675781235098838806e-02 -2.347998768091201782e-01 -1.206132099032402039e-01 -1.375922709703445435e-01 6.168616190552711487e-02 -1.688930690288543701e-01 6.675535440444946289e-02 -2.435799092054367065e-01 3.702023029327392578e-01 9.210401028394699097e-02 -1.563860327005386353e-01 1.737644225358963013e-01
1.428942233324050903e-01 2.778030931949615479e-01 -4.776303470134735107e-02 -6.913695484399795532e-02 1.899842619895935059e-01 -1.716965734958648682e-01 1.578962653875350952e-01 5.619891360402107239e-02 -6.076956912875175476e-02 3.299601376056671143e-01 -7.144479453563690186e-02 1.769752502441406250e-01 1.040414441376924515e-02 -9.249923378229141235e-02 1.941272914409637451e-01 -1.393222510814666748e-01 -2.849288284778594971e-01 -2.973256818950176239e-02 4.047907888889312744e-02 -5.800985172390937805e-02 5.450594052672386169e-02 -3.200961649417877197e-01 -2.996008992195129395e-01 -6.983651313930749893e-03 -1.560973655432462692e-02 -3.625188469886779785e-01 -1.630021929740905762e-01 3.404853045940399170e-01 -1.464367657899856567e-01 6.487770378589630127e-02 8.260889910161495209e-03 6.878921389579772949e-02
8.971573412418365479e-02 5.233832076191902161e-02 2.897359132766723633e-01 2.726376652717590332e-01 1.762550324201583862e-02 -4.160191714763641357e-01 7.466910779476165771e-02 2.231777459383010864e-01 -4.228140786290168762e-02 -1.241978108882904053e-01 5.926166102290153503e-02 2.550540566444396973e-01 -1.955863535404205322e-01 -1.524053364992141724e-01 2.499469816684722900e-01 -6.666382402181625366e-02 -1.969475299119949341e-01 -1.538456380367279053e-01 -1.091229543089866638e-01 -1.304699927568435669e-01 -5.799198895692825317e-02 -1.564616709947586060e-01 -2.082832306623458862e-01 9.773093275725841522e-03 5.966089293360710144e-02 -2.225001454353332520e-01 -7.205370813608169556e-02 -6.806433200836181641e-02 3.114295005798339844e-02 -2.699104845523834229e-01 1.546901762485504150e-01 2.542487084865570068e-01
-2.604635953903198242e-01 6.356026977300643921e-02 1.404799669981002808e-01 -2.037020958960056305e-02 -3.070442751049995422e-02 -1.484044641256332397e-01 4.003855213522911072e-02 9.252515435218811035e-02 -2.240118831396102905e-01 1.029493287205696106e-01 -1.050408743321895599e-02 3.229192197322845459e-01 -1.384172886610031128e-01 -9.797576814889907837e-02 3.398108780384063721e-01 -9.377860277891159058e-02 -2.198813110589981079e-01 -1.284428834915161133e-01 -8.811830729246139526e-02 1.823900789022445679e-01 -1.381571870297193527e-02 -1.151328980922698975e-01 -2.216175943613052368e-01 -7.349892519414424896e-03 1.001808494329452515e-01 -2.331936955451965332e-01 5.413462221622467041e-02 -1.445562839508056641e-01 3.562264442443847656e-01 2.827510237693786621e-01 -1.670982092618942261e-01 2.552371621131896973e-01
-2.939383126795291901e-02 1.307267099618911743e-01 -1.008751988410949707e-01 -2.581667713820934296e-02 3.788216412067413330e-01 -2.972701191902160645e-01 2.821342647075653076e-01 -8.006200194358825684e-02 1.798417717218399048e-01 1.435167193412780762e-01 4.755239561200141907e-02 -1.689961850643157959e-01 -4.916375875473022461e-02 -1.811610907316207886e-01 2.425920218229293823e-01 -6.864984333515167236e-02 -1.948482841253280640e-01 -3.056283593177795410e-01 1.009271889925003052e-01 1.348549127578735352e-01 1.241959035396575928e-01 -1.869438141584396362e-01 -3.566260635852813721e-01 -1.771499589085578918e-02 1.721588373184204102e-01 -1.519317924976348877e-01 7.879654318094253540e-02 2.407206296920776367e-01 -8.264989405870437622e-02 -3.289232030510902405e-02 8.120667934417724609e-02 4.192973300814628601e-02
2.202030830085277557e-02 2.603065073490142822e-01 1.228202506899833679e-01 1.541076898574829102e-01 3.475255668163299561e-01 -1.861053556203842163e-01 2.320827543735504150e-01 1.694429367780685425e-01 1.179214660078287125e-02 3.928151130676269531e-01 2.427196800708770752e-01 1.709614396095275879e-01 1.577656865119934082e-01 5.005863495171070099e-03 2.910497188568115234e-01 3.869295865297317505e-02 1.389588564634323120e-01 -2.288744598627090454e-01 1.028564795851707458e-01 4.304646700620651245e-02 -5.821690708398818970e-02 1.506263576447963715e-02 -1.866960078477859497e-01 4.627769440412521362e-02 1.792933791875839233e-01 -4.295903071761131287e-02 1.163045875728130341e-02 -9.489246457815170288e-02 -9.418080002069473267e-02 -1.296744644641876221e-01 3.204363882541656494e-01 7.069929689168930054e-02
1.468105018138885498e-01 1.892377585172653198e-01 1.838766336441040039e-01 2.300140261650085449e-01 3.631785511970520020e-01 -2.082381248474121094e-01 2.172184139490127563e-01 8.845001459121704102e-02 -9.264560788869857788e-02 3.063873946666717529e-01 2.839217782020568848e-01 1.359758377075195312e-01 1.624295860528945923e-01 8.489730209112167358e-02 3.171668350696563721e-01 1.140473634004592896e-01 2.773007377982139587e-02 -1.956705003976821899e-01 5.216798931360244751e-02 5.739749222993850708e-02 -4.554373025894165039e-02 -2.693611942231655121e-02 5.879280343651771545e-02 -6.971187423914670944e-03 1.672779172658920288e-01 -3.287686705589294434e-01 -2.213100343942642212e-01 -9.273430705070495605e-02 -5.647208541631698608e-03 -8.498554676771163940e-02 1.556935608386993408e-01 1.947467029094696045e-02
1.920127868652343750e-01 -3.955802880227565765e-03 2.194538414478302002e-01 -1.548243463039398193e-01 1.933580040931701660e-01 -3.101737201213836670e-01 1.542311757802963257e-01 -6.200933456420898438e-02 -1.222426295280456543e-01 9.804488718509674072e-02 4.266060888767242432e-02 4.768840596079826355e-02 2.732840478420257568e-01 4.812575504183769226e-02 2.603437900543212891e-01 8.829875290393829346e-02 -1.124324947595596313e-01 -1.677691191434860229e-01 -2.732022479176521301e-02 1.403270810842514038e-01 2.880314290523529053e-01 7.735097408294677734e-02 -2.215730771422386169e-02 -3.387188613414764404e-01 6.584459543228149414e-02 -1.409011632204055786e-01 2.129808366298675537e-01 -9.940563468262553215e-04 3.602646291255950928e-01 -2.237700112164020538e-02 -1.423090547323226929e-01 2.510884404182434082e-01
9.395626187324523926e-02 2.710266411304473877e-01 3.049617111682891846e-01 9.838148206472396851e-02 3.700507581233978271e-01 -2.915023565292358398e-01 9.168017655611038208e-02 2.138671278953552246e-02 -5.631760135293006897e-02 1.821911484003067017e-01 1.314253956079483032e-01 2.550513446331024170e-01 1.924534440040588379e-01 1.460081040859222412e-01 7.133814692497253418e-02 -1.151322424411773682e-01 2.149900048971176147e-01 -3.824067413806915283e-01 6.810377538204193115e-02 1.205124258995056152e-01 2.334738075733184814e-01 1.246328279376029968e-02 8.881235122680664062e-02 -2.516730427742004395e-01 -1.376139819622039795e-01 6.757466495037078857e-02 4.404500126838684082e-02 -4.692580923438072205e-02 -2.539897151291370392e-02 1.685056462883949280e-02 1.358621120452880859e-01 6.579738855361938477e-02
3.828428387641906738e-01 1.747830510139465332e-01 2.919619083404541016e-01 2.969813942909240723e-01 1.118120476603507996e-01 -1.234787255525588989e-01 1.539369374513626099e-01 2.916496433317661285e-02 -2.215612381696701050e-01 1.290243715047836304e-01 1.340541392564773560e-01 1.426666043698787689e-02 -2.113806828856468201e-02 -9.218163043260574341e-02 2.451122701168060303e-01 -1.569130271673202515e-02 7.176999747753143311e-02 -3.765021562576293945e-01 1.022202596068382263e-01 2.648358047008514404e-01 2.939871884882450104e-02 -1.003582775592803955e-01 -1.960453242063522339e-01 -3.023656085133552551e-02 4.182748124003410339e-02 8.568636840209364891e-04 -2.025392055511474609e-01 1.211378499865531921e-01 -1.773656904697418213e-02 -1.920759379863739014e-01 2.449146211147308350e-01 1.074792146682739258e-01
-9.450364112854003906e-02 3.780454397201538086e-01 1.725762188434600830e-01 -3.019724488258361816e-01 1.331459432840347290e-01 -2.564007937908172607e-01 -2.106535732746124268e-01 2.614959515631198883e-02 -8.319400995969772339e-02 2.484189122915267944e-01 1.110483855009078979e-01 -4.419091343879699707e-02 -1.036497205495834351e-01 -9.541952610015869141e-02 4.053696990013122559e-01 -1.702794581651687622e-01 2.054854929447174072e-01 9.407198429107666016e-02 -1.482915878295898438e-01 1.185804978013038635e-01 1.836995184421539307e-01 -1.582258194684982300e-01 -1.535968631505966187e-01 -2.548348344862461090e-02 1.598276495933532715e-01 -1.188200488686561584e-01 -1.139960158616304398e-02 -2.299412041902542114e-01 1.031168252229690552e-01 1.694934815168380737e-02 -1.666269600391387939e-01 3.268579766154289246e-02
3.583163619041442871e-01 1.502944249659776688e-02 -1.454143524169921875e-01 -6.201620772480964661e-02 3.702989593148231506e-02 9.092524647712707520e-02 4.741896688938140869e-02 -9.165946394205093384e-02 2.053395472466945648e-02 1.897251307964324951e-01 3.638802468776702881e-02 2.360640913248062134e-01 1.498724240809679031e-02 -1.510546505451202393e-01 1.025586426258087158e-01 -1.615935266017913818e-01 7.465969771146774292e-02 -2.909013628959655762e-01 -2.418580651283264160e-02 7.381725311279296875e-02 -1.022705435752868652e-02 -1.618222594261169434e-01 -2.994783818721771240e-01 -2.606784701347351074e-01 1.050391495227813721e-01 -5.926639586687088013e-02 -5.731416866183280945e-02 -1.162785217165946960e-01 4.231300652027130127e-01 7.969569414854049683e-02 2.788300514221191406e-01 3.135471642017364502e-01
7.461950927972793579e-02 4.007529094815254211e-02 1.746604889631271362e-01 2.008559852838516235e-01 -7.471613120287656784e-03 -1.632068753242492676e-01 1.990291327238082886e-01 -4.200900346040725708e-02 -4.018664360046386719e-02 3.825978636741638184e-01 -2.654494345188140869e-01 9.169301390647888184e-02 6.362190842628479004e-02 1.732692681252956390e-02 4.014384746551513672e-01 -1.039360240101814270e-01 -2.568270079791545868e-02 -2.517710328102111816e-01 -1.894471980631351471e-02 4.383049160242080688e-02 6.237471103668212891e-02 -2.899625599384307861e-01 -5.084179341793060303e-02 -2.601812481880187988e-01 1.910266429185867310e-01 -4.851578921079635620e-02 -5.243330821394920349e-02 -2.087011188268661499e-01 7.907045632600784302e-02 2.948180139064788818e-01 2.128944694995880127e-01 -5.015797168016433716e-02
-7.336043752729892731e-03 6.786290556192398071e-02 -6.589355319738388062e-02 1.343723237514495850e-01 2.727330923080444336e-01 -3.473434746265411377e-01 -1.644640564918518066e-01 -1.215667501091957092e-01 -2.105165719985961914e-01 -8.821404725313186646e-02 -2.452338580042123795e-03 1.472337841987609863e-01 9.678068757057189941e-02 -1.427826285362243652e-01 3.431826531887054443e-01 -2.407135218381881714e-01 -2.548002004623413086e-01 -2.184012532234191895e-01 -6.286754459142684937e-02 -8.610736578702926636e-02 1.619844436645507812e-01 -1.220950707793235779e-01 -7.543128728866577148e-02 1.742663681507110596e-01 4.081626236438751221e-02 -2.664344012737274170e-01 -3.372058570384979248e-01 -2.349789440631866455e-01 -8.650442957878112793e-02 -7.582444231957197189e-03 -5.390515070757828653e-05 -8.075397461652755737e-02
2.820075452327728271e-01 1.323772668838500977e-01 2.368838340044021606e-01 2.774132192134857178e-01 1.090754568576812744e-01 -2.453093528747558594e-01 -1.357499044388532639e-02 1.265111118555068970e-01 -1.049536541104316711e-01 3.334659039974212646e-01 1.084799021482467651e-01 -5.454471707344055176e-02 7.223196327686309814e-02 5.656871479004621506e-03 2.205262333154678345e-02 -8.786056190729141235e-02 9.798622690141201019e-03 -4.749474525451660156e-01 1.180067509412765503e-01 3.160230219364166260e-01 -8.692188560962677002e-02 -9.366602450609207153e-02 7.880795747041702271e-02 -8.065171539783477783e-03 6.584260612726211548e-02 5.829998850822448730e-02 -2.273403406143188477e-01 2.049445807933807373e-01 1.200759410858154297e-01 -1.401108503341674805e-01 7.703654468059539795e-02 1.665043532848358154e-01
1.669782958924770355e-02 2.256979346275329590e-01 5.994256958365440369e-02 -1.736418902873992920e-01 4.750499874353408813e-02 3.746525570750236511e-02 1.972756534814834595e-01 1.832154989242553711e-01 -1.746695786714553833e-01 2.989323735237121582e-01 -8.754859864711761475e-02 2.018364071846008301e-01 1.873796619474887848e-02 -2.273027598857879639e-01 3.277297317981719971e-01 1.996078714728355408e-02 2.389343380928039551e-01 -1.880870163440704346e-01 3.111111000180244446e-02 3.823662176728248596e-03 -1.804245859384536743e-01 3.907570242881774902e-02 -1.351192146539688110e-01 -1.769250780344009399e-01 9.992113709449768066e-02 1.933279484510421753e-01 -1.216506585478782654e-01 2.352042943239212036e-01 1.233938187360763550e-01 -3.064221143722534180e-01 -7.398541271686553955e-02 3.187990188598632812e-01
1.001653373241424561e-01 2.383434772491455078e-01 4.040805250406265259e-02 -1.585559248924255371e-01 2.462275922298431396e-01 -2.208464145660400391e-01 -1.005142778158187866e-01 -1.346431300044059753e-02 -3.214575648307800293e-01 4.453218281269073486e-01 -2.912237346172332764e-01 2.633602917194366455e-01 -1.836979538202285767e-01 -6.647540628910064697e-02 2.155585289001464844e-01 8.658216893672943115e-02 1.946993619203567505e-01 -1.442395802587270737e-02 -1.091979444026947021e-01 -1.029027551412582397e-01 -5.156703293323516846e-02 -1.749341189861297607e-02 -2.638331055641174316e-01 -1.470749080181121826e-02 -1.870856434106826782e-01 4.899664968252182007e-02 1.281471401453018188e-01 -1.275036931037902832e-01 1.351860165596008301e-01 -1.166257336735725403e-01 -5.253509804606437683e-02 2.495855651795864105e-02
-4.688150808215141296e-02 7.786080986261367798e-02 5.744887143373489380e-02 3.239506483078002930e-02 1.332570910453796387e-01 -2.035742253065109253e-01 -1.531383097171783447e-01 -1.096648275852203369e-01 -1.532938331365585327e-01 1.782693713903427124e-01 -4.594539850950241089e-02 1.896758079528808594e-01 -1.535813696682453156e-02 -1.272532045841217041e-01 7.945112138986587524e-02 -8.148808032274246216e-02 2.376541867852210999e-02 -4.014035463333129883e-01 -1.197455450892448425e-02 3.088108003139495850e-01 -1.757054775953292847e-01 -5.275323614478111267e-02 -1.329759210348129272e-01 -2.081880718469619751e-01 5.726503208279609680e-02 -2.511110305786132812e-01 4.581717252731323242e-01 -9.378112852573394775e-02 1.645726710557937622e-01 -4.561696574091911316e-02 -1.550089865922927856e-01 2.825616002082824707e-01
1.538331061601638794e-01 2.078875452280044556e-01 -2.024791240692138672e-01 -1.927716732025146484e-01 2.294491380453109741e-01 -3.396696150302886963e-01 1.132041513919830322e-01 -1.045269519090652466e-01 -3.303569257259368896e-01 3.524121642112731934e-01 6.064100936055183411e-02 -4.780211299657821655e-02 8.849131874740123749e-03 -4.114473238587379456e-03 1.203799769282341003e-01 -6.270872801542282104e-02 2.469653040170669556e-01 -2.904399931430816650e-01 3.558723255991935730e-02 -1.372220069169998169e-01 -9.951144456863403320e-02 2.196624726057052612e-01 -2.730569988489151001e-02 -1.369391381740570068e-01 1.089452356100082397e-01 2.570476233959197998e-01 -1.454448550939559937e-01 1.407677680253982544e-01 8.083753287792205811e-02 1.484231185168027878e-02 8.541624993085861206e-02 1.712474972009658813e-01
2.244143337011337280e-01 -2.501909807324409485e-02 -1.091667041182518005e-01 -1.130115389823913574e-01 4.208588600158691406e-02 4.484300443436950445e-04 1.465746783651411533e-03 8.736943453550338745e-02 -1.768223345279693604e-01 1.437723934650421143e-01 -3.884616866707801819e-02 2.561177015304565430e-01 1.566012650728225708e-01 -7.185624539852142334e-02 3.345572650432586670e-01 2.129768952727317810e-02 -2.864850163459777832e-01 -3.887100517749786377e-01 -6.987836956977844238e-02 4.445333778858184814e-02 6.270248442888259888e-02 -3.440205156803131104e-01 1.754031032323837280e-01 -3.541725501418113708e-02 1.121585164219141006e-02 -2.194013148546218872e-01 2.536267042160034180e-01 -4.536115378141403198e-02 1.816260367631912231e-01 -1.175583973526954651e-01 -1.038202494382858276e-01 2.953657209873199463e-01
-1.093309447169303894e-01 2.936988882720470428e-02 1.265283524990081787e-01 -1.052072793245315552e-01 6.913958489894866943e-02 -2.459137886762619019e-01 -8.620803803205490112e-02 1.571013629436492920e-01 -1.691125035285949707e-01 2.004365175962448120e-01 1.501060128211975098e-01 2.821837551891803741e-02 -2.178184092044830322e-01 -1.590832769870758057e-01 2.879126965999603271e-01 -9.782594442367553711e-02 -2.817592024803161621e-01 -3.855823278427124023e-01 5.784769356250762939e-02 4.750489443540573120e-02 -3.157247900962829590e-01 -9.197392314672470093e-02 7.286208868026733398e-02 -2.772989310324192047e-02 7.574077695608139038e-02 -2.549287863075733185e-03 3.968098387122154236e-02 -3.489716351032257080e-01 1.398872733116149902e-01 -1.174412891268730164e-01 2.026781737804412842e-01 2.323774695396423340e-01
-1.154945120215415955e-01 6.826990097761154175e-02 -5.760851874947547913e-02 -3.693434223532676697e-02 2.139690667390823364e-01 -4.253100752830505371e-01 -2.125531286001205444e-01 -1.766095906496047974e-01 -2.927017807960510254e-01 2.862322628498077393e-01 -7.852540910243988037e-02 -2.266900837421417236e-01 -1.193207129836082458e-02 -1.192762330174446106e-01 2.303464412689208984e-01 -1.699921637773513794e-01 2.098503708839416504e-02 3.856885712593793869e-03 2.754626981914043427e-02 2.998411059379577637e-01 -1.344626843929290771e-01 -5.822641029953956604e-02 -5.813132226467132568e-02 1.566738635301589966e-01 1.766804605722427368e-02 -7.053601741790771484e-02 -1.754607856273651123e-01 4.273510724306106567e-02 2.331122308969497681e-01 -5.283105373382568359e-02 -1.215061619877815247e-01 3.201260566711425781e-01
-1.964406967163085938e-01 1.779493242502212524e-01 -4.762646555900573730e-02 3.272715955972671509e-02 1.563143730163574219e-01 -3.170980215072631836e-01 2.571983933448791504e-01 2.021274119615554810e-01 -7.112905150279402733e-04 -4.357059672474861145e-02 1.429423987865447998e-01 1.866712570190429688e-01 9.173404425382614136e-02 -3.407065570354461670e-01 2.287889420986175537e-01 3.289848938584327698e-02 1.376859694719314575e-01 -2.212532460689544678e-01 -2.658127248287200928e-01 1.040604636073112488e-01 2.536283135414123535e-01 -1.147496849298477173e-01 -1.791460514068603516e-01 -9.408355504274368286e-02 -6.322726607322692871e-02 -1.768211573362350464e-01 2.056048810482025146e-02 -1.514907628297805786e-01 1.822997480630874634e-01 2.379932999610900879e-01 1.421427577733993530e-01 -1.508779376745223999e-01
1.007188856601715088e-01 1.840794980525970459e-01 1.182250827550888062e-01 1.379050761461257935e-01 3.582054972648620605e-01 -2.710987031459808350e-01 1.912779659032821655e-01 6.113202497363090515e-02 -3.912174701690673828e-02 3.283147215843200684e-01 2.759960293769836426e-01 1.992447525262832642e-01 1.777096651494503021e-02 2.415151335299015045e-02 1.529299765825271606e-01 1.188837140798568726e-01 1.620357483625411987e-01 -3.285324871540069580e-01 1.347592622041702271e-01 1.995821595191955566e-01 -3.365462413057684898e-03 -2.594102174043655396e-02 1.169913858175277710e-01 5.075846984982490540e-02 2.118119150400161743e-01 -1.396316289901733398e-01 -1.570395529270172119e-01 -1.269451528787612915e-01 3.010752238333225250e-02 1.049230690114200115e-03 3.123142123222351074e-01 6.720464676618576050e-02
1.072992533445358276e-01 1.581135392189025879e-01 9.447047114372253418e-02 1.576047092676162720e-01 3.436598777770996094e-01 -2.463363558053970337e-01 2.973387539386749268e-01 1.333523094654083252e-01 -7.876910269260406494e-02 3.810521364212036133e-01 2.060462534427642822e-01 1.882853507995605469e-01 8.642979711294174194e-02 -1.592829972505569458e-01 3.191505074501037598e-01 3.994712606072425842e-02 1.336541920900344849e-01 -1.071219965815544128e-01 -1.294156070798635483e-02 1.358056068420410156e-01 -1.241226419806480408e-01 1.353131830692291260e-01 3.317186608910560608e-02 7.896035909652709961e-02 2.469553053379058838e-01 -7.931317389011383057e-02 -2.210677862167358398e-01 -5.244895070791244507e-02 -3.624524548649787903e-02 5.187482759356498718e-02 2.558689415454864502e-01 4.203647747635841370e-02
-2.583901956677436829e-02 3.052945435047149658e-01 -9.098045527935028076e-02 7.432752847671508789e-02 1.596157699823379517e-01 -4.022756218910217285e-01 -5.022415146231651306e-02 -1.347149014472961426e-01 8.841705322265625000e-02 2.647714316844940186e-01 1.564189046621322632e-01 2.798502445220947266e-01 -8.883732371032238007e-03 -2.802129983901977539e-01 2.227072864770889282e-01 -4.780913889408111572e-02 -2.661508880555629730e-02 -2.636229693889617920e-01 -2.973253130912780762e-01 -4.478205367922782898e-02 1.274601519107818604e-01 -1.255051344633102417e-01 2.330853939056396484e-01 1.319990158081054688e-01 7.118274271488189697e-02 -1.381099037826061249e-02 -9.357161074876785278e-02 -1.303762644529342651e-01 -2.515126466751098633e-01 5.393916741013526917e-02 2.271234989166259766e-02 -1.053877323865890503e-01
3.142093122005462646e-01 3.028630316257476807e-01 -1.365700457245111465e-02 2.221913039684295654e-01 1.509933024644851685e-01 -2.222112864255905151e-01 4.640893638134002686e-02 -1.577374637126922607e-01 -2.114805430173873901e-01 1.389187276363372803e-01 1.804457455873489380e-01 7.715810835361480713e-02 2.320624142885208130e-01 -5.867533013224601746e-02 1.706209778785705566e-01 -3.801559284329414368e-02 6.448555737733840942e-02 -4.677810072898864746e-01 1.163830161094665527e-01 -1.699397154152393341e-02 1.133654415607452393e-01 1.646151095628738403e-01 1.227320637553930283e-02 -2.311476692557334900e-02 1.584199070930480957e-01 2.699549309909343719e-02 -2.212885469198226929e-01 4.566659778356552124e-02 -8.052335679531097412e-02 2.903331071138381958e-02 2.827267348766326904e-01 1.697155088186264038e-01
2.026784978806972504e-02 1.393404304981231689e-01 -3.721070289611816406e-02 -5.770754069089889526e-02 1.323313415050506592e-01 -4.873453974723815918e-01 1.406087577342987061e-01 8.083646744489669800e-02 1.187788546085357666e-01 1.991173028945922852e-01 1.791802644729614258e-01 -1.076878979802131653e-01 1.348612010478973389e-01 -2.427278012037277222e-01 -3.955689817667007446e-02 -9.135770052671432495e-02 2.389428466558456421e-01 -3.969081938266754150e-01 1.390815246850252151e-03 1.719486564397811890e-01 1.203275844454765320e-01 2.771824002265930176e-01 -8.895681053400039673e-02 -2.608495950698852539e-02 1.307156085968017578e-01 -1.815685480833053589e-01 -2.184739112854003906e-01 -1.747418642044067383e-01 2.984015643596649170e-02 -1.891856491565704346e-01 -2.344024740159511566e-02 3.404355607926845551e-03
4.592917487025260925e-02 1.247624456882476807e-01 -2.926473319530487061e-01 1.146839410066604614e-01 1.267077624797821045e-01 -1.636204123497009277e-01 -5.965159833431243896e-02 -4.465115070343017578e-02 -2.748045027256011963e-01 9.517361223697662354e-02 -9.005894511938095093e-02 4.437218606472015381e-01 3.174450993537902832e-01 -4.454353824257850647e-02 6.457131821662187576e-03 -3.788196668028831482e-02 4.163304343819618225e-02 -1.469622850418090820e-01 -1.748610287904739380e-01 2.070934623479843140e-01 2.496543675661087036e-01 -1.543414443731307983e-01 -2.526943683624267578e-01 1.618389487266540527e-01 1.633942723274230957e-01 -1.639393419027328491e-01 -1.320120245218276978e-01 1.299643665552139282e-01 9.793688356876373291e-02 1.742677092552185059e-01 -8.399657160043716431e-02 -1.828816086053848267e-01
1.651225090026855469e-01 -7.107588648796081543e-02 2.200350537896156311e-02 1.913593560457229614e-01 1.444601360708475113e-02 -2.667469978332519531e-01 -6.382809951901435852e-03 4.580310359597206116e-02 -2.728393077850341797e-01 2.314787656068801880e-01 2.935380935668945312e-01 1.747366413474082947e-02 2.223583012819290161e-01 -9.471871703863143921e-02 3.058027625083923340e-01 -2.041110210120677948e-02 -1.120319068431854248e-01 -3.523143529891967773e-01 -4.104420915246009827e-02 1.265195012092590332e-01 4.929716885089874268e-02 -9.850891679525375366e-02 -9.512056596577167511e-03 3.502798080444335938e-02 2.189241200685501099e-01 2.218531519174575806e-01 -2.437995225191116333e-01 1.204774230718612671e-01 8.056615293025970459e-02 9.242417290806770325e-03 1.697522252798080444e-01 3.404802083969116211e-01
-1.246161758899688721e-01 2.624584436416625977e-01 2.944933176040649414e-01 5.876953154802322388e-02 -2.616963721811771393e-02 -9.704596549272537231e-02 1.633936017751693726e-01 -8.722624927759170532e-02 -2.166129648685455322e-01 8.130480535328388214e-03 1.811060607433319092e-01 2.626815438270568848e-01 -4.698234423995018005e-02 -1.870739310979843140e-01 2.807126343250274658e-01 -1.479277759790420532e-01 -7.419296354055404663e-02 -2.641478776931762695e-01 -3.337976336479187012e-02 2.270714752376079559e-02 -1.970728039741516113e-01 -1.723908260464668274e-02 -3.357311338186264038e-02 -1.050491034984588623e-01 2.589560747146606445e-01 -2.726552188396453857e-01 9.333262592554092407e-02 -2.669351398944854736e-01 2.523087859153747559e-01 -5.216135084629058838e-02 -2.058356553316116333e-01 1.897467970848083496e-01
1.790125221014022827e-01 3.353843092918395996e-01 9.677648544311523438e-02 6.488417088985443115e-02 3.854447603225708008e-01 -7.658439129590988159e-02 2.984347939491271973e-01 9.417939186096191406e-02 -1.231650486588478088e-01 3.852778375148773193e-01 1.024908423423767090e-01 3.389904201030731201e-01 1.103688329458236694e-01 -1.856664568185806274e-02 1.526038944721221924e-01 2.069174349308013916e-01 -1.035866420716047287e-02 -1.700101643800735474e-01 8.187481015920639038e-02 6.461628526449203491e-02 2.938377298414707184e-02 3.569784760475158691e-02 -4.959756624884903431e-04 1.355048865079879761e-01 1.902232468128204346e-01 -1.125791519880294800e-01 -1.712837368249893188e-01 -1.053948029875755310e-01 -7.943817973136901855e-02 -9.502016752958297729e-02 1.997010856866836548e-01 1.302309781312942505e-01
2.643648087978363037e-01 3.583551347255706787e-01 9.292034804821014404e-02 2.174058854579925537e-01 3.971181809902191162e-01 -1.658412367105484009e-01 2.509660422801971436e-01 -6.075795739889144897e-02 4.693738743662834167e-02 3.393570184707641602e-01 2.754580676555633545e-01 2.796985805034637451e-01 2.182200700044631958e-01 -2.782220207154750824e-02 2.003889083862304688e-01 8.366254717111587524e-02 1.388608962297439575e-01 -1.516962349414825439e-01 2.297507785260677338e-02 8.774310350418090820e-02 6.148971617221832275e-02 -3.493141848593950272e-03 -3.333845734596252441e-02 -6.143783777952194214e-02 1.380064487457275391e-01 -4.615576565265655518e-02 -1.085879132151603699e-01 -1.595863956026732922e-03 4.363115876913070679e-02 -6.708838045597076416e-03 1.746889948844909668e-01 4.746356979012489319e-02
-2.398489713668823242e-01 2.161962166428565979e-02 -1.094485372304916382e-01 3.836508467793464661e-02 1.888873614370822906e-02 -1.536967605352401733e-01 2.995415357872843742e-03 -1.127075701951980591e-01 -2.000603377819061279e-01 3.178020119667053223e-01 1.384122669696807861e-01 -2.703313250094652176e-03 -2.456955760717391968e-01 -2.524907886981964111e-01 1.953406482934951782e-01 -6.084949523210525513e-02 -1.604626178741455078e-01 -2.961190342903137207e-01 1.330200582742691040e-01 9.459938853979110718e-02 6.866926699876785278e-02 -6.184173375368118286e-02 -3.635296225547790527e-01 1.621920466423034668e-01 -1.904150657355785370e-02 -6.836403161287307739e-02 9.647747874259948730e-02 2.997867465019226074e-01 2.906008064746856689e-01 5.442189518362283707e-03 1.009700000286102295e-01 2.443953752517700195e-01
6.504309922456741333e-02 2.925903797149658203e-01 3.627799451351165771e-02 -2.634819447994232178e-01 1.437960267066955566e-01 -7.955253869295120239e-02 -1.218286976218223572e-01 1.637222319841384888e-01 -2.647834420204162598e-01 -2.362956851720809937e-02 2.504757046699523926e-01 2.161208391189575195e-01 -1.547499299049377441e-01 -2.586617171764373779e-01 3.185608088970184326e-01 -1.179402023553848267e-01 3.502324968576431274e-02 -3.397052586078643799e-01 1.478648483753204346e-01 8.408408612012863159e-02 2.817096747457981110e-02 4.833479225635528564e-02 -1.436778306961059570e-01 -1.087053567171096802e-01 1.201398763805627823e-02 4.101538062095642090e-01 -5.423633754253387451e-02 1.071894466876983643e-01 1.231204122304916382e-01 4.091994091868400574e-02 4.546257108449935913e-02 3.946012258529663086e-02
2.679117321968078613e-01 4.548803344368934631e-02 -1.109139546751976013e-01 4.310357943177223206e-02 5.701918527483940125e-02 -2.206227183341979980e-01 1.674904525279998779e-01 2.165629118680953979e-01 -4.006934762001037598e-01 1.875638812780380249e-01 1.656272560358047485e-01 8.660111576318740845e-02 4.520976915955543518e-02 -7.774217426776885986e-02 2.703841328620910645e-01 8.637779951095581055e-02 -1.378738880157470703e-01 -4.047800302505493164e-01 5.835848301649093628e-02 -6.327130645513534546e-02 1.154248192906379700e-01 4.571642354130744934e-02 -1.364433467388153076e-01 2.275263890624046326e-02 2.385563999414443970e-01 1.480199098587036133e-01 -1.090394183993339539e-01 -1.843665689229965210e-01 -1.125465929508209229e-01 1.357373967766761780e-02 2.735204994678497314e-01 1.691611707210540771e-01
5.036766082048416138e-02 2.232383750379085541e-02 -2.884911186993122101e-02 -1.214765533804893494e-01 1.416598856449127197e-01 -1.351455450057983398e-01 7.136575132608413696e-02 7.213577046059072018e-04 -4.008659422397613525e-01 2.878008596599102020e-02 9.000857174396514893e-02 -3.309371322393417358e-02 8.522047847509384155e-02 -1.556518673896789551e-01 4.049637019634246826e-01 -1.706259697675704956e-01 2.861976027488708496e-01 -1.027598902583122253e-01 1.504679769277572632e-01 9.249196201562881470e-02 -1.966685801744461060e-02 -1.241448218934237957e-03 1.152167469263076782e-01 -2.921193540096282959e-01 8.097607642412185669e-02 -1.061876788735389709e-01 -1.980154514312744141e-01 -3.516879379749298096e-01 1.893118619918823242e-01 1.412509381771087646e-01 5.922946706414222717e-02 2.827463448047637939e-01
-1.952011883258819580e-01 5.828937143087387085e-02 9.905713796615600586e-02 -1.204880401492118835e-01 2.376353889703750610e-01 -2.227495163679122925e-01 -4.793978482484817505e-02 -2.141283303499221802e-01 -1.256317943334579468e-01 4.233059883117675781e-01 9.384306520223617554e-02 2.763581573963165283e-01 -2.537682056427001953e-01 -1.178398579359054565e-01 3.657179698348045349e-02 -1.608793586492538452e-01 -1.578802466392517090e-01 1.961243571713566780e-03 2.239279821515083313e-02 2.141270339488983154e-01 -6.156130228191614151e-03 -2.303849011659622192e-01 -5.209816247224807739e-02 -9.065235406160354614e-02 -1.472878158092498779e-01 -8.233293890953063965e-02 -2.975343763828277588e-01 1.233795434236526489e-01 1.014768481254577637e-01 -1.417444199323654175e-01 -1.013935506343841553e-01 2.933527827262878418e-01
4.949748888611793518e-02 -2.603010833263397217e-01 2.005276530981063843e-01 9.244744479656219482e-02 6.150403246283531189e-02 -4.066573083400726318e-01 -2.163063585758209229e-01 -2.831970751285552979e-01 -3.585691452026367188e-01 2.248279005289077759e-02 2.018249779939651489e-01 1.137915849685668945e-01 1.841414123773574829e-01 -1.568607985973358154e-01 6.275191903114318848e-02 7.184171676635742188e-02 -9.942368417978286743e-02 -1.408611088991165161e-01 2.466987818479537964e-02 1.863582879304885864e-01 -2.885826118290424347e-02 -1.540243625640869141e-01 -7.641401886940002441e-02 -1.280893981456756592e-01 2.734271883964538574e-01 -1.032968237996101379e-01 -1.021896973252296448e-01 -1.137055363506078720e-02 3.041090667247772217e-01 -3.338680416345596313e-02 7.910948246717453003e-02 1.636905223131179810e-01
2.226291447877883911e-01 -2.099010646343231201e-01 -2.290965989232063293e-03 -8.441451936960220337e-02 7.561241090297698975e-02 -1.732789874076843262e-01 4.866040870547294617e-02 -1.313377171754837036e-01 -1.407675147056579590e-01 1.419923454523086548e-01 1.757709085941314697e-01 1.623497009277343750e-01 -1.710017174482345581e-01 -1.112121418118476868e-01 2.622362375259399414e-01 -1.986073851585388184e-01 -8.618726581335067749e-02 -4.168620705604553223e-01 -1.089772805571556091e-01 2.701278924942016602e-01 -2.537115849554538727e-02 1.146775782108306885e-01 -1.393850892782211304e-01 -8.114150911569595337e-02 -2.618252933025360107e-01 1.752575188875198364e-01 -2.457490712404251099e-01 7.853240519762039185e-02 2.980294227600097656e-01 5.353718250989913940e-02 1.829230040311813354e-01 -1.849468331784009933e-03
-4.995714128017425537e-02 2.284271083772182465e-02 -2.392490580677986145e-02 1.314235851168632507e-02 3.521578609943389893e-01 -1.210665181279182434e-01 -2.127296924591064453e-01 5.584062263369560242e-02 -2.358171790838241577e-01 3.505205214023590088e-01 2.689842283725738525e-01 -1.013081967830657959e-01 -2.394334971904754639e-01 -7.755222916603088379e-02 7.242702692747116089e-02 -1.527000665664672852e-01 3.967067971825599670e-02 -3.685432374477386475e-01 6.794108450412750244e-02 -1.125656366348266602e-01 -1.901459544897079468e-01 5.644654110074043274e-02 -1.339972466230392456e-01 -4.823528230190277100e-03 3.200549259781837463e-02 3.424052894115447998e-02 -1.811181753873825073e-01 -5.882344022393226624e-02 1.138297691941261292e-01 2.872701883316040039e-01 -1.868214905261993408e-01 2.744952440261840820e-01
1.467539519071578979e-01 6.572139263153076172e-02 7.951585203409194946e-02 -2.320966720581054688e-01 1.567510664463043213e-01 -1.154908314347267151e-01 2.127265371382236481e-02 1.414327621459960938e-01 7.746510207653045654e-02 1.802722364664077759e-01 -2.923043370246887207e-01 1.854651570320129395e-01 2.692594230175018311e-01 -1.284567713737487793e-01 3.160856068134307861e-01 -1.548570841550827026e-01 4.553087800741195679e-02 -4.079276919364929199e-01 1.080509275197982788e-02 2.561534568667411804e-02 6.137008592486381531e-02 -1.851247549057006836e-01 7.542978227138519287e-02 -1.889734119176864624e-01 6.412487477064132690e-02 -3.047868013381958008e-01 1.333443969488143921e-01 -1.197325140237808228e-01 1.580265909433364868e-01 -1.481074243783950806e-01 -9.426744654774665833e-03 2.440226823091506958e-01
2.364470958709716797e-01 1.629101932048797607e-01 1.012639626860618591e-01 2.499778121709823608e-01 -3.510688990354537964e-02 -5.343868210911750793e-02 2.091659456491470337e-01 4.334006831049919128e-02 -2.011360079050064087e-01 1.053358614444732666e-01 3.405386209487915039e-01 2.624565921723842621e-02 1.229027733206748962e-01 -2.987951636314392090e-01 1.151055023074150085e-01 -1.954200416803359985e-01 1.103837713599205017e-01 -4.779513478279113770e-01 1.323527842760086060e-01 4.525578767061233521e-02 5.239249207079410553e-03 -8.741588145494461060e-02 -5.091236904263496399e-02 4.399848729372024536e-02 1.364756077527999878e-01 1.111889481544494629e-01 -3.372544944286346436e-01 9.381430596113204956e-02 6.797190755605697632e-02 -1.325968652963638306e-01 -2.949288301169872284e-02 1.485858410596847534e-01
1.958740688860416412e-02 2.242239266633987427e-01 -3.865572437644004822e-02 -2.497570514678955078e-01 1.360522657632827759e-01 -1.887463927268981934e-01 -2.171035856008529663e-01 1.966784745454788208e-01 -2.875671386718750000e-01 3.242781460285186768e-01 -2.388306707143783569e-01 4.116054177284240723e-01 1.114039868116378784e-01 -9.418288618326187134e-02 2.732919156551361084e-01 7.941818237304687500e-02 2.345788925886154175e-01 -1.046921014785766602e-01 2.628832757472991943e-01 3.917205333709716797e-02 -9.089533239603042603e-02 -3.403148800134658813e-02 -1.103308722376823425e-01 1.786937415599822998e-01 -5.263369530439376831e-02 1.076765507459640503e-01 4.413164779543876648e-02 3.654072433710098267e-02 3.212926536798477173e-02 -1.948863081634044647e-02 -1.062297597527503967e-01 9.181194752454757690e-02
1.557906568050384521e-01 8.334240317344665527e-02 -1.692827418446540833e-02 -2.455267531331628561e-05 -1.131429821252822876e-01 -1.785116791725158691e-01 -1.597264315932989120e-03 2.918577194213867188e-01 -1.491121202707290649e-01 2.623625099658966064e-01 -5.875931680202484131e-02 1.602074801921844482e-01 1.550085991621017456e-01 -1.184554398059844971e-01 3.016740083694458008e-01 -1.181975901126861572e-01 -3.307456970214843750e-01 1.776099391281604767e-02 -1.212057173252105713e-01 1.856390982866287231e-01 1.473278254270553589e-01 -1.797207593917846680e-01 3.257398679852485657e-02 -1.838066279888153076e-01 8.905911445617675781e-02 -3.206721246242523193e-01 1.177259087562561035e-01 -1.572686582803726196e-01 2.222007364034652710e-01 -3.159514069557189941e-02 -2.294964790344238281e-01 2.744334936141967773e-01
1.217811703681945801e-01 2.155481129884719849e-01 -6.906263995915651321e-03 -6.319070607423782349e-02 -1.783449761569499969e-02 5.890742875635623932e-03 1.170369833707809448e-01 4.458597674965858459e-02 -2.419024109840393066e-01 1.823808848857879639e-01 3.144848346710205078e-02 2.290570139884948730e-01 -1.985705643892288208e-01 -1.034708023071289062e-01 -2.740234322845935822e-02 3.177145123481750488e-01 -4.019416496157646179e-02 -2.074328213930130005e-01 -1.465611904859542847e-01 1.930408775806427002e-01 2.714867591857910156e-01 -2.702487409114837646e-01 -8.010514080524444580e-02 4.183994233608245850e-02 3.803456202149391174e-02 -1.897619515657424927e-01 -7.992774248123168945e-02 -2.326591163873672485e-01 5.565838888287544250e-02 -3.517070114612579346e-01 -1.114169880747795105e-01 3.550826013088226318e-01
7.154141366481781006e-02 -1.417596787214279175e-01 1.562905758619308472e-01 3.007735311985015869e-01 2.313074320554733276e-01 -2.920205891132354736e-01 5.671176593750715256e-03 -4.684460535645484924e-02 -1.066831201314926147e-01 2.966585457324981689e-01 1.171877309679985046e-01 2.179762125015258789e-01 1.392359137535095215e-01 -7.783265411853790283e-02 2.787562310695648193e-01 -8.796646445989608765e-02 4.998637363314628601e-02 2.078455388545989990e-01 -2.510174214839935303e-01 1.289305239915847778e-01 -3.848887048661708832e-03 1.167717501521110535e-01 -2.375410199165344238e-01 -2.515956759452819824e-01 6.926607340574264526e-02 5.349605530500411987e-02 -8.269208669662475586e-02 -3.007196784019470215e-01 1.692116260528564453e-01 -1.804230660200119019e-01 -1.068582758307456970e-01 1.054765731096267700e-01
3.247684836387634277e-01 8.601168543100357056e-02 5.526199936866760254e-02 -9.228853881359100342e-02 1.964271664619445801e-01 -6.140660122036933899e-02 -9.428680688142776489e-02 8.748149126768112183e-02 -2.618928253650665283e-01 2.771090567111968994e-01 1.869956254959106445e-01 -1.576204225420951843e-02 -2.020622789859771729e-02 -1.971912570297718048e-02 1.921964883804321289e-01 8.357666432857513428e-02 2.290331423282623291e-01 -1.676205396652221680e-01 -2.396509051322937012e-02 5.640539340674877167e-03 1.688187569379806519e-02 -1.294647306203842163e-01 2.792255766689777374e-02 -3.076826632022857666e-01 1.611557751893997192e-01 -2.661781609058380127e-01 3.296926990151405334e-02 -1.696695834398269653e-01 2.058440893888473511e-01 -1.607648283243179321e-01 -3.499726653099060059e-01 2.833656668663024902e-01
1.360489726066589355e-01 6.828694790601730347e-02 -4.883534833788871765e-02 1.368778850883245468e-02 -7.374976575374603271e-02 -4.589710533618927002e-01 1.019400730729103088e-01 6.841868162155151367e-02 -5.907052382826805115e-02 1.678653806447982788e-01 4.363701865077018738e-02 4.112049937248229980e-02 -1.266732066869735718e-01 -9.526384621858596802e-02 9.828648716211318970e-02 -2.719890177249908447e-01 7.739934325218200684e-02 -2.096165269613265991e-01 9.400086104869842529e-02 4.262628257274627686e-01 1.789317876100540161e-01 2.773429825901985168e-02 3.395707532763481140e-02 -3.351292312145233154e-01 2.885782718658447266e-01 -9.325674921274185181e-02 1.846939511597156525e-02 -1.063853427767753601e-01 6.131956726312637329e-02 -6.357666850090026855e-02 1.913419961929321289e-01 2.535801827907562256e-01
-1.171727105975151062e-01 1.826180070638656616e-01 6.030349060893058777e-02 1.419736593961715698e-01 7.596206665039062500e-02 -9.807232767343521118e-02 1.865110248327255249e-01 -4.609595611691474915e-02 -6.180556863546371460e-02 4.222600162029266357e-01 6.954187154769897461e-02 3.903020918369293213e-02 4.424719512462615967e-02 -2.000394016504287720e-01 3.447434902191162109e-01 1.039098948240280151e-02 -1.798685938119888306e-01 -9.020783752202987671e-02 -1.300149410963058472e-01 -5.638551898300647736e-03 -4.072642326354980469e-02 -3.806027770042419434e-01 6.681687384843826294e-02 -1.905620843172073364e-01 1.146299093961715698e-01 -1.840313524007797241e-01 6.966716796159744263e-02 -3.363156020641326904e-01 2.461894303560256958e-01 6.879529356956481934e-02 -6.613232195377349854e-02 2.191115617752075195e-01
2.259975224733352661e-01 7.905939593911170959e-03 2.560211159288883209e-02 2.446166574954986572e-01 5.524729192256927490e-02 -2.918625473976135254e-01 9.411793947219848633e-02 -8.558120578527450562e-02 -1.545663923025131226e-01 1.578785292804241180e-02 4.420591890811920166e-02 1.707591116428375244e-01 -1.647607237100601196e-01 -1.057445481419563293e-01 2.793064117431640625e-01 -3.080878257751464844e-01 2.323503419756889343e-02 -2.857950627803802490e-01 -9.473562985658645630e-02 1.821428835391998291e-01 -2.287180125713348389e-01 -3.390221595764160156e-01 -2.466575205326080322e-01 2.464250288903713226e-02 2.573879621922969818e-02 -6.586929783225059509e-03 -1.044671982526779175e-01 2.783385664224624634e-02 -1.367053240537643433e-01 -2.171940207481384277e-01 1.567332893610000610e-01 2.481022775173187256e-01
-2.419915283098816872e-03 -4.157598316669464111e-02 -4.006552323698997498e-02 1.210295036435127258e-01 1.196754649281501770e-01 -1.812257617712020874e-01 -1.068191155791282654e-01 1.929400414228439331e-01 -1.709327101707458496e-01 2.623367011547088623e-01 -3.889823798090219498e-03 8.690632134675979614e-02 1.451006531715393066e-01 8.953513950109481812e-02 2.526714503765106201e-01 7.934850454330444336e-02 -3.123489916324615479e-01 -1.081736534833908081e-01 -3.759060427546501160e-02 1.876067072153091431e-01 3.363807499408721924e-01 -9.612579643726348877e-02 -4.636092483997344971e-02 -1.073544546961784363e-01 -2.843601442873477936e-02 -1.458604186773300171e-01 2.292769104242324829e-01 -2.642269432544708252e-01 3.124815821647644043e-01 1.368046551942825317e-01 -2.575379423797130585e-02 3.714355230331420898e-01
2.977077662944793701e-01 1.135795935988426208e-01 -8.914925158023834229e-02 2.148588597774505615e-01 2.485561370849609375e-01 -1.446103453636169434e-01 1.172065082937479019e-02 -1.263487637042999268e-01 -2.027344107627868652e-01 3.389241397380828857e-01 2.038662284612655640e-01 -1.780009567737579346e-01 -1.946030408143997192e-01 -1.694109439849853516e-01 -7.872243225574493408e-02 -3.262345492839813232e-01 -2.606401741504669189e-01 -2.855981588363647461e-01 2.465114928781986237e-02 3.599674254655838013e-02 6.684602051973342896e-02 4.610466957092285156e-02 -7.317091524600982666e-02 -1.730943620204925537e-01 1.742418706417083740e-01 4.094185680150985718e-02 -1.060416474938392639e-01 3.409161465242505074e-03 2.070033922791481018e-02 -1.175422444939613342e-01 -2.540408968925476074e-01 1.475256085395812988e-01
-1.507749259471893311e-01 1.913133114576339722e-01 1.392232477664947510e-01 4.135550558567047119e-02 1.509957164525985718e-01 -2.854110002517700195e-01 -8.801002800464630127e-02 2.852083444595336914e-01 -2.188656628131866455e-01 1.897447556257247925e-01 -5.963046848773956299e-02 1.548552662134170532e-01 9.645327925682067871e-03 -7.524926215410232544e-02 4.333262518048286438e-02 -1.414900422096252441e-01 -2.481996268033981323e-02 -1.923065185546875000e-01 -2.864706888794898987e-02 1.272583007812500000e-01 1.506383866071701050e-01 -2.204594574868679047e-02 1.616038940846920013e-02 -1.207797527313232422e-01 1.681711077690124512e-01 -4.509437978267669678e-01 2.079630047082901001e-01 -2.471867650747299194e-01 -3.604951081797480583e-03 2.116530686616897583e-01 -6.634385883808135986e-02 3.306010067462921143e-01
1.839574873447418213e-01 2.227346897125244141e-01 -1.450811177492141724e-01 1.006986945867538452e-01 2.339005619287490845e-01 -1.050505042076110840e-01 2.904070317745208740e-01 7.894908636808395386e-02 -1.170137301087379456e-01 3.713151514530181885e-01 2.617955207824707031e-02 3.778495788574218750e-01 7.956287264823913574e-02 -1.088151037693023682e-01 7.992660999298095703e-02 4.441640153527259827e-02 9.243468195199966431e-02 -2.134720087051391602e-01 -1.787839978933334351e-01 -1.926338672637939453e-02 5.734879523515701294e-02 9.274716675281524658e-02 -1.327323168516159058e-01 -4.399803280830383301e-01 5.769113078713417053e-02 -1.393572986125946045e-01 -1.346516907215118408e-01 9.699758142232894897e-02 -7.389660179615020752e-02 4.516655206680297852e-02 1.860583722591400146e-01 -7.445454597473144531e-02
-1.303752884268760681e-02 2.456904575228691101e-02 1.549049653112888336e-02 -6.993079930543899536e-02 1.988539099693298340e-01 -3.722349107265472412e-01 7.723307609558105469e-02 2.694423124194145203e-02 -5.228189826011657715e-01 -1.336406767368316650e-01 -1.051469519734382629e-01 2.750137448310852051e-01 4.576956480741500854e-02 -2.336749620735645294e-02 3.691098839044570923e-02 1.031100824475288391e-01 -1.351418811827898026e-02 3.096245415508747101e-02 -1.960334926843643188e-02 5.477194115519523621e-02 1.580349653959274292e-01 3.241983428597450256e-02 -1.041250005364418030e-01 -1.086152642965316772e-01 1.214127391576766968e-01 1.364220976829528809e-01 3.318603336811065674e-02 -1.044455692172050476e-01 4.246824383735656738e-01 4.718165844678878784e-02 2.300206385552883148e-02 3.675825893878936768e-01
2.172963470220565796e-01 2.414800971746444702e-02 1.556340456008911133e-01 -5.818665772676467896e-02 1.185433790087699890e-01 4.892999306321144104e-02 -9.533219784498214722e-02 7.940708100795745850e-02 -7.466244697570800781e-02 3.518517315387725830e-01 1.518465578556060791e-01 1.355687528848648071e-01 5.317620187997817993e-02 -1.767329722642898560e-01 4.290462434291839600e-01 -2.756466269493103027e-01 -1.483270246535539627e-02 -3.902992904186248779e-01 -1.182346418499946594e-01 2.310716314241290092e-03 -4.188968241214752197e-02 9.224592894315719604e-02 -2.181585431098937988e-01 -1.503251027315855026e-02 1.461323946714401245e-01 3.441385924816131592e-01 -2.106532156467437744e-01 1.502881944179534912e-02 2.829609625041484833e-02 3.951399028301239014e-02 8.165331184864044189e-02 9.888987243175506592e-02
-1.816302984952926636e-01 5.682100355625152588e-02 4.063496366143226624e-02 -5.261281970888376236e-03 3.014964163303375244e-01 -1.660023033618927002e-01 -1.565855443477630615e-01 6.349342316389083862e-02 -3.293767571449279785e-01 2.509067654609680176e-01 2.010926008224487305e-01 1.286550015211105347e-01 4.927845299243927002e-02 -1.798035763204097748e-02 5.860364437103271484e-02 1.860202755779027939e-03 -2.515957355499267578e-01 -3.920179903507232666e-01 -9.859713912010192871e-02 3.445905074477195740e-02 -1.075594499707221985e-01 1.049043536186218262e-01 4.920656979084014893e-02 -3.464175015687942505e-02 3.056460916996002197e-01 -9.722758084535598755e-02 1.698446273803710938e-01 -1.182373613119125366e-01 3.096298575401306152e-01 -2.244538515806198120e-01 1.342586129903793335e-01 1.281191706657409668e-01
3.246141597628593445e-02 -1.436615139245986938e-01 2.192813158035278320e-01 6.294149905443191528e-02 1.631258577108383179e-01 -6.948108226060867310e-02 -1.346540749073028564e-01 -1.096529979258775711e-02 -2.085157781839370728e-01 9.210757911205291748e-03 1.635302305221557617e-01 1.633032225072383881e-02 -1.441201120615005493e-01 -2.516423761844635010e-01 4.676436483860015869e-01 -1.644886881113052368e-01 5.894801765680313110e-02 -3.291378915309906006e-01 7.617603242397308350e-02 1.831040382385253906e-01 -2.118740789592266083e-02 -1.307186484336853027e-01 3.261991441249847412e-01 -1.521713584661483765e-01 1.522324234247207642e-01 -1.103086620569229126e-01 -4.765671491622924805e-02 -1.146914139389991760e-01 2.853279709815979004e-01 -2.445767819881439209e-02 4.091021046042442322e-02 2.084981203079223633e-01
9.330704063177108765e-02 -1.322888880968093872e-01 -6.216586008667945862e-02 3.530703857541084290e-02 6.414079666137695312e-02 -3.153273463249206543e-02 -7.429697364568710327e-02 1.057599112391471863e-01 -2.075354456901550293e-01 4.566191509366035461e-02 -2.759127132594585419e-02 2.853980958461761475e-01 -5.899332091212272644e-02 -5.786069855093955994e-02 5.584499239921569824e-01 8.343758434057235718e-02 2.504637092351913452e-02 -2.939912974834442139e-01 2.621261775493621826e-01 2.254955284297466278e-02 8.053842186927795410e-02 -9.947588294744491577e-02 5.551192164421081543e-02 -2.027996480464935303e-01 1.339881401509046555e-02 -3.552255630493164062e-01 2.819077111780643463e-02 -2.714117467403411865e-01 1.610120236873626709e-01 -1.430849172174930573e-02 2.860850282013416290e-02 2.218184471130371094e-01
1.733090281486511230e-01 -1.246484592556953430e-01 -1.981852203607559204e-01 2.047308087348937988e-01 -8.259546756744384766e-02 -2.212942987680435181e-01 1.515844166278839111e-01 1.236927360296249390e-01 -4.130680561065673828e-01 2.137645334005355835e-01 1.548486799001693726e-01 1.542199850082397461e-01 8.365752547979354858e-02 6.960093230009078979e-02 2.574490606784820557e-01 6.547856330871582031e-02 -5.585790425539016724e-02 -3.693507611751556396e-01 1.534664332866668701e-01 2.113361358642578125e-01 1.696964204311370850e-01 1.583528071641921997e-01 -1.453817039728164673e-01 -8.555143326520919800e-02 1.590799689292907715e-01 1.420505493879318237e-01 -1.362572610378265381e-01 -1.678986102342605591e-01 -1.405272334814071655e-01 1.199607104063034058e-01 7.016052305698394775e-02 1.062398701906204224e-01
3.257290720939636230e-01 8.936615288257598877e-02 1.792399138212203979e-01 1.711668372154235840e-01 -5.626193247735500336e-03 -1.658989191055297852e-01 2.796841859817504883e-01 7.777540385723114014e-02 -1.604388654232025146e-01 2.883586585521697998e-01 -1.314495056867599487e-01 2.047489136457443237e-01 3.220587670803070068e-01 -1.560753434896469116e-01 1.770371794700622559e-01 -5.345415323972702026e-02 5.903753265738487244e-02 -5.275526642799377441e-02 -1.265144944190979004e-01 2.494287937879562378e-01 5.008167587220668793e-03 -4.317178577184677124e-02 -2.301578372716903687e-01 -4.644056037068367004e-02 -2.658217959105968475e-02 -2.858562767505645752e-01 1.015573833137750626e-02 -7.391364127397537231e-02 6.552539765834808350e-02 2.738457620143890381e-01 2.341728061437606812e-01 1.366508007049560547e-01
-2.603191435337066650e-01 8.365993201732635498e-02 -2.664701640605926514e-01 1.862341538071632385e-02 2.244623452425003052e-01 -3.949683010578155518e-01 1.061974465847015381e-01 2.506339251995086670e-01 5.389596335589885712e-03 1.532723456621170044e-01 -3.882328793406486511e-02 8.688187599182128906e-02 -1.393376439809799194e-01 -1.837301403284072876e-01 1.593208014965057373e-01 -1.268374323844909668e-01 1.745779961347579956e-01 -4.050947725772857666e-01 -1.118685379624366760e-01 9.273803234100341797e-02 4.803833737969398499e-02 -2.012463659048080444e-02 -1.653252989053726196e-01 -2.226249128580093384e-01 -1.729532480239868164e-01 -2.615270018577575684e-01 -1.399037837982177734e-01 -1.716759987175464630e-02 8.040623739361763000e-03 8.360803127288818359e-02 1.582057029008865356e-01 -2.492960728704929352e-02
2.260654233396053314e-02 -1.447961330413818359e-01 6.908375024795532227e-02 3.193649351596832275e-01 1.658261269330978394e-01 -1.233872249722480774e-01 -1.140263080596923828e-01 -4.047675058245658875e-02 -3.318596482276916504e-01 3.888088837265968323e-02 4.087328910827636719e-02 1.711188703775405884e-01 1.187793537974357605e-01 -5.754843726754188538e-02 3.477084934711456299e-01 -2.449744343757629395e-01 1.702713072299957275e-01 -2.957788407802581787e-01 4.466084763407707214e-02 1.468469351530075073e-01 -3.264194726943969727e-02 -3.869177773594856262e-02 2.156504690647125244e-01 -2.507517337799072266e-01 -1.006227210164070129e-01 -8.711731433868408203e-02 -1.207200810313224792e-01 -1.148578971624374390e-01 1.400429606437683105e-01 -1.256359368562698364e-02 1.828118860721588135e-01 3.504490554332733154e-01
6.762342900037765503e-02 2.907005837187170982e-03 2.393409162759780884e-01 -7.628807425498962402e-02 -1.519437879323959351e-01 -2.096932828426361084e-01 3.904995620250701904e-01 1.007857695221900940e-01 -2.829153090715408325e-02 2.696369290351867676e-01 3.640459477901458740e-01 2.219662517309188843e-01 -1.118631884455680847e-01 -1.923303008079528809e-01 1.259711235761642456e-01 -1.446290165185928345e-01 4.648452624678611755e-02 -4.829401969909667969e-01 1.136441975831985474e-01 -1.472375821322202682e-02 6.344799697399139404e-02 -7.998039573431015015e-02 -1.877461820840835571e-01 -6.672679912298917770e-03 -7.561205327510833740e-02 8.653964847326278687e-02 -4.949303343892097473e-02 3.348267078399658203e-02 1.681671589612960815e-01 -1.110907122492790222e-01 9.660159051418304443e-02 -6.760536227375268936e-03
3.500308990478515625e-01 1.475051641464233398e-01 -2.904418408870697021e-01 -1.382519304752349854e-01 -1.264545023441314697e-01 -2.417076826095581055e-01 2.475842647254467010e-02 -4.011195525527000427e-02 -3.338213264942169189e-01 3.794313371181488037e-01 -1.585928797721862793e-01 1.880568563938140869e-01 1.220644488930702209e-01 -1.968151628971099854e-01 -5.721790716052055359e-02 4.217545315623283386e-02 -5.290454626083374023e-02 -1.516237109899520874e-01 1.354292929172515869e-01 1.681529432535171509e-01 8.174705505371093750e-02 -4.727405495941638947e-03 -7.492145150899887085e-02 -1.730905175209045410e-01 2.056367993354797363e-01 -2.317219674587249756e-01 1.233495846390724182e-01 -1.340717673301696777e-01 -1.356859654188156128e-01 4.438763856887817383e-02 -1.099110543727874756e-01 1.571237146854400635e-01
-3.950130566954612732e-02 1.979211904108524323e-02 -9.363813698291778564e-02 -2.412338554859161377e-01 2.140972912311553955e-01 -4.657846689224243164e-01 2.781418897211551666e-02 1.882465928792953491e-01 7.136689126491546631e-02 3.106086552143096924e-01 2.618127875030040741e-02 3.422407209873199463e-01 1.686116009950637817e-01 -1.362372189760208130e-01 -8.662225306034088135e-02 -1.344507634639739990e-01 -3.314439207315444946e-03 1.231388468295335770e-02 1.127707213163375854e-01 -1.131457090377807617e-01 1.471977774053812027e-02 -7.850255072116851807e-02 7.162801176309585571e-02 -2.356077730655670166e-01 3.182918429374694824e-01 1.577834635972976685e-01 -1.380911916494369507e-01 -1.528013199567794800e-01 1.545663923025131226e-01 -3.753716126084327698e-02 -7.304326444864273071e-02 2.194680869579315186e-01
-1.698536425828933716e-01 -1.630977392196655273e-01 -1.556179225444793701e-01 1.715060323476791382e-02 1.993536949157714844e-01 -1.414679735898971558e-01 1.121181175112724304e-01 1.141779124736785889e-01 -1.383702158927917480e-01 3.068431615829467773e-01 1.959588527679443359e-01 5.676753073930740356e-02 -3.908044397830963135e-01 -4.851733520627021790e-02 8.363468945026397705e-02 -1.151993870735168457e-03 -9.680823236703872681e-02 -4.975849092006683350e-01 7.945874333381652832e-02 -8.907271921634674072e-02 -1.601389348506927490e-01 -3.026427626609802246e-01 -1.227370575070381165e-01 5.080074816942214966e-02 -1.012574359774589539e-01 -1.248866021633148193e-01 -6.973482668399810791e-02 2.986536175012588501e-02 2.383768260478973389e-01 -8.453047834336757660e-03 -6.761636584997177124e-02 1.360588967800140381e-01
2.658238708972930908e-01 6.567609496414661407e-03 -1.627878993749618530e-01 9.086740203201770782e-03 -4.289918113499879837e-03 3.878489881753921509e-02 4.650840908288955688e-02 -7.126439362764358521e-02 1.522364467382431030e-02 2.692240774631500244e-01 1.010358482599258423e-01 1.719163209199905396e-01 2.801739871501922607e-01 -1.468147635459899902e-01 2.907430231571197510e-01 -2.341080456972122192e-01 -3.141009062528610229e-02 -1.982365399599075317e-01 -1.461675614118576050e-01 4.407292976975440979e-02 2.320944815874099731e-01 -1.044993847608566284e-02 -1.781325489282608032e-01 -3.414235413074493408e-01 1.830784529447555542e-01 -9.702572971582412720e-02 1.284260451793670654e-01 -1.697467565536499023e-01 3.483130037784576416e-01 -2.082883007824420929e-02 1.659954153001308441e-02 2.567885816097259521e-01
1.563089787960052490e-01 1.976474374532699585e-01 1.342020779848098755e-01 -1.367821693420410156e-01 1.516517400741577148e-01 -2.255029082298278809e-01 9.275335818529129028e-03 -8.212765306234359741e-02 -1.504563838243484497e-01 3.052613139152526855e-01 2.370790988206863403e-01 -2.496216911822557449e-03 2.149167656898498535e-01 9.582214057445526123e-02 1.928368359804153442e-01 1.853673458099365234e-01 1.135138869285583496e-01 -5.573788285255432129e-02 1.381127685308456421e-01 6.789501011371612549e-02 -2.073847874999046326e-02 1.095859557390213013e-01 -1.252959761768579483e-02 -2.846136689186096191e-01 1.262478977441787720e-01 -1.894364804029464722e-01 -7.103589922189712524e-02 -6.010092049837112427e-02 3.620889186859130859e-01 -6.813172250986099243e-02 -3.483228683471679688e-01 2.632683217525482178e-01
-1.921914145350456238e-02 -8.355592936277389526e-02 -3.047211468219757080e-01 -3.655994683504104614e-02 2.874571979045867920e-01 -3.034484982490539551e-01 -7.355394959449768066e-02 1.090489923954010010e-01 1.814638972282409668e-01 2.151814848184585571e-01 1.201506331562995911e-02 2.699022591114044189e-01 5.475379526615142822e-02 4.399967193603515625e-02 -5.753627419471740723e-02 -1.669782549142837524e-01 2.781616449356079102e-01 -2.960179448127746582e-01 1.504844129085540771e-01 2.599045038223266602e-01 3.250109031796455383e-02 -7.417912781238555908e-02 -5.306826531887054443e-02 -2.206344902515411377e-01 6.377094238996505737e-02 3.160049021244049072e-02 -8.490162342786788940e-02 -1.314023584127426147e-01 2.415937185287475586e-01 -2.789547145366668701e-01 9.134306758642196655e-02 1.754277646541595459e-01
2.197915501892566681e-02 3.082956075668334961e-01 -5.185688287019729614e-02 -1.725350320339202881e-01 3.829653859138488770e-01 -3.028140366077423096e-01 -9.991910308599472046e-02 1.217719726264476776e-02 -2.141006588935852051e-01 -2.530175028368830681e-03 1.788157373666763306e-01 6.199013441801071167e-02 -1.414401084184646606e-01 -3.466014862060546875e-01 -1.276764869689941406e-01 5.205905064940452576e-03 -2.402218282222747803e-01 -3.411255478858947754e-01 1.581990420818328857e-01 -3.014821745455265045e-02 7.989651709794998169e-02 -3.310778364539146423e-02 3.605822473764419556e-02 -2.069361656904220581e-01 1.479718834161758423e-01 8.779339492321014404e-03 6.772553920745849609e-02 -1.848349422216415405e-01 7.929106801748275757e-02 -2.174858450889587402e-01 1.386915743350982666e-01 1.534097455441951752e-02
-5.059029161930084229e-02 4.474220797419548035e-02 2.187592908740043640e-02 -1.730095595121383667e-01 2.549385726451873779e-01 -3.936985731124877930e-01 -6.114215403795242310e-02 -1.143493279814720154e-01 -1.898527443408966064e-01 4.120070040225982666e-01 1.887220293283462524e-01 1.567878760397434235e-02 -2.911403775215148926e-01 -1.546449065208435059e-01 6.834755837917327881e-02 -2.001293301582336426e-01 -2.804490625858306885e-01 -9.778741002082824707e-02 2.349546998739242554e-01 1.989820301532745361e-01 6.081073358654975891e-02 -2.593778669834136963e-01 -1.022491138428449631e-02 1.762471646070480347e-01 -6.192192435264587402e-02 -8.308352902531623840e-03 3.712896257638931274e-03 -6.103011593222618103e-02 -3.807279840111732483e-02 -1.185190081596374512e-01 -4.971044883131980896e-02 1.496728658676147461e-01
-1.339914202690124512e-01 -2.064195647835731506e-02 -3.099428713321685791e-01 -2.465414116159081459e-03 1.163408756256103516e-01 -2.754728496074676514e-01 1.250350568443536758e-02 7.743096351623535156e-02 -2.573056817054748535e-01 4.876165837049484253e-02 1.044854223728179932e-01 2.845992147922515869e-01 1.770757585763931274e-01 -1.017802506685256958e-01 -1.831521466374397278e-02 -1.915780082345008850e-02 -2.372683584690093994e-01 -2.002121955156326294e-01 1.469832509756088257e-01 1.774111837148666382e-01 4.133279621601104736e-02 7.699263840913772583e-02 2.792669460177421570e-02 -2.910784184932708740e-01 2.312580198049545288e-01 5.059923604130744934e-02 9.161328524351119995e-02 2.853793799877166748e-01 3.717706799507141113e-01 -1.106607988476753235e-01 -6.018495187163352966e-02 2.109566628932952881e-01
1.027457490563392639e-01 9.684311598539352417e-02 1.691963337361812592e-02 1.065894141793251038e-01 3.170144557952880859e-01 -4.238517954945564270e-02 -4.465102404356002808e-02 1.882499456405639648e-01 -4.815905913710594177e-02 6.895309686660766602e-02 -1.793120801448822021e-02 2.005011141300201416e-01 -2.701849043369293213e-01 -2.568903863430023193e-01 2.460671365261077881e-01 4.876049607992172241e-02 -1.575677543878555298e-01 -3.490020334720611572e-01 -5.915906280279159546e-02 2.537017464637756348e-01 3.098207712173461914e-02 2.844600081443786621e-01 9.193579107522964478e-02 1.475885063409805298e-01 5.386710911989212036e-02 -1.531272828578948975e-01 7.045494019985198975e-02 6.341857463121414185e-02 2.523405253887176514e-01 -1.825667321681976318e-01 1.404665708541870117e-01 3.170118629932403564e-01
-1.696750707924365997e-02 4.077497869729995728e-02 7.012863457202911377e-02 8.385172486305236816e-02 1.879962831735610962e-01 6.679515540599822998e-02 -2.362082153558731079e-02 2.102562040090560913e-02 -4.658760130405426025e-01 1.751754134893417358e-01 -1.655627340078353882e-01 3.432531952857971191e-01 1.189311966300010681e-01 -1.022190302610397339e-01 1.541160941123962402e-01 -3.880723565816879272e-02 -2.078395634889602661e-01 -1.616546064615249634e-01 -1.148732937872409821e-02 2.030492573976516724e-01 -5.007972568273544312e-02 -2.791840434074401855e-01 -2.049673050642013550e-01 1.968466490507125854e-01 -8.317352831363677979e-02 -1.456689387559890747e-01 4.840499162673950195e-02 -2.415217459201812744e-01 1.232314705848693848e-01 9.600855410099029541e-03 -2.373281419277191162e-01 2.648889720439910889e-01
-3.963463753461837769e-02 2.987167239189147949e-01 2.513167560100555420e-01 2.425585836172103882e-01 2.357939630746841431e-01 -2.441349625587463379e-01 -9.735903888940811157e-02 3.677507629618048668e-03 -3.241346180438995361e-01 2.554300427436828613e-02 1.240266636013984680e-01 6.195480749011039734e-02 -1.244145780801773071e-01 -1.065584719181060791e-01 1.680468171834945679e-01 -5.930792912840843201e-02 -6.178248301148414612e-02 -1.770872324705123901e-01 -1.832088083028793335e-01 -3.974734619259834290e-02 -8.601190894842147827e-02 -1.877674013376235962e-01 -1.648061424493789673e-01 -1.190944388508796692e-01 -1.144053265452384949e-01 1.440819501876831055e-01 -2.796970903873443604e-01 9.445384889841079712e-02 6.457654386758804321e-02 -2.927941083908081055e-01 1.438417471945285797e-02 3.369791805744171143e-01
2.353051602840423584e-01 1.376165598630905151e-01 -1.771744489669799805e-01 3.311369717121124268e-01 3.694966435432434082e-01 -1.865291595458984375e-01 -6.690900027751922607e-02 -5.633610114455223083e-02 -1.803128421306610107e-02 3.401705920696258545e-01 1.035445705056190491e-01 1.039259508252143860e-01 3.919538855552673340e-02 -9.272908419370651245e-02 2.115807086229324341e-01 -1.190007179975509644e-01 -1.531361490488052368e-01 -1.748399734497070312e-01 -1.442691534757614136e-01 2.148021906614303589e-01 2.559948265552520752e-01 -1.786338537931442261e-01 1.774632371962070465e-02 1.388888657093048096e-01 -1.411344259977340698e-01 -1.326386332511901855e-01 -5.242971703410148621e-02 -4.326831549406051636e-02 -2.164342850446701050e-01 -1.703561693429946899e-01 -7.681258022785186768e-02 -1.927011013031005859e-01
1.798018366098403931e-01 2.737139761447906494e-01 9.510158747434616089e-02 1.617373228073120117e-01 2.279219627380371094e-01 -1.389991790056228638e-01 2.041317075490951538e-01 1.388593614101409912e-01 -1.618980467319488525e-01 1.353002935647964478e-01 3.088938295841217041e-01 1.859981268644332886e-01 2.436833083629608154e-01 -6.059000734239816666e-03 2.455328255891799927e-01 3.607787564396858215e-02 2.381831854581832886e-01 -2.472822964191436768e-01 -3.486726433038711548e-03 1.971767544746398926e-01 -5.560747161507606506e-02 -1.250254809856414795e-01 1.880106888711452484e-02 -4.539333656430244446e-02 2.092940360307693481e-01 -1.026839911937713623e-01 -1.662854403257369995e-01 -3.078474402427673340e-01 -1.527157728560268879e-03 -4.528047516942024231e-02 2.551220953464508057e-01 8.931217342615127563e-02
2.104653418064117432e-01 6.259000301361083984e-02 9.092512726783752441e-02 1.335352957248687744e-01 1.337993610650300980e-02 -1.421751677989959717e-01 -3.669986128807067871e-02 1.357094794511795044e-01 -4.614861011505126953e-01 2.427171468734741211e-01 2.733559012413024902e-01 5.342768505215644836e-02 -4.546713829040527344e-02 -6.816876679658889771e-02 2.509391307830810547e-01 4.558173567056655884e-02 -2.005514502525329590e-01 -3.212046325206756592e-01 1.408545225858688354e-01 9.602899849414825439e-02 2.024495303630828857e-01 1.291973143815994263e-01 -1.991523057222366333e-01 -1.037009060382843018e-01 1.613534390926361084e-01 1.911687701940536499e-01 -1.193934753537178040e-01 -1.572235822677612305e-01 -1.788720190525054932e-01 -8.079216629266738892e-02 1.403582692146301270e-01 1.548677831888198853e-01
-1.841908879578113556e-02 -8.410864323377609253e-02 3.184679448604583740e-01 3.428952693939208984e-01 4.661803692579269409e-02 -2.659012004733085632e-02 3.090863227844238281e-01 1.036094576120376587e-01 -2.243880629539489746e-01 2.951120138168334961e-01 -2.107575722038745880e-02 1.498250961303710938e-01 -1.021537631750106812e-01 1.874687150120735168e-02 1.969166398048400879e-01 5.650123953819274902e-02 -1.128705143928527832e-01 -3.409452140331268311e-01 -2.329671569168567657e-02 2.452447414398193359e-01 1.565564610064029694e-02 -1.137307658791542053e-01 5.272030457854270935e-02 -1.321359276771545410e-01 -6.489113718271255493e-02 -1.656040549278259277e-01 3.527855500578880310e-02 -2.102470397949218750e-01 1.840962618589401245e-01 1.243772506713867188e-01 9.256312251091003418e-02 3.053629696369171143e-01
3.086186712607741356e-03 -2.015892043709754944e-02 -9.851282835006713867e-02 1.045287996530532837e-01 8.674091845750808716e-02 -2.137772589921951294e-01 1.658528894186019897e-01 -3.391631543636322021e-01 -1.999552845954895020e-01 1.530715823173522949e-01 2.143445611000061035e-01 1.885648816823959351e-01 -1.283457428216934204e-01 -4.880682379007339478e-02 2.182329297065734863e-01 -2.576870918273925781e-01 -2.160816937685012817e-01 -1.224522218108177185e-01 3.259556591510772705e-01 1.691943593323230743e-02 -1.025485843420028687e-01 -1.662311516702175140e-02 3.002156503498554230e-02 -8.533567190170288086e-02 1.674311608076095581e-01 -2.156689614057540894e-01 -1.850191801786422729e-01 -2.463115155696868896e-01 2.106525152921676636e-01 -2.626904249191284180e-01 -1.770383268594741821e-01 -6.345880776643753052e-02
-1.030019894242286682e-01 2.361899912357330322e-01 -1.996178328990936279e-01 -9.893471747636795044e-02 1.523625254631042480e-01 -2.381224781274795532e-01 1.298609282821416855e-02 1.773906126618385315e-02 -6.384406238794326782e-02 4.824553057551383972e-02 2.167259752750396729e-01 1.928832381963729858e-01 -7.347289472818374634e-02 -4.396389722824096680e-01 -1.942184753715991974e-02 -1.207889243960380554e-01 3.475309908390045166e-02 -4.240826070308685303e-01 -1.283676475286483765e-01 -1.254799664020538330e-01 -1.998691856861114502e-01 -3.682261705398559570e-02 -1.017691344022750854e-01 -2.042096704244613647e-01 2.776226997375488281e-01 -1.132146939635276794e-01 1.934959441423416138e-01 -1.684534400701522827e-01 3.442366840317845345e-03 7.281495630741119385e-02 -1.016924977302551270e-01 1.460823714733123779e-01
8.108294010162353516e-02 -9.170372039079666138e-02 -1.353923827409744263e-01 2.076939046382904053e-01 5.691920593380928040e-02 -2.380640059709548950e-01 1.236198693513870239e-01 1.752002686262130737e-01 -4.270942211151123047e-01 3.561938405036926270e-01 1.409141719341278076e-01 8.398523181676864624e-02 2.640930414199829102e-01 -5.567040294408798218e-02 6.995908170938491821e-02 -7.974553108215332031e-02 -4.835173487663269043e-02 -2.618938982486724854e-01 1.532254070043563843e-01 -1.957632414996623993e-02 1.731911441311240196e-03 -2.564198803156614304e-03 -2.095791995525360107e-01 8.190552890300750732e-02 1.782207041978836060e-01 -3.973009809851646423e-02 -2.844208478927612305e-01 -9.475439786911010742e-02 -4.895373061299324036e-02 -9.209205210208892822e-02 3.320806920528411865e-01 8.698502928018569946e-02
1.426993608474731445e-01 5.998326465487480164e-02 5.273183062672615051e-02 -2.112589180469512939e-01 1.756730973720550537e-01 -3.051887750625610352e-01 -2.010023146867752075e-01 8.733698725700378418e-02 -1.895534247159957886e-01 4.100992083549499512e-01 -1.038477793335914612e-01 2.795485854148864746e-01 -2.265964299440383911e-01 4.835063964128494263e-02 3.634196519851684570e-01 -5.600478127598762512e-02 2.957856357097625732e-01 -1.125852167606353760e-01 1.168056949973106384e-01 -3.418849408626556396e-02 -5.240770801901817322e-02 -1.633144766092300415e-01 -6.996205449104309082e-02 -1.079783216118812561e-01 -1.883088946342468262e-01 1.104835122823715210e-01 2.109031565487384796e-02 -1.421323418617248535e-01 8.382932096719741821e-02 5.132662132382392883e-02 -1.840551793575286865e-01 -4.311304911971092224e-02
2.175626456737518311e-01 -1.905471831560134888e-01 1.278423666954040527e-01 2.416050881147384644e-01 2.219366878271102905e-01 -3.057002127170562744e-01 -1.550038754940032959e-01 3.373732790350914001e-02 -6.920222193002700806e-02 3.786197304725646973e-01 1.720274686813354492e-01 1.705779284238815308e-01 1.059420183300971985e-01 -2.776951491832733154e-01 2.864268720149993896e-01 -2.923992462456226349e-02 -9.372898936271667480e-02 1.434202492237091064e-01 -1.037516146898269653e-01 4.567751660943031311e-02 2.262074202299118042e-01 -1.291767042130231857e-02 -1.659115254878997803e-01 -2.404221594333648682e-01 -7.497302442789077759e-02 1.170318350195884705e-01 6.302878260612487793e-02 -2.603527605533599854e-01 3.514637425541877747e-02 -2.623507194221019745e-02 -2.546074613928794861e-02 1.522694975137710571e-01
2.877387702465057373e-01 1.035813614726066589e-01 8.147694915533065796e-02 -1.418309211730957031e-01 1.635418832302093506e-01 -2.233147770166397095e-01 -1.406447496265172958e-02 3.365180268883705139e-02 -2.188845723867416382e-01 2.912637889385223389e-01 2.116137146949768066e-01 1.637612283229827881e-01 5.078351125121116638e-02 -4.397722706198692322e-02 2.121682465076446533e-01 3.197447061538696289e-01 -9.379240870475769043e-02 -4.416404664516448975e-02 1.948975771665573120e-02 -7.527651637792587280e-02 1.941193342208862305e-01 3.126393631100654602e-02 1.315799504518508911e-01 -2.273441702127456665e-01 1.587018966674804688e-01 -9.171926975250244141e-02 7.897855341434478760e-02 -2.130079269409179688e-02 3.047557473182678223e-01 2.031315676867961884e-02 -3.053334057331085205e-01 3.072613477706909180e-01
-2.359501868486404419e-01 5.180507898330688477e-02 1.003699377179145813e-01 2.186791449785232544e-01 1.704053729772567749e-01 -7.446815818548202515e-02 4.538076743483543396e-02 -1.408743262290954590e-01 -1.935256719589233398e-01 2.613855600357055664e-01 9.473651647567749023e-02 7.675481587648391724e-02 1.593079268932342529e-01 -3.095400035381317139e-01 2.639359533786773682e-01 6.779111921787261963e-02 -2.680088579654693604e-01 -1.493600159883499146e-01 -8.483534306287765503e-02 -1.043735891580581665e-01 6.277551874518394470e-03 -2.909693717956542969e-01 -1.240277811884880066e-01 -2.345530390739440918e-01 1.963511556386947632e-01 -1.372738331556320190e-01 -1.665955930948257446e-01 -2.214417457580566406e-01 3.058123290538787842e-01 -5.470775067806243896e-03 7.697189599275588989e-02 1.008715778589248657e-01
1.279307454824447632e-01 -2.076900005340576172e-01 1.698039323091506958e-01 2.743081748485565186e-01 2.467682212591171265e-01 -3.090727329254150391e-01 6.612642854452133179e-02 1.721355468034744263e-01 -2.681865990161895752e-01 4.210490584373474121e-01 1.815482378005981445e-01 6.746329367160797119e-02 1.005698516964912415e-01 -1.855161041021347046e-01 1.802043914794921875e-01 -1.348811239004135132e-01 -1.088510826230049133e-02 2.911055646836757660e-02 -2.425016611814498901e-01 -5.779199674725532532e-02 1.058650761842727661e-01 1.647477038204669952e-02 -6.341171264648437500e-02 -2.303514927625656128e-01 4.566202405840158463e-03 -9.053292125463485718e-02 6.408661603927612305e-02 -2.297648489475250244e-01 4.015011247247457504e-03 1.733569800853729248e-02 -2.554753124713897705e-01 4.131627827882766724e-02
1.859113723039627075e-01 2.699474096298217773e-01 -6.285081803798675537e-02 -4.312760382890701294e-02 -1.242325548082590103e-02 -7.629062980413436890e-02 1.192845925688743591e-01 8.614153414964675903e-02 -4.946455731987953186e-02 2.181084603071212769e-01 -1.164002567529678345e-01 2.261947393417358398e-01 -2.884118258953094482e-02 -2.464976310729980469e-01 1.832057684659957886e-01 -6.235376372933387756e-02 1.241108588874340057e-02 -2.838608324527740479e-01 -5.901572108268737793e-02 -8.829824626445770264e-02 -9.988755732774734497e-02 -3.843322023749351501e-02 -1.516418904066085815e-01 -1.668405532836914062e-01 1.191084505990147591e-03 -2.247543185949325562e-01 2.237575501203536987e-01 -4.602239131927490234e-01 4.013760387897491455e-01 -3.723133727908134460e-02 6.320988386869430542e-02 1.103865802288055420e-01
-1.018664017319679260e-01 -1.486244499683380127e-01 2.253224402666091919e-01 1.673980951309204102e-01 3.001517951488494873e-01 3.933553118258714676e-03 4.505256563425064087e-02 1.953360438346862793e-02 -2.123497575521469116e-01 1.794741600751876831e-01 1.126469001173973083e-01 3.276403546333312988e-01 -3.197118267416954041e-02 -1.171696856617927551e-01 2.077529430389404297e-01 -6.305112689733505249e-02 -1.624747216701507568e-01 -3.003110587596893311e-01 1.804360002279281616e-01 2.398886084556579590e-01 4.293395206332206726e-02 -5.975252762436866760e-02 1.432468742132186890e-01 8.325843513011932373e-02 1.483753472566604614e-01 -1.027966216206550598e-01 3.921913206577301025e-01 -2.247703373432159424e-01 1.995601356029510498e-01 -9.276291728019714355e-02 -8.765651285648345947e-02 6.641101837158203125e-02
1.700637862086296082e-02 2.255655527114868164e-01 1.580562628805637360e-02 7.991825044155120850e-02 1.753246486186981201e-01 -1.632537245750427246e-01 -2.169733345508575439e-01 3.125502541661262512e-02 -3.279504179954528809e-01 2.617242932319641113e-01 2.401706427335739136e-01 8.145962655544281006e-02 -1.373939365148544312e-01 -1.002714186906814575e-01 1.374623179435729980e-01 -2.409355528652667999e-02 -1.186405792832374573e-01 -3.439192771911621094e-01 -1.554736495018005371e-01 9.614164382219314575e-02 -7.255090773105621338e-02 -8.851855993270874023e-03 1.247052475810050964e-01 -1.797955483198165894e-01 2.239876985549926758e-01 2.747117308899760246e-03 1.342241019010543823e-01 -4.701508209109306335e-02 1.790359020233154297e-01 -3.565189838409423828e-01 2.869996130466461182e-01 1.305713206529617310e-01
9.060475230216979980e-02 5.140452831983566284e-02 -3.093597479164600372e-02 -7.578541338443756104e-02 4.605856537818908691e-02 1.185635477304458618e-01 -1.698438823223114014e-02 2.344676554203033447e-01 -2.023840993642807007e-01 2.336063832044601440e-01 -8.095450699329376221e-02 1.168518215417861938e-01 -1.474929451942443848e-01 -3.707602322101593018e-01 2.422747761011123657e-01 -1.044605970382690430e-01 -1.714292615652084351e-01 -2.241771519184112549e-01 1.353584527969360352e-01 5.382097139954566956e-02 -3.062547929584980011e-02 6.293486803770065308e-02 -3.245990574359893799e-01 -3.029322624206542969e-01 1.860510259866714478e-01 6.601469218730926514e-02 -2.967131733894348145e-01 7.218087464570999146e-02 3.344857096672058105e-01 7.469584047794342041e-02 1.149600222706794739e-01 2.547674067318439484e-02
1.219393908977508545e-01 2.289133667945861816e-01 -5.187174305319786072e-02 2.094813883304595947e-01 1.556121651083230972e-02 -1.611634194850921631e-01 -1.770067214965820312e-01 -2.246643789112567902e-02 -2.614464759826660156e-01 3.601199686527252197e-01 5.100873857736587524e-02 6.825899332761764526e-02 -1.177843958139419556e-01 -2.253137379884719849e-01 1.330341398715972900e-01 -1.536224596202373505e-02 -1.208784058690071106e-01 -2.459349036216735840e-01 1.707320511341094971e-01 3.322419524192810059e-02 -2.807867527008056641e-01 1.087037175893783569e-01 -5.361582618206739426e-03 -6.403736025094985962e-02 -5.126270651817321777e-02 -3.346724435687065125e-02 1.588355302810668945e-01 -3.202819526195526123e-01 4.018242061138153076e-01 -2.262142673134803772e-02 6.173152010887861252e-03 2.156925499439239502e-01
2.842122614383697510e-01 -4.721062257885932922e-02 4.326747357845306396e-02 -1.496569439768791199e-02 2.507516145706176758e-01 -8.512632548809051514e-02 1.793399453163146973e-01 -1.808860301971435547e-01 -2.205164544284343719e-02 9.248484671115875244e-02 -3.679158538579940796e-02 2.459787130355834961e-01 8.496788330376148224e-03 -2.802121937274932861e-01 1.943254023790359497e-01 -1.748704314231872559e-01 1.949523687362670898e-01 -3.431020677089691162e-01 -2.498265802860260010e-01 -1.663980772718787193e-03 -9.298006445169448853e-02 -1.175279170274734497e-01 2.402249723672866821e-01 -3.963594883680343628e-02 1.016624569892883301e-01 -6.412499397993087769e-02 1.049217730760574341e-01 -1.597777009010314941e-01 2.375330030918121338e-01 -2.340125888586044312e-01 -2.022462934255599976e-01 2.431257516145706177e-01
2.607647888362407684e-02 1.099392697215080261e-01 -2.553782761096954346e-01 -7.234961539506912231e-02 -1.131182610988616943e-01 -3.303940296173095703e-01 -5.773499980568885803e-02 -2.118265721946954727e-03 -3.752849251031875610e-02 2.802368998527526855e-01 -1.873506605625152588e-02 2.050698250532150269e-01 2.566478252410888672e-01 -1.899622827768325806e-01 3.782959282398223877e-02 -2.772597074508666992e-01 9.326721727848052979e-02 -3.368204534053802490e-01 -2.093597315251827240e-02 -6.024780496954917908e-02 -4.906699061393737793e-03 -2.114376723766326904e-01 2.863281667232513428e-01 -1.369455605745315552e-01 1.115531101822853088e-01 -1.214123144745826721e-01 2.046062648296356201e-01 -1.953911334276199341e-01 1.328115612268447876e-01 -6.601423770189285278e-02 2.710805833339691162e-01 1.203859969973564148e-01
-2.913421094417572021e-01 1.898728758096694946e-01 -4.081643819808959961e-01 -8.239690214395523071e-02 8.413561433553695679e-02 -2.566704750061035156e-01 8.695817738771438599e-02 1.895311404950916767e-03 -1.036304980516433716e-01 2.722470462322235107e-01 2.623713314533233643e-01 3.554007783532142639e-02 -9.234466403722763062e-02 -1.619930416345596313e-01 9.784944355487823486e-02 7.738927751779556274e-02 1.134138330817222595e-01 -9.900883585214614868e-02 2.025576233863830566e-01 2.641023509204387665e-02 2.634173259139060974e-02 -2.919404208660125732e-01 -3.204387053847312927e-02 2.008465379476547241e-01 4.872556030750274658e-02 2.363315969705581665e-01 -8.905618451535701752e-03 -1.281306147575378418e-01 3.691941499710083008e-01 -8.594521880149841309e-02 2.420385368168354034e-03 9.880362451076507568e-02
1.849524676799774170e-01 1.424263715744018555e-01 -1.525995731353759766e-01 -8.215745538473129272e-02 1.602019220590591431e-01 -4.265288114547729492e-01 2.615182995796203613e-01 -6.520830094814300537e-02 -8.660058677196502686e-02 1.036395877599716187e-01 3.243781626224517822e-01 2.381552569568157196e-02 -6.776516884565353394e-02 -5.397531762719154358e-02 6.429866701364517212e-02 2.291669994592666626e-01 -2.276651263236999512e-01 -9.196449816226959229e-02 -2.293189615011215210e-01 1.465491950511932373e-01 2.052121460437774658e-01 -8.451729267835617065e-02 -1.395115554332733154e-01 4.336056858301162720e-02 2.126735448837280273e-01 -2.165215611457824707e-01 -1.677460968494415283e-01 -1.292815506458282471e-01 9.171708673238754272e-02 8.516238629817962646e-02 -1.817995160818099976e-01 2.375240623950958252e-01
1.900323033332824707e-01 -9.794049710035324097e-02 2.067752331495285034e-01 3.137361109256744385e-01 3.720919489860534668e-01 -3.031527996063232422e-01 2.348973788321018219e-02 -8.274655044078826904e-02 -2.185429185628890991e-01 2.502600550651550293e-01 5.659157410264015198e-02 2.341174334287643433e-01 9.180152416229248047e-02 -2.307087332010269165e-01 1.749914139509201050e-01 1.093949773348867893e-03 -7.787874341011047363e-02 8.663337677717208862e-02 -1.584222614765167236e-01 -9.969519823789596558e-02 1.026175841689109802e-01 5.313523858785629272e-02 -2.723954617977142334e-01 -1.382586359977722168e-01 -9.175305813550949097e-02 5.386785417795181274e-02 1.405368149280548096e-01 -2.838240265846252441e-01 4.081221763044595718e-03 2.235115971416234970e-03 -5.768534913659095764e-02 2.107665091753005981e-01
-1.349602080881595612e-02 1.766141317784786224e-02 6.416483968496322632e-02 -3.808856606483459473e-01 5.720958486199378967e-02 -4.626278299838304520e-03 -2.343238890171051025e-02 2.048835456371307373e-01 5.752789974212646484e-02 3.208970129489898682e-01 1.899250745773315430e-01 1.744901835918426514e-01 -1.069854851812124252e-02 -1.857809126377105713e-01 2.629561126232147217e-01 9.130171686410903931e-02 6.723841279745101929e-02 -1.756692379713058472e-01 2.230641059577465057e-02 2.195813208818435669e-01 1.926825046539306641e-01 -5.941441282629966736e-02 -7.230078428983688354e-02 -7.929194718599319458e-02 7.954810559749603271e-02 -2.321707606315612793e-01 3.111981153488159180e-01 -1.430208701640367508e-02 3.259786963462829590e-01 -1.881217584013938904e-02 -2.047910587862133980e-03 3.455646336078643799e-01
8.244613185524940491e-03 3.128044605255126953e-01 -8.113297075033187866e-02 -8.311881870031356812e-02 2.829183340072631836e-01 -1.892499625682830811e-01 3.249857947230339050e-02 3.788045793771743774e-02 -1.838087588548660278e-01 3.059435449540615082e-02 3.858735039830207825e-02 2.966234683990478516e-01 -8.263276517391204834e-02 -3.959288001060485840e-01 -1.058686599135398865e-01 -1.920168846845626831e-01 -1.640753895044326782e-01 -2.036790549755096436e-01 -2.878711000084877014e-02 1.259731501340866089e-01 -2.063359618186950684e-01 -1.741097308695316315e-02 -6.835613399744033813e-02 -3.113529384136199951e-01 1.973823606967926025e-01 -1.989100426435470581e-01 1.795781105756759644e-01 -1.135880574584007263e-01 8.283822983503341675e-02 5.669590830802917480e-02 -1.731481701135635376e-01 2.026208788156509399e-01
-1.441468894481658936e-01 6.738371402025222778e-02 -5.940605886280536652e-03 4.742516949772834778e-02 2.155622690916061401e-01 -5.741057544946670532e-02 -1.787365227937698364e-02 9.431878477334976196e-02 -2.916758358478546143e-01 3.882664069533348083e-02 3.839358920231461525e-03 -6.209053844213485718e-02 8.083061873912811279e-02 -2.289890944957733154e-01 4.761591255664825439e-01 -1.041673347353935242e-01 1.258339881896972656e-01 -2.177145779132843018e-01 2.229602485895156860e-01 -8.479112759232521057e-03 1.422840505838394165e-01 -8.323833346366882324e-03 -3.333504870533943176e-02 -2.979287505149841309e-01 -1.864332705736160278e-02 -2.736476063728332520e-01 -6.632592529058456421e-02 -1.945493221282958984e-01 1.207903176546096802e-01 8.147691190242767334e-02 6.756196916103363037e-02 3.999268114566802979e-01
1.836398988962173462e-01 2.722938060760498047e-01 5.351027101278305054e-02 1.259739995002746582e-01 2.947711646556854248e-01 -3.348232433199882507e-02 3.041316866874694824e-01 -2.638285979628562927e-02 5.773778632283210754e-02 2.580875456333160400e-01 2.370253056287765503e-01 2.992810606956481934e-01 8.351273089647293091e-02 -1.844370737671852112e-02 3.018651008605957031e-01 2.025841474533081055e-01 1.291933655738830566e-01 -2.548209726810455322e-01 3.149471804499626160e-02 1.816197782754898071e-01 -2.094165086746215820e-01 4.839390143752098083e-02 -1.533956825733184814e-01 -1.935339532792568207e-02 2.353089600801467896e-01 -1.603699624538421631e-01 -1.976125091314315796e-01 -3.644846007227897644e-02 6.659970153123140335e-03 7.208721339702606201e-02 1.270347088575363159e-01 9.206002205610275269e-02
-1.624511331319808960e-01 2.662075161933898926e-01 -2.709492743015289307e-01 1.538877934217453003e-01 1.848943382501602173e-01 -1.137881875038146973e-01 1.103844493627548218e-01 1.205708160996437073e-01 -3.828655183315277100e-01 2.052846401929855347e-01 -1.676187291741371155e-02 2.781093819066882133e-03 -1.530223488807678223e-01 3.073131106793880463e-02 8.784426748752593994e-02 1.275976896286010742e-01 1.719305366277694702e-01 -3.879092633724212646e-01 2.806595563888549805e-01 1.312776748090982437e-02 -6.899487227201461792e-02 -1.281357705593109131e-01 1.008475013077259064e-02 -2.598048746585845947e-01 6.468503177165985107e-02 2.831769920885562897e-02 2.496577985584735870e-02 4.687580466270446777e-02 3.277772665023803711e-01 -9.298716485500335693e-02 4.966564476490020752e-02 1.424954682588577271e-01
1.850120872259140015e-01 1.660532951354980469e-01 3.790220618247985840e-02 -4.984860867261886597e-02 1.895462274551391602e-01 -3.541034460067749023e-02 -1.353175640106201172e-01 1.152523756027221680e-01 -2.905690968036651611e-01 1.446012109518051147e-01 3.250754252076148987e-02 2.956016957759857178e-01 -3.033641874790191650e-01 -3.260461390018463135e-01 2.531432807445526123e-01 -1.488379687070846558e-01 -1.045946031808853149e-01 -1.604948751628398895e-02 4.013628140091896057e-02 1.641266047954559326e-02 9.860795736312866211e-02 3.097905218601226807e-02 -3.538759425282478333e-02 1.899733990430831909e-01 3.183419108390808105e-01 2.650690078735351562e-01 -1.059003099799156189e-01 -1.718966364860534668e-01 7.429300248622894287e-02 2.175481617450714111e-01 -3.699659183621406555e-02 2.438596189022064209e-01
5.682111717760562897e-03 1.128804981708526611e-01 -1.707438528537750244e-01 1.764755845069885254e-01 1.381477713584899902e-01 -3.361636400222778320e-01 3.943355381488800049e-02 -1.207550149410963058e-02 -3.466630876064300537e-01 2.583002746105194092e-01 1.223056986927986145e-01 3.272315561771392822e-01 8.854728192090988159e-02 -8.069960027933120728e-02 -1.061940286308526993e-02 9.494446218013763428e-03 1.272718161344528198e-01 -1.152085587382316589e-01 -3.068789839744567871e-01 1.484301686286926270e-01 2.541356384754180908e-01 -1.488701999187469482e-01 8.902499079704284668e-02 2.792555391788482666e-01 -1.509332805871963501e-01 -2.172471433877944946e-01 -1.892172992229461670e-01 -8.474260568618774414e-02 1.277867937460541725e-03 -4.845996573567390442e-02 -1.480976343154907227e-01 -1.186143085360527039e-01
-7.756776362657546997e-02 -1.459509730339050293e-01 1.379873007535934448e-01 -8.288682252168655396e-02 -1.597771793603897095e-02 -5.454923510551452637e-01 -1.629673540592193604e-01 4.345834255218505859e-02 -2.082169055938720703e-01 4.205287620425224304e-02 3.438333868980407715e-01 2.462348341941833496e-01 5.248672515153884888e-02 -9.215191751718521118e-02 1.602777838706970215e-01 2.256065011024475098e-01 1.448109447956085205e-01 -1.845455318689346313e-01 1.309609599411487579e-02 1.243412047624588013e-01 3.705323487520217896e-02 1.300556063652038574e-01 -1.582637131214141846e-01 -9.041738510131835938e-02 -7.787330076098442078e-03 2.031491547822952271e-01 8.908493071794509888e-02 -6.146039813756942749e-02 2.069061249494552612e-01 -1.732514356262981892e-04 1.053999215364456177e-01 2.820708751678466797e-01
-5.764599144458770752e-02 1.018127128481864929e-01 1.920844465494155884e-01 1.994411647319793701e-01 4.635869339108467102e-02 -3.870061933994293213e-01 2.365103960037231445e-01 -1.350957006216049194e-01 -1.507839113473892212e-01 -5.036111176013946533e-02 7.083972543478012085e-02 2.285442501306533813e-01 -3.868627920746803284e-02 3.856531158089637756e-02 2.639048695564270020e-01 -1.952107995748519897e-01 -1.489317603409290314e-02 -2.976083755493164062e-01 -1.790490448474884033e-01 1.232275366783142090e-01 -1.187900677323341370e-01 -3.519600629806518555e-01 -1.164949685335159302e-01 9.932621382176876068e-03 5.797313526272773743e-02 7.307671010494232178e-02 -1.826591789722442627e-01 -6.802546232938766479e-02 -4.719961062073707581e-02 -1.015455722808837891e-01 1.326417475938796997e-01 3.546100556850433350e-01
1.331699453294277191e-02 4.852312803268432617e-01 -4.136191308498382568e-02 -7.611943781375885010e-02 9.932103008031845093e-02 -1.941588670015335083e-01 -2.055451571941375732e-01 -1.577161997556686401e-01 -2.141852825880050659e-01 4.156457260251045227e-02 2.285146117210388184e-01 1.574136763811111450e-01 5.550385266542434692e-02 -3.604589700698852539e-01 -4.134351760149002075e-02 -2.002091854810714722e-01 1.040284633636474609e-01 -2.034941762685775757e-01 2.722377330064773560e-02 6.077749282121658325e-02 -1.554894298315048218e-01 -3.522409871220588684e-02 -2.129631191492080688e-01 -3.558789193630218506e-01 5.629183724522590637e-02 -1.313176006078720093e-01 1.365917772054672241e-01 -1.312868297100067139e-01 1.088999360799789429e-01 -2.858985215425491333e-02 -1.023208126425743103e-01 9.610977023839950562e-02
1.097531542181968689e-01 1.581914722919464111e-01 2.294059842824935913e-01 -3.443517023697495461e-03 9.444786608219146729e-02 -1.979703605175018311e-01 4.464369267225265503e-02 2.418304830789566040e-01 -1.459032744169235229e-01 2.295127362012863159e-01 2.677480280399322510e-01 3.718313574790954590e-01 -1.140593588352203369e-01 -1.439848989248275757e-01 1.229532957077026367e-01 5.954774096608161926e-03 1.348442137241363525e-01 -1.543671935796737671e-01 -1.682676374912261963e-01 -2.685910090804100037e-03 -5.641650408506393433e-03 8.653666079044342041e-02 -6.594209372997283936e-02 -1.073858812451362610e-01 1.061423867940902710e-01 -2.280891686677932739e-01 -2.428948879241943359e-01 -2.025418132543563843e-01 1.334481090307235718e-01 3.246222808957099915e-02 4.289245605468750000e-01 -9.493749588727951050e-02
1.520517934113740921e-02 -2.738477289676666260e-02 2.279714047908782959e-01 -6.906420737504959106e-02 1.237794160842895508e-01 -2.834735810756683350e-01 1.338279843330383301e-01 7.429322693496942520e-03 -3.484477102756500244e-01 1.289210766553878784e-01 1.115839257836341858e-01 5.665354058146476746e-02 1.672481372952461243e-02 -2.056842297315597534e-01 2.421274036169052124e-01 -1.810387670993804932e-01 1.769939251244068146e-02 -4.263268113136291504e-01 1.046462357044219971e-01 -3.201873973011970520e-02 -1.326131224632263184e-01 6.034667417407035828e-02 -1.379149109125137329e-01 -1.471071969717741013e-03 1.664416790008544922e-01 3.669539988040924072e-01 1.028948575258255005e-01 1.041695401072502136e-01 3.056108057498931885e-01 3.117057494819164276e-03 4.813918098807334900e-02 1.647255420684814453e-01
6.759346276521682739e-02 3.972480595111846924e-01 7.761454582214355469e-02 2.071694433689117432e-01 2.278595268726348877e-01 -2.573673129081726074e-01 3.203842341899871826e-01 1.408964395523071289e-01 -1.795259565114974976e-01 3.496938645839691162e-01 2.481959909200668335e-01 6.130400300025939941e-02 2.318821847438812256e-01 -2.019456960260868073e-02 1.512044370174407959e-01 1.802847348153591156e-02 7.661577314138412476e-02 -1.986182034015655518e-01 1.945555508136749268e-01 1.899349689483642578e-01 -1.364250779151916504e-01 5.376883968710899353e-02 4.114021360874176025e-02 5.619326606392860413e-02 3.350179642438888550e-02 -9.660356491804122925e-02 -2.093056738376617432e-01 -1.313282251358032227e-01 -8.056311309337615967e-02 7.177355885505676270e-02 1.436719745397567749e-01 3.731888905167579651e-02
1.087690889835357666e-01 3.390870690345764160e-01 2.639087848365306854e-03 1.714701950550079346e-01 2.266235798597335815e-01 -2.885948419570922852e-01 1.897742897272109985e-01 2.000971883535385132e-01 -2.471782416105270386e-01 3.026855289936065674e-01 -4.346588626503944397e-02 2.432609498500823975e-01 -1.047560796141624451e-01 -7.034938037395477295e-02 6.180203706026077271e-02 -5.434975773096084595e-02 -1.139808669686317444e-01 -9.510142356157302856e-02 6.204707548022270203e-02 -4.768589511513710022e-02 8.845090866088867188e-02 -5.328332260251045227e-02 -1.104798614978790283e-01 1.502928137779235840e-01 -1.178845092654228210e-01 -1.374637782573699951e-01 1.853359341621398926e-01 -2.534644007682800293e-01 1.058879941701889038e-01 2.993832528591156006e-01 8.534324169158935547e-02 -2.889218032360076904e-01
-1.824710369110107422e-01 -2.698201313614845276e-02 -3.371804021298885345e-03 -1.473471969366073608e-01 2.030942589044570923e-01 -7.456562668085098267e-02 -2.081549614667892456e-01 -5.386900156736373901e-02 -1.098497509956359863e-01 1.903504580259323120e-01 -6.314716488122940063e-02 3.161804676055908203e-01 1.756649762392044067e-01 -2.162180393934249878e-01 1.368933916091918945e-01 -2.862773835659027100e-02 1.411325857043266296e-02 -3.967592418193817139e-01 -1.563761266879737377e-03 8.632649481296539307e-02 -3.309230320155620575e-03 2.203055843710899353e-02 -2.295639216899871826e-01 -1.726842373609542847e-01 1.230771094560623169e-01 -3.459046781063079834e-01 1.173499375581741333e-01 -1.954115927219390869e-01 2.047180384397506714e-02 7.740096747875213623e-02 -1.147858425974845886e-01 3.838778734207153320e-01
-1.972678750753402710e-01 4.947735369205474854e-02 1.065632402896881104e-01 1.645838171243667603e-01 1.903714686632156372e-01 -7.161991670727729797e-03 -2.165058702230453491e-01 -1.373237371444702148e-01 -2.180720567703247070e-01 3.967304900288581848e-02 1.214054673910140991e-01 3.459419012069702148e-01 1.185192838311195374e-01 -1.981320828199386597e-01 1.312252581119537354e-01 -1.465773582458496094e-01 -1.707072407007217407e-01 -3.435728251934051514e-01 -1.692568138241767883e-02 2.840347588062286377e-01 2.681674063205718994e-01 -7.659444957971572876e-02 3.445309121161699295e-03 1.602826863527297974e-01 -4.542772192507982254e-03 -1.171113476157188416e-01 1.342111080884933472e-01 -1.938509196043014526e-01 2.647472023963928223e-01 -8.567115664482116699e-02 -2.231386750936508179e-01 1.201652437448501587e-01
1.153082959353923798e-02 -1.241182386875152588e-01 -5.255026370286941528e-02 4.522231966257095337e-02 1.452606767416000366e-01 -2.885132730007171631e-01 1.441299021244049072e-01 1.293147504329681396e-01 -1.205722019076347351e-01 3.161964118480682373e-01 2.763322293758392334e-01 -5.958886444568634033e-02 -2.925589084625244141e-01 -3.241690397262573242e-01 9.514117240905761719e-02 -5.492703616619110107e-02 -2.805287241935729980e-01 -2.190446108579635620e-01 -1.366059333086013794e-01 -2.223662566393613815e-03 -8.522024750709533691e-02 1.500239074230194092e-01 -3.806014060974121094e-01 -6.038072053343057632e-03 -1.230841428041458130e-01 -1.315854936838150024e-01 1.582631021738052368e-01 1.442943513393402100e-01 4.698642343282699585e-02 1.907513476908206940e-02 -4.202176630496978760e-02 1.948566287755966187e-01
1.227935925126075745e-01 2.284959107637405396e-01 1.253661215305328369e-01 -1.709850281476974487e-01 7.271898537874221802e-02 -2.498779445886611938e-01 1.425718665122985840e-01 3.058735094964504242e-02 -2.511819303035736084e-01 1.391760706901550293e-01 2.755022421479225159e-02 1.588047444820404053e-01 3.975527733564376831e-02 -1.964473277330398560e-01 2.644928991794586182e-01 -1.020079180598258972e-01 2.271497249603271484e-01 -1.832486093044281006e-01 1.174763292074203491e-01 1.365632116794586182e-01 -2.204150557518005371e-01 3.191987285390496254e-03 3.698487579822540283e-01 1.179667264223098755e-01 7.001735270023345947e-02 1.898139715194702148e-01 -1.912543475627899170e-01 4.795967601239681244e-03 2.553186714649200439e-01 -8.005549013614654541e-02 -2.631115913391113281e-01 1.857774108648300171e-01
2.481103390455245972e-01 -1.201827079057693481e-01 -1.003787070512771606e-01 8.288375288248062134e-02 2.437181174755096436e-01 -3.244559764862060547e-01 1.632105410099029541e-01 -1.844897419214248657e-01 -2.326775193214416504e-01 7.553593069314956665e-02 -8.294830098748207092e-03 2.275145947933197021e-01 -1.995397359132766724e-01 -1.279444545507431030e-01 -9.713648259639739990e-02 -2.345833182334899902e-01 -2.657063603401184082e-01 -2.720902860164642334e-01 2.596175670623779297e-01 -1.690661301836371422e-04 7.005497068166732788e-02 -1.988785713911056519e-02 -2.387452311813831329e-02 -1.059289500117301941e-01 2.204111516475677490e-01 -1.652198433876037598e-01 5.024349689483642578e-02 -6.439059972763061523e-02 2.504300326108932495e-02 -2.606702744960784912e-01 -2.029398530721664429e-01 1.671584397554397583e-01
3.124955594539642334e-01 2.304930686950683594e-01 1.592004597187042236e-01 1.667340169660747051e-03 -4.082970321178436279e-02 -2.830292284488677979e-01 4.264119863510131836e-01 1.275891214609146118e-01 5.065064877271652222e-03 2.361250370740890503e-01 1.282888501882553101e-01 1.096869409084320068e-01 -1.241383329033851624e-01 -2.808698117733001709e-01 1.537774950265884399e-01 -2.725883759558200836e-02 -1.360751092433929443e-01 -3.139630854129791260e-01 -5.854490026831626892e-02 7.666560262441635132e-02 -4.247538279742002487e-03 8.030702918767929077e-02 -1.746599227190017700e-01 2.926488965749740601e-02 -7.495778053998947144e-02 1.769891530275344849e-01 -9.550178050994873047e-02 7.480752468109130859e-02 3.126256763935089111e-01 -1.159138232469558716e-01 1.179306134581565857e-01 8.440691046416759491e-03
1.856935024261474609e-01 8.149413019418716431e-02 2.588281333446502686e-01 -1.575559526681900024e-01 -1.358256191015243530e-01 -3.371594548225402832e-01 1.661061793565750122e-01 2.388745546340942383e-01 -1.786901801824569702e-01 2.972962856292724609e-01 2.514441311359405518e-01 2.009322345256805420e-01 1.351490020751953125e-01 -1.932659000158309937e-01 1.318639218807220459e-01 -5.482189729809761047e-02 3.117355518043041229e-03 -2.751495689153671265e-02 2.026469856500625610e-01 -1.284312754869461060e-01 1.130891125649213791e-02 3.366320952773094177e-02 -2.508402466773986816e-01 1.780843287706375122e-01 -1.634293198585510254e-01 -9.834966808557510376e-02 -4.199792072176933289e-02 4.050493240356445312e-02 3.167198300361633301e-01 -4.284132272005081177e-02 1.623782217502593994e-01 1.668432652950286865e-01
1.868099272251129150e-01 1.749881207942962646e-01 2.119229882955551147e-01 -1.372579634189605713e-01 2.459266185760498047e-01 -2.895837128162384033e-01 -2.306710034608840942e-01 -1.071696206927299500e-01 -2.874389104545116425e-02 3.449722528457641602e-01 5.510585010051727295e-02 1.094292625784873962e-01 -1.375642865896224976e-01 -1.116987988352775574e-01 4.404167532920837402e-01 -4.000612534582614899e-03 -2.454384462907910347e-03 -7.085930556058883667e-02 2.478063404560089111e-01 8.324468135833740234e-02 -2.010838240385055542e-01 -1.172587275505065918e-01 1.959104277193546295e-02 -9.262987971305847168e-02 -6.799293914809823036e-04 2.493310421705245972e-01 7.391634583473205566e-02 -1.509069353342056274e-01 2.635062336921691895e-01 -2.503953129053115845e-02 4.793544113636016846e-02 4.683376848697662354e-02
3.946382179856300354e-02 2.307939380407333374e-01 4.597643390297889709e-02 -1.866759657859802246e-01 2.125878930091857910e-01 -1.332078427076339722e-01 -1.570350229740142822e-01 5.762673169374465942e-02 -3.566820621490478516e-01 5.242536589503288269e-02 1.655148863792419434e-01 9.351199492812156677e-03 -2.504259906709194183e-02 1.268564015626907349e-01 3.561309576034545898e-01 -1.797795444726943970e-01 -6.740104407072067261e-02 -3.399610817432403564e-01 1.781290024518966675e-01 1.118069365620613098e-01 -2.673394083976745605e-01 1.102141961455345154e-01 -1.382828056812286377e-01 -7.472153753042221069e-02 2.030130326747894287e-01 7.535197585821151733e-02 1.714472621679306030e-01 -1.669189333915710449e-01 2.787234187126159668e-01 -3.272241353988647461e-02 -1.218627542257308960e-01 1.163918897509574890e-01
4.368981346487998962e-02 1.617134315893054008e-03 2.012900114059448242e-01 4.302692115306854248e-01 1.339456439018249512e-01 -2.632410228252410889e-01 2.567950077354907990e-02 3.953371569514274597e-02 -8.231624215841293335e-02 -2.236512862145900726e-02 3.190300660207867622e-03 2.642273306846618652e-01 -1.092285267077386379e-03 -1.714852303266525269e-01 3.020886182785034180e-01 -2.715140581130981445e-01 5.585344508290290833e-02 -1.062230169773101807e-01 -9.691745042800903320e-02 6.952152401208877563e-02 -9.199964255094528198e-02 -2.410280704498291016e-01 9.338154457509517670e-03 8.522167056798934937e-02 1.131981760263442993e-01 -1.690138131380081177e-03 -3.165156841278076172e-01 1.079869717359542847e-01 1.098463833332061768e-01 -1.404983997344970703e-01 -6.772731244564056396e-02 3.845789134502410889e-01
2.420667707920074463e-01 1.616404205560684204e-01 2.123270928859710693e-01 3.086183369159698486e-01 4.040240310132503510e-03 -1.250180453062057495e-01 1.640674471855163574e-01 1.096079498529434204e-01 -1.053525954484939575e-01 2.454858422279357910e-01 8.727689087390899658e-02 1.037863790988922119e-01 8.976051211357116699e-02 -1.383443027734756470e-01 2.081378847360610962e-01 -2.393966913223266602e-01 -6.374051421880722046e-02 -4.875118136405944824e-01 8.375265449285507202e-02 5.788463354110717773e-02 -1.034204810857772827e-01 -4.905552789568901062e-02 -5.303725227713584900e-02 -1.331464797258377075e-01 1.641039550304412842e-01 -7.931549916975200176e-04 -1.449716091156005859e-01 1.622737199068069458e-01 6.564451754093170166e-02 -2.676920592784881592e-01 2.267261743545532227e-01 1.240904107689857483e-01
-1.529027987271547318e-02 3.708633035421371460e-02 3.155055269598960876e-02 -4.883660934865474701e-03 5.791305378079414368e-02 -2.252036891877651215e-02 -2.140799462795257568e-01 -5.443403497338294983e-03 -1.997824460268020630e-01 2.881232500076293945e-01 -5.147641524672508240e-02 5.080621242523193359e-01 1.787408068776130676e-02 -2.472304701805114746e-01 1.788458973169326782e-01 -5.595653131604194641e-02 -1.665656715631484985e-01 -9.464582055807113647e-02 -6.360541284084320068e-02 1.500262320041656494e-01 1.365343630313873291e-01 -1.519273221492767334e-01 -4.151050373911857605e-02 1.903892606496810913e-01 -1.760220974683761597e-01 -3.125047311186790466e-02 2.423540353775024414e-01 -2.965207099914550781e-01 2.204213440418243408e-01 -5.900828912854194641e-02 -1.876012831926345825e-01 2.419790625572204590e-01
-2.016724646091461182e-02 -2.257280051708221436e-01 -1.966928839683532715e-01 2.669128775596618652e-02 2.283042669296264648e-01 -1.822286993265151978e-01 1.048938855528831482e-01 -2.664432525634765625e-01 -2.982591390609741211e-01 5.694208294153213501e-02 1.811682581901550293e-01 1.125808954238891602e-01 -3.378248810768127441e-01 -2.737894356250762939e-01 1.354403048753738403e-01 -2.471188604831695557e-01 -4.700581729412078857e-02 -2.651489377021789551e-01 1.630840599536895752e-01 1.513100266456604004e-01 1.229068562388420105e-01 -3.621657611802220345e-03 -5.701880436390638351e-03 -1.323137581348419189e-01 -1.195825710892677307e-01 -5.156087130308151245e-02 -1.537554264068603516e-01 -9.645687788724899292e-02 1.950350701808929443e-01 -2.752701342105865479e-01 -1.228145435452461243e-01 -4.751106724143028259e-02
2.066269814968109131e-01 2.191764861345291138e-01 6.219017133116722107e-02 -2.791147828102111816e-01 3.003720343112945557e-01 -3.906700909137725830e-01 -3.215877711772918701e-02 3.892743960022926331e-02 -5.015388727188110352e-01 3.181527368724346161e-03 1.339516937732696533e-01 1.354193091392517090e-01 -1.687746196985244751e-01 -2.151476917788386345e-03 1.689636558294296265e-01 -1.233067959547042847e-01 1.300759464502334595e-01 -4.382399469614028931e-02 1.173531934618949890e-01 -1.647546514868736267e-02 -1.519543081521987915e-01 3.914942592382431030e-02 -3.901563584804534912e-02 -9.084095805883407593e-02 -4.815117269754409790e-02 1.775098741054534912e-01 1.788555271923542023e-02 4.996867850422859192e-02 3.189992308616638184e-01 1.006811335682868958e-01 -7.670522481203079224e-02 -1.777973584830760956e-02
2.194887995719909668e-01 4.887449741363525391e-02 -1.691652685403823853e-01 -1.580720581114292145e-02 3.209441304206848145e-01 -2.408308908343315125e-02 2.320582270622253418e-01 4.598471522331237793e-02 -2.836174666881561279e-01 1.758297085762023926e-01 -1.019006446003913879e-01 6.998507678508758545e-02 9.698563069105148315e-02 -1.554843634366989136e-01 1.602777391672134399e-01 -2.434541136026382446e-01 -3.907209634780883789e-02 -2.929471731185913086e-01 -1.272910386323928833e-01 1.665472388267517090e-01 -2.356576919555664062e-01 1.368800252676010132e-01 -2.803356647491455078e-01 1.178442239761352539e-01 2.880825102329254150e-01 -2.732828631997108459e-02 8.449240773916244507e-02 -7.110930234193801880e-02 3.259748518466949463e-01 -8.191701956093311310e-03 8.265407383441925049e-02 -9.336770325899124146e-02
-1.095767170190811157e-01 2.563217580318450928e-01 -2.911722958087921143e-01 2.390810400247573853e-01 2.223111987113952637e-01 -2.379698753356933594e-01 5.357224494218826294e-02 -6.855926662683486938e-02 -2.233302891254425049e-01 2.415672987699508667e-01 -7.893946766853332520e-02 3.644437193870544434e-01 1.744663119316101074e-01 8.535940945148468018e-02 -2.766400203108787537e-02 -9.192997217178344727e-02 -1.068065389990806580e-01 -2.129611074924468994e-01 -1.203236430883407593e-01 1.239482015371322632e-01 2.404560595750808716e-01 5.465900152921676636e-02 -1.163846999406814575e-02 2.398498505353927612e-01 -2.948721125721931458e-02 -3.096397817134857178e-01 -2.021986991167068481e-01 -5.267503112554550171e-02 8.804228901863098145e-02 9.564752876758575439e-02 -9.369555860757827759e-02 3.674858435988426208e-02
2.709228396415710449e-01 2.209605127573013306e-01 1.046839281916618347e-01 -7.270256429910659790e-02 1.320666074752807617e-01 -3.786579966545104980e-01 1.629112958908081055e-01 1.905140131711959839e-01 -8.217781782150268555e-02 9.090913087129592896e-02 7.894758135080337524e-03 1.825727671384811401e-01 1.891496926546096802e-01 -7.873362302780151367e-02 1.035831030458211899e-02 -2.354474365711212158e-01 -4.047785187140107155e-04 -2.953291535377502441e-01 6.954437494277954102e-02 1.643086075782775879e-01 1.503041535615921021e-01 -1.053912863135337830e-01 -7.874913513660430908e-02 -2.372476607561111450e-01 -5.105089023709297180e-02 2.735053300857543945e-01 -5.761244893074035645e-02 1.481995433568954468e-01 2.690554037690162659e-02 -1.209227144718170166e-01 3.439540863037109375e-01 2.008916288614273071e-01
1.392030566930770874e-01 8.357447385787963867e-02 1.394525519572198391e-03 -9.137320518493652344e-02 1.908718496561050415e-01 -8.971814066171646118e-02 -9.312635660171508789e-02 1.830352693796157837e-01 -2.221124917268753052e-01 6.913287937641143799e-02 8.479156345129013062e-02 1.879171282052993774e-01 -2.168928682804107666e-01 -2.712943851947784424e-01 3.690718114376068115e-01 -1.024271696805953979e-01 -2.204697430133819580e-01 -4.234744608402252197e-01 1.538281440734863281e-01 1.398878544569015503e-01 -2.034058421850204468e-02 8.312758058309555054e-02 -2.233539223670959473e-01 -1.232724189758300781e-01 2.671567723155021667e-02 2.792912721633911133e-01 -6.468282639980316162e-02 1.339829564094543457e-01 9.332828968763351440e-02 1.872329413890838623e-01 1.523454934358596802e-01 5.711628124117851257e-02
2.115703523159027100e-01 2.240544557571411133e-01 -2.561434209346771240e-01 -1.380147784948348999e-01 7.489738613367080688e-02 -2.696492373943328857e-01 9.537394344806671143e-02 1.783650815486907959e-01 -1.333967000246047974e-01 2.855004072189331055e-01 -6.213421374559402466e-02 5.838786438107490540e-02 3.548761457204818726e-02 -5.679711699485778809e-02 3.176549673080444336e-01 1.054006740450859070e-01 1.984473913908004761e-01 -8.494868874549865723e-02 3.270820379257202148e-01 1.064222753047943115e-01 2.491049282252788544e-02 -1.040235012769699097e-01 7.602406293153762817e-02 -1.821770966053009033e-01 3.591596484184265137e-01 2.217852920293807983e-01 -2.010637670755386353e-01 3.644273802638053894e-02 1.913571059703826904e-01 7.891915738582611084e-03 3.094457276165485382e-02 7.199475169181823730e-02
1.182576715946197510e-01 3.500339984893798828e-01 4.953348636627197266e-02 2.206594347953796387e-01 2.255743592977523804e-01 -6.832506507635116577e-02 1.251242905855178833e-01 1.172603890299797058e-01 -6.960049271583557129e-02 3.432504534721374512e-01 3.519705832004547119e-01 2.001725584268569946e-01 5.910118669271469116e-02 -1.600372791290283203e-01 2.612595558166503906e-01 2.082370519638061523e-01 2.332770265638828278e-03 -8.564529567956924438e-02 7.008017599582672119e-02 1.885967403650283813e-01 1.200386807322502136e-01 -5.616506561636924744e-02 6.366024911403656006e-02 -1.049894723109900951e-03 2.689784169197082520e-01 -1.241842135787010193e-01 -1.720706075429916382e-01 -1.380802989006042480e-01 -4.740346223115921021e-02 6.821087002754211426e-02 2.707252502441406250e-01 1.182023435831069946e-01
2.435552142560482025e-02 3.832399472594261169e-02 9.885776787996292114e-02 -1.020774915814399719e-01 1.460740566253662109e-01 -1.225387975573539734e-01 2.575536966323852539e-01 1.323746144771575928e-01 -9.219373017549514771e-02 1.677577495574951172e-01 3.351523578166961670e-01 1.726720333099365234e-01 -1.185023691505193710e-02 -1.638734042644500732e-01 1.194832623004913330e-01 -2.420995533466339111e-01 -2.735266983509063721e-01 -3.162831962108612061e-01 9.984596818685531616e-02 3.566922992467880249e-02 2.315911948680877686e-01 4.530060663819313049e-02 -8.918656408786773682e-02 1.375934630632400513e-01 -2.168776392936706543e-01 1.386948078870773315e-01 3.164107725024223328e-02 8.978849649429321289e-02 4.668065011501312256e-01 -3.516604006290435791e-02 4.010485857725143433e-02 1.187932118773460388e-01
3.537328839302062988e-01 2.935796678066253662e-01 -1.597275771200656891e-02 -7.329981774091720581e-02 1.149400919675827026e-01 -4.124542772769927979e-01 1.530367732048034668e-01 -4.331373795866966248e-02 1.585387624800205231e-02 1.563200056552886963e-01 4.651309549808502197e-02 1.769770532846450806e-01 -1.526187211275100708e-01 2.399241179227828979e-02 2.328146547079086304e-01 -5.619798228144645691e-02 4.877484589815139771e-02 -3.126765787601470947e-01 -2.220861054956912994e-02 1.833063513040542603e-01 1.117846891283988953e-01 -2.574277296662330627e-02 1.147781163454055786e-01 7.389082014560699463e-02 -8.443015068769454956e-02 -1.339527368545532227e-01 -2.563685178756713867e-01 1.229452788829803467e-01 1.635655462741851807e-01 1.153507363051176071e-02 3.359876275062561035e-01 -1.526770144701004028e-01
1.314299106597900391e-01 7.826463878154754639e-02 6.578991562128067017e-02 3.886612877249717712e-02 1.769531518220901489e-02 -1.212432235479354858e-01 4.615223035216331482e-02 -2.500719130039215088e-01 -1.019410267472267151e-01 2.472493350505828857e-01 3.290531039237976074e-02 2.067656666040420532e-01 1.870813518762588501e-01 -5.813453719019889832e-02 -6.694018095731735229e-02 -2.681838870048522949e-01 -1.799409836530685425e-01 -4.382091164588928223e-01 -1.009993404150009155e-01 -1.783753186464309692e-01 -2.032907912507653236e-03 -3.841292113065719604e-02 -3.550386726856231689e-01 -1.122331917285919189e-01 2.408522963523864746e-01 -4.390662163496017456e-02 1.737187951803207397e-01 -1.872489303350448608e-01 3.000864088535308838e-01 9.181903302669525146e-02 9.192226082086563110e-02 1.492579579353332520e-01
2.240107357501983643e-01 -6.017511337995529175e-02 1.819744147360324860e-02 -1.939012408256530762e-01 1.084106694906949997e-02 -1.408351212739944458e-01 2.888979613780975342e-01 -4.255297407507896423e-02 -1.112557426095008850e-01 2.425978481769561768e-01 2.449261248111724854e-01 3.405789732933044434e-01 -1.066344827413558960e-01 -1.429046094417572021e-01 5.056576058268547058e-02 -2.135239541530609131e-01 -1.258109360933303833e-01 -2.080268561840057373e-01 1.229041814804077148e-01 2.146130353212356567e-01 -8.690910786390304565e-02 -2.494026273488998413e-01 -2.579269707202911377e-01 -5.312254652380943298e-02 -3.237864002585411072e-02 1.436642557382583618e-01 2.187522649765014648e-01 2.977813482284545898e-01 1.540296375751495361e-01 -5.717977508902549744e-02 1.243934556841850281e-01 1.258368641138076782e-01
1.175170764327049255e-01 5.305545404553413391e-02 -5.156985018402338028e-03 -3.644365668296813965e-01 9.755866229534149170e-02 -2.574450075626373291e-01 2.823095619678497314e-01 2.823467850685119629e-01 -1.152371987700462341e-01 -5.151132587343454361e-03 2.457088977098464966e-01 1.353193223476409912e-01 -1.205622926354408264e-01 -2.793260477483272552e-02 1.237535104155540466e-01 2.320508807897567749e-01 -1.011619269847869873e-01 -1.532517075538635254e-01 -9.643389284610748291e-02 1.948746591806411743e-01 2.035023272037506104e-01 1.284435689449310303e-01 -4.015890881419181824e-02 1.288125514984130859e-01 2.127960324287414551e-01 -2.445912212133407593e-01 6.736893206834793091e-02 -7.627312839031219482e-02 2.704225480556488037e-01 -1.052503958344459534e-01 -6.428873538970947266e-02 2.791735529899597168e-01
2.343332394957542419e-02 2.330138236284255981e-01 -9.538361802697181702e-03 -1.783338040113449097e-01 -9.258063137531280518e-02 -2.139796912670135498e-01 3.567256778478622437e-02 1.028062850236892700e-01 -3.580608367919921875e-01 1.932775825262069702e-01 -1.204210147261619568e-02 1.951023787260055542e-01 -2.173566371202468872e-01 6.078925449401140213e-03 1.793097257614135742e-01 -1.004058569669723511e-01 -2.692258656024932861e-01 -3.098644316196441650e-01 9.008727967739105225e-02 -1.702957302331924438e-01 -1.139135137200355530e-01 1.441648975014686584e-02 -7.306529581546783447e-02 9.106246381998062134e-02 -1.785831712186336517e-02 -7.827365398406982422e-02 1.502162367105484009e-01 5.249838158488273621e-02 3.303368687629699707e-01 -2.618500888347625732e-01 3.234795331954956055e-01 8.514726907014846802e-02
2.252989262342453003e-01 1.065974906086921692e-01 -2.221549861133098602e-02 6.894374638795852661e-02 -1.447584182024002075e-01 -4.403856992721557617e-01 1.272512525320053101e-01 1.618100255727767944e-01 6.994396448135375977e-02 2.029539793729782104e-01 -1.038036029785871506e-02 9.438801556825637817e-02 -6.905405968427658081e-02 -3.906494006514549255e-02 2.225518599152565002e-02 -4.288583993911743164e-01 -4.712844267487525940e-02 -2.183385044336318970e-01 -9.349099546670913696e-02 4.253996610641479492e-01 1.155314892530441284e-01 -1.212601736187934875e-02 -8.952835947275161743e-02 -2.682087719440460205e-01 1.119339764118194580e-01 -1.988458484411239624e-01 2.741044946014881134e-02 -1.898781210184097290e-02 -9.011927992105484009e-03 -6.733269989490509033e-02 -8.298380672931671143e-02 1.783983856439590454e-01
1.194703951478004456e-01 2.331869453191757202e-01 -1.581212878227233887e-01 2.089831084012985229e-01 4.383938759565353394e-02 -2.671648561954498291e-01 1.034798696637153625e-01 7.136697322130203247e-02 6.176742166280746460e-02 -2.509336918592453003e-02 3.881774842739105225e-02 4.008875191211700439e-01 2.060312032699584961e-02 -2.454356551170349121e-01 1.757971495389938354e-01 1.168523207306861877e-01 1.388258486986160278e-01 -3.561055660247802734e-01 -8.399078994989395142e-02 2.197820544242858887e-01 1.737043112516403198e-01 -2.021010965108871460e-01 7.281719148159027100e-02 -1.359293907880783081e-01 -1.003697887063026428e-01 -2.061872482299804688e-01 2.850467339158058167e-03 -2.826321870088577271e-02 2.792968153953552246e-01 3.020998090505599976e-02 1.608156859874725342e-01 -2.174270600080490112e-01
5.028387159109115601e-02 9.421367943286895752e-02 -2.573274075984954834e-01 -2.056058049201965332e-01 1.477871388196945190e-01 -4.140343070030212402e-01 -1.024802923202514648e-01 9.927178919315338135e-02 5.618239939212799072e-02 3.321430981159210205e-01 2.288299500942230225e-01 2.502313256263732910e-01 8.985462039709091187e-02 -2.907872796058654785e-01 -9.031767398118972778e-02 -2.640983462333679199e-01 -1.227667182683944702e-01 7.400731742382049561e-02 4.470597580075263977e-02 1.270295083522796631e-01 2.817340791225433350e-01 5.754826217889785767e-02 7.427014410495758057e-02 -1.770492196083068848e-01 1.430475711822509766e-01 1.132025420665740967e-01 -7.114882022142410278e-02 -6.528808921575546265e-02 1.405103057622909546e-01 -1.898276358842849731e-01 -1.037255302071571350e-01 -1.094553899019956589e-02
-1.448945552110671997e-01 2.353625893592834473e-01 -1.658927835524082184e-02 -5.760182812809944153e-02 2.269762903451919556e-01 -6.812862306833267212e-02 -4.188142716884613037e-02 2.301811575889587402e-01 -2.543404996395111084e-01 3.236368000507354736e-01 -8.084566146135330200e-02 2.493709325790405273e-02 -6.315285712480545044e-02 1.871520653367042542e-02 1.733843237161636353e-01 -1.039774864912033081e-01 3.686956763267517090e-01 -2.525308430194854736e-01 -8.017143607139587402e-02 1.118440777063369751e-01 2.391626089811325073e-01 -1.629299372434616089e-01 -1.602812409400939941e-01 2.703565061092376709e-01 3.096802532672882080e-01 6.942640990018844604e-02 -1.067327931523323059e-01 -1.631264239549636841e-01 1.134104058146476746e-01 6.438650190830230713e-02 -1.301408261060714722e-01 1.161004900932312012e-01
-1.060087606310844421e-02 1.440340429544448853e-01 2.948708236217498779e-01 -1.032490581274032593e-01 3.118190467357635498e-01 -1.993486881256103516e-01 -5.563357844948768616e-02 1.575794070959091187e-02 -1.520898342132568359e-01 9.203264862298965454e-02 3.177808225154876709e-02 9.966605901718139648e-02 1.274653803557157516e-02 -1.718517690896987915e-01 -6.306492257863283157e-03 -4.865484684705734253e-02 -8.067154884338378906e-02 -5.126938223838806152e-01 1.235626637935638428e-01 -4.231338202953338623e-02 1.566504389047622681e-01 1.369689404964447021e-02 -3.932986035943031311e-02 -3.338586390018463135e-01 3.989019691944122314e-01 -1.904549598693847656e-01 -1.852326691150665283e-01 7.944856584072113037e-02 5.113411322236061096e-02 -3.731002286076545715e-02 3.802374377846717834e-02 -3.070893883705139160e-02
6.451259553432464600e-02 1.413967460393905640e-02 -1.308805942535400391e-01 1.037255078554153442e-01 2.452457265462726355e-04 -4.332726001739501953e-01 -5.424074362963438034e-03 -2.832457423210144043e-01 -2.271846681833267212e-01 1.009272858500480652e-01 5.281308293342590332e-02 1.584790050983428955e-01 -2.434000819921493530e-01 1.092155501246452332e-01 2.010966092348098755e-01 -2.434379905462265015e-01 4.687327891588211060e-03 -7.482781261205673218e-02 1.285505741834640503e-01 9.259147197008132935e-02 -1.797693073749542236e-01 -2.751963734626770020e-01 -1.438017636537551880e-01 -1.369552463293075562e-01 8.044962584972381592e-02 -2.433444932103157043e-02 -1.282690018415451050e-01 -2.031776309013366699e-01 1.468306034803390503e-01 -3.640085458755493164e-01 -1.245176792144775391e-01 -1.631542146205902100e-01
-1.131991017609834671e-02 2.593640387058258057e-01 1.099974885582923889e-01 -6.908457726240158081e-02 3.131930232048034668e-01 1.461722403764724731e-01 -1.443280130624771118e-01 2.301435321569442749e-01 -2.347901016473770142e-01 1.908940225839614868e-01 2.283103018999099731e-01 3.553589284420013428e-01 2.473108023405075073e-01 -2.361809909343719482e-01 1.353609412908554077e-01 -2.076696902513504028e-01 -2.213825583457946777e-01 -1.135099604725837708e-01 1.286997497081756592e-01 9.544124454259872437e-02 6.690030544996261597e-02 -1.753372848033905029e-01 -8.526297286152839661e-03 1.587258279323577881e-01 -6.457375735044479370e-02 -1.539451032876968384e-01 1.391456574201583862e-01 -1.607242524623870850e-01 1.337989568710327148e-01 -1.628751121461391449e-02 -1.001784205436706543e-01 1.574570089578628540e-01
1.375482678413391113e-01 -2.142437733709812164e-02 -1.118325218558311462e-01 -2.582558616995811462e-02 -2.266900055110454559e-02 6.683359295129776001e-02 2.936952561140060425e-02 -5.835392326116561890e-02 -1.055991128087043762e-01 4.201759696006774902e-01 -1.217186152935028076e-01 -3.512363508343696594e-02 2.491287887096405029e-01 -1.408991366624832153e-01 3.052674531936645508e-01 -5.137034878134727478e-02 7.838837802410125732e-02 -3.224810957908630371e-01 -8.854671381413936615e-03 1.128799989819526672e-01 2.430635988712310791e-01 -9.839561581611633301e-02 -2.261543571949005127e-01 -2.921990454196929932e-01 2.760340869426727295e-01 -7.081041485071182251e-02 1.213826090097427368e-01 -1.714376807212829590e-01 2.016934901475906372e-01 -1.425672918558120728e-01 -3.161158412694931030e-02 2.472274601459503174e-01
-7.294569164514541626e-02 2.520118951797485352e-01 -2.099438905715942383e-01 -1.250292509794235229e-01 1.910561323165893555e-02 -1.968410909175872803e-01 1.070856079459190369e-01 -9.355764836072921753e-02 -4.092773497104644775e-01 2.178976237773895264e-01 -1.354444772005081177e-01 4.561793804168701172e-01 6.629300862550735474e-02 7.431890070438385010e-02 -5.662846937775611877e-02 -5.182931572198867798e-02 -1.762279570102691650e-01 -1.824429035186767578e-01 -2.122093886137008667e-01 1.719715893268585205e-01 3.166214823722839355e-01 -9.714889526367187500e-02 -3.491153568029403687e-02 1.068669036030769348e-01 -9.984673000872135162e-03 -1.111394017934799194e-01 -6.848642230033874512e-02 4.899032786488533020e-02 2.043466866016387939e-01 -7.017990946769714355e-02 -3.382617980241775513e-02 -1.619902253150939941e-01
1.697788387537002563e-01 4.247519075870513916e-01 -2.452014014124870300e-02 4.628970474004745483e-02 1.334978193044662476e-01 -3.020785748958587646e-02 1.463876515626907349e-01 3.676897287368774414e-01 -2.698680758476257324e-01 1.481359899044036865e-01 2.318494021892547607e-01 2.191680818796157837e-01 1.435354351997375488e-01 -1.869921088218688965e-01 1.270014345645904541e-01 -8.018562570214271545e-03 3.896044194698333740e-02 -3.748616874217987061e-01 -1.407400667667388916e-01 1.253609061241149902e-01 1.011602208018302917e-01 -6.237571313977241516e-02 5.413838103413581848e-02 -1.305173337459564209e-01 -3.985929116606712341e-02 -4.431883245706558228e-02 -1.288232803344726562e-01 -6.821748614311218262e-02 -4.120878502726554871e-02 1.696535199880599976e-01 2.370211184024810791e-01 -1.456716954708099365e-01
7.127265911549329758e-03 4.118439182639122009e-02 -3.339914605021476746e-03 -7.786509580910205841e-03 1.335998531430959702e-02 -2.782733738422393799e-01 5.244771018624305725e-02 -3.648663759231567383e-01 -2.988095879554748535e-01 3.289040625095367432e-01 8.721967041492462158e-02 -5.902621895074844360e-02 -1.444845944643020630e-01 -2.594940597191452980e-03 1.230181083083152771e-01 -2.174178510904312134e-01 -1.817112416028976440e-01 -1.992367953062057495e-01 9.050708264112472534e-02 1.115364134311676025e-01 -1.182248368859291077e-01 -1.876893043518066406e-01 -2.970152795314788818e-01 -2.179191112518310547e-01 1.682904064655303955e-01 -4.754556342959403992e-02 3.050360269844532013e-02 -8.056775480508804321e-02 1.458493620157241821e-01 2.509768307209014893e-02 -3.317598998546600342e-01 2.112289220094680786e-01
-8.871231973171234131e-02 1.727817952632904053e-01 -5.038379877805709839e-02 5.359069630503654480e-02 2.005257010459899902e-01 -1.388247460126876831e-01 1.299864500761032104e-01 4.822451621294021606e-02 -3.832621574401855469e-01 3.744684457778930664e-01 -2.350931987166404724e-03 -6.118328869342803955e-02 -2.487784177064895630e-01 -1.476326435804367065e-01 4.401106759905815125e-02 1.629917472600936890e-01 1.696925051510334015e-02 -2.890264689922332764e-01 4.044309630990028381e-02 -1.359916329383850098e-01 7.345306873321533203e-02 -2.009015083312988281e-01 1.287187486886978149e-01 1.390683501958847046e-01 2.747923731803894043e-01 5.117482319474220276e-02 -7.136828452348709106e-02 1.909320652484893799e-01 4.768741130828857422e-02 2.315381318330764771e-01 -1.404030323028564453e-01 3.069401979446411133e-01
3.032693564891815186e-01 -1.171667128801345825e-01 -9.734372794628143311e-02 1.422061622142791748e-01 3.067793510854244232e-02 -3.132356107234954834e-01 5.035407841205596924e-02 1.479060649871826172e-01 -2.709369659423828125e-01 1.694219559431076050e-01 8.121747523546218872e-02 -3.946524579077959061e-03 2.224662452936172485e-01 -1.662486046552658081e-01 3.899604082107543945e-01 7.098813354969024658e-02 -6.623665243387222290e-02 -4.347408413887023926e-01 7.666759192943572998e-02 7.137749344110488892e-02 2.079770565032958984e-01 1.866406202316284180e-01 -6.015945971012115479e-02 -5.263363942503929138e-02 1.937855184078216553e-01 1.195183321833610535e-01 -1.575289070606231689e-01 -7.862834632396697998e-02 -3.546068817377090454e-02 -5.259513109922409058e-02 1.460467278957366943e-01 -3.382702916860580444e-02
-1.400536447763442993e-01 2.414612174034118652e-01 1.050373166799545288e-01 8.671493083238601685e-02 7.805731147527694702e-02 -2.578376531600952148e-01 -2.631907463073730469e-01 -9.075564146041870117e-02 -1.845095902681350708e-01 2.386339902877807617e-01 1.598477363586425781e-01 1.097647622227668762e-01 -6.123878434300422668e-02 -1.710210889577865601e-01 1.811759471893310547e-01 -9.176688641309738159e-02 -3.893900662660598755e-03 -4.085735976696014404e-01 1.635936796665191650e-01 -6.775913760066032410e-03 -1.857874542474746704e-01 1.150823086500167847e-01 -1.641228795051574707e-01 -1.395915299654006958e-01 3.902943432331085205e-02 3.289734199643135071e-02 2.650305628776550293e-01 -2.632333636283874512e-01 2.693538367748260498e-01 -1.990907937288284302e-01 -9.104472398757934570e-02 7.775809150189161301e-03
1.002942025661468506e-01 2.149102985858917236e-01 -7.180515676736831665e-02 -1.797243580222129822e-02 3.944566547870635986e-01 -2.837530076503753662e-01 9.641229361295700073e-02 8.452370017766952515e-02 -1.374045759439468384e-01 1.514465510845184326e-01 1.008440032601356506e-01 -7.809387147426605225e-02 -2.758438289165496826e-01 -3.324669552966952324e-03 2.371028512716293335e-01 -2.183116078376770020e-01 3.072279989719390869e-01 -1.587227880954742432e-01 -3.909705579280853271e-02 1.421479433774948120e-01 2.025842070579528809e-01 -7.001681625843048096e-02 -2.459789812564849854e-01 -3.483040258288383484e-02 2.356341183185577393e-01 4.652165248990058899e-02 -4.571513831615447998e-02 1.069214046001434326e-01 -3.530712425708770752e-02 2.514154650270938873e-02 -3.491006493568420410e-01 -6.102242693305015564e-02
-9.723805822432041168e-03 9.460384398698806763e-02 7.443884760141372681e-02 1.678147725760936737e-02 3.201860487461090088e-01 -2.604080438613891602e-01 -2.736057853326201439e-03 1.288876980543136597e-01 8.330734446644783020e-03 2.319154441356658936e-01 1.454846234992146492e-03 2.210860401391983032e-01 7.057929039001464844e-02 6.311439722776412964e-02 1.257920563220977783e-01 -3.793661594390869141e-01 5.385196954011917114e-02 -1.282018274068832397e-01 2.980655431747436523e-01 2.181338071823120117e-01 1.396687924861907959e-01 -7.266282290220260620e-02 2.242502719163894653e-01 -1.925655007362365723e-01 2.800553143024444580e-01 -8.071951568126678467e-02 -2.017721980810165405e-01 -2.571564614772796631e-01 -5.315585434436798096e-02 -2.527403831481933594e-01 -1.804430969059467316e-02 -2.075487282127141953e-03
-6.216775625944137573e-02 -3.779277205467224121e-03 1.337256431579589844e-01 -2.743539214134216309e-01 2.233607023954391479e-01 -3.188985884189605713e-01 1.360441297292709351e-01 -1.468243896961212158e-01 -4.627506062388420105e-02 1.923394501209259033e-01 3.729605302214622498e-02 6.545147299766540527e-02 -2.950255274772644043e-01 -1.484802812337875366e-01 1.882886141538619995e-01 -1.381568759679794312e-01 -2.435262501239776611e-02 -7.500960677862167358e-02 1.779701560735702515e-01 4.043188989162445068e-01 9.351974725723266602e-02 -5.829346552491188049e-02 -2.044994682073593140e-01 -1.367482393980026245e-01 -4.783106595277786255e-02 -1.215982884168624878e-01 7.844785600900650024e-02 -1.013586744666099548e-01 -3.188236057758331299e-02 -1.612255275249481201e-01 -3.313982784748077393e-01 2.418924272060394287e-01
2.760757505893707275e-01 1.991245597600936890e-01 5.873523280024528503e-02 -1.106938868761062622e-01 2.818571031093597412e-01 -2.605478465557098389e-01 7.460258156061172485e-02 -4.997632466256618500e-03 -3.263513743877410889e-01 1.828067898750305176e-01 2.607923448085784912e-01 8.392256498336791992e-02 -1.854610294103622437e-01 -1.903638690710067749e-01 2.946071028709411621e-01 1.008269861340522766e-01 -1.384066697210073471e-02 2.785088121891021729e-01 2.845487184822559357e-02 9.991767257452011108e-02 2.337312791496515274e-03 -8.034842461347579956e-02 -2.415838241577148438e-01 -1.141913086175918579e-01 7.399133592844009399e-02 9.127365797758102417e-02 6.658322364091873169e-02 1.982236355543136597e-01 3.025380969047546387e-01 -3.318865597248077393e-02 -4.954830929636955261e-02 -1.179131492972373962e-01
-4.032298177480697632e-02 3.380387425422668457e-01 1.387761149089783430e-04 1.411796510219573975e-01 8.887527137994766235e-02 -2.002308964729309082e-01 -1.944821793586015701e-03 -1.551180034875869751e-01 -1.588689982891082764e-01 1.383932381868362427e-01 2.125040441751480103e-01 -1.404553353786468506e-01 -1.414210498332977295e-01 -2.613604068756103516e-01 2.598955929279327393e-01 1.291204541921615601e-01 -1.151073053479194641e-01 -1.708323508501052856e-01 -1.563614048063755035e-02 3.459158241748809814e-01 2.326283045113086700e-02 -1.491677109152078629e-02 3.931822255253791809e-02 -4.020124077796936035e-01 2.074414677917957306e-02 1.458956301212310791e-01 1.516862362623214722e-01 -5.249962955713272095e-02 4.224174842238426208e-02 -2.529085874557495117e-01 -1.089401841163635254e-01 2.428083419799804688e-01
7.633740454912185669e-02 2.565352320671081543e-01 -7.275813072919845581e-02 -1.552568674087524414e-01 2.963754534721374512e-01 5.655774474143981934e-02 -1.466618925333023071e-01 -2.341179996728897095e-01 -2.810805439949035645e-01 5.308579280972480774e-02 7.453370839357376099e-02 2.825312316417694092e-01 2.635927125811576843e-02 -1.564781367778778076e-01 2.075566500425338745e-01 -9.918071329593658447e-02 -1.461782753467559814e-01 -2.896171212196350098e-01 6.475812941789627075e-02 5.486190691590309143e-02 -1.554772406816482544e-01 -2.076530158519744873e-01 -8.950904756784439087e-02 -4.202209040522575378e-02 -1.979752480983734131e-01 -4.723404720425605774e-02 1.415017843246459961e-01 -2.973624169826507568e-01 2.413778305053710938e-01 6.444828957319259644e-02 -8.871807157993316650e-02 2.768121361732482910e-01
1.020867303013801575e-01 -5.976801365613937378e-02 -2.433220744132995605e-01 -2.500013411045074463e-01 6.709622591733932495e-02 -3.946989774703979492e-01 5.842660740017890930e-02 1.033614054322242737e-01 -1.459415256977081299e-01 1.442492306232452393e-01 4.224060475826263428e-02 2.156649976968765259e-01 -5.860324949026107788e-02 1.231851875782012939e-01 2.005496621131896973e-01 4.909095913171768188e-02 -9.436022490262985229e-02 5.819373950362205505e-02 -8.404175937175750732e-02 1.743559390306472778e-01 1.932234615087509155e-01 -1.640024334192276001e-01 1.677969843149185181e-02 -1.471427530050277710e-01 1.350990384817123413e-01 -4.147839546203613281e-01 2.685457468032836914e-01 -1.981621682643890381e-01 1.786466091871261597e-01 -1.301567107439041138e-01 1.126490756869316101e-01 1.978034824132919312e-01
2.546945810317993164e-01 1.970909684896469116e-01 8.403291553258895874e-02 -1.294295042753219604e-01 3.229492604732513428e-01 -2.140674889087677002e-01 1.966956816613674164e-02 7.938423007726669312e-02 -2.314527481794357300e-01 2.689748406410217285e-01 1.211622077971696854e-02 1.446298360824584961e-01 -1.442061960697174072e-01 7.398492842912673950e-02 2.496636658906936646e-02 -3.548821061849594116e-02 -1.001373901963233948e-01 -3.729266524314880371e-01 5.750299245119094849e-02 1.772654652595520020e-01 5.713508650660514832e-02 6.461319327354431152e-02 1.136068254709243774e-01 -1.213999539613723755e-01 1.432432681322097778e-01 -2.631215751171112061e-01 -2.568527758121490479e-01 -9.116132557392120361e-02 9.904536418616771698e-03 -1.637667864561080933e-01 3.604513406753540039e-01 -2.710642851889133453e-02
1.563885509967803955e-01 3.107728660106658936e-01 -1.835892051458358765e-01 -1.365802064538002014e-02 1.546967029571533203e-01 -3.385074436664581299e-01 -4.643125459551811218e-02 1.696082800626754761e-01 1.820037662982940674e-01 -1.967513412237167358e-01 9.866187721490859985e-02 2.444210350513458252e-01 -7.140268385410308838e-02 1.738954335451126099e-01 1.132715567946434021e-01 -1.803782135248184204e-01 7.178946584463119507e-02 -3.650471568107604980e-01 9.104519337415695190e-02 1.455378979444503784e-01 2.181815728545188904e-02 -8.337788283824920654e-02 -2.610180079936981201e-01 -7.688228785991668701e-02 2.947198450565338135e-01 -1.679577976465225220e-01 -1.991878747940063477e-01 -7.843878865242004395e-02 1.717449426651000977e-01 -1.751125790178775787e-02 8.890513330698013306e-02 7.520020008087158203e-02
-2.880368530750274658e-01 -5.922297015786170959e-02 -1.510390732437372208e-02 2.893226444721221924e-01 1.762881726026535034e-01 -1.549050807952880859e-01 3.030747547745704651e-02 -6.745002418756484985e-02 -2.118693143129348755e-01 1.761021614074707031e-01 1.463123410940170288e-01 3.488776981830596924e-01 -4.167338088154792786e-02 -1.293193250894546509e-01 2.815958559513092041e-01 -2.615231275558471680e-01 2.814474143087863922e-02 3.839800506830215454e-02 -1.744934469461441040e-01 3.760818392038345337e-02 2.097089737653732300e-01 -5.313981324434280396e-02 4.327795933932065964e-03 -2.015576213598251343e-01 -1.974572986364364624e-01 5.565978935919702053e-04 7.148905098438262939e-02 -2.352757006883621216e-01 1.929003298282623291e-01 1.990210562944412231e-01 -1.098768226802349091e-02 2.930968701839447021e-01
-6.853729486465454102e-02 4.556652307510375977e-01 2.299847155809402466e-01 -1.748838424682617188e-01 1.054424867033958435e-01 -1.461932361125946045e-01 -1.502804011106491089e-01 -1.718460321426391602e-01 -7.553005218505859375e-02 3.191891312599182129e-01 -1.488338224589824677e-02 4.971785098314285278e-02 -1.123465895652770996e-01 -1.635216325521469116e-01 6.129147857427597046e-02 -4.572217166423797607e-02 -1.331026256084442139e-01 -1.998015046119689941e-01 3.714099526405334473e-02 1.193197369575500488e-01 2.010841071605682373e-01 -9.447360783815383911e-02 -9.747458994388580322e-02 -3.669181466102600098e-01 1.932454705238342285e-01 -1.387355029582977295e-01 -2.371999621391296387e-01 -1.904273289255797863e-03 1.976533830165863037e-01 -1.678548306226730347e-01 8.261914551258087158e-02 -1.021271497011184692e-01
7.361646741628646851e-02 1.280330866575241089e-01 3.181529417634010315e-02 1.704093441367149353e-02 4.763420671224594116e-02 -5.875577032566070557e-02 -6.205851584672927856e-02 -2.526564337313175201e-02 -7.853042334318161011e-02 2.788498997688293457e-01 2.134252637624740601e-01 5.640365928411483765e-02 2.725749015808105469e-01 5.077752284705638885e-03 1.859638690948486328e-01 -2.142805606126785278e-01 -1.937994733452796936e-02 -2.226224988698959351e-01 -1.861040741205215454e-01 2.306202948093414307e-01 1.471436321735382080e-01 -1.492056697607040405e-01 -3.980036079883575439e-01 -2.157820612192153931e-01 3.300801515579223633e-01 -1.557883322238922119e-01 3.018715977668762207e-01 -1.800043582916259766e-01 7.665842026472091675e-02 2.302832342684268951e-02 1.276908069849014282e-01 1.144337728619575500e-01
3.751651942729949951e-02 1.306027988903224468e-03 3.282519802451133728e-02 1.478067338466644287e-01 1.926999539136886597e-01 -9.385091811418533325e-02 4.483159258961677551e-02 2.612246274948120117e-01 -2.949398458003997803e-01 -2.088487148284912109e-02 1.140204444527626038e-01 2.131965011358261108e-01 -1.336571127176284790e-01 -2.736144959926605225e-01 5.099931955337524414e-01 2.420061454176902771e-02 1.333837807178497314e-01 -8.380249142646789551e-02 2.011170238256454468e-02 4.360244423151016235e-02 2.015116810798645020e-02 -1.247387379407882690e-03 9.202019125223159790e-02 -3.303540945053100586e-01 1.027231961488723755e-01 -1.016077473759651184e-01 -5.901751574128866196e-03 -1.986498087644577026e-01 3.466304764151573181e-02 1.044140607118606567e-01 1.143961101770401001e-01 3.598585128784179688e-01
2.669893801212310791e-01 -1.091023832559585571e-01 -1.191644296050071716e-01 1.140685752034187317e-01 3.706623241305351257e-02 -1.270413100719451904e-01 8.285117149353027344e-02 2.031191587448120117e-01 -2.612739503383636475e-01 1.440210938453674316e-01 1.935008019208908081e-01 1.817100495100021362e-01 6.953874975442886353e-02 -1.208441406488418579e-01 3.208205997943878174e-01 -2.068346440792083740e-01 -1.142524629831314087e-01 -2.559884190559387207e-01 1.007650867104530334e-01 9.539379924535751343e-02 1.333644539117813110e-01 5.814469978213310242e-02 -3.052307665348052979e-01 1.748222857713699341e-02 3.949701786041259766e-01 7.299680262804031372e-02 -1.000503599643707275e-01 -1.856599152088165283e-01 -4.313633590936660767e-02 -6.254129111766815186e-02 2.734479010105133057e-01 -2.285647578537464142e-02
5.789939314126968384e-02 5.775015428662300110e-02 3.283594548702239990e-02 6.811355054378509521e-02 -7.515579462051391602e-02 -4.683219641447067261e-02 1.033761799335479736e-01 1.398970782756805420e-01 -1.433639675378799438e-01 2.528129220008850098e-01 3.449879884719848633e-01 4.360457062721252441e-01 -5.446177721023559570e-01 -1.333067715167999268e-01 2.567501366138458252e-01 -9.629558026790618896e-02 1.217665150761604309e-01 -1.197317466139793396e-01 7.976130396127700806e-02 5.333265289664268494e-04 -2.187178656458854675e-02 3.823353722691535950e-02 -1.799772121012210846e-02 6.861917674541473389e-02 2.473079860210418701e-01 1.079000979661941528e-01 9.262735396623611450e-02 -1.454798430204391479e-01 3.708979859948158264e-02 -1.595801440998911858e-03 6.438452750444412231e-02 1.254333406686782837e-01
-1.822640933096408844e-02 1.800526231527328491e-01 -2.429048568010330200e-01 -2.782010287046432495e-02 1.422814931720495224e-02 -1.927298903465270996e-01 7.805928587913513184e-03 1.931329667568206787e-01 -1.425623595714569092e-01 6.557147204875946045e-02 3.486848995089530945e-02 1.417950987815856934e-01 1.028398517519235611e-02 -1.836909055709838867e-01 4.271135106682777405e-02 2.141101658344268799e-01 3.268774226307868958e-02 -1.908799260854721069e-01 -1.198711469769477844e-01 1.481526643037796021e-01 3.789033591747283936e-01 1.415075734257698059e-02 -1.145009920001029968e-01 7.990001887083053589e-02 -1.559070795774459839e-01 -3.234700858592987061e-01 6.910120602697134018e-03 -2.322240024805068970e-01 6.395780295133590698e-02 -4.560838639736175537e-01 -4.470560327172279358e-02 2.668351829051971436e-01
-1.841471344232559204e-01 2.413353025913238525e-01 -9.161463379859924316e-02 1.612854897975921631e-01 2.547387778759002686e-01 -2.628924250602722168e-01 8.252198249101638794e-02 1.557586491107940674e-01 -9.187398105859756470e-02 1.037082001566886902e-01 7.403711229562759399e-02 2.009792476892471313e-01 -3.298874571919441223e-02 -2.937883138656616211e-01 1.117087826132774353e-01 -1.027715653181076050e-01 1.750364154577255249e-01 -4.681188762187957764e-01 -1.424470841884613037e-01 2.502965331077575684e-01 1.004859879612922668e-01 -4.859483614563941956e-02 -6.913816928863525391e-02 -2.034296095371246338e-01 -1.143044754862785339e-01 -1.957408338785171509e-01 -1.007016673684120178e-01 1.631116867065429688e-02 2.014082297682762146e-02 1.721899360418319702e-01 8.961628377437591553e-02 -2.040754705667495728e-01
1.371212489902973175e-02 1.105601638555526733e-01 1.038689687848091125e-01 -3.330436348915100098e-01 5.225088447332382202e-02 1.642031967639923096e-01 7.155766338109970093e-02 6.907973438501358032e-02 -3.949816823005676270e-01 9.881500899791717529e-02 1.565026789903640747e-01 3.265309035778045654e-01 3.026003576815128326e-02 -8.546839654445648193e-02 2.784622833132743835e-02 -3.375931382179260254e-01 -1.246245764195919037e-02 -2.436687797307968140e-01 -5.638416483998298645e-02 -2.264055423438549042e-02 1.746519058942794800e-01 -1.705743968486785889e-01 -1.816567927598953247e-01 -1.384101510047912598e-01 -6.410481408238410950e-03 -8.397604525089263916e-02 1.822025328874588013e-01 -2.121617048978805542e-01 2.071878612041473389e-01 -1.406686455011367798e-01 6.990727968513965607e-03 2.887852489948272705e-01
3.414283692836761475e-02 1.800798475742340088e-01 -9.858426451683044434e-02 -1.405783891677856445e-01 2.808520197868347168e-01 -1.090944111347198486e-01 -1.597889512777328491e-01 1.316335890442132950e-02 -9.463641047477722168e-02 1.885010898113250732e-01 1.660256236791610718e-01 1.162671297788619995e-01 2.602418512105941772e-02 7.226440310478210449e-02 3.273617327213287354e-01 2.186613380908966064e-01 2.270169854164123535e-01 -2.806243896484375000e-01 4.416560381650924683e-02 -8.666937798261642456e-02 1.448166966438293457e-01 -2.100006639957427979e-01 -5.768656730651855469e-02 -3.016072511672973633e-01 1.423604879528284073e-02 -7.024148106575012207e-02 2.803180515766143799e-01 -7.805930078029632568e-02 2.171814739704132080e-01 2.123503386974334717e-02 -1.557679176330566406e-01 3.364281058311462402e-01
2.286285609006881714e-01 -8.005107194185256958e-02 1.229933351278305054e-01 -4.572746530175209045e-02 1.744237095117568970e-01 -7.920918613672256470e-02 2.420589327812194824e-01 -2.205100208520889282e-01 -5.727255716919898987e-02 3.394947350025177002e-01 6.418684124946594238e-02 9.659094363451004028e-02 1.928709261119365692e-02 8.205994032323360443e-03 -1.365368664264678955e-01 -2.890205681324005127e-01 -5.576504021883010864e-02 -3.977850675582885742e-01 5.633521359413862228e-03 3.790460154414176941e-02 -1.688886880874633789e-01 -3.144649863243103027e-01 -1.027419492602348328e-01 -7.465432584285736084e-02 1.100459098815917969e-01 1.807655394077301025e-02 2.581370621919631958e-02 2.627361416816711426e-01 1.798774302005767822e-01 8.032386191189289093e-03 -2.896898686885833740e-01 2.018919587135314941e-01
5.338972806930541992e-02 -9.002437442541122437e-02 2.785931825637817383e-01 8.116637170314788818e-02 -1.298178434371948242e-01 -3.820091485977172852e-01 -4.551544412970542908e-02 1.871098577976226807e-02 -2.818770408630371094e-01 4.889534041285514832e-02 2.465300410985946655e-01 1.732860356569290161e-01 -1.129483059048652649e-01 -2.207558900117874146e-01 3.144452869892120361e-01 -1.499901711940765381e-01 4.358000308275222778e-02 1.444539129734039307e-01 -5.688693001866340637e-02 1.160774901509284973e-01 4.340740293264389038e-02 1.156742572784423828e-01 -2.931009531021118164e-01 -1.067279204726219177e-01 -1.916865408420562744e-01 -4.445150122046470642e-02 5.131673067808151245e-02 -2.415685206651687622e-01 3.027483522891998291e-01 -7.966318726539611816e-02 -4.071370884776115417e-02 1.808726191520690918e-01
-1.027944087982177734e-01 1.100542321801185608e-01 -2.559782564640045166e-01 2.156202122569084167e-02 1.591833084821701050e-01 -3.045147657394409180e-02 -5.483112111687660217e-02 7.072428613901138306e-02 -4.947644174098968506e-01 3.309579491615295410e-01 1.846575178205966949e-02 -3.717721253633499146e-02 -1.542495191097259521e-01 -2.374719381332397461e-01 1.907458603382110596e-01 -7.195540820248425007e-04 2.906787991523742676e-01 -1.490712314844131470e-01 9.639755636453628540e-02 6.845878809690475464e-02 1.340427063405513763e-02 -2.151902616024017334e-01 6.343619897961616516e-03 -3.398142158985137939e-01 1.074298173189163208e-01 7.329991459846496582e-02 1.086161211133003235e-01 2.389352396130561829e-02 1.862583458423614502e-01 -3.444680944085121155e-02 9.407597780227661133e-02 2.184736132621765137e-01
2.166599929332733154e-01 1.912954300642013550e-01 -2.794238328933715820e-01 2.594934403896331787e-02 3.831648528575897217e-01 -1.744222342967987061e-01 -1.478700041770935059e-01 -3.210370615124702454e-02 -1.137365996837615967e-01 2.669398188591003418e-01 -1.558758467435836792e-01 7.403033226728439331e-02 -7.493160665035247803e-02 -3.479719460010528564e-01 3.215828835964202881e-01 1.239616349339485168e-01 1.216006353497505188e-01 -2.776285707950592041e-01 2.142739668488502502e-02 1.899586766958236694e-01 7.716470956802368164e-02 2.998119406402111053e-02 2.156878262758255005e-01 3.852827474474906921e-02 5.233234725892543793e-03 2.092141807079315186e-01 -7.973979413509368896e-02 1.222237944602966309e-01 -3.818868845701217651e-02 -1.123310923576354980e-01 -3.028652071952819824e-02 1.215366497635841370e-01
2.681089639663696289e-01 2.321071773767471313e-01 1.462249318137764931e-03 6.538856029510498047e-02 3.692657351493835449e-01 -2.493219077587127686e-01 2.997325658798217773e-01 1.947903931140899658e-01 6.515856087207794189e-02 3.167524635791778564e-01 1.771954447031021118e-01 1.771798729896545410e-01 1.489561349153518677e-01 1.207291185855865479e-01 3.708513677120208740e-01 -8.669330738484859467e-03 -5.406187847256660461e-02 -2.291831821203231812e-01 2.718580886721611023e-02 1.060408428311347961e-01 2.283816225826740265e-02 -1.213442161679267883e-02 1.261380910873413086e-01 7.724642753601074219e-02 1.527466773986816406e-01 -1.538031697273254395e-01 -1.977269537746906281e-02 -4.135537892580032349e-02 -6.557376682758331299e-02 -1.084152609109878540e-02 2.383972704410552979e-01 4.012149199843406677e-02
-1.275500804185867310e-01 9.955132007598876953e-02 9.771481901407241821e-02 -1.209999471902847290e-01 1.684148758649826050e-01 1.586943119764328003e-01 -7.671418040990829468e-02 -4.265928640961647034e-02 -2.574895024299621582e-01 2.740545272827148438e-01 1.049531027674674988e-01 4.152606427669525146e-01 1.384411752223968506e-01 -1.271816194057464600e-01 3.757115006446838379e-01 -1.090997010469436646e-01 -1.589886844158172607e-01 -1.314534842967987061e-01 -6.763974577188491821e-02 2.417442947626113892e-01 2.027624286711215973e-02 -2.386666089296340942e-01 -8.803040534257888794e-02 -6.835981458425521851e-02 -4.586910828948020935e-02 -1.075707674026489258e-01 5.246313288807868958e-03 -2.767417728900909424e-01 2.064740359783172607e-01 3.124559670686721802e-02 -2.518580853939056396e-01 4.914602637290954590e-02
-1.862514205276966095e-02 9.700620919466018677e-02 2.896537184715270996e-01 2.303793877363204956e-01 7.766661047935485840e-02 -7.540711760520935059e-02 1.329041570425033569e-01 2.083030194044113159e-01 -8.711203187704086304e-02 1.717886030673980713e-01 -6.616152357310056686e-03 2.717064917087554932e-01 -5.242529138922691345e-02 3.084669820964336395e-02 2.788498699665069580e-01 -1.911894679069519043e-01 -2.335523366928100586e-01 -3.270238339900970459e-01 -3.279623389244079590e-02 1.469334214925765991e-01 1.139234006404876709e-01 1.480788737535476685e-01 5.053998529911041260e-02 -3.761664330959320068e-01 -6.404059380292892456e-02 -2.377108186483383179e-01 8.007480762898921967e-03 -1.726138293743133545e-01 1.892690062522888184e-01 3.464672341942787170e-02 -6.359899044036865234e-02 2.384646832942962646e-01
1.700392812490463257e-01 -1.356111913919448853e-01 -2.774649485945701599e-02 -1.760251261293888092e-02 -2.409403771162033081e-02 -1.984400600194931030e-01 -2.083932794630527496e-02 1.674922108650207520e-01 -3.276133537292480469e-01 3.022495210170745850e-01 3.744219243526458740e-01 1.001914665102958679e-01 2.299116738140583038e-02 -2.509736223146319389e-03 3.220273256301879883e-01 -7.998055219650268555e-02 1.137382835149765015e-01 -3.873263001441955566e-01 9.044721722602844238e-03 -7.911914028227329254e-03 2.273634672164916992e-01 5.826653912663459778e-02 7.950024679303169250e-03 -6.332042813301086426e-02 2.043308466672897339e-01 9.939277917146682739e-02 -2.535041570663452148e-01 -2.798900753259658813e-02 -3.642470343038439751e-03 -1.497594267129898071e-01 2.169679105281829834e-01 1.231364160776138306e-01
-3.343042731285095215e-02 1.863013207912445068e-01 -2.252132631838321686e-02 -1.160162463784217834e-01 2.416440256638452411e-04 -5.432165861129760742e-01 -1.885118931531906128e-01 7.326371967792510986e-02 -9.452558308839797974e-02 3.449105620384216309e-01 1.207141652703285217e-01 4.721044749021530151e-02 1.184366196393966675e-01 -3.783308342099189758e-02 -1.380149275064468384e-01 4.503162950277328491e-02 -2.394674718379974365e-01 -3.255887031555175781e-01 -7.538484781980514526e-02 3.077023662626743317e-02 -5.077838525176048279e-02 3.693198086693882942e-03 -5.436018481850624084e-02 -1.549388617277145386e-01 1.974154859781265259e-01 1.519630253314971924e-01 -1.931788325309753418e-01 2.258298732340335846e-02 2.381206303834915161e-01 2.173310890793800354e-02 5.099693313241004944e-02 2.716276645660400391e-01
2.549885809421539307e-01 3.958018422126770020e-01 -9.121445566415786743e-02 1.671811044216156006e-01 1.420934647321701050e-01 -2.458219528198242188e-01 -5.381809547543525696e-02 7.667547464370727539e-02 5.513827782124280930e-03 3.390632867813110352e-01 1.131945475935935974e-01 5.442520976066589355e-02 5.000618100166320801e-02 -3.486710414290428162e-02 1.271946579217910767e-01 -1.644961535930633545e-01 -9.513830393552780151e-02 -1.148175746202468872e-01 1.301930993795394897e-01 1.480109244585037231e-01 -1.752027720212936401e-01 -1.527191419154405594e-02 8.592633157968521118e-02 -1.325584948062896729e-01 2.852988243103027344e-01 -2.591814696788787842e-01 -2.384983897209167480e-01 -1.694000661373138428e-01 1.811341494321823120e-01 -9.843926131725311279e-02 2.725407183170318604e-01 -8.385635167360305786e-02
1.106495559215545654e-01 1.438346952199935913e-01 1.394854784011840820e-01 -7.055387645959854126e-02 -5.618077237159013748e-03 -1.066798120737075806e-01 3.010647743940353394e-02 -1.714393645524978638e-01 -7.751594483852386475e-02 1.137725785374641418e-01 2.526176273822784424e-01 1.357977986335754395e-01 -1.057337224483489990e-02 5.346454679965972900e-03 2.468236237764358521e-01 -4.242598637938499451e-02 -1.686049550771713257e-01 -5.110952854156494141e-01 2.325064092874526978e-01 3.216120973229408264e-02 -1.785051226615905762e-01 -1.461611390113830566e-01 1.131030693650245667e-01 -2.049454301595687866e-01 2.155772000551223755e-01 -1.800490766763687134e-01 -9.670787304639816284e-02 -9.762118011713027954e-02 2.087495625019073486e-01 -1.644841134548187256e-01 2.640888094902038574e-01 2.143431007862091064e-01
2.261522859334945679e-01 -2.303456813097000122e-01 1.253635287284851074e-01 1.047823429107666016e-01 -1.137619372457265854e-03 -4.349049925804138184e-01 1.579176262021064758e-02 7.407239824533462524e-02 -2.678062021732330322e-01 1.109777688980102539e-01 -6.967166066169738770e-02 1.652573347091674805e-01 -1.189957708120346069e-01 -1.427603214979171753e-01 2.045505493879318237e-01 1.618315279483795166e-01 1.375200878828763962e-02 -2.693643569946289062e-01 1.422617733478546143e-01 9.274455904960632324e-02 3.167993426322937012e-01 3.899554908275604248e-02 -1.318188905715942383e-01 -1.321723163127899170e-01 6.203743070363998413e-02 1.932830512523651123e-01 -1.906311213970184326e-01 -1.108043119311332703e-01 1.108281016349792480e-01 -1.551400721073150635e-01 -2.699868083000183105e-01 -1.344104409217834473e-01
2.578803896903991699e-01 -1.256852969527244568e-02 -4.836269095540046692e-02 2.084973156452178955e-01 3.351365923881530762e-01 -1.080021485686302185e-01 1.561532616615295410e-01 -1.538113057613372803e-01 -1.358938068151473999e-01 3.242041170597076416e-01 2.961941659450531006e-01 1.805619150400161743e-01 1.274719685316085815e-01 -2.085213959217071533e-01 -5.602628365159034729e-02 -3.246646523475646973e-01 -1.701833307743072510e-01 -2.432638779282569885e-02 2.563820183277130127e-01 1.125133037567138672e-01 -1.191373094916343689e-01 -7.902885228395462036e-02 2.045089751482009888e-02 1.805829107761383057e-01 -4.185036197304725647e-02 1.676355600357055664e-01 -3.550654649734497070e-02 6.349260360002517700e-02 1.807356774806976318e-01 2.233080267906188965e-01 6.196887791156768799e-02 1.427989602088928223e-01
-1.076899915933609009e-01 1.086296811699867249e-01 -1.593789309263229370e-01 5.095433071255683899e-02 1.464800238609313965e-01 -3.253447413444519043e-01 6.483815610408782959e-02 -2.168230563402175903e-01 -3.506000041961669922e-01 1.934478878974914551e-01 -1.962142437696456909e-01 3.241072893142700195e-01 1.767598390579223633e-01 -1.401290446519851685e-01 7.478471845388412476e-02 -3.864597901701927185e-02 -6.955774128437042236e-02 7.733310014009475708e-02 -5.976301059126853943e-02 1.283709704875946045e-01 2.722309827804565430e-01 -8.647365123033523560e-02 -2.149219512939453125e-01 2.784308493137359619e-01 1.462343186140060425e-01 -2.131536602973937988e-01 -1.880944222211837769e-01 1.475640237331390381e-01 1.003001555800437927e-01 -8.972220122814178467e-02 9.715056419372558594e-02 -1.432974636554718018e-01
1.478257030248641968e-01 2.767369449138641357e-01 -2.755782306194305420e-01 -1.683536102063953876e-03 2.779299318790435791e-01 -2.390754222869873047e-01 -1.864197999238967896e-01 2.315292656421661377e-01 -2.073414772748947144e-01 -1.104377657175064087e-01 2.173202335834503174e-01 7.675141096115112305e-02 2.624739520251750946e-02 1.012451946735382080e-01 1.541798561811447144e-01 -3.967164158821105957e-01 -1.234986633062362671e-01 -2.377117276191711426e-01 4.607116430997848511e-02 1.301012784242630005e-01 -9.729187190532684326e-02 4.466401040554046631e-02 8.967541158199310303e-03 -1.029151901602745056e-01 2.911648750305175781e-01 -2.521658837795257568e-01 -7.559690624475479126e-02 -1.223573982715606689e-01 1.081260591745376587e-01 3.347421437501907349e-02 -8.511751890182495117e-02 -2.023124881088733673e-02
-5.228231102228164673e-02 3.026914596557617188e-01 5.877961218357086182e-02 -8.490106463432312012e-02 1.442758738994598389e-01 -1.333779245615005493e-01 -4.339417815208435059e-02 7.100174576044082642e-02 -2.945348322391510010e-01 1.495498865842819214e-01 2.912770211696624756e-01 9.149190038442611694e-02 1.448166370391845703e-01 3.405214846134185791e-02 1.600567698478698730e-01 -1.718493103981018066e-01 -6.785396486520767212e-02 -1.083430126309394836e-01 5.375790223479270935e-02 2.779843099415302277e-02 9.363046288490295410e-02 7.151897251605987549e-02 -4.849045723676681519e-02 -2.228901982307434082e-01 2.755362689495086670e-01 -1.623208969831466675e-01 -7.655249536037445068e-02 -1.243881694972515106e-02 1.821325719356536865e-01 -4.486009776592254639e-01 3.610631525516510010e-01 1.042022407054901123e-01
3.491707146167755127e-01 2.622511088848114014e-01 -9.997355937957763672e-02 2.530997395515441895e-01 9.934145957231521606e-02 -1.672307401895523071e-01 2.208288758993148804e-01 1.731929183006286621e-01 -1.366965621709823608e-01 2.501652836799621582e-01 1.338151395320892334e-01 1.010199412703514099e-01 1.653640717267990112e-01 -1.534793525934219360e-01 3.588820993900299072e-02 -9.686613827943801880e-02 6.277679651975631714e-02 -4.573705792427062988e-01 4.145671054720878601e-02 1.660086214542388916e-01 1.741466298699378967e-02 -1.125749051570892334e-01 1.337605062872171402e-02 -2.271551787853240967e-01 5.474180355668067932e-02 -6.288120895624160767e-02 -8.958645910024642944e-02 9.660781174898147583e-02 -1.720797270536422729e-01 -4.055966623127460480e-03 2.445900738239288330e-01 1.636421680450439453e-01
2.713886797428131104e-01 1.408394873142242432e-01 -9.489495307207107544e-03 1.602241247892379761e-01 -2.757399529218673706e-02 -1.983549445867538452e-01 8.416607975959777832e-02 4.364988803863525391e-01 -2.774873375892639160e-01 2.489113062620162964e-01 1.405884325504302979e-01 1.685436815023422241e-01 1.225772574543952942e-01 7.351222913712263107e-03 -1.099786311388015747e-01 -1.296071112155914307e-01 -1.259153485298156738e-01 -7.100610435009002686e-02 9.534996747970581055e-02 4.290108755230903625e-02 8.257111534476280212e-03 -1.294666081666946411e-01 -4.565501213073730469e-02 -2.588302791118621826e-01 3.125339746475219727e-01 -1.361186057329177856e-01 -2.707518264651298523e-02 -1.501332074403762817e-01 1.456987410783767700e-01 -3.573245108127593994e-01 3.669564053416252136e-02 -6.678068637847900391e-02
1.059997975826263428e-01 1.228378061205148697e-02 -2.702755033969879150e-01 -1.352174729108810425e-01 8.097194880247116089e-02 -1.570353358983993530e-01 1.844691634178161621e-01 1.182555556297302246e-01 -2.284734398126602173e-01 3.741533458232879639e-01 4.999346658587455750e-02 2.040830440819263458e-02 2.365046888589859009e-01 -2.570994198322296143e-01 1.459714472293853760e-01 1.191426664590835571e-01 7.167343050241470337e-03 -1.019343733787536621e-02 -1.282206177711486816e-01 1.321444064378738403e-01 1.294325292110443115e-01 -9.817320853471755981e-02 2.787972614169120789e-02 9.617369621992111206e-02 1.329971998929977417e-01 -2.651741802692413330e-01 2.386124283075332642e-01 -4.068917632102966309e-01 2.097037807106971741e-02 -2.200373858213424683e-01 -2.843205630779266357e-02 1.864518076181411743e-01
2.357703149318695068e-01 1.680311411619186401e-01 9.299778379499912262e-03 -4.827298223972320557e-02 1.313328295946121216e-01 -1.926210671663284302e-01 3.084435313940048218e-02 1.071887537837028503e-01 -6.673739105463027954e-02 3.417907655239105225e-01 -1.740487962961196899e-01 1.891661882400512695e-01 2.537073791027069092e-01 -1.402963548898696899e-01 -4.128150641918182373e-02 -3.004483878612518311e-01 -1.343398541212081909e-01 -1.144451871514320374e-01 -3.524182364344596863e-02 1.643976867198944092e-01 -5.590846762061119080e-02 -1.187259554862976074e-01 -3.294456005096435547e-01 -2.583707571029663086e-01 -2.005440182983875275e-02 -1.450506150722503662e-01 -6.129266228526830673e-03 -3.482370674610137939e-01 -1.598427295684814453e-01 2.486090511083602905e-01 2.650493942201137543e-02 -2.935083769261837006e-02
-1.264200806617736816e-01 -7.994631677865982056e-02 -7.669207453727722168e-02 -3.266381844878196716e-02 3.107601404190063477e-01 -1.716237068176269531e-01 -6.666023284196853638e-02 -2.982228994369506836e-01 -9.061028063297271729e-02 2.047420591115951538e-01 2.858019769191741943e-01 1.463184654712677002e-01 -2.226768881082534790e-01 -4.988678917288780212e-02 8.836515992879867554e-02 -7.712767925113439560e-03 -2.798709319904446602e-03 -1.483134180307388306e-01 3.036544620990753174e-01 4.839512705802917480e-02 -1.905704736709594727e-01 -2.375326454639434814e-01 -2.289939820766448975e-01 1.071281358599662781e-01 1.741081029176712036e-01 -1.498689651489257812e-01 1.600662171840667725e-01 -1.291623562574386597e-01 3.132371008396148682e-01 1.268753260374069214e-01 -8.702310174703598022e-02 2.191693633794784546e-01
7.791098952293395996e-02 -9.505803883075714111e-02 3.842491284012794495e-02 1.186662092804908752e-01 6.087720394134521484e-02 -2.507086992263793945e-01 -9.971589595079421997e-02 1.597234010696411133e-01 -2.101805806159973145e-01 2.499108910560607910e-01 -1.196314580738544464e-02 4.791477024555206299e-01 2.471589110791683197e-02 -1.215528845787048340e-01 9.643829613924026489e-02 1.497895121574401855e-01 5.910367146134376526e-02 2.310969494283199310e-02 -1.596452891826629639e-01 8.712966740131378174e-02 3.411323577165603638e-02 2.858409285545349121e-01 -1.633283793926239014e-01 -9.973772615194320679e-02 2.907980084419250488e-01 -6.613440811634063721e-02 -1.262307316064834595e-01 2.049482017755508423e-01 2.568470835685729980e-01 2.154777757823467255e-02 -5.004081875085830688e-02 3.338076770305633545e-01
-9.058251231908798218e-02 2.714018225669860840e-01 -1.443188358098268509e-02 -1.562248021364212036e-01 2.726917266845703125e-01 -1.868809908628463745e-01 -1.093170195817947388e-01 1.358076483011245728e-01 -1.781048774719238281e-01 4.051152765750885010e-01 -2.660571783781051636e-02 -6.339549086987972260e-03 -1.429266035556793213e-01 5.000076070427894592e-02 4.039789736270904541e-01 -3.182860910892486572e-01 2.034557908773422241e-01 -1.575457863509654999e-02 -2.183321416378021240e-01 9.650247544050216675e-02 6.948065012693405151e-02 1.775293201208114624e-01 -1.876608729362487793e-01 -7.101959083229303360e-03 6.259291619062423706e-02 -2.369842259213328362e-03 1.224771812558174133e-01 9.266597777605056763e-02 1.213066056370735168e-01 1.381565183401107788e-01 -4.270321875810623169e-02 1.909151822328567505e-01
1.660211086273193359e-01 4.235841035842895508e-01 -1.725908070802688599e-01 2.083936035633087158e-01 1.627921015024185181e-01 -1.091999039053916931e-01 -2.835613191127777100e-01 1.519882827997207642e-01 -4.061584919691085815e-02 -8.369939774274826050e-02 2.287125289440155029e-01 1.475254744291305542e-01 -1.517143696546554565e-01 -4.987420886754989624e-02 2.297063916921615601e-01 -2.288352251052856445e-01 -1.425873339176177979e-01 -2.116796523332595825e-01 -9.740986675024032593e-02 3.869730606675148010e-02 -1.611517369747161865e-01 -2.506048884242773056e-03 1.509153284132480621e-02 -1.495868414640426636e-01 2.482988983392715454e-01 -1.797720938920974731e-01 -6.961664557456970215e-02 1.256847977638244629e-01 2.676748633384704590e-01 -1.277754157781600952e-01 9.123701602220535278e-02 1.699445992708206177e-01
-1.184985265135765076e-01 4.770612809807062149e-03 -1.163920015096664429e-01 7.300100475549697876e-02 2.961068451404571533e-01 -1.013504117727279663e-01 9.925355762243270874e-02 -1.066283956170082092e-01 -1.648970097303390503e-01 5.142233371734619141e-01 -9.196878969669342041e-02 1.547063887119293213e-01 -1.166265681385993958e-01 2.732796408236026764e-02 1.443512439727783203e-01 -2.505572438240051270e-01 -2.956712245941162109e-02 -1.182569190859794617e-01 1.717487275600433350e-01 -1.242156401276588440e-01 -1.696848422288894653e-01 -1.809624582529067993e-01 -3.358516097068786621e-01 1.140985265374183655e-01 1.819655001163482666e-01 -6.512216478586196899e-02 7.395112514495849609e-02 1.239235792309045792e-02 -1.820230111479759216e-02 1.672043651342391968e-01 -1.017011627554893494e-01 3.117140233516693115e-01
1.876676231622695923e-01 3.022569464519619942e-03 -6.562072038650512695e-02 -1.109862625598907471e-01 3.565442562103271484e-01 -1.331015378236770630e-01 -2.232910841703414917e-01 2.453456372022628784e-01 -1.118331700563430786e-01 8.709559589624404907e-02 1.242361404001712799e-02 7.030205428600311279e-02 1.440914869308471680e-01 -1.788768619298934937e-01 2.163583338260650635e-01 -2.017175853252410889e-01 8.427716046571731567e-02 -3.956087529659271240e-01 -4.431184381246566772e-02 -3.126164898276329041e-02 -1.219585239887237549e-01 9.472057223320007324e-02 -2.550256550312042236e-01 -6.923474371433258057e-02 1.763926297426223755e-01 1.453739851713180542e-01 1.142076924443244934e-01 1.252819085493683815e-03 4.226747155189514160e-01 -1.225509569048881531e-01 -8.231208473443984985e-02 -4.286208748817443848e-02
1.280306428670883179e-01 4.126248136162757874e-02 7.337366789579391479e-02 -1.033374592661857605e-01 2.273510545492172241e-01 -2.788535058498382568e-01 7.839592546224594116e-02 -8.826475590467453003e-02 -2.477494329214096069e-01 8.853875845670700073e-02 4.786900803446769714e-02 1.041474342346191406e-01 3.153391927480697632e-02 -1.695332080125808716e-01 2.618720829486846924e-01 1.395071744918823242e-01 3.416940942406654358e-02 2.040946669876575470e-02 9.714142233133316040e-02 2.413766235113143921e-01 -5.477575585246086121e-02 1.098552122712135315e-01 -9.431031346321105957e-02 -3.637969493865966797e-01 2.570126354694366455e-01 3.215459873899817467e-03 2.422904670238494873e-01 -1.110247801989316940e-02 2.299570441246032715e-01 2.230636924505233765e-01 -1.041388586163520813e-01 3.979397416114807129e-01
2.068658918142318726e-01 9.373948723077774048e-02 2.374873962253332138e-03 -1.777383834123611450e-01 1.161204501986503601e-01 -4.983908534049987793e-01 7.794761657714843750e-02 4.329678416252136230e-02 -6.144554913043975830e-02 -5.729795619845390320e-02 3.574621379375457764e-01 1.546817421913146973e-01 7.300687581300735474e-02 -5.135991051793098450e-02 2.943671047687530518e-01 -1.036596149206161499e-01 -4.058120772242546082e-02 -1.640468984842300415e-01 1.214819625020027161e-01 1.018251571804285049e-02 -2.194408923387527466e-01 -1.610427051782608032e-01 -1.148818805813789368e-01 8.085829205811023712e-03 -2.324417531490325928e-01 1.162386313080787659e-01 -2.687570750713348389e-01 6.353936344385147095e-02 -3.034183569252490997e-02 -2.965178899466991425e-02 -9.779339283704757690e-02 3.113230764865875244e-01
-3.006335720419883728e-02 -2.306390106678009033e-01 -3.310102596879005432e-02 -7.056450098752975464e-02 -6.205099634826183319e-03 -1.585050821304321289e-01 1.570107936859130859e-01 9.574202448129653931e-02 -2.465861886739730835e-01 1.322976201772689819e-01 1.141959726810455322e-01 1.454250216484069824e-01 -1.932205706834793091e-01 -1.222417503595352173e-01 1.537632793188095093e-01 -3.425956070423126221e-01 -1.396328806877136230e-01 -4.283963739871978760e-01 9.289100021123886108e-02 2.209972888231277466e-01 -1.823730319738388062e-01 7.512373477220535278e-02 -2.370720803737640381e-01 -6.680449936538934708e-03 -6.522193551063537598e-02 2.107371948659420013e-02 -1.364540457725524902e-01 5.004171282052993774e-02 3.386552333831787109e-01 1.591080129146575928e-01 7.963597774505615234e-02 2.173699736595153809e-01
2.403679639101028442e-01 6.621677428483963013e-02 2.197230160236358643e-01 6.215567700564861298e-03 -5.754748731851577759e-02 -2.324157208204269409e-01 2.117462605237960815e-01 3.230415880680084229e-01 -2.161510288715362549e-01 2.571599483489990234e-01 -1.054235994815826416e-01 1.640631705522537231e-01 1.984187029302120209e-02 -1.243322193622589111e-01 -3.429700061678886414e-02 -1.064642667770385742e-01 6.034373864531517029e-02 -2.098485678434371948e-01 -1.421978417783975601e-02 2.508591115474700928e-01 3.394326865673065186e-01 -1.834082454442977905e-01 -1.739899814128875732e-01 -2.890380322933197021e-01 -6.694710999727249146e-02 5.168222635984420776e-02 4.983576387166976929e-02 1.902595460414886475e-01 -3.615853935480117798e-02 -8.400039374828338623e-02 2.071723192930221558e-01 1.820884495973587036e-01
-6.545237451791763306e-02 1.243176907300949097e-01 -3.015689849853515625e-01 1.105886846780776978e-01 2.381297945976257324e-01 -2.761144340038299561e-01 5.263422057032585144e-02 -2.849207632243633270e-02 -1.788031607866287231e-01 2.412652373313903809e-01 2.685666084289550781e-01 4.067360758781433105e-01 1.423739194869995117e-01 -8.886270970106124878e-02 1.635462790727615356e-01 1.006042771041393280e-02 -1.184503361582756042e-02 -3.637921437621116638e-02 -1.208487600088119507e-01 1.591184139251708984e-01 -1.782351918518543243e-02 -4.738529026508331299e-02 -1.948258429765701294e-01 1.287333816289901733e-01 -4.773311316967010498e-02 -1.748609095811843872e-01 1.081334277987480164e-01 -2.507555782794952393e-01 9.823683649301528931e-02 1.840419918298721313e-01 1.007543206214904785e-01 -3.134079873561859131e-01
-4.129992797970771790e-02 1.275784522294998169e-01 8.058661967515945435e-02 -1.113775596022605896e-01 8.457998931407928467e-02 1.024471893906593323e-01 -9.314255416393280029e-02 2.542017772793769836e-02 -2.966512739658355713e-01 1.589601635932922363e-01 1.133036464452743530e-01 3.361649513244628906e-01 4.464971721172332764e-01 -1.620460748672485352e-01 1.646152734756469727e-01 -2.793549187481403351e-02 7.999917119741439819e-02 -3.408913910388946533e-01 3.410552069544792175e-02 3.806626796722412109e-02 -6.546612083911895752e-02 -2.287397980690002441e-01 -2.262462675571441650e-01 -3.113130107522010803e-03 -5.717933550477027893e-02 -1.184895113110542297e-01 4.475098475813865662e-02 -3.132627308368682861e-01 1.151399761438369751e-01 -2.493773214519023895e-02 -2.143592089414596558e-01 1.823120415210723877e-01
6.471300125122070312e-02 -1.247655786573886871e-02 -5.004668608307838440e-02 1.509992480278015137e-01 1.913537681102752686e-01 -2.141747772693634033e-01 -9.329994767904281616e-02 8.643766492605209351e-02 -2.975567281246185303e-01 8.585001528263092041e-02 2.857813797891139984e-02 1.465712487697601318e-01 2.514533996582031250e-01 -1.225273907184600830e-01 -9.589411318302154541e-02 -1.081477999687194824e-01 9.750829637050628662e-02 -3.437067866325378418e-01 2.400924116373062134e-01 1.737230569124221802e-01 1.350380033254623413e-01 -1.600021719932556152e-01 3.566838428378105164e-02 -3.312612771987915039e-01 3.114348948001861572e-01 -6.497849524021148682e-02 -8.870325982570648193e-02 -1.930737942457199097e-01 -1.410260945558547974e-01 -3.098404407501220703e-01 -1.326768100261688232e-01 6.467945128679275513e-02
-1.354955583810806274e-01 2.021052241325378418e-01 -1.105378940701484680e-01 7.091514766216278076e-02 1.396767199039459229e-01 -3.526972830295562744e-01 -4.906039685010910034e-02 2.350518554449081421e-01 -8.276061713695526123e-02 1.358618289232254028e-01 8.094403147697448730e-02 2.537828683853149414e-01 -5.542735103517770767e-03 -3.586353659629821777e-01 1.825831979513168335e-01 -2.183236554265022278e-02 2.672277763485908508e-02 -1.485088616609573364e-01 -8.521662652492523193e-02 1.748991310596466064e-01 1.733178794384002686e-01 -3.026192486286163330e-01 6.014876812696456909e-02 5.920782568864524364e-04 -1.667851395905017853e-02 -3.170860409736633301e-01 4.851118847727775574e-02 -9.323373436927795410e-02 9.941706806421279907e-02 2.717793583869934082e-01 2.118294388055801392e-01 -1.921284198760986328e-01
-8.186872303485870361e-02 2.842691540718078613e-01 2.055212408304214478e-01 1.894362270832061768e-03 -3.864213451743125916e-02 3.698883578181266785e-02 1.961658336222171783e-02 -8.343348652124404907e-02 -2.411211729049682617e-01 1.314509361982345581e-01 1.135033071041107178e-01 4.413383007049560547e-01 1.080894991755485535e-01 -2.101505547761917114e-01 1.035800576210021973e-01 -6.093930825591087341e-02 -9.304973483085632324e-02 -3.325824737548828125e-01 -4.561791196465492249e-02 1.440013647079467773e-01 2.396471500396728516e-01 -1.050466075539588928e-01 -2.265458926558494568e-02 1.501895487308502197e-01 8.763623237609863281e-02 5.577319115400314331e-02 2.209490984678268433e-01 -3.910009264945983887e-01 5.357231199741363525e-02 -6.635232269763946533e-02 -1.889027953147888184e-01 1.326584666967391968e-01
-1.686798483133316040e-01 2.124225050210952759e-01 -1.759198307991027832e-02 2.635861374437808990e-02 1.677543818950653076e-01 3.901968151330947876e-02 5.739829689264297485e-02 -5.692803487181663513e-02 -3.919396996498107910e-01 6.619161367416381836e-02 5.340657010674476624e-02 1.560015380382537842e-01 3.614057973027229309e-02 -2.031293064355850220e-01 5.014231801033020020e-01 9.041368216276168823e-02 -2.719265520572662354e-01 -1.745321303606033325e-01 1.584863811731338501e-01 1.812506765127182007e-01 2.833823859691619873e-01 5.952801555395126343e-02 2.942925691604614258e-02 2.532410621643066406e-02 7.884921878576278687e-02 -1.179685220122337341e-01 1.948522180318832397e-01 -1.504671573638916016e-01 2.047614455223083496e-01 -2.870977297425270081e-02 -5.926346406340599060e-02 1.647081524133682251e-01
-1.330857872962951660e-01 3.061271309852600098e-01 1.568433642387390137e-01 3.083781572058796883e-03 8.022150397300720215e-02 -1.361410915851593018e-01 -7.342100143432617188e-02 4.606698825955390930e-02 -2.681190073490142822e-01 5.836636945605278015e-02 1.273752450942993164e-01 2.395511716604232788e-01 2.207835018634796143e-01 -2.184382230043411255e-01 -6.608880311250686646e-02 -1.084332093596458435e-01 -2.470788359642028809e-02 -2.372673600912094116e-01 -1.282089482992887497e-02 -1.868256740272045135e-02 5.132678896188735962e-02 8.083730004727840424e-03 -3.345819115638732910e-01 -5.287647619843482971e-02 1.556758433580398560e-01 -3.661371767520904541e-01 1.154192537069320679e-02 -2.123659849166870117e-01 7.403629273176193237e-02 8.298895508050918579e-02 -1.835246235132217407e-01 3.815211653709411621e-01
1.707409620285034180e-01 1.693977713584899902e-01 1.301019489765167236e-01 -1.190277561545372009e-01 8.358009159564971924e-02 -4.672597721219062805e-02 -1.191903576254844666e-01 1.235254015773534775e-02 -2.133090943098068237e-01 6.727339327335357666e-02 1.053588315844535828e-01 3.430470526218414307e-01 3.580661490559577942e-02 -4.192687571048736572e-01 2.034264989197254181e-02 3.171336278319358826e-02 6.275065243244171143e-03 -4.009667634963989258e-01 1.046718508005142212e-01 2.695901989936828613e-01 -7.630508393049240112e-02 3.969312179833650589e-03 -1.567958146333694458e-01 -4.795545712113380432e-02 9.130797535181045532e-02 -3.021981418132781982e-01 1.189965084195137024e-01 -2.180848717689514160e-01 5.260109156370162964e-02 9.232991933822631836e-02 2.079561352729797363e-02 2.827642261981964111e-01
1.992631405591964722e-01 1.333490014076232910e-01 -1.063127722591161728e-02 -2.216282635927200317e-01 7.285502552986145020e-02 4.470221698284149170e-02 -2.906628139317035675e-02 2.142628282308578491e-01 -8.108720928430557251e-02 1.839238703250885010e-01 -1.695379614830017090e-02 -2.707650884985923767e-03 1.727286912500858307e-02 -3.893825113773345947e-01 2.251716107130050659e-01 -3.968591392040252686e-01 9.270785003900527954e-02 -1.604817211627960205e-01 9.780341386795043945e-02 1.155096217989921570e-01 2.011332958936691284e-01 1.506429910659790039e-01 -6.439753621816635132e-02 -1.873975396156311035e-01 2.157861739397048950e-01 1.207510158419609070e-01 -4.679155722260475159e-02 -7.697153091430664062e-02 4.079701900482177734e-01 -9.736064076423645020e-02 -8.835687488317489624e-02 1.604736596345901489e-01
-4.748539999127388000e-02 2.366432361304759979e-02 -1.518705040216445923e-01 -1.439906954765319824e-01 4.478168487548828125e-02 -2.778599560260772705e-01 2.433300912380218506e-01 6.363047659397125244e-02 1.144802272319793701e-01 1.091554984450340271e-01 2.063069492578506470e-01 -2.588832937180995941e-02 -1.147054731845855713e-01 -2.570025026798248291e-01 1.900292783975601196e-01 7.378315180540084839e-02 -6.675800308585166931e-03 -3.002098798751831055e-01 -4.183065891265869141e-02 -2.318162098526954651e-02 7.423719763755798340e-02 -2.309568226337432861e-01 -5.209176540374755859e-01 2.226424403488636017e-04 2.016755342483520508e-01 1.580338366329669952e-02 8.057263679802417755e-03 1.552863717079162598e-01 1.459283381700515747e-01 1.200318410992622375e-01 -5.897080525755882263e-02 3.081462979316711426e-01
-2.173061370849609375e-01 3.108505308628082275e-01 -8.412906900048255920e-03 -8.780016005039215088e-02 3.391817212104797363e-02 -2.924655377864837646e-01 -5.592986475676298141e-03 1.220033839344978333e-01 -1.635163277387619019e-01 2.458651065826416016e-01 9.542183578014373779e-02 2.371547222137451172e-01 -5.251653119921684265e-02 2.300726622343063354e-01 9.521644562482833862e-02 -4.969379678368568420e-02 2.966315448284149170e-01 -3.244088292121887207e-01 1.995976269245147705e-02 9.316616505384445190e-02 2.973611354827880859e-01 7.973479479551315308e-02 -1.971938759088516235e-01 1.515282094478607178e-01 2.653792798519134521e-01 2.302935868501663208e-01 3.361255675554275513e-02 3.088853787630796432e-03 -1.811587251722812653e-02 1.114513725042343140e-02 -1.643033474683761597e-01 1.265692859888076782e-01
2.045118063688278198e-01 1.040168032050132751e-01 -1.016208082437515259e-01 1.132672131061553955e-01 1.470611989498138428e-01 -3.694064319133758545e-01 -1.747089624404907227e-01 5.986987426877021790e-02 -5.193198919296264648e-01 3.240188956260681152e-01 1.820535212755203247e-01 -6.911782175302505493e-02 -1.345405280590057373e-01 -4.145812243223190308e-02 1.928427368402481079e-01 1.685113608837127686e-01 3.386904299259185791e-02 6.758449226617813110e-02 8.783371746540069580e-02 2.346857488155364990e-01 -2.283675819635391235e-01 5.977762117981910706e-02 -6.961519271135330200e-02 9.637290984392166138e-02 -2.324621006846427917e-02 -9.387490153312683105e-02 4.035391658544540405e-02 8.771749585866928101e-02 7.466052472591400146e-02 1.989858001470565796e-01 -1.598330140113830566e-01 7.898830622434616089e-02
1.612404882907867432e-01 4.109263420104980469e-01 -1.543019711971282959e-01 -6.923209130764007568e-02 3.788335993885993958e-02 -3.463056981563568115e-01 1.003784760832786560e-01 -1.148199141025543213e-01 -7.000988721847534180e-02 1.762576699256896973e-01 1.272023171186447144e-01 -5.332414060831069946e-02 -7.142289727926254272e-02 -1.350155472755432129e-01 1.908174604177474976e-01 1.033387407660484314e-01 -9.388080984354019165e-02 -1.978385746479034424e-01 5.352957546710968018e-02 -9.757309406995773315e-02 1.654375791549682617e-01 -4.365307986736297607e-01 -1.873740106821060181e-01 2.853844128549098969e-02 3.194086626172065735e-02 1.527663022279739380e-01 -1.869433075189590454e-01 1.838767975568771362e-01 9.721148014068603516e-02 1.002621278166770935e-01 -2.701499164104461670e-01 8.192864060401916504e-02
2.571314871311187744e-01 3.073432743549346924e-01 3.017563559114933014e-02 -1.866391003131866455e-01 2.678549587726593018e-01 -1.855885684490203857e-01 -2.807053327560424805e-01 9.429563581943511963e-02 -9.793762117624282837e-02 3.207796514034271240e-01 -1.533437222242355347e-01 2.157015949487686157e-01 -7.789819687604904175e-02 1.596233434975147247e-02 3.694226443767547607e-01 3.783760964870452881e-02 2.420849502086639404e-01 -1.859712898731231689e-01 -1.033583059906959534e-01 1.370201110839843750e-01 -3.113572672009468079e-02 -1.036095246672630310e-01 -1.164779365062713623e-01 -1.038836538791656494e-01 -1.354613751173019409e-01 5.496221780776977539e-02 -3.848552005365490913e-04 5.012917518615722656e-02 1.591082066297531128e-01 4.948641173541545868e-03 -2.591184079647064209e-01 -8.924442529678344727e-02
1.133963242173194885e-01 2.129404097795486450e-01 9.755232185125350952e-02 -1.537054479122161865e-01 1.618481576442718506e-01 -1.056767553091049194e-01 -5.563459545373916626e-02 3.113213181495666504e-01 -3.016852438449859619e-01 7.174788415431976318e-02 3.107903599739074707e-01 4.111479967832565308e-02 2.479409426450729370e-01 -1.778494119644165039e-01 2.948974370956420898e-01 2.825185656547546387e-02 -1.114659830927848816e-01 1.585363037884235382e-02 5.917322263121604919e-02 2.627184092998504639e-01 -5.850390996783971786e-03 -3.673779219388961792e-02 -8.128281682729721069e-02 -8.977184444665908813e-02 1.044053062796592712e-01 7.073561847209930420e-02 2.387527525424957275e-01 -2.425647573545575142e-03 3.365781307220458984e-01 6.067201495170593262e-02 -2.743066847324371338e-01 1.720343083143234253e-01
8.947733789682388306e-02 1.119046956300735474e-01 -1.366643756628036499e-01 4.525940865278244019e-02 3.408666849136352539e-01 -1.940039396286010742e-01 4.754405096173286438e-02 -5.064761638641357422e-02 -2.928479313850402832e-01 7.927595824003219604e-02 5.042913183569908142e-02 2.289100140333175659e-01 -6.658018101006746292e-03 -1.694146692752838135e-01 3.464804291725158691e-01 8.626189082860946655e-02 7.849926501512527466e-02 -2.296276241540908813e-01 -2.057494223117828369e-01 5.758499726653099060e-02 2.337679564952850342e-01 -3.868717933073639870e-03 -1.199662312865257263e-01 2.099242359399795532e-01 -9.766362607479095459e-02 -3.100489377975463867e-01 3.325927630066871643e-02 -3.075777590274810791e-01 1.648437604308128357e-02 1.589727848768234253e-01 -4.401510208845138550e-02 -2.243813574314117432e-01
3.232135251164436340e-02 1.160128265619277954e-01 -1.700563430786132812e-01 -6.355629116296768188e-02 3.460508212447166443e-02 -4.047715067863464355e-01 2.888545095920562744e-01 8.302477002143859863e-02 -1.862181425094604492e-01 1.272934228181838989e-01 -4.189676418900489807e-02 1.925672292709350586e-01 -1.677191816270351410e-02 -9.856913983821868896e-02 -6.852048635482788086e-02 -2.417166233062744141e-01 -1.456739604473114014e-01 -2.592464387416839600e-01 2.212669327855110168e-02 1.778492182493209839e-01 1.767394840717315674e-01 -1.436453163623809814e-01 -2.188717573881149292e-01 -3.154678642749786377e-01 1.777870208024978638e-01 -1.884600073099136353e-01 -2.155051939189434052e-02 5.484791100025177002e-02 -9.831184148788452148e-02 1.852668970823287964e-01 3.119385838508605957e-01 5.093716457486152649e-02
2.719846367835998535e-01 6.348813325166702271e-02 -2.650420665740966797e-01 -2.415358126163482666e-01 1.424894779920578003e-01 -9.089627861976623535e-02 2.500621974468231201e-01 2.402131818234920502e-02 -5.548761039972305298e-02 4.594329744577407837e-02 1.198041066527366638e-01 1.406985521316528320e-01 3.033341169357299805e-01 -1.454799473285675049e-01 1.597999781370162964e-01 -8.267326653003692627e-02 -9.667813777923583984e-02 -1.988105028867721558e-01 -3.324945643544197083e-02 -5.714193917810916901e-03 2.537207305431365967e-01 -1.711734756827354431e-02 -1.734045147895812988e-01 4.555482044816017151e-02 9.267611801624298096e-02 -2.031872980296611786e-02 1.653635650873184204e-01 -1.497928649187088013e-01 2.075080126523971558e-01 -3.446381986141204834e-01 9.708669781684875488e-02 3.741390109062194824e-01
5.622734129428863525e-02 2.659192085266113281e-01 -2.044089734554290771e-01 -1.719153970479965210e-01 2.404869161546230316e-02 -2.541516125202178955e-01 2.290307581424713135e-01 -2.646474912762641907e-02 -2.053474932909011841e-01 1.386754810810089111e-01 1.307382136583328247e-01 3.173111081123352051e-01 1.660214811563491821e-01 -9.279155731201171875e-02 -8.916064398363232613e-04 5.906737595796585083e-02 -2.509978413581848145e-01 -8.673891425132751465e-02 -1.594420671463012695e-01 2.108137309551239014e-01 3.014636933803558350e-01 -2.975896187126636505e-02 -1.906993687152862549e-01 1.202844828367233276e-01 1.005211845040321350e-01 -2.337918579578399658e-01 -1.903132647275924683e-01 -2.842376530170440674e-01 1.544958800077438354e-01 6.168302521109580994e-02 -8.318672329187393188e-02 -1.351471245288848877e-01
2.528330311179161072e-02 -2.020566910505294800e-01 -6.699125468730926514e-02 -1.100556701421737671e-01 1.985755376517772675e-02 -3.758787810802459717e-01 -1.250218451023101807e-01 3.557720780372619629e-01 6.224898993968963623e-02 3.524123132228851318e-01 1.054015159606933594e-01 9.840723872184753418e-02 -8.542055264115333557e-03 4.860529676079750061e-02 1.353371292352676392e-01 -2.593759074807167053e-02 -5.579210072755813599e-02 8.019524626433849335e-03 2.343570888042449951e-01 7.750938087701797485e-02 2.406015992164611816e-01 -3.131505846977233887e-01 3.564162552356719971e-02 -1.133163720369338989e-01 2.605735957622528076e-01 -1.565219014883041382e-01 -1.714915782213211060e-01 5.586053710430860519e-03 3.094080686569213867e-01 -1.798709481954574585e-01 -6.049240007996559143e-02 2.692032139748334885e-03
-6.202712189406156540e-03 4.641572386026382446e-02 -2.416624426841735840e-01 1.227075085043907166e-01 2.714812755584716797e-01 -3.388721048831939697e-01 -1.332902461290359497e-01 1.850473880767822266e-01 -1.835289411246776581e-02 3.800456225872039795e-01 1.147938673966564238e-04 1.015670374035835266e-01 9.895399212837219238e-02 -1.264320462942123413e-01 -4.890866950154304504e-02 -1.952318660914897919e-02 -1.507558673620223999e-01 -3.051564097404479980e-01 1.298333108425140381e-01 1.336430460214614868e-01 2.541128098964691162e-01 2.036465108394622803e-01 -4.549586027860641479e-02 -1.094978675246238708e-01 1.180847063660621643e-01 1.069611310958862305e-01 -3.638173341751098633e-01 -1.698614507913589478e-01 1.257076710462570190e-01 -1.296744346618652344e-01 -3.956964984536170959e-02 -9.334063529968261719e-02
-2.396558970212936401e-01 -3.364698961377143860e-02 6.973361968994140625e-02 3.311861753463745117e-01 2.339736372232437134e-02 -3.407625257968902588e-01 9.997955709695816040e-02 -7.213474810123443604e-02 -1.303772628307342529e-01 4.559887945652008057e-01 -2.254327200353145599e-02 2.108998745679855347e-01 7.941314578056335449e-02 -2.159196734428405762e-01 3.247749805450439453e-01 1.312440633773803711e-01 -1.092125028371810913e-01 -4.053733311593532562e-03 -8.932426571846008301e-02 8.855389431118965149e-03 1.320109516382217407e-01 -1.540505141019821167e-01 -1.195413991808891296e-02 -2.559213638305664062e-01 -1.038961037993431091e-01 5.222187191247940063e-02 4.714478924870491028e-02 -2.500026226043701172e-01 1.266400218009948730e-01 1.459311787039041519e-02 -6.918161362409591675e-02 1.529616266489028931e-01
-2.759606838226318359e-01 2.125677615404129028e-01 -1.451833993196487427e-01 2.318627983331680298e-01 2.521996498107910156e-01 -3.059570193290710449e-01 2.132682204246520996e-01 6.446164846420288086e-02 -3.068709075450897217e-01 3.199272453784942627e-01 -2.379319667816162109e-01 7.370296865701675415e-02 1.225213408470153809e-01 -1.234422922134399414e-01 2.765407226979732513e-02 -1.270834207534790039e-01 9.704425185918807983e-02 -6.979130208492279053e-02 1.505643278360366821e-01 -2.172907069325447083e-02 -2.600182965397834778e-02 3.775387257337570190e-02 -8.405032008886337280e-02 1.340228915214538574e-01 3.074462115764617920e-01 1.370050609111785889e-01 -9.447021782398223877e-02 -6.472578644752502441e-02 1.426965147256851196e-01 1.341789960861206055e-01 -6.620419677346944809e-03 2.487202137708663940e-01
2.850470244884490967e-01 1.372592896223068237e-01 -3.818144276738166809e-02 -6.128970906138420105e-02 3.235894441604614258e-01 -3.526482284069061279e-01 -4.915006458759307861e-02 3.848270699381828308e-02 2.014680206775665283e-02 1.076012700796127319e-01 9.273520857095718384e-02 -1.465657800436019897e-01 1.154219061136245728e-01 6.070751324295997620e-02 1.047347486019134521e-01 1.010539010167121887e-01 -1.573385745286941528e-01 -2.798580825328826904e-01 6.185831129550933838e-02 4.331991821527481079e-02 -1.619877219200134277e-01 -1.709934473037719727e-01 -1.779351532459259033e-01 -9.194441884756088257e-02 9.776468388736248016e-03 -1.274798065423965454e-01 -1.393519341945648193e-01 -4.213163256645202637e-02 1.498808264732360840e-01 -1.987459212541580200e-01 -4.468006789684295654e-01 2.792199850082397461e-01
-1.430841684341430664e-01 9.554029256105422974e-02 -1.133350804448127747e-01 -1.998067051172256470e-01 2.627019584178924561e-01 -1.464380472898483276e-01 -6.106605753302574158e-02 1.219592764973640442e-01 -3.025848567485809326e-01 1.728638857603073120e-01 7.106633484363555908e-02 -1.196991801261901855e-01 1.150509715080261230e-01 -1.453037112951278687e-01 1.094231829047203064e-01 -2.144581377506256104e-01 2.353315800428390503e-01 -4.282714426517486572e-01 -1.648603826761245728e-01 1.588551551103591919e-01 2.813994511961936951e-02 -1.183017119765281677e-01 -7.007459178566932678e-03 1.527918875217437744e-01 1.261817663908004761e-01 -3.010951040778309107e-04 -1.809411644935607910e-01 3.718883395195007324e-01 1.728962808847427368e-01 1.898350019473582506e-04 -3.919483721256256104e-02 1.662935018539428711e-01
2.045605033636093140e-01 3.419263362884521484e-01 9.601531550288200378e-03 2.187183499336242676e-02 3.316857516765594482e-01 -2.049620151519775391e-01 -1.316625028848648071e-01 -1.071900874376296997e-01 -1.240450516343116760e-01 2.763591706752777100e-01 5.146370455622673035e-02 2.738786861300468445e-02 -1.248508393764495850e-01 1.135586276650428772e-01 -4.581742361187934875e-02 -9.063728153705596924e-02 -1.347883939743041992e-01 -1.351286023855209351e-01 7.595290243625640869e-02 5.780676379799842834e-02 3.926301747560501099e-02 2.585836127400398254e-02 -2.413025498390197754e-01 -3.573840111494064331e-02 5.502153933048248291e-02 -3.367516994476318359e-01 -9.407952427864074707e-02 -2.877970337867736816e-01 1.500738859176635742e-01 -2.809920907020568848e-01 -2.695419490337371826e-01 1.907147020101547241e-01
6.215530633926391602e-02 8.584997057914733887e-02 -4.743119329214096069e-02 -2.343839406967163086e-01 2.332727313041687012e-01 6.452407687902450562e-02 -1.618631184101104736e-01 -2.077877707779407501e-02 -3.680089414119720459e-01 -4.378956276923418045e-03 1.098306626081466675e-01 4.647491574287414551e-01 1.851366162300109863e-01 -2.273852676153182983e-01 9.778890013694763184e-02 -1.593807637691497803e-01 -1.921844482421875000e-01 -3.786859214305877686e-01 5.931599065661430359e-02 1.509050428867340088e-01 7.663632184267044067e-02 6.785567849874496460e-02 -5.094938352704048157e-02 5.078108608722686768e-02 -2.320483699440956116e-02 -1.441223919391632080e-01 7.602201402187347412e-02 -2.694294154644012451e-01 1.723992973566055298e-01 -5.077587813138961792e-02 -4.968656226992607117e-02 7.204761356115341187e-02
-6.008911877870559692e-02 1.015306115150451660e-01 -4.247234389185905457e-02 1.189687103033065796e-02 1.952211707830429077e-01 -3.109783828258514404e-01 -1.281822174787521362e-01 2.100466638803482056e-01 -1.872379481792449951e-01 2.466567009687423706e-01 -2.437114268541336060e-01 1.385866105556488037e-01 8.963783085346221924e-02 1.595593541860580444e-01 2.704157531261444092e-01 8.479482494294643402e-03 2.430271953344345093e-01 -1.025549843907356262e-01 -1.236472502350807190e-01 -1.694688759744167328e-02 2.312871664762496948e-01 -1.438146084547042847e-02 -1.950117945671081543e-01 1.430936008691787720e-01 3.303791582584381104e-01 2.339654862880706787e-01 -1.618604511022567749e-01 -8.724784106016159058e-02 1.812689602375030518e-01 -1.545849591493606567e-01 -1.949798911809921265e-01 1.331975013017654419e-01
-1.312965154647827148e-01 2.525329822674393654e-03 -1.211073547601699829e-01 2.009322196245193481e-01 3.757694065570831299e-01 -2.299280166625976562e-01 3.437158763408660889e-01 5.167794972658157349e-02 -1.936150640249252319e-01 4.059991836547851562e-01 -1.303064674139022827e-01 -6.775484234094619751e-02 -9.214440733194351196e-02 -1.813486218452453613e-01 1.548120826482772827e-01 7.254467159509658813e-02 1.733223944902420044e-01 -1.901925206184387207e-01 1.494172662496566772e-01 -1.465023308992385864e-01 8.631111681461334229e-02 -8.008714020252227783e-02 -1.447355449199676514e-01 6.589362025260925293e-02 2.729853391647338867e-01 2.355343475937843323e-02 9.516489505767822266e-02 1.254802644252777100e-01 1.569139212369918823e-01 -4.686541389673948288e-03 -1.707682609558105469e-01 1.244740933179855347e-01
1.756841503083705902e-02 3.607833683490753174e-01 -1.648090034723281860e-02 -4.253437742590904236e-02 2.810388505458831787e-01 -1.011819243431091309e-01 -1.900087594985961914e-01 1.175785511732101440e-01 -1.834592521190643311e-01 3.787998557090759277e-01 4.860829096287488937e-03 1.248097941279411316e-01 -2.367657124996185303e-01 -4.429409652948379517e-02 3.626517951488494873e-01 -1.459833085536956787e-01 2.465600073337554932e-01 2.965686470270156860e-02 -1.117927953600883484e-01 1.385567635297775269e-01 -8.468431234359741211e-02 -1.384716480970382690e-01 -1.872084289789199829e-01 -9.208638966083526611e-02 3.230386227369308472e-02 -5.594528838992118835e-02 1.884420514106750488e-01 -1.024800259619951248e-02 1.177043691277503967e-01 2.815910056233406067e-02 -3.130943775177001953e-01 9.485795348882675171e-02
2.404544353485107422e-01 -9.819289296865463257e-02 5.441007018089294434e-02 4.652715474367141724e-02 1.684666275978088379e-01 -2.149544954299926758e-01 1.197088807821273804e-01 8.702941983938217163e-02 -2.298726886510848999e-01 3.172661364078521729e-01 3.122868835926055908e-01 5.020875483751296997e-03 -6.052064709365367889e-03 3.079027310013771057e-02 2.801136374473571777e-01 3.085196316242218018e-01 2.303536795079708099e-02 -1.060859709978103638e-01 5.052112974226474762e-03 -1.391661004163324833e-03 3.545028716325759888e-02 9.829353541135787964e-02 5.806849524378776550e-02 -2.234940081834793091e-01 5.197391659021377563e-02 -1.570166349411010742e-01 -2.071201801300048828e-02 3.100760094821453094e-02 4.917492866516113281e-01 1.250403653830289841e-02 -2.162847965955734253e-01 1.081324145197868347e-01
2.012291997671127319e-01 1.156523525714874268e-01 1.050615962594747543e-02 -1.117804571986198425e-01 3.666143119335174561e-01 -1.365301758050918579e-01 -2.041658461093902588e-01 1.132674068212509155e-01 -2.994549572467803955e-01 3.919561207294464111e-01 5.192828550934791565e-02 2.254193276166915894e-01 -1.067241206765174866e-01 3.363677486777305603e-02 3.296737670898437500e-01 1.477411389350891113e-01 1.018550544977188110e-01 -2.447441667318344116e-01 8.957221359014511108e-02 2.255422249436378479e-02 -1.658287197351455688e-01 1.778659224510192871e-02 -9.912442415952682495e-02 -4.095109179615974426e-02 -2.080004215240478516e-01 9.526868164539337158e-02 8.973807841539382935e-02 -9.557626396417617798e-02 5.740900710225105286e-02 -4.296985454857349396e-03 -2.917671799659729004e-01 -1.001230552792549133e-01
-7.376120425760746002e-03 -2.201142758131027222e-01 9.303234517574310303e-02 -8.639151602983474731e-02 2.792624235153198242e-01 -1.790666580200195312e-01 2.524975873529911041e-02 1.584376096725463867e-01 -2.490113824605941772e-01 8.565355837345123291e-02 9.337812662124633789e-02 5.756927281618118286e-02 2.253272980451583862e-01 -2.778445184230804443e-01 2.837980985641479492e-01 1.570535600185394287e-01 -6.216543912887573242e-02 1.222787424921989441e-02 -1.083872467279434204e-02 2.689190506935119629e-01 -2.021517753601074219e-01 -4.143355488777160645e-01 -3.468108475208282471e-01 6.586831063032150269e-02 1.177237257361412048e-01 9.072862565517425537e-02 -8.811817318201065063e-02 -1.345237996429204941e-02 -6.496127694845199585e-02 -6.945958733558654785e-02 -1.796928048133850098e-01 -7.433772552758455276e-03
-4.348790645599365234e-02 1.540590673685073853e-01 -5.133191868662834167e-02 -2.491215802729129791e-02 3.497631847858428955e-01 -6.506349146366119385e-02 4.454817250370979309e-02 3.742929548025131226e-02 -3.157372772693634033e-01 3.334962762892246246e-03 1.943544745445251465e-01 -5.247849505394697189e-03 4.769499599933624268e-02 -1.242966726422309875e-01 -1.308305375277996063e-02 1.088036149740219116e-01 1.299924850463867188e-01 -2.152274250984191895e-01 -7.973514497280120850e-02 3.469758033752441406e-01 2.332660704851150513e-01 -3.947144374251365662e-02 -1.078967973589897156e-01 -1.869719773530960083e-01 4.249572753906250000e-02 -2.835131585597991943e-01 3.730284795165061951e-02 -2.810598015785217285e-01 1.321110129356384277e-02 -3.786962032318115234e-01 -1.275883615016937256e-01 2.428001612424850464e-01
2.585357427597045898e-01 -1.511832028627395630e-01 -1.429370492696762085e-01 -2.591413557529449463e-01 -7.175567746162414551e-02 -4.187583923339843750e-01 9.090089052915573120e-02 -2.686611143872141838e-03 -2.034391909837722778e-01 2.498692274093627930e-01 -2.121142297983169556e-01 2.998916804790496826e-01 8.643373101949691772e-02 -1.236469000577926636e-01 -2.569910138845443726e-02 -2.217764556407928467e-01 3.518279874697327614e-03 -2.171341776847839355e-01 -3.890617564320564270e-02 2.694912254810333252e-02 -3.324629971757531166e-03 2.045658975839614868e-02 1.642036139965057373e-01 -2.701179683208465576e-01 3.755717724561691284e-02 -1.131844297051429749e-01 -6.540856510400772095e-02 -1.693248748779296875e-01 2.535080313682556152e-01 -1.444029957056045532e-01 1.990250945091247559e-01 -3.050288744270801544e-02
-2.064464390277862549e-01 -5.694271996617317200e-02 7.788084447383880615e-03 2.006816565990447998e-01 9.985434263944625854e-02 -3.136266767978668213e-01 1.539435833692550659e-01 -9.504072368144989014e-03 -5.791634786874055862e-03 3.746742904186248779e-01 3.518932685256004333e-02 1.716037839651107788e-01 1.757280230522155762e-01 -2.700910270214080811e-01 3.896166384220123291e-01 1.285188645124435425e-01 -1.129075959324836731e-01 -2.078507840633392334e-02 -9.935805201530456543e-02 -1.119327694177627563e-01 1.308517456054687500e-01 -1.678181290626525879e-01 9.247227013111114502e-02 -1.859611123800277710e-01 1.127395480871200562e-01 5.958263203501701355e-02 -7.229182124137878418e-02 -2.862799167633056641e-01 1.854356527328491211e-01 3.157388791441917419e-02 4.462605714797973633e-02 2.713252604007720947e-01
2.808917164802551270e-01 1.162680312991142273e-01 9.083975851535797119e-02 -2.279490530490875244e-01 2.668610811233520508e-01 -2.009621709585189819e-01 -3.413067460060119629e-01 6.311909295618534088e-03 -2.758271992206573486e-01 4.443050622940063477e-01 -1.537802219390869141e-01 2.407543212175369263e-01 -8.834936469793319702e-02 3.706061094999313354e-02 2.902812063694000244e-01 -4.796283319592475891e-02 9.864406287670135498e-02 -1.694175899028778076e-01 1.047942638397216797e-01 2.193780429661273956e-02 -5.223783850669860840e-02 -1.874585263431072235e-02 -1.300214231014251709e-01 7.436981797218322754e-02 -3.887583315372467041e-02 1.856310218572616577e-01 -6.343714892864227295e-03 -8.384617418050765991e-02 1.357569843530654907e-01 1.258298903703689575e-01 -1.198346912860870361e-01 -3.633362054824829102e-02
-7.092047482728958130e-02 1.199242658913135529e-02 2.926049381494522095e-02 6.272736191749572754e-02 2.922324836254119873e-01 -1.201020106673240662e-01 -1.243897080421447754e-01 8.401378989219665527e-02 -1.730907261371612549e-01 1.784179657697677612e-01 -8.841574937105178833e-02 4.001241922378540039e-01 -5.709796026349067688e-02 -1.084262952208518982e-01 3.049747645854949951e-01 -1.763335466384887695e-01 -2.355864793062210083e-01 -2.677563726902008057e-01 -4.898548498749732971e-02 -2.154696360230445862e-02 -2.261084318161010742e-01 2.913639247417449951e-01 -3.247234821319580078e-01 -1.008320003747940063e-01 -1.179173067212104797e-01 1.648959964513778687e-01 -6.799914687871932983e-02 -9.611813724040985107e-02 1.229088380932807922e-01 -1.724288426339626312e-02 -9.269782900810241699e-02 1.954669803380966187e-01
4.415575787425041199e-02 1.471499651670455933e-01 -2.769631743431091309e-01 -1.337346732616424561e-01 8.329496532678604126e-02 -1.941453665494918823e-01 -1.136056482791900635e-01 1.420861482620239258e-01 -4.925192296504974365e-01 3.824168741703033447e-01 -1.298280805349349976e-01 2.026394754648208618e-01 1.285248100757598877e-01 -3.237107396125793457e-02 1.724489927291870117e-01 1.618147343397140503e-01 1.315358132123947144e-01 -1.472155898809432983e-01 1.469523161649703979e-01 -3.564872313290834427e-03 -6.122872233390808105e-02 -8.386803418397903442e-02 -2.032116055488586426e-01 -4.355442151427268982e-02 -5.774831026792526245e-02 2.568488121032714844e-01 -1.377453505992889404e-01 -2.052826806902885437e-02 1.320693939924240112e-01 5.342005938291549683e-02 -2.260480970144271851e-01 9.592568874359130859e-02
1.906127780675888062e-01 1.055845096707344055e-01 5.658297985792160034e-02 1.149613969027996063e-02 2.515910863876342773e-01 -3.523893952369689941e-01 -1.174048706889152527e-01 2.729185223579406738e-01 -3.967868387699127197e-01 3.041841648519039154e-02 1.821361035108566284e-01 2.295657396316528320e-01 3.399433568120002747e-02 -2.376406192779541016e-01 1.761464476585388184e-01 -6.685373932123184204e-02 5.899530649185180664e-02 2.263178490102291107e-02 7.792526483535766602e-02 -2.064961791038513184e-01 -2.300999611616134644e-01 1.927969902753829956e-01 -2.454703301191329956e-01 -3.288083523511886597e-02 3.369313850998878479e-02 -4.428302124142646790e-02 5.365234985947608948e-02 1.099646762013435364e-01 1.737568527460098267e-01 -3.705855831503868103e-02 -2.280214577913284302e-01 1.740421205759048462e-01
1.188092082738876343e-01 2.445143274962902069e-02 -5.026842933148145676e-03 -1.122776791453361511e-01 9.660404175519943237e-02 -4.741250574588775635e-01 1.241674646735191345e-01 1.311067342758178711e-01 -1.396988779306411743e-01 -1.725608557462692261e-01 3.204004764556884766e-01 2.025623619556427002e-01 7.162953913211822510e-02 -1.823258996009826660e-01 3.828984797000885010e-01 -1.790182143449783325e-01 -1.606483906507492065e-01 -3.606392443180084229e-02 1.543261706829071045e-01 5.482759699225425720e-02 -1.601270139217376709e-01 -1.747876554727554321e-01 -2.629279196262359619e-01 8.909733034670352936e-03 -9.398028999567031860e-02 7.181017100811004639e-02 -1.193664819002151489e-01 9.985035657882690430e-02 -3.549390286207199097e-02 -1.536896675825119019e-01 -8.011969923973083496e-02 2.169521450996398926e-01
2.694613635540008545e-01 1.271048635244369507e-01 -2.291669547557830811e-01 -7.931017875671386719e-02 1.267268657684326172e-01 -1.580367609858512878e-02 9.632837027311325073e-02 -1.215036436915397644e-01 -2.039258629083633423e-01 1.813092082738876343e-01 6.048743426799774170e-02 1.303569823503494263e-01 2.164606004953384399e-01 -1.486034840345382690e-01 2.346249483525753021e-02 -1.157777830958366394e-01 6.195012107491493225e-02 -1.992161273956298828e-01 -3.046765327453613281e-01 2.827787101268768311e-01 1.502432115375995636e-02 -1.168355047702789307e-01 -9.980935603380203247e-02 1.673360764980316162e-01 -4.244324192404747009e-02 -1.404723972082138062e-01 1.475904285907745361e-01 -6.130691990256309509e-02 1.897870302200317383e-01 -2.098323404788970947e-01 1.412384659051895142e-01 4.678070843219757080e-01
2.691641449928283691e-01 1.581538468599319458e-01 -4.163872003555297852e-01 1.796922087669372559e-01 3.588175773620605469e-02 -4.316564649343490601e-02 1.756728291511535645e-01 1.981687173247337341e-02 -9.861873090267181396e-02 1.512947082519531250e-01 1.091902926564216614e-01 2.624446451663970947e-01 -3.390833735466003418e-02 -1.354576051235198975e-01 1.127754822373390198e-01 1.056341305375099182e-01 -7.614695280790328979e-02 -3.249074816703796387e-01 -2.899032831192016602e-01 3.604243099689483643e-01 2.062794007360935211e-02 -1.865934208035469055e-02 2.687612175941467285e-02 1.398216634988784790e-01 -3.103680536150932312e-02 -9.004038572311401367e-02 1.937755197286605835e-01 1.297559142112731934e-01 7.138815522193908691e-02 -1.582112610340118408e-01 -6.960208714008331299e-02 2.467564940452575684e-01
4.372488558292388916e-01 5.054203420877456665e-02 1.021023541688919067e-01 1.330404728651046753e-01 -2.154701352119445801e-01 -2.571410536766052246e-01 1.427610814571380615e-01 5.799004435539245605e-02 -2.301190495491027832e-01 3.183333277702331543e-01 -1.328517496585845947e-01 1.330180466175079346e-01 1.460025459527969360e-01 -2.179206609725952148e-01 6.533081084489822388e-02 6.243351474404335022e-02 -2.020092606544494629e-01 -5.374675616621971130e-02 1.378279272466897964e-02 1.765113174915313721e-01 1.433955281972885132e-01 -1.251768916845321655e-01 -1.288465708494186401e-01 -1.444566398859024048e-01 2.359289377927780151e-01 -2.652686834335327148e-01 1.048697382211685181e-01 -1.364740580320358276e-01 2.105637043714523315e-01 1.089832410216331482e-01 -3.056201152503490448e-02 1.170077174901962280e-01
-2.979415282607078552e-02 1.257904525846242905e-02 -1.383791267871856689e-01 3.688335120677947998e-01 1.430063843727111816e-01 -2.522397339344024658e-01 1.450639963150024414e-01 2.024258226156234741e-01 -6.752542406320571899e-02 1.904894132167100906e-03 7.065186649560928345e-02 2.753198444843292236e-01 -7.470691204071044922e-02 -2.472719550132751465e-01 1.299042850732803345e-01 -6.080871075391769409e-02 1.174676641821861267e-01 -2.532880604267120361e-01 -1.009664908051490784e-01 1.547030657529830933e-01 2.725759744644165039e-01 -2.200626134872436523e-01 -1.616450101137161255e-01 -1.758665032684803009e-02 -1.295775175094604492e-01 -3.795051276683807373e-01 -1.118801161646842957e-01 1.435015946626663208e-01 1.761539280414581299e-01 -3.923363611102104187e-02 6.683849543333053589e-02 -1.811428070068359375e-01
1.746212393045425415e-01 5.507721379399299622e-02 2.894249046221375465e-04 -2.813602983951568604e-01 3.068303763866424561e-01 -9.633132070302963257e-02 9.017089754343032837e-02 -2.041586041450500488e-01 3.456474514678120613e-03 2.078004628419876099e-01 5.971411988139152527e-02 1.717174649238586426e-01 -1.248559169471263885e-02 6.326507031917572021e-02 9.680361300706863403e-02 -3.085379600524902344e-01 -1.966346055269241333e-01 -1.525775194168090820e-01 -7.409797608852386475e-02 1.910767406225204468e-01 1.742170006036758423e-01 -5.243937671184539795e-02 -1.736147105693817139e-01 -2.548943758010864258e-01 2.084753215312957764e-01 -2.009376883506774902e-01 1.762935966253280640e-01 -1.392596065998077393e-01 2.738320231437683105e-01 -4.113157838582992554e-02 -6.365514546632766724e-02 3.192249238491058350e-01
1.285090893507003784e-01 -9.543957561254501343e-02 -2.949591167271137238e-02 7.592553738504648209e-03 9.772740304470062256e-02 -8.616939932107925415e-02 8.261425048112869263e-02 1.410588473081588745e-01 -3.083000332117080688e-02 2.987264096736907959e-01 1.197776943445205688e-01 1.638494729995727539e-01 1.654813298955559731e-03 -2.206816077232360840e-01 2.731913626194000244e-01 -4.452171921730041504e-01 -3.549140989780426025e-01 -2.545763850212097168e-01 1.083145886659622192e-01 1.166669726371765137e-01 -3.505446016788482666e-02 -3.736070916056632996e-02 -1.903959363698959351e-01 -1.459739655256271362e-01 -1.152054518461227417e-01 1.266807019710540771e-01 2.061371318995952606e-02 6.059202924370765686e-02 3.460150063037872314e-01 8.888226002454757690e-02 1.705712676048278809e-01 1.018651872873306274e-01
-1.637673527002334595e-01 1.680206693708896637e-02 -1.018712576478719711e-02 -1.927143661305308342e-03 1.580189466476440430e-01 -2.498667091131210327e-01 -1.914053857326507568e-01 2.442094087600708008e-01 -4.353157579898834229e-01 1.607520431280136108e-01 1.928643733263015747e-01 -1.640234291553497314e-01 -1.093156356364488602e-02 4.735282622277736664e-03 3.065629005432128906e-01 -1.871585845947265625e-01 9.693565964698791504e-02 -2.372150123119354248e-01 -1.599489152431488037e-01 -4.217632859945297241e-02 8.223967254161834717e-02 -6.057852879166603088e-02 -1.412389576435089111e-01 2.432849854230880737e-01 2.554215788841247559e-01 -1.148431077599525452e-01 -1.231385096907615662e-01 2.664700150489807129e-01 8.443696051836013794e-02 1.228456273674964905e-01 -7.850059866905212402e-02 7.028417289257049561e-02
-1.529868692159652710e-01 2.057371437549591064e-01 -1.789274811744689941e-01 1.799183487892150879e-01 -2.538761124014854431e-02 -3.506046533584594727e-01 3.101997673511505127e-01 -1.719172894954681396e-01 1.934698782861232758e-02 2.421071231365203857e-01 1.604104638099670410e-01 4.753861948847770691e-02 1.801542639732360840e-01 4.090424161404371262e-03 2.061821818351745605e-01 -1.341239809989929199e-01 1.499339845031499863e-02 -3.063544034957885742e-01 -1.602772921323776245e-01 6.664138287305831909e-02 9.857556223869323730e-02 -5.409075319766998291e-02 -1.606447249650955200e-01 -3.623519837856292725e-02 -1.056279689073562622e-01 -3.084684312343597412e-01 -3.641114830970764160e-01 1.534797549247741699e-01 6.681339442729949951e-02 8.336177468299865723e-02 5.135304108262062073e-02 -1.075519435107707977e-02
8.840554207563400269e-02 2.890172302722930908e-01 1.285417973995208740e-01 -8.508929610252380371e-02 8.913391828536987305e-02 -2.799809873104095459e-01 -6.434287130832672119e-02 4.689094796776771545e-02 -1.365513801574707031e-01 2.883502542972564697e-01 2.789381444454193115e-01 3.105877637863159180e-01 4.293612763285636902e-02 1.816692948341369629e-02 5.528942868113517761e-02 1.442171782255172729e-01 1.129536405205726624e-01 -2.927347421646118164e-01 -5.054398626089096069e-02 9.489602409303188324e-03 -1.022493243217468262e-01 -8.490257710218429565e-02 7.553517073392868042e-02 -3.753219172358512878e-02 9.666623920202255249e-02 -9.227827191352844238e-02 -2.189734727144241333e-01 -2.440253198146820068e-01 1.507288310676813126e-03 2.178263664245605469e-01 4.334396719932556152e-01 5.976924300193786621e-02
7.327744364738464355e-02 1.720644533634185791e-01 1.546789258718490601e-01 -2.326073497533798218e-01 2.160198092460632324e-01 -6.074222177267074585e-02 9.010051377117633820e-03 7.487289607524871826e-02 -3.441509306430816650e-01 1.883196085691452026e-01 7.142571359872817993e-02 -7.859700918197631836e-02 -1.359114050865173340e-01 1.958820037543773651e-02 1.798837780952453613e-01 -4.613617062568664551e-02 2.418301999568939209e-01 -4.038653671741485596e-01 -3.625815734267234802e-02 2.752717211842536926e-02 1.680724136531352997e-02 -9.520528465509414673e-02 -2.380095869302749634e-01 7.594158500432968140e-02 2.772049307823181152e-01 1.321565359830856323e-01 -1.592916697263717651e-01 -5.749137327075004578e-02 2.206313014030456543e-01 -5.830198526382446289e-02 -2.956562340259552002e-01 2.335058003664016724e-01
1.653046458959579468e-01 1.026367768645286560e-02 1.187462136149406433e-01 1.928418129682540894e-01 1.043633520603179932e-01 -4.951279163360595703e-01 -6.398493051528930664e-02 1.680643409490585327e-01 -3.005753159523010254e-01 -1.326109375804662704e-02 2.694678902626037598e-01 1.549429297447204590e-01 1.873012930154800415e-01 -2.294968664646148682e-01 3.708592429757118225e-02 1.043714731931686401e-01 1.267708837985992432e-01 7.185373455286026001e-02 2.110847979784011841e-01 6.909300386905670166e-02 -1.599928736686706543e-01 -8.692548424005508423e-02 -2.275079339742660522e-01 5.394046753644943237e-02 3.111218661069869995e-02 4.679397493600845337e-02 -4.004115238785743713e-02 -6.112198904156684875e-02 3.598490059375762939e-01 -1.789322346448898315e-01 6.367884576320648193e-02 1.152768284082412720e-01
4.208787679672241211e-01 -3.682409599423408508e-02 5.724840238690376282e-02 -7.813063263893127441e-02 4.791432619094848633e-01 -4.462268948554992676e-02 8.216576278209686279e-02 -1.544168442487716675e-01 -6.481959670782089233e-02 -4.522746801376342773e-02 -7.150093466043472290e-02 1.174275651574134827e-01 1.599884629249572754e-01 -3.051049411296844482e-01 2.888136506080627441e-01 -8.837606757879257202e-02 7.506819069385528564e-02 -2.971221804618835449e-01 -1.132319495081901550e-01 -1.876951381564140320e-02 1.828035116195678711e-01 -6.867188215255737305e-02 -1.167612373828887939e-01 -3.227273747324943542e-02 1.379057168960571289e-01 -5.289456620812416077e-02 7.036763429641723633e-02 -9.569182246923446655e-02 1.117280572652816772e-01 -1.375375688076019287e-01 -8.596017211675643921e-02 2.833532691001892090e-01
1.173842996358871460e-01 2.394811511039733887e-01 -3.198496624827384949e-02 1.381533686071634293e-02 3.794811964035034180e-01 -2.165959328413009644e-01 2.602201700210571289e-01 2.084388434886932373e-01 -2.897261083126068115e-02 -3.447144851088523865e-02 -1.885554008185863495e-02 3.885523974895477295e-01 4.455985501408576965e-02 -2.763334102928638458e-02 2.661238610744476318e-01 -1.180162001401185989e-02 2.407678365707397461e-01 -2.432488799095153809e-01 2.394017577171325684e-01 1.320278197526931763e-01 2.707789838314056396e-01 1.024882346391677856e-01 -8.067063987255096436e-03 -2.791654169559478760e-01 -6.409180350601673126e-04 3.367937728762626648e-02 -1.204547658562660217e-01 -9.783761948347091675e-02 2.176120877265930176e-03 -9.983991086483001709e-02 -3.655210509896278381e-02 -9.097225219011306763e-02
-1.423302292823791504e-01 1.441465318202972412e-01 -1.133365407586097717e-01 3.737400099635124207e-02 2.247796654701232910e-01 -2.922377586364746094e-01 1.076442301273345947e-01 2.864288389682769775e-01 -1.414964627474546432e-02 8.527754992246627808e-02 9.763973951339721680e-02 1.908297389745712280e-01 -6.791549175977706909e-02 -2.072113901376724243e-01 2.359051257371902466e-01 -8.480232208967208862e-02 1.439347714185714722e-01 -4.089084565639495850e-01 -1.331910938024520874e-01 1.535424590110778809e-01 2.443581819534301758e-01 -4.868016764521598816e-02 -1.537665426731109619e-01 -2.125099152326583862e-01 -1.646103709936141968e-01 -3.303522169589996338e-01 -5.183548107743263245e-02 4.797746986150741577e-02 2.655274234712123871e-02 1.745822727680206299e-01 2.514601126313209534e-02 -1.348801255226135254e-01
1.644924432039260864e-01 -1.959673613309860229e-01 -2.080636322498321533e-01 1.683648079633712769e-01 1.579562723636627197e-01 -2.551201879978179932e-01 5.431999638676643372e-02 4.603323712944984436e-02 -4.250290989875793457e-01 1.860553324222564697e-01 2.072443068027496338e-01 7.392997294664382935e-02 5.477036908268928528e-02 4.073262214660644531e-02 2.009448707103729248e-01 2.643628045916557312e-02 -1.419128943234682083e-02 -4.414244592189788818e-01 1.186336576938629150e-01 1.041498109698295593e-01 2.642262876033782959e-01 1.073784530162811279e-01 -1.468143910169601440e-01 -9.978725016117095947e-02 9.280813485383987427e-02 7.221747934818267822e-02 -1.372077018022537231e-01 -7.296250760555267334e-02 -1.038967296481132507e-01 -6.323654204607009888e-02 2.270275056362152100e-01 1.456992030143737793e-01
4.707648232579231262e-02 5.165036022663116455e-02 -3.261755779385566711e-02 -2.867420315742492676e-01 1.352985650300979614e-01 -2.950227856636047363e-01 1.019174903631210327e-01 7.351192086935043335e-02 -3.867841362953186035e-01 -6.036871671676635742e-02 -4.907085746526718140e-02 2.556459307670593262e-01 6.768497079610824585e-02 -1.831000149250030518e-01 7.160869985818862915e-02 1.700900495052337646e-01 -2.675656042993068695e-02 5.527608469128608704e-02 -3.579664602875709534e-02 1.975277215242385864e-01 1.014422625303268433e-01 1.016382649540901184e-01 -1.025733351707458496e-01 -2.087019532918930054e-01 7.056808471679687500e-02 6.765276938676834106e-02 2.020986191928386688e-02 -1.768730878829956055e-01 5.015845894813537598e-01 -1.504258513450622559e-01 1.226912811398506165e-02 2.512727677822113037e-01
9.804353117942810059e-02 -1.811478659510612488e-02 -3.129401057958602905e-02 -3.036517091095447540e-02 -6.806438416242599487e-02 -2.416065633296966553e-01 2.897267043590545654e-02 1.548969931900501251e-02 -2.970825135707855225e-01 1.716832220554351807e-01 -1.435942053794860840e-01 3.740019202232360840e-01 -7.899642735719680786e-02 -2.226407825946807861e-01 1.521307080984115601e-01 2.204299271106719971e-01 2.162976861000061035e-01 -3.477936238050460815e-02 -7.911942899227142334e-02 -7.350691407918930054e-02 2.115426510572433472e-01 1.009742096066474915e-01 -7.843599468469619751e-02 -1.497613340616226196e-01 3.059243857860565186e-01 -3.858631476759910583e-02 -5.849615484476089478e-02 1.655220687389373779e-01 3.088027238845825195e-01 1.232640668749809265e-01 6.497021764516830444e-02 3.666653931140899658e-01
2.075267732143402100e-01 -1.299979537725448608e-01 7.645558565855026245e-02 -1.170299574732780457e-01 3.056934475898742676e-01 -6.057574748992919922e-01 5.589534714818000793e-02 1.145694628357887268e-01 -1.441321372985839844e-01 1.415966311469674110e-03 2.976457476615905762e-01 9.389821439981460571e-02 1.394687891006469727e-01 -1.411447674036026001e-01 1.591670513153076172e-01 -4.652576521039009094e-02 6.743502616882324219e-02 7.233117520809173584e-02 5.230410490185022354e-03 1.078590936958789825e-02 -5.116323381662368774e-02 -8.328124135732650757e-02 -3.923055231571197510e-01 -6.607057899236679077e-02 -1.677235960960388184e-01 2.586602978408336639e-02 -8.374086767435073853e-02 -8.859555423259735107e-02 -2.039131522178649902e-02 -5.380127951502799988e-02 -1.492159515619277954e-01 1.086713299155235291e-01
4.027897119522094727e-02 -2.672427892684936523e-01 -1.200571805238723755e-01 1.830034106969833374e-01 1.073362827301025391e-01 -4.631919562816619873e-01 7.092256098985671997e-02 2.481690607964992523e-03 -2.010069191455841064e-01 9.867800772190093994e-02 1.607309430837631226e-01 3.643988072872161865e-01 -9.064634144306182861e-02 -3.962906897068023682e-01 1.206704452633857727e-01 3.264815509319305420e-01 8.713322877883911133e-02 -5.229916796088218689e-02 -1.033752486109733582e-01 4.381677880883216858e-02 4.920563101768493652e-02 9.495782852172851562e-02 2.101821824908256531e-02 -2.135910987854003906e-01 -8.500253781676292419e-03 7.065920531749725342e-02 7.043604739010334015e-03 -8.022624254226684570e-02 1.633800268173217773e-01 -1.707659363746643066e-01 -8.768438361585140228e-03 6.969602406024932861e-02
8.868475258350372314e-02 -1.277003884315490723e-01 1.506626456975936890e-01 1.027502417564392090e-01 2.406761944293975830e-01 -3.320001661777496338e-01 5.692832171916961670e-02 5.203939601778984070e-02 -8.390900492668151855e-02 4.509775638580322266e-01 2.258809357881546021e-01 4.570335894823074341e-02 5.453464761376380920e-02 -1.033235564827919006e-01 1.761824637651443481e-01 5.749407038092613220e-02 -1.605014055967330933e-01 8.101204037666320801e-02 -1.692392081022262573e-01 -1.118699554353952408e-02 1.445208489894866943e-01 -1.465566903352737427e-01 -1.650535762310028076e-01 -3.160561323165893555e-01 -1.576745137572288513e-02 1.003783289343118668e-02 2.054977566003799438e-01 -2.644966542720794678e-01 2.305475324392318726e-01 -5.224080756306648254e-03 -1.802478730678558350e-01 1.677756011486053467e-01
-1.440058946609497070e-01 2.825171351432800293e-01 2.468590289354324341e-01 5.798760429024696350e-02 1.179423928260803223e-01 -2.534585297107696533e-01 -4.539365693926811218e-02 7.029267400503158569e-02 -4.375448822975158691e-01 2.434553951025009155e-01 -1.916810311377048492e-02 6.945180892944335938e-02 3.825711458921432495e-02 -2.851812914013862610e-02 2.375372126698493958e-02 3.347892314195632935e-02 -1.306897699832916260e-01 -3.663074970245361328e-01 -6.824683398008346558e-02 4.442282393574714661e-02 2.230333164334297180e-03 2.456537261605262756e-02 1.168550699949264526e-01 -8.688195794820785522e-02 2.836318016052246094e-01 7.415467500686645508e-02 1.521977037191390991e-01 -2.296093702316284180e-01 3.262870013713836670e-01 -8.803083747625350952e-02 1.670277416706085205e-01 8.047803491353988647e-02
-1.639914661645889282e-01 1.917479336261749268e-01 -7.011450082063674927e-02 8.773448318243026733e-02 2.423260807991027832e-01 -1.293192058801651001e-01 3.013521619141101837e-02 2.340385317802429199e-01 -3.833194673061370850e-01 2.405520975589752197e-01 -7.540246937423944473e-03 -4.842883348464965820e-02 -1.669580340385437012e-01 -1.652876287698745728e-01 1.212842483073472977e-02 5.445784702897071838e-02 1.327866613864898682e-01 -2.609555125236511230e-01 2.162301689386367798e-01 3.991100937128067017e-02 1.330237537622451782e-01 -4.331724047660827637e-01 1.359070837497711182e-01 -2.770076692104339600e-01 1.786352545022964478e-01 -1.102510318160057068e-01 -1.481865346431732178e-02 5.045396834611892700e-02 1.643205434083938599e-01 -6.108037382364273071e-02 2.113107219338417053e-02 1.202661991119384766e-01
5.271802842617034912e-02 -2.815932333469390869e-01 4.165777936577796936e-03 3.265134990215301514e-01 2.242729961872100830e-01 -2.766284048557281494e-01 -1.193879619240760803e-01 5.353579670190811157e-02 -2.061446942389011383e-02 3.853823840618133545e-01 -1.140343677252531052e-02 1.736539155244827271e-01 2.828346788883209229e-01 -2.072844952344894409e-01 2.211905866861343384e-01 2.504317276179790497e-02 2.901837974786758423e-02 -1.473852992057800293e-01 8.937411755323410034e-02 -2.252942174673080444e-01 1.210315972566604614e-01 -1.378269642591476440e-01 5.193096771836280823e-02 -2.664520442485809326e-01 5.940708797425031662e-03 -5.875752493739128113e-02 3.420274704694747925e-03 8.801301009953022003e-03 1.863179057836532593e-01 -1.153856888413429260e-01 -1.546334661543369293e-02 2.740789055824279785e-01
-8.211121894419193268e-03 2.967490851879119873e-01 -2.297783941030502319e-01 4.686404019594192505e-02 2.122811079025268555e-01 -3.391618430614471436e-01 -8.153281360864639282e-02 -1.390120200812816620e-02 -2.383002936840057373e-01 2.070852071046829224e-01 8.283925242722034454e-03 3.505833745002746582e-01 1.668113283812999725e-02 -1.400762051343917847e-01 -1.656962484121322632e-01 -5.018306430429220200e-03 -7.806257903575897217e-02 -1.750652045011520386e-01 -3.030386865139007568e-01 2.194933146238327026e-01 1.820417493581771851e-01 4.853264614939689636e-02 2.474386245012283325e-02 2.958624958992004395e-01 1.028639897704124451e-01 -2.254796773195266724e-01 -1.984398066997528076e-01 3.623126447200775146e-02 1.078887730836868286e-01 -7.141632959246635437e-04 -7.025342434644699097e-02 -2.885179780423641205e-02
1.751640439033508301e-02 -1.065112650394439697e-02 -1.055733487010002136e-01 -8.267793804407119751e-02 6.019564718008041382e-02 -9.784173965454101562e-02 -3.987153992056846619e-03 1.292483657598495483e-01 -2.292469441890716553e-01 1.662555634975433350e-01 1.649156361818313599e-01 2.131452262401580811e-01 -1.006279736757278442e-01 -3.428054451942443848e-01 2.402943223714828491e-01 -4.077154994010925293e-01 -2.586936652660369873e-01 -2.181135565042495728e-01 -1.032488234341144562e-02 1.757521927356719971e-01 -2.080193907022476196e-01 1.725031882524490356e-01 -2.335941195487976074e-01 -9.498187154531478882e-02 -1.543388515710830688e-01 6.174373626708984375e-02 -2.289426624774932861e-01 -6.326003372669219971e-02 2.379100769758224487e-01 8.517031371593475342e-02 1.235456243157386780e-01 4.434080794453620911e-02
-1.376456022262573242e-01 1.883294284343719482e-01 -1.635388284921646118e-01 -8.716677129268646240e-02 4.554448649287223816e-02 -1.168250516057014465e-01 -1.610044389963150024e-01 -1.431491523981094360e-01 -2.549771368503570557e-01 4.704373702406883240e-02 4.443584941327571869e-03 3.560770153999328613e-01 -1.266904920339584351e-01 -3.214170038700103760e-01 2.990484610199928284e-02 -9.358776360750198364e-02 3.642589785158634186e-03 -4.390164613723754883e-01 -1.090866234153509140e-02 2.381485886871814728e-03 -5.433851480484008789e-02 1.572235524654388428e-01 -1.448486298322677612e-01 -2.707914412021636963e-01 5.544654279947280884e-02 -2.549750804901123047e-01 7.978801429271697998e-02 -9.031177312135696411e-02 2.374919950962066650e-01 -5.228330567479133606e-02 -2.511570155620574951e-01 -7.985923439264297485e-02
2.188405096530914307e-01 1.622003763914108276e-01 -7.166643440723419189e-02 -2.787468023598194122e-02 2.441051304340362549e-01 -2.706200182437896729e-01 2.888934612274169922e-01 1.124783381819725037e-01 -2.346784323453903198e-01 3.080388903617858887e-01 1.795540899038314819e-01 3.513970971107482910e-01 7.583376765251159668e-02 7.489639334380626678e-03 1.850482076406478882e-01 4.682063590735197067e-03 -2.117984741926193237e-02 -1.364548802375793457e-01 -2.625187113881111145e-02 4.635949432849884033e-02 1.006686612963676453e-01 -2.791977114975452423e-02 2.970619313418865204e-02 -6.581798940896987915e-02 2.417057305574417114e-01 -1.144273132085800171e-01 -2.035364210605621338e-01 -9.182371944189071655e-02 -2.606639266014099121e-01 -4.557858221232891083e-03 3.431565761566162109e-01 -8.295974694192409515e-03
-2.149314135313034058e-01 1.651223152875900269e-01 -2.198628932237625122e-01 7.185863703489303589e-02 6.002798303961753845e-02 -3.739987686276435852e-02 4.486582800745964050e-02 7.002612948417663574e-02 -3.034583330154418945e-01 1.938624680042266846e-01 3.677782416343688965e-02 2.941838204860687256e-01 8.719240128993988037e-02 -1.766171157360076904e-01 2.769787907600402832e-01 -6.882745027542114258e-02 -1.801971942186355591e-01 -1.175106763839721680e-01 2.553595006465911865e-01 2.023887932300567627e-01 2.128179669380187988e-01 1.625845283269882202e-01 1.580321192741394043e-01 2.048445679247379303e-02 3.090833686292171478e-02 -6.540799140930175781e-02 2.444711774587631226e-01 -1.931224912405014038e-01 2.483541220426559448e-01 -1.049954369664192200e-01 -2.057181596755981445e-01 2.375118434429168701e-01
5.036701634526252747e-02 1.578004509210586548e-01 1.946619451045989990e-01 2.334546297788619995e-01 5.496465042233467102e-02 -4.658041298389434814e-01 -1.235003862529993057e-02 3.382599353790283203e-02 -5.976791307330131531e-02 2.317953258752822876e-01 -2.326354011893272400e-02 1.361943874508142471e-02 6.590677890926599503e-03 -1.098130345344543457e-01 1.791360229253768921e-01 -2.304458916187286377e-01 -1.346941292285919189e-01 -8.891134709119796753e-02 -2.642360031604766846e-01 5.669241026043891907e-02 -1.309017883613705635e-03 -2.190252691507339478e-01 -1.017974317073822021e-01 8.000975847244262695e-02 -3.103579878807067871e-01 1.516439020633697510e-01 -1.779785603284835815e-01 -1.120129227638244629e-01 1.037539169192314148e-02 2.867514966055750847e-03 6.602141261100769043e-02 4.143849015235900879e-01
-1.322969608008861542e-02 1.809175126254558563e-02 2.078068554401397705e-01 1.289602965116500854e-01 -4.608438350260257721e-03 -4.356191754341125488e-01 6.177201401442289352e-03 -6.032143905758857727e-02 -4.646365940570831299e-01 6.596515327692031860e-02 1.227127462625503540e-01 3.036825060844421387e-01 9.970050305128097534e-03 -1.762487739324569702e-01 5.402066558599472046e-02 3.036723732948303223e-01 5.345495417714118958e-02 3.610098361968994141e-02 1.138691753149032593e-01 -1.026595570147037506e-02 1.350045949220657349e-01 9.851236827671527863e-03 -2.053595930337905884e-01 -2.200498878955841064e-01 2.993537113070487976e-03 1.329649537801742554e-01 4.092984646558761597e-02 1.380703877657651901e-02 2.325995415449142456e-01 -5.592579953372478485e-03 8.080989122390747070e-02 2.933160364627838135e-01
1.625079289078712463e-02 2.051549255847930908e-01 -1.179603859782218933e-01 -1.386284679174423218e-01 3.537037670612335205e-01 -3.199923038482666016e-01 -1.129796206951141357e-01 5.041321739554405212e-02 -1.762410849332809448e-01 1.972123607993125916e-02 1.480633765459060669e-01 -8.478359878063201904e-02 -4.922809451818466187e-02 6.982844322919845581e-02 1.209160089492797852e-01 1.276019867509603500e-02 1.654600054025650024e-01 -2.123053967952728271e-01 -1.287210434675216675e-01 5.264969170093536377e-02 1.279479563236236572e-01 -8.014511317014694214e-02 -2.273674160242080688e-01 -6.184248253703117371e-02 -2.227481454610824585e-01 -3.688868284225463867e-01 2.567671763245016336e-04 -1.138540059328079224e-01 1.428201347589492798e-01 -1.476540863513946533e-01 -1.567322164773941040e-01 4.043963253498077393e-01
5.523891374468803406e-02 -1.619573533535003662e-01 3.960505127906799316e-02 1.625568419694900513e-01 -3.132895007729530334e-02 -4.148820936679840088e-01 -1.037942245602607727e-01 -2.419852465391159058e-02 -2.983441948890686035e-01 4.000138491392135620e-02 1.860739886760711670e-01 4.603351056575775146e-01 1.092365756630897522e-01 -1.283650994300842285e-01 8.154845237731933594e-02 1.136397719383239746e-01 1.826203465461730957e-01 4.471089690923690796e-02 -1.165550649166107178e-01 2.309989035129547119e-01 1.410007625818252563e-01 1.623440980911254883e-01 -2.142401635646820068e-01 -1.918538063764572144e-01 -2.887289971113204956e-02 2.975110150873661041e-02 -6.475187838077545166e-02 8.911547809839248657e-02 2.575367987155914307e-01 4.550712555646896362e-02 -9.737746417522430420e-02 2.239913940429687500e-01
6.011311337351799011e-02 4.079447388648986816e-01 -7.623133808374404907e-02 1.554538160562515259e-01 3.141247928142547607e-01 -2.302578836679458618e-01 -6.808011792600154877e-03 1.308418214321136475e-01 -3.159539997577667236e-01 1.143332123756408691e-01 7.948084920644760132e-02 -2.101188600063323975e-01 -2.240836247801780701e-02 7.964415103197097778e-02 2.354701757431030273e-01 -8.346526324748992920e-02 -1.335826516151428223e-02 -6.401941925287246704e-02 -2.706935256719589233e-02 -2.850380167365074158e-02 4.862644523382186890e-02 -3.240202367305755615e-01 -2.739169001579284668e-01 1.293683946132659912e-01 1.806924194097518921e-01 6.107525527477264404e-02 5.379191786050796509e-02 1.374810487031936646e-01 9.205032140016555786e-02 -2.523103654384613037e-01 -1.729608476161956787e-01 1.825956106185913086e-01
1.625752896070480347e-01 1.161046624183654785e-01 2.399139553308486938e-01 9.110374003648757935e-02 3.164489567279815674e-02 -2.173659652471542358e-01 2.974547743797302246e-01 8.531238138675689697e-02 -6.428209692239761353e-02 3.722727000713348389e-01 3.834253847599029541e-01 1.266482472419738770e-01 -1.096798852086067200e-01 -7.293053902685642242e-03 9.375388175249099731e-02 -2.632562816143035889e-01 3.049020282924175262e-02 -2.864117026329040527e-01 9.308774769306182861e-02 6.467147916555404663e-02 -1.667157188057899475e-02 -6.335563212633132935e-02 -3.072435967624187469e-02 8.826918900012969971e-02 -1.586797535419464111e-01 2.648725174367427826e-03 -6.103812903165817261e-02 1.484577655792236328e-01 2.483158558607101440e-01 -3.227610588073730469e-01 -1.689881235361099243e-01 9.626253508031368256e-03
-2.200439721345901489e-01 1.550862044095993042e-01 -1.913882493972778320e-01 -1.551024913787841797e-01 6.049785017967224121e-02 -2.929733395576477051e-01 -2.621127367019653320e-01 1.987000927329063416e-02 -1.274676322937011719e-01 3.042432963848114014e-01 1.782779246568679810e-01 3.043769598007202148e-01 5.081020644865930080e-04 -4.435852542519569397e-02 2.791141904890537262e-02 1.100130658596754074e-02 -2.275938689708709717e-01 -3.869139254093170166e-01 1.121152788400650024e-01 5.429755523800849915e-02 -1.672999933362007141e-03 -1.468478739261627197e-01 -8.636231720447540283e-02 7.295599579811096191e-02 1.777210645377635956e-02 1.586509346961975098e-01 -1.307006776332855225e-01 2.106936573982238770e-01 -7.810194045305252075e-02 -4.729695245623588562e-02 -7.965708523988723755e-02 3.451564311981201172e-01
2.447663396596908569e-01 2.909261882305145264e-01 1.314741224050521851e-01 1.326906867325305939e-02 -4.961493983864784241e-02 -4.533501565456390381e-01 2.119615972042083740e-01 7.747332006692886353e-02 3.890653327107429504e-02 2.943879663944244385e-01 1.163095980882644653e-01 -4.096202179789543152e-02 -6.112266331911087036e-02 -5.509886424988508224e-03 -6.203590333461761475e-02 -1.421564668416976929e-01 -7.670428603887557983e-02 -3.728066384792327881e-01 1.088345646858215332e-01 2.163100242614746094e-01 2.581301927566528320e-01 1.539148539304733276e-01 -2.363202907145023346e-02 -2.303856015205383301e-01 4.637437686324119568e-02 -2.924172580242156982e-02 -1.786379516124725342e-01 3.156880289316177368e-02 2.434677481651306152e-01 -1.811152696609497070e-02 6.976956874132156372e-02 4.312993492931127548e-03
-9.700252860784530640e-02 2.222406864166259766e-01 6.630381941795349121e-02 2.586889564990997314e-01 7.954189926385879517e-02 -3.414004445075988770e-01 -1.516722887754440308e-01 7.579885423183441162e-03 -4.038443416357040405e-02 3.571921885013580322e-01 -4.542535170912742615e-02 1.384721547365188599e-01 -1.122421473264694214e-01 1.387817263603210449e-01 2.167988419532775879e-01 2.780546061694622040e-02 5.350361019372940063e-02 -2.640321254730224609e-01 2.120925337076187134e-01 1.923629790544509888e-01 -1.948898732662200928e-01 -7.245176471769809723e-03 -8.686029911041259766e-02 -1.584366112947463989e-01 2.750999331474304199e-01 -1.307541877031326294e-01 1.671357601881027222e-01 -1.835710406303405762e-01 2.288689315319061279e-01 -2.131788432598114014e-01 -3.125202283263206482e-02 -1.240793690085411072e-01
2.774335443973541260e-02 1.254888623952865601e-01 -2.030657231807708740e-02 -1.629263311624526978e-01 -1.071743071079254150e-01 -4.044166207313537598e-01 2.186536639928817749e-01 -1.319374740123748779e-01 -2.673057913780212402e-01 2.539323270320892334e-01 1.111880093812942505e-01 -5.431043729186058044e-02 -1.059343293309211731e-01 -1.137838959693908691e-01 1.443624347448348999e-01 -1.548734158277511597e-01 -2.677099704742431641e-01 -2.121057510375976562e-01 -1.829169243574142456e-01 2.227299101650714874e-02 -7.849390059709548950e-02 -3.643916845321655273e-01 3.862614044919610023e-03 1.422672122716903687e-01 -2.025865763425827026e-01 1.519825160503387451e-01 -7.260316610336303711e-02 8.480840921401977539e-02 3.203360140323638916e-01 3.688598424196243286e-02 -4.910926148295402527e-02 5.680830404162406921e-02
1.971757858991622925e-01 7.203788310289382935e-02 1.573055535554885864e-01 1.737680435180664062e-01 1.915975101292133331e-02 1.951953279785811901e-03 1.697271317243576050e-02 1.450249105691909790e-01 -6.488524377346038818e-02 1.977612674236297607e-01 -8.394573628902435303e-02 4.523550719022750854e-02 -9.128639474511146545e-03 -1.291550248861312866e-01 2.614196836948394775e-01 -2.972856163978576660e-01 7.358078379184007645e-03 -4.250644743442535400e-01 -4.392135422676801682e-03 -7.974425703287124634e-02 -3.122949413955211639e-02 -1.448723375797271729e-01 -3.474372923374176025e-01 2.547804452478885651e-02 1.672160327434539795e-01 -1.116180941462516785e-01 1.833599656820297241e-01 -1.755844354629516602e-01 4.243960380554199219e-01 -1.791848689317703247e-01 7.575094699859619141e-02 1.179810706526041031e-02
8.962693065404891968e-02 -2.097152918577194214e-02 -1.520016491413116455e-01 -7.761982083320617676e-02 8.900738507509231567e-02 -3.705883622169494629e-01 8.421934396028518677e-02 3.902439773082733154e-01 1.477769464254379272e-01 2.858614623546600342e-01 9.464989602565765381e-02 3.550321459770202637e-01 1.670087426900863647e-01 -3.587369248270988464e-02 1.511287968605756760e-02 -3.075237013399600983e-02 1.173116117715835571e-01 -2.536449730396270752e-01 -5.884181708097457886e-02 -7.517345715314149857e-03 4.636058583855628967e-02 -2.432503700256347656e-01 3.048273921012878418e-01 -9.591767936944961548e-02 1.143437623977661133e-01 6.008966639637947083e-02 9.899389743804931641e-02 7.701384276151657104e-02 2.370327413082122803e-01 -1.335963308811187744e-01 -1.871838867664337158e-01 4.795029759407043457e-02
1.044625565409660339e-01 1.932739764451980591e-01 -2.147149667143821716e-02 1.217499300837516785e-01 2.061703652143478394e-01 -8.546023070812225342e-02 2.638149857521057129e-01 -1.837084591388702393e-01 -1.343797445297241211e-01 2.723302841186523438e-01 1.745676100254058838e-01 4.045204520225524902e-01 1.296880543231964111e-01 -8.989870548248291016e-02 1.252120137214660645e-01 -1.112883538007736206e-01 1.858072578907012939e-01 -2.350771576166152954e-01 -1.046332567930221558e-01 -5.381682142615318298e-02 6.284059584140777588e-02 3.270714730024337769e-02 -1.204534098505973816e-01 -2.775652706623077393e-01 -2.557673491537570953e-02 -3.595789074897766113e-01 -1.168390586972236633e-01 8.277165889739990234e-02 3.935343399643898010e-02 8.908377587795257568e-02 2.878149151802062988e-01 -3.193233907222747803e-02
1.850794441998004913e-02 2.893809974193572998e-01 -9.038053452968597412e-03 -2.160315811634063721e-01 -1.251617446541786194e-02 -2.695387303829193115e-01 2.619478702545166016e-01 -1.276411265134811401e-01 -2.080620974302291870e-01 3.087958991527557373e-01 -1.224453374743461609e-02 1.601127833127975464e-01 1.952819991856813431e-03 1.884797960519790649e-01 9.043572843074798584e-02 2.731464505195617676e-01 -9.668616950511932373e-02 -1.719307005405426025e-01 -3.355629369616508484e-02 2.470751404762268066e-01 2.260456532239913940e-01 -2.139569371938705444e-01 -1.561390459537506104e-01 -7.544875144958496094e-02 -7.451000064611434937e-02 -3.723159730434417725e-01 -5.301917344331741333e-02 -1.306527201086282730e-02 -1.884062588214874268e-02 1.916544437408447266e-01 -1.908868551254272461e-02 1.267724782228469849e-01
1.194708645343780518e-01 2.209952920675277710e-01 -3.708983063697814941e-01 1.824474632740020752e-01 1.491993963718414307e-01 -2.556741237640380859e-01 4.749428853392601013e-02 -8.821693807840347290e-02 -2.052251696586608887e-01 2.979893684387207031e-01 5.255433171987533569e-02 4.286944270133972168e-01 1.229030042886734009e-01 -9.565265476703643799e-02 -1.146505326032638550e-01 5.363668873906135559e-02 -1.762883067131042480e-01 -1.024017948657274246e-02 -2.352717369794845581e-01 9.658513963222503662e-02 1.381592899560928345e-01 -5.615796893835067749e-02 -7.786393165588378906e-02 1.215302497148513794e-01 -1.189982742071151733e-01 -1.762082874774932861e-01 -2.788872420787811279e-01 -1.869876980781555176e-01 8.214174211025238037e-02 6.661155074834823608e-02 5.056723579764366150e-02 1.878511975519359112e-03
-1.965644769370555878e-02 1.027619615197181702e-01 -4.442492127418518066e-02 2.509331107139587402e-01 9.578571468591690063e-02 -1.169389262795448303e-01 2.077254503965377808e-01 -7.720588892698287964e-02 -2.898531220853328705e-02 3.731027245521545410e-01 -8.304497599601745605e-02 1.082877144217491150e-01 1.855975687503814697e-01 -2.461441755294799805e-01 1.934340149164199829e-01 -8.937178552150726318e-02 -2.788968980312347412e-01 -1.654184460639953613e-01 -7.971554994583129883e-02 -3.948361799120903015e-02 8.096008002758026123e-02 -2.223141044378280640e-01 -8.511024713516235352e-02 -1.812592148780822754e-01 1.071632653474807739e-01 -1.102867797017097473e-01 -5.930358543992042542e-02 -3.325719833374023438e-01 2.426380515098571777e-01 -5.366650409996509552e-03 -5.346623435616493225e-02 3.799745142459869385e-01
6.833682209253311157e-02 -3.148348629474639893e-02 -1.389283090829849243e-01 2.545442804694175720e-02 3.546677827835083008e-01 -2.389412373304367065e-01 1.121606901288032532e-01 -8.695379644632339478e-02 -2.695355415344238281e-01 2.011918574571609497e-01 7.280011475086212158e-02 2.277874350547790527e-01 2.418874017894268036e-02 -1.984232962131500244e-01 2.318267226219177246e-01 2.296656928956508636e-02 3.108295239508152008e-02 -2.864166796207427979e-01 -1.315704137086868286e-01 5.610943958163261414e-02 1.079602167010307312e-01 -2.011230960488319397e-02 1.827810704708099365e-02 1.482149958610534668e-01 -2.192462086677551270e-01 -3.857649266719818115e-01 1.654346287250518799e-01 -2.448938190937042236e-01 -5.622591450810432434e-02 1.421415805816650391e-01 -7.297342270612716675e-02 -2.368269264698028564e-01
9.634568542242050171e-02 2.622888684272766113e-01 -7.602888345718383789e-02 1.452903151512145996e-01 2.766528725624084473e-01 -1.475162059068679810e-01 3.548316359519958496e-01 6.099862977862358093e-02 -1.484910547733306885e-01 3.554427027702331543e-01 2.326162159442901611e-02 3.217396140098571777e-01 7.904662191867828369e-02 3.181137889623641968e-02 1.269732564687728882e-01 1.374508291482925415e-01 1.907585412263870239e-01 -1.742022037506103516e-01 -8.871625363826751709e-02 1.153130531311035156e-01 9.554082155227661133e-02 9.240871667861938477e-02 -1.179741770029067993e-01 -2.034769058227539062e-01 5.867253243923187256e-02 -1.895999163389205933e-01 -2.209877073764801025e-01 2.085847407579421997e-01 2.607447840273380280e-02 -5.637991428375244141e-02 2.732007205486297607e-01 -3.555793687701225281e-02
1.526797749102115631e-02 1.621378809213638306e-01 -3.699482977390289307e-02 -1.111397892236709595e-02 1.361914277076721191e-01 -2.993888556957244873e-01 3.685750812292098999e-02 5.614580586552619934e-02 -3.262802958488464355e-01 -1.921487413346767426e-02 -1.419721450656652451e-02 9.138460457324981689e-02 2.409847266972064972e-02 -4.289739131927490234e-01 -1.045716740190982819e-02 -2.104951739311218262e-01 -5.731341615319252014e-02 -3.588643372058868408e-01 2.778066322207450867e-02 -5.330280214548110962e-02 -1.332444101572036743e-01 -1.529658436775207520e-01 -1.619325131177902222e-01 -1.698644906282424927e-01 2.273489385843276978e-01 -2.203522622585296631e-01 2.525226473808288574e-01 -2.339879870414733887e-01 -5.529996007680892944e-02 -9.569892287254333496e-02 -1.997934430837631226e-01 1.099596843123435974e-01
1.306288242340087891e-01 -2.395933419466018677e-01 7.874105125665664673e-02 3.226740062236785889e-01 2.484741210937500000e-01 -3.406501710414886475e-01 -6.297801434993743896e-02 7.119937241077423096e-02 -7.610728591680526733e-02 3.506340086460113525e-01 1.933964043855667114e-01 1.396960467100143433e-01 3.168342635035514832e-02 -1.670265644788742065e-01 1.949164122343063354e-01 -2.442487925291061401e-01 -1.498121470212936401e-01 6.609986722469329834e-02 -2.553738951683044434e-01 3.644921258091926575e-02 1.516378521919250488e-01 -1.276432722806930542e-01 -5.625138059258460999e-02 -1.732054799795150757e-01 -5.167948454618453979e-02 7.997498847544193268e-03 -4.083561524748802185e-02 -2.160465121269226074e-01 5.833302438259124756e-02 8.375557512044906616e-02 -1.747146695852279663e-01 2.415779531002044678e-01
2.680489793419837952e-02 1.441645324230194092e-01 -2.630500793457031250e-01 1.086666807532310486e-01 1.307277679443359375e-01 -3.168598711490631104e-01 4.333914443850517273e-02 -1.357407029718160629e-02 -1.235933378338813782e-01 3.012548387050628662e-01 -9.944596886634826660e-02 2.388678789138793945e-01 1.413245350122451782e-01 -1.734587401151657104e-01 1.830574423074722290e-01 2.013980224728584290e-02 -1.423912197351455688e-01 -1.217332258820533752e-01 -1.976253241300582886e-01 2.123501598834991455e-01 1.554764360189437866e-01 -8.649336546659469604e-02 -9.508971869945526123e-02 3.217362463474273682e-01 7.886900007724761963e-02 -3.172808289527893066e-01 -2.312922179698944092e-01 1.041485071182250977e-01 1.886098384857177734e-01 2.786413952708244324e-02 9.447296708822250366e-02 -2.025581300258636475e-01
6.072144955396652222e-02 3.896437883377075195e-01 -2.221987098455429077e-01 -6.445683538913726807e-02 1.394102908670902252e-02 -6.897457689046859741e-02 -2.875522077083587646e-01 -6.774345878511667252e-03 -1.407653540372848511e-01 -5.967873334884643555e-02 9.270642697811126709e-02 3.710538148880004883e-01 -1.656831204891204834e-01 -1.442949324846267700e-01 7.575169950723648071e-02 -3.393648266792297363e-01 1.076635420322418213e-01 -2.142526656389236450e-01 -1.552481353282928467e-01 9.316373616456985474e-02 -1.850540041923522949e-01 -1.070778891444206238e-01 -1.618673950433731079e-01 -9.261506050825119019e-02 2.188976854085922241e-01 -1.400028616189956665e-01 8.724097162485122681e-02 -1.299608647823333740e-01 2.468079924583435059e-01 -2.653525583446025848e-02 -6.138479337096214294e-02 1.904685348272323608e-01
-1.651701778173446655e-01 2.953513562679290771e-01 -1.434193998575210571e-01 2.447626292705535889e-01 1.891961544752120972e-01 -7.608401775360107422e-02 4.020177125930786133e-01 1.593048684298992157e-02 -1.891402453184127808e-01 2.734157443046569824e-01 1.223874762654304504e-01 2.827073335647583008e-01 -1.593658775091171265e-01 -8.594378083944320679e-02 1.210876926779747009e-01 7.180780172348022461e-02 4.837034642696380615e-02 -1.557613015174865723e-01 -1.624898798763751984e-02 1.349448412656784058e-01 8.596236258745193481e-02 2.394819259643554688e-01 -6.581503152847290039e-02 -3.321625292301177979e-01 -1.059146225452423096e-01 -1.647068709135055542e-01 -5.873167887330055237e-02 1.219491437077522278e-01 8.480860292911529541e-02 1.796633377671241760e-02 2.341647595167160034e-01 4.690574482083320618e-03
5.983772221952676773e-03 1.599985063076019287e-01 -1.169392280280590057e-02 -1.102337837219238281e-01 6.506620347499847412e-02 -2.984568178653717041e-01 -1.270283162593841553e-01 1.203738525509834290e-01 -3.325179219245910645e-01 2.729568481445312500e-01 3.042774200439453125e-01 -1.679921709001064301e-02 -1.884771510958671570e-02 -1.852561831474304199e-01 1.328791379928588867e-01 -2.691209316253662109e-01 -1.218970790505409241e-01 -2.092671245336532593e-01 3.260451182723045349e-02 -1.857256442308425903e-01 -1.485294997692108154e-01 -8.825652301311492920e-02 7.387615740299224854e-02 1.484668105840682983e-01 1.297585368156433105e-01 4.159979149699211121e-02 1.435548216104507446e-01 2.330531179904937744e-01 3.001826703548431396e-01 -1.082224920392036438e-01 1.570259183645248413e-01 2.528125047683715820e-01
1.935963332653045654e-01 1.002324074506759644e-01 1.577746421098709106e-01 1.239223033189773560e-01 -4.708357155323028564e-02 -1.234594732522964478e-01 1.514303833246231079e-01 1.492550075054168701e-01 -1.156102418899536133e-01 1.403582245111465454e-01 2.388895452022552490e-01 4.718019440770149231e-02 2.050441130995750427e-02 -1.731678098440170288e-01 2.755658030509948730e-01 -2.025523036718368530e-01 -1.781232655048370361e-01 -5.461771488189697266e-01 8.569701015949249268e-02 1.238004714250564575e-01 2.825523167848587036e-02 -1.278582066297531128e-01 -2.877301722764968872e-02 4.388451203703880310e-02 -1.158968079835176468e-02 9.075026214122772217e-02 -3.004112243652343750e-01 1.842185705900192261e-01 1.726620346307754517e-01 -1.899030208587646484e-01 1.181623935699462891e-01 1.575644165277481079e-01
9.054636210203170776e-02 -1.209139153361320496e-01 1.512478198856115341e-02 2.909480631351470947e-01 1.467128992080688477e-01 -1.744301170110702515e-01 7.331184297800064087e-02 1.579290628433227539e-01 -2.637941539287567139e-01 3.428880572319030762e-01 2.824133336544036865e-01 7.553546130657196045e-02 2.338527888059616089e-01 -6.566312164068222046e-02 2.281524986028671265e-01 8.429152518510818481e-02 1.441735774278640747e-01 -2.841335833072662354e-01 8.758357912302017212e-02 -2.561822347342967987e-02 1.295726299285888672e-01 -2.221163362264633179e-01 -3.289296524599194527e-03 -1.563047617673873901e-01 5.172647908329963684e-02 -8.420068770647048950e-03 -1.225287094712257385e-01 -8.671544492244720459e-02 -1.524652242660522461e-01 -2.034691274166107178e-01 3.168777525424957275e-01 1.688399761915206909e-01
2.069014906883239746e-01 1.389318555593490601e-01 -8.770918473601341248e-03 4.124208167195320129e-02 2.196891605854034424e-01 -3.286245465278625488e-01 -1.833053380250930786e-01 1.441293507814407349e-01 -3.037827908992767334e-01 1.360807269811630249e-01 4.711016267538070679e-02 2.065733969211578369e-01 -5.260676518082618713e-02 -2.285260707139968872e-01 1.923674046993255615e-01 -3.711174800992012024e-02 -3.694433346390724182e-02 2.946057915687561035e-01 2.593070268630981445e-01 -7.038301974534988403e-02 -7.506731897592544556e-02 4.392036795616149902e-02 -2.619438469409942627e-01 -7.702016085386276245e-02 -3.510395810008049011e-02 -1.078171283006668091e-01 2.530612982809543610e-02 -5.531371757388114929e-02 4.199792742729187012e-01 -1.552861332893371582e-01 4.411296546459197998e-02 1.222735792398452759e-01
1.963799595832824707e-01 2.095984220504760742e-01 -2.086039334535598755e-01 3.191624879837036133e-01 5.145831778645515442e-02 -2.107913419604301453e-02 1.525144129991531372e-01 -1.730807358399033546e-03 -2.085936218500137329e-01 3.034794032573699951e-01 1.643019914627075195e-01 8.392191678285598755e-02 9.742754697799682617e-02 4.274239018559455872e-02 1.917768269777297974e-01 -2.074913680553436279e-01 3.102623820304870605e-01 -1.254257261753082275e-01 1.559258252382278442e-01 -2.124067768454551697e-02 2.879977822303771973e-01 -7.919508963823318481e-02 -9.602697193622589111e-02 1.468863189220428467e-01 9.510882943868637085e-02 -2.067255675792694092e-01 -9.221487492322921753e-02 -6.304579228162765503e-02 -1.140650175511837006e-02 1.030389964580535889e-01 2.890088558197021484e-01 2.639422714710235596e-01
1.414874009788036346e-02 2.090505212545394897e-01 -2.483047842979431152e-01 -6.840600818395614624e-02 2.150128930807113647e-01 -1.763792335987091064e-01 1.925859004259109497e-01 2.980249188840389252e-02 -2.899726927280426025e-01 2.191920578479766846e-01 8.136866241693496704e-02 8.159153163433074951e-02 -3.408338874578475952e-02 -2.232045531272888184e-01 3.389897570013999939e-02 -1.323610097169876099e-01 -3.118130266666412354e-01 -2.061884477734565735e-02 5.919368471950292587e-03 -1.349575445055961609e-02 1.704846322536468506e-01 -4.044291377067565918e-01 -1.038374155759811401e-01 -2.299891971051692963e-02 6.496424227952957153e-02 -5.702060461044311523e-02 -3.484564721584320068e-01 1.146616414189338684e-01 1.953704059123992920e-01 2.232421934604644775e-01 -3.770611435174942017e-02 -1.615838855504989624e-01
7.234853506088256836e-02 9.711491875350475311e-04 1.564777046442031860e-01 -1.555948555469512939e-01 -1.044632047414779663e-01 -1.088973954319953918e-01 3.250153958797454834e-01 -3.475445881485939026e-02 -1.881375759840011597e-01 2.358345091342926025e-01 2.334937751293182373e-01 1.441035419702529907e-01 -6.875148415565490723e-02 -3.781327903270721436e-01 1.738184392452239990e-01 -3.218585550785064697e-01 -2.203634232282638550e-01 -2.961678504943847656e-01 -4.937906935811042786e-02 6.577686965465545654e-02 4.786388203501701355e-02 -2.863423898816108704e-03 -1.314065009355545044e-01 1.735247969627380371e-01 -1.902452260255813599e-01 -5.911605805158615112e-02 -4.135823249816894531e-02 8.965662121772766113e-02 2.977655529975891113e-01 2.183155901730060577e-02 -1.493097841739654541e-01 1.226814612746238708e-01
6.464567035436630249e-02 -7.277885824441909790e-02 -1.407398879528045654e-01 -1.122051402926445007e-01 5.499289929866790771e-02 -1.911172866821289062e-01 2.140385359525680542e-01 3.849106654524803162e-02 -2.589757144451141357e-01 3.011571466922760010e-01 1.649808436632156372e-01 1.848250329494476318e-01 1.510582417249679565e-01 1.793846637010574341e-01 -4.269360005855560303e-02 -4.349537789821624756e-01 2.665320038795471191e-01 -1.373449862003326416e-01 -3.920756652951240540e-02 -1.390288770198822021e-01 1.842416971921920776e-01 -2.321720123291015625e-02 -2.123811841011047363e-01 -2.743249833583831787e-01 1.152835190296173096e-01 -2.042553275823593140e-01 4.682286176830530167e-03 -4.655124247074127197e-02 8.553488552570343018e-02 -2.708298265933990479e-01 4.824066907167434692e-02 1.815191470086574554e-02
-7.894286513328552246e-02 1.314733773469924927e-01 -1.013063415884971619e-01 1.769414246082305908e-01 3.521272540092468262e-01 -3.356077671051025391e-01 -1.366225183010101318e-01 1.175891906023025513e-01 -3.197769224643707275e-01 1.034339517354965210e-01 1.903245300054550171e-01 -1.320812702178955078e-01 -9.346104413270950317e-02 -1.360531151294708252e-01 1.198181416839361191e-02 -2.475721016526222229e-02 2.015267610549926758e-01 -2.345766425132751465e-01 1.621134430170059204e-01 7.855506986379623413e-02 -4.934322834014892578e-02 -3.451906144618988037e-01 1.733298301696777344e-01 -2.025467902421951294e-01 1.490313261747360229e-01 -1.040693148970603943e-01 4.005722329020500183e-02 -4.598365724086761475e-02 1.635968238115310669e-01 -1.857802122831344604e-01 2.049639374017715454e-01 1.018180847167968750e-01
1.557226181030273438e-01 -1.974283903837203979e-01 -3.085562027990818024e-03 -6.234139204025268555e-02 6.950089335441589355e-02 -4.872888028621673584e-01 -1.929297596216201782e-01 -1.521672587841749191e-02 -2.323636710643768311e-01 6.746748089790344238e-02 2.934902906417846680e-01 3.252249360084533691e-01 2.412791699171066284e-01 -2.226688116788864136e-01 1.892895251512527466e-01 -2.796231508255004883e-01 3.942648321390151978e-02 6.062935292720794678e-02 -1.708134114742279053e-01 7.621900737285614014e-02 1.744923591613769531e-01 2.660946547985076904e-02 -1.982585191726684570e-01 -1.501221209764480591e-01 -1.032330766320228577e-01 1.167223905213177204e-03 -1.956653036177158356e-02 2.822995372116565704e-02 5.239750817418098450e-02 5.127547308802604675e-03 -8.282963931560516357e-02 1.618235558271408081e-01
3.656229749321937561e-02 -2.286171466112136841e-01 -7.941685616970062256e-03 2.492424547672271729e-01 1.256558001041412354e-01 -3.962347507476806641e-01 1.354192104190587997e-02 1.102203428745269775e-01 -3.058650195598602295e-01 2.181396484375000000e-01 7.435592263936996460e-02 1.197642982006072998e-01 6.326690781861543655e-03 -1.171129494905471802e-01 3.579567074775695801e-01 9.571022540330886841e-02 -2.138040810823440552e-01 -1.543620526790618896e-01 -3.800016343593597412e-01 -1.536689698696136475e-01 1.276660710573196411e-01 3.222317993640899658e-02 4.124237596988677979e-02 -2.154019027948379517e-01 1.703028678894042969e-01 1.974145136773586273e-02 -1.115650031715631485e-02 1.079981476068496704e-01 9.049218893051147461e-02 1.377149224281311035e-01 -6.137964874505996704e-02 1.092517822980880737e-01
1.813849210739135742e-01 4.951670393347740173e-02 -6.911164615303277969e-03 -6.244907528162002563e-02 8.059319853782653809e-02 -2.527799606323242188e-01 2.406217306852340698e-01 8.646649122238159180e-02 -4.274604320526123047e-01 2.247035801410675049e-01 1.881810575723648071e-01 1.208888739347457886e-01 -4.855282977223396301e-02 1.207983791828155518e-01 1.924027204513549805e-01 3.653569146990776062e-02 -1.545882225036621094e-01 -1.119713708758354187e-01 1.370744407176971436e-01 1.454016119241714478e-01 2.425253391265869141e-01 -2.160754501819610596e-01 -2.042847722768783569e-01 -9.807918965816497803e-02 1.829965114593505859e-01 2.500342726707458496e-01 -1.593417525291442871e-01 -2.108994722366333008e-01 -1.425887197256088257e-01 -6.272514909505844116e-02 2.442280054092407227e-01 5.810556933283805847e-02
1.840291321277618408e-01 3.499749302864074707e-02 2.947291545569896698e-02 -1.258561573922634125e-02 -1.160871982574462891e-01 -3.922419846057891846e-01 4.743145406246185303e-02 1.240542754530906677e-01 -1.551136933267116547e-02 2.517337799072265625e-01 1.492818295955657959e-01 -3.694664314389228821e-02 -1.334224045276641846e-01 -1.198949944227933884e-02 1.466811746358871460e-01 -3.456450104713439941e-01 -6.971067748963832855e-03 -3.316283226013183594e-01 1.080494225025177002e-01 2.527069747447967529e-01 3.003011345863342285e-01 2.131685242056846619e-02 -7.094559818506240845e-02 -7.296611368656158447e-02 1.765884459018707275e-01 -2.706403732299804688e-01 1.190413460135459900e-01 -2.525737881660461426e-01 -1.391874104738235474e-01 1.937971264123916626e-01 -7.073623687028884888e-02 4.287885501980781555e-02
-2.885970100760459900e-02 1.217069551348686218e-01 8.356241509318351746e-03 -1.688183844089508057e-01 2.588097751140594482e-01 3.006607890129089355e-01 -2.499620057642459869e-02 1.579200774431228638e-01 -1.402821689844131470e-01 4.253904223442077637e-01 2.657359540462493896e-01 2.933610975742340088e-01 4.103931784629821777e-02 -3.294115960597991943e-01 1.142404079437255859e-01 6.480037234723567963e-03 -8.554729074239730835e-02 -2.441482245922088623e-01 2.224304527044296265e-02 7.846184819936752319e-02 -1.136358976364135742e-01 -1.034895032644271851e-01 -1.553020179271697998e-01 -7.417237758636474609e-02 8.818098157644271851e-02 -6.113538518548011780e-02 9.994366206228733063e-03 6.067867949604988098e-02 2.363236397504806519e-01 -1.439778059720993042e-01 2.318845540285110474e-01 1.406251192092895508e-01
-1.547409594058990479e-02 6.275134533643722534e-02 -1.036591753363609314e-01 -1.804163455963134766e-01 3.978292271494865417e-02 -3.111039996147155762e-01 2.103403443470597267e-03 -2.375292181968688965e-01 -3.114986121654510498e-01 3.712993860244750977e-02 -8.749290555715560913e-02 2.065001577138900757e-01 -7.166088372468948364e-02 -1.521018892526626587e-01 2.986747026443481445e-01 2.712934650480747223e-02 -1.289661079645156860e-01 -1.500270366668701172e-01 -8.528329432010650635e-02 2.020697295665740967e-02 -1.168692111968994141e-01 6.100838631391525269e-02 -2.109794914722442627e-01 -8.230613917112350464e-02 1.054247096180915833e-01 -1.302969157695770264e-01 9.304721653461456299e-02 -2.668899893760681152e-01 3.956607580184936523e-01 1.529293209314346313e-01 -3.006043732166290283e-01 1.924784332513809204e-01
-1.696706265211105347e-01 1.434754282236099243e-01 1.454402506351470947e-01 -4.064094424247741699e-01 2.041426301002502441e-01 -7.377202063798904419e-02 -1.600664854049682617e-01 -1.316375099122524261e-02 -1.469583809375762939e-01 3.120081722736358643e-01 1.664983667433261871e-02 1.720300465822219849e-01 1.198148354887962341e-01 -2.707477509975433350e-01 3.491052612662315369e-02 5.605859681963920593e-02 -1.031586751341819763e-01 -4.135865569114685059e-01 2.266906201839447021e-02 1.119971945881843567e-01 8.175113238394260406e-03 7.034500688314437866e-02 -1.338288635015487671e-01 -8.956247009336948395e-03 6.671349704265594482e-02 -1.578029841184616089e-01 -4.327735397964715958e-03 -1.180802658200263977e-01 1.410159468650817871e-01 -5.336983012966811657e-04 3.710755705833435059e-01 1.786056160926818848e-01
2.967154681682586670e-01 1.791820973157882690e-01 5.781339947134256363e-03 -2.842160686850547791e-02 1.228113323450088501e-01 -2.736627459526062012e-01 -1.436553895473480225e-01 3.035013377666473389e-01 -3.278868794441223145e-01 3.888669237494468689e-02 4.042097926139831543e-02 1.839398294687271118e-01 -6.334411352872848511e-02 -3.429802954196929932e-01 2.774637937545776367e-01 1.932146847248077393e-01 5.818397924304008484e-02 9.274837374687194824e-02 2.023242563009262085e-01 -1.453656330704689026e-02 -1.815854907035827637e-01 -5.627951771020889282e-02 -2.175656557083129883e-01 3.142037987709045410e-02 -3.239279985427856445e-02 -1.479797810316085815e-01 -1.309908777475357056e-01 1.414272040128707886e-01 2.789162695407867432e-01 -1.199259087443351746e-01 -5.639456212520599365e-02 5.264879763126373291e-02
4.896901547908782959e-03 2.765356004238128662e-01 7.928669452667236328e-02 -2.474302500486373901e-01 2.595570385456085205e-01 -1.552036553621292114e-01 -1.474244147539138794e-01 -6.655432283878326416e-02 -2.034744322299957275e-01 1.092541813850402832e-01 6.766728311777114868e-02 2.834855020046234131e-02 -1.502606421709060669e-01 1.418267935514450073e-02 4.867758750915527344e-01 2.332149073481559753e-03 2.359116822481155396e-01 -1.905518323183059692e-01 -2.802409529685974121e-01 8.712088316679000854e-02 -2.489582449197769165e-02 -2.252932079136371613e-02 -2.376743555068969727e-01 -1.248128041625022888e-01 1.459047496318817139e-01 -1.181725412607192993e-01 4.053000360727310181e-02 -1.351882815361022949e-01 1.576696336269378662e-01 2.791198529303073883e-02 -2.529486417770385742e-01 1.544042080640792847e-01
1.181590557098388672e-01 3.330113589763641357e-01 -1.193642169237136841e-01 -1.130133420228958130e-01 1.424646973609924316e-01 -1.598554253578186035e-01 -9.180873632431030273e-02 -5.925729870796203613e-02 -2.580884099006652832e-01 -1.037841960787773132e-01 4.800233244895935059e-02 2.984088957309722900e-01 1.005466207861900330e-01 -1.478137969970703125e-01 1.165303215384483337e-01 -6.837138789705932140e-04 -2.836487069725990295e-02 -3.003784120082855225e-01 2.122530154883861542e-02 8.261021226644515991e-02 -6.500889360904693604e-02 -9.972158819437026978e-03 -2.232480496168136597e-01 -3.047066032886505127e-01 1.701703816652297974e-01 -3.841294944286346436e-01 1.608410477638244629e-01 -2.103868275880813599e-01 1.503339260816574097e-01 -1.766412258148193359e-01 -1.626448333263397217e-01 6.197475641965866089e-02
-7.063148170709609985e-02 2.545797526836395264e-01 -2.142336517572402954e-01 3.502645343542098999e-02 2.643005251884460449e-01 -3.092557489871978760e-01 -6.459755450487136841e-02 1.896352879703044891e-02 -1.985621005296707153e-01 3.965279757976531982e-01 -5.146350711584091187e-02 -5.582835897803306580e-02 -1.714982986450195312e-01 -2.201309502124786377e-01 2.050621360540390015e-01 -2.432257682085037231e-02 6.864356249570846558e-02 3.118546307086944580e-02 4.664528183639049530e-03 -1.677458137273788452e-01 -2.004000097513198853e-01 -1.623414158821105957e-01 -7.934390753507614136e-02 4.464098066091537476e-02 1.567296981811523438e-01 -2.392159104347229004e-01 1.367140859365463257e-01 8.822059631347656250e-02 1.535607427358627319e-01 1.465458539314568043e-03 -2.903881371021270752e-01 2.555279731750488281e-01
4.845684021711349487e-02 -2.259019762277603149e-02 -1.422090679407119751e-01 1.271552741527557373e-01 2.880385816097259521e-01 -1.532472576946020126e-02 1.635769307613372803e-01 -2.055255323648452759e-01 -2.127572149038314819e-01 1.437029391527175903e-01 2.146913111209869385e-01 1.379414647817611694e-01 -1.287241578102111816e-01 -1.846086829900741577e-01 1.415685862302780151e-01 -8.410780876874923706e-02 -1.702593863010406494e-01 -3.840914070606231689e-01 -3.391086356714367867e-03 -1.269962042570114136e-01 -2.215815335512161255e-01 -3.212621808052062988e-02 -3.507927358150482178e-01 7.758831977844238281e-02 -1.871796883642673492e-02 1.013178750872612000e-01 -4.183186292648315430e-01 -1.009429320693016052e-01 1.001309379935264587e-01 -5.752736330032348633e-02 3.902183100581169128e-02 1.312787979841232300e-01
1.175491064786911011e-01 -4.145460948348045349e-02 -2.804473601281642914e-02 -2.710886299610137939e-01 7.099240086972713470e-03 -1.443631798028945923e-01 -2.157897800207138062e-01 -4.634126275777816772e-02 -2.281076610088348389e-01 2.227476388216018677e-01 2.160236053168773651e-02 -1.639471948146820068e-01 1.456664409488439560e-02 -1.783625930547714233e-01 2.709583938121795654e-01 -2.995122671127319336e-01 8.977114222943782806e-03 -2.549214363098144531e-01 2.425518035888671875e-01 2.043024636805057526e-02 -3.289125114679336548e-02 -1.395078450441360474e-01 -3.046424984931945801e-01 -1.444202363491058350e-01 3.026551604270935059e-01 6.634598970413208008e-02 -2.133022248744964600e-01 7.899723201990127563e-02 2.759793698787689209e-01 2.521723322570323944e-02 -7.021468877792358398e-02 1.686539947986602783e-01
1.360813081264495850e-01 1.187710314989089966e-01 4.869157820940017700e-02 -3.634689748287200928e-02 2.781187370419502258e-02 -3.057274036109447479e-02 -2.708056569099426270e-01 2.117006480693817139e-01 -3.735156953334808350e-01 2.805427908897399902e-01 5.304723978042602539e-03 2.577097415924072266e-01 3.406632319092750549e-02 -2.531222440302371979e-02 4.543930888175964355e-01 9.186479263007640839e-03 -1.742129959166049957e-02 -1.504190117120742798e-01 2.987995743751525879e-01 -2.140853554010391235e-01 9.734055399894714355e-02 1.337898373603820801e-01 -3.557550907135009766e-02 4.540281742811203003e-02 2.698871493339538574e-01 1.343563795089721680e-01 1.372023075819015503e-01 -1.604006625711917877e-02 1.591485887765884399e-01 -7.622338365763425827e-03 -1.069215685129165649e-01 1.235596612095832825e-01
1.284348219633102417e-01 6.156050786375999451e-02 8.496447466313838959e-03 3.279508948326110840e-01 -1.869919598102569580e-01 2.332685329020023346e-02 2.244037687778472900e-01 -5.578828603029251099e-02 -1.859348565340042114e-01 3.834312260150909424e-01 1.828048378229141235e-01 2.272491008043289185e-01 -3.768031299114227295e-02 -1.568639427423477173e-01 2.786928713321685791e-01 -1.271848194301128387e-02 -8.604884147644042969e-03 -2.228467166423797607e-01 -2.072063237428665161e-01 2.601355314254760742e-01 2.576813660562038422e-02 -2.987618744373321533e-01 8.160368539392948151e-03 1.443932652473449707e-01 1.047444790601730347e-01 -2.592613101005554199e-01 -3.758405894041061401e-02 1.640045344829559326e-01 -1.363289207220077515e-01 -9.748051315546035767e-02 -2.420738153159618378e-02 7.907281816005706787e-02
-2.546881139278411865e-01 1.751161813735961914e-01 6.821949034929275513e-03 -8.137032389640808105e-02 2.251213937997817993e-01 -2.340191006660461426e-01 -2.761365771293640137e-01 1.046220362186431885e-01 -1.590392887592315674e-01 3.087123930454254150e-01 6.375740468502044678e-02 8.477415889501571655e-02 -9.619667381048202515e-02 1.048592701554298401e-01 1.712578237056732178e-01 -1.182519942522048950e-01 4.898065701127052307e-02 -2.581197917461395264e-01 1.322175860404968262e-01 9.230542927980422974e-02 9.223777800798416138e-02 -2.745260000228881836e-01 -1.149084866046905518e-01 2.059526294469833374e-01 2.515116930007934570e-01 3.604494780302047729e-02 -2.188537716865539551e-01 1.428951025009155273e-01 1.852968186140060425e-01 -1.187149882316589355e-01 -3.047851026058197021e-01 -3.214688599109649658e-02
-4.807358235120773315e-02 1.063351333141326904e-01 -4.737428203225135803e-02 -2.751309871673583984e-01 1.684654504060745239e-01 -7.496517896652221680e-02 -3.978232387453317642e-03 -7.272190600633621216e-02 -3.204983770847320557e-01 2.877552211284637451e-01 2.832489013671875000e-01 1.841492801904678345e-01 6.008481606841087341e-02 -1.521682590246200562e-01 3.608388900756835938e-01 -1.888476312160491943e-01 1.412717849016189575e-01 -3.164934227243065834e-03 -4.003211855888366699e-02 -8.346536755561828613e-02 -1.664459332823753357e-02 1.175377983599901199e-02 3.396824896335601807e-01 -1.167746782302856445e-01 6.267477571964263916e-02 -4.863040894269943237e-02 6.078264489769935608e-02 2.093177288770675659e-01 1.978424638509750366e-01 -1.054328680038452148e-01 -3.022201061248779297e-01 1.532004326581954956e-01
6.143991276621818542e-02 -1.679090261459350586e-01 -1.840635240077972412e-01 -1.495613753795623779e-01 1.021168380975723267e-02 -3.781549334526062012e-01 2.265320569276809692e-01 -5.701460316777229309e-02 3.625357896089553833e-02 1.932021230459213257e-01 -1.598205715417861938e-01 1.787390559911727905e-01 -4.570854082703590393e-02 -4.819468408823013306e-02 1.804055720567703247e-01 -2.740812674164772034e-02 -2.527477685362100601e-03 -5.341347455978393555e-01 -6.905133835971355438e-03 -6.379131227731704712e-02 8.999884873628616333e-02 -1.418444961309432983e-01 1.184692159295082092e-01 -2.023045271635055542e-01 3.135481476783752441e-02 -1.767193377017974854e-01 3.221842944622039795e-01 -1.510852724313735962e-01 1.087020933628082275e-01 -2.549236081540584564e-02 8.970641344785690308e-02 1.682534962892532349e-01
1.639959961175918579e-01 2.538656890392303467e-01 -2.624572440981864929e-02 1.575691252946853638e-01 7.159887999296188354e-02 -2.114342451095581055e-01 2.489489316940307617e-01 -4.246205836534500122e-02 -2.137254625558853149e-01 2.254789173603057861e-01 3.677123486995697021e-01 9.278681129217147827e-02 4.266951978206634521e-02 -4.842370003461837769e-02 3.376230001449584961e-01 -9.861351922154426575e-03 -5.053127929568290710e-02 -2.826751470565795898e-01 3.817692399024963379e-02 1.710525900125503540e-01 2.172709852457046509e-01 -1.305438298732042313e-02 -1.870969533920288086e-01 3.941989969462156296e-03 1.061806380748748779e-01 1.471768915653228760e-01 -1.603041440248489380e-01 9.692087024450302124e-02 -1.553582400083541870e-01 1.165629178285598755e-01 3.193242847919464111e-01 -8.745069801807403564e-02
-7.083308696746826172e-02 8.620459586381912231e-02 -1.362565159797668457e-01 2.586509473621845245e-02 -9.512243419885635376e-02 -8.776211738586425781e-02 2.689003944396972656e-02 1.119309365749359131e-01 -2.600435018539428711e-01 1.470331251621246338e-01 1.844408549368381500e-02 3.140768408775329590e-01 7.467105239629745483e-02 -1.333446353673934937e-01 2.744764387607574463e-01 3.745099902153015137e-02 -1.459291279315948486e-01 -1.685293018817901611e-01 3.952514752745628357e-02 2.454026341438293457e-01 -1.072603240609169006e-01 -1.727166026830673218e-01 -6.300351768732070923e-02 -8.850201219320297241e-02 8.675120770931243896e-02 -4.323509037494659424e-01 -2.307758294045925140e-02 -2.996068298816680908e-01 1.249524429440498352e-01 2.590272724628448486e-01 -2.625768184661865234e-01 2.212864309549331665e-01
-4.498196765780448914e-03 2.241226285696029663e-01 -3.821837007999420166e-01 1.070788204669952393e-01 1.724806874990463257e-01 -3.490382730960845947e-01 4.040251299738883972e-02 -2.016287297010421753e-01 -1.195698827505111694e-01 2.172665148973464966e-01 4.783720895648002625e-02 4.245798587799072266e-01 6.244786083698272705e-02 3.051825799047946930e-02 8.980466425418853760e-02 -3.118336945772171021e-02 -7.225602120161056519e-02 -9.283693879842758179e-02 -2.470729649066925049e-01 2.861718237400054932e-01 8.767931908369064331e-02 -1.068093627691268921e-01 -2.158780395984649658e-01 2.669268250465393066e-01 -7.477226108312606812e-02 -1.724942773580551147e-01 -1.890264451503753662e-02 -5.200681835412979126e-02 2.366484515368938446e-02 -9.757508523762226105e-03 -7.713124155998229980e-02 -4.108962416648864746e-02
1.394034475088119507e-01 1.673032045364379883e-01 -7.002889178693294525e-03 8.992551267147064209e-02 2.050581872463226318e-01 -3.514025807380676270e-01 1.192890703678131104e-01 2.355979755520820618e-02 -4.495697095990180969e-03 3.057193458080291748e-01 9.301393479108810425e-02 2.963152825832366943e-01 3.200624510645866394e-02 2.560301683843135834e-02 2.074864655733108521e-01 -2.998399315401911736e-03 1.406995058059692383e-01 -2.519144117832183838e-01 -9.227697551250457764e-02 1.717317849397659302e-01 1.423539370298385620e-01 -1.112390980124473572e-01 -1.425663009285926819e-02 -3.538800403475761414e-02 -1.592136770486831665e-01 -3.457527160644531250e-01 1.932834386825561523e-01 -1.049879118800163269e-01 2.096867859363555908e-01 1.396437287330627441e-01 -6.232567876577377319e-02 -3.368352055549621582e-01
-1.035821214318275452e-01 1.693228632211685181e-01 -2.067826986312866211e-01 4.970528185367584229e-02 -3.415919095277786255e-02 -2.825528681278228760e-01 -5.666289478540420532e-02 1.104850172996520996e-01 -1.848892867565155029e-01 1.342311054468154907e-01 5.027991160750389099e-02 2.914699912071228027e-01 -9.473211318254470825e-02 -2.998060584068298340e-01 -8.403269574046134949e-03 -1.442767679691314697e-01 2.589962780475616455e-01 -1.100969221442937851e-02 1.850521117448806763e-01 -1.456640213727951050e-01 -1.178346052765846252e-01 -3.247063457965850830e-01 -3.038649857044219971e-01 -1.710966974496841431e-01 5.751666799187660217e-02 -1.227283477783203125e-01 3.699412643909454346e-01 -4.265988245606422424e-02 1.387424618005752563e-01 4.410522989928722382e-03 -1.702669449150562286e-02 1.390170156955718994e-01
8.968510478734970093e-02 -1.624064333736896515e-02 5.660703405737876892e-02 -1.263840347528457642e-01 2.233906835317611694e-01 -7.139035314321517944e-02 5.356402695178985596e-02 1.901615709066390991e-01 -3.121238946914672852e-01 3.865494132041931152e-01 6.511876732110977173e-02 9.374705702066421509e-02 4.245860874652862549e-02 -2.613482773303985596e-01 2.891485691070556641e-01 -1.925380378961563110e-01 1.158583462238311768e-01 -1.044388785958290100e-01 1.790748536586761475e-01 1.371751278638839722e-01 -9.540441632270812988e-02 -1.340518295764923096e-01 2.714626491069793701e-01 -3.902456536889076233e-02 1.878564804792404175e-01 2.491721510887145996e-01 -1.790753304958343506e-01 9.324923157691955566e-02 2.022088170051574707e-01 -2.240932285785675049e-01 -8.541566133499145508e-02 1.174156367778778076e-01
2.670106664299964905e-02 -6.733456254005432129e-02 -2.556983828544616699e-01 4.564592149108648300e-03 -5.288895219564437866e-02 -2.397871613502502441e-01 -4.004065692424774170e-02 8.403180539608001709e-02 -3.236408829689025879e-01 2.391005009412765503e-01 1.151517853140830994e-01 2.558194994926452637e-01 -8.570192009210586548e-02 -2.068020850419998169e-01 3.421524167060852051e-02 8.475556224584579468e-02 7.630640268325805664e-02 -8.350210636854171753e-02 -1.869288831949234009e-01 -3.034348040819168091e-02 7.112002372741699219e-02 -8.816973865032196045e-02 -7.794494926929473877e-02 -1.604735404253005981e-01 1.220073327422142029e-01 -5.244545266032218933e-02 -2.126274853944778442e-01 2.654357254505157471e-01 2.753769755363464355e-01 3.377015590667724609e-01 -2.775897979736328125e-01 2.603025138378143311e-01
1.394915431737899780e-01 1.892700046300888062e-01 1.525671482086181641e-01 -2.709302306175231934e-01 1.894474178552627563e-01 -2.406738996505737305e-01 -1.591323763132095337e-01 5.184860154986381531e-02 -2.778130769729614258e-01 3.110790252685546875e-01 -2.299789786338806152e-01 1.977480798959732056e-01 -2.249990850687026978e-01 9.497915953397750854e-02 3.515357673168182373e-01 6.856596563011407852e-03 1.368210166692733765e-01 -2.999738156795501709e-01 2.881549485027790070e-02 1.694151014089584351e-02 -4.271495714783668518e-02 -3.671307116746902466e-02 3.943411167711019516e-03 -1.070250943303108215e-01 -1.849756836891174316e-01 3.964317962527275085e-02 5.850240215659141541e-02 -1.208538040518760681e-01 2.307990044355392456e-01 1.020927578210830688e-01 -1.674150824546813965e-01 -8.366437256336212158e-02
1.225603669881820679e-01 6.688524782657623291e-02 -5.230201780796051025e-02 4.285038262605667114e-02 3.201417028903961182e-01 -2.705650925636291504e-01 8.714853227138519287e-02 -2.147773802280426025e-01 -1.404525786638259888e-01 2.333467304706573486e-01 2.122384160757064819e-01 4.583272933959960938e-01 3.119348734617233276e-02 -2.900174260139465332e-02 1.191565692424774170e-01 -1.178146302700042725e-01 -9.349205344915390015e-02 -1.850274056196212769e-01 -2.327299714088439941e-01 2.286319136619567871e-01 1.863357871770858765e-01 -1.149481534957885742e-01 -8.458054810762405396e-02 1.518030315637588501e-01 -4.783560708165168762e-02 -2.232275754213333130e-01 -1.073064468801021576e-02 -1.626362800598144531e-01 -2.342165261507034302e-01 9.926050901412963867e-02 3.576107695698738098e-02 -1.229498684406280518e-01
-1.808775961399078369e-01 2.095626890659332275e-01 -5.075189843773841858e-02 -8.473015576601028442e-02 2.133517861366271973e-01 -5.088250041007995605e-01 -8.768483251333236694e-02 -1.574091017246246338e-01 -3.614480197429656982e-01 2.422516047954559326e-01 8.909594267606735229e-03 -2.186195738613605499e-02 -4.669764265418052673e-02 8.437428623437881470e-02 3.183113932609558105e-01 -7.335142046213150024e-02 1.140422280877828598e-02 -6.480664759874343872e-02 2.118683187291026115e-03 9.975519031286239624e-03 -1.146828085184097290e-01 -6.935671903192996979e-03 -1.010576635599136353e-01 8.418022841215133667e-02 -1.818803995847702026e-01 -8.996866643428802490e-02 -4.939898476004600525e-02 2.059530168771743774e-01 1.745993494987487793e-01 -1.237127855420112610e-01 -1.603883802890777588e-01 2.799189686775207520e-01
1.266527771949768066e-01 -4.277967661619186401e-02 -5.281930416822433472e-02 -1.213327199220657349e-01 2.024534940719604492e-01 -3.416201472282409668e-01 8.069074153900146484e-02 -1.485054288059473038e-02 -3.009074628353118896e-01 2.499602735042572021e-01 1.747475564479827881e-01 -4.348680377006530762e-03 -2.541952580213546753e-02 1.295823305845260620e-01 2.031065523624420166e-01 7.202921062707901001e-02 -5.856265127658843994e-02 -2.102992534637451172e-01 6.851848959922790527e-02 1.605776250362396240e-01 7.172547280788421631e-02 -6.044042482972145081e-02 -1.005249172449111938e-01 2.079726755619049072e-01 1.066997945308685303e-01 -9.584043174982070923e-03 8.410862088203430176e-02 4.404274523258209229e-01 5.179045349359512329e-02 -1.033169254660606384e-01 -1.111284922808408737e-02 4.317832887172698975e-01
2.727957628667354584e-02 1.076427027583122253e-01 -2.366064786911010742e-01 -1.026100479066371918e-02 2.689622938632965088e-01 -1.402141004800796509e-01 -3.558020293712615967e-02 1.716552227735519409e-01 1.158308014273643494e-01 1.432992666959762573e-01 1.263963729143142700e-01 7.714814692735671997e-02 -5.880043283104896545e-02 -8.274108171463012695e-02 1.619366258382797241e-01 2.118508815765380859e-01 -7.592809945344924927e-02 -2.820418179035186768e-01 -1.638202816247940063e-01 3.628268241882324219e-01 2.268041223287582397e-01 -4.703266918659210205e-02 -8.659189194440841675e-02 1.739386469125747681e-01 9.689362347126007080e-02 -1.950450241565704346e-01 2.282688021659851074e-01 -1.105040460824966431e-01 2.591679990291595459e-01 -2.140588462352752686e-01 1.563655585050582886e-02 3.337380290031433105e-01
-1.827782578766345978e-02 4.182984307408332825e-02 -2.456168085336685181e-01 2.332890406250953674e-02 3.493389785289764404e-01 -2.758091092109680176e-01 2.969612553715705872e-02 8.896972239017486572e-02 1.104830875992774963e-01 3.293544054031372070e-01 -2.466642530634999275e-03 2.864796519279479980e-01 1.581583768129348755e-01 -2.222808897495269775e-01 -1.024539321660995483e-01 -1.390753686428070068e-01 5.263628438115119934e-02 -1.284778416156768799e-01 3.975158929824829102e-02 3.026768267154693604e-01 9.511348605155944824e-02 -1.392277330160140991e-01 2.531058490276336670e-01 -1.922988593578338623e-01 2.030822038650512695e-01 2.293571978807449341e-01 -5.015689507126808167e-02 7.351369597017765045e-03 2.809130847454071045e-01 -5.022331699728965759e-02 -4.125432670116424561e-02 4.028629139065742493e-02
2.674343883991241455e-01 1.894935220479965210e-01 -2.365236729383468628e-01 2.541624242439866066e-03 -4.089814424514770508e-02 -2.952363491058349609e-01 1.839347928762435913e-01 3.971814364194869995e-02 -1.667268127202987671e-01 1.045163050293922424e-01 6.555857509374618530e-02 6.476990412920713425e-03 6.232637912034988403e-02 -9.369558095932006836e-02 2.469863891601562500e-01 3.949869796633720398e-02 -6.198650598526000977e-02 -2.381504327058792114e-01 2.401630207896232605e-02 -2.417253553867340088e-01 5.673727020621299744e-02 -4.086767733097076416e-01 -3.362446725368499756e-01 9.415043145418167114e-02 1.284846216440200806e-01 -6.773222237825393677e-02 -1.703891605138778687e-01 2.474863231182098389e-01 1.304245833307504654e-02 2.606185339391231537e-02 -2.528534829616546631e-01 7.873129099607467651e-02
3.310305774211883545e-01 -3.989379853010177612e-02 1.813177913427352905e-01 1.736646741628646851e-01 -8.265296369791030884e-02 -2.177914828062057495e-01 -2.602705731987953186e-02 1.449111253023147583e-01 -1.722458451986312866e-01 2.656372785568237305e-01 1.289278119802474976e-01 2.020722031593322754e-01 1.944458484649658203e-01 -3.137582540512084961e-02 2.112835198640823364e-01 9.620998054742813110e-02 -1.180466115474700928e-01 -5.613846182823181152e-01 8.469282835721969604e-02 -5.422001332044601440e-02 8.555909246206283569e-02 -2.253058180212974548e-02 -1.525709480047225952e-01 -1.358799636363983154e-01 2.484614774584770203e-02 1.387085318565368652e-01 -2.199606150388717651e-01 -2.016371488571166992e-02 8.075486868619918823e-02 -1.665782034397125244e-01 8.651804178953170776e-02 -1.735170558094978333e-02
1.639986969530582428e-02 2.496440112590789795e-01 1.473891884088516235e-01 -1.013555377721786499e-01 2.260510623455047607e-01 -1.543113589286804199e-01 1.067154258489608765e-01 6.419383734464645386e-02 -3.735964745283126831e-02 2.299536764621734619e-01 3.901478648185729980e-01 2.023505270481109619e-01 -2.694090269505977631e-02 -1.422458291053771973e-01 -6.628663092851638794e-02 -2.126480937004089355e-01 9.257882088422775269e-02 -2.405020892620086670e-01 7.741024345159530640e-02 -1.624105572700500488e-01 4.349809885025024414e-01 3.768366947770118713e-02 -7.208539545536041260e-02 -1.197024714201688766e-02 -1.375467628240585327e-01 -5.381992459297180176e-02 -3.038952946662902832e-01 3.061350435018539429e-02 2.489780485630035400e-01 -7.645956426858901978e-02 1.388933956623077393e-01 1.214777817949652672e-03
-1.492986455559730530e-02 -4.909268394112586975e-02 1.861738860607147217e-01 8.158986270427703857e-02 2.344987094402313232e-01 5.119452625513076782e-02 1.271538138389587402e-01 1.525418162345886230e-01 -2.544925510883331299e-01 2.230982929468154907e-01 9.773293137550354004e-02 1.997691243886947632e-01 2.748320996761322021e-02 2.398329088464379311e-03 2.494882494211196899e-01 -1.180622875690460205e-01 -1.677175462245941162e-01 -1.167703121900558472e-01 -2.590509690344333649e-02 2.041286081075668335e-01 1.231344267725944519e-01 -8.737809956073760986e-03 8.264862000942230225e-03 -3.705970346927642822e-01 1.263473480939865112e-01 -1.268967390060424805e-01 1.076936349272727966e-01 -2.039154469966888428e-01 2.656456530094146729e-01 4.260115697979927063e-02 -5.577364936470985413e-02 4.696455299854278564e-01
1.006924454122781754e-02 2.131731361150741577e-01 4.332405701279640198e-02 1.490604877471923828e-01 2.043133527040481567e-01 -2.680976390838623047e-01 -2.569413781166076660e-01 -2.857793867588043213e-01 -2.445997595787048340e-01 3.014166951179504395e-01 4.353155568242073059e-02 6.361196935176849365e-02 -1.552769243717193604e-01 6.868635118007659912e-02 -1.887745968997478485e-02 -2.754685878753662109e-01 -1.379731297492980957e-01 -3.286351859569549561e-01 1.392468810081481934e-01 -4.273485764861106873e-02 2.627028152346611023e-02 1.575086452066898346e-02 -7.163105159997940063e-02 -1.598363816738128662e-01 5.126998573541641235e-02 -1.364886909723281860e-01 1.266431808471679688e-01 3.461748128756880760e-03 3.044499158859252930e-01 -1.836592704057693481e-01 -2.476161271333694458e-01 -4.947038739919662476e-02
8.031720668077468872e-02 1.689607352018356323e-01 -2.254178225994110107e-01 9.427026659250259399e-02 2.305372804403305054e-01 -2.926586866378784180e-01 -1.681451313197612762e-02 -2.164367213845252991e-02 -5.505465269088745117e-01 3.301488235592842102e-02 8.246172219514846802e-02 2.075007930397987366e-02 -5.143435299396514893e-02 -1.452822387218475342e-01 -9.938108921051025391e-02 2.760482020676136017e-02 1.443359702825546265e-01 -2.469479590654373169e-01 8.920757472515106201e-02 1.085681393742561340e-01 3.975505381822586060e-02 -2.030847072601318359e-01 2.094412893056869507e-01 -3.425301909446716309e-01 1.755271553993225098e-01 1.058266535401344299e-01 -6.347632408142089844e-02 -1.609160602092742920e-01 1.333237886428833008e-01 -1.409614533185958862e-01 5.280551314353942871e-02 4.468595981597900391e-02
4.983094707131385803e-02 2.066698111593723297e-02 -3.353777900338172913e-02 -5.305328965187072754e-02 -1.481824517250061035e-01 -1.626957356929779053e-01 -2.299293428659439087e-01 1.329220365732908249e-02 -4.533268809318542480e-01 4.858884513378143311e-01 -1.918817460536956787e-01 1.541191786527633667e-01 1.112427562475204468e-01 -9.922279417514801025e-02 1.673760712146759033e-01 1.191555988043546677e-02 2.067398428916931152e-01 -1.065532788634300232e-01 1.518946141004562378e-01 1.085141450166702271e-01 1.340145170688629150e-01 -1.814693957567214966e-01 -7.887434214353561401e-02 -1.082304567098617554e-01 8.192096650600433350e-02 2.877232730388641357e-01 -8.892083168029785156e-02 -1.449390053749084473e-01 1.615855842828750610e-01 -1.395804286003112793e-01 -8.893991261720657349e-02 9.724154323339462280e-02
1.212805211544036865e-01 1.323189735412597656e-01 -1.672642976045608521e-01 1.083180978894233704e-01 8.331960439682006836e-02 -2.430225312709808350e-01 6.789024919271469116e-02 7.028714567422866821e-02 -1.220398172736167908e-01 1.152245476841926575e-01 -8.687404543161392212e-02 1.380652189254760742e-01 1.688447445631027222e-01 -7.455962896347045898e-02 -6.765976548194885254e-02 7.666567340493202209e-03 -1.397610008716583252e-01 -2.974892556667327881e-01 -2.558189630508422852e-01 8.086495846509933472e-02 2.510764002799987793e-01 7.666564732789993286e-02 -1.772754937410354614e-01 -3.648813366889953613e-01 3.096345365047454834e-01 1.096884012222290039e-01 2.042823471128940582e-02 1.675204783678054810e-01 2.560949921607971191e-01 -1.987177878618240356e-01 -6.750961393117904663e-02 3.154730796813964844e-01
-1.868453063070774078e-02 1.707005351781845093e-01 -3.309830427169799805e-01 1.739329099655151367e-01 3.525537848472595215e-01 -1.288173943758010864e-01 2.537597715854644775e-02 9.198626875877380371e-02 -2.689555287361145020e-01 2.326821982860565186e-01 7.762442529201507568e-02 3.713968992233276367e-01 2.178429625928401947e-02 -2.692678868770599365e-01 6.901907175779342651e-02 -7.609555125236511230e-02 -6.328593939542770386e-02 -1.033586561679840088e-01 -2.156345695257186890e-01 1.044416278600692749e-01 1.089369356632232666e-01 -6.757870316505432129e-02 -1.414366364479064941e-01 1.086754351854324341e-01 4.517761990427970886e-02 -2.870332300662994385e-01 4.571659117937088013e-02 -2.116386294364929199e-01 -4.106884077191352844e-02 9.556902945041656494e-02 5.628993362188339233e-02 -2.471865564584732056e-01
3.546670377254486084e-01 1.253287196159362793e-01 -2.968620359897613525e-01 -1.383262276649475098e-01 3.752614185214042664e-02 -3.346636593341827393e-01 -5.191392078995704651e-02 -1.398473531007766724e-01 -7.472532242536544800e-02 1.930869668722152710e-01 3.107957243919372559e-01 1.624631583690643311e-01 2.433631382882595062e-02 1.321945935487747192e-01 1.914368718862533569e-01 2.714128494262695312e-01 7.288901507854461670e-02 -6.053124740719795227e-02 1.068139076232910156e-02 2.577398531138896942e-02 2.327154576778411865e-01 2.638554945588111877e-02 -4.643430933356285095e-02 5.713155493140220642e-02 5.759317427873611450e-02 -9.159974008798599243e-02 -1.207033395767211914e-01 -1.389736533164978027e-01 3.612127602100372314e-01 3.509859740734100342e-02 -1.185834556818008423e-01 2.448674887418746948e-01
8.311052620410919189e-02 2.862266600131988525e-01 -6.721910834312438965e-02 4.208739101886749268e-02 2.296031080186367035e-02 -3.188554644584655762e-01 -1.017101332545280457e-01 -1.865952312946319580e-01 1.145256832242012024e-01 2.733546197414398193e-01 1.343680545687675476e-02 3.165609240531921387e-01 2.028608024120330811e-01 -2.144751399755477905e-01 2.431857287883758545e-01 -2.147589772939682007e-01 6.387959420680999756e-02 -2.008018642663955688e-01 -2.012064903974533081e-01 -3.498680889606475830e-02 2.558948099613189697e-01 -1.737674772739410400e-01 4.857265576720237732e-02 1.632049083709716797e-01 -9.181438386440277100e-02 -3.830383345484733582e-02 -1.597484499216079712e-01 9.164043515920639038e-02 -8.685313910245895386e-02 3.059736788272857666e-01 1.437202543020248413e-01 2.143549732863903046e-02
2.467294931411743164e-01 -2.643444389104843140e-02 -2.285964488983154297e-01 -1.337683647871017456e-01 7.822191715240478516e-02 -2.870001494884490967e-01 1.049561724066734314e-01 9.831898659467697144e-02 6.058864668011665344e-02 2.110907733440399170e-01 5.342062935233116150e-02 3.279698789119720459e-01 7.923023402690887451e-02 1.069823652505874634e-01 1.357613056898117065e-01 -6.293155252933502197e-02 -1.451904922723770142e-01 -5.618903040885925293e-02 -1.581776589155197144e-01 7.035565376281738281e-02 -1.120104789733886719e-01 -1.911821067333221436e-01 -1.836991161108016968e-01 -9.017163515090942383e-02 1.950573772192001343e-01 -4.685420989990234375e-01 1.562245637178421021e-01 -2.270053029060363770e-01 5.199966579675674438e-02 -1.102310940623283386e-01 -1.002646088600158691e-01 2.381966114044189453e-01
9.954789280891418457e-02 8.063327521085739136e-02 2.356617748737335205e-01 -7.447483390569686890e-02 2.103898823261260986e-01 -1.992636620998382568e-01 6.628557294607162476e-02 -5.602940171957015991e-02 -7.748267054557800293e-02 3.326624929904937744e-01 5.835164710879325867e-02 -1.635070741176605225e-01 -1.414566487073898315e-01 -1.490282714366912842e-01 1.207298487424850464e-01 -3.766544908285140991e-02 2.018943279981613159e-01 -2.508977949619293213e-01 8.732951432466506958e-02 2.737326323986053467e-01 3.196414709091186523e-01 1.061875149607658386e-01 1.246777474880218506e-01 -1.252499073743820190e-01 3.088098466396331787e-01 -2.129097133874893188e-01 6.987694650888442993e-02 -9.200604259967803955e-02 7.312864810228347778e-02 -7.790317386388778687e-02 -6.943524349480867386e-03 3.599014580249786377e-01
1.710038036108016968e-01 2.454056441783905029e-01 1.417169421911239624e-01 -9.560780972242355347e-02 1.643192768096923828e-01 -1.075134575366973877e-01 9.894859045743942261e-02 3.144690096378326416e-01 -1.639094948768615723e-01 7.751154154539108276e-02 1.678545475006103516e-01 4.288812875747680664e-01 2.206455171108245850e-01 6.892006844282150269e-02 2.195458859205245972e-01 -1.852074414491653442e-01 1.039280220866203308e-01 -2.702850103378295898e-01 1.388009488582611084e-01 1.651789247989654541e-01 1.102352216839790344e-01 5.595349892973899841e-02 -3.917597979307174683e-02 -3.331984281539916992e-01 -1.438104361295700073e-01 -3.861964121460914612e-02 -1.367375254631042480e-01 -4.828321747481822968e-03 -8.052587509155273438e-02 1.392484158277511597e-01 1.674825847148895264e-01 -8.983219042420387268e-03
1.107220444828271866e-02 6.332246959209442139e-02 -5.109204724431037903e-02 -8.203622698783874512e-02 7.957655191421508789e-02 -1.304277032613754272e-01 7.139357924461364746e-02 2.415776997804641724e-01 -2.320575863122940063e-01 2.426444888114929199e-01 1.352146640419960022e-02 1.594986021518707275e-01 2.390653491020202637e-01 -8.327042311429977417e-02 2.737042605876922607e-01 3.121359739452600479e-03 -2.988559007644653320e-01 2.447759360074996948e-02 -1.011617779731750488e-01 3.548362553119659424e-01 2.633423805236816406e-01 -2.486100606620311737e-02 2.616106159985065460e-02 -2.115060687065124512e-01 1.719373613595962524e-01 -1.361709535121917725e-01 1.126472130417823792e-01 -1.152857393026351929e-01 2.300411313772201538e-01 -2.340568602085113525e-02 -2.661187350749969482e-01 2.873200476169586182e-01
1.718472689390182495e-01 5.901763215661048889e-03 6.985003501176834106e-02 4.330701660364866257e-03 3.245729804039001465e-01 -4.756804183125495911e-02 1.181711032986640930e-01 1.403689682483673096e-01 -2.878776192665100098e-01 1.006513610482215881e-01 2.472971975803375244e-01 2.266428321599960327e-01 -1.460775732994079590e-01 1.437145024538040161e-01 3.036282956600189209e-01 -2.463428974151611328e-01 1.940843462944030762e-01 8.961202204227447510e-02 1.156321540474891663e-01 5.831258744001388550e-02 -7.604175806045532227e-02 -1.580360680818557739e-01 -2.663036584854125977e-01 5.827083438634872437e-02 2.134858444333076477e-02 -1.836316138505935669e-01 -2.388441860675811768e-01 1.287317276000976562e-01 3.797049522399902344e-01 -5.516136437654495239e-02 -3.421890735626220703e-02 1.174345985054969788e-02
3.600820899009704590e-02 2.190170735120773315e-01 3.111176751554012299e-02 3.274124115705490112e-02 4.495007693767547607e-01 -4.441016018390655518e-01 1.692945510149002075e-01 7.627920806407928467e-02 -2.876343578100204468e-02 8.617548644542694092e-02 9.391313046216964722e-02 3.307332098484039307e-01 2.142421156167984009e-01 7.355730980634689331e-02 1.896155774593353271e-01 -1.113154813647270203e-01 1.054858509451150894e-02 -1.171815618872642517e-01 -2.182763814926147461e-02 2.664246261119842529e-01 1.951469480991363525e-01 -7.618184667080640793e-03 1.898571401834487915e-01 9.347572922706604004e-02 -3.269065916538238525e-02 -2.065996527671813965e-01 5.239487811923027039e-02 -1.046561151742935181e-01 1.720534637570381165e-02 6.088921800255775452e-02 1.173199489712715149e-01 -2.130316793918609619e-01
7.541005313396453857e-02 -1.275522448122501373e-02 2.115778625011444092e-01 1.615727841854095459e-01 1.773932576179504395e-01 -3.319895565509796143e-01 -6.584618240594863892e-02 6.429900228977203369e-02 -4.894291758537292480e-01 1.461027115583419800e-01 4.652938805520534515e-03 1.426456123590469360e-01 -4.609351512044668198e-03 -1.560552865266799927e-01 1.599572598934173584e-01 -1.668876111507415771e-01 -1.730862259864807129e-01 -7.582055777311325073e-02 1.324787437915802002e-01 -2.753521502017974854e-01 6.157689541578292847e-02 -9.462767094373703003e-02 2.258681654930114746e-01 -5.991976708173751831e-03 -3.247721120715141296e-02 -1.428232043981552124e-01 1.511479616165161133e-01 1.638352684676647186e-02 1.820186227560043335e-01 -1.914431154727935791e-01 2.303756326436996460e-01 2.318585515022277832e-01
1.501556783914566040e-01 -1.429523527622222900e-01 1.541651338338851929e-01 1.160664558410644531e-01 7.059495896100997925e-02 -1.997594088315963745e-01 1.506022363901138306e-01 1.396204680204391479e-01 -3.172143101692199707e-01 2.065940499305725098e-01 2.417727559804916382e-01 4.519117251038551331e-02 1.618791967630386353e-01 -3.412152454257011414e-02 2.246896326541900635e-01 6.757158041000366211e-02 -1.469436883926391602e-01 -4.632599949836730957e-01 7.841950654983520508e-02 1.012653931975364685e-01 1.656109690666198730e-01 -2.235166430473327637e-01 1.458791829645633698e-02 -1.058612316846847534e-01 8.283119648694992065e-02 1.546931862831115723e-01 -1.591873317956924438e-01 1.456316858530044556e-01 1.242271289229393005e-01 -2.019197493791580200e-01 2.260034978389739990e-01 1.430381834506988525e-01
1.138976365327835083e-01 9.206990152597427368e-02 -1.866996735334396362e-01 -8.756499737501144409e-02 -8.016318827867507935e-02 -5.850426554679870605e-01 1.930060833692550659e-01 -8.226801455020904541e-02 -2.319689281284809113e-02 1.883166842162609100e-02 2.453821748495101929e-01 1.767580509185791016e-01 1.616820544004440308e-01 -2.083654552698135376e-01 1.686691045761108398e-01 -1.033072639256715775e-02 -2.547495663166046143e-01 -1.792261302471160889e-01 1.618987321853637695e-01 -1.460616290569305420e-01 -1.009390056133270264e-01 -8.915666490793228149e-03 -2.956090867519378662e-02 -7.300072908401489258e-02 3.143502026796340942e-02 -2.564097642898559570e-01 -1.646775603294372559e-01 1.557083278894424438e-01 3.932709619402885437e-02 1.899007856845855713e-01 -3.351824358105659485e-02 1.870241314172744751e-01
2.320265173912048340e-01 2.808168232440948486e-01 -3.788151964545249939e-02 1.243486329913139343e-01 -1.062267050147056580e-01 -1.811803728342056274e-01 8.621048927307128906e-02 -5.769094917923212051e-03 -1.518081277608871460e-01 3.073725998401641846e-01 5.522320419549942017e-02 1.113179102540016174e-01 1.901341527700424194e-01 -1.744211763143539429e-01 1.661933064460754395e-01 -2.599099874496459961e-01 3.606992661952972412e-01 -3.554269969463348389e-01 1.160235479474067688e-01 -5.649125203490257263e-02 2.739112675189971924e-01 -9.115740656852722168e-02 5.981196835637092590e-02 7.747239619493484497e-02 8.492288738489151001e-02 -2.282258570194244385e-01 -1.238394305109977722e-01 9.367590397596359253e-02 -7.811127603054046631e-02 7.951593399047851562e-02 1.581234931945800781e-01 1.314569711685180664e-01
6.750394403934478760e-02 1.380215883255004883e-01 -1.383809298276901245e-01 1.672558635473251343e-01 1.722017675638198853e-01 -4.676436185836791992e-01 4.221362993121147156e-02 1.575730592012405396e-01 -6.539845466613769531e-02 1.408678293228149414e-01 -1.742207445204257965e-02 2.566109895706176758e-01 6.488685309886932373e-02 -2.338150888681411743e-02 3.434814214706420898e-01 -4.433351382613182068e-02 8.671317249536514282e-02 -3.067669868469238281e-01 -1.455022543668746948e-01 1.210529059171676636e-01 1.707281321287155151e-01 -5.925792828202247620e-02 -3.683623671531677246e-02 2.334911748766899109e-02 -3.783877193927764893e-02 -2.058068364858627319e-01 1.439438015222549438e-01 -8.914037793874740601e-02 1.205965876579284668e-01 2.345593422651290894e-01 5.101469159126281738e-02 -3.502984344959259033e-01
-9.164883941411972046e-02 -1.824503839015960693e-01 -1.523193418979644775e-01 1.761392205953598022e-01 4.482561722397804260e-02 -2.903896868228912354e-01 -1.989671438932418823e-01 3.030810058116912842e-01 -3.636637628078460693e-01 2.253049761056900024e-01 2.062565535306930542e-01 1.321718469262123108e-02 -7.260303944349288940e-02 2.602028474211692810e-02 1.194959133863449097e-01 4.761133342981338501e-02 -4.808103665709495544e-02 -1.976310610771179199e-01 1.762465983629226685e-01 8.558885753154754639e-02 3.616684079170227051e-01 -1.385413408279418945e-01 -1.332196295261383057e-01 -1.949492655694484711e-02 3.392802178859710693e-01 8.128547668457031250e-02 3.017994202673435211e-02 -8.213745802640914917e-02 -6.681440770626068115e-02 1.703657768666744232e-02 -2.264448851346969604e-01 -6.920489668846130371e-02
-1.247139647603034973e-01 7.142153382301330566e-02 4.002112895250320435e-02 -2.055328637361526489e-01 1.799699962139129639e-01 -2.083120346069335938e-01 2.728067710995674133e-02 5.551250278949737549e-02 -1.989043951034545898e-01 -8.107099682092666626e-02 7.584254443645477295e-02 2.563128769397735596e-01 -1.121461987495422363e-01 -8.105652779340744019e-02 2.192424982786178589e-01 -1.314060837030410767e-01 2.341317012906074524e-02 -3.804858922958374023e-01 3.210492432117462158e-02 1.590823680162429810e-01 1.545394361019134521e-01 -9.140705317258834839e-02 1.127547547221183777e-01 -3.648383915424346924e-01 3.142869770526885986e-01 -7.494629919528961182e-02 2.592666745185852051e-01 -9.411377459764480591e-02 -6.193499639630317688e-02 -3.355866074562072754e-01 -5.233979225158691406e-02 -6.669156253337860107e-02
7.403862662613391876e-03 5.358674377202987671e-02 -2.613995224237442017e-02 -4.950365796685218811e-02 1.326206922531127930e-01 4.370422288775444031e-02 -1.183302924036979675e-01 3.216088563203811646e-02 -1.105938926339149475e-01 6.754894554615020752e-02 6.770311295986175537e-02 5.502064228057861328e-01 3.722626864910125732e-01 -2.047310024499893188e-02 3.043321669101715088e-01 -1.286024451255798340e-01 -7.370376586914062500e-02 -2.851085662841796875e-01 4.700082167983055115e-02 1.409557163715362549e-01 -1.189566701650619507e-01 -1.990380287170410156e-01 -1.414887011051177979e-01 -6.381473690271377563e-02 -7.704516500234603882e-02 -1.741431206464767456e-01 4.308093711733818054e-02 -1.049201712012290955e-01 2.840052172541618347e-02 5.648901686072349548e-02 -1.883574426174163818e-01 3.344970643520355225e-01
-1.014606505632400513e-01 1.287993639707565308e-01 2.918779850006103516e-02 1.219646423123776913e-03 3.308614343404769897e-02 1.218315586447715759e-01 -1.154604852199554443e-01 -3.493248671293258667e-02 -2.738427221775054932e-01 1.512381285429000854e-01 7.796687632799148560e-02 5.243018865585327148e-01 1.758772432804107666e-01 -2.839192003011703491e-02 2.608971893787384033e-01 -2.365732640027999878e-01 -1.139460504055023193e-01 -1.650559753179550171e-01 4.737531393766403198e-02 1.327809244394302368e-01 1.054812520742416382e-01 -3.473563790321350098e-01 -1.577942520380020142e-01 4.888113588094711304e-02 1.091070175170898438e-01 -3.425169736146926880e-02 1.340305358171463013e-01 -2.238562256097793579e-01 1.892954856157302856e-01 -4.920028522610664368e-02 -2.470447868108749390e-01 8.692351728677749634e-02
-2.205553203821182251e-01 1.768452376127243042e-01 9.511835128068923950e-02 -4.897931590676307678e-02 1.046445369720458984e-01 -3.837122917175292969e-01 2.745402418076992035e-02 5.188983306288719177e-02 7.822218537330627441e-02 -4.786131437867879868e-03 1.883406788110733032e-01 2.195808440446853638e-01 5.147529020905494690e-02 -1.498958319425582886e-01 1.781481951475143433e-01 -6.405371427536010742e-02 1.095491722226142883e-01 -3.323375284671783447e-01 -2.661374583840370178e-02 2.721228897571563721e-01 2.406364530324935913e-01 -1.870572268962860107e-01 -3.591952919960021973e-01 -1.701829582452774048e-01 -2.276041507720947266e-01 -1.716285645961761475e-01 -2.739519625902175903e-02 -1.308619743213057518e-03 7.862806320190429688e-02 -9.891571104526519775e-02 1.840054541826248169e-01 -1.276312023401260376e-01
1.694727987051010132e-01 2.262366712093353271e-01 -1.524450331926345825e-01 -6.960519403219223022e-02 8.195900917053222656e-02 -4.103579521179199219e-01 -1.107454672455787659e-01 3.144212439656257629e-02 -4.052342176437377930e-01 2.270152568817138672e-01 3.229519352316856384e-02 9.526483714580535889e-02 9.682594984769821167e-02 3.568464517593383789e-02 3.438090980052947998e-01 -8.181928843259811401e-02 -2.652944065630435944e-02 -6.266791373491287231e-02 1.167575046420097351e-01 -7.524064183235168457e-02 -9.833325445652008057e-02 1.025322377681732178e-01 1.512274891138076782e-01 2.076436728239059448e-01 1.649955660104751587e-01 6.145598366856575012e-02 2.387862950563430786e-01 -4.488088563084602356e-02 8.668335154652595520e-03 -3.117073699831962585e-02 -3.658213913440704346e-01 8.504515886306762695e-02
6.864078342914581299e-02 -3.979242965579032898e-02 1.426317840814590454e-01 -9.023799747228622437e-02 8.093095570802688599e-02 -1.244799196720123291e-01 1.947072148323059082e-02 2.527453936636447906e-02 -2.755862176418304443e-01 4.475477039813995361e-01 1.441719532012939453e-01 3.391795158386230469e-01 1.938891783356666565e-02 -1.650155782699584961e-01 1.433328092098236084e-01 -7.092694193124771118e-02 -1.232775673270225525e-01 -1.650028079748153687e-01 4.426151514053344727e-02 6.914286315441131592e-02 -5.319947376847267151e-03 4.089850187301635742e-02 -7.467896677553653717e-03 3.018001317977905273e-01 -4.235349223017692566e-02 3.178903758525848389e-01 1.568932980298995972e-01 1.240409389138221741e-01 4.036597907543182373e-01 -7.273990660905838013e-02 1.139190271496772766e-01 1.040997058153152466e-01
1.318860650062561035e-01 -1.063224747776985168e-01 -4.993382468819618225e-02 3.834869712591171265e-02 7.640778273344039917e-02 -1.892894208431243896e-01 -1.492193788290023804e-01 1.271286308765411377e-01 -5.963261723518371582e-01 2.066980302333831787e-01 3.448745012283325195e-01 9.172159433364868164e-02 4.495667666196823120e-02 1.184083223342895508e-01 5.727722495794296265e-02 -4.194213822484016418e-02 -1.058460995554924011e-01 -1.243731975555419922e-01 -6.571571528911590576e-02 -9.303590655326843262e-02 6.744157522916793823e-02 7.164784520864486694e-02 -1.723042428493499756e-01 -9.187450259923934937e-02 1.972615905106067657e-02 -1.947580575942993164e-01 1.007370799779891968e-01 6.429896503686904907e-02 2.850502431392669678e-01 -2.975731790065765381e-01 1.731950938701629639e-01 2.488547004759311676e-02
2.492708899080753326e-02 2.320659309625625610e-01 -2.168299406766891479e-01 -1.826897710561752319e-01 1.374911218881607056e-01 -2.596342861652374268e-01 2.977876365184783936e-01 -1.864699274301528931e-01 -2.283806800842285156e-01 2.079871743917465210e-01 9.622950851917266846e-02 3.103547394275665283e-01 1.434506326913833618e-01 -1.236357316374778748e-01 4.690805077552795410e-02 -1.136578768491744995e-01 -4.583498463034629822e-02 -4.482460021972656250e-02 1.202560290694236755e-01 -2.558102905750274658e-01 1.791581064462661743e-01 -1.025801524519920349e-01 -3.941210210323333740e-01 -9.328044205904006958e-02 -5.908767879009246826e-02 7.408735901117324829e-02 -2.660053968429565430e-01 7.799768447875976562e-02 -1.251679938286542892e-02 4.139030724763870239e-02 -1.043774634599685669e-01 -1.189173385500907898e-01
4.267950356006622314e-02 1.807443648576736450e-01 3.346969559788703918e-02 -8.371414244174957275e-02 1.124810799956321716e-01 -8.142287284135818481e-02 -2.189774364233016968e-01 2.223028391599655151e-01 -2.754604518413543701e-01 -5.640574917197227478e-02 1.366139352321624756e-01 1.854833066463470459e-01 1.677888212725520134e-03 -3.306968808174133301e-01 6.080451980233192444e-02 1.252673566341400146e-02 -2.506039291620254517e-02 -4.989618360996246338e-01 1.813274621963500977e-01 1.484339237213134766e-01 7.437413185834884644e-02 -6.183871999382972717e-02 -1.346040517091751099e-01 -1.269709765911102295e-01 9.625557810068130493e-02 -3.497926294803619385e-01 9.918772429227828979e-02 -1.530474890023469925e-02 8.451987802982330322e-02 8.802106231451034546e-02 3.478310257196426392e-02 2.991542816162109375e-01
-4.428249970078468323e-02 -7.084305584430694580e-02 3.667468205094337463e-02 -1.088351979851722717e-01 1.495053470134735107e-01 1.633398681879043579e-01 -5.465381592512130737e-02 2.195310592651367188e-02 -2.970736324787139893e-01 1.507223993539810181e-01 7.023995369672775269e-02 5.338850617408752441e-01 1.695483773946762085e-01 -1.123340725898742676e-01 1.673525720834732056e-01 -3.729696385562419891e-03 1.364970672875642776e-02 -3.850933015346527100e-01 -1.784921437501907349e-02 1.281493008136749268e-01 8.851660788059234619e-02 -1.426206678152084351e-01 -4.934914037585258484e-02 1.617491990327835083e-01 -7.764646410942077637e-02 -2.197761237621307373e-01 4.440667480230331421e-02 -2.199494987726211548e-01 2.044313997030258179e-01 -1.414272636175155640e-01 -2.508132159709930420e-01 7.501172274351119995e-02
2.399713546037673950e-01 6.212661787867546082e-02 -3.842770680785179138e-02 3.256188631057739258e-01 2.215842157602310181e-01 -2.386156618595123291e-01 -1.344101270660758018e-03 1.131456717848777771e-01 -1.428567469120025635e-01 2.846502885222434998e-02 1.385392993688583374e-01 2.301751524209976196e-01 -8.545596897602081299e-02 -5.858394876122474670e-02 1.949740946292877197e-01 -1.068625301122665405e-01 -4.613713547587394714e-02 -4.048883914947509766e-01 -5.526237189769744873e-02 4.332924634218215942e-02 -2.017129957675933838e-01 -2.239911407232284546e-01 4.367577843368053436e-03 3.275274857878684998e-02 -6.589531153440475464e-02 1.065384298563003540e-01 -2.889484167098999023e-01 -2.049560844898223877e-02 -2.101711332798004150e-01 -5.360374972224235535e-02 -3.089788183569908142e-02 3.848338723182678223e-01
8.316887915134429932e-02 1.488394290208816528e-01 1.224473491311073303e-01 -6.673254072666168213e-02 6.666056811809539795e-02 6.696816533803939819e-02 6.680880486965179443e-02 1.703784167766571045e-01 -6.825569272041320801e-02 1.770579665899276733e-01 2.035849094390869141e-01 -3.499841690063476562e-02 -1.266791224479675293e-01 -1.456862390041351318e-01 2.318438589572906494e-01 1.214112266898155212e-01 3.713370114564895630e-02 -4.665535092353820801e-01 -2.765695331618189812e-03 2.833663225173950195e-01 3.404786810278892517e-02 1.562512516975402832e-01 -2.175538092851638794e-01 1.983461976051330566e-01 1.673247548751533031e-03 -1.241606250405311584e-01 -1.626414656639099121e-01 1.393342763185501099e-01 2.855365872383117676e-01 -1.595312952995300293e-01 -2.899026498198509216e-03 3.804520368576049805e-01
1.154581531882286072e-01 7.533641904592514038e-02 -1.836118847131729126e-01 4.306965321302413940e-02 -2.494620392099022865e-03 -4.100274741649627686e-01 -1.229633763432502747e-02 1.794581115245819092e-01 -2.872435152530670166e-01 3.057214058935642242e-02 1.399631947278976440e-01 3.808411657810211182e-01 -6.455684453248977661e-02 9.358194470405578613e-02 -5.144351348280906677e-02 5.297266691923141479e-02 -1.072462946176528931e-01 -1.537837535142898560e-01 1.716645434498786926e-02 -1.123234853148460388e-01 8.995018154382705688e-02 -6.605478376150131226e-02 9.555733762681484222e-03 -1.324726492166519165e-01 -1.299454481340944767e-03 1.611546128988265991e-01 -4.685589671134948730e-02 2.048206627368927002e-01 4.917393028736114502e-01 -6.080894172191619873e-02 -2.960419468581676483e-02 2.895361185073852539e-01
6.970021128654479980e-02 2.267132401466369629e-01 -3.316364809870719910e-02 8.322000503540039062e-02 2.676009237766265869e-01 -2.580970525741577148e-01 -6.610018759965896606e-02 -1.890794038772583008e-01 4.463738948106765747e-02 3.023861646652221680e-01 1.057807952165603638e-01 3.057324588298797607e-01 -3.736186539754271507e-03 -1.370565146207809448e-01 2.395126968622207642e-01 -8.715435117483139038e-02 -2.476657740771770477e-02 -2.450007051229476929e-01 -1.753357499837875366e-01 1.960608959197998047e-01 1.948912590742111206e-01 -3.391917645931243896e-01 -2.099382318556308746e-02 3.101447820663452148e-01 3.115292266011238098e-02 6.581885367631912231e-02 -6.996721774339675903e-02 -1.390114575624465942e-01 -1.119040325284004211e-01 6.069680675864219666e-02 1.254243403673171997e-01 -1.859435588121414185e-01
1.250028759241104126e-01 2.751379609107971191e-01 -2.465568669140338898e-02 -9.743296355009078979e-02 2.322647720575332642e-01 8.207167685031890869e-02 -1.441575586795806885e-01 8.170301467180252075e-02 -2.059711813926696777e-01 -1.595638506114482880e-02 1.001671031117439270e-01 1.792263239622116089e-01 1.781761348247528076e-01 -3.410315811634063721e-01 1.744222044944763184e-01 3.195529431104660034e-02 -2.066975459456443787e-02 -4.154893755912780762e-01 1.974144726991653442e-01 2.665408849716186523e-01 -4.963501356542110443e-03 -7.296381145715713501e-02 -1.756377220153808594e-01 5.636420566588640213e-03 9.372176602482795715e-03 -2.436585277318954468e-01 5.860126763582229614e-02 -1.850365698337554932e-01 7.462713122367858887e-02 5.362147465348243713e-02 1.177030131220817566e-01 3.276777565479278564e-01
3.841264247894287109e-01 7.545052468776702881e-02 -5.595748871564865112e-02 -8.717345446348190308e-02 -1.952237635850906372e-01 -4.955155551433563232e-01 -9.770622104406356812e-02 3.162441775202751160e-02 6.681025028228759766e-02 2.414665073156356812e-01 -9.728829562664031982e-02 1.305988579988479614e-01 4.303824156522750854e-02 -2.168264836072921753e-01 9.741882234811782837e-02 -1.188522428274154663e-01 -1.471623778343200684e-01 -1.272344216704368591e-02 -1.324925869703292847e-01 1.292311586439609528e-02 1.711897701025009155e-01 -1.414190232753753662e-01 -3.367422223091125488e-01 3.725362569093704224e-02 -2.323043532669544220e-02 -1.610926687717437744e-01 2.361441776156425476e-02 1.984695196151733398e-01 1.050803437829017639e-01 1.123159751296043396e-02 9.794194251298904419e-02 2.987118959426879883e-01
-1.515572369098663330e-01 9.596075117588043213e-02 -2.168098092079162598e-01 4.860499501228332520e-02 4.833823442459106445e-02 -3.038403391838073730e-01 -2.362352907657623291e-01 2.391857840120792389e-02 -1.091928184032440186e-01 3.869123756885528564e-01 2.814567089080810547e-01 3.083135485649108887e-01 -7.509912550449371338e-02 -9.482693672180175781e-02 -1.588822603225708008e-01 -5.826557427644729614e-02 -1.753739863634109497e-01 -3.093030452728271484e-01 1.350283473730087280e-01 8.636493980884552002e-02 3.909789398312568665e-02 -2.218361496925354004e-01 -1.236844137310981750e-01 -6.974030286073684692e-02 -1.203629188239574432e-02 1.365972459316253662e-01 9.875397197902202606e-03 1.960553079843521118e-01 -1.341390758752822876e-01 -1.135597601532936096e-01 -5.578067153692245483e-02 2.718301713466644287e-01
1.633810698986053467e-01 1.032078489661216736e-01 2.596996128559112549e-01 -7.889900356531143188e-02 8.228176832199096680e-02 -3.704558610916137695e-01 -1.096825003623962402e-01 -4.085913300514221191e-02 -1.336667686700820923e-01 1.760262846946716309e-01 9.105399996042251587e-02 2.419174760580062866e-01 2.633715234696865082e-02 -1.660304218530654907e-01 -1.383842825889587402e-01 -3.251689374446868896e-01 -1.720695048570632935e-01 -2.896539866924285889e-01 4.858609661459922791e-02 3.302505984902381897e-02 -2.299590855836868286e-01 -1.112367659807205200e-01 -2.228183448314666748e-01 -8.800123631954193115e-02 1.344612538814544678e-01 -2.648452222347259521e-01 1.390042901039123535e-01 -1.525030434131622314e-01 2.248568981885910034e-01 -3.944156691431999207e-02 1.656894981861114502e-01 1.117562949657440186e-01
-1.739458590745925903e-01 5.294221267104148865e-02 -1.410221010446548462e-01 7.660140842199325562e-02 3.293301463127136230e-01 -1.243219226598739624e-01 -6.706790626049041748e-02 -2.591691315174102783e-01 -9.056614339351654053e-02 1.655390560626983643e-01 2.336248457431793213e-01 1.751080751419067383e-01 -2.564291954040527344e-01 -9.933760017156600952e-02 1.550033390522003174e-01 -3.358953297138214111e-01 6.965969502925872803e-02 -1.919481158256530762e-01 1.820306852459907532e-02 -3.002006113529205322e-01 4.032309725880622864e-02 -2.389703243970870972e-01 -1.481085568666458130e-01 1.004715263843536377e-01 4.454856738448143005e-02 7.069030404090881348e-02 -2.257340401411056519e-01 -2.014458626508712769e-01 1.901718676090240479e-01 -5.415188521146774292e-02 3.482631593942642212e-02 2.248093783855438232e-01
3.473605588078498840e-02 8.815498650074005127e-02 -2.729253768920898438e-01 1.857168525457382202e-01 1.162398234009742737e-01 -3.947793543338775635e-01 -2.668887078762054443e-01 1.420879215002059937e-01 1.867771893739700317e-01 4.036204516887664795e-01 -1.595507934689521790e-02 1.747274547815322876e-01 1.050747260451316833e-01 4.727470874786376953e-02 1.733549498021602631e-02 -4.173326119780540466e-02 5.374123156070709229e-02 -2.107921540737152100e-01 2.921142280101776123e-01 2.066792398691177368e-01 1.850899755954742432e-01 2.361438609659671783e-02 -2.307850420475006104e-01 -2.745504863560199738e-02 1.016318351030349731e-01 -9.255037456750869751e-02 -1.578634828329086304e-01 -1.541865020990371704e-01 5.411840975284576416e-02 -1.480287164449691772e-01 7.121612876653671265e-02 1.251513361930847168e-01
4.194097593426704407e-02 7.853543758392333984e-02 8.429267257452011108e-02 -8.703334629535675049e-02 1.410252153873443604e-01 -2.291018366813659668e-01 2.181309610605239868e-01 1.529688090085983276e-01 7.692500203847885132e-02 1.002488285303115845e-01 1.244288906455039978e-01 4.516541957855224609e-01 2.256276607513427734e-01 -1.298081278800964355e-01 1.443154364824295044e-01 -2.151428610086441040e-01 1.739169955253601074e-01 -1.896760165691375732e-01 1.990167349576950073e-01 2.730472385883331299e-01 2.121667861938476562e-01 -6.094107776880264282e-02 1.669811457395553589e-01 -1.711369156837463379e-01 -3.265921026468276978e-02 -8.492133766412734985e-02 -2.626506388187408447e-01 -2.817220389842987061e-01 -3.107981197535991669e-02 2.284219302237033844e-02 1.334438472986221313e-01 3.888969123363494873e-02
1.125030815601348877e-01 -9.605128318071365356e-02 1.940575540065765381e-01 1.581704020500183105e-01 1.138052195310592651e-01 1.287960913032293320e-02 2.643072046339511871e-02 9.749080985784530640e-02 -1.231900677084922791e-01 2.126226574182510376e-01 1.335873156785964966e-01 2.385712265968322754e-01 -4.838168621063232422e-01 -1.421881169080734253e-01 3.968663811683654785e-01 -2.235110551118850708e-01 1.056970581412315369e-01 -2.455690801143646240e-01 -1.468950510025024414e-02 -7.679467648267745972e-02 -9.555849432945251465e-02 -3.968339879065752029e-03 -1.760481446981430054e-01 -1.738949678838253021e-02 2.596057057380676270e-01 -2.718533854931592941e-03 -2.447342127561569214e-01 1.162559837102890015e-01 1.301346570253372192e-01 -3.065505623817443848e-02 -3.055733628571033478e-02 1.325336545705795288e-01
-2.352440506219863892e-01 6.599900126457214355e-02 -4.818840324878692627e-02 -4.386750981211662292e-02 1.890678554773330688e-01 -2.247391641139984131e-01 -1.741555705666542053e-02 3.904003277420997620e-02 -1.129430681467056274e-01 1.804191619157791138e-01 7.527635991573333740e-02 -1.073955893516540527e-01 -3.334830105304718018e-01 -1.451327651739120483e-01 3.729412853717803955e-01 2.359260432422161102e-02 1.848354339599609375e-01 -2.318568527698516846e-01 -2.260106205940246582e-01 1.644987612962722778e-01 2.156022787094116211e-01 -4.381503909826278687e-02 -3.498821854591369629e-01 -4.140642285346984863e-02 6.376393139362335205e-02 -3.140393644571304321e-02 -2.442341446876525879e-01 2.708617150783538818e-01 1.797608137130737305e-01 3.132783249020576477e-02 1.789477281272411346e-02 5.718179047107696533e-02
-4.530729353427886963e-02 1.961013078689575195e-01 -8.628407865762710571e-02 -5.619455128908157349e-02 1.736543029546737671e-01 -3.533099889755249023e-01 1.771234534680843353e-02 9.677665308117866516e-03 -1.948742717504501343e-01 -3.092495910823345184e-02 1.324474215507507324e-01 7.383828610181808472e-02 5.749806389212608337e-02 -4.640278220176696777e-01 -1.467138975858688354e-01 -1.054141819477081299e-01 -5.275017768144607544e-02 -3.151763379573822021e-01 1.536775976419448853e-01 5.645638704299926758e-02 -1.958041787147521973e-01 -1.202638521790504456e-01 -1.427186280488967896e-01 -2.635914832353591919e-02 2.772503197193145752e-01 -2.894817590713500977e-01 1.992546021938323975e-01 -1.466353237628936768e-01 9.950620681047439575e-02 -6.937111914157867432e-02 -1.661216467618942261e-01 1.154771074652671814e-01
1.110412105917930603e-01 1.148533597588539124e-01 -6.737377494573593140e-02 -5.390461534261703491e-02 9.110339730978012085e-02 -2.227383702993392944e-01 2.428205460309982300e-01 -9.794837795197963715e-03 -1.566446721553802490e-01 6.714808940887451172e-02 2.048148959875106812e-01 3.937664628028869629e-02 7.734953612089157104e-02 -9.108270704746246338e-02 4.355459213256835938e-01 -4.105539992451667786e-02 -1.337737441062927246e-01 -2.007972896099090576e-01 1.626626849174499512e-01 -7.416522502899169922e-02 -1.046287566423416138e-01 -1.720303446054458618e-01 -3.393598496913909912e-01 9.582466632127761841e-02 -3.071281909942626953e-01 8.427817374467849731e-02 5.571532249450683594e-02 1.521105319261550903e-01 3.812370598316192627e-01 -1.018782109022140503e-01 1.444136053323745728e-01 -1.119848564267158508e-01
1.194023340940475464e-01 -3.939293697476387024e-02 1.626381091773509979e-02 1.228886395692825317e-01 1.347052305936813354e-01 -3.281148970127105713e-01 -2.460918128490447998e-01 9.185709059238433838e-02 -4.045745134353637695e-01 1.975312381982803345e-01 2.165301144123077393e-02 2.072316557168960571e-01 -1.195611655712127686e-01 6.224785465747117996e-03 -1.120774969458580017e-01 2.529188692569732666e-01 -1.300371140241622925e-01 -2.381254583597183228e-01 1.753976196050643921e-02 6.225034594535827637e-02 1.394500136375427246e-01 -1.278194636106491089e-01 -1.266778707504272461e-01 -5.858176574110984802e-02 3.233043849468231201e-01 3.345349803566932678e-02 1.392464190721511841e-01 -3.093338571488857269e-02 2.150297909975051880e-01 -2.485154867172241211e-01 2.644260823726654053e-01 8.709694258868694305e-03
9.828491508960723877e-02 -1.802130192518234253e-01 -4.720051959156990051e-02 2.207301259040832520e-01 4.035108909010887146e-02 -3.637578785419464111e-01 -5.042441934347152710e-02 2.221933752298355103e-01 -2.661723196506500244e-01 3.880051374435424805e-01 3.931580111384391785e-03 1.851260215044021606e-01 1.282344460487365723e-01 8.002128452062606812e-02 3.330177068710327148e-01 -5.813622102141380310e-02 -2.550884187221527100e-01 -1.547452062368392944e-01 -3.313714563846588135e-01 -2.403467595577239990e-01 1.671774312853813171e-02 -5.930260196328163147e-02 -3.524550935253500938e-03 -1.213368102908134460e-01 9.208265691995620728e-02 -6.885799020528793335e-02 8.851041644811630249e-02 1.079356744885444641e-01 -3.341681882739067078e-02 1.013285517692565918e-01 -8.238574117422103882e-02 4.737721383571624756e-02
1.928616911172866821e-01 2.420973777770996094e-01 -2.196960709989070892e-02 2.877930179238319397e-02 2.434355765581130981e-01 -1.086404472589492798e-01 2.499147951602935791e-01 -1.741541922092437744e-01 -1.335459202527999878e-01 2.667039632797241211e-01 3.213750943541526794e-02 4.696480035781860352e-01 1.932934373617172241e-01 1.777008525095880032e-03 1.877342909574508667e-01 -1.024533882737159729e-01 6.081901490688323975e-02 -1.513798087835311890e-01 -2.592642605304718018e-02 -4.965186864137649536e-02 4.886868596076965332e-02 1.131295934319496155e-01 -7.269444316625595093e-02 -3.296357989311218262e-01 -1.039293110370635986e-01 -2.496523857116699219e-01 -6.825597584247589111e-02 1.643152981996536255e-01 -5.079401656985282898e-03 -9.187059104442596436e-02 2.704202532768249512e-01 9.773221798241138458e-03
5.829047784209251404e-02 5.225183814764022827e-02 -1.384315043687820435e-01 5.837098136544227600e-02 2.918142080307006836e-01 -2.537746727466583252e-01 4.280114546418190002e-03 6.463591754436492920e-02 -2.644701898097991943e-01 1.350298225879669189e-01 3.479784354567527771e-02 3.785846531391143799e-01 -1.026271432638168335e-01 -1.034978851675987244e-01 1.094551235437393188e-01 -2.594856172800064087e-02 1.461087018251419067e-01 -1.944873631000518799e-01 -1.534001231193542480e-01 1.962019503116607666e-01 2.106044292449951172e-01 -2.182788401842117310e-01 -4.557453840970993042e-02 2.753243744373321533e-01 -8.436720073223114014e-02 -3.805603981018066406e-01 1.148502454161643982e-01 -2.167692333459854126e-01 1.293296646326780319e-02 1.918469816446304321e-01 7.911083288490772247e-03 -1.034251078963279724e-01
-7.817376405000686646e-02 1.610247045755386353e-01 -2.327645719051361084e-01 1.028752997517585754e-01 -5.204028263688087463e-02 -1.341077685356140137e-01 7.685710489749908447e-02 1.870227009057998657e-01 -9.483377635478973389e-02 2.313075512647628784e-01 -1.593185961246490479e-02 2.617750763893127441e-01 2.149953246116638184e-01 -1.554681570269167423e-03 2.109375149011611938e-01 6.477182358503341675e-02 -6.989143788814544678e-02 -4.906488582491874695e-02 -8.884859830141067505e-02 8.977515250444412231e-02 6.825749576091766357e-02 -2.727624475955963135e-01 -3.820351883769035339e-02 -7.921422272920608521e-02 1.154932603240013123e-01 -3.030028641223907471e-01 1.571803987026214600e-01 -2.027607262134552002e-01 4.750383198261260986e-01 -1.169301271438598633e-01 -1.218784749507904053e-01 2.832550108432769775e-01
-3.297068923711776733e-02 2.399698644876480103e-01 -1.207943726330995560e-02 -4.008822888135910034e-02 3.380163908004760742e-01 -1.544035077095031738e-01 -9.744789451360702515e-02 -1.765780746936798096e-01 -2.687905728816986084e-01 3.253632187843322754e-01 -3.180995211005210876e-02 -1.292690187692642212e-01 -1.225223839282989502e-01 -7.931363768875598907e-03 3.781350255012512207e-01 -2.118099033832550049e-01 4.064330458641052246e-01 -9.967295452952384949e-03 -4.850546643137931824e-02 3.103975057601928711e-01 1.672837734222412109e-01 -1.183957755565643311e-01 -8.751480281352996826e-02 -8.617072552442550659e-02 7.448948919773101807e-02 -3.313624858856201172e-02 3.245385736227035522e-02 8.292146027088165283e-03 1.536781936883926392e-01 -6.088865455240011215e-03 -9.278260171413421631e-02 3.071447648108005524e-02
-1.470459246775135398e-04 7.955732196569442749e-02 -6.446314603090286255e-02 -7.652091979980468750e-02 1.164180785417556763e-01 -4.806109964847564697e-01 -8.125320076942443848e-02 -2.243397533893585205e-01 -3.416561782360076904e-01 4.699622988700866699e-01 6.643729656934738159e-02 -5.792485550045967102e-02 -1.680376976728439331e-01 1.244730129837989807e-01 2.654148340225219727e-01 -1.031281352043151855e-01 -7.751224935054779053e-02 1.109370067715644836e-01 -4.409408569335937500e-02 1.333871036767959595e-01 7.685140520334243774e-02 -1.535812020301818848e-01 -2.294266596436500549e-03 7.427607476711273193e-02 -1.390800327062606812e-01 2.457392774522304535e-02 -1.134636625647544861e-02 1.462754905223846436e-01 2.108993530273437500e-01 1.976796798408031464e-02 -4.484431445598602295e-02 2.249360084533691406e-01
1.590006947517395020e-01 1.121596693992614746e-01 -4.141667485237121582e-02 -1.763985008001327515e-01 3.628518879413604736e-01 -2.655848562717437744e-01 -1.705469191074371338e-01 1.581260114908218384e-01 -2.683782875537872314e-01 7.106439769268035889e-02 2.863697111606597900e-01 1.116947159171104431e-01 -9.261413663625717163e-02 -2.944432497024536133e-01 2.386852204799652100e-01 -2.909612357616424561e-01 -2.147928923368453979e-01 2.693450450897216797e-02 -3.456027805805206299e-02 -2.810186743736267090e-01 -1.465895213186740875e-02 7.878044992685317993e-02 -2.309527844190597534e-01 1.473512053489685059e-01 -3.403417393565177917e-02 3.237917646765708923e-02 -1.091773733496665955e-01 4.285435378551483154e-02 -1.522980537265539169e-02 1.105825696140527725e-02 -1.035620719194412231e-01 1.703355014324188232e-01
7.062118500471115112e-02 2.374529093503952026e-01 2.904387116432189941e-01 8.705653250217437744e-02 2.323933988809585571e-01 -3.490871191024780273e-01 -3.222615122795104980e-01 -1.407224535942077637e-01 -8.524983376264572144e-02 3.021226823329925537e-01 1.249892860651016235e-01 6.062705442309379578e-02 -8.878494799137115479e-02 -2.737509012222290039e-01 7.531935721635818481e-02 -8.403125405311584473e-02 3.103557415306568146e-02 -1.600707918405532837e-01 1.598093807697296143e-01 -4.932338744401931763e-02 5.395970772951841354e-03 -6.716971844434738159e-02 1.141517460346221924e-01 -1.757993996143341064e-01 3.073114156723022461e-01 -1.865438669919967651e-01 -1.421096026897430420e-01 -1.108191683888435364e-01 2.248141914606094360e-01 -9.067209810018539429e-02 8.124145120382308960e-02 -6.048846244812011719e-02
-2.654182314872741699e-01 3.182997405529022217e-01 5.893453210592269897e-02 -1.216123700141906738e-01 2.971974015235900879e-01 -3.791903853416442871e-01 1.761638969182968140e-01 1.177510991692543030e-01 -1.811030358076095581e-01 7.898803800344467163e-02 6.742076575756072998e-02 -3.898254409432411194e-02 -3.063740432262420654e-01 8.972594887018203735e-02 2.887608706951141357e-01 -1.694280654191970825e-01 1.707892417907714844e-01 -1.801471263170242310e-01 -2.785093784332275391e-01 3.086298517882823944e-02 3.263863548636436462e-02 -3.906869888305664062e-02 -2.842767834663391113e-01 6.040326133370399475e-02 4.809109121561050415e-02 -1.074736267328262329e-01 -2.856506034731864929e-02 8.495673537254333496e-02 1.007760688662528992e-01 -4.482325911521911621e-02 -5.073733162134885788e-03 1.121369376778602600e-01
-8.193920366466045380e-03 -3.657610854133963585e-03 -1.458572298288345337e-01 1.508618295192718506e-01 1.041890233755111694e-01 -5.382383465766906738e-01 1.050933301448822021e-01 -4.191988110542297363e-01 -1.742352847941219807e-03 -3.191845864057540894e-02 1.377474218606948853e-01 1.242673620581626892e-01 -4.193578287959098816e-02 -9.088794887065887451e-02 2.488739490509033203e-01 -1.731447875499725342e-01 -3.039626777172088623e-02 -2.231300771236419678e-01 -6.096111983060836792e-02 -1.808281242847442627e-02 -7.221675664186477661e-02 -1.065598800778388977e-01 -1.765975207090377808e-01 1.666724085807800293e-01 1.373019367456436157e-01 -1.610055118799209595e-01 -3.023743331432342529e-01 -2.002253234386444092e-01 1.581196673214435577e-02 -1.198721379041671753e-01 9.024101495742797852e-02 4.282462224364280701e-02
-1.007085293531417847e-01 -8.668582886457443237e-02 2.619761824607849121e-01 -1.209540516138076782e-01 -6.656464189291000366e-02 -3.800894320011138916e-01 -2.723968625068664551e-01 1.789054572582244873e-01 -2.514104843139648438e-01 8.232495188713073730e-02 1.787110120058059692e-01 2.955097556114196777e-01 2.393472492694854736e-01 3.625862672924995422e-02 9.564375877380371094e-02 5.955198779702186584e-02 5.538287758827209473e-02 -2.322442084550857544e-01 -4.083655402064323425e-02 1.185392737388610840e-01 1.193927749991416931e-01 1.053989306092262268e-01 -1.773854345083236694e-01 -7.430534809827804565e-02 -1.108409371227025986e-02 1.939230710268020630e-01 -9.046331793069839478e-02 -1.396174170076847076e-02 3.320800662040710449e-01 -1.464737672358751297e-02 -5.469958484172821045e-02 2.979365885257720947e-01
4.808294400572776794e-02 1.630634255707263947e-02 -6.929038465023040771e-02 -8.347836136817932129e-02 3.386418148875236511e-02 1.745663136243820190e-01 -1.761874258518218994e-01 8.373153954744338989e-02 -3.280872702598571777e-01 1.729177683591842651e-01 1.075523346662521362e-01 4.917172193527221680e-01 1.703579425811767578e-01 -7.910013198852539062e-02 2.364602982997894287e-01 -3.443351760506629944e-02 -1.144505217671394348e-01 -3.542233109474182129e-01 -8.839236944913864136e-02 1.595432013273239136e-01 -7.874268293380737305e-02 -2.005040645599365234e-01 -5.202865973114967346e-02 1.470086909830570221e-02 -9.306072443723678589e-02 -1.486309021711349487e-01 -8.991192094981670380e-03 -1.139916926622390747e-01 1.576494276523590088e-01 1.988462731242179871e-02 -2.857804000377655029e-01 2.465665489435195923e-01
2.229940742254257202e-01 3.748983740806579590e-01 -2.869107127189636230e-01 1.550205796957015991e-01 1.774898767471313477e-01 -2.099551707506179810e-01 9.924098104238510132e-02 -1.680089682340621948e-01 -2.429300844669342041e-01 1.960174739360809326e-01 2.724147140979766846e-01 -2.102547325193881989e-02 5.955763533711433411e-02 -3.283810336142778397e-03 2.798140980303287506e-03 1.697188168764114380e-01 -5.914341285824775696e-02 -2.093920409679412842e-01 -1.461355984210968018e-01 1.874281913042068481e-01 1.621624976396560669e-01 -2.565962970256805420e-01 -7.071509957313537598e-02 1.908913552761077881e-01 3.288932517170906067e-02 -1.300803720951080322e-01 9.023109823465347290e-02 1.185887604951858521e-01 -1.534895002841949463e-01 -1.606365293264389038e-01 -2.382556162774562836e-02 2.402319759130477905e-01
1.398527771234512329e-01 1.260853558778762817e-01 7.648925483226776123e-02 -5.564570054411888123e-02 2.089646756649017334e-01 -5.082302093505859375e-01 -1.361142992973327637e-01 3.936030343174934387e-02 -3.888525366783142090e-01 2.336549758911132812e-01 5.194357782602310181e-02 6.482559256255626678e-03 -2.109869569540023804e-01 -6.456458568572998047e-02 2.332592606544494629e-01 1.546189486980438232e-01 1.375717669725418091e-01 -4.840395227074623108e-02 7.241402566432952881e-02 9.996373951435089111e-02 9.372545033693313599e-02 1.712031960487365723e-01 1.095490306615829468e-01 2.930649090558290482e-03 4.310744628310203552e-02 1.197251230478286743e-01 2.453740499913692474e-02 2.011290639638900757e-01 2.964714169502258301e-01 1.784243248403072357e-02 -1.322700828313827515e-01 2.201082557439804077e-01
-9.949678182601928711e-02 7.021033018827438354e-02 7.399281114339828491e-02 1.315179616212844849e-01 1.208668649196624756e-01 -4.586293101310729980e-01 6.412497162818908691e-02 9.008195996284484863e-02 -5.586995556950569153e-02 -4.908393323421478271e-02 1.025983989238739014e-01 2.641378343105316162e-01 -1.836529970169067383e-01 -2.658716440200805664e-01 2.484828978776931763e-01 1.923465877771377563e-01 -5.824131891131401062e-03 -3.925225734710693359e-01 -1.363988369703292847e-01 2.012583613395690918e-01 2.914856076240539551e-01 -1.824484020471572876e-01 6.117407698184251785e-03 -9.805798763409256935e-04 -1.556289196014404297e-02 -1.712297797203063965e-01 -1.190928965806961060e-01 5.167198926210403442e-02 -1.148265786468982697e-02 1.492715030908584595e-01 1.565168201923370361e-01 -1.068001911044120789e-01
2.415358275175094604e-01 4.795543849468231201e-02 -2.647696435451507568e-01 -1.073580607771873474e-02 3.644808232784271240e-01 -3.725027143955230713e-01 2.350982874631881714e-01 1.507782042026519775e-01 -1.837245225906372070e-01 2.465175539255142212e-01 -3.771524876356124878e-02 -1.217385828495025635e-01 -1.211495399475097656e-01 -1.351938396692276001e-01 1.697917878627777100e-01 -8.326730132102966309e-02 -2.901251316070556641e-01 1.643892750144004822e-02 -2.887354418635368347e-02 -4.228687286376953125e-02 8.181827142834663391e-03 -2.204300612211227417e-01 -2.324111610651016235e-01 -4.255628958344459534e-02 6.329501420259475708e-02 7.935767620801925659e-02 -1.911664456129074097e-01 -2.032538652420043945e-01 3.285000100731849670e-02 1.953161209821701050e-01 1.347254514694213867e-01 -5.441518872976303101e-02
1.526034772396087646e-01 2.244029790163040161e-01 -1.051134318113327026e-01 -2.001273483037948608e-01 4.971997812390327454e-02 9.481762535870075226e-04 2.295320667326450348e-02 -1.021913737058639526e-01 -2.207904905080795288e-01 3.546274900436401367e-01 6.978571414947509766e-02 1.740752160549163818e-01 8.883704990148544312e-02 -4.948519542813301086e-02 -4.464226588606834412e-02 -1.149234697222709656e-01 -1.103939786553382874e-01 -3.224398195743560791e-01 -2.067288756370544434e-01 3.226874023675918579e-02 4.003535211086273193e-01 -1.128060147166252136e-01 -7.549204677343368530e-02 -2.669613063335418701e-01 2.285984903573989868e-01 2.546854875981807709e-02 3.528074324131011963e-01 -8.070001751184463501e-02 2.213030122220516205e-02 5.997353792190551758e-02 1.683608442544937134e-02 1.685850322246551514e-01
-1.686541289091110229e-01 -4.099340736865997314e-02 1.542243510484695435e-01 1.421296596527099609e-01 1.280070692300796509e-01 -1.957248151302337646e-01 1.985994130373001099e-01 2.877893485128879547e-02 -3.445434197783470154e-02 3.697322905063629150e-01 7.989799231290817261e-02 1.504095047712326050e-01 2.947522401809692383e-01 -2.735346853733062744e-01 4.437920153141021729e-01 -9.784073382616043091e-02 -2.075121700763702393e-01 -2.276481129229068756e-03 -8.031049370765686035e-02 -2.139607071876525879e-01 1.907007545232772827e-01 -1.255312114953994751e-01 6.574380397796630859e-02 -1.325097084045410156e-01 -6.304216571152210236e-03 3.008684515953063965e-02 -9.756463766098022461e-02 -1.425062268972396851e-01 1.477815806865692139e-01 -1.666643768548965454e-01 -1.961666345596313477e-01 8.737412840127944946e-02
2.611062824726104736e-01 1.100115031003952026e-01 -2.928431704640388489e-02 8.001568913459777832e-02 4.434171617031097412e-01 -3.182216286659240723e-01 1.363880932331085205e-01 1.444521099328994751e-01 -1.604193747043609619e-01 1.991187185049057007e-01 4.773248359560966492e-02 2.454839050769805908e-01 1.418122500181198120e-01 4.162821173667907715e-02 1.814423501491546631e-01 6.956017762422561646e-02 7.348237931728363037e-02 -5.475982278585433960e-02 -6.008459627628326416e-02 2.049498073756694794e-02 1.941481083631515503e-01 -1.204364225268363953e-01 -8.390273898839950562e-02 1.715062707662582397e-01 7.269605994224548340e-03 -3.460849523544311523e-01 1.818732768297195435e-01 -1.350840926170349121e-01 1.263673454523086548e-01 6.615285575389862061e-02 -7.438669446855783463e-03 -3.081357479095458984e-01
-4.410421103239059448e-02 1.778669059276580811e-01 4.654931128025054932e-01 3.383239731192588806e-02 -5.856685340404510498e-03 -2.237030416727066040e-01 9.431345760822296143e-02 5.339077208191156387e-03 -2.737179398536682129e-01 2.111793160438537598e-01 -6.891603767871856689e-02 1.155964285135269165e-01 2.740101702511310577e-02 -7.370039820671081543e-02 1.755640804767608643e-01 -1.268124878406524658e-01 -1.284958422183990479e-02 -2.924230694770812988e-01 -9.751840680837631226e-02 2.027410268783569336e-01 1.700929552316665649e-02 -3.992849588394165039e-02 -6.262605637311935425e-02 -1.440739631652832031e-01 8.092666417360305786e-02 -4.710411429405212402e-01 7.532747089862823486e-02 -7.979688048362731934e-02 1.378617882728576660e-01 2.223963290452957153e-01 -1.037030145525932312e-01 1.277809143066406250e-01
-3.486519306898117065e-02 1.242190133780241013e-02 1.932468116283416748e-01 -5.610674619674682617e-02 2.163308560848236084e-01 -6.631258875131607056e-02 -2.733542323112487793e-01 2.650064826011657715e-01 -9.500666707754135132e-02 -2.031806856393814087e-02 1.802789121866226196e-01 2.368295639753341675e-01 -1.614595055580139160e-01 -2.567698657512664795e-01 4.194869399070739746e-01 -6.214094534516334534e-02 -1.930522359907627106e-02 -3.349360227584838867e-01 1.232489794492721558e-01 -2.616949565708637238e-02 -8.868807554244995117e-02 3.992676362395286560e-02 -6.617081910371780396e-02 1.793048232793807983e-01 1.263116747140884399e-01 -4.771679267287254333e-02 3.912409767508506775e-02 -1.209694519639015198e-01 3.339242935180664062e-01 -6.372442096471786499e-02 1.105236932635307312e-01 2.356603145599365234e-01
7.063463330268859863e-02 4.465374350547790527e-02 -8.346454054117202759e-02 4.851869121193885803e-02 1.242808029055595398e-01 -4.772391617298126221e-01 2.368144243955612183e-01 3.777856528759002686e-01 -1.454177647829055786e-01 2.220590710639953613e-01 -6.703232973814010620e-02 -7.238616235554218292e-03 -4.859489575028419495e-02 -2.044033259153366089e-01 -9.416197240352630615e-02 -2.146502286195755005e-01 -1.326487809419631958e-01 -7.343906909227371216e-02 3.703070804476737976e-02 5.858935043215751648e-02 3.520353436470031738e-01 -1.421859115362167358e-01 -6.260223686695098877e-02 6.073911488056182861e-02 -2.556245215237140656e-02 1.330525428056716919e-01 8.996472507715225220e-02 1.672682464122772217e-01 2.506612800061702728e-02 7.533359527587890625e-02 1.485843360424041748e-01 3.244197070598602295e-01
-5.483338609337806702e-02 -2.112076133489608765e-01 -4.713122546672821045e-02 -7.129571586847305298e-02 1.493591070175170898e-01 -1.245185956358909607e-01 -1.320403516292572021e-01 1.216013133525848389e-01 -3.143179416656494141e-01 1.566653251647949219e-01 2.058271504938602448e-02 4.813825339078903198e-02 -1.814030297100543976e-02 -2.433461993932723999e-01 1.856763064861297607e-01 -3.178112208843231201e-01 -6.457155197858810425e-02 -2.350386530160903931e-01 2.278055995702743530e-01 2.058026939630508423e-01 -1.434667110443115234e-01 2.080156281590461731e-02 -2.688195407390594482e-01 -3.033675551414489746e-01 -1.418115347623825073e-01 1.671658083796501160e-02 -2.537306398153305054e-02 -3.758259117603302002e-02 4.055883884429931641e-01 1.374656707048416138e-01 -9.549897164106369019e-02 3.911935709766112268e-05
-8.458897471427917480e-03 1.245797351002693176e-01 -6.042278558015823364e-02 -1.292906403541564941e-01 7.716194540262222290e-02 -3.187283277511596680e-01 4.291720315814018250e-02 1.495572179555892944e-02 -4.176839292049407959e-01 -8.895537257194519043e-02 9.958190470933914185e-02 2.799766063690185547e-01 1.859248727560043335e-01 -1.498273015022277832e-01 1.676998883485794067e-01 1.586543172597885132e-01 -5.374694615602493286e-02 5.500882118940353394e-02 -4.774783737957477570e-03 1.304388642311096191e-01 7.411627471446990967e-02 6.324730813503265381e-02 -1.268164515495300293e-01 -2.288450002670288086e-01 7.245097309350967407e-02 1.966549605131149292e-01 3.079939261078834534e-02 -1.870652735233306885e-01 4.788239598274230957e-01 1.435961127281188965e-01 -5.820219218730926514e-02 1.985078006982803345e-01
-1.812591850757598877e-01 2.387267351150512695e-01 -1.707444041967391968e-01 -1.659970581531524658e-01 5.354724358767271042e-03 -1.339664459228515625e-01 -6.068971753120422363e-02 -1.706115305423736572e-01 -3.198555707931518555e-01 -2.346860617399215698e-02 1.212666928768157959e-01 2.236139476299285889e-01 -2.003898173570632935e-01 -4.292125403881072998e-01 1.390139013528823853e-01 -1.928152441978454590e-01 4.973009601235389709e-02 -2.675043344497680664e-01 -1.124179805628955364e-03 1.026101261377334595e-01 -3.087207488715648651e-02 -1.542518138885498047e-01 -1.590204834938049316e-01 -2.168500572443008423e-01 1.247546747326850891e-01 -1.410168111324310303e-01 2.482392787933349609e-01 -2.224576622247695923e-01 3.250649198889732361e-02 -1.282234191894531250e-01 -9.243053942918777466e-02 2.916873432695865631e-03
-1.226045861840248108e-01 1.509353369474411011e-01 6.236634030938148499e-02 -1.558356583118438721e-01 3.513372242450714111e-01 -5.395570993423461914e-01 2.060977667570114136e-01 -2.294154912233352661e-01 -1.218704059720039368e-01 2.655636370182037354e-01 8.649225346744060516e-03 1.513821482658386230e-01 -2.591338157653808594e-01 -1.881865561008453369e-01 7.349909096956253052e-02 -4.976982995867729187e-02 4.603204876184463501e-02 -2.983005717396736145e-02 8.405135571956634521e-02 1.203252300620079041e-01 -1.145714297890663147e-01 -4.739084839820861816e-02 -9.282565116882324219e-02 -4.538861289620399475e-02 -1.221610084176063538e-01 -1.465334836393594742e-02 9.953884035348892212e-02 -1.253063082695007324e-01 -1.424542665481567383e-01 -1.323667168617248535e-02 -1.596731543540954590e-01 2.611913383007049561e-01
3.365993872284889221e-02 -1.935719549655914307e-01 -3.301313146948814392e-02 2.735019624233245850e-01 4.057404398918151855e-02 -4.377052783966064453e-01 -1.738787256181240082e-02 2.013716250658035278e-01 -2.497240900993347168e-01 1.469051092863082886e-01 -1.171153113245964050e-01 3.063361942768096924e-01 -2.438528239727020264e-01 -2.718287706375122070e-01 6.906091421842575073e-02 1.622879803180694580e-01 -6.566170603036880493e-02 -2.229277044534683228e-01 8.214324712753295898e-03 1.150004006922245026e-02 5.834520608186721802e-02 -9.908173978328704834e-02 8.285009860992431641e-02 -2.092888504266738892e-01 3.033613562583923340e-01 1.201670616865158081e-01 -8.290894329547882080e-02 4.550761729478836060e-02 1.703538000583648682e-01 -4.834217950701713562e-02 -1.729439198970794678e-01 2.608612924814224243e-02
-6.669005751609802246e-02 6.350237876176834106e-02 3.766943141818046570e-02 1.771193891763687134e-01 3.704030066728591919e-02 -2.463835030794143677e-01 1.884143501520156860e-01 -4.265997558832168579e-02 4.992530494928359985e-02 3.110796511173248291e-01 -4.112569242715835571e-02 7.805799692869186401e-02 6.060333177447319031e-02 -2.689451277256011963e-01 4.316476583480834961e-01 1.924480646848678589e-01 -1.364069432020187378e-01 -4.344055429100990295e-02 -1.417199373245239258e-01 -1.750610321760177612e-01 1.282310634851455688e-01 -3.410255312919616699e-01 -1.552050411701202393e-01 -9.395493566989898682e-02 1.006724685430526733e-01 -1.919762641191482544e-01 -1.643479615449905396e-01 -2.062342911958694458e-01 9.476485103368759155e-02 -2.035409659147262573e-01 1.436969339847564697e-01 1.686770170927047729e-01
1.171569898724555969e-01 4.172441661357879639e-01 6.916924845427274704e-03 1.914795190095901489e-01 2.292660623788833618e-01 -2.657363712787628174e-01 1.082266047596931458e-01 6.465642154216766357e-02 -2.308201938867568970e-01 2.166622728109359741e-01 2.429938688874244690e-02 3.374315500259399414e-01 -1.347992718219757080e-01 -4.743469879031181335e-02 5.446335673332214355e-02 -6.540014594793319702e-02 5.291272699832916260e-02 -8.531569689512252808e-02 1.523949652910232544e-01 -7.055625319480895996e-02 3.411155566573143005e-02 -2.666806988418102264e-02 -2.639369852840900421e-02 1.060288324952125549e-01 -2.915918529033660889e-01 -2.431010007858276367e-01 1.827254593372344971e-01 -5.989238247275352478e-02 1.428489387035369873e-01 3.488958179950714111e-01 3.789410367608070374e-02 -1.315205842256546021e-01
2.874301970005035400e-01 3.733912408351898193e-01 3.058113157749176025e-01 2.994454503059387207e-01 -2.031582444906234741e-01 -1.246656849980354309e-01 7.265986502170562744e-02 -3.193992748856544495e-02 -1.813298910856246948e-01 3.055287897586822510e-01 2.224817574024200439e-01 2.209059000015258789e-01 2.249193638563156128e-01 -5.006841942667961121e-02 1.981657594442367554e-01 -1.858338713645935059e-02 -4.474077746272087097e-02 -2.663082778453826904e-01 -3.238945454359054565e-02 1.291524022817611694e-01 -1.147748529911041260e-01 -1.210837140679359436e-01 -7.311675697565078735e-03 -1.012025400996208191e-01 -2.855746075510978699e-02 -2.947822771966457367e-02 -1.878497302532196045e-01 1.594988405704498291e-01 7.249981909990310669e-02 -7.076354324817657471e-02 7.506506145000457764e-02 8.562938123941421509e-02
2.927978932857513428e-01 2.861924469470977783e-01 2.341046463698148727e-03 1.569130122661590576e-01 -4.362658783793449402e-02 -2.616156637668609619e-01 2.201420217752456665e-01 5.137392878532409668e-02 -6.183417513966560364e-02 1.609124690294265747e-01 9.879140183329582214e-03 1.917479634284973145e-01 8.174370229244232178e-02 -1.443950384855270386e-01 3.048556447029113770e-01 -3.093076944351196289e-01 3.733364641666412354e-01 -1.601978391408920288e-01 6.831384450197219849e-02 1.790942274965345860e-03 2.269147485494613647e-01 -9.654796123504638672e-02 1.175364628434181213e-01 1.452286839485168457e-01 1.361819952726364136e-01 -2.552829980850219727e-01 -1.134568676352500916e-01 8.459944278001785278e-02 6.507840752601623535e-02 -5.067175626754760742e-02 1.627199500799179077e-01 -3.332145884633064270e-02
2.988671325147151947e-02 2.586520016193389893e-01 -1.449964791536331177e-01 -7.244411110877990723e-02 4.228450730443000793e-02 -2.668061852455139160e-01 -2.643998563289642334e-01 -3.203506395220756531e-02 -1.791216731071472168e-01 7.120344787836074829e-02 1.162172183394432068e-01 8.144002407789230347e-02 -1.139887049794197083e-01 -4.049299359321594238e-01 2.361981421709060669e-01 -1.091643050312995911e-01 8.097392320632934570e-02 -1.417628228664398193e-01 2.036646306514739990e-01 -5.374872684478759766e-02 -1.616580970585346222e-02 -1.340297162532806396e-01 -8.085159212350845337e-02 -4.050090312957763672e-01 1.164877340197563171e-01 2.606938593089580536e-02 2.531998455524444580e-01 -6.858998537063598633e-02 1.682730615139007568e-01 1.723812520503997803e-01 -1.640073806047439575e-01 1.795986294746398926e-01
-1.045781970024108887e-01 5.587779358029365540e-02 -8.410420268774032593e-02 6.590398401021957397e-02 2.354612201452255249e-01 -2.353561371564865112e-01 -1.670682728290557861e-01 -9.268255904316902161e-03 6.006102636456489563e-02 4.536787271499633789e-01 1.711925417184829712e-01 3.388701975345611572e-01 -2.564444541931152344e-01 5.510815232992172241e-02 5.494831502437591553e-02 2.233841270208358765e-02 -1.811740100383758545e-01 -2.876197397708892822e-01 7.508195191621780396e-02 -2.111434638500213623e-01 -6.759472936391830444e-02 -1.709610223770141602e-01 -1.381149590015411377e-01 2.041651755571365356e-01 1.473772823810577393e-01 -3.495963290333747864e-02 -2.256981469690799713e-02 1.030836030840873718e-01 -4.792747274041175842e-02 4.160612821578979492e-02 -5.135479196906089783e-02 3.297487795352935791e-01
-1.697381399571895599e-02 9.953986853361129761e-02 3.682382032275199890e-02 -4.949111957103013992e-03 2.054375708103179932e-01 -1.471196413040161133e-01 -1.402509659528732300e-01 5.792693421244621277e-02 -1.046472191810607910e-01 8.081214874982833862e-02 -2.363954484462738037e-02 3.234153687953948975e-01 1.621317267417907715e-01 -1.939283758401870728e-01 4.591233655810356140e-02 -6.036540120840072632e-02 1.239419728517532349e-02 -3.212216794490814209e-01 -1.164683979004621506e-02 1.290678977966308594e-01 -1.567785143852233887e-01 -6.808166205883026123e-02 -2.297758758068084717e-01 -1.043962240219116211e-01 3.248005807399749756e-01 -3.676755428314208984e-01 1.542465984821319580e-01 -1.763445734977722168e-01 -3.544926270842552185e-02 -5.387192592024803162e-02 -2.420553117990493774e-01 3.713526129722595215e-01
1.454957127571105957e-01 -6.075771525502204895e-02 -1.392963379621505737e-01 9.206290543079376221e-02 1.843574196100234985e-01 -3.982161581516265869e-01 -5.015259608626365662e-02 -1.762699633836746216e-01 -1.912039518356323242e-01 2.104452997446060181e-01 -9.875281155109405518e-02 1.502653658390045166e-01 -3.550189435482025146e-01 -1.089000254869461060e-01 2.512507140636444092e-01 -2.505270540714263916e-01 -2.606888413429260254e-01 3.611271828413009644e-02 -1.652391999959945679e-02 9.205306880176067352e-03 -5.221551284193992615e-02 1.117345411330461502e-02 -2.073356509208679199e-01 -6.542196124792098999e-02 3.305982798337936401e-02 -1.418675631284713745e-01 -1.580180227756500244e-01 -8.857255429029464722e-02 1.135340109467506409e-01 -3.913046419620513916e-01 8.354760706424713135e-03 -6.550247222185134888e-02
-6.609296053647994995e-02 -5.812978744506835938e-02 2.057722061872482300e-01 -2.515873499214649200e-02 -7.719410210847854614e-02 -2.914163172245025635e-01 2.203700393438339233e-01 8.213089406490325928e-02 -1.885729432106018066e-01 1.043965965509414673e-01 2.213708311319351196e-01 1.506957113742828369e-01 -1.304255574941635132e-01 -2.264691293239593506e-01 4.373136907815933228e-02 -3.777137398719787598e-01 2.873191982507705688e-02 -3.334141671657562256e-01 6.617457419633865356e-02 1.333236545324325562e-01 1.298191957175731659e-02 9.512589126825332642e-02 -1.804047375917434692e-01 1.548286229372024536e-01 -2.631628513336181641e-01 7.646801322698593140e-02 -6.298691779375076294e-02 -2.306276187300682068e-02 3.764050006866455078e-01 -1.949751824140548706e-01 -1.628422178328037262e-02 1.122159436345100403e-01
-2.437184900045394897e-01 1.159812584519386292e-01 -6.325132679194211960e-03 -7.564779371023178101e-02 1.685934662818908691e-01 -2.704313099384307861e-01 9.340285509824752808e-02 -2.371782436966896057e-02 -2.078460454940795898e-01 3.585518524050712585e-02 1.946053653955459595e-01 1.545227915048599243e-01 -1.631122231483459473e-01 -1.796287745237350464e-01 2.016361504793167114e-01 1.037582010030746460e-02 -2.761896848678588867e-01 -4.853659272193908691e-01 1.196542307734489441e-01 -9.318481385707855225e-02 -2.437567263841629028e-01 1.451351344585418701e-01 9.492367506027221680e-03 -1.424829363822937012e-01 5.961663275957107544e-02 -4.457935318350791931e-02 8.022395521402359009e-02 -2.936928533017635345e-02 3.649607300758361816e-01 -1.036190018057823181e-01 7.721521705389022827e-02 -7.875753194093704224e-02
-4.501418024301528931e-02 -2.079157158732414246e-02 1.863616853952407837e-01 6.119011715054512024e-02 9.205999970436096191e-02 -2.581322193145751953e-01 -1.022360399365425110e-01 1.074254862032830715e-03 -2.877397835254669189e-01 3.115133345127105713e-01 1.402755379676818848e-01 1.738098859786987305e-01 -6.117857620120048523e-02 -1.440448164939880371e-01 2.986112236976623535e-01 -2.295448817312717438e-02 -1.647179760038852692e-02 -1.749692559242248535e-01 5.309975147247314453e-02 2.706766128540039062e-02 -8.667617291212081909e-02 1.222875621169805527e-02 -1.175522729754447937e-01 1.697594076395034790e-01 9.270412474870681763e-02 2.285242974758148193e-01 9.418056160211563110e-02 1.891654431819915771e-01 4.195130169391632080e-01 -2.252696156501770020e-01 2.167488932609558105e-01 2.562640607357025146e-01
2.327307909727096558e-01 -2.086686939001083374e-01 5.051835626363754272e-02 1.105972453951835632e-01 -9.285080432891845703e-02 -3.757492601871490479e-01 -1.155217736959457397e-01 4.014626890420913696e-02 -2.886822521686553955e-01 3.139324486255645752e-01 3.874372243881225586e-01 1.473921537399291992e-01 2.539274096488952637e-01 -1.259249150753021240e-01 2.964777946472167969e-01 -1.063231155276298523e-01 1.099735870957374573e-01 8.808376640081405640e-02 -3.040720336139202118e-02 4.659816995263099670e-02 8.194464445114135742e-02 -1.105107888579368591e-01 -1.827269494533538818e-01 -2.292358726263046265e-01 -4.717819765210151672e-02 -8.507533371448516846e-02 -1.300502289086580276e-02 2.170490846037864685e-02 -6.392558664083480835e-02 -1.581663340330123901e-01 -1.491142362356185913e-01 1.499144174158573151e-02
1.996274739503860474e-01 2.411555051803588867e-01 1.771754026412963867e-02 -4.030401706695556641e-01 1.512875556945800781e-01 -1.145428195595741272e-01 -4.007329419255256653e-02 1.309129642322659492e-03 -1.837918311357498169e-01 1.399855688214302063e-02 1.111475303769111633e-01 6.751081347465515137e-02 -1.502322852611541748e-01 -7.820069789886474609e-02 3.177780508995056152e-01 -3.069290518760681152e-02 -2.437471747398376465e-01 -1.575079262256622314e-01 9.931257367134094238e-02 3.106591999530792236e-01 -4.365313798189163208e-02 -8.118490129709243774e-02 -2.981323599815368652e-01 2.268023090437054634e-03 -3.372510895133018494e-02 -8.168663084506988525e-02 6.081905961036682129e-02 -1.996415108442306519e-01 1.971479505300521851e-01 -2.401434183120727539e-01 -2.845867872238159180e-01 5.705510824918746948e-02
-2.065946459770202637e-01 1.899374574422836304e-01 -9.696536511182785034e-02 2.843205928802490234e-01 -1.061052829027175903e-01 -1.593993902206420898e-01 1.229969263076782227e-01 1.015271842479705811e-01 -1.444321274757385254e-01 2.290874421596527100e-01 -6.079479306936264038e-02 1.810556948184967041e-01 1.760488301515579224e-01 -2.355324178934097290e-01 3.500083386898040771e-01 3.138952702283859253e-02 -2.353234589099884033e-01 -1.506314128637313843e-01 1.997970975935459137e-02 -1.139171794056892395e-01 -2.468430064618587494e-02 -1.507786363363265991e-01 -1.544932574033737183e-01 -9.377282112836837769e-02 1.944086849689483643e-01 -1.034274324774742126e-01 5.310852825641632080e-02 -2.923772335052490234e-01 3.492797613143920898e-01 -1.003699004650115967e-02 -4.345526918768882751e-02 2.022127360105514526e-01
2.674088478088378906e-01 6.414831429719924927e-02 -5.589799210429191589e-02 -5.977329984307289124e-02 -1.888001859188079834e-01 -3.089545667171478271e-01 2.639229893684387207e-01 3.441950771957635880e-03 -1.813595294952392578e-01 2.375470250844955444e-01 2.841412723064422607e-01 1.700949817895889282e-01 9.162840247154235840e-02 -2.022282183170318604e-01 -1.290816115215420723e-03 -3.105294108390808105e-01 -1.122014299035072327e-01 -3.709760308265686035e-01 1.437811553478240967e-01 1.868743449449539185e-01 -7.175612449645996094e-02 -5.109884217381477356e-02 -1.910692602396011353e-01 2.089919894933700562e-02 -7.307535409927368164e-02 1.834486126899719238e-01 1.367524415254592896e-01 1.707994192838668823e-01 1.817090213298797607e-01 -3.278823569416999817e-02 -2.585399709641933441e-02 -7.970918901264667511e-03
2.504081130027770996e-01 -8.955738693475723267e-02 7.428054511547088623e-02 1.725812405347824097e-01 -5.989427119493484497e-02 -2.091215699911117554e-01 6.892444938421249390e-02 7.438744604587554932e-02 -3.758911788463592529e-01 2.998945713043212891e-01 1.992411911487579346e-01 1.802720725536346436e-01 1.581589132547378540e-01 -7.839404791593551636e-02 2.544717788696289062e-01 1.050291284918785095e-01 -7.349803298711776733e-02 -3.972381651401519775e-01 9.185636788606643677e-02 7.718348503112792969e-02 6.354369968175888062e-02 -1.088561788201332092e-01 -1.388302594423294067e-01 -1.011009216308593750e-01 2.173453383147716522e-02 1.881758123636245728e-01 -1.865214556455612183e-01 -1.176451072096824646e-01 -5.929569527506828308e-02 -1.798913925886154175e-01 2.854484319686889648e-01 3.389136493206024170e-02
5.238316953182220459e-02 4.917861428111791611e-03 -7.444613426923751831e-02 1.279756128787994385e-01 1.066233143210411072e-01 -4.807919636368751526e-02 -1.366115063428878784e-01 1.572178453207015991e-01 -3.631058633327484131e-01 2.166079580783843994e-01 1.634671241044998169e-01 1.923419386148452759e-01 2.248792909085750580e-02 -2.684754431247711182e-01 1.966320723295211792e-01 -2.508322298526763916e-01 1.994262449443340302e-02 -2.531206607818603516e-01 1.431670486927032471e-01 2.406490892171859741e-01 8.484970778226852417e-03 7.534630596637725830e-02 -2.628410160541534424e-01 -1.756945401430130005e-01 -7.387504726648330688e-02 3.293630182743072510e-01 -2.544374167919158936e-01 1.289176791906356812e-01 1.785851567983627319e-01 -2.227506367489695549e-03 1.604086905717849731e-01 -1.000864244997501373e-02
6.416839361190795898e-02 1.041207909584045410e-01 2.592847496271133423e-02 -7.243869453668594360e-02 7.140003889799118042e-02 -3.741463422775268555e-01 3.828221559524536133e-02 1.897114217281341553e-01 -1.450405418872833252e-01 3.135567307472229004e-01 3.948909416794776917e-02 -7.095037400722503662e-02 -1.079298555850982666e-02 -2.072128951549530029e-01 -1.375952959060668945e-01 -2.123441547155380249e-01 -8.528941124677658081e-02 -9.459963440895080566e-02 -4.257402196526527405e-02 1.896378844976425171e-01 2.912020385265350342e-01 -3.390394747257232666e-01 -1.606719195842742920e-01 -1.273692119866609573e-02 -1.211273148655891418e-01 1.953805387020111084e-01 -5.430962890386581421e-03 1.744897067546844482e-01 1.977529972791671753e-01 1.810048520565032959e-01 -1.101760268211364746e-01 3.413299918174743652e-01
5.213190615177154541e-02 7.757692039012908936e-02 -5.720067396759986877e-02 -2.054930478334426880e-01 5.587325096130371094e-01 -2.354097813367843628e-01 -6.518246978521347046e-02 1.117133572697639465e-01 -3.657179176807403564e-01 2.005961537361145020e-01 7.295840978622436523e-02 2.336547523736953735e-01 5.923515185713768005e-02 -1.445223540067672729e-01 1.201971545815467834e-01 -2.752022817730903625e-03 -1.489302888512611389e-02 7.000917196273803711e-02 7.168664783239364624e-02 2.138724736869335175e-02 -6.277178227901458740e-02 4.913759604096412659e-02 8.532719314098358154e-02 -1.006084904074668884e-01 1.302535831928253174e-02 6.710667163133621216e-02 1.916852593421936035e-01 1.814302653074264526e-01 2.400608658790588379e-01 1.759716421365737915e-01 -2.910788655281066895e-01 8.091711252927780151e-02
-2.453892305493354797e-02 3.722130358219146729e-01 -2.518319897353649139e-02 -1.904025324620306492e-03 1.063785701990127563e-01 -2.833914458751678467e-01 1.433520615100860596e-01 1.680279970169067383e-01 -3.712039291858673096e-01 3.476990163326263428e-01 -2.134309113025665283e-01 -6.894739717245101929e-02 1.330399606376886368e-02 1.208300590515136719e-01 1.518545895814895630e-01 9.839780628681182861e-02 5.109318718314170837e-02 -2.281597554683685303e-01 1.525263022631406784e-02 8.348682522773742676e-02 7.814057916402816772e-02 2.790790167637169361e-04 -2.099351137876510620e-01 7.628486305475234985e-02 2.242352366447448730e-01 9.043305367231369019e-02 -1.084998846054077148e-01 -2.763565815985202789e-02 7.551702857017517090e-02 -7.766935229301452637e-02 -4.030441939830780029e-01 -1.584935560822486877e-02
-2.874371707439422607e-01 2.692614495754241943e-01 -2.062860131263732910e-01 -2.103962600231170654e-01 1.626772582530975342e-01 -1.216632947325706482e-01 1.697736792266368866e-02 1.311014890670776367e-01 -2.357124388217926025e-01 3.368550240993499756e-01 2.603734657168388367e-02 -1.223680451512336731e-01 -1.145144104957580566e-01 -7.579978555440902710e-02 4.596286416053771973e-01 -2.000649422407150269e-01 1.460755467414855957e-01 -1.184478476643562317e-01 -2.852412462234497070e-01 1.784211546182632446e-01 1.582505851984024048e-01 2.852436900138854980e-02 -6.358727067708969116e-02 7.094868458807468414e-03 -3.719488158822059631e-02 8.685500174760818481e-02 -4.511991515755653381e-03 3.710252465680241585e-03 9.990820288658142090e-02 -2.029170282185077667e-03 -7.789481431245803833e-02 2.023827135562896729e-01
2.869017608463764191e-02 -4.550588782876729965e-03 2.618171274662017822e-02 -1.385122239589691162e-01 -2.190260589122772217e-02 -1.562499403953552246e-01 2.118180543184280396e-01 2.863688170909881592e-01 -1.688843816518783569e-01 2.407610118389129639e-01 2.517991960048675537e-01 1.255977153778076172e-01 -1.813671439886093140e-01 -3.061334192752838135e-01 1.230244114995002747e-01 -3.280647397041320801e-01 -2.721887230873107910e-01 -2.660765349864959717e-01 -2.461105398833751678e-02 2.218022942543029785e-01 -4.876362159848213196e-02 2.479025907814502716e-02 -1.908754706382751465e-01 -2.010015584528446198e-02 -1.405102312564849854e-01 1.024611741304397583e-01 -6.187910586595535278e-02 -5.941946431994438171e-02 3.218102157115936279e-01 1.077172085642814636e-01 1.584925353527069092e-01 -8.810097351670265198e-03
-1.935436427593231201e-01 -3.463424742221832275e-02 -5.813216045498847961e-02 -1.222880482673645020e-01 1.822937726974487305e-01 -2.626934349536895752e-01 1.381580084562301636e-01 -2.092387527227401733e-01 -2.200365215539932251e-01 3.128508031368255615e-01 1.306164562702178955e-01 3.328000903129577637e-01 -4.463468194007873535e-01 -2.087654471397399902e-01 -1.488815844058990479e-01 -1.019862145185470581e-01 -1.166273206472396851e-01 -1.121572479605674744e-01 7.990236580371856689e-02 1.299200654029846191e-01 4.895071964710950851e-03 -3.070860728621482849e-02 -2.301622480154037476e-01 -9.296702593564987183e-02 -1.160843223333358765e-01 2.880821190774440765e-02 5.428584758192300797e-03 2.872648648917675018e-02 1.034786477684974670e-01 -2.275898754596710205e-01 -7.542145252227783203e-02 1.817518025636672974e-01
7.790737599134445190e-02 1.040511727333068848e-01 -1.720551215112209320e-02 2.494509816169738770e-01 3.625617548823356628e-02 1.078076194971799850e-02 2.477140277624130249e-01 -1.974996328353881836e-01 -2.018727511167526245e-01 2.829543352127075195e-01 -7.239979691803455353e-03 2.180521190166473389e-01 1.403310745954513550e-01 1.196650881320238113e-02 4.711084663867950439e-01 -2.663951367139816284e-02 -1.725543439388275146e-01 -1.101093888282775879e-01 1.370774507522583008e-01 2.274247407913208008e-01 5.438290536403656006e-02 -9.965505450963973999e-02 -7.567815482616424561e-02 1.630803197622299194e-01 -2.558142133057117462e-02 1.626535505056381226e-01 -9.663492441177368164e-02 -1.984035372734069824e-01 3.932829499244689941e-01 -1.294644922018051147e-01 3.721679374575614929e-02 4.032804816961288452e-02
6.490794569253921509e-02 2.315086498856544495e-02 1.539019793272018433e-01 -1.867159456014633179e-01 3.357011675834655762e-01 1.886178404092788696e-01 -7.190074771642684937e-02 2.644572556018829346e-01 -8.950317651033401489e-02 2.200603783130645752e-01 1.209914237260818481e-01 1.773021668195724487e-01 9.035956859588623047e-02 -1.452381610870361328e-01 2.878760993480682373e-01 5.709017440676689148e-02 -1.083306446671485901e-01 -1.744333058595657349e-01 5.411265045404434204e-02 2.834779918193817139e-01 1.749129593372344971e-01 -1.373646408319473267e-01 -2.701383829116821289e-01 -9.139215946197509766e-02 1.441049277782440186e-01 -2.631024420261383057e-01 9.086021035909652710e-02 9.260088205337524414e-02 2.212551683187484741e-01 -4.081746190786361694e-02 -1.599828302860260010e-01 2.369480580091476440e-01
1.945201456546783447e-01 6.619697809219360352e-02 5.345823243260383606e-02 -2.076323330402374268e-01 2.609647512435913086e-01 -2.239551022648811340e-02 2.672430826351046562e-03 2.877547442913055420e-01 -1.816411167383193970e-01 1.426391750574111938e-01 5.108912661671638489e-02 3.019367530941963196e-02 -1.346676498651504517e-01 -1.928444802761077881e-01 3.591275215148925781e-01 2.029501199722290039e-01 -1.942805200815200806e-01 -1.629898995161056519e-01 -3.002174012362957001e-02 1.597779840230941772e-01 2.267423570156097412e-01 1.305739954113960266e-02 -2.124541550874710083e-01 1.062837168574333191e-01 3.470503911375999451e-02 -2.471924871206283569e-01 2.253129631280899048e-01 9.921162575483322144e-02 1.811052709817886353e-01 -1.081238985061645508e-01 -1.133000031113624573e-01 3.147206604480743408e-01
5.689299479126930237e-02 2.611322104930877686e-01 -2.878717184066772461e-01 1.163637787103652954e-01 2.466763108968734741e-01 -1.998480856418609619e-01 -2.311695665121078491e-01 4.841780662536621094e-02 -3.239126801490783691e-01 4.179815948009490967e-01 7.847041636705398560e-02 -3.490715473890304565e-02 -5.984050780534744263e-02 6.133654713630676270e-02 1.385373324155807495e-01 -9.489720687270164490e-03 7.092308998107910156e-02 -5.671226233243942261e-02 1.231350228190422058e-01 6.820067018270492554e-02 -6.928402185440063477e-02 -3.908735513687133789e-02 6.978881359100341797e-02 -2.067813724279403687e-01 2.935304939746856689e-01 -1.394698619842529297e-01 -6.367744505405426025e-02 -1.716058999300003052e-01 2.422311455011367798e-01 -2.252208292484283447e-01 1.636002659797668457e-01 -6.828273832798004150e-02
-2.857655473053455353e-02 1.972290128469467163e-01 1.013736203312873840e-01 -1.254527866840362549e-01 3.742027580738067627e-01 -1.519799679517745972e-01 -6.640332937240600586e-02 1.375247389078140259e-01 -4.439915120601654053e-01 1.246357932686805725e-01 -6.270095705986022949e-02 2.781271934509277344e-01 9.524707496166229248e-02 -2.883802950382232666e-01 1.144858747720718384e-01 2.056996524333953857e-01 -7.118470035493373871e-03 -8.174055814743041992e-02 -3.499227762222290039e-02 2.336355149745941162e-01 -1.362606650218367577e-03 -1.518253833055496216e-01 -1.787305325269699097e-01 -6.367351859807968140e-02 1.772458255290985107e-01 2.520372569561004639e-01 7.593623548746109009e-02 2.037845849990844727e-01 4.308449104428291321e-02 3.785170242190361023e-02 -1.963163316249847412e-01 -2.369304746389389038e-02
2.560312151908874512e-01 3.101141154766082764e-01 5.676837638020515442e-02 2.093520909547805786e-01 2.148661464452743530e-01 -3.351083770394325256e-02 -1.187633443623781204e-02 5.036228150129318237e-02 -2.537492215633392334e-01 2.852894663810729980e-01 3.237774968147277832e-01 3.660583496093750000e-01 1.073294505476951599e-01 -6.283974740654230118e-03 6.033785641193389893e-02 -9.241344034671783447e-02 3.349317237734794617e-02 -1.728564947843551636e-01 -1.119962185621261597e-01 4.781395569443702698e-02 7.574023306369781494e-02 1.056537218391895294e-02 -4.019196704030036926e-02 -3.496929407119750977e-01 -2.776161953806877136e-02 -1.930798590183258057e-01 -8.568363636732101440e-02 -2.604445209726691246e-03 -2.638383768498897552e-02 1.247990503907203674e-01 3.042216300964355469e-01 5.575982481241226196e-02
1.349667161703109741e-01 9.085418283939361572e-02 -2.800927311182022095e-02 1.235244795680046082e-01 -6.753415614366531372e-02 -3.590386733412742615e-02 2.169317752122879028e-01 -1.276348084211349487e-01 -1.154466792941093445e-01 2.442407459020614624e-01 6.135226227343082428e-03 5.284482240676879883e-01 -1.120481044054031372e-01 1.297545135021209717e-01 2.441499233245849609e-01 -1.301069259643554688e-01 -7.077602297067642212e-02 4.410944506525993347e-02 1.673162728548049927e-01 1.738504469394683838e-01 2.105278074741363525e-01 -8.612386137247085571e-02 1.483159959316253662e-01 3.786483407020568848e-02 -2.071404308080673218e-01 4.662016406655311584e-02 3.230760246515274048e-02 -2.038884460926055908e-01 3.757690191268920898e-01 -3.631865233182907104e-02 9.358948469161987305e-02 2.253057062625885010e-01
1.355943828821182251e-02 -1.514302790164947510e-01 1.354123204946517944e-01 -1.557320654392242432e-01 9.201278537511825562e-02 -4.536801576614379883e-01 -9.094183892011642456e-02 1.316437218338251114e-02 -3.720486164093017578e-01 2.715001464821398258e-04 2.446081638336181641e-01 2.595336735248565674e-01 1.459624171257019043e-01 -2.255330383777618408e-01 1.921079158782958984e-01 -6.732460111379623413e-02 8.224619925022125244e-02 9.277521073818206787e-02 -5.285444855690002441e-02 5.293429270386695862e-02 1.420735716819763184e-01 -2.633704245090484619e-02 -2.015024572610855103e-01 -3.043289482593536377e-01 -5.680352076888084412e-02 -5.133752524852752686e-02 1.036681979894638062e-01 -1.785561442375183105e-02 1.231809854507446289e-01 -4.479343071579933167e-02 -2.650624215602874756e-01 2.300209701061248779e-01
6.704049557447433472e-02 -3.681724518537521362e-02 -2.976911701261997223e-02 5.509726703166961670e-02 2.358922213315963745e-01 -7.095470279455184937e-02 8.565795421600341797e-02 2.394950389862060547e-01 -1.033723801374435425e-01 1.149747446179389954e-01 -1.488707065582275391e-01 8.019670844078063965e-02 1.178618744015693665e-01 -3.312525525689125061e-02 2.909878492355346680e-01 -2.370280921459197998e-01 -6.915740668773651123e-02 -3.225951790809631348e-01 1.076891198754310608e-01 2.924289703369140625e-01 3.383011519908905029e-01 -1.074786633253097534e-01 1.227372959256172180e-01 -2.742818892002105713e-01 2.784046828746795654e-01 -1.237918809056282043e-01 -5.276658013463020325e-02 -2.312830686569213867e-01 -1.403426006436347961e-02 1.066133901476860046e-01 1.047352328896522522e-01 2.502204775810241699e-01
1.452542990446090698e-01 4.593711812049150467e-03 -1.664505302906036377e-01 -8.174422197043895721e-03 2.494558393955230713e-01 -4.745637774467468262e-01 1.815402060747146606e-01 1.047787070274353027e-01 -2.569791972637176514e-01 2.140177190303802490e-01 -6.343428045511245728e-02 -7.915958017110824585e-02 -2.647331170737743378e-02 3.063274174928665161e-02 6.591401249170303345e-02 -4.848711192607879639e-02 -1.727845668792724609e-01 3.888681903481483459e-02 1.969218999147415161e-01 1.755006983876228333e-02 -2.027524635195732117e-02 -3.546065092086791992e-01 -2.488475292921066284e-01 3.698246553540229797e-02 6.047616153955459595e-02 1.763797178864479065e-02 -2.783744037151336670e-01 -2.619075179100036621e-01 8.418314903974533081e-02 1.928556263446807861e-01 1.399270594120025635e-01 1.242884546518325806e-01
-9.692513197660446167e-02 -7.612247020006179810e-02 -9.381156414747238159e-02 2.851499244570732117e-02 6.400249153375625610e-02 -3.449294865131378174e-01 -4.407848417758941650e-02 1.373335868120193481e-01 -2.482800036668777466e-01 4.288489222526550293e-01 2.179299481213092804e-02 3.751621246337890625e-01 -5.437616631388664246e-02 5.576204042881727219e-03 -1.164756715297698975e-01 -1.809250749647617340e-02 -4.709408804774284363e-02 -3.783944547176361084e-01 -1.195791549980640411e-02 1.353321373462677002e-01 -1.294774413108825684e-01 1.285587251186370850e-02 -1.089768782258033752e-01 -1.127922460436820984e-01 5.243090912699699402e-02 3.642008304595947266e-01 2.488986589014530182e-02 1.421999186277389526e-01 8.738132566213607788e-02 -1.463388353586196899e-01 -1.121480092406272888e-01 1.562642306089401245e-01
-9.084892272949218750e-02 2.599371373653411865e-01 -2.703013122081756592e-01 -2.419147081673145294e-02 2.207891345024108887e-01 -1.141819283366203308e-01 -5.382793024182319641e-03 -1.165853515267372131e-01 -3.559234440326690674e-01 1.857302188873291016e-01 1.556756198406219482e-01 -2.368731424212455750e-02 -2.460034042596817017e-01 -1.172610968351364136e-01 -2.997023425996303558e-02 1.364564448595046997e-01 2.550637722015380859e-01 -2.679742276668548584e-01 1.921483576297760010e-01 1.367232352495193481e-01 -1.001173816621303558e-02 -3.674803674221038818e-01 -2.694039978086948395e-02 -1.220093816518783569e-01 2.572831511497497559e-01 3.037893213331699371e-02 -2.481350116431713104e-02 3.309804946184158325e-02 2.141450196504592896e-01 -5.811242014169692993e-02 9.828386455774307251e-02 1.562221944332122803e-01
2.590804994106292725e-01 2.493509352207183838e-01 4.875889420509338379e-02 1.178556084632873535e-01 -1.146868094801902771e-01 -1.749468892812728882e-01 -8.421622961759567261e-02 1.910972297191619873e-01 -1.543817818164825439e-01 3.309933543205261230e-01 -3.674946352839469910e-02 2.064251154661178589e-01 1.865898258984088898e-02 -1.119904592633247375e-02 2.740261517465114594e-02 -1.825209259986877441e-01 2.989099174737930298e-02 -2.227656543254852295e-01 1.240990161895751953e-01 1.520899683237075806e-01 -3.761796047911047935e-03 -1.578731387853622437e-01 2.643328905105590820e-02 -1.706639528274536133e-01 2.516065239906311035e-01 -1.446745395660400391e-01 -1.175559125840663910e-02 -7.508544623851776123e-02 2.200669348239898682e-01 -4.167976975440979004e-01 3.096103072166442871e-01 -5.779063329100608826e-02
1.934808939695358276e-01 6.108113378286361694e-02 1.550243645906448364e-01 6.186373159289360046e-02 -1.095166057348251343e-01 -3.118298053741455078e-01 1.606947332620620728e-01 5.454625934362411499e-02 -3.815411329269409180e-01 4.348585307598114014e-01 -1.417104005813598633e-01 1.578442305326461792e-01 1.751414537429809570e-01 -5.016202852129936218e-02 -7.054468244314193726e-02 -8.375607430934906006e-02 -1.230837078765034676e-03 5.164965521544218063e-03 -1.145425885915756226e-01 2.630486190319061279e-01 2.067421227693557739e-01 -1.456753760576248169e-01 -1.920996159315109253e-01 -2.465851604938507080e-01 -5.556389316916465759e-02 1.003825590014457703e-01 4.815218597650527954e-02 1.795579791069030762e-01 -3.066577762365341187e-02 6.614734977483749390e-02 1.306443661451339722e-01 2.323140352964401245e-01
[truncated: 3,268,585 more chars]
