# Supplementary material for: The Language of Innovation
Source: PLoS One. 2020 Apr 30;15(4):e0230107. doi: 10.1371/journal.pone.0230107 (PMC7194493; doi:10.1371/journal.pone.0230107)
Supplement: S4 File — (GZ) [file pone.0230107.s004.tar.gz › 1982-1986/V2Run_23_VS_4500_embeddings1982-1986ED32.txt]

2.264619246125221252e-02 2.524973452091217041e-01 -7.266824692487716675e-02 1.674275845289230347e-01 -1.349671632051467896e-01 3.785239532589912415e-02 -1.064118966460227966e-01 9.627386182546615601e-02 3.470541238784790039e-01 1.175733655691146851e-02 2.411400675773620605e-01 -7.863323390483856201e-02 2.769916951656341553e-01 2.405179142951965332e-01 -2.336086891591548920e-02 1.748849451541900635e-01 -2.682338356971740723e-01 -6.375533342361450195e-02 2.078950256109237671e-01 7.902774028480052948e-03 -1.861679852008819580e-01 -3.896381333470344543e-02 2.927357703447341919e-02 -1.732189953327178955e-02 -1.390253752470016479e-01 2.971672415733337402e-01 -2.330743074417114258e-01 -6.337240338325500488e-02 7.899082452058792114e-02 -4.099173843860626221e-01 8.732825517654418945e-02 8.398551493883132935e-02
-5.317691713571548462e-03 2.754175961017608643e-01 -1.074707061052322388e-01 2.045481950044631958e-01 2.258753478527069092e-01 1.691619455814361572e-01 -7.074596732854843140e-02 -5.303108692169189453e-02 -3.082290887832641602e-01 2.128381878137588501e-01 1.887421011924743652e-01 1.008896902203559875e-01 -8.544990420341491699e-02 -1.410924941301345825e-01 -9.217412769794464111e-02 2.501621842384338379e-01 -1.188337579369544983e-01 -1.358897984027862549e-01 -1.247883867472410202e-02 -2.063985615968704224e-01 -1.829246431589126587e-02 1.418018639087677002e-01 -3.761860728263854980e-02 2.204349935054779053e-01 -1.870496422052383423e-01 2.259630709886550903e-01 -2.310230731964111328e-01 -1.551451981067657471e-01 8.869253098964691162e-02 -3.951079249382019043e-01 1.369442939758300781e-01 8.288006484508514404e-02
2.190849184989929199e-01 3.410976231098175049e-01 -7.478414475917816162e-02 -1.471607759594917297e-02 -1.096776574850082397e-01 -8.947677165269851685e-02 1.139048952609300613e-02 1.332759298384189606e-02 -1.939076632261276245e-01 4.099108874797821045e-01 1.495177447795867920e-01 -2.061215788125991821e-01 -2.185472249984741211e-01 2.281164824962615967e-01 1.358665525913238525e-01 8.812448382377624512e-02 4.379543825052678585e-04 -8.682028949260711670e-02 2.156461179256439209e-01 -1.547501087188720703e-01 2.767866849899291992e-01 -1.388811916112899780e-01 -1.293860822916030884e-01 2.251842468976974487e-01 1.305559929460287094e-02 1.498301029205322266e-01 -1.329129487276077271e-01 -2.427086830139160156e-01 1.907795481383800507e-02 -2.567919790744781494e-01 -4.968571290373802185e-02 -6.085910275578498840e-02
2.429277300834655762e-01 1.332516372203826904e-01 -1.969730556011199951e-01 9.860236942768096924e-02 -2.541902363300323486e-01 -6.728627532720565796e-02 3.025576472282409668e-02 8.760108053684234619e-02 -3.466785848140716553e-01 1.303891390562057495e-01 2.340197265148162842e-01 6.140353623777627945e-03 9.314224869012832642e-02 2.870623469352722168e-01 -4.546229541301727295e-02 1.769048869609832764e-01 -1.247746273875236511e-01 -1.744303852319717407e-01 8.047290146350860596e-02 -1.109080165624618530e-01 2.447798401117324829e-01 -4.216965287923812866e-02 -1.572759002447128296e-01 4.834130033850669861e-02 -1.400911211967468262e-01 -9.082908928394317627e-02 -1.980901956558227539e-01 5.640107020735740662e-02 3.615716397762298584e-01 -2.840339839458465576e-01 -8.039587736129760742e-02 1.970755755901336670e-01
4.274873733520507812e-01 2.188980430364608765e-01 -1.442542523145675659e-01 2.357937842607498169e-01 -5.517992004752159119e-02 -2.083898633718490601e-01 2.184374257922172546e-02 -1.486147940158843994e-01 -1.599637120962142944e-01 5.153415352106094360e-02 4.320161938667297363e-01 -9.005123376846313477e-02 2.513753175735473633e-01 9.373556077480316162e-02 -8.731815963983535767e-02 2.331164926290512085e-01 1.708670146763324738e-02 6.045078113675117493e-02 -7.721641659736633301e-02 -1.387701928615570068e-01 1.676841080188751221e-01 -9.649744629859924316e-02 6.080600619316101074e-02 1.291846632957458496e-01 -2.032398432493209839e-01 -8.967023342847824097e-02 -2.429640442132949829e-01 -1.364567577838897705e-01 6.875935196876525879e-02 -2.115568965673446655e-01 -5.909186601638793945e-02 -1.941155758686363697e-03
5.789331346750259399e-02 2.253248095512390137e-01 4.887499287724494934e-02 1.131421700119972229e-01 -1.333887726068496704e-01 -2.205369770526885986e-01 -1.281906757503747940e-02 -2.340966463088989258e-01 -2.640838325023651123e-01 5.473786965012550354e-02 1.436187177896499634e-01 4.315833747386932373e-02 2.023311108350753784e-01 5.912089720368385315e-02 -1.779344677925109863e-01 1.408272981643676758e-01 -3.608224987983703613e-01 -3.416004776954650879e-01 -6.074701622128486633e-02 -1.093619391322135925e-01 1.960191279649734497e-01 3.001138567924499512e-01 -8.603121340274810791e-02 -2.488123625516891479e-02 -2.328110039234161377e-01 2.492331415414810181e-01 -1.331402510404586792e-01 -6.043823808431625366e-02 -3.218868747353553772e-02 -2.765589654445648193e-01 6.078872457146644592e-02 1.346175558865070343e-02
2.303469628095626831e-01 8.416661620140075684e-02 6.780727766454219818e-03 2.111872732639312744e-01 -2.272012382745742798e-01 2.597611248493194580e-01 1.911772787570953369e-02 1.026590690016746521e-01 3.445277735590934753e-02 -1.362803876399993896e-01 3.365176320075988770e-01 8.679721504449844360e-02 9.063140302896499634e-02 1.778958737850189209e-01 7.603811472654342651e-02 3.564464747905731201e-01 -2.850509285926818848e-01 -2.601124048233032227e-01 -1.304295193403959274e-02 9.182956814765930176e-02 1.342108100652694702e-01 3.481078892946243286e-02 1.045647785067558289e-01 2.010173946619033813e-01 -9.545245766639709473e-02 1.512121707201004028e-01 -1.579326093196868896e-01 1.544489860534667969e-01 -2.422420978546142578e-01 -1.585357487201690674e-01 2.389435619115829468e-01 -4.703030362725257874e-02
-9.798662364482879639e-02 2.007627487182617188e-01 -3.416283056139945984e-02 2.306609004735946655e-01 -7.882165722548961639e-03 -2.948078513145446777e-01 -3.801744878292083740e-01 7.161210477352142334e-02 -1.883535683155059814e-01 3.708244860172271729e-01 9.042526944540441036e-04 1.049958691000938416e-01 1.993954032659530640e-01 6.376110762357711792e-02 1.591150648891925812e-02 2.469311654567718506e-02 1.697531435638666153e-03 6.036039814352989197e-02 1.414659917354583740e-01 9.073186665773391724e-02 2.452185302972793579e-01 1.734104156494140625e-01 -2.004679590463638306e-01 -4.183844476938247681e-02 -1.488871872425079346e-01 5.088056623935699463e-02 -4.049825370311737061e-01 2.026191949844360352e-01 2.459199354052543640e-02 -1.863491684198379517e-01 -3.274094313383102417e-02 1.140971947461366653e-02
-3.064691126346588135e-01 2.949847877025604248e-01 1.143082305788993835e-01 2.708474993705749512e-01 -1.583375781774520874e-01 7.859221659600734711e-03 5.431238561868667603e-02 -9.922049939632415771e-02 -1.721822321414947510e-01 5.452382937073707581e-02 1.926617324352264404e-01 -6.965645402669906616e-02 2.861618101596832275e-01 6.844872981309890747e-02 -1.071749255061149597e-01 1.680691689252853394e-01 -2.498275786638259888e-01 -1.849426180124282837e-01 -6.485584378242492676e-02 -2.134971320629119873e-01 2.440385073423385620e-01 1.762295067310333252e-01 -1.041595563292503357e-01 1.568974703550338745e-01 -2.851438820362091064e-01 1.024928987026214600e-01 -1.640900224447250366e-01 7.339315861463546753e-02 7.927890121936798096e-02 -2.786372005939483643e-01 -1.101281568408012390e-01 -3.395178541541099548e-02
1.044329777359962463e-01 4.382506012916564941e-02 -7.153710722923278809e-02 1.254197955131530762e-01 2.625784091651439667e-02 -8.249100297689437866e-02 1.317609697580337524e-01 -2.940587140619754791e-02 -4.947447776794433594e-02 -1.254611313343048096e-01 -4.742930643260478973e-03 -1.935627870261669159e-02 7.219770550727844238e-02 2.355459481477737427e-01 8.175296336412429810e-02 2.877848148345947266e-01 -2.681870162487030029e-01 -9.994210675358772278e-03 5.496099963784217834e-02 -4.304799139499664307e-01 3.648113925009965897e-03 -8.159762248396873474e-03 -8.862086385488510132e-02 1.409113556146621704e-01 -4.372286200523376465e-01 1.561101227998733521e-01 -2.492268383502960205e-01 -5.606870725750923157e-02 -1.472878605127334595e-01 -4.091644585132598877e-01 8.132563531398773193e-02 8.458554744720458984e-02
1.198276802897453308e-01 1.892864555120468140e-01 -1.046455055475234985e-01 1.917411237955093384e-01 -1.168662831187248230e-01 1.462361961603164673e-02 -1.162343695759773254e-01 -2.885132655501365662e-02 -1.721010655164718628e-01 5.613775551319122314e-02 3.480663299560546875e-01 -1.893856674432754517e-01 -2.215067446231842041e-01 1.500327587127685547e-01 2.329351566731929779e-02 2.033376507461071014e-02 -6.874896585941314697e-02 -2.361227869987487793e-01 -1.695558726787567139e-01 5.188685655593872070e-02 3.812459707260131836e-01 -2.296878397464752197e-01 -1.132674738764762878e-01 2.020410150289535522e-01 -1.375682055950164795e-01 9.925066679716110229e-02 -3.295705616474151611e-01 6.470669060945510864e-02 1.585845500230789185e-01 -3.024375140666961670e-01 9.843244403600692749e-02 1.076449290849268436e-03
-6.968549638986587524e-02 2.291231602430343628e-01 1.506525836884975433e-02 5.039031431078910828e-02 -1.056202128529548645e-01 -7.876411825418472290e-02 -1.256348043680191040e-01 2.086210995912551880e-01 -4.316323250532150269e-02 4.584761708974838257e-02 1.904082149267196655e-01 2.235953658819198608e-01 1.551391482353210449e-01 2.810420691967010498e-01 -3.885408863425254822e-03 1.515961885452270508e-01 -9.283638745546340942e-02 2.328679412603378296e-01 -4.598560184240341187e-02 1.586181074380874634e-01 2.856866717338562012e-01 2.345360256731510162e-02 -3.529678583145141602e-01 2.950960695743560791e-01 -6.309422850608825684e-02 3.526283800601959229e-01 -2.404361516237258911e-01 1.323949396610260010e-01 3.689942136406898499e-02 -1.532865762710571289e-01 7.728814333677291870e-02 1.688099056482315063e-01
8.833321183919906616e-02 3.251448571681976318e-01 -1.065812706947326660e-01 6.807152926921844482e-02 1.064473204314708710e-02 2.023141980171203613e-01 1.474338173866271973e-01 1.368902996182441711e-02 -1.099755987524986267e-01 -3.409303352236747742e-02 2.311830520629882812e-01 -1.088218241930007935e-01 2.471361123025417328e-02 -1.998898573219776154e-02 1.611587107181549072e-01 2.054340392351150513e-01 1.230892613530158997e-01 -2.121211439371109009e-01 -1.341954618692398071e-02 -3.037059903144836426e-01 3.541968390345573425e-02 1.310445219278335571e-01 -2.658241987228393555e-02 -1.259868294000625610e-01 -3.105280399322509766e-01 8.876097202301025391e-02 -1.609842777252197266e-01 3.792293742299079895e-02 -2.009886652231216431e-01 -5.329918265342712402e-01 9.570271521806716919e-02 8.318438380956649780e-02
-1.031111367046833038e-02 1.459745317697525024e-01 -3.179733827710151672e-02 1.814055144786834717e-01 -1.661660820245742798e-01 -1.751469224691390991e-01 -7.895846664905548096e-02 -1.565873175859451294e-01 -4.949678853154182434e-02 4.133971035480499268e-02 4.566795229911804199e-01 1.219516023993492126e-01 1.273359656333923340e-01 1.833429336547851562e-01 -3.873670473694801331e-02 2.088771760463714600e-01 -1.348654031753540039e-01 -8.899514377117156982e-02 -2.580495774745941162e-01 -5.835891515016555786e-02 1.243177801370620728e-01 -9.223795682191848755e-02 -5.537217110395431519e-02 6.514918990433216095e-03 1.021730527281761169e-01 3.093555569648742676e-01 4.417909681797027588e-02 6.883228570222854614e-02 2.182766981422901154e-02 -4.028663933277130127e-01 -1.071256622672080994e-01 3.504554033279418945e-01
4.282333254814147949e-01 6.044336408376693726e-02 7.348150014877319336e-02 -7.224847376346588135e-02 -5.031225457787513733e-02 9.104874730110168457e-02 9.797479212284088135e-02 -9.083864837884902954e-02 -1.804247349500656128e-01 1.822941005229949951e-01 2.045499235391616821e-01 -3.757970035076141357e-02 2.437561936676502228e-02 1.780309365130960941e-03 -1.153132766485214233e-01 2.289536744356155396e-01 -1.005984023213386536e-01 -3.009144365787506104e-01 9.112402051687240601e-02 -8.208783715963363647e-02 1.491628587245941162e-01 -1.260168664157390594e-02 -3.727586865425109863e-01 3.429081141948699951e-01 -6.568028777837753296e-02 3.001540303230285645e-01 2.463717944920063019e-03 1.713383942842483521e-01 4.688083007931709290e-02 -2.427219301462173462e-01 -1.349360942840576172e-01 2.400763332843780518e-02
6.730914115905761719e-02 -1.425292715430259705e-02 1.969899982213973999e-01 1.435271352529525757e-01 -8.210344612598419189e-02 9.719751775264739990e-02 -1.129128783941268921e-01 1.312492191791534424e-01 8.997893333435058594e-02 2.896043360233306885e-01 3.434088081121444702e-02 -1.727610528469085693e-01 3.585577905178070068e-01 -1.259263902902603149e-01 3.111524283885955811e-01 8.808469027280807495e-02 6.464333832263946533e-02 -8.675896376371383667e-02 9.719619899988174438e-02 -1.256379336118698120e-01 6.707233190536499023e-02 -3.035673312842845917e-02 -2.534667029976844788e-02 7.663909345865249634e-02 5.700951814651489258e-02 4.699697494506835938e-01 -2.005830854177474976e-01 -3.222503140568733215e-02 1.419458538293838501e-01 -1.808838397264480591e-01 3.712348937988281250e-01 -1.129519119858741760e-01
1.685684919357299805e-02 1.221241056919097900e-01 3.170224428176879883e-01 8.162439614534378052e-02 9.985224902629852295e-02 -1.116187423467636108e-01 -4.763297364115715027e-02 5.941057205200195312e-02 -2.770542204380035400e-01 6.785811483860015869e-02 4.231263697147369385e-01 -3.460124880075454712e-02 -5.940369144082069397e-02 1.714704558253288269e-02 -1.021904274821281433e-01 -2.575033344328403473e-02 -2.522414624691009521e-01 -5.328101292252540588e-02 -1.192770376801490784e-01 -1.686865389347076416e-01 3.318157494068145752e-01 -1.319328695535659790e-01 -1.783623844385147095e-01 -2.676072157919406891e-02 2.652349323034286499e-02 2.495257854461669922e-01 1.085687801241874695e-01 -1.933456212282180786e-01 -1.192459240555763245e-01 -3.960322141647338867e-01 1.162021160125732422e-01 -8.365282416343688965e-02
1.147220805287361145e-01 2.643137872219085693e-01 -9.412325918674468994e-02 9.209142625331878662e-02 -7.918494939804077148e-02 1.355801820755004883e-01 1.902971416711807251e-02 -1.559039652347564697e-01 -2.265754640102386475e-01 -2.964423596858978271e-01 1.533501446247100830e-01 -1.936572492122650146e-01 2.093509733676910400e-01 2.029781788587570190e-01 7.601824402809143066e-02 2.585844695568084717e-01 -9.837707132101058960e-02 6.738472729921340942e-02 1.378734707832336426e-01 -2.569760680198669434e-01 1.536860316991806030e-01 -1.282210741192102432e-02 4.500839486718177795e-02 1.158768981695175171e-01 -1.399563401937484741e-01 4.082339107990264893e-01 -4.272996261715888977e-02 5.220299586653709412e-02 -6.280875205993652344e-02 -3.595178723335266113e-01 3.270814195275306702e-02 1.698440313339233398e-01
1.798955500125885010e-01 1.389679312705993652e-01 -5.071992054581642151e-02 1.833266615867614746e-01 -2.501735389232635498e-01 -2.254212945699691772e-01 -6.254744529724121094e-02 -9.219409525394439697e-02 2.550911717116832733e-02 -2.578950114548206329e-02 2.288442999124526978e-01 -1.602331995964050293e-01 2.462437301874160767e-01 2.263694703578948975e-01 3.360695391893386841e-02 5.012385081499814987e-03 -6.312053650617599487e-02 -1.136966571211814880e-01 -8.654935657978057861e-02 -2.229118049144744873e-01 7.495608180761337280e-02 1.413062810897827148e-01 -3.053953349590301514e-01 2.092740386724472046e-01 1.346910148859024048e-01 1.936692744493484497e-01 -1.713324338197708130e-01 -1.509272158145904541e-01 3.694637492299079895e-02 -4.910356998443603516e-01 -2.286557666957378387e-02 8.006516844034194946e-02
-9.485309012234210968e-03 4.184773564338684082e-01 -3.446628898382186890e-02 6.676519662141799927e-02 1.082002837210893631e-02 5.394057929515838623e-02 -2.953859269618988037e-01 -7.247505336999893188e-02 -2.052490785717964172e-02 1.964100748300552368e-01 1.058628782629966736e-01 3.540129959583282471e-01 1.165999993681907654e-01 1.065052300691604614e-02 -1.922430247068405151e-01 -1.376813054084777832e-01 3.488574922084808350e-02 -5.838738009333610535e-02 -2.348746545612812042e-02 -5.250714346766471863e-02 3.242634981870651245e-02 -1.023224294185638428e-01 -2.098509669303894043e-01 -2.589721977710723877e-01 -3.113899528980255127e-01 6.833137571811676025e-02 2.073084115982055664e-01 1.100873649120330811e-01 6.456394493579864502e-02 -4.010504484176635742e-01 -3.661596402525901794e-02 -1.575327813625335693e-01
2.664467394351959229e-01 -3.430052101612091064e-02 1.343245711177587509e-02 3.039886355400085449e-01 -1.305524557828903198e-01 1.046951562166213989e-01 -4.116740077733993530e-02 9.399328380823135376e-02 -2.560868859291076660e-01 1.094171181321144104e-01 3.050835132598876953e-01 3.475192785263061523e-01 -4.672715067863464355e-02 2.384065687656402588e-01 -1.345624029636383057e-01 2.476621419191360474e-01 -1.344124134629964828e-02 -1.841511726379394531e-01 -5.079371482133865356e-02 -7.828240841627120972e-02 2.065584361553192139e-01 -6.142975389957427979e-02 3.258561342954635620e-02 2.690125703811645508e-01 -1.589341163635253906e-01 3.419833481311798096e-01 -6.232829764485359192e-02 4.432445392012596130e-02 -9.571342170238494873e-02 -1.281623095273971558e-01 1.531482338905334473e-01 -8.408093452453613281e-02
2.396790087223052979e-01 3.365796506404876709e-01 1.461799144744873047e-01 -5.909521877765655518e-02 1.751976907253265381e-01 -6.764098256826400757e-02 1.844551414251327515e-01 -1.461499370634555817e-03 -3.358901441097259521e-01 -1.480675339698791504e-01 7.567999511957168579e-02 -1.222664192318916321e-01 2.878547310829162598e-01 -1.011269092559814453e-01 4.412433505058288574e-02 6.953669339418411255e-02 -2.545014321804046631e-01 -1.664790660142898560e-01 -3.735635057091712952e-02 -3.490055203437805176e-01 1.992446184158325195e-01 -1.358029693365097046e-01 -3.404485434293746948e-02 1.583535373210906982e-01 1.186147183179855347e-01 1.614345759153366089e-01 -7.988840341567993164e-02 -1.426347065716981888e-02 5.109187588095664978e-02 -2.649496495723724365e-01 2.222880870103836060e-01 1.040220707654953003e-01
-9.550654888153076172e-02 3.826835155487060547e-01 -5.476071313023567200e-02 6.357982009649276733e-02 -8.619228750467300415e-02 -3.080334663391113281e-01 1.584741659462451935e-02 -1.061756610870361328e-01 -9.768840670585632324e-02 -1.517284959554672241e-01 1.248859316110610962e-01 7.977887243032455444e-02 6.317854672670364380e-02 1.592517644166946411e-02 -1.345894485712051392e-01 1.072162613272666931e-01 -2.973306179046630859e-01 -3.223074227571487427e-02 8.936422318220138550e-02 -3.476627171039581299e-01 2.739140987396240234e-01 1.165879983454942703e-02 -4.108367487788200378e-02 1.104989349842071533e-01 -8.189649879932403564e-02 -4.715597629547119141e-02 -3.467969223856925964e-02 -1.187924481928348541e-02 2.268216758966445923e-01 -4.960999190807342529e-01 6.557226926088333130e-02 -1.251887977123260498e-01
2.614291310310363770e-01 4.695579707622528076e-01 -9.302810579538345337e-02 5.883093923330307007e-03 -2.248979210853576660e-01 2.269644476473331451e-02 -7.324162125587463379e-02 -2.971077561378479004e-01 -2.331120371818542480e-01 1.130809038877487183e-01 2.667591273784637451e-01 1.824649609625339508e-02 -7.548619993031024933e-03 2.350352555513381958e-01 1.328537054359912872e-02 -1.112485229969024658e-01 5.239070579409599304e-02 -2.395250797271728516e-01 -1.351081579923629761e-01 -4.015314206480979919e-02 4.508072882890701294e-02 -1.115723252296447754e-01 -1.301524937152862549e-01 2.039578109979629517e-01 -6.917396932840347290e-02 3.215996026992797852e-01 -8.579277992248535156e-02 1.190790068358182907e-02 6.915957480669021606e-02 -1.798711419105529785e-01 4.164957627654075623e-02 -2.090191394090652466e-01
1.376383453607559204e-01 2.204340323805809021e-02 -1.584133505821228027e-01 -5.708083510398864746e-02 -6.235689669847488403e-02 -5.427368450909852982e-03 -3.228478431701660156e-01 -2.039816677570343018e-01 -2.316606491804122925e-01 -5.743307992815971375e-02 2.987239658832550049e-01 6.273327022790908813e-02 2.038415223360061646e-01 1.694127470254898071e-01 -4.333990812301635742e-02 1.024566665291786194e-01 -2.262339740991592407e-01 -1.813150942325592041e-01 3.316344693303108215e-03 1.659750565886497498e-02 1.052936241030693054e-01 -2.188835293054580688e-01 -1.576168462634086609e-02 2.046999633312225342e-01 -1.604804694652557373e-01 1.172443036921322346e-03 -1.083664745092391968e-01 9.787377715110778809e-02 3.219309747219085693e-01 -4.226354956626892090e-01 -2.099255770444869995e-01 1.039108783006668091e-01
6.951102614402770996e-02 4.158835113048553467e-01 7.363821566104888916e-02 -1.577155292034149170e-01 8.448465913534164429e-02 7.107767462730407715e-02 -2.393126487731933594e-02 -2.543413043022155762e-01 -1.675712019205093384e-01 1.709942370653152466e-01 4.293544217944145203e-02 1.929359734058380127e-01 1.425887923687696457e-02 -1.092052669264376163e-03 1.484142839908599854e-01 9.102170914411544800e-02 -3.308726102113723755e-02 -3.825156092643737793e-01 1.181785836815834045e-01 -2.402432262897491455e-01 3.038907982409000397e-02 -8.157392591238021851e-02 2.688040211796760559e-02 -2.066123783588409424e-01 8.549594879150390625e-02 -2.823342010378837585e-02 -2.443972975015640259e-01 2.627117633819580078e-01 1.430874913930892944e-01 -3.455654680728912354e-01 1.048789173364639282e-01 -1.724210828542709351e-01
-2.697490155696868896e-02 3.318842053413391113e-01 -4.568658303469419479e-03 2.339719980955123901e-01 1.276096105575561523e-01 -7.895981520414352417e-02 -1.623119860887527466e-01 -3.291130065917968750e-01 1.843355447053909302e-01 1.137331277132034302e-01 1.986193954944610596e-01 2.461095452308654785e-01 1.037815809249877930e-01 2.281688451766967773e-01 -1.502295210957527161e-02 2.021884359419345856e-02 -1.037840247154235840e-01 -1.962313055992126465e-01 -4.141674190759658813e-02 -1.078134551644325256e-01 1.904589086771011353e-01 -5.574575439095497131e-02 -2.468776255846023560e-01 8.964465558528900146e-02 1.691002771258354187e-02 1.048476547002792358e-01 8.934319019317626953e-02 -5.289545748382806778e-03 3.145111799240112305e-01 -3.734158575534820557e-01 -1.567185968160629272e-01 -1.165808439254760742e-01
2.437592297792434692e-01 3.484934568405151367e-01 2.869541756808757782e-02 2.171068824827671051e-02 -1.528874337673187256e-01 -1.164778415113687515e-02 6.748785078525543213e-02 -1.116530001163482666e-01 -4.235993325710296631e-02 2.810223996639251709e-01 2.737445533275604248e-01 -2.260504812002182007e-01 -1.751933246850967407e-01 1.599977910518646240e-01 -1.193510815501213074e-01 2.134887576103210449e-01 -8.568593859672546387e-02 -8.382472395896911621e-02 4.514431208372116089e-02 -1.604397296905517578e-01 -1.186358258128166199e-01 -2.738272249698638916e-01 -6.441546976566314697e-02 2.595295011997222900e-01 1.620106846094131470e-01 8.734656125307083130e-02 -2.601609826087951660e-01 -3.163577988743782043e-02 1.879916191101074219e-01 -3.363142907619476318e-01 2.509004436433315277e-02 -6.604738999158143997e-03
2.367857992649078369e-01 8.946180343627929688e-02 -1.993177235126495361e-01 -9.046079590916633606e-03 -2.840579152107238770e-01 -8.146248757839202881e-02 -2.540389597415924072e-01 5.261713638901710510e-02 5.373039469122886658e-02 -6.599983572959899902e-02 4.201182723045349121e-01 -1.290388405323028564e-01 7.577515393495559692e-02 1.357655227184295654e-01 -5.467650666832923889e-02 1.002224683761596680e-01 -2.524279356002807617e-01 -2.412859648466110229e-01 1.449750810861587524e-01 -1.167165767401456833e-02 1.174596250057220459e-01 -7.981847040355205536e-03 -1.849981099367141724e-01 -3.927088156342506409e-02 -2.098807394504547119e-01 1.618637144565582275e-01 -2.438747882843017578e-01 1.211733222007751465e-01 8.617992699146270752e-02 -3.775923550128936768e-01 -1.117976531386375427e-01 6.526617705821990967e-02
8.542663604021072388e-02 1.766964644193649292e-01 -1.318012028932571411e-01 -3.201706707477569580e-02 -1.878693699836730957e-01 -1.742260456085205078e-01 -2.366708815097808838e-01 -2.182956784963607788e-02 -3.522600829601287842e-01 1.197707280516624451e-02 8.496510237455368042e-02 -1.169624999165534973e-01 1.406351774930953979e-01 1.393431704491376877e-02 -5.064216442406177521e-03 1.252134740352630615e-01 -2.581965327262878418e-01 -2.904470860958099365e-01 5.841520056128501892e-02 5.181103199720382690e-02 2.390460297465324402e-02 -1.391923874616622925e-01 1.645283102989196777e-01 -8.777482062578201294e-02 -1.690657585859298706e-01 -7.263153046369552612e-02 -3.283448219299316406e-01 1.561212241649627686e-01 1.148885786533355713e-01 -4.909729957580566406e-01 -7.453428208827972412e-02 4.944515973329544067e-02
4.034122228622436523e-01 4.036439359188079834e-01 -2.533670961856842041e-01 2.010131180286407471e-01 -3.131471201777458191e-02 -1.783226132392883301e-01 -9.156714379787445068e-02 3.480422496795654297e-01 -2.409283071756362915e-01 1.252403203397989273e-02 2.807922363281250000e-01 9.094639122486114502e-02 1.563774347305297852e-01 6.112268939614295959e-02 9.133122861385345459e-02 3.620914742350578308e-02 -1.685076057910919189e-01 -1.152287200093269348e-01 1.337069272994995117e-01 -8.569770306348800659e-02 -2.026891708374023438e-02 1.342910379171371460e-01 1.396598070859909058e-01 2.658198475837707520e-01 5.487510934472084045e-02 7.895513623952865601e-02 -1.118610426783561707e-01 8.597366511821746826e-02 4.695256426930427551e-02 -1.313640624284744263e-01 7.866634055972099304e-03 9.676069952547550201e-03
6.030656024813652039e-02 1.626095175743103027e-01 1.684263348579406738e-01 3.042841851711273193e-01 -2.320160269737243652e-01 -1.330857574939727783e-01 -1.967106163501739502e-01 -6.393171846866607666e-02 -2.002154849469661713e-02 1.214297115802764893e-01 7.919261604547500610e-02 2.180930376052856445e-01 1.515775173902511597e-01 5.080169066786766052e-02 2.014604657888412476e-01 2.203774750232696533e-01 1.195127218961715698e-01 -8.947254717350006104e-02 2.278157770633697510e-01 -1.675031781196594238e-01 7.216503471136093140e-02 1.167900934815406799e-01 -1.036782562732696533e-01 -1.031340658664703369e-01 -2.347259223461151123e-01 3.910197317600250244e-01 5.550338327884674072e-02 2.564328014850616455e-01 -1.792172491550445557e-01 -3.121057152748107910e-01 4.278637841343879700e-02 -1.667635142803192139e-02
1.486897468566894531e-01 3.324228227138519287e-01 2.467137128114700317e-01 9.771651029586791992e-02 -1.713039912283420563e-02 1.662408374249935150e-02 2.120348624885082245e-02 -1.149073168635368347e-01 -9.495002776384353638e-02 5.973102897405624390e-02 1.289468556642532349e-01 1.543014496564865112e-02 2.603559382259845734e-02 2.739964127540588379e-01 2.637140154838562012e-01 -3.930682316422462463e-02 1.335473172366619110e-02 -1.350546032190322876e-01 1.861645840108394623e-02 -1.637964136898517609e-02 2.289875000715255737e-01 -9.384712204337120056e-03 4.707143902778625488e-01 1.149985119700431824e-01 -2.485446482896804810e-01 3.104555010795593262e-01 -1.699259318411350250e-02 -5.588691681623458862e-02 1.545338034629821777e-01 -3.087205886840820312e-01 -1.380062252283096313e-01 1.730998791754245758e-02
3.991956114768981934e-01 1.964769810438156128e-01 -4.178477078676223755e-02 2.934839129447937012e-01 -9.797970205545425415e-02 -3.085060045123100281e-02 -5.813263356685638428e-02 3.055762872099876404e-02 -1.388439834117889404e-01 -5.630525946617126465e-02 1.847700178623199463e-01 1.278191208839416504e-01 2.634448707103729248e-01 -1.610617488622665405e-01 -1.540996730327606201e-01 1.384993940591812134e-01 -2.910940051078796387e-01 -9.687260538339614868e-02 2.462841421365737915e-01 1.473766565322875977e-01 2.746607959270477295e-01 -4.351532459259033203e-02 7.983744144439697266e-03 1.809262186288833618e-01 8.778359740972518921e-02 -6.386841833591461182e-02 -6.222448498010635376e-02 1.523824334144592285e-01 8.484780788421630859e-02 -3.519411087036132812e-01 1.771039515733718872e-01 1.291487831622362137e-02
1.619845479726791382e-01 2.318728566169738770e-01 8.998202532529830933e-02 4.307108819484710693e-01 -1.335084587335586548e-01 -1.973084211349487305e-01 3.168049454689025879e-02 -1.338693052530288696e-01 -2.464276552200317383e-01 1.470685601234436035e-01 4.521140158176422119e-01 -8.864241093397140503e-02 1.749304085969924927e-01 1.738493442535400391e-01 1.471218466758728027e-01 4.291184246540069580e-02 -1.117495968937873840e-01 -1.497223526239395142e-01 -1.085625141859054565e-01 -1.326517201960086823e-02 7.644682377576828003e-02 -5.295696109533309937e-02 -1.138621792197227478e-01 -1.202275827527046204e-01 -2.148469910025596619e-02 1.614634394645690918e-01 2.069138735532760620e-01 9.623216092586517334e-02 1.607293784618377686e-01 -1.498320996761322021e-01 1.831648945808410645e-01 -1.685332059860229492e-01
2.084639817476272583e-01 -8.074568957090377808e-02 5.765558406710624695e-02 1.276476383209228516e-01 -2.942399978637695312e-01 -4.774907976388931274e-02 -1.798757910728454590e-01 2.424399927258491516e-02 -3.026539087295532227e-01 -1.126912608742713928e-01 5.003951862454414368e-02 -1.936613395810127258e-02 5.827331170439720154e-02 2.179264128208160400e-01 -5.930270627140998840e-02 4.619602486491203308e-02 -2.673679590225219727e-01 -1.482093781232833862e-01 6.200384348630905151e-02 -1.005428284406661987e-01 8.278035372495651245e-02 -4.282977432012557983e-02 6.098561361432075500e-02 1.169059425592422485e-01 -1.160811111330986023e-01 1.481339782476425171e-01 -2.173926532268524170e-01 2.958496659994125366e-02 2.843264043331146240e-01 -5.561078786849975586e-01 -1.330352276563644409e-01 -1.416367292404174805e-01
6.684611737728118896e-02 1.682349443435668945e-01 -1.125016212463378906e-01 3.886696696281433105e-02 -6.320227682590484619e-02 -1.242437213659286499e-01 -1.249949559569358826e-01 3.347532078623771667e-02 -2.333163917064666748e-01 -4.668110609054565430e-02 2.915093898773193359e-01 -4.244212806224822998e-02 4.524129331111907959e-01 3.633277863264083862e-02 -4.441934078931808472e-02 1.333525031805038452e-01 -2.905195653438568115e-01 1.120386645197868347e-01 2.738059163093566895e-01 -7.343093305826187134e-02 3.578388690948486328e-01 -5.934548750519752502e-02 1.848077923059463501e-01 1.683560013771057129e-01 -3.318721055984497070e-02 1.388913542032241821e-01 -2.579749524593353271e-01 -2.233569175004959106e-01 9.752614796161651611e-02 -1.313793361186981201e-01 -3.650371218100190163e-03 1.128573194146156311e-01
1.166603788733482361e-01 1.882504820823669434e-01 -4.729607701301574707e-02 -1.384208798408508301e-01 -1.808996349573135376e-01 1.134230047464370728e-01 -1.571470173075795174e-03 9.145245701074600220e-02 -3.555210232734680176e-01 -6.108899787068367004e-02 1.208691149950027466e-01 -7.339971512556076050e-02 1.845911592245101929e-01 4.087083786725997925e-02 -1.348145008087158203e-01 2.148621976375579834e-01 -3.876981735229492188e-01 -1.404140144586563110e-01 -7.149193435907363892e-02 -1.008947044610977173e-01 -1.278892010450363159e-01 -2.354855388402938843e-01 4.245439171791076660e-02 5.852225422859191895e-02 -1.179531663656234741e-01 4.175753146409988403e-02 -3.116775751113891602e-01 1.385672539472579956e-01 1.444260478019714355e-01 -4.225438237190246582e-01 -9.350037574768066406e-02 -1.513019651174545288e-01
5.091760307550430298e-02 3.548207879066467285e-01 1.606004983186721802e-01 -4.728572908788919449e-03 -9.356311708688735962e-02 9.448494762182235718e-02 -1.845567226409912109e-01 -2.007685750722885132e-01 2.451015114784240723e-01 1.329651027917861938e-01 1.048650443553924561e-01 2.476173937320709229e-01 1.135737299919128418e-01 -1.437286734580993652e-01 -1.142841205000877380e-01 1.703617870807647705e-01 3.303027898073196411e-02 -2.205846607685089111e-01 -2.804178893566131592e-01 -2.321210056543350220e-01 7.949765771627426147e-02 -1.419083774089813232e-01 -1.029558926820755005e-01 2.468635886907577515e-01 -8.397943526506423950e-02 1.781430654227733612e-02 -6.484480947256088257e-02 -9.905622573569417000e-04 9.322544187307357788e-02 -4.376749396324157715e-01 -8.689309656620025635e-02 -1.682227700948715210e-01
2.431668639183044434e-01 1.091526001691818237e-01 -1.817420721054077148e-01 2.729914896190166473e-02 -9.218510240316390991e-02 1.801117882132530212e-02 -8.421688340604305267e-03 1.517249345779418945e-01 4.074954614043235779e-02 1.892518997192382812e-01 3.804717361927032471e-01 -1.393362432718276978e-01 1.860670447349548340e-01 5.689937248826026917e-02 3.996608033776283264e-02 3.092295117676258087e-02 -2.575968503952026367e-01 -2.747374475002288818e-01 -3.332187980413436890e-02 -8.792532980442047119e-02 2.106752395629882812e-01 -3.362018615007400513e-02 -4.552787635475397110e-03 -4.989492893218994141e-02 -8.712450414896011353e-02 1.527092903852462769e-01 -2.448420673608779907e-01 1.275805830955505371e-01 1.384433209896087646e-01 -4.269565045833587646e-01 -3.181614279747009277e-01 1.126108989119529724e-01
2.232923172414302826e-02 1.721183508634567261e-01 2.171165347099304199e-01 4.194318056106567383e-01 -6.398940831422805786e-02 -1.383615136146545410e-01 1.404581665992736816e-01 -2.154230177402496338e-01 4.523070063441991806e-03 3.859788924455642700e-02 2.225780487060546875e-01 -1.471572518348693848e-01 1.823544502258300781e-01 1.086678281426429749e-01 6.521461158990859985e-02 2.623375058174133301e-01 -3.258681297302246094e-01 -1.112018600106239319e-01 6.112629547715187073e-02 -2.012132257223129272e-01 -7.136483490467071533e-02 -4.586609825491905212e-02 -1.836068183183670044e-01 1.879986077547073364e-01 -7.172174006700515747e-02 1.543635278940200806e-01 -1.432082653045654297e-01 -2.549113035202026367e-01 2.057525217533111572e-01 -2.373527884483337402e-01 -3.564935177564620972e-03 1.200976595282554626e-01
-9.260138869285583496e-02 -1.607943139970302582e-02 -1.520950533449649811e-02 1.011604964733123779e-01 -1.327151083387434483e-03 -1.144387647509574890e-01 -7.300805300474166870e-02 -3.008275926113128662e-01 -1.331390440464019775e-01 1.792729198932647705e-01 4.932684004306793213e-01 -9.923294186592102051e-03 -4.570763558149337769e-02 3.380451798439025879e-01 7.950876653194427490e-02 8.656190335750579834e-02 -1.256812065839767456e-01 6.184682622551918030e-02 9.938824921846389771e-02 -2.019049823284149170e-01 1.242893412709236145e-01 7.032419741153717041e-02 -1.109384298324584961e-01 1.191709116101264954e-01 -3.849667906761169434e-01 1.044936701655387878e-01 7.585867494344711304e-02 9.968130290508270264e-02 -1.206217706203460693e-01 -2.994498908519744873e-01 2.100257575511932373e-01 -8.952209353446960449e-02
-5.777594447135925293e-02 1.138251572847366333e-01 -1.793423444032669067e-01 -9.297026693820953369e-02 1.837824136018753052e-01 -1.125610917806625366e-01 -1.189069375395774841e-01 2.171359211206436157e-01 -2.196266800165176392e-01 -2.522647613659501076e-03 2.950184047222137451e-01 -2.367489598691463470e-02 -7.272806484252214432e-03 1.127611771225929260e-01 1.102661937475204468e-01 4.069763422012329102e-01 -2.597638368606567383e-01 -3.339474201202392578e-01 5.962051451206207275e-02 9.449843317270278931e-03 8.145376294851303101e-02 -9.017755091190338135e-02 1.192049235105514526e-01 6.748582422733306885e-02 -6.134008616209030151e-02 1.796732246875762939e-01 -3.629121184349060059e-02 1.321342736482620239e-01 1.983866691589355469e-01 -4.388960003852844238e-01 -5.524091422557830811e-02 -5.232416093349456787e-02
1.307868864387273788e-02 -9.442047774791717529e-02 -1.441491842269897461e-01 -6.257440149784088135e-02 -2.219930589199066162e-01 3.693998977541923523e-02 -5.498005822300910950e-02 3.911910578608512878e-02 -1.908886730670928955e-01 -4.237824678421020508e-02 2.528935074806213379e-01 -1.374896913766860962e-01 1.259177774190902710e-01 1.454032808542251587e-01 -1.635452955961227417e-01 8.187431842088699341e-02 -1.912621855735778809e-01 -1.432429105043411255e-01 6.613580882549285889e-02 -1.717112809419631958e-01 2.284632325172424316e-01 -2.404974699020385742e-01 7.174484897404909134e-03 8.658586442470550537e-02 -6.106492877006530762e-02 4.714724421501159668e-02 -1.914800703525543213e-01 1.061891615390777588e-01 2.297700643539428711e-01 -6.158596873283386230e-01 1.561449617147445679e-01 2.422746829688549042e-02
-3.789779543876647949e-02 1.883252263069152832e-01 3.060527741909027100e-01 -9.272453188896179199e-02 -7.544631510972976685e-02 6.392526440322399139e-03 -4.580926522612571716e-02 -2.734094262123107910e-01 1.133774500340223312e-02 3.990102112293243408e-01 -7.373201660811901093e-03 -7.927688956260681152e-02 2.973148822784423828e-01 -1.335063725709915161e-01 9.390145540237426758e-02 1.504576951265335083e-01 8.192750066518783569e-02 2.080552875995635986e-01 8.429008536040782928e-03 4.473781213164329529e-02 1.555748730897903442e-01 -3.563400730490684509e-02 -3.297737240791320801e-01 2.082750052213668823e-01 -2.857718467712402344e-01 -1.498359371908009052e-03 -1.892895549535751343e-01 1.802548617124557495e-01 4.642599821090698242e-02 -2.313565462827682495e-01 4.480469226837158203e-02 -1.937575489282608032e-01
1.406795084476470947e-01 1.976246535778045654e-01 -2.271144464612007141e-02 -7.633095979690551758e-02 2.175782769918441772e-01 -8.782773464918136597e-02 1.863143444061279297e-01 -2.346245646476745605e-01 -3.374410420656204224e-02 -8.173922449350357056e-02 1.219245642423629761e-01 9.371690452098846436e-02 3.247171938419342041e-01 1.024252474308013916e-01 5.968543887138366699e-02 2.469748109579086304e-01 2.275578528642654419e-01 -1.200910359621047974e-01 1.736913919448852539e-01 -1.297831535339355469e-01 2.720893621444702148e-01 -1.384894996881484985e-01 1.742194741964340210e-01 1.514954715967178345e-01 -5.832488462328910828e-02 1.062641814351081848e-01 -3.749986290931701660e-01 2.060165554285049438e-01 1.616445034742355347e-01 -2.711995244026184082e-01 -1.444030255079269409e-01 3.626017598435282707e-03
2.103070020675659180e-01 7.627950608730316162e-02 -6.544766575098037720e-02 -3.338699415326118469e-02 -1.448087990283966064e-01 -1.980017498135566711e-02 4.758274182677268982e-03 1.009493786841630936e-02 -2.744375467300415039e-01 -1.121018156409263611e-01 4.404063150286674500e-02 6.754243373870849609e-02 1.678682118654251099e-01 5.934325233101844788e-02 -1.308493018150329590e-01 9.061881899833679199e-02 -1.687942594289779663e-01 -2.801147699356079102e-01 3.494214266538619995e-02 -5.515767261385917664e-02 7.548201084136962891e-02 -1.968608945608139038e-01 1.240608468651771545e-01 -1.335763931274414062e-01 -2.818552851676940918e-01 1.461734175682067871e-01 -1.119793653488159180e-01 2.840625643730163574e-01 3.532202839851379395e-01 -4.940618574619293213e-01 -1.294180750846862793e-01 -5.562461540102958679e-02
-7.139468938112258911e-02 2.555495798587799072e-01 1.088161543011665344e-01 1.874850988388061523e-01 -1.177799329161643982e-01 8.488945662975311279e-02 2.489824406802654266e-02 -9.897538274526596069e-02 1.647411584854125977e-01 1.258794069290161133e-01 -6.305845081806182861e-02 6.572911143302917480e-02 6.516935676336288452e-02 1.719255745410919189e-01 6.640636920928955078e-02 -1.710675209760665894e-01 -5.833112075924873352e-02 9.609179198741912842e-02 3.445995599031448364e-02 -2.753259539604187012e-01 1.079203411936759949e-01 -2.220341414213180542e-01 -2.648671865463256836e-01 2.208030372858047485e-01 -4.752328097820281982e-01 3.348310291767120361e-01 -1.256397068500518799e-01 2.046546190977096558e-01 2.167341858148574829e-01 -2.572891674935817719e-02 1.246283203363418579e-01 -6.381599605083465576e-02
3.887268900871276855e-02 9.748554229736328125e-02 3.874363601207733154e-01 4.989689216017723083e-02 -1.287980973720550537e-01 -1.495682597160339355e-01 -3.020678162574768066e-01 6.772030889987945557e-02 2.694602496922016144e-02 1.523025035858154297e-01 2.017655521631240845e-01 1.115954592823982239e-01 1.850203275680541992e-01 -8.422757685184478760e-02 1.592444181442260742e-01 4.878195747733116150e-02 3.769653663039207458e-02 -5.429408326745033264e-02 3.001402616500854492e-01 -2.166979163885116577e-01 8.979473263025283813e-02 1.176208481192588806e-01 -5.204597488045692444e-02 6.100586056709289551e-02 -1.679818630218505859e-01 2.338791191577911377e-01 -3.364342078566551208e-02 2.387471199035644531e-01 -1.426707506179809570e-01 -4.637227058410644531e-01 -4.806527867913246155e-02 8.339732140302658081e-02
-1.181921083480119705e-02 1.487488299608230591e-01 2.732135951519012451e-01 2.580623030662536621e-01 -6.936617940664291382e-02 -6.878948956727981567e-02 -2.759674787521362305e-01 1.238854527473449707e-01 4.988237842917442322e-02 1.522575616836547852e-01 5.547925084829330444e-02 3.244467452168464661e-02 1.443035304546356201e-01 6.760153174400329590e-02 7.380512356758117676e-02 3.125673532485961914e-01 2.403029240667819977e-02 -1.676010787487030029e-01 3.941390812397003174e-01 -6.003948673605918884e-02 1.026357710361480713e-01 4.894718527793884277e-02 -7.807474583387374878e-02 -7.647710852324962616e-03 -1.704759597778320312e-01 3.526294827461242676e-01 -5.213334783911705017e-02 1.172585636377334595e-01 -2.500429451465606689e-01 -3.279944360256195068e-01 2.042854391038417816e-02 1.732183396816253662e-01
2.206959426403045654e-01 2.485385835170745850e-01 5.866105109453201294e-02 1.408587098121643066e-01 4.123356565833091736e-02 1.328720003366470337e-01 -4.697212204337120056e-02 -1.798030138015747070e-01 -4.555676877498626709e-02 -4.692142084240913391e-02 5.450677871704101562e-01 6.179671734571456909e-03 1.504587680101394653e-01 9.453403949737548828e-02 4.768743645399808884e-03 2.970725595951080322e-01 -5.955690890550613403e-02 -3.284182250499725342e-01 3.646420314908027649e-02 -9.198644757270812988e-02 7.910235971212387085e-02 -5.598973855376243591e-02 -1.612624078989028931e-01 -1.519326269626617432e-01 -8.963644504547119141e-02 -5.450018867850303650e-02 1.059325784444808960e-01 -2.394937165081501007e-02 4.811505600810050964e-02 -3.425541818141937256e-01 7.759208232164382935e-02 -2.508552372455596924e-01
1.910503506660461426e-01 2.518583834171295166e-01 2.112683057785034180e-01 3.540507256984710693e-01 -3.038650751113891602e-02 -3.003299236297607422e-02 -1.616896837949752808e-01 -2.285244911909103394e-01 1.215874850749969482e-01 2.344236671924591064e-01 1.236236244440078735e-01 4.817399382591247559e-02 2.759131789207458496e-01 1.455004662275314331e-01 -4.784530773758888245e-02 2.275108397006988525e-01 -2.232724241912364960e-02 -1.061837002635002136e-02 1.046463325619697571e-01 -1.949860602617263794e-01 1.146401241421699524e-01 1.584638953208923340e-01 -7.250607758760452271e-02 2.304966896772384644e-01 2.219136618077754974e-02 5.657565779983997345e-03 -2.290219366550445557e-01 2.644011378288269043e-01 -3.375935256481170654e-01 -7.467322796583175659e-02 1.494303345680236816e-01 -1.480812579393386841e-02
1.374648213386535645e-01 8.285358548164367676e-02 2.511143386363983154e-01 1.176335588097572327e-01 -3.594661131501197815e-02 8.343173563480377197e-02 1.641007363796234131e-01 6.135817617177963257e-02 1.814176142215728760e-01 1.203377619385719299e-01 1.994308531284332275e-01 -2.394254691898822784e-02 2.115095108747482300e-01 1.004600897431373596e-01 -8.045975118875503540e-02 1.178777664899826050e-01 1.096753031015396118e-01 -1.199315041303634644e-01 2.798104882240295410e-01 -2.260246723890304565e-01 2.641519606113433838e-01 -1.374423950910568237e-01 7.577772438526153564e-02 1.530749499797821045e-01 1.096384413540363312e-02 3.707977831363677979e-01 -1.739327013492584229e-01 9.989725798368453979e-02 -2.467099428176879883e-01 -4.201187491416931152e-01 -1.820425130426883698e-02 -7.927388697862625122e-02
2.614007294178009033e-01 4.064091742038726807e-01 6.499228626489639282e-02 -3.743165731430053711e-02 -6.929833441972732544e-02 -4.171613603830337524e-03 -1.663120985031127930e-01 1.788941025733947754e-01 2.239275909960269928e-02 -1.517298221588134766e-01 -1.421053856611251831e-01 5.990750342607498169e-02 2.529811859130859375e-01 1.841093599796295166e-01 -2.557820379734039307e-01 1.985330432653427124e-01 -3.457979857921600342e-01 -9.930545836687088013e-02 2.916972041130065918e-01 -5.298094823956489563e-02 6.246557459235191345e-02 -1.785005033016204834e-01 -2.066472768783569336e-01 9.324219822883605957e-02 -3.039969205856323242e-01 -3.636622056365013123e-02 -9.182474017143249512e-02 1.583387516438961029e-02 1.233685109764337540e-02 -8.762709051370620728e-02 -1.879378408193588257e-02 -1.767919957637786865e-01
1.077123507857322693e-01 1.508316099643707275e-01 1.023707911372184753e-01 4.391495883464813232e-01 -2.116662412881851196e-01 5.093304812908172607e-02 1.070196330547332764e-01 -2.412581443786621094e-02 -1.504087261855602264e-02 2.125498354434967041e-01 5.414484739303588867e-01 -1.181062981486320496e-01 9.998495131731033325e-02 7.976310700178146362e-02 6.436999142169952393e-02 4.844395443797111511e-02 -6.317265331745147705e-03 -1.361697167158126831e-01 -1.546421051025390625e-01 -3.350318074226379395e-01 -2.722261659801006317e-02 -2.071985751390457153e-01 -4.543856903910636902e-02 -4.962847568094730377e-03 -1.687662303447723389e-01 1.819244772195816040e-01 1.891942694783210754e-02 -3.863777965307235718e-02 6.731353350915014744e-04 -2.348064184188842773e-01 7.654095441102981567e-02 5.087603628635406494e-02
2.300406486028805375e-04 1.380706578493118286e-02 3.585617244243621826e-02 2.868364155292510986e-01 -2.061451599001884460e-02 -9.333658218383789062e-02 -4.575885832309722900e-03 -2.681727148592472076e-02 -2.215875983238220215e-01 2.249713689088821411e-01 3.634428679943084717e-01 -6.396011263132095337e-02 -2.800371032208204269e-03 3.548043966293334961e-01 -1.618485152721405029e-01 4.552188143134117126e-02 -3.396232053637504578e-02 -1.485346406698226929e-01 2.254899740219116211e-01 1.509589701890945435e-01 -7.070914655923843384e-02 1.722475141286849976e-01 -1.478011459112167358e-01 1.222376003861427307e-01 9.559716098010540009e-03 2.358911037445068359e-01 -6.419869139790534973e-03 2.795020043849945068e-01 -3.563202172517776489e-02 -4.573451578617095947e-01 -2.851515077054500580e-02 5.350952968001365662e-02
1.754333451390266418e-02 3.739699721336364746e-01 -2.688196897506713867e-01 -1.983742415904998779e-01 -2.730306982994079590e-02 -9.669759869575500488e-02 -6.649347022175788879e-03 8.803263306617736816e-02 2.475757300853729248e-01 1.536940336227416992e-01 -2.516666799783706665e-02 1.302624344825744629e-01 1.010306328535079956e-01 -6.536362320184707642e-02 -6.643112003803253174e-02 1.248932853341102600e-01 -9.472481906414031982e-02 -4.435966536402702332e-02 2.692773938179016113e-01 3.320216760039329529e-02 6.442861258983612061e-02 -1.396426409482955933e-01 -4.381844773888587952e-02 -1.063258200883865356e-01 -3.208140134811401367e-01 4.875673353672027588e-02 -4.392425417900085449e-01 1.410435587167739868e-01 -1.369296461343765259e-01 -3.038332164287567139e-01 1.750154793262481689e-01 1.098799258470535278e-01
3.026346266269683838e-01 9.406906366348266602e-02 2.213402241468429565e-01 4.739945381879806519e-02 1.402615755796432495e-01 7.667087018489837646e-02 1.887514889240264893e-01 5.984502658247947693e-02 1.615440547466278076e-01 1.435576751828193665e-02 4.784944653511047363e-02 -1.262733340263366699e-01 2.512207627296447754e-01 1.713289171457290649e-01 -1.635774970054626465e-01 2.424543946981430054e-01 -8.994410932064056396e-02 -1.011121273040771484e-01 1.838555335998535156e-01 -1.546423733234405518e-01 1.683382838964462280e-01 1.323439478874206543e-01 3.520969301462173462e-02 1.711610406637191772e-01 7.485631108283996582e-02 3.636335432529449463e-01 -2.421755902469158173e-02 8.373005315661430359e-03 -1.305720061063766479e-01 -4.826084673404693604e-01 1.364453583955764771e-01 3.917339071631431580e-02
2.537924945354461670e-01 1.452636271715164185e-01 3.802930414676666260e-01 4.770284146070480347e-02 -7.554116845130920410e-02 -7.363717257976531982e-02 3.985000774264335632e-02 1.482170522212982178e-01 4.170504212379455566e-02 -1.777912825345993042e-01 2.875232398509979248e-01 -1.788858473300933838e-01 3.159887492656707764e-01 3.884956836700439453e-01 8.247468620538711548e-02 2.535940706729888916e-01 8.642964065074920654e-03 1.947736740112304688e-01 9.301950037479400635e-02 -1.723661720752716064e-01 2.648784779012203217e-03 6.529819220304489136e-02 5.100033432245254517e-02 1.745831370353698730e-01 -2.267669700086116791e-02 -2.739697694778442383e-02 -2.866217121481895447e-02 1.057875994592905045e-02 1.466403007507324219e-01 -1.708422303199768066e-01 2.948143482208251953e-01 -9.729436784982681274e-02
1.703626513481140137e-01 5.348793268203735352e-01 2.583133876323699951e-01 -1.370888799428939819e-01 -8.301690965890884399e-02 -5.901415646076202393e-02 9.577534161508083344e-03 1.974100768566131592e-01 -3.663136959075927734e-01 -7.567282021045684814e-02 3.064309060573577881e-01 1.267980486154556274e-01 3.133123517036437988e-01 1.657675802707672119e-01 -1.847715675830841064e-01 7.635736465454101562e-02 2.497290633618831635e-02 -1.472501158714294434e-01 1.406878679990768433e-01 1.371460855007171631e-01 9.885480999946594238e-02 8.666729554533958435e-03 -7.739917933940887451e-02 -1.343136578798294067e-01 -6.058438867330551147e-02 5.508727952837944031e-02 5.163095518946647644e-02 1.299002021551132202e-01 1.104929298162460327e-01 -3.044788353145122528e-02 -1.291521079838275909e-02 9.294732473790645599e-03
3.072744933888316154e-03 3.166003227233886719e-01 -4.806075990200042725e-02 1.559258997440338135e-01 -1.310285478830337524e-01 -1.075743436813354492e-01 -4.319801181554794312e-02 -1.146972998976707458e-01 -2.058165818452835083e-01 1.481915861368179321e-01 7.896370440721511841e-02 -1.242970675230026245e-01 3.114914000034332275e-01 8.242332935333251953e-02 -2.299918830394744873e-01 3.093813955783843994e-01 -1.347194761037826538e-01 -3.951900303363800049e-01 -1.431146413087844849e-01 -2.219863086938858032e-01 3.335154354572296143e-01 -5.863776430487632751e-02 8.923717588186264038e-02 9.881462156772613525e-02 9.632574766874313354e-02 -3.697196766734123230e-02 -1.464037299156188965e-01 -5.553543195128440857e-02 7.978561520576477051e-02 -2.563805878162384033e-01 5.787985771894454956e-02 6.194029375910758972e-02
3.364059627056121826e-01 2.519976198673248291e-01 4.225755333900451660e-01 -3.748274967074394226e-02 -6.294409185647964478e-02 1.874915808439254761e-01 -9.277598559856414795e-02 -3.685037605464458466e-03 5.603112280368804932e-02 1.328705996274948120e-01 -3.835386037826538086e-02 1.070142909884452820e-02 2.192173749208450317e-01 1.676680594682693481e-01 -1.718587800860404968e-02 2.320016026496887207e-01 1.887930333614349365e-01 6.380280852317810059e-02 2.786697447299957275e-02 -2.353547960519790649e-01 1.470808535814285278e-01 6.920561939477920532e-02 1.145831868052482605e-01 -9.108028560876846313e-02 -2.531885504722595215e-01 1.689795218408107758e-02 1.953807026147842407e-01 3.701459150761365891e-03 1.415850222110748291e-01 -1.218461170792579651e-01 3.926582634449005127e-01 8.699940145015716553e-02
3.304918408393859863e-01 1.760966777801513672e-01 -6.302312016487121582e-02 3.007369935512542725e-01 -7.387790828943252563e-02 -1.470449864864349365e-01 -1.551860421895980835e-01 1.572902873158454895e-02 -1.951537132263183594e-01 1.322363018989562988e-01 3.726972937583923340e-01 -1.419299989938735962e-01 1.429046690464019775e-01 -3.234932571649551392e-02 -4.256828129291534424e-02 -6.130903586745262146e-02 -2.774023115634918213e-01 -1.359327733516693115e-01 1.110385954380035400e-01 5.141730979084968567e-02 2.762016057968139648e-01 8.964316546916961670e-02 3.125509247183799744e-02 -7.352443039417266846e-02 -2.116793096065521240e-01 1.160994842648506165e-01 -8.776418119668960571e-02 -1.449693292379379272e-01 3.357337415218353271e-01 -2.403389811515808105e-01 -7.644497603178024292e-02 -8.856412023305892944e-02
1.722014546394348145e-01 3.169129788875579834e-01 -1.868986152112483978e-02 7.434517145156860352e-02 5.600767582654953003e-02 -2.620756328105926514e-01 2.392193824052810669e-01 1.272544637322425842e-02 -2.344731241464614868e-01 -1.839872151613235474e-01 4.381918534636497498e-02 -1.919885128736495972e-01 4.250727295875549316e-01 2.244533039629459381e-02 1.011671423912048340e-01 2.114697359502315521e-02 -9.065666794776916504e-02 -2.605407834053039551e-01 1.304467022418975830e-01 -2.647151350975036621e-01 2.682275772094726562e-01 -1.523543614894151688e-02 8.022750169038772583e-02 4.547529295086860657e-02 -1.142810881137847900e-01 2.255650311708450317e-01 -9.152840822935104370e-02 3.207260742783546448e-02 1.818824261426925659e-01 -1.441901624202728271e-01 1.857655346393585205e-01 9.872656315565109253e-02
2.336072772741317749e-01 3.071707487106323242e-01 3.361243605613708496e-01 -1.067858282476663589e-02 2.784000337123870850e-01 -2.828839719295501709e-01 -1.394671052694320679e-01 2.570626139640808105e-02 -2.656373083591461182e-01 2.132112532854080200e-01 -6.720504257827997208e-03 -6.880716234445571899e-02 9.488938748836517334e-02 1.440977156162261963e-01 -2.128106802701950073e-01 1.375908702611923218e-01 -4.243082553148269653e-02 -1.510512530803680420e-01 -8.166644722223281860e-03 -1.391453593969345093e-01 1.239476576447486877e-01 -2.625902891159057617e-01 3.081104904413223267e-02 4.923238232731819153e-02 -3.220719099044799805e-01 -1.161252781748771667e-01 2.390105463564395905e-02 1.379022896289825439e-01 1.898539960384368896e-01 -5.472311004996299744e-02 -7.425495237112045288e-02 -1.801583766937255859e-01
6.244048103690147400e-02 2.229900807142257690e-01 4.293202236294746399e-02 2.118606865406036377e-01 -1.586675941944122314e-01 -1.708133369684219360e-01 -2.224820703268051147e-01 1.030382812023162842e-01 -1.890228362753987312e-03 4.844313487410545349e-02 1.448924541473388672e-01 2.767986357212066650e-01 2.404272183775901794e-02 1.590538024902343750e-01 2.205117642879486084e-01 6.347325444221496582e-02 -3.752614557743072510e-02 7.978051900863647461e-02 -1.045800521969795227e-01 1.114252582192420959e-01 1.751365363597869873e-01 1.715224236249923706e-01 -2.748704850673675537e-01 1.246901750564575195e-01 -2.718218564987182617e-01 1.328878700733184814e-01 -2.484547346830368042e-01 1.713719516992568970e-01 2.053320109844207764e-01 -2.628406882286071777e-01 2.971974313259124756e-01 2.053088098764419556e-01
4.118752852082252502e-02 1.424620747566223145e-01 3.952850401401519775e-01 2.573884427547454834e-01 -1.464630067348480225e-01 -1.326404213905334473e-01 -1.596756279468536377e-01 -7.914412021636962891e-02 -1.183101534843444824e-01 5.831301212310791016e-02 2.599449455738067627e-02 8.535631746053695679e-02 1.743176579475402832e-01 -5.335604306310415268e-03 1.229718253016471863e-01 2.569267749786376953e-01 1.707788743078708649e-02 -3.404815867543220520e-02 2.549820244312286377e-01 -1.732324808835983276e-01 1.512309461832046509e-01 4.673802107572555542e-02 5.402660369873046875e-02 6.817723810672760010e-02 -1.667764633893966675e-01 3.085637092590332031e-01 -8.985415101051330566e-02 2.942309379577636719e-01 -1.696322709321975708e-01 -3.463117182254791260e-01 -7.791946083307266235e-02 2.150531560182571411e-01
2.638629637658596039e-02 1.831274628639221191e-01 1.424950510263442993e-01 1.455305069684982300e-01 -9.221430867910385132e-02 -1.284369081258773804e-01 -2.701699137687683105e-01 2.038980647921562195e-02 -7.553524523973464966e-02 2.119005098938941956e-02 1.686956882476806641e-01 6.242779549211263657e-03 2.192289382219314575e-01 -6.495757400989532471e-02 2.999451458454132080e-01 1.517908126115798950e-01 2.201511524617671967e-02 -1.179798766970634460e-01 4.421173036098480225e-01 -1.084881052374839783e-01 5.072257015854120255e-03 8.229047060012817383e-02 1.838370971381664276e-02 2.482981979846954346e-02 -2.627454698085784912e-01 3.812348246574401855e-01 -1.555855125188827515e-01 2.767943441867828369e-01 -1.372687816619873047e-01 -2.384001165628433228e-01 -3.175350837409496307e-03 7.522641122341156006e-02
3.023976981639862061e-01 1.412408500909805298e-01 3.516631573438644409e-02 -5.350259691476821899e-02 4.163742065429687500e-02 -2.445366084575653076e-01 -1.516589224338531494e-01 -7.259773463010787964e-02 -7.294940948486328125e-02 1.597300171852111816e-01 -2.714282833039760590e-02 2.260947376489639282e-01 1.034446209669113159e-01 1.782983988523483276e-01 -9.555596858263015747e-02 2.200147807598114014e-01 1.177885681390762329e-01 1.854929476976394653e-01 1.380673199892044067e-01 -3.937906026840209961e-02 -5.964574217796325684e-02 -4.402869939804077148e-02 -2.006807476282119751e-01 -4.843890666961669922e-02 -2.674696147441864014e-01 1.919751018285751343e-01 -4.375157952308654785e-01 2.479980587959289551e-01 -1.474193185567855835e-01 -2.020580470561981201e-01 -1.730031073093414307e-01 -2.028981149196624756e-01
5.255549401044845581e-02 9.167824685573577881e-02 3.438943326473236084e-01 2.402848750352859497e-02 -4.641789942979812622e-02 6.573674827814102173e-02 4.509857296943664551e-02 6.265992671251296997e-02 -1.449685990810394287e-01 1.386651396751403809e-01 1.797756552696228027e-01 2.422936707735061646e-01 7.610719650983810425e-02 5.331083014607429504e-02 -4.730694741010665894e-02 4.011718183755874634e-02 2.042127214372158051e-02 2.420308627188205719e-02 1.174893453717231750e-01 -2.595541477203369141e-01 1.753035336732864380e-01 5.381063371896743774e-02 2.177957445383071899e-01 1.660792380571365356e-01 -2.368837594985961914e-01 3.478694856166839600e-01 -1.042588651180267334e-01 2.858107388019561768e-01 -3.300159573554992676e-01 -3.250649571418762207e-01 1.545660793781280518e-01 1.217906773090362549e-01
3.537424802780151367e-01 3.721647262573242188e-01 2.598584890365600586e-01 1.470234841108322144e-01 -5.860313773155212402e-03 3.003933466970920563e-02 -6.940573453903198242e-02 -2.017576247453689575e-01 -4.028022661805152893e-02 1.214110553264617920e-01 -1.456624418497085571e-01 2.490889132022857666e-01 8.491070568561553955e-02 -1.763485372066497803e-01 1.688073575496673584e-01 4.335706681013107300e-02 -1.893313974142074585e-01 2.087961323559284210e-02 -7.735162228345870972e-02 -2.054743319749832153e-01 2.673194110393524170e-01 1.930673718452453613e-01 -1.481159478425979614e-01 1.560301985591650009e-02 -2.036470472812652588e-01 2.623033821582794189e-01 -5.153684318065643311e-02 1.654784679412841797e-01 -1.494451314210891724e-01 -1.298884898424148560e-01 2.742781070992350578e-03 -1.936966180801391602e-01
-6.180636584758758545e-02 1.288476735353469849e-01 1.593995243310928345e-01 -2.621474564075469971e-01 -7.514987885951995850e-02 -1.737058460712432861e-01 -3.914667963981628418e-01 -1.379797235131263733e-02 4.265120625495910645e-02 2.397189438343048096e-01 9.099092334508895874e-03 1.933154016733169556e-01 3.156911730766296387e-01 -6.345936097204685211e-03 -2.389323860406875610e-01 -7.781247049570083618e-02 -9.285351634025573730e-02 -3.059633634984493256e-02 -1.031084880232810974e-01 1.738093495368957520e-01 7.505323737859725952e-02 6.505712121725082397e-02 -2.120317071676254272e-01 -9.152397513389587402e-02 3.967126458883285522e-02 6.752705574035644531e-02 -2.205363363027572632e-01 2.541253566741943359e-01 -1.411143806762993336e-03 -4.398086369037628174e-01 8.260685205459594727e-02 -5.833055824041366577e-02
1.300300806760787964e-01 1.571344137191772461e-01 3.584103584289550781e-01 2.688181959092617035e-02 1.695242077112197876e-01 3.875344619154930115e-02 7.023223489522933960e-02 1.081171706318855286e-01 -4.687358811497688293e-02 1.769837737083435059e-01 1.476293355226516724e-01 -3.765214234590530396e-02 2.284877747297286987e-02 2.342613488435745239e-01 3.819317370653152466e-02 -1.951416134834289551e-01 4.139544442296028137e-02 -1.329565942287445068e-01 1.403669714927673340e-01 -1.521996259689331055e-01 1.779216527938842773e-01 -1.247388198971748352e-01 3.155309855937957764e-01 2.917227335274219513e-02 -2.674703299999237061e-02 1.744881719350814819e-01 -4.195220023393630981e-02 5.315509159117937088e-03 -6.105278432369232178e-02 -6.117990016937255859e-01 9.911184012889862061e-02 -1.653733430430293083e-03
1.768621951341629028e-01 6.767740938812494278e-03 -1.671680659055709839e-01 -4.067594185471534729e-02 -8.015666157007217407e-02 -1.663640886545181274e-01 -7.480409741401672363e-02 -4.504661634564399719e-02 -1.544449627399444580e-01 -5.416636541485786438e-02 1.005770079791545868e-02 -2.647439539432525635e-01 1.989247351884841919e-01 9.787600487470626831e-02 -2.274374365806579590e-01 1.362875699996948242e-01 -3.787174224853515625e-01 -1.663068830966949463e-01 1.369415372610092163e-01 -2.192616909742355347e-01 8.821830153465270996e-02 -7.649356126785278320e-02 7.790450006723403931e-02 2.366920858621597290e-01 -2.307406365871429443e-01 8.305327594280242920e-02 -2.652589678764343262e-01 -1.606678217649459839e-02 2.153305113315582275e-01 -4.305251836776733398e-01 6.017408519983291626e-02 3.431621938943862915e-02
2.569795772433280945e-02 1.480348557233810425e-01 3.251295387744903564e-01 2.324991375207901001e-01 -2.114003151655197144e-01 -4.406574368476867676e-02 -2.902122437953948975e-01 -1.814992353320121765e-02 4.402803257107734680e-03 8.363109081983566284e-02 9.444457292556762695e-02 8.839564025402069092e-02 2.389935851097106934e-01 5.227559059858322144e-02 2.026563286781311035e-01 2.074281275272369385e-01 1.765930801630020142e-01 -1.547181606292724609e-01 3.064792156219482422e-01 -9.426128864288330078e-02 5.308909341692924500e-02 3.640729188919067383e-02 3.996440395712852478e-02 -1.482046246528625488e-01 -2.136884629726409912e-01 1.379665434360504150e-01 -1.536136865615844727e-01 1.490913033485412598e-01 -9.044575691223144531e-02 -4.213757812976837158e-01 4.197354987263679504e-02 1.873928904533386230e-01
-6.524366140365600586e-02 1.090466454625129700e-01 3.719436824321746826e-01 2.986765801906585693e-01 -1.749676167964935303e-01 -3.503292053937911987e-02 -1.694544851779937744e-01 -6.463678181171417236e-02 -8.717929571866989136e-02 6.008129194378852844e-02 1.879369169473648071e-01 1.385647505521774292e-01 2.813138961791992188e-01 -3.269447246566414833e-03 1.304842382669448853e-01 2.307628542184829712e-01 -6.831053178757429123e-03 -1.108570918440818787e-01 3.538888096809387207e-01 -3.121904097497463226e-02 1.098671108484268188e-01 2.844341658055782318e-02 -1.110320389270782471e-01 9.899321943521499634e-02 -7.243806868791580200e-02 3.569800555706024170e-01 -2.729665115475654602e-02 1.899844110012054443e-01 -1.696602851152420044e-01 -3.102039396762847900e-01 -2.525703608989715576e-02 8.767369389533996582e-02
7.008827477693557739e-02 1.030187010765075684e-01 1.830486506223678589e-01 6.879253685474395752e-02 1.344659626483917236e-01 5.981563031673431396e-02 2.927797287702560425e-02 1.753814369440078735e-01 -1.621677577495574951e-01 2.035520076751708984e-01 -9.294749051332473755e-02 9.207721054553985596e-02 2.712316215038299561e-01 2.942933440208435059e-01 1.034030839800834656e-01 2.293214499950408936e-01 1.380936205387115479e-01 -6.080687046051025391e-02 -3.219082951545715332e-01 -2.660056352615356445e-01 2.102561295032501221e-01 -2.053293287754058838e-01 -1.688281260430812836e-02 1.970185488462448120e-01 -1.383112668991088867e-01 3.274392783641815186e-01 -2.047253847122192383e-01 1.250990182161331177e-01 2.671642601490020752e-01 4.684244841337203979e-02 5.174722522497177124e-02 4.333690553903579712e-02
2.907463610172271729e-01 5.324689671397209167e-02 3.000859320163726807e-01 -2.282151430845260620e-01 -1.470532715320587158e-01 -5.653860419988632202e-02 -3.762963041663169861e-02 1.712362170219421387e-01 1.022248119115829468e-01 -1.963335234904661775e-04 2.119146436452865601e-01 8.494979888200759888e-02 4.024145901203155518e-01 3.435683250427246094e-01 -2.493606321513652802e-02 7.742632925510406494e-02 5.665669217705726624e-02 -1.326558589935302734e-01 7.337578386068344116e-02 -3.576099872589111328e-01 9.760771691799163818e-02 3.122448176145553589e-02 3.462004661560058594e-02 -1.290257871150970459e-01 2.967296913266181946e-02 3.693336248397827148e-01 2.969904057681560516e-02 9.204698354005813599e-02 1.373931765556335449e-01 -1.203144565224647522e-01 -2.888979949057102203e-02 5.016747489571571350e-02
2.393653243780136108e-01 2.714484930038452148e-01 2.707396149635314941e-01 4.040985926985740662e-02 -4.216333106160163879e-02 4.429152235388755798e-02 -1.049525588750839233e-01 -5.957037676125764847e-03 3.205084055662155151e-02 1.291456520557403564e-01 7.140541821718215942e-02 1.766037940979003906e-01 -3.799530863761901855e-02 7.900022715330123901e-02 9.776936471462249756e-02 -5.319430958479642868e-03 9.846915304660797119e-02 7.942586392164230347e-02 2.062236368656158447e-01 -2.337473481893539429e-01 1.869042068719863892e-01 -5.779800191521644592e-02 4.277569353580474854e-01 1.119836568832397461e-01 -1.120481118559837341e-01 3.596421182155609131e-01 -2.986766956746578217e-02 -1.077866479754447937e-01 -2.676766179502010345e-02 -4.394626915454864502e-01 1.056234315037727356e-01 -4.078433290123939514e-02
1.932888776063919067e-01 2.051682174205780029e-01 -5.420996621251106262e-02 3.846740126609802246e-01 -8.837209641933441162e-02 -1.631981581449508667e-01 -1.836643815040588379e-01 1.408527195453643799e-01 -3.299468159675598145e-01 4.966681823134422302e-02 2.629353106021881104e-01 1.211724728345870972e-01 1.271829009056091309e-01 2.117940783500671387e-01 1.570251733064651489e-01 2.137840688228607178e-01 -4.714884608983993530e-02 -2.069301456212997437e-01 7.747810333967208862e-02 -2.521357685327529907e-02 1.563943773508071899e-01 2.061999887228012085e-01 9.167636185884475708e-02 3.260127604007720947e-01 -6.784874200820922852e-02 5.571763031184673309e-03 6.461270153522491455e-02 2.420105487108230591e-01 1.575302332639694214e-01 -7.954939454793930054e-02 1.039690375328063965e-01 -1.113324835896492004e-01
1.581220887601375580e-02 7.432880252599716187e-02 1.123106703162193298e-01 -1.395038664340972900e-01 1.247956901788711548e-01 -2.942855954170227051e-01 1.764218322932720184e-02 1.057149097323417664e-01 6.113962829113006592e-02 2.640042006969451904e-01 -2.401595748960971832e-02 4.944133013486862183e-02 3.867946267127990723e-01 7.887546718120574951e-02 1.648570597171783447e-01 1.194338053464889526e-01 -1.922634541988372803e-01 -1.559527814388275146e-01 1.196013670414686203e-02 -7.660964876413345337e-02 4.030110538005828857e-01 -2.735640406608581543e-01 -1.136437058448791504e-01 9.144948422908782959e-02 -3.417164683341979980e-01 1.495073884725570679e-01 2.231091707944869995e-01 1.137273088097572327e-01 7.976320921443402767e-04 -8.284585922956466675e-02 1.682696789503097534e-01 -1.091311722993850708e-01
-4.452552821021527052e-04 4.818667769432067871e-01 -1.239565238356590271e-01 -1.204700954258441925e-02 1.737638413906097412e-01 1.260045021772384644e-01 1.599776893854141235e-01 3.921833634376525879e-02 -2.096974104642868042e-01 -1.676411479711532593e-01 1.342184543609619141e-01 1.176714301109313965e-01 -4.687019623816013336e-03 7.191044837236404419e-02 5.330071598291397095e-02 1.162454783916473389e-01 -5.767782032489776611e-02 -1.318169236183166504e-01 1.568847894668579102e-01 -2.756691277027130127e-01 2.215659432113170624e-02 -4.465530812740325928e-02 -5.737663060426712036e-02 2.641727775335311890e-02 -1.114214435219764709e-01 1.101365089416503906e-01 -1.655363589525222778e-01 -2.159516513347625732e-01 -3.175284713506698608e-03 -4.190316200256347656e-01 3.866675794124603271e-01 -4.617147147655487061e-02
1.380228102207183838e-01 -1.218010019510984421e-02 2.502763643860816956e-02 -7.753369212150573730e-02 1.795386970043182373e-01 -3.270470499992370605e-01 -1.203685700893402100e-01 5.720661953091621399e-03 -6.959784310311079025e-03 3.979561924934387207e-01 1.991793215274810791e-01 -9.589771181344985962e-02 2.859363555908203125e-01 3.378833457827568054e-02 3.569899871945381165e-02 7.900751382112503052e-02 -4.127842187881469727e-02 -2.515582740306854248e-01 1.572533510625362396e-02 -2.206838876008987427e-01 6.727351248264312744e-02 1.808792650699615479e-01 2.501230239868164062e-01 -4.510726034641265869e-02 -5.405979603528976440e-02 4.367479085922241211e-01 -2.197502702474594116e-01 5.544822290539741516e-02 -4.151599016040563583e-03 -1.579189002513885498e-01 1.467617154121398926e-01 1.242589354515075684e-01
1.285862475633621216e-01 3.509943187236785889e-01 3.048583865165710449e-01 1.553401499986648560e-01 4.329701140522956848e-02 -3.099552094936370850e-01 -1.153634265065193176e-01 1.548384726047515869e-01 -7.881102710962295532e-02 8.737519383430480957e-02 1.104699969291687012e-01 5.465336516499519348e-02 1.775040477514266968e-01 9.777163714170455933e-02 1.106574684381484985e-01 -7.392440736293792725e-02 -6.266296654939651489e-02 -1.789921969175338745e-01 2.872759848833084106e-02 -3.913213312625885010e-01 -5.653131380677223206e-02 -3.403708338737487793e-01 -2.319473586976528168e-02 3.418671190738677979e-01 -3.450249135494232178e-02 1.017584726214408875e-01 1.560819298028945923e-01 1.349478363990783691e-01 1.981172114610671997e-01 -2.012128382921218872e-02 -1.121296896599233150e-03 1.968861761270090938e-04
2.596010565757751465e-01 1.879258602857589722e-01 -1.665209829807281494e-01 2.899756431579589844e-01 -4.874902963638305664e-02 -1.689468771219253540e-01 -5.423329770565032959e-02 -1.818981319665908813e-01 -9.892971813678741455e-02 1.012064367532730103e-01 3.792371451854705811e-01 -1.351480931043624878e-01 2.838152050971984863e-01 2.145653516054153442e-01 -9.363759309053421021e-03 1.274454593658447266e-01 -1.518956124782562256e-01 -2.903041429817676544e-02 -1.048633754253387451e-01 1.421156153082847595e-02 3.426472246646881104e-01 1.490857452154159546e-01 -5.581608042120933533e-02 1.700371056795120239e-01 -5.987246707081794739e-02 1.365039646625518799e-01 -2.280684560537338257e-01 9.547945111989974976e-02 1.537707298994064331e-01 -1.368805915117263794e-01 -2.127715349197387695e-01 -1.253614425659179688e-01
1.503112763166427612e-01 7.306721806526184082e-02 2.397163510322570801e-01 -2.021752763539552689e-03 -3.363040089607238770e-02 -4.608278349041938782e-02 1.041103079915046692e-01 6.741856783628463745e-02 1.519602835178375244e-01 1.736114919185638428e-01 1.607817113399505615e-01 -1.961572468280792236e-01 1.783723086118698120e-01 5.950125306844711304e-02 -8.136750757694244385e-02 -4.756672680377960205e-02 2.783824689686298370e-03 1.721137613058090210e-01 8.890546858310699463e-02 -2.557698488235473633e-01 7.210550457239151001e-02 -3.280982747673988342e-02 2.001327127218246460e-01 1.454167962074279785e-01 3.536295890808105469e-02 3.968897163867950439e-01 -3.823812305927276611e-01 1.016504094004631042e-01 -1.439253687858581543e-01 -4.387403428554534912e-01 5.566638708114624023e-02 -1.791770160198211670e-01
3.687062263488769531e-01 2.933903336524963379e-01 3.474755883216857910e-01 -2.545329332351684570e-01 -1.261213719844818115e-01 -1.671921908855438232e-01 -2.438259273767471313e-01 1.523902118206024170e-01 -1.966339796781539917e-01 9.207803010940551758e-02 2.542413473129272461e-01 -1.002406999468803406e-01 1.184936463832855225e-01 3.889574110507965088e-02 -6.934645585715770721e-03 8.080548793077468872e-02 9.805175662040710449e-02 5.723369494080543518e-02 2.483714222908020020e-01 3.486204659566283226e-03 -9.560420876368880272e-04 1.981686502695083618e-01 5.043640360236167908e-02 -6.965140253305435181e-02 -1.929511427879333496e-01 -2.632536739110946655e-02 -1.152882501482963562e-01 -9.472444653511047363e-02 2.987064719200134277e-01 -2.207599133253097534e-01 -3.797670081257820129e-02 -3.330259770154953003e-02
2.213997840881347656e-01 1.768840290606021881e-02 1.798769459128379822e-03 1.240828111767768860e-01 7.978572696447372437e-02 -1.140745729207992554e-01 -1.274476796388626099e-01 -2.235253900289535522e-01 -1.081532537937164307e-01 1.136371418833732605e-01 3.968384265899658203e-01 2.328792512416839600e-01 8.831876516342163086e-02 3.952695056796073914e-02 -1.536747068166732788e-01 8.095223456621170044e-02 -3.568994402885437012e-01 -3.399573564529418945e-01 1.398218423128128052e-01 -6.943491101264953613e-02 1.902603209018707275e-01 -1.108791604638099670e-01 -9.040245413780212402e-02 -1.590091176331043243e-02 -2.397896349430084229e-01 2.023216895759105682e-02 -7.775724679231643677e-02 9.873222559690475464e-02 2.557407915592193604e-01 -2.824871242046356201e-01 -1.429409086704254150e-01 -1.012575477361679077e-01
4.697966948151588440e-02 1.305710971355438232e-01 -1.830608025193214417e-02 5.176635459065437317e-02 1.205778196454048157e-01 -1.113352552056312561e-01 -1.484518945217132568e-01 2.780637145042419434e-01 7.921154610812664032e-03 1.994405984878540039e-01 3.129962086677551270e-01 1.020436882972717285e-01 1.436355113983154297e-01 -2.726847492158412933e-02 -1.848785579204559326e-01 3.040368854999542236e-02 -2.769981920719146729e-01 -1.985380612313747406e-02 1.570004224777221680e-01 -1.018964648246765137e-01 1.976870298385620117e-01 -2.262842655181884766e-01 8.568477630615234375e-02 3.972635045647621155e-02 -2.250903248786926270e-01 -9.503791481256484985e-02 6.788916140794754028e-02 -1.958252936601638794e-01 -7.670585811138153076e-02 -5.164983272552490234e-01 -1.810860633850097656e-01 -1.651648581027984619e-01
3.110726475715637207e-01 1.904309391975402832e-01 2.541798353195190430e-02 -1.368288099765777588e-01 1.601810306310653687e-01 -1.444104015827178955e-01 -1.623185724020004272e-01 -2.775722444057464600e-01 -1.297494173049926758e-01 2.462742924690246582e-01 6.207137834280729294e-03 2.274331264197826385e-02 -1.626128107309341431e-01 1.907894611358642578e-01 -6.654735654592514038e-02 -7.839439436793327332e-03 6.543621886521577835e-03 -4.201506674289703369e-01 2.768638730049133301e-02 -6.833647936582565308e-02 5.372869223356246948e-02 -6.705465912818908691e-02 -6.430845707654953003e-02 -1.379368547350168228e-02 -1.891656517982482910e-01 1.617125421762466431e-01 -2.886531651020050049e-01 9.638483822345733643e-02 2.052051872014999390e-01 -3.205516636371612549e-01 1.192115619778633118e-01 -2.121000140905380249e-01
1.825320869684219360e-01 3.807698786258697510e-01 -1.243637204170227051e-01 1.385510712862014771e-01 2.197420410811901093e-02 7.219693064689636230e-02 -3.040310144424438477e-01 1.181725487112998962e-01 2.172983996570110321e-02 -3.702394198626279831e-03 3.045890927314758301e-01 8.488254994153976440e-02 1.802628636360168457e-01 2.467270791530609131e-01 -1.804262548685073853e-01 2.934662699699401855e-01 -5.538552626967430115e-02 -2.425099611282348633e-01 -2.490609735250473022e-01 5.545129254460334778e-02 1.694011241197586060e-01 1.107178255915641785e-01 6.979124620556831360e-03 1.602001786231994629e-01 -1.632696688175201416e-01 6.468709092587232590e-03 1.865834742784500122e-01 -9.199228137731552124e-02 1.531453430652618408e-01 -2.539429366588592529e-01 9.606813639402389526e-02 -4.038442671298980713e-02
1.200512349605560303e-01 3.898469507694244385e-01 2.320121228694915771e-01 3.096418678760528564e-01 4.398449137806892395e-02 9.203625470399856567e-02 2.618250548839569092e-01 -1.611864715814590454e-01 6.254259496927261353e-02 2.995399534702301025e-01 2.700639069080352783e-01 -6.721984595060348511e-03 9.087869524955749512e-02 1.892064362764358521e-01 -8.520047366619110107e-02 -1.291534304618835449e-02 -2.463083267211914062e-01 5.736503377556800842e-02 -7.980042695999145508e-02 -1.972114592790603638e-01 1.538939625024795532e-01 2.181189507246017456e-01 9.079172462224960327e-02 2.500954568386077881e-01 -1.169523522257804871e-01 9.065543115139007568e-02 -1.768373651430010796e-03 9.163895994424819946e-02 -5.529389530420303345e-02 -2.702551186084747314e-01 3.365142270922660828e-02 4.546664282679557800e-02
2.749171555042266846e-01 1.446453332901000977e-01 9.450373053550720215e-02 8.398987352848052979e-02 -2.163499444723129272e-01 5.033849179744720459e-02 -6.209364533424377441e-02 1.287543680518865585e-02 -1.709558665752410889e-01 8.784341812133789062e-02 2.223126590251922607e-01 -1.259879916906356812e-01 -5.635309219360351562e-02 2.172034382820129395e-01 9.446548670530319214e-02 -1.182446163147687912e-02 -2.561328113079071045e-01 -3.109330832958221436e-01 1.778216958045959473e-01 -3.229828551411628723e-02 1.515767276287078857e-01 -1.798541992902755737e-01 -2.609599530696868896e-01 2.807093858718872070e-01 5.796296149492263794e-02 5.084817111492156982e-02 -1.273480951786041260e-01 8.366095274686813354e-02 1.686691492795944214e-01 -4.356427788734436035e-01 -1.385711580514907837e-01 9.343210607767105103e-02
-3.378152474761009216e-02 1.912261843681335449e-01 6.189570203423500061e-02 5.175489559769630432e-02 5.842458456754684448e-02 9.469958394765853882e-02 1.181367263197898865e-01 -4.403128102421760559e-02 1.331593245267868042e-01 1.811750680208206177e-01 -8.145247399806976318e-02 -2.869221149012446404e-03 2.181082367897033691e-01 6.252045184373855591e-02 -3.703254461288452148e-02 3.823430091142654419e-02 3.501497507095336914e-01 -2.489834837615489960e-02 2.294346690177917480e-01 -2.404437214136123657e-01 2.449270933866500854e-01 -2.859408557415008545e-01 -6.862836331129074097e-02 2.288035452365875244e-01 8.156647905707359314e-03 2.519508302211761475e-01 -2.574483752250671387e-01 7.927299290895462036e-02 1.637193858623504639e-01 -4.278063476085662842e-01 9.326817095279693604e-02 1.699178665876388550e-01
2.180517017841339111e-01 8.207099884748458862e-02 1.236761361360549927e-01 2.161071151494979858e-01 -1.888499855995178223e-01 7.543834298849105835e-02 -1.600793749094009399e-01 -1.209370121359825134e-01 -7.531091570854187012e-02 9.711515903472900391e-02 2.771050035953521729e-01 2.671749293804168701e-01 3.181065991520881653e-02 2.851807475090026855e-01 -2.241364680230617523e-02 1.986717246472835541e-02 -1.492985934019088745e-01 -3.841411769390106201e-01 1.158913969993591309e-01 3.566544735804200172e-03 1.610023677349090576e-01 -1.116237267851829529e-01 -8.826630562543869019e-02 4.933782294392585754e-02 1.616586931049823761e-02 7.819401472806930542e-02 -2.529261410236358643e-01 -2.081656903028488159e-01 3.190606534481048584e-01 -3.154599666595458984e-01 -9.301297366619110107e-02 -7.238860242068767548e-03
1.332051903009414673e-01 2.852833569049835205e-01 9.033223241567611694e-02 -1.084256917238235474e-01 8.629039674997329712e-02 -6.651668250560760498e-02 3.240029886364936829e-02 -1.654868721961975098e-01 2.155863195657730103e-01 8.862473815679550171e-02 1.794565655291080475e-02 -6.483075767755508423e-02 2.786730229854583740e-01 9.479496628046035767e-02 -9.158728271722793579e-02 1.324256211519241333e-01 -1.173898205161094666e-01 -2.343438416719436646e-01 -1.829878687858581543e-01 -2.531692683696746826e-01 -6.152967363595962524e-02 -2.477718144655227661e-01 1.329594701528549194e-01 3.627294301986694336e-01 -1.861894726753234863e-01 4.133312404155731201e-01 5.270620062947273254e-02 3.545423969626426697e-02 -1.177776679396629333e-01 -2.226172089576721191e-01 1.087253466248512268e-01 6.100625172257423401e-02
2.767943218350410461e-02 1.502104103565216064e-01 1.971297115087509155e-01 2.402418106794357300e-01 -1.748876273632049561e-01 -6.812240183353424072e-02 -1.906456239521503448e-02 -1.327187567949295044e-01 -2.143005579710006714e-01 -1.174682304263114929e-01 2.145215272903442383e-01 -2.346882037818431854e-02 8.834874629974365234e-02 4.328511655330657959e-02 -2.289239913225173950e-01 2.876195311546325684e-01 -2.534489929676055908e-01 -1.644880622625350952e-01 9.713377803564071655e-02 -2.513132691383361816e-01 1.295642554759979248e-01 8.408474177122116089e-02 -5.002501420676708221e-03 7.242312282323837280e-02 -8.292675763368606567e-02 -4.852629825472831726e-02 -3.903852403163909912e-01 1.004615053534507751e-01 1.079780012369155884e-01 -4.000109136104583740e-01 -9.238143265247344971e-02 -1.756299436092376709e-01
-4.850381240248680115e-02 1.724857687950134277e-01 2.317848503589630127e-01 1.074475795030593872e-01 5.679603666067123413e-02 -1.201652269810438156e-02 -2.589204013347625732e-01 -2.245374917984008789e-01 1.949407905340194702e-02 -2.982046920806169510e-03 3.670120835304260254e-01 2.877562344074249268e-01 4.537832364439964294e-02 1.049946248531341553e-01 1.089848577976226807e-01 3.167689144611358643e-01 1.259364336729049683e-01 -1.014850735664367676e-01 1.058591082692146301e-01 1.337335705757141113e-01 8.791763335466384888e-02 -1.309274286031723022e-01 -1.267111301422119141e-01 2.144744694232940674e-01 -1.767714768648147583e-01 3.014312684535980225e-01 -1.484619230031967163e-01 -2.248739637434482574e-02 -1.545697897672653198e-01 -3.059016466140747070e-01 1.746064275503158569e-01 6.179742515087127686e-02
-9.293182520195841789e-04 2.316422909498214722e-01 -1.354046612977981567e-01 1.429569423198699951e-01 -1.058416720479726791e-02 1.182849630713462830e-01 -3.031505644321441650e-01 9.516538679599761963e-02 -2.271050214767456055e-01 1.885357350111007690e-01 -4.004979878664016724e-02 3.176746517419815063e-02 -7.036832626909017563e-03 2.457372993230819702e-01 3.291473388671875000e-01 2.231467813253402710e-01 -1.535062938928604126e-01 -3.329274058341979980e-01 1.112045869231224060e-01 -1.843373179435729980e-01 1.381974518299102783e-01 -3.924302384257316589e-02 1.689957976341247559e-01 -2.939876168966293335e-02 -2.675766348838806152e-01 9.419328719377517700e-02 -1.016037389636039734e-01 2.826627343893051147e-02 3.104672431945800781e-01 -1.129992082715034485e-01 3.688998520374298096e-02 -2.264509201049804688e-01
9.412136673927307129e-02 2.127462476491928101e-01 2.541294097900390625e-01 2.601399086415767670e-02 -4.424107819795608521e-02 1.260460019111633301e-01 -4.788835346698760986e-02 2.859396040439605713e-01 -6.347206234931945801e-02 2.683668136596679688e-01 2.150498777627944946e-01 -4.401117190718650818e-02 3.403751850128173828e-01 4.041809961199760437e-02 -1.038758158683776855e-01 -5.406899750232696533e-02 2.635606825351715088e-01 -1.599802076816558838e-01 4.070324450731277466e-02 -2.376915961503982544e-01 1.776308566331863403e-02 1.288175731897354126e-01 2.362015396356582642e-01 -1.657729893922805786e-01 1.015518233180046082e-01 4.235190153121948242e-01 -2.415512688457965851e-02 4.650788754224777222e-02 4.433706775307655334e-02 -2.518624663352966309e-01 -2.771835960447788239e-02 1.062870323657989502e-01
1.432722061872482300e-01 3.440716564655303955e-01 3.242987021803855896e-02 1.652680635452270508e-01 6.398355960845947266e-02 2.568115480244159698e-03 -2.162724137306213379e-01 -9.230593591928482056e-02 -2.271422594785690308e-01 -3.641478121280670166e-01 2.789865992963314056e-02 -2.046894431114196777e-01 3.158861696720123291e-01 -1.755347941070795059e-03 -4.918131977319717407e-02 -7.323157787322998047e-02 -3.964554890990257263e-02 -5.203735455870628357e-02 -1.283126920461654663e-01 -3.098328113555908203e-01 2.383244037628173828e-01 -1.578434705734252930e-01 -9.206432849168777466e-02 5.586133152246475220e-02 -6.074913963675498962e-02 1.580395251512527466e-01 -8.896972984075546265e-02 9.357617050409317017e-02 1.586899757385253906e-01 -3.536868691444396973e-01 1.535114794969558716e-01 9.825799614191055298e-02
3.817526400089263916e-01 1.641323864459991455e-01 -5.030875280499458313e-02 2.951909601688385010e-01 5.515277734957635403e-04 -2.798603773117065430e-01 1.904676854610443115e-01 1.445682495832443237e-01 -1.362489014863967896e-01 -8.213192224502563477e-03 2.518899440765380859e-01 -2.638787776231765747e-02 2.708500027656555176e-01 9.510517865419387817e-02 1.427618563175201416e-01 1.523034125566482544e-01 -1.898967660963535309e-02 -9.121730178594589233e-02 1.713182479143142700e-01 -2.065477073192596436e-01 1.924689114093780518e-01 -5.113737285137176514e-02 1.258224695920944214e-01 2.435091733932495117e-01 1.016724575310945511e-02 -1.132901981472969055e-01 -1.303230375051498413e-01 -1.449722349643707275e-01 1.173408031463623047e-01 -2.971159517765045166e-01 1.853672862052917480e-01 1.028175130486488342e-01
2.950948178768157959e-01 1.437606215476989746e-01 -1.620890051126480103e-01 9.800686687231063843e-02 -3.281165957450866699e-01 -8.075644075870513916e-02 1.032971218228340149e-01 6.155337020754814148e-02 -1.357543319463729858e-01 1.470875591039657593e-01 4.090953469276428223e-01 1.626307368278503418e-01 3.012982308864593506e-01 -2.177367545664310455e-02 9.059669449925422668e-03 1.183351874351501465e-01 -1.061331927776336670e-01 -1.770638376474380493e-01 1.750362515449523926e-01 6.010989099740982056e-02 1.253439933061599731e-01 8.640139549970626831e-02 1.566120684146881104e-01 2.165783792734146118e-01 7.909435778856277466e-02 -5.009038746356964111e-02 -9.674245864152908325e-02 6.176805868744850159e-02 1.020625084638595581e-01 -3.849258720874786377e-01 1.796535253524780273e-01 -6.515274941921234131e-02
2.426553368568420410e-01 1.576049625873565674e-01 2.966321706771850586e-01 1.573526263236999512e-01 6.929375231266021729e-02 -1.106573268771171570e-01 -9.010311961174011230e-02 -1.369018107652664185e-01 -1.053813397884368896e-01 2.115829139947891235e-01 -4.146843776106834412e-02 2.867914140224456787e-01 -4.776657558977603912e-03 1.844256520271301270e-01 5.940523371100425720e-02 -1.363324094563722610e-02 -2.212249906733632088e-03 -6.097050756216049194e-02 8.436919748783111572e-02 -1.407264620065689087e-01 1.210841536521911621e-01 -2.506693825125694275e-03 4.280778467655181885e-01 5.220885574817657471e-02 -1.744131743907928467e-01 3.410322666168212891e-01 5.181328579783439636e-02 4.065544158220291138e-02 1.905052363872528076e-01 -3.959883451461791992e-01 2.424682117998600006e-02 7.741813361644744873e-02
1.977053098380565643e-02 1.867874711751937866e-01 6.820031255483627319e-02 2.305163145065307617e-01 -9.392807632684707642e-02 -1.800937503576278687e-01 -5.485794320702552795e-02 -4.570918679237365723e-01 -1.155663877725601196e-01 2.765938937664031982e-01 2.240645736455917358e-01 4.460997506976127625e-02 4.947410523891448975e-02 2.297883480787277222e-01 -6.719654053449630737e-02 1.001178473234176636e-01 2.615501582622528076e-01 -4.646169766783714294e-02 1.003568172454833984e-01 6.590821593999862671e-02 2.365480214357376099e-01 1.664465963840484619e-01 -1.630163788795471191e-01 -2.205154392868280411e-03 -2.258028537034988403e-01 5.443684384226799011e-02 -4.295619949698448181e-02 5.580846965312957764e-02 -1.182993408292531967e-02 -3.715570271015167236e-01 1.861244738101959229e-01 1.221456602215766907e-01
8.748622238636016846e-02 3.785978257656097412e-01 1.040556654334068298e-01 1.101820021867752075e-01 -8.129162341356277466e-02 -1.741440594196319580e-01 5.352372676134109497e-02 2.949223816394805908e-01 -3.189752250909805298e-02 2.272105216979980469e-01 1.215056255459785461e-01 2.271147370338439941e-01 -1.564075425267219543e-02 3.950436040759086609e-02 1.280961632728576660e-01 3.292429447174072266e-02 -2.234573811292648315e-01 2.382285334169864655e-02 -1.980150043964385986e-01 3.436588868498802185e-02 1.127127110958099365e-01 1.344836317002773285e-02 -1.943359375000000000e-01 2.022048085927963257e-01 -3.556043505668640137e-01 2.468677163124084473e-01 -3.446678817272186279e-01 1.159445196390151978e-01 -1.011567935347557068e-01 -1.155044957995414734e-01 1.040204688906669617e-01 1.565810889005661011e-01
2.285177707672119141e-01 1.451535969972610474e-01 -9.548276662826538086e-02 3.018743693828582764e-01 6.749702244997024536e-02 -4.053596034646034241e-02 1.025296524167060852e-01 1.339119076728820801e-01 -8.981572836637496948e-02 1.098631098866462708e-01 2.538730204105377197e-01 7.058911025524139404e-02 1.429252177476882935e-01 1.443443894386291504e-01 -1.191937997937202454e-01 3.782797232270240784e-02 1.004206389188766479e-01 -7.149080187082290649e-02 2.788010835647583008e-01 -6.615808606147766113e-02 2.284787148237228394e-01 1.326408982276916504e-01 1.806484460830688477e-01 4.444796442985534668e-01 -1.555218398571014404e-01 -4.729152470827102661e-02 -1.533100903034210205e-01 -3.111966699361801147e-02 2.167337946593761444e-02 -3.033082187175750732e-01 3.195407092571258545e-01 -5.086258798837661743e-02
2.133139520883560181e-01 -9.371316432952880859e-02 1.049594953656196594e-01 1.959526985883712769e-01 -9.391202777624130249e-02 -4.137574881315231323e-02 6.545893102884292603e-02 -8.061471581459045410e-02 1.411637198179960251e-02 3.132314085960388184e-01 -1.326171588152647018e-02 -2.719448208808898926e-01 2.247163206338882446e-01 -7.764063030481338501e-02 1.479565650224685669e-01 8.118515461683273315e-02 3.502362594008445740e-02 9.729179739952087402e-02 1.098042353987693787e-01 -2.406956553459167480e-01 9.779560565948486328e-02 2.364938519895076752e-02 9.488704800605773926e-02 6.194142252206802368e-02 -8.244711160659790039e-02 3.289027810096740723e-01 -4.126861393451690674e-01 1.676526367664337158e-01 1.345952004194259644e-01 -2.845440208911895752e-01 2.480302453041076660e-01 -1.997400075197219849e-01
3.475462272763252258e-02 4.080142974853515625e-01 9.475211054086685181e-02 8.972147852182388306e-02 -1.859023869037628174e-01 1.151608899235725403e-01 -1.193992644548416138e-01 -3.310465812683105469e-01 -1.221241056919097900e-01 2.418729066848754883e-01 2.679841816425323486e-01 1.177629269659519196e-02 -1.502049565315246582e-01 1.684257835149765015e-01 8.357306011021137238e-03 1.322339922189712524e-01 -1.852711439132690430e-01 1.404136121273040771e-01 -1.116047427058219910e-01 -2.059142738580703735e-01 1.357557773590087891e-01 1.706568747758865356e-01 -1.864768005907535553e-02 -8.405006676912307739e-02 -1.049506068229675293e-01 1.490498054772615433e-02 -5.253370851278305054e-02 -4.267327859997749329e-02 4.048913121223449707e-01 -2.813675105571746826e-01 -7.846812903881072998e-02 2.865016460418701172e-02
2.872671484947204590e-01 2.164356112480163574e-01 1.653537303209304810e-01 2.463538944721221924e-01 2.226713001728057861e-01 -1.456874608993530273e-01 -5.176870897412300110e-02 -6.384152919054031372e-02 5.339593812823295593e-02 3.653382360935211182e-01 -1.077962294220924377e-01 -6.950358301401138306e-02 -6.279382109642028809e-02 1.462965756654739380e-01 3.095366060733795166e-02 1.398180276155471802e-01 -3.040042221546173096e-01 -1.085118576884269714e-01 -4.477560520172119141e-03 -2.159278988838195801e-01 1.510991007089614868e-01 1.260707229375839233e-01 -6.926470436155796051e-03 -2.054402418434619904e-02 -4.074750095605850220e-02 -1.236046850681304932e-01 -8.400967717170715332e-02 4.122366309165954590e-01 1.593160629272460938e-01 -2.017989009618759155e-01 1.529542058706283569e-01 1.815032511949539185e-01
2.689737081527709961e-01 2.775742411613464355e-01 7.961560040712356567e-02 1.580829769372940063e-01 1.253947317600250244e-01 -1.750747906044125557e-03 5.398807674646377563e-02 1.430929750204086304e-01 9.629340842366218567e-03 1.612442284822463989e-01 5.356723815202713013e-02 -1.282653510570526123e-01 3.668069541454315186e-01 1.199922561645507812e-01 3.381320834159851074e-01 1.186682730913162231e-01 -4.646657500416040421e-03 -6.728760898113250732e-03 -9.368838369846343994e-02 -2.819678485393524170e-01 -1.937228292226791382e-01 -2.863951623439788818e-01 -1.674346625804901123e-01 8.487683534622192383e-02 -2.376782000064849854e-01 1.478771567344665527e-01 -1.709354668855667114e-01 1.728187352418899536e-01 1.882346570491790771e-01 7.919128984212875366e-02 1.870597600936889648e-01 -1.031860429793596268e-02
1.637347191572189331e-01 2.813935279846191406e-01 3.513446822762489319e-02 4.539888799190521240e-01 2.572860009968280792e-02 -1.852270513772964478e-01 -5.904381349682807922e-02 -4.439609497785568237e-02 -1.533218473196029663e-01 1.999762058258056641e-01 4.591416418552398682e-01 -1.505229324102401733e-01 1.045693531632423401e-01 2.151119560003280640e-01 -8.289934694766998291e-02 -2.483271434903144836e-02 -8.197640627622604370e-02 -2.964194416999816895e-01 -1.578436046838760376e-01 -1.208672858774662018e-02 4.169929400086402893e-02 -5.855383723974227905e-02 -1.264830827713012695e-01 5.782926455140113831e-03 -5.581937730312347412e-02 2.283282577991485596e-01 8.763136714696884155e-02 -1.541738584637641907e-02 6.560650467872619629e-02 -2.470880895853042603e-01 -9.404955059289932251e-02 -7.977676391601562500e-02
3.149791359901428223e-01 3.421830534934997559e-01 7.858392596244812012e-02 3.738532587885856628e-02 4.285932332277297974e-02 1.348555535078048706e-01 -2.972038686275482178e-01 -2.421341277658939362e-02 -2.326121181249618530e-02 1.681796973571181297e-03 2.268002480268478394e-01 -4.488564282655715942e-02 1.375423669815063477e-01 1.802507638931274414e-01 -5.789033696055412292e-02 2.504182755947113037e-01 -3.090943694114685059e-01 -2.732638120651245117e-01 1.604404896497726440e-01 -1.514193117618560791e-01 5.250501260161399841e-02 3.575639799237251282e-02 -6.270685791969299316e-02 1.533331256359815598e-02 1.375937648117542267e-02 -8.487132191658020020e-02 2.588770091533660889e-01 -1.117648333311080933e-01 1.080275550484657288e-01 -3.592298030853271484e-01 1.260505989193916321e-02 -2.021400034427642822e-01
2.957157194614410400e-01 3.106577396392822266e-01 2.992337048053741455e-01 1.299896389245986938e-01 4.513501375913619995e-02 2.625918388366699219e-02 6.680346280336380005e-02 -1.523491647094488144e-02 -9.168268740177154541e-02 1.396762877702713013e-01 -5.431004101410508156e-04 -1.250944882631301880e-01 7.158251106739044189e-02 6.358546763658523560e-02 3.899974748492240906e-02 1.209408640861511230e-01 -2.991724312305450439e-01 4.421876743435859680e-03 -1.221152245998382568e-01 1.897736825048923492e-02 1.763973236083984375e-01 3.831054270267486572e-02 2.646018564701080322e-02 3.049017488956451416e-02 1.410944163799285889e-01 -2.251498959958553314e-02 -3.213222697377204895e-02 4.826643466949462891e-01 1.467582862824201584e-02 -4.456241726875305176e-01 -2.026980370283126831e-01 1.087152864784002304e-03
1.682536453008651733e-01 3.050466775894165039e-01 -5.478411540389060974e-02 -1.916113682091236115e-02 5.270037800073623657e-02 -4.022095352411270142e-02 -2.648423016071319580e-01 3.449699282646179199e-02 -2.837969176471233368e-02 -2.043875399976968765e-03 -6.324891746044158936e-02 -1.266141142696142197e-02 1.005770638585090637e-01 -2.459354512393474579e-02 2.149976044893264771e-01 3.202914297580718994e-01 -1.356303840875625610e-01 -8.485517650842666626e-02 -2.767034173011779785e-01 -3.530319929122924805e-01 4.161374866962432861e-01 -6.836125254631042480e-02 1.732986122369766235e-01 2.435858547687530518e-01 -9.072037041187286377e-02 6.787696480751037598e-02 -1.922981292009353638e-01 1.055804789066314697e-01 -1.106177940964698792e-01 -2.353651970624923706e-01 2.947372943162918091e-02 1.075787022709846497e-01
-3.970518708229064941e-02 2.324611544609069824e-01 1.458150893449783325e-01 -1.733830273151397705e-01 3.085950016975402832e-01 -2.349695116281509399e-01 -2.439711242914199829e-02 4.653875157237052917e-02 4.119767993688583374e-02 2.885566055774688721e-01 2.315976917743682861e-01 -2.297973185777664185e-01 4.863055348396301270e-01 1.303231418132781982e-01 1.091193780303001404e-01 2.144586741924285889e-01 -1.317534744739532471e-01 -6.883797049522399902e-02 -4.683547094464302063e-02 -3.423604741692543030e-02 7.210418581962585449e-02 -1.045995503664016724e-01 -3.997832536697387695e-02 1.185975000262260437e-01 -3.761342167854309082e-01 -5.674253683537244797e-03 4.791304469108581543e-02 3.091898001730442047e-02 -4.062163457274436951e-02 -9.587618708610534668e-02 1.011310666799545288e-01 1.182281896471977234e-01
8.131252229213714600e-02 1.690203398466110229e-01 5.602346733212471008e-02 2.285768985748291016e-01 2.922576963901519775e-01 -7.079923897981643677e-02 -2.303943186998367310e-01 8.188328146934509277e-02 -9.657116234302520752e-02 1.172134578227996826e-01 -1.255522370338439941e-01 -1.037850081920623779e-01 2.375120297074317932e-02 3.245971500873565674e-01 1.711776703596115112e-01 -2.692825719714164734e-02 -4.180178344249725342e-01 -1.626241654157638550e-01 -6.949944794178009033e-02 -2.507838904857635498e-01 3.746268749237060547e-01 1.724290698766708374e-01 -5.089208949357271194e-03 5.418697372078895569e-03 -1.091690734028816223e-03 9.752352535724639893e-02 1.344740577042102814e-02 1.325006037950515747e-01 1.315201520919799805e-01 -2.522936761379241943e-01 -1.061461283825337887e-03 -1.625615358352661133e-01
1.458006203174591064e-01 1.120683774352073669e-01 -1.468423604965209961e-01 2.112714648246765137e-01 -1.194277182221412659e-01 1.364787518978118896e-01 5.253326147794723511e-02 2.924711108207702637e-01 -1.767265945672988892e-01 4.711094126105308533e-02 3.010400831699371338e-01 1.378542482852935791e-01 3.543025255203247070e-01 -1.655122637748718262e-01 1.144766993820667267e-02 -8.991898596286773682e-02 1.926607079803943634e-02 1.561415493488311768e-01 -1.857005506753921509e-01 -2.504754662513732910e-01 2.351585477590560913e-01 -2.105907052755355835e-01 1.595525294542312622e-01 1.261724829673767090e-01 -9.542319923639297485e-02 2.019932419061660767e-01 -5.011286959052085876e-02 5.134980380535125732e-02 2.626418173313140869e-01 -2.336007356643676758e-01 1.511541306972503662e-01 -1.006144881248474121e-01
6.601002067327499390e-02 2.017035484313964844e-01 -5.599097907543182373e-02 6.740388274192810059e-02 -1.813082695007324219e-01 -7.999220490455627441e-02 -2.740859612822532654e-02 -4.859512671828269958e-02 -4.163723587989807129e-01 -1.186154899187386036e-03 1.512186974287033081e-01 -1.057647541165351868e-01 2.866749763488769531e-01 -2.531646750867366791e-02 -7.536720484495162964e-03 1.425900757312774658e-01 -1.879354119300842285e-01 -1.970306038856506348e-01 2.047591060400009155e-01 3.124347627162933350e-01 8.414370566606521606e-02 -1.880085915327072144e-01 -1.569432765245437622e-02 -3.675277903676033020e-02 -8.655357360839843750e-02 9.698709845542907715e-02 -2.599412798881530762e-01 6.741788983345031738e-02 3.425864577293395996e-01 -3.439818322658538818e-01 3.388046845793724060e-02 -1.034723743796348572e-01
3.346890807151794434e-01 2.451218068599700928e-01 7.872731983661651611e-02 2.297143638134002686e-02 2.015004158020019531e-01 -7.146606594324111938e-02 1.424815356731414795e-01 -1.334249973297119141e-01 2.495625168085098267e-01 1.074565872550010681e-01 6.509543955326080322e-02 -2.026533931493759155e-01 2.940203845500946045e-01 2.698760032653808594e-01 -1.715763211250305176e-01 -1.271548308432102203e-02 2.151366621255874634e-01 3.154854476451873779e-02 2.198230922222137451e-01 -1.752182990312576294e-01 2.177568525075912476e-01 -1.490979790687561035e-01 5.273961648344993591e-02 8.297786861658096313e-02 -5.074617266654968262e-02 -1.479187700897455215e-02 -1.500610113143920898e-01 2.503120899200439453e-02 2.906040847301483154e-01 -3.321107625961303711e-01 3.199409320950508118e-02 4.489719495177268982e-02
2.352228909730911255e-01 1.666566729545593262e-01 8.629452437162399292e-03 2.042419761419296265e-01 8.729335851967334747e-03 -1.423216015100479126e-01 -1.840550452470779419e-01 1.603887081146240234e-01 6.327835470438003540e-02 1.694062948226928711e-01 1.299205981194972992e-02 9.103740751743316650e-02 1.596661359071731567e-01 -7.523128390312194824e-02 -1.230711266398429871e-01 2.454577535390853882e-01 1.545555740594863892e-01 1.536279618740081787e-01 1.946311891078948975e-01 3.574627935886383057e-01 1.219789460301399231e-01 -1.717802733182907104e-01 -1.450508739799261093e-02 -7.966406643390655518e-02 -1.425130069255828857e-01 1.812930703163146973e-01 -3.514574766159057617e-01 1.147597357630729675e-01 -1.164820939302444458e-01 -4.178938269615173340e-01 -5.731663107872009277e-02 -4.487873613834381104e-02
1.049980223178863525e-01 2.380650490522384644e-01 1.742594242095947266e-01 2.235002666711807251e-01 -1.029577478766441345e-01 -1.611754894256591797e-01 -1.725960522890090942e-01 -7.863689213991165161e-02 1.186392828822135925e-02 -2.474403940141201019e-02 2.093322277069091797e-01 1.659764647483825684e-01 1.046086549758911133e-01 1.971600502729415894e-01 8.914191275835037231e-02 6.673956662416458130e-02 -7.259085029363632202e-02 -6.907336879521608353e-03 4.847961366176605225e-01 -2.469577044248580933e-01 1.496316343545913696e-01 1.101314425468444824e-01 1.091523468494415283e-01 4.481234028935432434e-02 -1.593846529722213745e-01 9.142151474952697754e-02 -1.254437863826751709e-01 2.405029237270355225e-01 -2.395346909761428833e-01 -3.254340589046478271e-01 3.375579044222831726e-02 1.534856110811233521e-01
1.141346544027328491e-01 1.933929324150085449e-01 2.519847452640533447e-01 1.591953933238983154e-01 -6.472890824079513550e-02 -6.137447431683540344e-02 8.586796373128890991e-02 -2.874988131225109100e-02 8.762392401695251465e-02 5.654148384928703308e-02 2.862264402210712433e-02 1.414590328931808472e-01 4.333547875285148621e-02 3.433348536491394043e-01 -3.509493917226791382e-02 9.275485575199127197e-02 6.878830492496490479e-02 -6.853454560041427612e-02 -2.914299070835113525e-02 -2.455056160688400269e-01 7.804185897111892700e-02 -7.834782451391220093e-02 4.454258978366851807e-01 -1.499402243643999100e-02 -1.080649942159652710e-01 3.854841291904449463e-01 2.053901925683021545e-02 1.618511043488979340e-03 8.473827689886093140e-02 -4.575663506984710693e-01 8.476345241069793701e-02 -1.320515871047973633e-01
2.065436542034149170e-01 -2.107357531785964966e-01 6.461448222398757935e-02 1.992912888526916504e-01 -6.988629698753356934e-02 -1.416494548320770264e-01 -5.285744741559028625e-02 -2.995146214962005615e-01 -3.574781119823455811e-01 1.796926110982894897e-01 1.635601669549942017e-01 3.647756949067115784e-02 2.075001001358032227e-01 1.755562573671340942e-01 -1.357236504554748535e-01 -2.601693617179989815e-03 9.609761089086532593e-02 -1.116672307252883911e-01 2.049683034420013428e-01 -1.875809580087661743e-01 1.492339968681335449e-01 -1.785966008901596069e-01 1.054453290998935699e-02 2.341862171888351440e-01 4.285779595375061035e-02 -4.802183806896209717e-02 -8.656195551156997681e-02 1.295454651117324829e-01 5.364585295319557190e-02 -4.705203771591186523e-01 7.217030227184295654e-02 7.212178409099578857e-02
8.568442612886428833e-02 4.090501070022583008e-01 -8.161860704421997070e-02 -2.787090092897415161e-02 -9.164333343505859375e-02 -2.968316674232482910e-01 1.917792856693267822e-02 7.117340713739395142e-02 1.152081713080406189e-01 3.155404329299926758e-01 4.395758733153343201e-02 -2.712177336215972900e-01 7.220025360584259033e-02 -1.078439354896545410e-01 1.536180526018142700e-01 1.319321151822805405e-02 -1.136564090847969055e-01 -1.890538930892944336e-01 1.578222364187240601e-01 -2.325326800346374512e-01 2.066534906625747681e-01 -3.487975001335144043e-01 9.928165376186370850e-02 8.435463905334472656e-02 -1.611330211162567139e-01 -4.599602147936820984e-02 -1.329696923494338989e-01 -7.461392786353826523e-03 3.334017843008041382e-02 -2.782488763332366943e-01 2.938137575984001160e-02 2.298286557197570801e-01
1.093778908252716064e-01 1.657549291849136353e-01 -1.183072924613952637e-01 1.122103258967399597e-01 -2.715968191623687744e-01 -2.249637246131896973e-01 -1.394985318183898926e-01 -6.717133522033691406e-02 -1.449087560176849365e-01 1.749662458896636963e-01 2.914525195956230164e-02 -1.278818994760513306e-01 1.429043114185333252e-01 -1.365421116352081299e-01 1.475150045007467270e-02 4.510773420333862305e-01 -2.304347455501556396e-01 1.078004250302910805e-03 -8.723235875368118286e-02 -3.413344323635101318e-01 5.989133566617965698e-02 -8.430085331201553345e-02 1.586370468139648438e-01 2.851345539093017578e-01 -2.098690867424011230e-01 2.499105185270309448e-01 -8.388264477252960205e-02 1.738911420106887817e-01 3.820221498608589172e-02 -1.487867683172225952e-01 2.722025476396083832e-02 -1.075476035475730896e-01
-2.903914079070091248e-02 3.125867545604705811e-01 3.651859760284423828e-01 6.891296803951263428e-02 6.153326109051704407e-02 -4.560951143503189087e-03 -2.568950355052947998e-01 1.221640128642320633e-02 1.637733429670333862e-01 1.093828454613685608e-01 9.529645740985870361e-02 6.668683886528015137e-02 -1.447550654411315918e-01 9.418302029371261597e-02 2.485658787190914154e-02 -5.463465303182601929e-02 6.581763178110122681e-02 -1.250942945480346680e-01 6.203392520546913147e-02 -6.628573685884475708e-02 1.831422895193099976e-01 -2.049227990210056305e-02 3.304750621318817139e-01 4.818593338131904602e-02 6.575514376163482666e-02 3.018870353698730469e-01 -1.646172255277633667e-01 8.098223805427551270e-02 2.237847261130809784e-02 -5.223015546798706055e-01 -9.284737519919872284e-03 1.772602051496505737e-01
1.860472410917282104e-01 4.382450878620147705e-01 1.930134445428848267e-01 1.538599133491516113e-01 -1.406689733266830444e-01 -2.039595842361450195e-01 -1.950177550315856934e-01 1.064874082803726196e-01 -2.812196910381317139e-01 1.127912942320108414e-02 1.609259247779846191e-01 -5.695010721683502197e-02 3.106202185153961182e-01 2.907312512397766113e-01 1.865554973483085632e-02 1.914522498846054077e-01 2.373172044754028320e-01 -1.440847516059875488e-01 1.881574243307113647e-01 2.742198668420314789e-02 9.277453273534774780e-02 -4.076136648654937744e-02 -1.492648478597402573e-02 -2.542453110218048096e-01 -8.066187798976898193e-02 -7.255211472511291504e-02 -5.463285744190216064e-02 1.279359012842178345e-01 2.325595319271087646e-01 2.501240698620676994e-03 3.669427707791328430e-02 1.875508576631546021e-02
3.579370081424713135e-01 2.186944633722305298e-01 3.272299095988273621e-02 -4.629896208643913269e-02 6.078291311860084534e-02 -2.544124051928520203e-02 3.671334311366081238e-02 -2.639032602310180664e-01 -6.888527423143386841e-02 2.775514423847198486e-01 8.687981218099594116e-02 -3.085378929972648621e-02 -8.134070783853530884e-02 2.166712433099746704e-01 1.912372261285781860e-01 1.849499493837356567e-01 -3.037499450147151947e-02 -4.283464848995208740e-01 2.147181332111358643e-01 -8.873082697391510010e-02 -6.174688041210174561e-02 -1.572474539279937744e-01 -2.013628371059894562e-02 1.157577857375144958e-01 -1.072790026664733887e-01 7.017353177070617676e-02 -1.951652169227600098e-01 1.127509400248527527e-01 6.577211618423461914e-02 -2.748605906963348389e-01 1.368608474731445312e-01 -2.903757393360137939e-01
1.574085056781768799e-01 2.790865302085876465e-01 -5.270966514945030212e-02 1.103112846612930298e-01 5.806804448366165161e-02 1.193935275077819824e-01 -2.826768457889556885e-01 -6.237115338444709778e-02 1.223860234022140503e-01 -1.146455481648445129e-01 2.058037072420120239e-01 3.267273679375648499e-02 1.744827479124069214e-01 3.052647709846496582e-01 -1.962402835488319397e-02 2.069595307111740112e-01 -9.816624969244003296e-02 -2.909332811832427979e-01 1.382845044136047363e-01 -2.168304286897182465e-03 -1.002518925815820694e-02 7.650204747915267944e-02 -9.538619965314865112e-02 -4.153552278876304626e-02 -1.033824309706687927e-01 -6.293816864490509033e-02 2.109500467777252197e-01 -1.094748750329017639e-01 2.113362103700637817e-01 -4.306278824806213379e-01 2.918080389499664307e-01 -1.612404584884643555e-01
2.772678434848785400e-01 1.440313309431076050e-01 -2.157117612659931183e-02 -1.410048604011535645e-01 -5.762204900383949280e-02 1.237407326698303223e-01 -1.281353980302810669e-01 7.356872409582138062e-02 -2.637739181518554688e-01 1.987548023462295532e-01 1.244473904371261597e-01 -2.396185696125030518e-01 -5.751801282167434692e-02 2.677093744277954102e-01 -1.798186898231506348e-01 -9.326462633907794952e-03 -1.183929517865180969e-01 -3.849259614944458008e-01 1.279357820749282837e-01 -6.137328594923019409e-02 3.423988223075866699e-01 -1.738952286541461945e-02 -1.774040609598159790e-01 2.121323347091674805e-01 3.096923418343067169e-02 2.018509805202484131e-01 -1.158753409981727600e-01 7.705306261777877808e-02 9.895727038383483887e-02 -2.980285286903381348e-01 1.160761341452598572e-02 1.266406029462814331e-01
2.890051901340484619e-01 1.125929728150367737e-01 1.825022324919700623e-02 -6.516682356595993042e-02 1.544382870197296143e-01 -1.553015857934951782e-01 -7.759949564933776855e-02 -1.764152199029922485e-01 -1.540824919939041138e-01 2.322320342063903809e-01 1.424801796674728394e-01 8.392602205276489258e-02 -1.348917782306671143e-01 2.542196810245513916e-01 -5.219411477446556091e-02 -8.043594658374786377e-02 -2.718430571258068085e-02 -2.695107460021972656e-01 1.116891428828239441e-01 -8.348374068737030029e-02 -2.578457891941070557e-01 -1.103244125843048096e-01 -1.539464294910430908e-01 1.495118141174316406e-01 -9.247148782014846802e-02 8.358314633369445801e-02 -1.119701415300369263e-01 2.283904850482940674e-01 1.179177090525627136e-01 -4.695033431053161621e-01 1.044711694121360779e-01 -2.721271216869354248e-01
1.914799958467483521e-01 3.020638525485992432e-01 -1.441890895366668701e-01 1.220441311597824097e-01 -1.740457862615585327e-01 -2.058043032884597778e-01 7.342424709349870682e-03 1.263155341148376465e-01 -1.400399804115295410e-01 1.050367951393127441e-01 2.541970610618591309e-01 -1.744721680879592896e-01 2.542324960231781006e-01 8.273113518953323364e-02 -1.694834977388381958e-01 -8.289192616939544678e-02 -2.705547511577606201e-01 -2.196879833936691284e-01 -1.100861728191375732e-01 -1.726905107498168945e-01 -3.158938512206077576e-02 2.126350300386548042e-03 -2.555704712867736816e-01 2.163889408111572266e-01 9.638119488954544067e-02 1.034663021564483643e-01 -1.919678598642349243e-01 -4.570331424474716187e-03 3.715945035219192505e-02 -4.039253592491149902e-01 -1.226762011647224426e-01 4.445471987128257751e-02
1.513261646032333374e-01 2.136030644178390503e-01 1.908924579620361328e-01 1.488570719957351685e-01 -1.451553851366043091e-01 -3.017491698265075684e-01 6.443426012992858887e-02 6.351069360971450806e-02 -3.521296679973602295e-01 3.891553729772567749e-02 1.105766296386718750e-01 -1.159747093915939331e-01 2.841567993164062500e-01 -1.634943857789039612e-02 -1.204246282577514648e-01 -1.380674839019775391e-01 -1.116110533475875854e-01 -7.649695128202438354e-02 1.550626903772354126e-01 -1.345619410276412964e-01 2.899408638477325439e-01 -2.132376283407211304e-01 1.258829981088638306e-01 1.394522339105606079e-01 -1.561720818281173706e-01 -4.926409572362899780e-02 -3.260143995285034180e-01 -2.382158786058425903e-01 1.026338189840316772e-01 -2.304106354713439941e-01 1.457194425165653229e-02 8.848732709884643555e-02
2.695724070072174072e-01 3.012239634990692139e-01 -1.123313512653112411e-02 -1.164153963327407837e-01 1.296015530824661255e-01 -7.516078650951385498e-02 2.126418519765138626e-03 4.347775503993034363e-02 -1.815869808197021484e-01 -2.966805994510650635e-01 1.634080559015274048e-01 -2.418533861637115479e-01 1.951395869255065918e-01 -2.161746099591255188e-02 -1.135698333382606506e-01 3.090937994420528412e-02 -2.131939828395843506e-01 9.636137634515762329e-02 -3.165078163146972656e-02 -3.953298330307006836e-01 2.202169299125671387e-01 -8.272525668144226074e-02 -7.555530220270156860e-02 -9.274890273809432983e-02 -1.602714508771896362e-01 1.560609042644500732e-01 6.155543960630893707e-03 1.236369162797927856e-01 -1.195923909544944763e-01 -3.765909373760223389e-01 1.891321092844009399e-01 3.243658691644668579e-02
1.377430707216262817e-01 2.127514183521270752e-01 1.791117489337921143e-01 8.700045198202133179e-02 -1.966322213411331177e-01 -3.614865615963935852e-02 2.213694155216217041e-02 2.377986162900924683e-01 8.973930031061172485e-03 3.273660838603973389e-01 2.376475334167480469e-01 -5.898132920265197754e-02 6.159162521362304688e-02 2.587079405784606934e-01 6.110649555921554565e-02 2.843647599220275879e-01 7.925318181514739990e-02 -2.844990789890289307e-01 -6.499566882848739624e-02 -4.398282766342163086e-01 5.608253180980682373e-02 -6.337050348520278931e-02 1.731136441230773926e-01 -1.538232564926147461e-01 3.503647819161415100e-02 2.539869844913482666e-01 -1.953591555356979370e-01 1.778291165828704834e-02 -9.977575391530990601e-02 -4.882719367742538452e-02 3.885524347424507141e-02 1.132565885782241821e-01
3.263134956359863281e-01 2.283565104007720947e-01 -6.200019270181655884e-02 -3.647647798061370850e-02 -2.271353267133235931e-02 5.894574895501136780e-02 -1.656875014305114746e-01 9.109535068273544312e-02 -7.701261341571807861e-02 -5.714023858308792114e-02 1.962462365627288818e-01 -2.118075489997863770e-01 3.101260960102081299e-01 3.554305061697959900e-02 -3.161014616489410400e-01 1.512353271245956421e-01 -8.620903640985488892e-02 -3.318049609661102295e-01 1.202179864048957825e-01 -2.367242574691772461e-01 5.121965706348419189e-02 -5.442696064710617065e-02 9.935470670461654663e-02 2.869184128940105438e-02 -4.599431902170181274e-02 2.678518891334533691e-01 5.074233189225196838e-02 7.113274931907653809e-02 6.502311676740646362e-02 -2.348519414663314819e-01 1.379297375679016113e-01 3.456178605556488037e-01
2.640837430953979492e-01 3.148395419120788574e-01 -2.321627438068389893e-01 2.215529978275299072e-01 9.216956049203872681e-02 -1.188480034470558167e-01 -8.169346302747726440e-02 -2.659485116600990295e-02 -2.809160351753234863e-01 3.751723840832710266e-02 3.946619331836700439e-01 -1.236434578895568848e-01 1.146191656589508057e-01 -3.883212432265281677e-02 -5.403115972876548767e-02 -5.154947936534881592e-02 1.962063275277614594e-02 4.417067766189575195e-02 1.062044948339462280e-01 -8.660746365785598755e-02 2.175643742084503174e-01 -1.602922230958938599e-01 -2.895587980747222900e-01 1.565446853637695312e-01 -1.329638361930847168e-01 1.628986895084381104e-01 2.596804313361644745e-02 -6.631477270275354385e-03 9.293277561664581299e-02 -1.314351987093687057e-02 4.122216403484344482e-01 1.989508979022502899e-02
3.686391115188598633e-01 3.029947876930236816e-01 -7.650845497846603394e-02 1.234915703535079956e-01 -1.712754517793655396e-01 -3.881945088505744934e-02 2.072084881365299225e-02 -5.877293273806571960e-02 1.809213310480117798e-01 1.257514208555221558e-01 3.482226431369781494e-01 -2.549275755882263184e-01 1.295600365847349167e-02 3.787958249449729919e-02 -8.564359694719314575e-02 -1.492608338594436646e-02 -3.766709268093109131e-01 1.896769553422927856e-02 -5.349900573492050171e-02 -2.376095503568649292e-01 -5.681039765477180481e-02 1.108646914362907410e-01 -4.908348992466926575e-02 -1.449890434741973877e-01 -4.658909514546394348e-02 1.715372353792190552e-01 -3.440338075160980225e-01 2.781544579192996025e-03 -8.651527017354965210e-02 -2.488015294075012207e-01 5.579912662506103516e-02 9.768707305192947388e-02
-5.337991192936897278e-02 3.701623976230621338e-01 3.210043311119079590e-01 4.469981417059898376e-02 -1.329651623964309692e-01 1.171589568257331848e-01 -6.928155571222305298e-02 2.300489097833633423e-01 -2.428735494613647461e-01 2.934020161628723145e-01 -2.438198775053024292e-01 -2.399160265922546387e-01 1.549780517816543579e-01 1.105084568262100220e-01 3.130972683429718018e-01 2.631992399692535400e-01 1.202122643589973450e-01 -5.576549842953681946e-02 4.049630090594291687e-02 -9.343425184488296509e-02 2.116678059101104736e-01 -6.304030865430831909e-02 -5.854875594377517700e-02 1.779913455247879028e-01 -7.645450532436370850e-02 1.996592581272125244e-01 -6.507516652345657349e-02 7.849340140819549561e-02 1.405206024646759033e-01 -1.880104467272758484e-02 1.098147928714752197e-01 1.628496311604976654e-02
6.902404129505157471e-02 3.790411055088043213e-01 1.156669035553932190e-01 1.153355687856674194e-01 1.019700467586517334e-01 1.038629263639450073e-01 4.541476257145404816e-03 -1.134617552161216736e-01 1.340182870626449585e-01 2.762910127639770508e-01 1.076625883579254150e-01 3.274295628070831299e-01 7.940585166215896606e-02 4.841727763414382935e-02 -4.076725244522094727e-02 1.325123608112335205e-01 -2.219688594341278076e-01 -5.937567725777626038e-02 -8.568833023309707642e-02 4.850479960441589355e-02 1.696960069239139557e-02 -2.105859220027923584e-01 -1.096052229404449463e-01 2.009029313921928406e-02 -1.146260946989059448e-01 1.645758002996444702e-01 3.533360734581947327e-02 1.520623825490474701e-02 2.352139502763748169e-01 -4.135128855705261230e-01 -1.709503978490829468e-01 -3.647518157958984375e-01
2.979439496994018555e-01 2.813889086246490479e-01 8.911793678998947144e-02 1.185497418045997620e-01 9.764578938484191895e-02 -2.909200079739093781e-02 2.059231102466583252e-01 -1.595998853445053101e-01 -1.050597950816154480e-01 2.049696296453475952e-01 1.861336380243301392e-01 -1.378030329942703247e-01 -3.068698570132255554e-02 1.623389869928359985e-01 -1.902610622346401215e-02 -5.523615982383489609e-03 2.289163880050182343e-02 -3.280697464942932129e-01 1.838361918926239014e-01 -1.550539582967758179e-01 -4.602854326367378235e-02 -1.886319965124130249e-01 -1.361345201730728149e-01 1.016586832702159882e-02 -1.538982391357421875e-01 1.077742315828800201e-02 -1.954601109027862549e-01 1.445960700511932373e-01 2.591703534126281738e-01 -3.008169531822204590e-01 2.117914855480194092e-01 -2.994414865970611572e-01
3.365273773670196533e-01 -8.104645647108554840e-03 1.149114891886711121e-01 1.690580248832702637e-01 -2.708154618740081787e-01 -1.877144910395145416e-02 -1.646816879510879517e-01 -1.090981811285018921e-01 -4.439960047602653503e-02 8.940694481134414673e-02 1.306109428405761719e-01 1.107369065284729004e-01 3.817562460899353027e-01 9.646173566579818726e-02 -1.908382587134838104e-02 1.784547567367553711e-01 -1.102046519517898560e-01 7.141969166696071625e-03 -9.331993013620376587e-02 -2.310248464345932007e-01 3.488613665103912354e-01 -7.711824029684066772e-02 -1.069386973977088928e-01 4.384984821081161499e-02 -1.532165408134460449e-01 7.310260087251663208e-02 -2.318991906940937042e-02 -2.264084815979003906e-01 2.343968302011489868e-01 -1.434281468391418457e-01 -6.150085106492042542e-02 -3.611670136451721191e-01
5.443439260125160217e-02 3.431555628776550293e-01 -8.475177921354770660e-03 5.971231684088706970e-02 -2.284767180681228638e-01 -1.016489192843437195e-01 -2.976757101714611053e-02 -1.040118709206581116e-01 -2.249078750610351562e-01 1.869120299816131592e-01 -4.215324670076370239e-02 -2.529306411743164062e-01 4.644516855478286743e-02 -2.520855143666267395e-02 -1.401186287403106689e-01 4.136531949043273926e-01 -3.215520083904266357e-01 -1.046015694737434387e-01 -3.478323295712471008e-02 -1.314246058464050293e-01 2.951178848743438721e-01 -1.009803637862205505e-01 5.129257589578628540e-02 2.789605557918548584e-01 -1.554060280323028564e-01 2.146723419427871704e-01 -8.781541138887405396e-02 6.615449488162994385e-02 1.883471161127090454e-01 -1.636003851890563965e-01 3.624351695179939270e-02 -1.273436099290847778e-02
3.956582844257354736e-01 2.173051387071609497e-01 -3.269699215888977051e-02 3.087649047374725342e-01 -1.566484868526458740e-01 -6.748551130294799805e-02 -5.975065380334854126e-02 2.511701881885528564e-01 -3.927127420902252197e-01 4.357466101646423340e-02 1.839639693498611450e-01 2.424889057874679565e-02 1.712283194065093994e-01 -3.363587334752082825e-02 -3.474088013172149658e-02 1.314910352230072021e-01 -4.665423929691314697e-02 -2.973894178867340088e-01 6.010293215513229370e-02 6.806476414203643799e-02 -1.165640503168106079e-01 1.197067722678184509e-01 1.199443712830543518e-01 2.887776494026184082e-01 3.137026727199554443e-02 8.829238265752792358e-02 -7.644656300544738770e-02 1.803613752126693726e-01 -6.394888740032911301e-03 -2.367701232433319092e-01 1.837936639785766602e-01 -5.463458970189094543e-02
1.691782474517822266e-02 1.593161076307296753e-01 2.741801738739013672e-01 2.442993521690368652e-01 -1.982570886611938477e-01 -1.467997878789901733e-01 -2.149865180253982544e-01 -3.920422121882438660e-02 -7.998179644346237183e-02 1.459961235523223877e-01 1.729111671447753906e-01 -9.320597164332866669e-04 2.044982612133026123e-01 7.086277753114700317e-02 3.026706576347351074e-01 2.194538414478302002e-01 8.716706931591033936e-02 -7.584548741579055786e-02 4.233375787734985352e-01 -1.925577074289321899e-01 1.314628589898347855e-02 6.261660601012408733e-04 -5.698979273438453674e-02 2.649273723363876343e-02 -2.599480748176574707e-01 2.142938226461410522e-01 4.301558062434196472e-02 9.824395924806594849e-02 -2.249867916107177734e-01 -2.571561634540557861e-01 3.802484570769593120e-05 -1.054949834942817688e-01
1.504025459289550781e-01 3.519663214683532715e-01 2.589865028858184814e-01 -3.039543330669403076e-01 -3.077000379562377930e-01 -6.341846287250518799e-02 -7.173639535903930664e-02 1.601239293813705444e-01 -2.049641460180282593e-01 3.379087150096893311e-02 9.634438902139663696e-02 -8.354407548904418945e-02 7.920123636722564697e-02 5.547512322664260864e-02 1.826246231794357300e-01 2.332338392734527588e-01 -3.258361294865608215e-02 5.787973105907440186e-02 -1.777530908584594727e-01 -2.253806293010711670e-01 1.862481385469436646e-01 2.763251401484012604e-02 1.183178573846817017e-01 2.412608563899993896e-01 -1.024487093091011047e-01 -8.616173267364501953e-02 2.407580427825450897e-02 4.800327867269515991e-02 -8.114393800497055054e-02 -3.165844678878784180e-01 2.925993204116821289e-01 1.858198270201683044e-02
2.505814433097839355e-01 2.614726424217224121e-01 9.471081197261810303e-02 -2.141468785703182220e-02 -4.036699235439300537e-02 -1.348790526390075684e-01 1.563773257657885551e-03 4.167442023754119873e-01 -1.036085635423660278e-01 1.111003383994102478e-01 1.763141006231307983e-01 2.790226042270660400e-01 3.001248240470886230e-01 1.386339217424392700e-01 -1.166669502854347229e-01 -1.886677592992782593e-01 -1.510204821825027466e-01 -1.981302946805953979e-01 -8.064033091068267822e-02 -2.899819016456604004e-01 -1.118280217051506042e-01 -1.841194629669189453e-01 1.644073873758316040e-01 -1.646003127098083496e-01 1.569783687591552734e-02 1.780547350645065308e-01 1.787149929441511631e-03 8.110762387514114380e-02 -9.725477546453475952e-03 -1.574268192052841187e-01 2.217107415199279785e-01 -9.820519387722015381e-02
-5.230239778757095337e-02 2.660948932170867920e-01 3.594671934843063354e-02 3.829015418887138367e-02 -8.557596057653427124e-02 -1.654040962457656860e-01 -4.383165240287780762e-01 5.602341890335083008e-02 -3.404803201556205750e-02 2.127067744731903076e-01 -4.989168047904968262e-02 1.864692419767379761e-01 1.094704642891883850e-01 8.098743855953216553e-02 -1.257414817810058594e-01 -5.611702799797058105e-02 1.230396144092082977e-02 -5.451319366693496704e-02 2.427656054496765137e-01 1.285328119993209839e-01 2.090736031532287598e-01 -2.272784709930419922e-01 -3.561628460884094238e-01 -1.212492138147354126e-01 -1.518015414476394653e-01 2.879441678524017334e-01 -2.672805190086364746e-01 -6.184963136911392212e-02 -6.704458594322204590e-02 -2.565101981163024902e-01 7.360755931586027145e-03 -7.433533668518066406e-02
1.350484192371368408e-01 3.216172456741333008e-01 -1.756684780120849609e-01 -1.897552311420440674e-01 1.922149956226348877e-01 1.309954971075057983e-01 -7.786783576011657715e-02 4.593309015035629272e-02 -7.457211613655090332e-02 -1.271032243967056274e-01 -4.162688553333282471e-02 -9.260106831789016724e-03 1.472262293100357056e-01 3.801741600036621094e-01 1.085923463106155396e-01 1.416371911764144897e-01 -5.691421777009963989e-02 -2.464977353811264038e-01 1.423055529594421387e-01 -2.679073810577392578e-01 5.948830768465995789e-02 2.370084971189498901e-01 -5.641466006636619568e-02 -1.439028531312942505e-01 -1.665949970483779907e-01 2.854327559471130371e-01 -1.539260745048522949e-01 1.264242082834243774e-01 1.215818300843238831e-01 -2.303198277950286865e-01 1.259453147649765015e-01 -2.352875024080276489e-01
8.438631892204284668e-02 1.694385707378387451e-01 -7.030496746301651001e-02 -6.325301527976989746e-02 4.365205764770507812e-02 7.263809442520141602e-02 1.578026860952377319e-01 4.624393954873085022e-02 1.711845546960830688e-01 1.357717216014862061e-01 1.062830165028572083e-01 -1.330124679952859879e-02 2.178658694028854370e-01 1.021055728197097778e-01 -8.784624189138412476e-02 -8.573851734399795532e-02 1.929474771022796631e-01 1.352549493312835693e-01 2.358236014842987061e-01 -1.915568113327026367e-01 2.929148674011230469e-01 -2.397025823593139648e-01 -3.220976516604423523e-02 1.065960824489593506e-01 -1.733103990554809570e-01 -3.130152449011802673e-02 -2.810281515121459961e-01 1.718190312385559082e-01 1.522776335477828979e-01 -5.652369856834411621e-01 3.421039506793022156e-02 -4.450738802552223206e-02
6.815087050199508667e-02 5.671452879905700684e-01 -1.136083621531724930e-03 1.162484213709831238e-01 -1.319343596696853638e-01 -2.692983448505401611e-01 -1.451990455389022827e-01 -1.484622955322265625e-01 -1.481542289257049561e-01 -2.728288993239402771e-03 -7.399135269224643707e-03 -4.447179660201072693e-02 4.520574957132339478e-02 -7.898212969303131104e-02 -2.251676470041275024e-01 3.933176696300506592e-01 -1.784762889146804810e-01 -7.583201676607131958e-02 -1.746212840080261230e-01 -1.827074438333511353e-01 9.826652705669403076e-03 -1.116456985473632812e-01 1.978952437639236450e-01 1.040325611829757690e-01 -1.733143031597137451e-01 9.890083968639373779e-02 -9.533903747797012329e-02 5.227305740118026733e-02 1.325128823518753052e-01 -2.141846120357513428e-01 1.016357913613319397e-01 -5.709729623049497604e-03
6.692478060722351074e-02 2.564446628093719482e-01 2.004316002130508423e-01 6.506107002496719360e-02 4.515363834798336029e-03 -2.481759041547775269e-01 5.602446198463439941e-02 -1.310432404279708862e-01 -5.731550231575965881e-02 -3.327313438057899475e-02 2.379755973815917969e-01 2.147114127874374390e-01 3.258993923664093018e-01 1.302120275795459747e-02 1.539208590984344482e-01 2.825333774089813232e-01 9.767062216997146606e-02 -2.227593399584293365e-02 -1.713170902803540230e-03 4.284945130348205566e-02 -6.475600413978099823e-03 1.710994094610214233e-01 -1.011771410703659058e-01 -4.177121911197900772e-03 -1.117578819394111633e-01 3.133807182312011719e-01 2.590864524245262146e-02 1.446841508150100708e-01 -2.696785628795623779e-01 -4.044608473777770996e-01 2.187412977218627930e-01 1.359985768795013428e-01
3.011151850223541260e-01 1.355810612440109253e-01 2.558259069919586182e-01 -6.685462314635515213e-03 1.988582685589790344e-02 6.355062127113342285e-02 -1.848111152648925781e-01 1.045869961380958557e-01 -3.738750005140900612e-03 -1.386182149872183800e-03 2.905475348234176636e-02 -2.891828715801239014e-01 3.784901201725006104e-01 1.617528945207595825e-01 1.164374575018882751e-01 2.545994706451892853e-03 5.507229268550872803e-02 -3.511879742145538330e-01 -4.858687520027160645e-02 -4.476369023323059082e-01 5.780318006873130798e-02 2.033563889563083649e-02 1.429039984941482544e-01 5.521154776215553284e-02 -3.858903795480728149e-02 2.215323448181152344e-01 -1.672515720129013062e-01 6.338508427143096924e-02 9.174573421478271484e-02 -1.876395046710968018e-01 1.360643804073333740e-01 -8.621206134557723999e-02
7.739453762769699097e-02 2.273753732442855835e-01 3.908128142356872559e-01 2.665077447891235352e-01 -1.223561093211174011e-01 -7.211822271347045898e-02 -1.438866257667541504e-01 6.921654939651489258e-02 5.282346159219741821e-02 1.786755919456481934e-01 1.466206163167953491e-01 1.027274057269096375e-01 1.119288653135299683e-01 6.773691624402999878e-02 2.386825531721115112e-01 1.554919630289077759e-01 8.851680159568786621e-02 -1.541447788476943970e-01 3.481953144073486328e-01 -2.017569541931152344e-01 -7.455208152532577515e-02 -2.913983166217803955e-02 -4.167439416050910950e-03 1.008997634053230286e-01 -3.483976796269416809e-02 2.051130682229995728e-01 -1.420751214027404785e-01 2.395057678222656250e-01 -1.834731101989746094e-01 -3.329534232616424561e-01 -2.093910239636898041e-03 1.798573881387710571e-01
7.747651636600494385e-02 1.900881230831146240e-01 8.702061325311660767e-02 1.697922199964523315e-01 -1.950447559356689453e-01 -2.331954985857009888e-01 3.024503402411937714e-02 1.744815707206726074e-02 -2.193589210510253906e-01 4.512380957603454590e-01 7.392075657844543457e-02 2.517400383949279785e-01 3.075362145900726318e-01 1.362992525100708008e-01 1.416619867086410522e-01 1.344001293182373047e-01 -5.093085113912820816e-03 1.613364517688751221e-01 1.127683147788047791e-01 3.692102804780006409e-02 2.391802221536636353e-01 1.503321528434753418e-01 -3.141407370567321777e-01 -2.619324028491973877e-01 6.403272598981857300e-02 1.314179003238677979e-01 -4.478963464498519897e-02 1.062173992395401001e-01 -1.076334528625011444e-02 -1.125952601432800293e-01 1.369421631097793579e-01 5.020011961460113525e-02
6.684287637472152710e-02 2.416504323482513428e-01 -1.236815899610519409e-01 1.618328392505645752e-01 -2.770009636878967285e-01 9.708861820399761200e-03 -5.584799870848655701e-02 -1.356824189424514771e-01 -2.255247831344604492e-01 5.601521581411361694e-02 2.074780613183975220e-01 -1.346877068281173706e-01 4.006008803844451904e-01 4.107024148106575012e-02 -3.146796226501464844e-01 2.326631247997283936e-01 -2.516738176345825195e-01 -1.657128036022186279e-01 2.562620490789413452e-02 -5.624105781316757202e-02 2.213804721832275391e-01 4.629000276327133179e-02 1.433855593204498291e-01 -8.088242262601852417e-02 -8.876951038837432861e-02 8.808866888284683228e-02 3.565146028995513916e-02 1.634601056575775146e-01 9.983450174331665039e-02 -3.114050924777984619e-01 -9.333112835884094238e-02 -1.860991865396499634e-01
6.210322678089141846e-02 2.531949579715728760e-01 5.514195933938026428e-02 -1.079658046364784241e-01 -2.596274018287658691e-01 -2.274994999170303345e-01 -1.706164479255676270e-01 -1.113179698586463928e-02 -3.502660393714904785e-01 9.095181711018085480e-03 -1.566261053085327148e-02 8.143085241317749023e-02 2.110184729099273682e-01 1.075758114457130432e-01 -2.607780396938323975e-01 -9.593329578638076782e-02 -1.241348162293434143e-01 -2.304868549108505249e-01 3.525780048221349716e-03 1.142729371786117554e-01 4.096450507640838623e-01 -1.781257688999176025e-01 5.529791233129799366e-04 3.551824763417243958e-02 3.946187347173690796e-02 1.712668240070343018e-01 -2.476982474327087402e-01 -9.091533720493316650e-02 1.110086217522621155e-01 -3.292800188064575195e-01 3.731530904769897461e-02 -3.053587302565574646e-02
1.303127855062484741e-01 2.242555767297744751e-01 1.934643238782882690e-01 -9.906416758894920349e-03 1.684561669826507568e-01 -5.798009783029556274e-02 2.415891587734222412e-01 -1.758235506713390350e-02 -7.878027856349945068e-02 1.249791979789733887e-01 3.343455120921134949e-02 -7.804827392101287842e-02 3.940058648586273193e-01 1.227295249700546265e-01 2.439930140972137451e-01 2.813003659248352051e-01 -8.783780783414840698e-02 -1.594510823488235474e-01 -1.782213449478149414e-01 -1.497465521097183228e-01 -8.792010694742202759e-02 -4.505466669797897339e-02 -1.040734201669692993e-01 1.588573902845382690e-01 -7.332081347703933716e-02 2.428399473428726196e-01 -4.682237207889556885e-01 1.002478227019309998e-01 1.834285110235214233e-01 7.261314988136291504e-02 -3.269714117050170898e-02 -3.845931030809879303e-03
4.496107622981071472e-02 1.535169333219528198e-01 2.568242847919464111e-01 -1.094798818230628967e-01 1.308234781026840210e-01 -6.398119777441024780e-02 -2.778765261173248291e-01 2.610039710998535156e-01 -3.120200037956237793e-01 -2.743305452167987823e-02 1.768439859151840210e-01 -4.865294694900512695e-02 3.027322888374328613e-01 2.866168022155761719e-01 -2.439251393079757690e-01 5.726311821490526199e-03 -1.047387868165969849e-01 -6.711715459823608398e-02 9.755463339388370514e-03 -8.118704706430435181e-02 -1.689953804016113281e-01 1.561981886625289917e-01 2.613205611705780029e-01 2.152078747749328613e-01 -6.200449541211128235e-03 1.038594245910644531e-01 -4.408500716090202332e-02 2.536728791892528534e-02 2.442779392004013062e-02 -2.678121030330657959e-01 2.571139037609100342e-01 -1.525778472423553467e-01
-1.150375325232744217e-02 4.187236726284027100e-01 -1.845770031213760376e-01 5.169139802455902100e-02 3.379036486148834229e-02 1.201687678694725037e-01 5.481924489140510559e-02 -1.190511286258697510e-01 2.929140925407409668e-01 1.876016408205032349e-01 -2.740328200161457062e-02 -1.917913109064102173e-01 2.259568125009536743e-01 -3.742410242557525635e-02 1.083941161632537842e-01 2.371075302362442017e-01 -2.116598635911941528e-01 -1.964814811944961548e-01 -9.803603589534759521e-02 -2.218231111764907837e-01 5.513337627053260803e-02 -2.517823278903961182e-01 1.358761936426162720e-01 9.882049262523651123e-02 -6.268248707056045532e-02 2.108696550130844116e-01 -7.310505956411361694e-02 6.956451386213302612e-02 4.991114139556884766e-02 -3.425503373146057129e-01 4.551060497760772705e-02 2.423172146081924438e-01
2.864077091217041016e-01 -1.320458203554153442e-01 1.951794773340225220e-01 -7.617004215717315674e-02 4.570887610316276550e-02 -2.100884448736906052e-03 -4.401443153619766235e-02 -4.728289693593978882e-02 2.212022431194782257e-02 1.218901500105857849e-01 3.021835684776306152e-01 -1.940537989139556885e-01 1.977878659963607788e-01 -9.974835813045501709e-02 7.093925029039382935e-02 -1.118326000869274139e-02 5.258259549736976624e-02 -3.110991977155208588e-02 -1.052933707833290100e-01 -3.018005564808845520e-02 1.200315430760383606e-01 8.257699012756347656e-02 1.140284258872270584e-02 -2.341689914464950562e-02 -5.436917766928672791e-02 3.741068840026855469e-01 -4.888457655906677246e-01 2.740394473075866699e-01 4.012647643685340881e-02 -2.698610424995422363e-01 2.875259220600128174e-01 -1.020824443548917770e-02
1.661802232265472412e-01 -1.282114833593368530e-01 1.642455756664276123e-01 -1.588729172945022583e-01 1.572539657354354858e-01 2.661506272852420807e-02 -2.787614166736602783e-01 -1.524761319160461426e-01 -6.480623036623001099e-02 2.357492446899414062e-01 1.911874860525131226e-01 8.235817775130271912e-03 1.379359513521194458e-01 -1.161831989884376526e-01 1.852236837148666382e-01 1.668713539838790894e-01 -7.102070748805999756e-02 -3.629224374890327454e-03 2.294423803687095642e-02 -2.599760293960571289e-01 2.233471274375915527e-01 8.322687447071075439e-02 1.221898272633552551e-01 2.008233219385147095e-02 -6.292279809713363647e-02 3.448313474655151367e-02 -2.619925737380981445e-01 1.244676187634468079e-01 1.761915981769561768e-01 -1.799798309803009033e-01 4.691092073917388916e-01 -2.610789537429809570e-01
2.130692452192306519e-01 4.850218594074249268e-01 2.029783278703689575e-01 -3.461121767759323120e-02 -5.353391915559768677e-02 -4.484217613935470581e-02 -9.519805014133453369e-02 -1.620265468955039978e-02 -1.718221157789230347e-01 -6.596671789884567261e-02 2.148786783218383789e-01 -7.219588756561279297e-02 2.589889168739318848e-01 3.079300820827484131e-01 -8.428812026977539062e-03 9.640622884035110474e-02 -5.232640076428651810e-03 -2.539461255073547363e-01 1.840731203556060791e-01 -2.278122752904891968e-01 2.897438593208789825e-03 -2.067400813102722168e-01 1.509031653404235840e-01 -1.854924298822879791e-02 -1.674614995718002319e-01 -3.737765550613403320e-02 -1.384076625108718872e-01 -1.443627327680587769e-01 3.402914106845855713e-02 1.381895095109939575e-01 2.316526621580123901e-01 2.161399871110916138e-01
7.082728296518325806e-02 3.000913560390472412e-01 2.371043711900711060e-01 -9.466251730918884277e-02 -1.580738574266433716e-01 -2.606649100780487061e-01 -1.958633512258529663e-01 7.172377407550811768e-02 -1.241882890462875366e-01 -1.859602183103561401e-01 2.634143233299255371e-01 -1.632214635610580444e-01 2.658822238445281982e-01 1.746620424091815948e-02 -1.717019528150558472e-01 2.575798518955707550e-02 -6.426637619733810425e-02 -4.055098444223403931e-02 1.079920530319213867e-01 -3.003567755222320557e-01 9.523316472768783569e-02 -2.042244374752044678e-01 2.253689169883728027e-01 8.729709684848785400e-02 -4.810986667871475220e-02 1.824868768453598022e-01 3.342283517122268677e-02 -1.399953365325927734e-01 3.173722922801971436e-01 -2.832218110561370850e-01 4.064959287643432617e-02 1.921493373811244965e-02
1.208717599511146545e-01 9.493780881166458130e-02 7.563303411006927490e-02 -4.311490338295698166e-03 3.130537271499633789e-01 -1.462328732013702393e-01 2.707778215408325195e-01 1.037470251321792603e-01 -8.940050750970840454e-02 2.108598798513412476e-01 1.422508507966995239e-01 2.246595546603202820e-02 3.037254512310028076e-01 1.275553852319717407e-01 -5.585691705346107483e-02 -9.696524590253829956e-02 9.933831542730331421e-02 -8.114071935415267944e-02 3.534823060035705566e-01 -2.718053944408893585e-02 2.979730963706970215e-01 -1.049048006534576416e-01 -1.064932867884635925e-01 2.865158580243587494e-02 7.550345361232757568e-02 1.871955096721649170e-01 -2.161047905683517456e-01 9.486114978790283203e-02 2.001765072345733643e-01 -4.062056839466094971e-01 7.493453472852706909e-02 1.081860810518264771e-01
1.528909206390380859e-01 1.077835112810134888e-01 1.447647809982299805e-01 1.784198731184005737e-01 7.295305281877517700e-02 1.337405741214752197e-01 8.590949326753616333e-02 1.700781844556331635e-02 1.565693467855453491e-01 5.585850775241851807e-02 2.913899123668670654e-01 -1.922407597303390503e-01 2.837762236595153809e-01 3.651641681790351868e-02 -1.407189518213272095e-01 1.028109341859817505e-01 1.359842121601104736e-01 -2.435876242816448212e-02 1.451931744813919067e-01 -2.947538793087005615e-01 1.352131068706512451e-01 -5.474101752042770386e-02 8.465681225061416626e-02 1.254878789186477661e-01 1.946922764182090759e-02 4.127857983112335205e-01 -1.906468570232391357e-01 1.392448693513870239e-01 -1.217247247695922852e-01 -4.530663192272186279e-01 2.527253329753875732e-02 -3.368790075182914734e-02
2.711892127990722656e-01 2.939710021018981934e-01 -5.728574842214584351e-02 -7.141186296939849854e-02 -1.621727645397186279e-01 -1.229592785239219666e-01 5.173409823328256607e-03 6.206557527184486389e-02 -1.995687037706375122e-01 1.293179094791412354e-01 8.807703107595443726e-02 -3.008234687149524689e-02 1.581763774156570435e-01 7.540881633758544922e-02 -2.579033076763153076e-01 3.532304242253303528e-02 -2.592695951461791992e-01 -2.259261012077331543e-01 1.081684697419404984e-02 2.340667545795440674e-01 5.583968758583068848e-02 -2.884797453880310059e-01 -3.398232534527778625e-02 -1.110624447464942932e-01 2.902735583484172821e-02 2.731626033782958984e-01 -4.384155869483947754e-01 -9.857496619224548340e-02 2.099649310111999512e-01 -1.448056101799011230e-01 -3.250672295689582825e-02 7.864285260438919067e-02
1.129377782344818115e-01 1.526366323232650757e-01 -1.830227859318256378e-02 -9.601616859436035156e-02 -9.327089041471481323e-02 -2.192475944757461548e-01 -1.834344565868377686e-01 -1.536062955856323242e-01 9.036459028720855713e-02 2.859743833541870117e-01 -8.528997004032135010e-02 -1.755104660987854004e-01 3.184891045093536377e-01 -1.341480463743209839e-01 1.607259660959243774e-01 -5.009017884731292725e-02 -4.917989298701286316e-02 -2.308002859354019165e-01 -5.718979984521865845e-02 -2.613096535205841064e-01 2.218069881200790405e-01 -2.703005075454711914e-01 -1.166081987321376801e-02 2.839885354042053223e-01 -2.263879477977752686e-01 1.321925669908523560e-01 -2.255453467369079590e-01 2.563488185405731201e-01 2.491408959031105042e-02 -6.189425289630889893e-02 8.730467408895492554e-02 1.921201795339584351e-01
1.495085805654525757e-01 2.754812538623809814e-01 3.399813771247863770e-01 -1.774948835372924805e-01 -1.281359940767288208e-01 -3.287152573466300964e-02 -1.818782836198806763e-01 1.124637275934219360e-01 -1.287623345851898193e-01 3.793899714946746826e-02 2.248958796262741089e-01 5.320128053426742554e-03 2.845896780490875244e-01 2.071688622236251831e-01 1.614673621952533722e-02 1.135647296905517578e-01 -2.616978883743286133e-01 -1.626633703708648682e-01 1.526825726032257080e-01 -1.201111227273941040e-01 2.059541940689086914e-01 -1.897120475769042969e-01 1.835091412067413330e-01 -1.603976488113403320e-01 1.209282800555229187e-01 1.647041589021682739e-01 1.673565655946731567e-01 1.309395730495452881e-01 3.075415194034576416e-01 8.899799548089504242e-03 8.861271291971206665e-02 -1.607248783111572266e-01
1.322094537317752838e-02 9.418566524982452393e-02 1.881496012210845947e-01 1.002966463565826416e-01 -1.884864568710327148e-01 2.079797908663749695e-02 -3.842212855815887451e-01 -5.261649377644062042e-03 -2.403113394975662231e-01 4.303587600588798523e-02 3.071273267269134521e-01 -1.007191687822341919e-01 1.086627990007400513e-01 1.655429154634475708e-01 2.355589717626571655e-01 -7.714469730854034424e-02 1.305583268404006958e-01 -1.846717745065689087e-01 -3.087873160839080811e-01 -3.231028318405151367e-01 1.729129254817962646e-01 -1.517026126384735107e-01 -9.323604404926300049e-02 1.129824072122573853e-01 -2.081368118524551392e-02 2.374243289232254028e-01 -2.686742544174194336e-01 1.117071434855461121e-01 1.056799292564392090e-01 -6.317592412233352661e-02 -2.590933628380298615e-02 1.208026409149169922e-01
-1.762347817420959473e-01 1.219968497753143311e-01 2.458976954221725464e-02 3.943224623799324036e-02 4.777205362915992737e-02 -1.807079762220382690e-01 -5.258886814117431641e-01 1.433482207357883453e-02 -7.281358540058135986e-02 2.558742761611938477e-01 1.207894738763570786e-02 2.968743443489074707e-01 2.275773882865905762e-01 1.477330625057220459e-01 -1.336186081171035767e-01 1.756944954395294189e-01 -5.429906398057937622e-02 -9.055050462484359741e-02 2.003448754549026489e-01 1.737240999937057495e-01 1.554624270647764206e-02 -1.227592453360557556e-01 -2.290018945932388306e-01 -8.062263578176498413e-02 -2.069623023271560669e-01 9.477891027927398682e-02 -1.137783601880073547e-01 9.608676284551620483e-02 3.239613771438598633e-02 -3.508870601654052734e-01 2.375121414661407471e-02 6.598836928606033325e-02
6.271377205848693848e-02 1.296604573726654053e-01 2.198654711246490479e-01 2.796135246753692627e-01 1.529450565576553345e-01 2.175889760255813599e-01 3.938516601920127869e-02 -1.305429190397262573e-01 1.124839037656784058e-01 2.642818391323089600e-01 3.156485259532928467e-01 -1.029108390212059021e-01 7.889583706855773926e-02 1.943532228469848633e-01 7.963813841342926025e-02 2.244122475385665894e-01 -1.045951619744300842e-01 5.324928835034370422e-02 1.333955377340316772e-01 -1.485835760831832886e-01 3.676049113273620605e-01 1.319197714328765869e-01 1.214320585131645203e-02 5.849367752671241760e-02 4.473888501524925232e-02 3.102559447288513184e-01 -2.185198478400707245e-02 2.984527349472045898e-01 -1.145257130265235901e-01 -1.313895434141159058e-01 1.862216144800186157e-01 -8.576649427413940430e-02
2.924390733242034912e-01 1.596114933490753174e-01 1.853446364402770996e-01 7.421085983514785767e-02 -1.644096523523330688e-01 -1.922053247690200806e-01 -1.509405020624399185e-02 1.332708895206451416e-01 1.642268896102905273e-01 2.234162837266921997e-01 3.870413824915885925e-02 9.397590160369873047e-02 3.214694261550903320e-01 2.719086408615112305e-01 3.021373599767684937e-02 5.874595791101455688e-02 -1.885132119059562683e-02 -2.686226665973663330e-01 3.785447031259536743e-02 -4.060201048851013184e-01 1.743317395448684692e-01 8.878553658723831177e-02 1.977088600397109985e-01 -1.859981864690780640e-01 6.183070130646228790e-03 3.238721489906311035e-01 -1.042709201574325562e-01 -2.502154372632503510e-02 8.793931454420089722e-02 -5.921617895364761353e-02 1.352367643266916275e-02 1.404127180576324463e-01
3.229512274265289307e-01 3.540538251399993896e-01 2.649031579494476318e-01 -2.024656534194946289e-02 -1.606957912445068359e-01 1.416100412607192993e-01 -2.100994624197483063e-02 -1.486130990087985992e-02 -1.895490288734436035e-01 -7.520705461502075195e-02 1.595221012830734253e-01 -1.282780170440673828e-01 9.755896776914596558e-02 1.696737408638000488e-01 1.809675544500350952e-01 2.998799383640289307e-01 1.220636535435914993e-02 1.277918964624404907e-01 5.613519251346588135e-02 -4.169048741459846497e-02 -2.471651583909988403e-01 1.578633040189743042e-01 7.364317774772644043e-02 1.841254830360412598e-01 -1.465603113174438477e-01 1.230289787054061890e-01 6.523402035236358643e-02 2.837286293506622314e-01 9.482702612876892090e-02 -1.736425757408142090e-01 3.145469427108764648e-01 -5.090384185314178467e-02
1.260561961680650711e-02 1.037053242325782776e-01 2.325127422809600830e-01 1.292037367820739746e-01 -1.675403118133544922e-01 -1.087752282619476318e-01 -2.078069150447845459e-01 -7.395948469638824463e-02 -6.736488640308380127e-02 3.538195788860321045e-02 2.652770280838012695e-02 1.723801046609878540e-01 2.390247881412506104e-01 1.899528950452804565e-01 2.529666423797607422e-01 1.799224615097045898e-01 2.854330465197563171e-02 3.418736904859542847e-02 3.058065474033355713e-01 -1.943163126707077026e-01 1.015912592411041260e-01 -2.819734439253807068e-02 -1.748358830809593201e-02 -1.024398766458034515e-02 -1.454928219318389893e-01 3.055544793605804443e-01 4.024235904216766357e-02 3.176806271076202393e-01 -2.064045071601867676e-01 -4.185052514076232910e-01 -5.804158002138137817e-02 1.449498981237411499e-01
1.112617999315261841e-01 -8.953297883272171021e-02 2.906965613365173340e-01 2.514240145683288574e-01 1.838151365518569946e-01 -2.056003510951995850e-01 -6.082468666136264801e-03 -4.860403947532176971e-03 -1.367584466934204102e-01 1.851989477872848511e-01 1.745075732469558716e-01 -5.307281389832496643e-02 3.937451541423797607e-01 -1.169895231723785400e-01 1.854134351015090942e-01 4.639720544219017029e-02 -1.232948228716850281e-01 -5.193764343857765198e-02 5.719605833292007446e-02 -1.684925407171249390e-01 2.225528359413146973e-01 -4.416976124048233032e-02 -7.784944493323564529e-03 -7.148638367652893066e-02 1.188938394188880920e-01 2.552438974380493164e-01 -3.701788187026977539e-01 7.416734099388122559e-02 1.613137573003768921e-01 -1.407595276832580566e-01 2.797262370586395264e-01 -1.101358756422996521e-01
-1.187837421894073486e-01 2.438504844903945923e-01 3.213844299316406250e-01 2.777353525161743164e-01 -2.617211081087589264e-02 9.399603307247161865e-02 -5.881088785827159882e-03 1.341369599103927612e-01 6.788844615221023560e-02 -2.241286635398864746e-02 2.258678674697875977e-01 1.347050815820693970e-01 1.852966547012329102e-01 3.456813097000122070e-02 -2.073826501145958900e-03 2.357364445924758911e-01 9.990517050027847290e-03 1.091680005192756653e-01 7.319305092096328735e-02 -2.274738438427448273e-02 -3.374720364809036255e-02 1.424726545810699463e-01 -2.085248082876205444e-01 -1.484302580356597900e-01 -1.787036657333374023e-01 4.443918168544769287e-01 -1.655819714069366455e-01 3.596564233303070068e-01 -7.815869152545928955e-02 -1.656526029109954834e-01 9.464402496814727783e-02 -1.397723257541656494e-01
-5.524163693189620972e-02 2.551441788673400879e-01 1.697193235158920288e-01 2.567392075434327126e-03 -1.068056076765060425e-01 -4.569996148347854614e-02 5.523005872964859009e-02 -1.704563945531845093e-01 -3.345359265804290771e-01 2.797125838696956635e-02 3.233552277088165283e-01 -1.877162903547286987e-01 1.739856600761413574e-01 1.235941573977470398e-01 1.134125422686338425e-02 2.922590970993041992e-01 1.857569068670272827e-02 -3.743288815021514893e-01 -1.352417618036270142e-01 -2.175233364105224609e-01 7.896092720329761505e-04 -1.457545161247253418e-01 -6.333628296852111816e-02 -6.063399091362953186e-02 -1.107717901468276978e-01 2.033912092447280884e-01 -1.807310432195663452e-01 -1.470203846693038940e-01 -2.086062133312225342e-01 -2.700368463993072510e-01 -1.244593784213066101e-02 1.197437867522239685e-01
-4.422530904412269592e-02 -1.396228820085525513e-01 3.140838742256164551e-01 -1.507889181375503540e-01 -7.227615267038345337e-02 -3.398082777857780457e-02 4.030193015933036804e-02 1.083922311663627625e-01 -8.680427074432373047e-02 2.407554388046264648e-01 2.457503974437713623e-01 -2.937919497489929199e-01 3.661493062973022461e-01 5.349590629339218140e-02 2.348219454288482666e-01 1.700148731470108032e-01 -2.617556452751159668e-01 -2.145637013018131256e-02 -1.171587333083152771e-01 -2.485518902540206909e-01 2.894527092576026917e-02 -1.626855321228504181e-02 -1.329758553765714169e-03 2.841289388015866280e-04 -6.993846036493778229e-03 3.358608782291412354e-01 -1.172638460993766785e-01 1.595091223716735840e-01 1.127925794571638107e-02 -1.760427504777908325e-01 2.493234574794769287e-01 -1.154231801629066467e-01
1.793450415134429932e-01 2.094367146492004395e-01 1.010014582425355911e-02 7.967056334018707275e-02 2.770684286952018738e-02 3.146209567785263062e-02 -1.832695305347442627e-02 1.116114035248756409e-01 -7.439769804477691650e-02 1.899325521662831306e-03 1.499223560094833374e-01 1.917987614870071411e-01 3.652778267860412598e-01 6.096788682043552399e-03 2.203381955623626709e-01 8.871926367282867432e-02 -1.839803457260131836e-01 9.243642538785934448e-02 2.075893431901931763e-01 -1.339674890041351318e-01 8.081272989511489868e-02 -5.520401895046234131e-02 -1.789865493774414062e-01 -8.215233683586120605e-02 1.210650894790887833e-02 2.336878627538681030e-01 2.094980925321578979e-01 -1.549118310213088989e-01 1.734194010496139526e-01 -3.650128543376922607e-01 -1.604468077421188354e-01 -4.298740029335021973e-01
2.171655148267745972e-01 3.914709761738777161e-02 1.057315841317176819e-01 -8.120377361774444580e-02 1.227351576089859009e-01 -1.390291601419448853e-01 -2.932602465152740479e-01 7.783320546150207520e-02 -6.334047019481658936e-02 -2.424847483634948730e-01 3.415885567665100098e-02 -2.185570746660232544e-01 2.673052549362182617e-01 -2.680205553770065308e-02 3.148214146494865417e-02 1.491573303937911987e-01 6.545763462781906128e-02 -5.997781828045845032e-02 -2.540790438652038574e-01 -1.809540241956710815e-01 2.951698303222656250e-01 -2.199531793594360352e-01 4.213441163301467896e-03 -1.229316294193267822e-01 -1.072814986109733582e-01 4.580623507499694824e-01 -1.050192937254905701e-01 1.377519667148590088e-01 1.200744733214378357e-01 -1.768501996994018555e-01 1.890010982751846313e-01 1.065779551863670349e-01
5.702560767531394958e-02 2.017073482275009155e-01 3.105083107948303223e-01 2.310813032090663910e-02 -1.186151895672082901e-02 8.622908592224121094e-02 1.469369083642959595e-01 -1.088909134268760681e-01 -7.388330530375242233e-03 3.573569655418395996e-01 2.494055479764938354e-01 -3.307551145553588867e-02 3.462248016148805618e-03 1.375484466552734375e-01 -7.579988986253738403e-02 1.847885400056838989e-01 -3.813883960247039795e-01 5.018279701471328735e-02 -1.818602830171585083e-01 -1.174279525876045227e-01 1.024233251810073853e-01 2.785747349262237549e-01 -8.488118648529052734e-02 1.716370135545730591e-01 -2.173291891813278198e-01 1.223754286766052246e-01 -1.593723744153976440e-01 -7.649409770965576172e-02 -1.103885695338249207e-01 -3.644475042819976807e-01 -2.021505311131477356e-02 -9.868130832910537720e-02
8.781073987483978271e-02 3.541743457317352295e-01 -2.935760281980037689e-02 1.620237678289413452e-01 -6.700447946786880493e-02 -2.407972365617752075e-01 -1.305808871984481812e-01 2.192542552947998047e-01 1.507974565029144287e-01 1.950160600244998932e-02 2.415312975645065308e-01 2.665878236293792725e-01 2.413566708564758301e-01 1.815772205591201782e-01 -1.113808527588844299e-01 1.015056669712066650e-02 7.016263157129287720e-02 9.819801151752471924e-02 4.392362199723720551e-03 -8.507092297077178955e-02 1.056841909885406494e-01 2.928819274529814720e-03 -3.880116939544677734e-01 1.415137499570846558e-01 -1.566315293312072754e-01 3.538426011800765991e-02 -2.435591220855712891e-01 1.061518341302871704e-01 -1.989177465438842773e-01 -2.777476012706756592e-01 1.785774379968643188e-01 8.558762818574905396e-02
1.678754389286041260e-01 2.950958013534545898e-01 1.843889802694320679e-01 1.974293775856494904e-02 2.300447225570678711e-01 -2.029899805784225464e-01 -4.511992633342742920e-02 -9.620710462331771851e-02 -1.809078454971313477e-02 2.956632971763610840e-01 -1.051891222596168518e-01 -1.208291649818420410e-01 -6.473173946142196655e-02 6.158203631639480591e-02 7.929645478725433350e-02 1.511298120021820068e-01 -4.751164317131042480e-01 -1.965924054384231567e-01 -1.330872923135757446e-01 6.280741095542907715e-02 1.045141071081161499e-01 9.526556730270385742e-02 -4.248285666108131409e-02 4.235244169831275940e-02 -1.076899394392967224e-01 7.450901716947555542e-02 -6.695265322923660278e-02 3.764812350273132324e-01 -1.025700867176055908e-01 -2.649368047714233398e-01 1.873767524957656860e-01 7.470434904098510742e-02
1.091705337166786194e-01 2.274879515171051025e-01 3.753516376018524170e-01 1.131100505590438843e-01 -2.356516867876052856e-01 -1.531706154346466064e-01 -2.325049787759780884e-01 2.156797498464584351e-01 2.765815332531929016e-02 -1.340771615505218506e-01 -2.198768258094787598e-01 2.804205939173698425e-02 1.917125731706619263e-01 2.017498165369033813e-01 -1.288535818457603455e-02 4.322041943669319153e-02 -1.177888065576553345e-01 -2.785184383392333984e-01 9.978241473436355591e-02 3.339532762765884399e-02 1.612172722816467285e-01 5.141153559088706970e-02 8.107347041368484497e-02 1.932699978351593018e-01 -3.080502450466156006e-01 -2.818248048424720764e-02 -2.120838016271591187e-01 1.386998444795608521e-01 2.091519683599472046e-01 -2.727935016155242920e-01 -4.910672456026077271e-02 -1.252501364797353745e-02
2.098658829927444458e-01 4.342471361160278320e-01 1.104114055633544922e-01 1.235579326748847961e-01 -1.061146631836891174e-01 1.029032617807388306e-01 -3.427040576934814453e-02 -1.061074957251548767e-01 -1.604285649955272675e-02 -1.998151391744613647e-01 -1.069815978407859802e-01 1.562369987368583679e-02 1.533992961049079895e-02 1.663167960941791534e-02 2.263769209384918213e-01 3.064596652984619141e-01 8.062064647674560547e-03 5.351590458303689957e-03 9.652557969093322754e-02 -3.257938027381896973e-01 2.663585543632507324e-01 -3.049779310822486877e-02 -1.188079267740249634e-01 1.847105920314788818e-01 -1.387598365545272827e-02 1.927287429571151733e-01 -3.042836189270019531e-01 -1.005042120814323425e-01 6.522591412067413330e-02 -2.803062498569488525e-01 -7.976137846708297729e-02 2.078945189714431763e-01
1.104225665330886841e-01 2.754797041416168213e-01 -7.406726479530334473e-02 -1.656620502471923828e-01 8.903916180133819580e-02 -3.706902861595153809e-01 -2.338320612907409668e-01 -1.279726624488830566e-01 1.868703067302703857e-01 3.328540623188018799e-01 -1.013125665485858917e-02 -1.452848911285400391e-01 2.043483257293701172e-01 2.864999137818813324e-02 1.076751668006181717e-02 -9.703901596367359161e-03 2.160574868321418762e-02 8.386224508285522461e-02 8.386046439409255981e-02 -1.444102823734283447e-01 2.476878762245178223e-01 -2.572316229343414307e-01 -5.605111271142959595e-02 1.505359560251235962e-01 5.364837124943733215e-03 1.752701699733734131e-01 1.409023702144622803e-01 1.639496982097625732e-01 2.198657840490341187e-01 -2.773907482624053955e-01 3.267578035593032837e-02 2.456419020891189575e-01
8.631087094545364380e-02 2.736206352710723877e-01 -1.400605440139770508e-01 7.287290878593921661e-03 -2.921567857265472412e-01 9.324000030755996704e-02 -2.444571852684020996e-01 1.912561208009719849e-01 -1.607551872730255127e-01 6.142870336771011353e-02 1.430669873952865601e-01 -1.582242995500564575e-01 2.729071378707885742e-01 7.007409818470478058e-03 3.717139828950166702e-03 1.979821734130382538e-02 -2.709940075874328613e-01 -1.015892773866653442e-01 1.037191078066825867e-01 6.359460204839706421e-02 2.426432818174362183e-01 -1.413346230983734131e-01 8.586843311786651611e-02 -1.644147560000419617e-02 4.427034035325050354e-02 1.456003636121749878e-01 -4.292759001255035400e-01 -2.489974796772003174e-01 7.507023215293884277e-02 -1.916483640670776367e-01 2.179693430662155151e-01 -1.149139180779457092e-01
3.010790050029754639e-01 3.999237716197967529e-01 8.610413223505020142e-02 3.093073070049285889e-01 -1.402656883001327515e-01 -4.826786741614341736e-02 1.097434535622596741e-01 2.689765766263008118e-02 -2.436181604862213135e-01 1.161412522196769714e-01 2.725176811218261719e-01 -1.638213396072387695e-01 6.637264788150787354e-02 2.946417033672332764e-01 -7.376961410045623779e-02 1.600644886493682861e-01 -9.657151997089385986e-03 -2.934880554676055908e-01 -1.110171899199485779e-01 1.440106034278869629e-01 1.099655628204345703e-01 -4.755967110395431519e-02 -1.004556789994239807e-01 -6.041463837027549744e-02 -9.552714973688125610e-02 2.823721766471862793e-01 9.732584655284881592e-02 -1.164925172924995422e-01 1.229693647474050522e-02 -2.160393148660659790e-01 -7.444106042385101318e-02 -6.063573434948921204e-02
-4.964859783649444580e-02 1.761552840471267700e-01 9.687496721744537354e-02 -9.939436614513397217e-02 3.044882602989673615e-02 8.632817864418029785e-02 -4.650227427482604980e-01 4.893598705530166626e-02 -5.906130000948905945e-02 1.857260316610336304e-01 1.154901087284088135e-01 1.739180237054824829e-01 2.381912022829055786e-01 -3.325365483760833740e-02 -2.186707854270935059e-01 -4.400698095560073853e-02 -1.014629527926445007e-01 -1.043570414185523987e-01 9.717770852148532867e-03 1.538407616317272186e-02 -1.390297561883926392e-01 -1.323609203100204468e-01 -2.466091811656951904e-01 -1.387658715248107910e-01 4.579496383666992188e-02 2.272357791662216187e-01 -3.113994002342224121e-01 1.159682571887969971e-01 8.397582173347473145e-02 -4.250512719154357910e-01 -1.706085205078125000e-01 1.078947558999061584e-01
2.205036282539367676e-01 4.345165193080902100e-02 1.844080686569213867e-01 2.197431921958923340e-01 1.059476211667060852e-01 -1.137354522943496704e-01 -1.986760497093200684e-01 -5.250926315784454346e-02 5.514743179082870483e-02 7.002363353967666626e-02 3.106869757175445557e-01 2.400398403406143188e-01 1.550767868757247925e-01 3.106210827827453613e-01 3.560086488723754883e-01 2.777790836989879608e-02 6.608574837446212769e-02 2.024539560079574585e-01 5.952261760830879211e-02 -1.003990992903709412e-01 2.035107463598251343e-01 1.503920741379261017e-02 -4.122983664274215698e-02 1.075927540659904480e-01 -5.074930936098098755e-02 2.667626142501831055e-01 -1.764631271362304688e-01 1.988670974969863892e-01 -2.361732721328735352e-01 -2.623650133609771729e-01 -7.180171459913253784e-02 -5.077388882637023926e-02
4.915456101298332214e-02 2.000063508749008179e-01 -9.258581697940826416e-02 -1.307433694601058960e-01 5.780432373285293579e-02 -9.363591670989990234e-02 9.355842322111129761e-02 -1.039134920574724674e-03 2.531914412975311279e-02 2.584300339221954346e-01 1.842173188924789429e-02 -1.080568507313728333e-01 1.816664636135101318e-01 1.090309396386146545e-01 -1.545734256505966187e-01 3.080011606216430664e-01 -2.162015140056610107e-01 -2.129995673894882202e-01 -9.713954478502273560e-02 -2.265193313360214233e-01 -7.689443975687026978e-02 -2.973660826683044434e-01 9.580325335264205933e-02 1.835947632789611816e-01 -3.812683522701263428e-01 2.728454768657684326e-01 1.879751086235046387e-01 1.893237978219985962e-01 1.235570609569549561e-01 -2.422553747892379761e-01 -8.182878792285919189e-02 -7.898861169815063477e-02
1.564410030841827393e-01 2.475068420171737671e-01 4.365258216857910156e-01 6.536382250487804413e-03 -5.886374972760677338e-03 -1.444881968200206757e-02 -1.655079275369644165e-01 2.671697139739990234e-01 -2.475424855947494507e-01 2.291162163019180298e-01 -3.728781268000602722e-02 -1.224979981780052185e-01 -1.547549515962600708e-01 8.264634013175964355e-02 7.125068455934524536e-02 1.148284971714019775e-01 1.128784120082855225e-01 -1.203915569931268692e-02 -8.919169008731842041e-02 -8.875591307878494263e-02 2.014592848718166351e-02 -1.013060808181762695e-01 -1.541991829872131348e-01 3.032172322273254395e-01 -2.974603176116943359e-01 -1.707071810960769653e-02 -6.973138451576232910e-02 -7.663789391517639160e-02 1.597070991992950439e-01 -2.375309616327285767e-01 3.288969993591308594e-01 2.696430310606956482e-02
2.576973736286163330e-01 2.693225145339965820e-01 2.317930907011032104e-01 1.252679228782653809e-01 -2.474565431475639343e-02 -5.721367150545120239e-02 6.075753644108772278e-02 -7.769508659839630127e-02 -9.913109987974166870e-02 6.471654772758483887e-02 7.502641528844833374e-02 1.058175936341285706e-01 -8.518425375223159790e-02 1.643062978982925415e-01 4.833392798900604248e-02 5.448041483759880066e-02 4.758737608790397644e-02 -9.014055877923965454e-02 1.771928071975708008e-01 -3.442152217030525208e-02 1.829811483621597290e-01 7.366173714399337769e-02 3.774260580539703369e-01 1.093526631593704224e-01 -1.571646034717559814e-01 4.992305338382720947e-01 -1.196013540029525757e-01 8.349401503801345825e-02 1.046441793441772461e-01 -3.940926790237426758e-01 2.914773859083652496e-02 -9.497190266847610474e-02
1.956343203783035278e-01 3.616832792758941650e-01 -4.392560198903083801e-02 5.470297485589981079e-02 -2.846810780465602875e-02 -1.633992791175842285e-01 -3.254117667675018311e-01 1.631871610879898071e-01 -1.549957245588302612e-01 4.317285493016242981e-02 -1.962097920477390289e-02 -2.384382486343383789e-01 2.050808966159820557e-01 8.756390959024429321e-02 -2.496683597564697266e-01 1.248575374484062195e-01 -6.916761398315429688e-02 -1.661427766084671021e-01 8.515785634517669678e-02 -3.874852955341339111e-01 9.721643477678298950e-02 3.889917582273483276e-02 -1.960784569382667542e-02 1.417307257652282715e-01 -5.260375887155532837e-02 6.746401637792587280e-02 -2.116822600364685059e-01 -1.552449315786361694e-01 1.608947495697066188e-04 -2.195380181074142456e-01 1.437452435493469238e-01 2.981177270412445068e-01
9.273379296064376831e-02 4.028629660606384277e-01 2.359004318714141846e-01 2.126274816691875458e-02 -1.305652707815170288e-01 -1.613620109856128693e-02 -2.773715555667877197e-01 1.826432943344116211e-01 2.402522116899490356e-01 -1.291223317384719849e-01 6.970682879909873009e-04 -6.156874820590019226e-02 2.429672628641128540e-01 1.238088905811309814e-01 -1.273608058691024780e-01 1.583000421524047852e-01 -1.053336262702941895e-01 -1.454726308584213257e-01 -3.596734255552291870e-02 -4.392648488283157349e-02 -1.456205546855926514e-01 -3.323516994714736938e-02 -1.400303393602371216e-01 3.742924928665161133e-01 -3.086223900318145752e-01 8.964303880929946899e-02 -1.908143609762191772e-01 1.940646320581436157e-01 4.255278035998344421e-04 -1.360955089330673218e-01 6.997071206569671631e-02 -1.825004518032073975e-01
3.606314957141876221e-01 2.744893729686737061e-01 1.399538815021514893e-01 2.881309986114501953e-01 -2.280417531728744507e-01 1.519826892763376236e-02 -4.167245700955390930e-02 -1.706374436616897583e-02 8.410753309726715088e-02 1.688438653945922852e-01 8.952106535434722900e-02 -2.698037587106227875e-02 -1.595953106880187988e-02 7.810850441455841064e-02 1.630025207996368408e-01 4.135093986988067627e-01 -3.358319103717803955e-01 1.582745611667633057e-01 -1.692970097064971924e-02 -6.896053254604339600e-02 3.538949042558670044e-02 3.552644327282905579e-02 1.257637292146682739e-01 8.590123057365417480e-02 -9.675635956227779388e-03 1.480614244937896729e-01 -4.953151941299438477e-02 3.165974318981170654e-01 -2.914388850331306458e-02 -2.256817221641540527e-01 -1.589663475751876831e-01 1.383886635303497314e-01
1.224063262343406677e-01 1.613144725561141968e-01 1.038323417305946350e-01 1.383262127637863159e-01 6.686182320117950439e-02 -2.282473444938659668e-01 -1.613686382770538330e-01 5.489514395594596863e-02 2.311212271451950073e-01 3.421550095081329346e-01 4.879194125533103943e-02 -1.202678531408309937e-01 2.079636752605438232e-01 1.713184714317321777e-01 -1.519441008567810059e-01 2.211915850639343262e-01 -3.343878686428070068e-01 -1.850324124097824097e-01 1.909347325563430786e-01 -1.506506949663162231e-01 8.114863932132720947e-02 -2.458562999963760376e-01 -6.905572861433029175e-02 9.658123552799224854e-02 -3.913649916648864746e-01 5.011846870183944702e-02 4.697706922888755798e-02 -1.017759293317794800e-01 1.764658987522125244e-01 2.572284080088138580e-02 -8.483001589775085449e-02 1.339487880468368530e-01
-1.000729128718376160e-01 2.440248727798461914e-01 4.298032820224761963e-01 -2.289018183946609497e-01 -2.173628658056259155e-02 -4.036382585763931274e-02 -7.015269994735717773e-02 6.587146967649459839e-02 -1.706541180610656738e-01 9.226550161838531494e-02 3.073458969593048096e-01 2.319577932357788086e-01 8.065574616193771362e-02 3.065574727952480316e-02 -1.355189234018325806e-01 6.328900903463363647e-02 -1.993640959262847900e-01 -1.052720621228218079e-01 -7.600922137498855591e-02 -1.460556238889694214e-01 9.247728437185287476e-02 -6.355571001768112183e-02 -3.666402399539947510e-02 -2.218373119831085205e-01 5.481851287186145782e-03 2.051010355353355408e-02 -8.270765841007232666e-02 1.060619875788688660e-01 2.678288817405700684e-01 -1.232566982507705688e-01 4.347009360790252686e-01 -1.752576828002929688e-01
2.466780506074428558e-02 3.337038457393646240e-01 -2.768169529736042023e-02 1.439468860626220703e-01 7.446692138910293579e-02 6.316085159778594971e-02 2.581762382760643959e-04 1.007608026266098022e-01 -6.011713668704032898e-02 1.216327771544456482e-01 6.648562103509902954e-02 -1.035282015800476074e-01 6.931357085704803467e-02 4.654050171375274658e-01 -2.715007066726684570e-01 -1.041200384497642517e-02 -3.322893679141998291e-01 -1.679452359676361084e-01 -1.655203551054000854e-01 -1.849648505449295044e-01 2.388288080692291260e-01 -1.737286299467086792e-01 2.363279759883880615e-01 1.702958643436431885e-01 8.450582623481750488e-03 2.539122069720178843e-04 1.178048327565193176e-01 2.198410332202911377e-01 -1.814173460006713867e-01 -8.413606137037277222e-02 1.601042300462722778e-01 -1.337054967880249023e-01
8.205158263444900513e-02 2.722305655479431152e-01 -2.203494161367416382e-01 -8.091706037521362305e-02 -8.030144125223159790e-02 -2.255789637565612793e-01 4.263152927160263062e-02 1.195830777287483215e-01 -2.450919598340988159e-01 1.038013119250535965e-02 2.325308024883270264e-01 -2.033497691154479980e-01 3.143961429595947266e-01 -4.059916362166404724e-02 -4.511581733822822571e-02 2.206007838249206543e-01 -2.481233775615692139e-01 -2.397507131099700928e-01 -3.035474382340908051e-02 9.940822422504425049e-02 1.936988979578018188e-01 -2.155759334564208984e-01 4.624626599252223969e-03 1.863167854025959969e-03 -1.344605982303619385e-01 1.691377311944961548e-01 -6.145333126187324524e-02 -1.121318042278289795e-01 2.623224258422851562e-01 -1.615626513957977295e-01 3.176015615463256836e-01 -1.054621860384941101e-01
1.256844997406005859e-01 1.879296749830245972e-01 -7.032155990600585938e-02 -1.378497574478387833e-02 -7.366219162940979004e-02 -4.604069888591766357e-02 -2.315434366464614868e-01 -1.796698421239852905e-01 1.258263885974884033e-01 1.903612166643142700e-01 3.586359918117523193e-01 2.175984345376491547e-02 5.656347610056400299e-03 -2.123479694128036499e-01 6.929632276296615601e-02 -1.241695135831832886e-01 -3.897182941436767578e-01 -8.104602992534637451e-02 -8.011056482791900635e-02 -1.192238256335258484e-01 2.034960538148880005e-01 4.737345967441797256e-03 -9.894223511219024658e-02 -9.938545525074005127e-03 -2.740625143051147461e-01 -5.430286377668380737e-02 -8.525217324495315552e-02 -4.993881285190582275e-02 1.598888933658599854e-01 -4.505779743194580078e-01 4.453659430146217346e-02 -2.345486432313919067e-01
8.370158821344375610e-02 3.135709166526794434e-01 2.685533165931701660e-01 2.353833764791488647e-01 3.815142437815666199e-02 1.038465276360511780e-01 -5.163450911641120911e-02 -1.221385225653648376e-01 -5.482741445302963257e-02 -1.787174791097640991e-01 2.096156179904937744e-01 1.419929563999176025e-01 1.579453796148300171e-01 -5.389986559748649597e-03 2.393111735582351685e-01 1.861105263233184814e-01 -1.077399402856826782e-01 5.987554788589477539e-03 5.960767343640327454e-02 -2.278240174055099487e-01 2.837811112403869629e-01 -1.531132608652114868e-01 9.845931082963943481e-02 -3.314532339572906494e-02 -2.648972272872924805e-01 1.674800962209701538e-01 -1.118473261594772339e-01 1.148844212293624878e-01 -2.383446842432022095e-01 -1.928415298461914062e-01 1.470929235219955444e-01 3.161623179912567139e-01
1.185285672545433044e-01 1.089438945055007935e-01 2.028972059488296509e-01 8.059025555849075317e-02 -2.814423143863677979e-01 -3.823929652571678162e-02 7.849280536174774170e-02 -1.571634411811828613e-01 -2.485146373510360718e-02 1.272541433572769165e-01 1.523169130086898804e-01 1.099460870027542114e-01 3.590943291783332825e-02 -1.789321154356002808e-01 -7.824536412954330444e-02 9.133800119161605835e-02 -1.698728799819946289e-01 1.595611274242401123e-01 -1.762938918545842171e-03 -5.674421414732933044e-02 2.739875614643096924e-01 -2.568095549941062927e-02 -1.468706130981445312e-01 4.672391805797815323e-03 -2.210117280483245850e-01 1.155355200171470642e-01 2.214920371770858765e-01 2.852047383785247803e-01 1.932045221328735352e-01 -3.869666457176208496e-01 2.274596542119979858e-01 3.588179349899291992e-01
3.256029784679412842e-01 2.908882498741149902e-02 -3.450297191739082336e-02 2.935684099793434143e-02 -1.513864994049072266e-01 3.504083678126335144e-02 -4.990134015679359436e-02 -6.894861161708831787e-02 -1.635325700044631958e-01 3.761107325553894043e-01 1.907198224216699600e-03 -1.201807484030723572e-01 -6.703314371407032013e-03 1.170016452670097351e-01 -1.892813667654991150e-02 -2.129832953214645386e-01 -1.553672105073928833e-01 -2.007050216197967529e-01 2.555080354213714600e-01 -3.047092556953430176e-01 1.657855063676834106e-01 -1.600374281406402588e-01 -6.467450293712317944e-04 -2.579192863777279854e-03 -3.782819584012031555e-02 -1.607445329427719116e-01 -2.337639629840850830e-01 9.769620001316070557e-02 2.541711628437042236e-01 -3.889417946338653564e-01 1.492257863283157349e-01 -1.110232472419738770e-01
7.108194287866353989e-03 4.231195449829101562e-01 1.752260327339172363e-01 -1.241445019841194153e-01 -1.465202718973159790e-01 1.594664901494979858e-01 -1.220936700701713562e-01 -6.166354939341545105e-02 -8.913104236125946045e-02 -1.011135173030197620e-03 6.963974982500076294e-02 -4.384681116789579391e-03 -7.401320338249206543e-02 -5.383589770644903183e-03 -2.392560988664627075e-02 1.475605368614196777e-01 -3.500597476959228516e-01 -1.197941005229949951e-01 9.227412194013595581e-02 -3.262727260589599609e-01 7.476036995649337769e-02 -2.278919816017150879e-01 -2.287874557077884674e-02 1.452568173408508301e-01 -1.926123797893524170e-01 1.702389121055603027e-01 -2.593173831701278687e-02 -4.616189748048782349e-02 -1.734588742256164551e-01 -2.777995467185974121e-01 -1.023988053202629089e-01 3.884461224079132080e-01
2.181586995720863342e-02 2.081187516450881958e-01 1.908473223447799683e-01 3.116980493068695068e-01 -9.693916887044906616e-02 -6.729326397180557251e-02 2.336845733225345612e-02 -1.518860310316085815e-01 -2.816325128078460693e-01 -1.352784130722284317e-02 1.517240405082702637e-01 -1.710876226425170898e-01 1.725806593894958496e-01 2.895730137825012207e-01 -8.473125845193862915e-02 2.265888899564743042e-01 -1.385159492492675781e-01 -1.005307585000991821e-01 -2.617933750152587891e-01 1.228950470685958862e-01 7.083608210086822510e-02 -7.181101292371749878e-02 -1.168735548853874207e-01 1.319101750850677490e-01 -1.834215074777603149e-01 2.399800866842269897e-01 5.024497583508491516e-02 -1.695439368486404419e-01 1.902507804334163666e-02 -4.335999488830566406e-01 5.249299854040145874e-02 -1.155221238732337952e-01
3.675857484340667725e-01 2.707298994064331055e-01 8.817246556282043457e-02 2.311617583036422729e-01 -1.112718880176544189e-01 -1.148470677435398102e-02 1.380969285964965820e-01 1.281789988279342651e-01 -2.909687161445617676e-01 3.208470717072486877e-02 3.113260865211486816e-01 1.970553100109100342e-01 1.248675361275672913e-01 1.556626241654157639e-02 5.431651324033737183e-02 8.723988197743892670e-03 -1.070085354149341583e-02 -1.831864714622497559e-01 9.943380206823348999e-02 -7.916281372308731079e-02 6.551378872245550156e-03 -1.206923425197601318e-01 1.471680551767349243e-01 3.830562531948089600e-01 -3.939964622259140015e-02 -8.259907364845275879e-02 -1.038443222641944885e-01 1.629091501235961914e-01 2.279327064752578735e-01 -2.081988155841827393e-01 2.564162909984588623e-01 -4.981339350342750549e-02
5.335142463445663452e-02 3.811783194541931152e-01 2.504369616508483887e-01 3.311511278152465820e-01 -4.331638664007186890e-02 -1.532526165246963501e-01 3.087700717151165009e-02 -1.221384704113006592e-01 -8.582794666290283203e-02 7.358662039041519165e-02 1.227088496088981628e-01 3.555947542190551758e-02 -9.301142394542694092e-02 1.297071427106857300e-01 4.368624091148376465e-02 -7.137753814458847046e-02 1.608800739049911499e-01 3.234593570232391357e-02 -2.335000783205032349e-03 -1.189545691013336182e-01 1.374922543764114380e-01 -4.425277560949325562e-02 4.187192022800445557e-01 3.746965155005455017e-02 -1.429104208946228027e-01 3.605134785175323486e-01 -2.420986443758010864e-01 -6.148173473775386810e-03 1.102736964821815491e-01 -3.080604672431945801e-01 -1.963357068598270416e-02 -1.466125398874282837e-01
2.371399700641632080e-01 2.499702274799346924e-01 1.901655048131942749e-01 -1.282971352338790894e-01 -1.768870651721954346e-01 -1.102288216352462769e-01 2.277615852653980255e-02 1.681420356035232544e-01 -2.240004390478134155e-02 1.616558432579040527e-01 3.738430514931678772e-02 1.136181131005287170e-01 2.857577800750732422e-01 7.619030028581619263e-02 1.297378987073898315e-01 -1.434653848409652710e-01 1.031899303197860718e-01 -9.310701489448547363e-02 -2.975576519966125488e-01 -1.556958109140396118e-01 1.701971888542175293e-02 -2.676007449626922607e-01 2.838808894157409668e-01 -2.443464100360870361e-01 -2.290535718202590942e-01 2.082817852497100830e-01 -2.188550978899002075e-01 -9.885697811841964722e-02 -6.573968380689620972e-02 -2.898995578289031982e-01 -4.412830248475074768e-02 -4.988721385598182678e-02
1.492081880569458008e-01 8.124333620071411133e-02 4.489183798432350159e-02 1.418918073177337646e-01 1.580125689506530762e-01 7.260202983161434531e-05 -3.151416182518005371e-01 2.162710428237915039e-01 -3.222817927598953247e-02 1.668338626623153687e-01 2.568700611591339111e-01 2.040629982948303223e-01 1.844852864742279053e-01 -1.697618216276168823e-01 -4.023526981472969055e-02 2.747683040797710419e-02 -2.288776338100433350e-01 1.707748696208000183e-02 -7.217790186405181885e-02 -2.277611047029495239e-01 3.078065812587738037e-01 -3.160341680049896240e-01 -1.179004609584808350e-01 7.761657983064651489e-02 1.412932761013507843e-02 -1.550399959087371826e-01 -1.592656672000885010e-01 -1.965586096048355103e-02 -1.870728656649589539e-02 -3.538052737712860107e-01 -2.139245569705963135e-01 -1.749832779169082642e-01
-2.008813619613647461e-02 2.489473670721054077e-01 1.938050799071788788e-02 1.262960135936737061e-01 -9.971831738948822021e-02 -2.673991918563842773e-01 -1.800247728824615479e-01 2.054137364029884338e-02 1.560727413743734360e-02 2.568513154983520508e-01 1.793697774410247803e-01 2.509443461894989014e-01 8.811907470226287842e-02 1.843180507421493530e-01 6.568767875432968140e-02 1.465890929102897644e-02 -2.418296933174133301e-01 2.343618124723434448e-01 -1.626434475183486938e-01 -2.488833619281649590e-03 8.870807290077209473e-02 5.900557339191436768e-02 -1.485926657915115356e-01 2.759869694709777832e-01 -2.656911909580230713e-01 2.450535297393798828e-01 -2.285446673631668091e-01 2.305712103843688965e-01 -7.649570703506469727e-02 -2.087719589471817017e-01 2.387643903493881226e-01 8.624314516782760620e-02
1.500858366489410400e-01 2.483120411634445190e-01 -2.605671621859073639e-02 2.606046795845031738e-01 -4.868482053279876709e-02 -1.258804202079772949e-01 3.941581398248672485e-02 8.805808424949645996e-02 -3.066136538982391357e-01 -6.851279735565185547e-02 1.120418235659599304e-01 -1.223952770233154297e-01 2.605550885200500488e-01 1.308399289846420288e-01 -1.187324374914169312e-01 3.396785259246826172e-01 -1.960583627223968506e-01 -2.408215552568435669e-01 -2.588661611080169678e-01 7.208497077226638794e-02 1.220413446426391602e-01 -2.825567424297332764e-01 -2.262910455465316772e-01 -1.595413535833358765e-01 -4.608261957764625549e-02 1.675630360841751099e-01 -1.797649562358856201e-01 -1.226725056767463684e-01 -3.612805157899856567e-02 -1.861359626054763794e-01 6.574781984090805054e-02 -1.452448368072509766e-01
1.854814887046813965e-01 3.159692287445068359e-01 -3.500306606292724609e-02 1.155903115868568420e-01 -3.155954182147979736e-01 -2.691490389406681061e-02 -2.830449342727661133e-01 7.579925656318664551e-02 3.097556065768003464e-03 -5.344507843255996704e-02 3.406789898872375488e-01 -2.762705646455287933e-02 2.223811596632003784e-01 2.451645433902740479e-01 -7.334170490503311157e-02 3.322356939315795898e-01 -1.238833740353584290e-01 -1.337401866912841797e-01 7.314589619636535645e-02 -4.923979565501213074e-02 3.290623426437377930e-02 -1.108083948493003845e-01 -2.034998871386051178e-02 1.737511157989501953e-01 -1.425723582506179810e-01 -1.108314692974090576e-01 2.710772156715393066e-01 -7.623281329870223999e-02 4.892637580633163452e-02 -3.195845782756805420e-01 9.825191646814346313e-02 -9.444236010313034058e-02
1.169969812035560608e-01 -1.288227289915084839e-01 9.568852186203002930e-02 1.246501281857490540e-01 2.456547468900680542e-01 -3.820492699742317200e-02 1.246008351445198059e-01 1.021123230457305908e-01 5.831145867705345154e-02 1.840230524539947510e-01 3.171685338020324707e-01 -2.463107369840145111e-02 2.931851446628570557e-01 -2.893779240548610687e-02 -1.068381518125534058e-01 2.606216073036193848e-01 -1.793602705001831055e-01 -7.703986763954162598e-02 -1.297610104084014893e-01 -1.162375584244728088e-01 -2.689589746296405792e-02 -1.664425134658813477e-01 -1.296853721141815186e-01 1.541534513235092163e-01 -3.857085406780242920e-01 3.876454234123229980e-01 7.896997034549713135e-02 1.093338280916213989e-01 4.451256990432739258e-02 -5.088691040873527527e-02 3.021035790443420410e-01 -4.619649425148963928e-02
1.555001508677378297e-04 1.366813480854034424e-01 -8.132874965667724609e-02 -1.562745422124862671e-01 1.177104096859693527e-02 -2.357207685708999634e-01 1.087713837623596191e-01 -1.685259044170379639e-01 -1.425523906946182251e-01 2.070602327585220337e-01 3.557569161057472229e-02 4.682687669992446899e-02 1.959688812494277954e-01 1.126539707183837891e-01 1.438619047403335571e-01 3.107532393187284470e-03 -2.348849773406982422e-01 -3.098010122776031494e-01 2.170906066894531250e-01 -3.589017689228057861e-01 6.642682105302810669e-02 1.134256869554519653e-01 -3.909949213266372681e-02 1.615244150161743164e-01 -5.147433280944824219e-02 4.336485266685485840e-02 -3.706358373165130615e-01 -2.273872680962085724e-02 3.620297312736511230e-01 -1.481606960296630859e-01 1.613993048667907715e-01 -1.497482061386108398e-01
2.392425537109375000e-01 3.785748183727264404e-01 1.886826753616333008e-01 2.259372733533382416e-02 -2.940623164176940918e-01 -2.479756325483322144e-01 4.737411625683307648e-03 2.291140407323837280e-01 -2.606503963470458984e-01 2.920386381447315216e-02 1.080845445394515991e-01 -2.531442642211914062e-01 3.845596313476562500e-02 1.751293987035751343e-01 2.380284667015075684e-01 3.351308405399322510e-01 -1.586249172687530518e-01 -5.030696745961904526e-03 2.474176930263638496e-03 -1.018951088190078735e-01 6.889896094799041748e-02 -8.355925232172012329e-02 6.996608525514602661e-02 1.360061913728713989e-01 -1.449049413204193115e-01 -8.634677529335021973e-02 6.194613873958587646e-02 9.929775446653366089e-02 1.467245817184448242e-02 -1.691428124904632568e-01 2.611808478832244873e-01 -8.537229150533676147e-02
2.739886939525604248e-01 3.002470731735229492e-01 2.308627814054489136e-01 1.628749966621398926e-01 -2.114657461643218994e-01 5.631454288959503174e-02 -2.749912440776824951e-01 2.725705206394195557e-01 -1.800124496221542358e-01 2.710836529731750488e-01 8.765191584825515747e-02 -7.577961683273315430e-02 -8.392950892448425293e-02 3.693650662899017334e-02 6.594571471214294434e-02 -8.956396579742431641e-02 -6.112159788608551025e-02 -2.354621142148971558e-01 1.299804002046585083e-01 -1.468009054660797119e-01 -3.182185441255569458e-02 1.307014673948287964e-01 1.612046547234058380e-02 -1.810510456562042236e-01 -4.095390737056732178e-01 1.515009906142950058e-02 1.262598112225532532e-02 2.641924321651458740e-01 3.354979678988456726e-02 2.060197666287422180e-02 1.634577959775924683e-01 -4.605270177125930786e-02
4.158674180507659912e-02 5.902339145541191101e-02 2.280105352401733398e-01 3.221279680728912354e-01 -1.695916652679443359e-01 -8.088581264019012451e-03 -2.782152295112609863e-01 5.217245779931545258e-03 1.138049289584159851e-01 1.039185076951980591e-01 1.059778258204460144e-01 2.010034322738647461e-01 2.088914811611175537e-01 -1.451206393539905548e-03 -1.809432916343212128e-02 1.752999275922775269e-01 -5.730802193284034729e-03 -5.136590451002120972e-02 4.190627038478851318e-01 -2.122032493352890015e-01 5.378364771604537964e-02 -2.811074070632457733e-02 -4.123815521597862244e-02 9.919965267181396484e-02 -2.211895436048507690e-01 3.288434743881225586e-01 -4.105307534337043762e-02 3.202012777328491211e-01 -1.162122189998626709e-01 -1.951859146356582642e-01 1.494949758052825928e-01 9.447996318340301514e-02
2.111748307943344116e-01 1.315226405858993530e-01 3.761740773916244507e-02 -7.418306916952133179e-02 -4.434369876980781555e-02 -5.766280367970466614e-02 -9.306827932596206665e-02 -6.083194911479949951e-02 -3.685385882854461670e-01 3.816767409443855286e-02 1.734818369150161743e-01 -1.867859959602355957e-01 1.807435303926467896e-01 1.467169970273971558e-01 -1.496371328830718994e-01 8.669320493936538696e-02 -3.172563612461090088e-01 -1.774103641510009766e-01 1.156593635678291321e-01 1.159565150737762451e-01 2.912242710590362549e-01 -2.967344522476196289e-01 2.371209859848022461e-02 -1.789310425519943237e-01 -1.971514672040939331e-01 -8.982695639133453369e-02 -2.486517429351806641e-01 -4.225129261612892151e-02 2.111294269561767578e-01 -3.227974176406860352e-01 3.038463555276393890e-02 -5.033551156520843506e-02
1.116341575980186462e-01 1.721760183572769165e-01 -5.962512642145156860e-02 3.351341187953948975e-01 -2.866826355457305908e-01 6.249594315886497498e-02 4.727137088775634766e-02 -2.261557579040527344e-01 -2.962929606437683105e-01 -8.566162735223770142e-02 1.424903571605682373e-01 1.198775470256805420e-01 2.714273035526275635e-01 7.818257808685302734e-02 -1.088893264532089233e-01 -8.562419563531875610e-02 1.394793987274169922e-01 -3.605222702026367188e-01 1.102463677525520325e-01 -1.844000518321990967e-01 2.450887300074100494e-02 -4.962552338838577271e-02 1.498120604082942009e-03 1.580870151519775391e-02 -8.900654315948486328e-02 -3.113400936126708984e-02 -1.660423874855041504e-01 1.995354592800140381e-01 5.066490545868873596e-02 -4.148376286029815674e-01 1.528660058975219727e-01 2.385414019227027893e-02
2.526402473449707031e-01 1.747949570417404175e-01 2.753975093364715576e-01 2.890792675316333771e-02 -2.582444250583648682e-02 -7.729249540716409683e-03 -2.590564079582691193e-02 7.287561893463134766e-02 8.290103636682033539e-03 1.154937874525785446e-02 5.531390383839607239e-02 -1.031328216195106506e-01 -9.178784675896167755e-03 2.453871220350265503e-01 -7.960143685340881348e-02 4.445388913154602051e-02 -5.065310373902320862e-02 6.347242742776870728e-02 2.062528580427169800e-01 -7.014948874711990356e-02 6.616402417421340942e-02 2.411597780883312225e-02 4.185873568058013916e-01 -8.733300864696502686e-02 -1.917767524719238281e-01 4.011217057704925537e-01 -1.258950531482696533e-01 -1.043751165270805359e-01 -1.403554622083902359e-02 -4.879612922668457031e-01 1.833527237176895142e-01 3.901593387126922607e-02
1.474184840917587280e-01 1.921541392803192139e-01 8.897168934345245361e-02 1.137319430708885193e-01 2.521384656429290771e-01 1.406771689653396606e-01 1.037917938083410263e-02 -1.027243360877037048e-01 -9.192143380641937256e-02 -1.314097736030817032e-02 -8.238989114761352539e-02 -1.620179712772369385e-01 1.030696332454681396e-01 1.937296390533447266e-01 4.203039035201072693e-02 5.904376506805419922e-02 -2.784628570079803467e-01 -9.953839331865310669e-02 1.076465696096420288e-01 -3.590412437915802002e-01 9.424730390310287476e-02 7.713332772254943848e-02 -2.606627047061920166e-01 4.224021732807159424e-02 -2.375141829252243042e-01 1.723763048648834229e-01 1.981855332851409912e-01 1.917639821767807007e-01 5.198151618242263794e-02 -4.223153591156005859e-01 2.620871365070343018e-01 8.350899815559387207e-02
2.926261723041534424e-01 1.245444566011428833e-01 1.583192497491836548e-01 1.265865415334701538e-01 -5.402753129601478577e-02 8.719507604837417603e-03 -8.637724071741104126e-02 -2.899273112416267395e-02 -6.160660460591316223e-02 -3.443193808197975159e-02 1.633789092302322388e-01 8.206754177808761597e-02 1.257022172212600708e-01 -1.412715390324592590e-02 -5.089867487549781799e-02 1.394759863615036011e-01 -1.865399479866027832e-01 2.141263484954833984e-01 2.138783633708953857e-01 -2.548873126506805420e-01 1.292796880006790161e-01 5.646634101867675781e-02 -1.288616210222244263e-01 4.697166383266448975e-02 -1.562045812606811523e-01 2.685065567493438721e-01 1.158268824219703674e-01 1.911720335483551025e-01 -1.217377707362174988e-01 -4.962891340255737305e-01 -1.274367272853851318e-01 3.407723307609558105e-01
1.995933055877685547e-01 1.013710871338844299e-01 -2.030690386891365051e-02 2.276427298784255981e-01 -4.411096870899200439e-02 -6.151869520545005798e-02 -2.282477542757987976e-02 3.949568048119544983e-02 7.080963347107172012e-03 -4.274459555745124817e-02 1.740513741970062256e-01 -2.595367133617401123e-01 2.559238076210021973e-01 -7.647366821765899658e-02 9.153107553720474243e-02 2.020277827978134155e-01 -1.227934285998344421e-01 9.570378810167312622e-02 1.097204014658927917e-01 -3.784877359867095947e-01 2.971884012222290039e-01 -3.431962430477142334e-02 2.263379991054534912e-01 1.813931465148925781e-01 -6.462702900171279907e-02 2.097215354442596436e-01 -8.784651011228561401e-02 -4.271403700113296509e-02 -1.032592579722404480e-01 -3.996077775955200195e-01 2.503853440284729004e-01 1.608405113220214844e-01
2.113922387361526489e-01 3.510044515132904053e-01 8.847019076347351074e-02 -8.454020321369171143e-02 -4.531854763627052307e-02 -6.716027110815048218e-02 -5.988371372222900391e-02 -4.805310815572738647e-02 -1.142555773258209229e-01 2.701135873794555664e-01 1.423414945602416992e-01 9.388427250087261200e-03 1.365775894373655319e-02 -1.569945216178894043e-01 2.716397345066070557e-01 -4.461302608251571655e-02 -4.404503852128982544e-02 -1.465053856372833252e-01 -3.628721460700035095e-03 6.502070277929306030e-02 -3.943642601370811462e-02 2.437501251697540283e-01 1.859609335660934448e-01 -2.154891639947891235e-01 2.973027341067790985e-02 2.977791726589202881e-01 8.077102154493331909e-02 1.019865199923515320e-01 2.891959249973297119e-01 -4.225785136222839355e-01 8.259608596563339233e-02 -2.292529195547103882e-01
-6.431438028812408447e-02 -1.369557529687881470e-01 3.179405331611633301e-01 6.866507232189178467e-02 1.047267913818359375e-01 -1.851845160126686096e-02 1.095602437853813171e-01 2.248235940933227539e-01 -5.924185365438461304e-02 3.506178557872772217e-01 3.663695752620697021e-01 5.725068226456642151e-02 2.051252275705337524e-01 -9.074023365974426270e-02 1.499159783124923706e-01 1.231448352336883545e-02 -8.578141778707504272e-02 -1.788452565670013428e-01 3.048695325851440430e-01 -2.341852188110351562e-01 -7.427886128425598145e-02 -1.340650916099548340e-01 -5.478455498814582825e-02 9.779336303472518921e-02 1.483426522463560104e-02 1.642995476722717285e-01 -2.846026420593261719e-01 -4.664869606494903564e-02 1.615932136774063110e-01 -2.188969701528549194e-01 1.763383746147155762e-01 1.478576958179473877e-01
-1.721924543380737305e-01 3.414992690086364746e-01 7.653413712978363037e-02 -1.498829275369644165e-01 -6.342262774705886841e-02 1.540339901112020016e-03 -3.048471510410308838e-01 -2.172804204747080803e-03 1.297833956778049469e-02 1.962112933397293091e-01 6.147114560008049011e-02 3.464015424251556396e-01 4.406387805938720703e-01 3.350766375660896301e-03 -2.814911007881164551e-01 -5.824472755193710327e-03 -7.058905810117721558e-02 6.841294467449188232e-02 6.021720916032791138e-02 1.919409818947315216e-02 -4.176670312881469727e-02 -2.494907975196838379e-01 -8.979658037424087524e-02 -6.157324090600013733e-02 5.667475238442420959e-02 1.921170353889465332e-01 -2.527085840702056885e-01 1.563607007265090942e-01 1.661687158048152924e-02 -2.459371685981750488e-01 9.402824193239212036e-02 7.087530940771102905e-02
6.650257855653762817e-02 1.011759266257286072e-01 9.696225821971893311e-02 -2.762299776077270508e-01 -3.959906995296478271e-01 1.045959442853927612e-02 -1.890486180782318115e-01 -1.740428209304809570e-01 9.268248081207275391e-02 7.185317575931549072e-02 2.141448259353637695e-01 -2.312201261520385742e-01 4.571757093071937561e-02 -1.259949952363967896e-01 -1.226641982793807983e-01 2.713059782981872559e-01 -2.392686754465103149e-01 2.148009836673736572e-01 6.083902344107627869e-02 -2.179875522851943970e-01 1.960754692554473877e-01 -7.042201608419418335e-02 -2.195437103509902954e-01 4.570466652512550354e-02 -1.811565160751342773e-01 2.329155057668685913e-01 -5.009990558028221130e-02 9.947710670530796051e-03 1.255012303590774536e-01 -2.288068830966949463e-01 1.504251807928085327e-01 1.681862920522689819e-01
1.701526492834091187e-01 3.621897399425506592e-01 1.394304484128952026e-01 1.458059996366500854e-01 6.857544183731079102e-02 -2.980352565646171570e-02 -2.428353577852249146e-01 4.617102444171905518e-02 2.235565185546875000e-01 -2.279973626136779785e-01 1.758373081684112549e-01 -1.506079733371734619e-01 1.161995679140090942e-01 9.545053541660308838e-02 1.646925359964370728e-01 1.875862032175064087e-01 1.800790429115295410e-02 6.379110366106033325e-02 -2.639512531459331512e-02 -3.406689465045928955e-01 6.477764248847961426e-02 -1.362912952899932861e-01 -5.074580758810043335e-02 -1.635579168796539307e-01 1.201850473880767822e-01 2.383842319250106812e-01 -5.949075892567634583e-02 -1.609090566635131836e-01 -3.073348850011825562e-02 -4.533306360244750977e-01 -5.555652081966400146e-02 9.220645576715469360e-02
7.882125675678253174e-02 2.403362989425659180e-01 1.835823208093643188e-01 2.021092176437377930e-01 1.158898696303367615e-02 2.221641242504119873e-01 -7.986071705818176270e-02 -1.341779083013534546e-01 2.305566668510437012e-01 1.914377957582473755e-01 3.703525364398956299e-01 1.161236595362424850e-02 1.028764471411705017e-01 1.671325117349624634e-01 -3.024016916751861572e-01 1.217302903532981873e-01 -5.759018287062644958e-02 6.276407837867736816e-02 2.146612405776977539e-01 -2.202213257551193237e-01 1.039888039231300354e-01 8.471921831369400024e-02 1.582039296627044678e-01 1.362773925065994263e-01 -1.453548520803451538e-01 2.265070229768753052e-01 -1.359496712684631348e-01 5.283859744668006897e-02 -2.442301064729690552e-01 -2.869778275489807129e-01 3.187810257077217102e-02 1.247700303792953491e-01
2.459882348775863647e-01 2.984261512756347656e-01 5.638125166296958923e-02 7.956151664257049561e-02 2.860747277736663818e-01 -4.638998582959175110e-02 -1.627008169889450073e-01 1.347961463034152985e-02 6.471798568964004517e-02 -2.249615266919136047e-03 3.412936031818389893e-01 -2.276989072561264038e-02 -1.770094037055969238e-01 -1.397427078336477280e-02 -1.308023333549499512e-01 1.125037074089050293e-01 -1.356722973287105560e-02 -6.882611662149429321e-02 -1.517215371131896973e-01 -2.555361688137054443e-01 8.890502899885177612e-02 6.898457556962966919e-02 4.650784283876419067e-02 -2.092241197824478149e-01 -1.980158835649490356e-01 1.974582821130752563e-01 -7.263839989900588989e-02 1.581150740385055542e-01 -2.324871569871902466e-01 -4.558529555797576904e-01 1.099772304296493530e-01 1.163083463907241821e-01
3.656708002090454102e-01 1.444592475891113281e-01 -1.237647607922554016e-01 2.228716313838958740e-01 -1.469107810407876968e-02 6.554444134235382080e-02 -2.067238241434097290e-01 -9.460698068141937256e-02 1.002527866512537003e-02 1.232636645436286926e-01 3.295850157737731934e-01 -3.157456219196319580e-02 2.716134488582611084e-02 8.410257101058959961e-02 1.071390807628631592e-01 -1.064087375998497009e-01 -3.258076906204223633e-01 1.682754904031753540e-01 -2.236994355916976929e-02 3.522763028740882874e-02 -3.278452530503273010e-02 -3.683303594589233398e-01 -3.385289385914802551e-02 1.842371523380279541e-01 -2.193006128072738647e-01 8.896945416927337646e-02 -1.615430265665054321e-01 -1.453577429056167603e-01 1.533653587102890015e-01 -2.917819321155548096e-01 -6.450009346008300781e-02 -2.112061828374862671e-01
-2.361868321895599365e-02 1.601567268371582031e-01 2.080942541360855103e-01 -1.122159603983163834e-02 4.266485199332237244e-02 -1.568194031715393066e-01 8.482714183628559113e-03 -1.567815095186233521e-01 -1.479961723089218140e-01 1.357612758874893188e-01 2.796246409416198730e-01 -7.349070161581039429e-02 -2.512226700782775879e-01 7.330958545207977295e-02 -1.164535656571388245e-01 2.384488582611083984e-01 4.839076846837997437e-02 -1.214053109288215637e-01 -2.328499406576156616e-01 1.458240598440170288e-01 3.106268346309661865e-01 1.760159432888031006e-01 -2.047830522060394287e-01 1.854620128870010376e-01 -1.649921387434005737e-01 1.238512471318244934e-01 -3.141538798809051514e-01 1.632435023784637451e-01 -6.464609503746032715e-02 -3.522795438766479492e-01 4.231074824929237366e-02 -1.487490683794021606e-01
8.480631560087203979e-02 2.446567267179489136e-01 -3.898941725492477417e-02 1.286825388669967651e-01 1.345231980085372925e-01 -2.062039822340011597e-01 -1.428967565298080444e-01 6.422893702983856201e-02 -1.559475511312484741e-01 2.462858408689498901e-01 -6.336835026741027832e-02 6.641072779893875122e-02 3.087835013866424561e-01 5.768480151891708374e-02 8.283667266368865967e-02 3.099317252635955811e-01 -1.505928337574005127e-01 1.279247850179672241e-01 -8.850971609354019165e-02 -8.123777806758880615e-02 -1.494497656822204590e-01 -3.203594982624053955e-01 1.204586103558540344e-01 1.607593894004821777e-01 -2.553770840167999268e-01 1.829161792993545532e-01 3.182429820299148560e-02 -2.564471065998077393e-01 3.156899511814117432e-01 -1.140511557459831238e-01 1.010189503431320190e-01 1.661071479320526123e-01
1.033397242426872253e-01 2.398616820573806763e-01 6.534355878829956055e-02 -1.556968083605170250e-03 1.445748805999755859e-01 2.261856943368911743e-02 4.398354887962341309e-02 -5.115755647420883179e-02 -3.510193526744842529e-01 1.679096519947052002e-01 -9.792564809322357178e-02 1.064696349203586578e-02 1.745833158493041992e-01 3.116688132286071777e-01 3.713393211364746094e-01 2.689535915851593018e-01 -3.935103118419647217e-02 -2.018564939498901367e-01 7.014103978872299194e-02 -2.237802371382713318e-02 1.679848879575729370e-01 1.092985123395919800e-01 4.441529512405395508e-02 -2.412850111722946167e-01 4.739550873637199402e-03 7.970134913921356201e-02 -2.904306352138519287e-02 -1.039597243070602417e-01 9.337383508682250977e-02 -4.223935604095458984e-01 1.694401949644088745e-01 -1.437041759490966797e-01
3.252490758895874023e-01 3.881955742835998535e-01 2.717930376529693604e-01 1.663891524076461792e-01 -4.023399576544761658e-02 7.019106298685073853e-02 -9.341419488191604614e-02 4.621954858303070068e-01 -5.803115200251340866e-03 -5.710865557193756104e-02 -2.662105718627572060e-03 2.015821337699890137e-01 1.612915843725204468e-01 2.688294649124145508e-01 -1.657341122627258301e-01 5.923512950539588928e-02 -5.312627181410789490e-02 -1.270497292280197144e-01 9.167554974555969238e-02 -1.129282638430595398e-01 5.255700647830963135e-02 -2.937334477901458740e-01 -1.231685131788253784e-01 2.745735086500644684e-02 -1.175135895609855652e-01 4.306783527135848999e-02 -5.974124372005462646e-02 1.109693348407745361e-01 2.023001015186309814e-01 -9.808517992496490479e-02 -8.681306988000869751e-02 -7.175318896770477295e-02
3.089707791805267334e-01 6.724185496568679810e-02 9.183996170759201050e-02 -1.129530444741249084e-01 -3.913816213607788086e-01 -7.459053397178649902e-02 9.527763724327087402e-02 -1.022526547312736511e-01 6.334218382835388184e-02 -7.787001878023147583e-02 4.265194386243820190e-02 -9.127326309680938721e-02 1.362549513578414917e-01 3.845096379518508911e-02 -3.225538134574890137e-02 -5.403647199273109436e-02 -1.944940835237503052e-01 1.220443621277809143e-01 1.341473907232284546e-01 -2.848008275032043457e-01 2.623960673809051514e-01 -4.910079762339591980e-02 -1.320560723543167114e-01 1.165248174220323563e-02 -1.273363828659057617e-01 3.542456030845642090e-01 1.020298451185226440e-01 1.872188411653041840e-02 3.250874876976013184e-01 -2.986008822917938232e-01 1.805901080369949341e-01 1.890147477388381958e-01
7.829225808382034302e-02 -3.926204890012741089e-02 9.645509719848632812e-02 -2.204561531543731689e-01 3.358082473278045654e-02 -8.589448034763336182e-02 -8.502423018217086792e-02 2.164873629808425903e-01 -1.112566739320755005e-01 2.569863200187683105e-01 1.716264523565769196e-02 1.232402771711349487e-01 6.564559787511825562e-02 2.097871005535125732e-01 2.010578811168670654e-01 4.087867140769958496e-01 1.628856174647808075e-02 5.715268105268478394e-02 -3.000466898083686829e-02 -1.463710069656372070e-01 -9.604152292013168335e-02 -3.505534231662750244e-01 -1.467288732528686523e-01 3.807257115840911865e-01 -2.081274539232254028e-01 8.468618988990783691e-02 -6.991587579250335693e-02 1.173892989754676819e-01 2.233965992927551270e-01 -2.558479011058807373e-01 9.224157780408859253e-02 -6.774756312370300293e-02
1.464410722255706787e-01 3.217934370040893555e-01 2.057465314865112305e-01 1.183029115200042725e-01 -3.569169342517852783e-01 3.989973664283752441e-02 -2.564592957496643066e-01 5.874292925000190735e-03 -1.573126465082168579e-01 8.645340800285339355e-02 2.909324169158935547e-01 -1.031913533806800842e-01 2.258943468332290649e-01 1.781659275293350220e-01 -2.959928102791309357e-02 -2.403172850608825684e-02 1.971425861120223999e-02 -1.171430200338363647e-01 -2.485308423638343811e-02 -4.597457647323608398e-01 -6.446190923452377319e-02 9.337387233972549438e-02 -5.620299652218818665e-02 9.323555231094360352e-02 -2.358320541679859161e-02 2.721796035766601562e-01 -2.150434441864490509e-02 -1.273943334817886353e-01 2.254516780376434326e-01 -9.707360714673995972e-02 -7.267485558986663818e-02 6.685191392898559570e-02
3.628255799412727356e-02 3.042595088481903076e-01 -1.210764795541763306e-02 4.075032845139503479e-02 -4.059828817844390869e-02 -5.994180217385292053e-02 -1.300354674458503723e-02 -6.988246738910675049e-02 -1.886373758316040039e-01 9.861351549625396729e-02 3.501941561698913574e-01 1.198014318943023682e-01 2.505306303501129150e-01 2.437575906515121460e-01 2.649585604667663574e-01 3.800636827945709229e-01 -9.104577451944351196e-02 -3.104065358638763428e-01 1.227925568819046021e-01 -1.272404938936233521e-01 4.747222363948822021e-02 -1.107724681496620178e-01 2.898963093757629395e-01 7.597003877162933350e-02 -6.296186149120330811e-02 -1.762571930885314941e-02 1.995048969984054565e-01 1.633875945117324591e-04 1.965952962636947632e-01 -1.618298441171646118e-01 -5.434919148683547974e-02 -1.508712619543075562e-01
1.095259934663772583e-01 2.077888846397399902e-01 2.734552621841430664e-01 -2.913910448551177979e-01 2.547659873962402344e-01 3.008642196655273438e-01 -1.891877315938472748e-02 -3.668699413537979126e-02 1.656005531549453735e-01 2.286750525236129761e-01 1.507354974746704102e-01 6.097324565052986145e-02 3.057404756546020508e-01 1.772338002920150757e-01 6.353931128978729248e-02 2.129501253366470337e-01 1.228715386241674423e-02 1.269028484821319580e-01 1.313845217227935791e-01 -2.722584605216979980e-01 1.611559092998504639e-01 -1.596735417842864990e-01 -1.781542599201202393e-02 8.953749388456344604e-02 -9.814962977543473244e-04 1.025390848517417908e-01 -2.201833128929138184e-01 -6.506551057100296021e-02 2.945554554462432861e-01 -1.457755267620086670e-01 6.334531307220458984e-02 -6.989333033561706543e-02
6.510329246520996094e-02 -9.967589721782132983e-05 1.670524477958679199e-01 1.741374284029006958e-01 2.148039638996124268e-02 -3.282884657382965088e-01 -1.800093799829483032e-01 -5.095243826508522034e-02 5.856548994779586792e-02 3.533367514610290527e-01 5.244634300470352173e-02 -1.503617763519287109e-01 1.912260800600051880e-01 1.899562031030654907e-01 1.140827015042304993e-01 4.998452216386795044e-02 -5.375907570123672485e-02 -1.296031773090362549e-01 -9.838587790727615356e-02 -3.927245140075683594e-01 -8.769705891609191895e-03 -1.010174825787544250e-01 2.513478994369506836e-01 -5.631654709577560425e-02 -6.688849627971649170e-02 3.378661870956420898e-01 -2.634060382843017578e-01 2.069836109876632690e-01 2.313891202211380005e-01 -6.667080521583557129e-02 4.229846596717834473e-02 4.050940275192260742e-02
1.074996516108512878e-01 3.307128548622131348e-01 1.813036650419235229e-01 2.117478698492050171e-01 6.654040515422821045e-02 2.239784896373748779e-01 8.185711503028869629e-02 -2.556722164154052734e-01 1.092600002884864807e-01 1.920743882656097412e-01 2.781798839569091797e-01 -2.277315109968185425e-01 6.689069420099258423e-02 2.745787203311920166e-01 -6.883000489324331284e-03 1.893954724073410034e-01 -4.146213177591562271e-03 -6.101256981492042542e-02 2.713848948478698730e-01 5.272697284817695618e-02 2.921791672706604004e-01 1.696802675724029541e-01 2.882708609104156494e-02 -8.010433614253997803e-02 -1.269342303276062012e-01 3.015754222869873047e-01 -1.248261779546737671e-01 9.991997480392456055e-02 -5.503302812576293945e-02 -1.376629173755645752e-01 1.565176993608474731e-01 -1.263273321092128754e-02
4.956267774105072021e-02 2.722029983997344971e-01 -1.580965667963027954e-01 -1.261877920478582382e-02 -1.713669858872890472e-02 -2.260361760854721069e-01 -1.821214854717254639e-01 4.492486268281936646e-02 -1.952896565198898315e-01 4.021864533424377441e-01 1.021529510617256165e-01 7.688549160957336426e-02 2.013648450374603271e-01 1.837908523157238960e-03 -2.099312394857406616e-01 6.354571133852005005e-02 -1.297679841518402100e-01 2.241150289773941040e-01 1.253674924373626709e-01 1.873202025890350342e-01 -5.245493724942207336e-02 1.899751871824264526e-01 -1.790531873703002930e-01 -2.436837404966354370e-01 -1.308996826410293579e-01 2.761395871639251709e-01 -1.134801954030990601e-01 1.401151865720748901e-01 -1.772165298461914062e-03 -3.512123823165893555e-01 2.173861674964427948e-02 9.456866234540939331e-02
1.678042709827423096e-01 1.336508393287658691e-01 -7.782719912938773632e-04 1.831783950328826904e-01 -2.282023578882217407e-01 -9.284557402133941650e-02 -1.567307561635971069e-01 -6.272757798433303833e-02 -3.121742904186248779e-01 1.759001761674880981e-01 1.972406357526779175e-01 -1.829202473163604736e-01 2.161177098751068115e-01 3.803222253918647766e-02 -2.388911843299865723e-01 2.773289680480957031e-01 -2.693856358528137207e-01 5.174576863646507263e-02 -3.890626877546310425e-02 1.697020530700683594e-01 1.664967089891433716e-01 -1.229176968336105347e-01 1.992423385381698608e-01 -1.348249912261962891e-01 9.112097322940826416e-02 -2.156197465956211090e-02 -1.778968423604965210e-01 -4.911126941442489624e-02 9.098821878433227539e-02 -3.822083771228790283e-01 6.953768432140350342e-02 -2.001213282346725464e-01
2.785553038120269775e-01 4.748835265636444092e-01 2.699981443583965302e-02 2.223217338323593140e-01 2.440173923969268799e-02 -1.861438900232315063e-02 1.975693739950656891e-02 1.043130010366439819e-01 -1.700453460216522217e-01 5.897724255919456482e-02 1.629879027605056763e-01 9.500584006309509277e-02 -2.480052113533020020e-01 -1.579428324475884438e-03 9.502733126282691956e-03 2.972296178340911865e-01 -2.007336914539337158e-01 -6.635970622301101685e-02 -1.221842169761657715e-01 -2.919237315654754639e-01 1.283009946346282959e-01 1.071484982967376709e-01 1.803556233644485474e-01 -1.039555072784423828e-01 9.322769939899444580e-03 1.544643789529800415e-01 -9.905780106782913208e-02 2.881541550159454346e-01 -9.797857701778411865e-02 -2.527733445167541504e-01 -8.664027601480484009e-02 -5.175305530428886414e-02
1.173283830285072327e-01 2.225356101989746094e-01 -1.461188495159149170e-02 9.931445866823196411e-02 -1.362079828977584839e-01 -2.499447762966156006e-01 -2.118876129388809204e-01 8.727655746042728424e-03 5.552037060260772705e-02 2.022693157196044922e-01 1.139799579977989197e-01 1.372858434915542603e-01 2.021984159946441650e-01 1.187318861484527588e-01 -1.295373290777206421e-01 1.452850103378295898e-01 4.256015270948410034e-02 1.670985519886016846e-01 -2.021152675151824951e-01 8.021727204322814941e-02 3.491828590631484985e-02 1.843916922807693481e-01 -3.028160631656646729e-01 2.156199067831039429e-01 -2.742635309696197510e-01 1.259267479181289673e-01 -3.078846037387847900e-01 2.992381155490875244e-01 5.938167870044708252e-02 -2.236457616090774536e-01 2.292283475399017334e-01 -1.669209683313965797e-03
-1.911938004195690155e-02 1.928391009569168091e-01 1.402366459369659424e-01 2.274331152439117432e-01 -1.389191150665283203e-01 -1.189693510532379150e-01 -1.142942532896995544e-01 1.430355161428451538e-01 -2.668355107307434082e-01 -1.150517538189888000e-01 1.228428725153207779e-02 2.981429547071456909e-02 1.307862699031829834e-01 1.003006473183631897e-01 -2.948096096515655518e-01 -4.500139877200126648e-02 -4.324544966220855713e-01 -1.539488732814788818e-01 7.112602144479751587e-02 -3.952975850552320480e-03 3.240804970264434814e-01 -2.017139941453933716e-01 -1.452574431896209717e-01 -1.032586097717285156e-01 -9.669667482376098633e-02 1.504441499710083008e-01 -2.218987494707107544e-01 -6.124912947416305542e-02 1.889059394598007202e-01 -2.780828475952148438e-01 9.931491315364837646e-02 1.462060809135437012e-01
1.620549112558364868e-01 -4.364924039691686630e-03 -4.950287565588951111e-02 2.010936439037322998e-01 -2.801330685615539551e-01 -1.485762149095535278e-01 -2.638735473155975342e-01 2.452054917812347412e-01 -1.132413931190967560e-02 8.443339169025421143e-02 1.702530384063720703e-01 1.595438867807388306e-01 2.597211003303527832e-01 2.971492335200309753e-02 -2.005093917250633240e-02 1.782377958297729492e-01 -1.198370233178138733e-01 -4.108972549438476562e-01 -6.256792694330215454e-02 1.071771755814552307e-01 2.604759335517883301e-01 -2.159418761730194092e-01 9.003649652004241943e-02 -5.755808576941490173e-02 -8.756227791309356689e-02 1.644245348870754242e-02 -1.892524510622024536e-01 1.202334091067314148e-01 2.668848037719726562e-01 -2.016515433788299561e-01 3.572557494044303894e-02 2.060208916664123535e-01
-3.081208281219005585e-02 2.022946327924728394e-01 7.004204671829938889e-03 2.240568995475769043e-01 -2.638608515262603760e-01 1.914429664611816406e-01 -1.372382044792175293e-01 -1.948628574609756470e-01 -1.506715863943099976e-01 -5.469150841236114502e-02 2.099828980863094330e-02 -1.345129907131195068e-01 1.703878045082092285e-01 1.445084512233734131e-01 -3.643144369125366211e-01 3.168464303016662598e-01 -2.505210340023040771e-01 -1.436331421136856079e-01 3.489191457629203796e-02 -1.702510714530944824e-01 1.185747608542442322e-01 -8.420754224061965942e-02 6.476984173059463501e-02 -7.234650105237960815e-02 -2.494598031044006348e-01 5.667293444275856018e-02 -1.946475356817245483e-01 -1.396135427057743073e-02 3.193088993430137634e-02 -3.951323926448822021e-01 -2.858399786055088043e-02 -1.089681610465049744e-01
9.304292500019073486e-02 3.872267305850982666e-01 2.877539023756980896e-02 2.435134649276733398e-01 -2.429984658956527710e-01 1.392377167940139771e-01 2.661241777241230011e-02 -1.578643023967742920e-01 -1.701492518186569214e-01 1.174921616911888123e-01 2.525209821760654449e-02 -3.710457682609558105e-02 3.607459366321563721e-01 2.207092475146055222e-03 -2.582552134990692139e-01 1.387781202793121338e-01 -2.662479579448699951e-01 6.637401878833770752e-03 2.082960121333599091e-02 -8.419111371040344238e-02 2.129840701818466187e-01 9.495513886213302612e-02 1.561823785305023193e-01 2.164355516433715820e-01 -4.201639816164970398e-02 1.372508555650711060e-01 -1.512187570333480835e-01 -2.453092634677886963e-01 7.198929041624069214e-02 -3.081993758678436279e-01 8.923261612653732300e-02 -2.216046117246150970e-02
1.557829082012176514e-01 3.794193565845489502e-01 2.083542644977569580e-01 1.156387999653816223e-01 -1.694846600294113159e-01 -2.826508283615112305e-01 2.702509984374046326e-02 1.348176896572113037e-01 -5.551500990986824036e-02 1.134341135621070862e-01 3.496168851852416992e-01 1.230030804872512817e-01 7.349823415279388428e-02 1.249392032623291016e-01 -4.460399597883224487e-02 3.977510333061218262e-02 1.657400429248809814e-01 -3.131303787231445312e-01 -1.288184374570846558e-01 -1.828177720308303833e-01 2.859290838241577148e-01 5.276532843708992004e-02 -4.713407903909683228e-02 -3.081161715090274811e-02 -5.709595978260040283e-02 4.052909314632415771e-01 -1.012983918190002441e-01 -1.406736373901367188e-01 7.450874894857406616e-02 3.286812454462051392e-02 1.664323545992374420e-02 -4.294428601861000061e-02
7.679226994514465332e-02 3.850846886634826660e-01 1.849003583192825317e-01 -4.124579951167106628e-02 2.827344089746475220e-02 1.875102669000625610e-01 -7.293921895325183868e-03 -1.268361508846282959e-01 9.124167263507843018e-04 1.666673421859741211e-01 -1.812884062528610229e-01 -1.003899648785591125e-01 2.922905981540679932e-01 1.396730244159698486e-01 1.095801666378974915e-01 -2.174517512321472168e-01 -1.090334132313728333e-01 1.161896958947181702e-01 -6.411793828010559082e-02 -1.364889889955520630e-01 -9.899339079856872559e-02 -1.249180436134338379e-01 3.258985653519630432e-02 2.520702183246612549e-01 -2.689808607101440430e-01 2.431687414646148682e-01 -3.224908411502838135e-01 7.416123896837234497e-02 3.512511253356933594e-01 -8.622810989618301392e-02 -1.035099625587463379e-01 -4.713944718241691589e-02
2.314684838056564331e-01 1.971178352832794189e-01 3.938889205455780029e-01 8.430079370737075806e-02 -1.206648796796798706e-01 7.240966707468032837e-02 -2.051735371351242065e-01 -4.394784197211265564e-02 1.496613472700119019e-01 -3.113063424825668335e-02 -1.181853488087654114e-01 -1.241227164864540100e-01 2.054588049650192261e-01 3.537222146987915039e-01 6.147864833474159241e-02 -3.600334748625755310e-02 -7.375080138444900513e-02 -2.039777487516403198e-01 -1.574729233980178833e-01 -1.476047635078430176e-01 1.496745198965072632e-01 1.116969212889671326e-01 -1.380177401006221771e-02 2.060237973928451538e-01 -2.173604965209960938e-01 -8.435057848691940308e-02 -4.637159034609794617e-02 3.487736880779266357e-01 1.903134137392044067e-01 -2.422810941934585571e-01 1.135076768696308136e-02 -1.094638556241989136e-01
6.767494976520538330e-02 2.566042840480804443e-01 3.480814397335052490e-01 -7.574453204870223999e-02 1.235213056206703186e-01 -4.914426803588867188e-02 -1.153053529560565948e-02 4.162447154521942139e-02 -2.555028498172760010e-01 4.346691071987152100e-02 1.889753937721252441e-01 1.863125264644622803e-01 1.212657317519187927e-01 2.057616114616394043e-01 -1.122352108359336853e-01 3.843760192394256592e-01 -1.043415162712335587e-02 -1.820088177919387817e-01 2.458343654870986938e-01 -5.702249705791473389e-02 1.957844197750091553e-02 -7.993315905332565308e-02 1.016086041927337646e-01 -1.755161285400390625e-01 -2.023977935314178467e-01 1.357254385948181152e-01 1.044514551758766174e-01 7.787075638771057129e-02 3.910230994224548340e-01 -7.905817031860351562e-02 2.137266397476196289e-01 -4.630878567695617676e-02
3.864390030503273010e-02 3.732346892356872559e-01 4.519344866275787354e-01 -2.228363417088985443e-02 9.802006930112838745e-02 6.387595832347869873e-02 1.399091631174087524e-01 -2.517262846231460571e-02 9.755890816450119019e-02 3.966333270072937012e-01 -1.290176212787628174e-01 -1.265397761017084122e-02 4.575533568859100342e-01 2.593376338481903076e-01 -6.586918979883193970e-02 3.932707756757736206e-02 -1.278445869684219360e-01 1.009082198143005371e-01 3.795895352959632874e-02 1.786967366933822632e-01 2.532183937728404999e-02 -6.832597404718399048e-02 3.449628129601478577e-02 2.252804860472679138e-02 -7.560893893241882324e-02 -3.584543615579605103e-02 -3.885895758867263794e-02 -3.716271836310625076e-03 1.046789903193712234e-02 -1.913591474294662476e-01 -5.297328345477581024e-03 -2.055198401212692261e-01
2.212574928998947144e-01 4.751181602478027344e-01 1.476299315690994263e-01 3.615794703364372253e-02 -3.116166293621063232e-01 -2.518795989453792572e-02 -1.866740435361862183e-01 1.494647413492202759e-01 -1.281941384077072144e-01 -5.160260200500488281e-02 2.764682471752166748e-01 4.433089867234230042e-02 8.912169933319091797e-02 9.424199908971786499e-02 -3.006162643432617188e-01 1.522044837474822998e-01 1.375048309564590454e-01 -4.712378978729248047e-02 2.541896998882293701e-01 3.212226182222366333e-02 7.757350802421569824e-02 -9.978979080915451050e-02 -1.710462383925914764e-02 -4.425155371427536011e-02 -2.495160102844238281e-01 1.269831671379506588e-03 -8.057633042335510254e-02 2.320645600557327271e-01 3.014135360717773438e-01 -2.881068550050258636e-02 1.110390201210975647e-02 3.734033554792404175e-03
-1.629642397165298462e-01 2.439958900213241577e-01 -4.731851222459226847e-04 -1.605907827615737915e-01 -9.049345552921295166e-02 -1.078545674681663513e-01 -2.698440253734588623e-01 -5.825891625136137009e-03 -1.329271942377090454e-01 -1.366927921772003174e-01 3.905194103717803955e-01 1.711320579051971436e-01 2.254238128662109375e-01 1.251849085092544556e-01 4.769864305853843689e-02 1.241565197706222534e-01 -2.263815104961395264e-01 -2.678326368331909180e-01 2.992752194404602051e-01 -2.449867427349090576e-01 4.212022200226783752e-02 -2.103288620710372925e-01 1.035898998379707336e-01 1.505022961646318436e-02 -1.594951748847961426e-01 7.633657753467559814e-02 -2.273333072662353516e-02 -1.866687685251235962e-01 9.031628072261810303e-02 -9.308984875679016113e-02 1.786963939666748047e-01 -2.195553034543991089e-01
6.184830144047737122e-02 2.506341040134429932e-01 -1.316717267036437988e-01 1.250309348106384277e-01 3.461193665862083435e-02 -2.088067680597305298e-01 -4.378883242607116699e-01 7.259280234575271606e-02 -2.220510691404342651e-01 2.545137703418731689e-01 1.348521094769239426e-02 2.556704580783843994e-01 1.318680495023727417e-01 1.580957025289535522e-01 5.277956649661064148e-02 9.330203384160995483e-02 1.024716440588235855e-02 6.757712364196777344e-02 -5.677854269742965698e-02 1.972572505474090576e-01 1.623046249151229858e-01 1.136938184499740601e-01 -2.879633009433746338e-01 -1.777910292148590088e-01 -1.406781822443008423e-01 3.061074316501617432e-01 -1.624622642993927002e-01 5.729155987501144409e-02 -1.114586815237998962e-01 -1.805030256509780884e-01 1.535824537277221680e-01 -1.126833111047744751e-01
-1.475243568420410156e-01 3.397166132926940918e-01 1.856150329113006592e-01 5.959608778357505798e-02 1.132263913750648499e-01 -8.239282295107841492e-03 3.514881432056427002e-02 -1.837349534034729004e-01 1.570598632097244263e-01 2.892190217971801758e-01 3.314515054225921631e-01 1.601466983556747437e-01 -8.842161297798156738e-02 6.526885181665420532e-02 -1.756132394075393677e-02 9.559988230466842651e-02 -1.922127008438110352e-01 2.144448012113571167e-01 -1.854023188352584839e-01 -2.222209796309471130e-02 1.795519590377807617e-01 5.841382313519716263e-03 -8.073784410953521729e-02 2.401568442583084106e-01 -2.745106220245361328e-01 3.034505844116210938e-01 -1.330076307058334351e-01 1.779243052005767822e-01 8.047186583280563354e-02 -2.681631743907928467e-01 -4.533036798238754272e-02 9.920092299580574036e-03
2.554729878902435303e-01 3.114380836486816406e-01 -7.106598466634750366e-02 2.540844678878784180e-01 1.758734583854675293e-01 1.320100873708724976e-01 -1.789422929286956787e-01 4.768355935811996460e-02 -9.896714240312576294e-02 1.775774955749511719e-01 4.957391023635864258e-01 -1.450629979372024536e-01 2.552710473537445068e-01 -8.205372095108032227e-02 -7.006004452705383301e-02 -1.064440384507179260e-01 -1.047509163618087769e-01 -3.792643174529075623e-02 -1.225891485810279846e-01 5.541838705539703369e-02 1.512642651796340942e-01 -1.622625142335891724e-01 -7.068178057670593262e-02 -3.811030834913253784e-02 -5.217404291033744812e-02 3.581531047821044922e-01 2.317729778587818146e-02 -9.937722980976104736e-02 7.366212457418441772e-02 -9.667788445949554443e-02 -6.413992028683423996e-03 -2.163870632648468018e-01
4.269256442785263062e-02 4.000651538372039795e-01 1.206772699952125549e-01 1.421406567096710205e-01 -1.397168189287185669e-01 -1.586543768644332886e-01 -1.898970305919647217e-01 2.053257264196872711e-02 6.887513399124145508e-02 2.921729385852813721e-01 7.023584842681884766e-02 3.768896460533142090e-01 1.932363063097000122e-01 3.293282538652420044e-02 -4.468991607427597046e-02 -6.882750988006591797e-02 -1.386126726865768433e-01 -5.818898975849151611e-02 1.263879239559173584e-01 7.619614899158477783e-02 -1.045065969228744507e-01 -1.017766669392585754e-01 -2.002164125442504883e-01 -1.995236724615097046e-01 -2.828379720449447632e-02 1.362101882696151733e-01 -6.318987160921096802e-02 -5.455174669623374939e-02 2.616893872618675232e-02 -4.491156041622161865e-01 -2.248009890317916870e-01 -1.230198219418525696e-01
4.682909250259399414e-01 4.150040745735168457e-01 1.866696029901504517e-02 2.369373738765716553e-01 2.771442532539367676e-01 2.386765033006668091e-01 -1.073087602853775024e-01 -6.028812006115913391e-02 8.418067544698715210e-02 2.107059955596923828e-01 -2.010369673371315002e-02 -1.127528771758079529e-02 4.513312131166458130e-02 -5.155739188194274902e-02 -9.835183620452880859e-03 8.699746429920196533e-02 -2.987855970859527588e-01 1.663827747106552124e-01 3.130726516246795654e-02 4.273372143507003784e-02 -3.478585183620452881e-02 9.108995087444782257e-03 -4.357875883579254150e-02 3.365164250135421753e-02 5.316654965281486511e-02 1.454743593931198120e-01 4.070881381630897522e-02 5.697033181786537170e-02 2.815895080566406250e-01 -2.422878742218017578e-01 2.133022695779800415e-01 -4.705070331692695618e-02
4.488977789878845215e-01 3.736847937107086182e-01 1.535060554742813110e-01 1.164620835334062576e-02 1.289685368537902832e-01 1.953694820404052734e-01 -6.681547313928604126e-02 2.730008028447628021e-02 -1.133108325302600861e-02 6.775537878274917603e-02 -7.423690706491470337e-02 1.441588252782821655e-01 6.990654766559600830e-02 -4.284323379397392273e-02 3.465822711586952209e-02 1.503154486417770386e-01 -4.823944345116615295e-02 -9.736200422048568726e-02 -2.094841599464416504e-01 1.770815104246139526e-01 2.430622577667236328e-01 2.333227396011352539e-01 1.037243604660034180e-01 1.026917621493339539e-01 -6.922551989555358887e-02 2.522439360618591309e-01 -1.245970055460929871e-01 2.398001700639724731e-01 5.174038186669349670e-02 -3.003918826580047607e-01 5.608659982681274414e-02 2.328768819570541382e-01
2.950650155544281006e-01 2.269515544176101685e-01 -3.880449011921882629e-02 -2.010163664817810059e-02 -1.734773963689804077e-01 1.372401118278503418e-01 -1.580386161804199219e-01 -8.526401221752166748e-02 -2.287469655275344849e-01 3.082947731018066406e-01 2.627421915531158447e-01 -1.789246201515197754e-01 -7.707811146974563599e-02 1.993968039751052856e-01 2.026301026344299316e-01 -1.251346319913864136e-01 3.413550183176994324e-02 -3.888767361640930176e-01 2.344523966312408447e-01 -5.206530913710594177e-02 -2.705575898289680481e-02 -3.831889480352401733e-02 -1.405807137489318848e-01 1.149197667837142944e-01 -7.386075705289840698e-02 9.563593566417694092e-02 -1.878646910190582275e-01 2.348205447196960449e-01 1.601250916719436646e-01 -2.198572009801864624e-01 5.658901855349540710e-02 7.377934642136096954e-03
1.411738395690917969e-01 2.595798075199127197e-01 3.086905777454376221e-01 -6.695433985441923141e-03 -1.696460247039794922e-01 -1.423316448926925659e-02 3.422671929001808167e-03 8.916416764259338379e-02 -2.497390210628509521e-01 7.381803542375564575e-02 -3.074319660663604736e-01 1.299320310354232788e-01 -2.263819426298141479e-02 3.780786693096160889e-02 1.038609668612480164e-01 1.814637780189514160e-01 7.370264828205108643e-02 -2.016996145248413086e-01 5.157329142093658447e-02 1.672569215297698975e-01 3.828400745987892151e-02 -9.795667231082916260e-02 -9.061775356531143188e-02 2.410768568515777588e-01 -2.789618968963623047e-01 5.892779678106307983e-02 -1.611718833446502686e-01 1.192937698215246201e-02 7.539361715316772461e-02 -3.114787936210632324e-01 4.368364214897155762e-01 2.134177275002002716e-02
1.173443943262100220e-01 5.001318454742431641e-01 7.540377974510192871e-02 -9.603717923164367676e-02 3.614121302962303162e-02 1.838391125202178955e-01 -1.462370902299880981e-01 -3.454707860946655273e-01 2.301364541053771973e-01 1.184014603495597839e-01 5.199543386697769165e-02 -8.205337822437286377e-02 3.601571321487426758e-01 1.512016952037811279e-01 -9.952815622091293335e-02 1.065712124109268188e-01 2.166050858795642853e-02 -1.395576447248458862e-01 2.671106951311230659e-03 -1.190892606973648071e-01 8.830370754003524780e-02 -1.884078681468963623e-01 -5.302723869681358337e-02 8.701646327972412109e-02 -1.023902893066406250e-01 -3.352729603648185730e-02 2.376154214143753052e-01 -1.084420680999755859e-01 2.638455033302307129e-01 -2.053411602973937988e-01 1.213652789592742920e-01 -3.071541897952556610e-02
1.005926132202148438e-01 2.559434771537780762e-01 3.995988667011260986e-01 -8.033021539449691772e-02 1.876846849918365479e-01 1.302209347486495972e-01 -1.640849560499191284e-01 4.123795032501220703e-01 3.185303881764411926e-02 -9.252900630235671997e-02 1.346235722303390503e-01 -9.095130860805511475e-02 9.865068644285202026e-02 1.030683442950248718e-01 4.861364141106605530e-02 1.496082395315170288e-01 -5.009511485695838928e-02 7.320196926593780518e-02 -5.273591354489326477e-02 -1.982488185167312622e-01 3.002792000770568848e-01 3.204216063022613525e-02 3.806476667523384094e-02 1.859587281942367554e-01 -3.035405576229095459e-01 -8.442596299573779106e-04 -2.409221082925796509e-01 2.308031618595123291e-01 1.320329606533050537e-01 -1.434327065944671631e-01 8.317142724990844727e-02 -4.955319687724113464e-02
3.011747300624847412e-01 3.561350107192993164e-01 -9.136423468589782715e-02 -7.846811413764953613e-02 6.298450380563735962e-02 -1.491869688034057617e-01 -9.089370816946029663e-02 -2.250684797763824463e-01 2.491872385144233704e-02 1.702904701232910156e-01 5.605474580079317093e-03 -3.719029575586318970e-02 3.255861103534698486e-01 -1.236648485064506531e-02 -1.323364228010177612e-01 1.351865679025650024e-01 -7.343515008687973022e-02 -8.070312440395355225e-02 -1.899962276220321655e-01 -2.114697396755218506e-01 1.156019419431686401e-01 -1.624361872673034668e-01 -1.618911176919937134e-01 1.492087543010711670e-01 -2.978791296482086182e-01 -1.407751291990280151e-01 1.863225996494293213e-01 2.755413018167018890e-02 5.442869383841753006e-03 -4.129605889320373535e-01 -1.194100826978683472e-01 6.240447051823139191e-03
6.214456260204315186e-02 3.516030609607696533e-01 -3.892694413661956787e-02 1.681035906076431274e-01 -3.222884610295295715e-02 -1.249408051371574402e-01 -1.992631852626800537e-01 -6.911501288414001465e-02 -3.124898374080657959e-01 -9.164460748434066772e-02 1.098354384303092957e-01 -5.307123437523841858e-02 4.000575244426727295e-01 -1.282537877559661865e-01 -1.566728651523590088e-01 1.712597161531448364e-01 -3.157805502414703369e-01 -9.399659931659698486e-02 -1.802873760461807251e-01 1.809735894203186035e-01 2.480978071689605713e-01 -7.964643090963363647e-02 1.994627714157104492e-02 -7.999332249164581299e-02 5.590359494090080261e-02 1.376479119062423706e-01 -2.629152834415435791e-01 -7.380626350641250610e-02 9.753975272178649902e-02 -2.559116184711456299e-01 1.002087220549583435e-01 1.077884715050458908e-02
4.523091316223144531e-01 2.457144409418106079e-01 3.169222772121429443e-01 8.155027776956558228e-02 -8.128832280635833740e-02 5.140151455998420715e-02 -5.295232683420181274e-02 1.695338934659957886e-01 7.767722010612487793e-02 -1.925188861787319183e-02 -1.559186577796936035e-01 2.708057872951030731e-02 1.231869310140609741e-01 4.530179798603057861e-01 -1.146088242530822754e-01 2.379296161234378815e-02 -1.153312101960182190e-01 -2.449505776166915894e-01 9.677928686141967773e-02 1.559366006404161453e-02 1.057050377130508423e-01 2.185015976428985596e-01 -2.295928746461868286e-01 3.921026736497879028e-02 -1.150405183434486389e-01 3.310377523303031921e-02 -1.107863150537014008e-02 2.028290927410125732e-01 1.727409064769744873e-01 -1.883192062377929688e-01 4.034877195954322815e-02 -5.479696393013000488e-02
1.487846672534942627e-01 1.989129930734634399e-01 3.196641206741333008e-01 4.231780301779508591e-03 -1.723679304122924805e-01 1.003792881965637207e-01 3.075646422803401947e-02 1.985957026481628418e-01 -1.101139411330223083e-01 1.713978201150894165e-01 -1.569629460573196411e-01 -2.707485854625701904e-02 6.023786030709743500e-03 7.205696403980255127e-02 7.367675006389617920e-02 9.504156559705734253e-02 -3.597624227404594421e-02 6.348665058612823486e-02 9.911866486072540283e-02 -3.713400289416313171e-02 -1.728028953075408936e-01 -1.235173419117927551e-01 -1.541777551174163818e-01 3.746508955955505371e-01 -6.151666864752769470e-02 4.075526259839534760e-03 -1.331866830587387085e-01 1.802109479904174805e-01 3.020507395267486572e-01 -3.588578402996063232e-01 4.069182276725769043e-01 -6.298442184925079346e-02
2.201310098171234131e-01 4.506096839904785156e-01 1.262731105089187622e-01 -1.221762374043464661e-01 -1.937780976295471191e-01 -1.776346564292907715e-01 -4.578671976923942566e-02 3.492722511291503906e-01 -3.412249684333801270e-02 -3.696425259113311768e-02 1.158002018928527832e-01 8.111029118299484253e-02 1.014111489057540894e-01 5.807681381702423096e-02 -3.117332756519317627e-01 3.213680386543273926e-01 -1.284105610102415085e-02 -6.301971524953842163e-02 8.103377372026443481e-02 -1.077249869704246521e-01 -7.398094981908798218e-02 -1.569374650716781616e-01 8.325103670358657837e-03 1.027532271109521389e-03 -2.793430387973785400e-01 1.139858737587928772e-03 -2.208384871482849121e-01 1.382652074098587036e-01 2.255019545555114746e-01 -9.020507335662841797e-02 -1.369782607071101665e-03 -1.743762940168380737e-01
2.052255868911743164e-01 1.478333026170730591e-01 8.244375139474868774e-02 2.801953442394733429e-02 7.059272378683090210e-02 2.268894314765930176e-01 -3.617577552795410156e-01 -8.090192824602127075e-02 5.625891685485839844e-02 4.897079244256019592e-02 2.384788095951080322e-01 3.501883894205093384e-02 2.214320302009582520e-01 2.804250717163085938e-01 3.681897744536399841e-02 9.123526513576507568e-02 -1.248745769262313843e-01 -3.029317557811737061e-01 -1.210151538252830505e-01 1.050057448446750641e-02 1.762164942920207977e-02 1.201854571700096130e-01 -1.078895032405853271e-01 -1.159844454377889633e-02 1.228194758296012878e-01 -2.824838459491729736e-02 1.462786197662353516e-01 1.391242071986198425e-02 1.422248035669326782e-01 -3.668261766433715820e-01 2.580541968345642090e-01 -3.550455570220947266e-01
1.963537037372589111e-01 4.454807043075561523e-01 5.882617086172103882e-02 -6.950701773166656494e-02 -7.216609269380569458e-02 -2.722379267215728760e-01 -2.379861176013946533e-01 2.044161707162857056e-01 -1.186404898762702942e-01 7.852488197386264801e-04 4.320735335350036621e-01 2.258686348795890808e-03 1.862958073616027832e-01 1.908393800258636475e-01 -2.020327150821685791e-01 -7.028685882687568665e-03 2.041134983301162720e-01 -5.959204956889152527e-02 1.039843782782554626e-01 -9.888428449630737305e-02 8.898714184761047363e-02 3.536697942763566971e-03 -4.574863240122795105e-02 -1.128812357783317566e-01 -2.011101245880126953e-01 -3.800341859459877014e-02 2.254460938274860382e-03 2.004999518394470215e-01 2.728675603866577148e-01 -4.327840730547904968e-02 1.310042291879653931e-01 6.082097534090280533e-03
-5.615033209323883057e-02 3.238580524921417236e-01 1.794872581958770752e-01 -2.407371401786804199e-01 -8.349479176104068756e-03 8.466606028378009796e-03 -1.717566251754760742e-01 4.807448387145996094e-02 -1.488981992006301880e-01 2.995382547378540039e-01 2.282156422734260559e-02 1.326151788234710693e-01 1.591468155384063721e-01 2.657043039798736572e-01 -1.227967324666678905e-03 -1.810490041971206665e-01 -1.815055906772613525e-01 9.924171492457389832e-03 2.461220920085906982e-01 -3.022609949111938477e-01 2.564566731452941895e-01 -1.557307094335556030e-01 -9.758749045431613922e-03 1.276884693652391434e-02 1.096352487802505493e-01 -3.656235039234161377e-01 -1.821732670068740845e-01 1.458564251661300659e-01 2.737790532410144806e-02 -1.093511953949928284e-01 5.689987540245056152e-02 -1.405867487192153931e-01
2.583358883857727051e-01 2.767580449581146240e-01 1.835116185247898102e-02 1.922856867313385010e-01 -7.890490442514419556e-02 -1.491636969149112701e-02 -1.753445565700531006e-01 -1.208241912536323071e-03 -1.262473464012145996e-01 1.693876236677169800e-01 9.497528523206710815e-02 2.553499042987823486e-01 1.669095158576965332e-01 1.750266253948211670e-01 -2.536202669143676758e-01 1.091015040874481201e-01 -2.710773050785064697e-01 1.963588781654834747e-02 -1.653851270675659180e-01 -3.873652219772338867e-01 9.427481889724731445e-02 -2.297243028879165649e-01 -3.392221406102180481e-02 -5.589662119746208191e-02 -5.462777987122535706e-02 -1.897546499967575073e-01 4.321714118123054504e-02 4.519748035818338394e-04 -1.866739988327026367e-01 -2.911365330219268799e-01 -5.552972108125686646e-02 -2.186977118253707886e-01
1.706320941448211670e-01 2.949851751327514648e-01 -1.354222595691680908e-01 -4.000589624047279358e-02 -4.395054280757904053e-02 9.379492700099945068e-02 -2.386637218296527863e-02 -2.519941031932830811e-01 -8.359557390213012695e-02 2.273368835449218750e-01 3.683025836944580078e-01 -1.120292618870735168e-01 -2.488670498132705688e-02 2.620737999677658081e-02 2.052287906408309937e-01 3.256336227059364319e-02 -2.975858747959136963e-01 9.747338294982910156e-02 -2.520895600318908691e-01 -1.600192338228225708e-01 1.874842047691345215e-01 1.024953201413154602e-01 -2.395581603050231934e-01 -1.088187620043754578e-01 8.295404165983200073e-02 2.281436175107955933e-01 -1.837383657693862915e-01 1.700306981801986694e-01 7.149006426334381104e-02 -3.201853334903717041e-01 2.673160098493099213e-02 7.570876181125640869e-02
3.580383062362670898e-01 2.466887086629867554e-01 -1.709461957216262817e-01 -8.118602633476257324e-02 -1.420857459306716919e-01 1.091567426919937134e-01 -1.112560033798217773e-01 -1.795962266623973846e-02 -1.317176818847656250e-01 1.995377689599990845e-01 1.553904712200164795e-01 -8.498205244541168213e-02 -2.592852339148521423e-02 4.224525988101959229e-01 1.805449724197387695e-01 3.082959447056055069e-03 -2.687265351414680481e-02 -3.214690089225769043e-01 2.138791978359222412e-01 1.934485584497451782e-01 9.070843458175659180e-02 -1.045033112168312073e-01 -1.767461150884628296e-01 1.716723889112472534e-01 -3.935702890157699585e-02 4.823075979948043823e-02 -1.458459198474884033e-01 2.478732764720916748e-01 1.152366921305656433e-01 -2.371618896722793579e-01 1.446230709552764893e-02 8.151986449956893921e-02
1.932763904333114624e-01 4.716211855411529541e-01 2.984004616737365723e-01 1.403945777565240860e-02 -4.058345779776573181e-02 -9.420837461948394775e-02 -2.156544923782348633e-01 2.331720590591430664e-01 -2.493710368871688843e-01 1.609078235924243927e-02 3.568890094757080078e-01 -4.751597717404365540e-02 1.740312278270721436e-01 1.929389089345932007e-01 -1.304831802845001221e-01 6.890750676393508911e-02 2.334262579679489136e-01 -3.980614989995956421e-02 2.231302857398986816e-01 -6.192262098193168640e-02 9.634042531251907349e-02 -1.743459850549697876e-01 1.720288097858428955e-01 -4.719082266092300415e-02 6.432107090950012207e-02 -1.845857128500938416e-02 -8.694817870855331421e-02 7.301189005374908447e-02 2.145137190818786621e-01 -8.393982052803039551e-02 4.815503209829330444e-02 -6.540938466787338257e-02
1.959933042526245117e-01 2.798853516578674316e-01 -1.433757133781909943e-02 7.486581057310104370e-02 -2.085371166467666626e-01 -1.008998379111289978e-01 -1.042322367429733276e-01 4.356646165251731873e-02 1.109485886991024017e-02 3.996193408966064453e-01 4.496973473578691483e-03 -1.355993598699569702e-01 2.223945409059524536e-01 2.738766968250274658e-01 -3.549934327602386475e-01 -4.013338126242160797e-03 1.353000998497009277e-01 -1.771534681320190430e-01 -4.180599004030227661e-02 -2.725276648998260498e-01 6.123815476894378662e-02 -8.763814717531204224e-02 2.629632353782653809e-01 -1.344151794910430908e-01 -3.252352029085159302e-02 1.021399721503257751e-01 -2.305584400892257690e-01 7.353163324296474457e-03 1.880890578031539917e-01 3.413261380046606064e-03 2.402030229568481445e-01 -1.160575728863477707e-02
1.987459957599639893e-01 3.696911334991455078e-01 3.034089803695678711e-01 -3.147410154342651367e-01 -1.795420795679092407e-01 -2.055073976516723633e-01 -7.436003535985946655e-02 -9.153957478702068329e-03 -7.887040078639984131e-02 -5.145623162388801575e-02 1.548212468624114990e-01 -4.870104044675827026e-02 1.445794552564620972e-01 3.378669619560241699e-01 1.774750500917434692e-01 1.988101601600646973e-01 9.596801549196243286e-02 -7.846634835004806519e-02 1.557659804821014404e-01 1.256220638751983643e-01 1.342604011297225952e-01 1.320938915014266968e-01 9.399415552616119385e-02 1.563834398984909058e-02 -6.764530390501022339e-02 7.888076454401016235e-02 -3.483370319008827209e-02 2.155975550413131714e-01 3.162404894828796387e-01 -1.527476012706756592e-01 1.405695378780364990e-01 9.889121353626251221e-02
2.330264449119567871e-01 3.269544839859008789e-01 1.761511564254760742e-01 -3.373562544584274292e-02 7.143337279558181763e-02 -1.199894249439239502e-01 -1.914196461439132690e-01 2.437477186322212219e-02 -1.305018216371536255e-01 4.650298878550529480e-02 1.059370338916778564e-01 1.632318198680877686e-01 1.556915938854217529e-01 2.164153605699539185e-01 2.100380510091781616e-02 6.839103996753692627e-02 -1.695376187562942505e-01 -7.863102853298187256e-02 2.162750512361526489e-01 -4.113051295280456543e-01 -8.700991421937942505e-02 -1.176901906728744507e-01 2.329964190721511841e-02 -2.289981842041015625e-01 3.267277032136917114e-02 1.660754382610321045e-01 -1.228915825486183167e-01 6.064305547624826431e-03 4.667345285415649414e-01 -1.806154102087020874e-02 5.333198234438896179e-02 -1.629888564348220825e-01
4.383572190999984741e-02 2.645726203918457031e-01 1.756005734205245972e-01 -2.350786030292510986e-01 2.430677413940429688e-01 2.000434547662734985e-01 -7.122709602117538452e-02 -1.755591034889221191e-01 1.008485779166221619e-01 2.806290388107299805e-01 7.194367796182632446e-02 1.399500221014022827e-01 2.698428928852081299e-01 1.004235148429870605e-01 -2.943376824259757996e-02 6.933960318565368652e-02 -4.149148985743522644e-02 4.058449715375900269e-02 1.131536290049552917e-01 -3.940989375114440918e-01 2.159711569547653198e-01 -1.599057316780090332e-01 1.329580247402191162e-01 5.002995580434799194e-02 5.598114430904388428e-02 3.021409921348094940e-02 -2.952581942081451416e-01 1.588546335697174072e-01 3.100501298904418945e-01 -1.167871579527854919e-01 7.579430192708969116e-02 -9.420602023601531982e-02
1.494960039854049683e-01 9.746456146240234375e-02 -1.433164626359939575e-01 2.468983978033065796e-01 1.116712316870689392e-01 5.128335952758789062e-02 -2.910537421703338623e-01 -6.915339082479476929e-02 4.677460715174674988e-02 1.170652210712432861e-01 4.386721849441528320e-01 -7.173360139131546021e-02 1.968301981687545776e-01 3.971565514802932739e-02 -2.751840651035308838e-02 -1.146793663501739502e-01 -2.256757318973541260e-01 2.999144420027732849e-02 4.463464766740798950e-02 -1.493417322635650635e-01 3.775266706943511963e-01 -4.066563248634338379e-01 2.224639803171157837e-02 -3.359517082571983337e-02 -4.398203641176223755e-02 2.754679024219512939e-01 7.823003828525543213e-02 1.007730364799499512e-01 1.644990034401416779e-02 -1.342444717884063721e-01 -1.680879294872283936e-02 -1.266838014125823975e-01
2.704747021198272705e-01 1.441496014595031738e-01 -7.767334580421447754e-02 2.238434702157974243e-01 1.248462870717048645e-01 2.015923522412776947e-02 -4.020464122295379639e-01 2.070364505052566528e-01 -1.475626379251480103e-01 1.867932677268981934e-01 4.592988640069961548e-02 5.359064415097236633e-02 1.382510364055633545e-01 -3.912966698408126831e-02 1.677256375551223755e-01 -1.031577736139297485e-01 4.610085859894752502e-02 1.457929015159606934e-01 -4.601564258337020874e-02 -5.664690863341093063e-03 3.440835177898406982e-01 -2.026871740818023682e-01 2.370867133140563965e-02 -1.269345730543136597e-01 -2.994728274643421173e-02 1.385483294725418091e-01 2.663206867873668671e-02 6.388542801141738892e-02 -9.241801500320434570e-02 -4.347106814384460449e-01 -9.246304631233215332e-02 -2.751975655555725098e-01
4.177568107843399048e-02 1.178247779607772827e-01 -7.128217723220586777e-03 -1.192837953567504883e-02 -1.673413515090942383e-01 1.004646793007850647e-01 1.512494683265686035e-01 -2.973773777484893799e-01 -1.259576529264450073e-01 1.837720721960067749e-01 4.734306931495666504e-01 1.837743669748306274e-01 -3.137157112360000610e-02 1.358497887849807739e-01 -3.395785763859748840e-02 8.678976446390151978e-02 -6.348732113838195801e-02 -1.691989898681640625e-01 2.020635902881622314e-01 -1.064953804016113281e-01 8.308938145637512207e-02 1.675657331943511963e-01 -1.998450756072998047e-01 9.758473373949527740e-03 -2.687890231609344482e-01 2.133287042379379272e-01 -3.528448194265365601e-02 -9.091951698064804077e-02 1.875102818012237549e-01 -4.192768037319183350e-01 2.987750060856342316e-02 1.190687157213687897e-02
1.754590272903442383e-01 3.443478047847747803e-01 -8.569331467151641846e-02 4.365593567490577698e-02 -1.063674241304397583e-01 -1.994976103305816650e-01 -2.059070616960525513e-01 4.942072555422782898e-02 3.257820755243301392e-02 1.512683480978012085e-01 2.073779851198196411e-01 3.135874271392822266e-01 2.066452652215957642e-01 9.708093106746673584e-02 1.159742772579193115e-01 -1.223076656460762024e-01 -1.253207027912139893e-01 3.030263185501098633e-01 -7.009420543909072876e-02 1.091345623135566711e-01 3.399616852402687073e-02 2.846402488648891449e-02 -2.591635286808013916e-01 1.874751001596450806e-01 -2.318936437368392944e-01 3.864026814699172974e-02 -2.301481217145919800e-01 1.265056878328323364e-01 -7.076421380043029785e-02 -2.630154192447662354e-01 2.451260238885879517e-01 1.116711944341659546e-01
-1.707698218524456024e-02 4.157212972640991211e-01 1.231063343584537506e-02 3.688546121120452881e-01 -2.454142645001411438e-02 -1.611281633377075195e-01 1.108619151636958122e-03 -1.684223264455795288e-01 1.956582767888903618e-03 1.188234910368919373e-01 3.054577708244323730e-01 -2.203022688627243042e-01 2.373999953269958496e-01 -1.082960329949855804e-02 -7.304939627647399902e-02 2.521357536315917969e-01 -1.098222881555557251e-01 -2.861288189888000488e-01 -1.722580343484878540e-01 -5.684059113264083862e-02 1.536595225334167480e-01 -1.225773170590400696e-01 -2.686108648777008057e-01 -5.815792083740234375e-02 -1.982678174972534180e-01 -1.796123385429382324e-02 -2.835631929337978363e-02 -8.563473820686340332e-02 1.543247550725936890e-01 -1.398300826549530029e-01 4.389458522200584412e-02 -1.425888687372207642e-01
1.197782009840011597e-01 -7.598374783992767334e-02 1.060775816440582275e-01 2.519462108612060547e-01 -8.902948349714279175e-03 -3.253857195377349854e-01 -2.201912924647331238e-02 1.581475287675857544e-01 -5.742802098393440247e-02 3.837150335311889648e-01 1.654982417821884155e-01 -1.639234423637390137e-01 2.506545484066009521e-01 1.783369928598403931e-01 1.252927631139755249e-01 2.604053616523742676e-01 1.966781355440616608e-02 -3.310186862945556641e-01 -9.617906063795089722e-03 -2.818491160869598389e-01 -2.420927211642265320e-02 -1.771446689963340759e-02 4.297124221920967102e-02 -2.663557417690753937e-02 1.165192127227783203e-01 3.383596241474151611e-01 -1.113296076655387878e-01 1.859612204134464264e-02 6.748187541961669922e-02 -1.862275004386901855e-01 1.201455593109130859e-01 -5.780807882547378540e-02
-4.379865899682044983e-02 4.314081072807312012e-01 4.245667159557342529e-01 1.119257882237434387e-01 1.766076982021331787e-01 9.058996289968490601e-02 -3.625521808862686157e-02 3.333809673786163330e-01 -5.024589598178863525e-02 -1.114404350519180298e-01 1.721463352441787720e-02 5.614920519292354584e-03 1.940546631813049316e-01 2.439637184143066406e-01 -1.280766129493713379e-01 -6.478521227836608887e-02 9.754084050655364990e-03 -4.742238298058509827e-02 -5.866573378443717957e-02 -1.636302024126052856e-01 2.183597832918167114e-01 -2.253829687833786011e-02 -7.148376852273941040e-02 1.427616626024246216e-01 -9.325045347213745117e-02 -8.689967915415763855e-03 -3.779122829437255859e-01 1.002537235617637634e-01 2.052509188652038574e-01 -1.463940888643264771e-01 -3.172478824853897095e-02 -4.285937175154685974e-02
-1.067417263984680176e-01 2.091974914073944092e-01 3.376815915107727051e-01 1.893362253904342651e-01 -5.007175263017416000e-03 3.150561079382896423e-02 -5.244836211204528809e-02 -4.372720420360565186e-02 -9.246734529733657837e-02 3.085996210575103760e-01 -8.756732940673828125e-02 2.675853371620178223e-01 1.318682134151458740e-01 -5.586080625653266907e-02 2.804488502442836761e-02 -1.262926757335662842e-01 -8.583620190620422363e-02 1.376071274280548096e-01 -4.459975659847259521e-02 1.121502220630645752e-01 -3.569592162966728210e-02 -2.167427241802215576e-01 -2.171855270862579346e-01 2.025159001350402832e-01 -1.932792365550994873e-01 2.535552084445953369e-01 -2.996898293495178223e-01 5.063812434673309326e-02 -7.734157890081405640e-02 -4.341252744197845459e-01 -1.394314412027597427e-02 5.490467324852943420e-02
1.071994900703430176e-01 1.364756375551223755e-01 2.875466644763946533e-01 2.782254219055175781e-01 5.071896314620971680e-02 -1.695083454251289368e-02 -1.105175614356994629e-01 -5.959383398294448853e-02 -2.010808736085891724e-01 -2.840886637568473816e-02 6.403609365224838257e-02 1.132158488035202026e-01 3.980306088924407959e-01 1.802429854869842529e-01 2.046445310115814209e-01 1.287242770195007324e-01 1.872917450964450836e-02 2.407421823590993881e-03 1.482912302017211914e-01 -1.684967577457427979e-01 -8.045901544392108917e-03 2.022390663623809814e-01 -1.476765871047973633e-01 1.217929273843765259e-01 -1.458602845668792725e-01 2.757159769535064697e-01 -6.941479444503784180e-02 7.045250385999679565e-02 -3.386881053447723389e-01 -3.419457972049713135e-01 1.272284388542175293e-01 1.988248527050018311e-02
2.418250590562820435e-01 3.379003405570983887e-01 2.848061919212341309e-01 -2.674146182835102081e-02 -5.989432707428932190e-02 -2.820225805044174194e-02 -8.681336045265197754e-02 3.311563432216644287e-01 2.668497562408447266e-01 -2.602595835924148560e-02 1.863051950931549072e-02 -2.286339700222015381e-01 2.303514331579208374e-01 7.455606013536453247e-02 -6.036535650491714478e-02 2.678650319576263428e-01 4.343727137893438339e-03 -1.758071184158325195e-01 8.892337977886199951e-02 -2.376389801502227783e-01 8.817321062088012695e-02 8.232691884040832520e-02 -2.932494739070534706e-03 1.251999288797378540e-01 -1.716371178627014160e-01 -1.124205961823463440e-01 -6.215252727270126343e-02 -5.117025598883628845e-02 2.154663652181625366e-01 -3.574692904949188232e-01 3.143634647130966187e-02 -1.268384009599685669e-01
3.134075999259948730e-01 2.602774500846862793e-01 1.079889163374900818e-01 -1.436293870210647583e-01 1.038578227162361145e-01 4.036074131727218628e-02 3.212590143084526062e-02 -2.307463623583316803e-02 -1.150507330894470215e-01 8.860823512077331543e-02 -7.426688820123672485e-02 2.102297544479370117e-02 7.800509780645370483e-02 7.618238031864166260e-02 1.100355461239814758e-01 1.426690816879272461e-01 -2.751817703247070312e-01 -1.576800495386123657e-01 2.223819941282272339e-01 -1.808690130710601807e-01 2.837255299091339111e-01 9.702737443149089813e-03 1.879484392702579498e-02 -2.777935862541198730e-01 -6.061265245079994202e-02 5.618754401803016663e-02 -3.311593234539031982e-01 5.053918343037366867e-03 1.493127495050430298e-01 -6.747726351022720337e-02 1.864061802625656128e-01 -4.442681074142456055e-01
3.008928894996643066e-01 2.991564571857452393e-01 -1.724429428577423096e-01 1.998554468154907227e-01 -7.591652870178222656e-02 -1.214289665222167969e-02 3.168253973126411438e-02 -1.027641072869300842e-01 -2.872017771005630493e-02 9.615381062030792236e-02 3.956091403961181641e-01 6.956562399864196777e-02 1.661140024662017822e-01 1.913625001907348633e-01 -3.880658745765686035e-02 1.382060796022415161e-01 -1.007979065179824829e-01 -1.015146821737289429e-01 8.392612636089324951e-02 -7.898660004138946533e-02 3.291696608066558838e-01 -1.421324163675308228e-01 -8.743356913328170776e-02 -1.095104813575744629e-01 -1.481642723083496094e-01 3.681249916553497314e-01 1.124612316489219666e-01 1.733145266771316528e-01 1.222825124859809875e-01 1.043125763535499573e-01 2.200277447700500488e-01 -1.422629207372665405e-01
2.019636631011962891e-01 1.702572554349899292e-01 7.965186983346939087e-02 2.265764176845550537e-01 -8.782766014337539673e-02 2.008679956197738647e-01 -3.057320117950439453e-01 1.045823767781257629e-01 8.496206253767013550e-02 1.931956559419631958e-01 2.075138390064239502e-01 2.954784929752349854e-01 3.425737023353576660e-01 1.144357845187187195e-01 2.218459099531173706e-01 1.571544110774993896e-01 -9.232219308614730835e-02 1.143141165375709534e-01 3.706732764840126038e-03 -1.431790739297866821e-01 -1.112213954329490662e-01 1.869628876447677612e-01 9.966449439525604248e-02 1.486893445253372192e-01 6.327391415834426880e-02 -3.951114043593406677e-02 -1.843884401023387909e-02 3.451502919197082520e-01 -1.518216282129287720e-01 -1.841858327388763428e-01 1.806890368461608887e-01 6.829655915498733521e-02
2.350703813135623932e-03 3.308099508285522461e-01 -2.338906750082969666e-02 1.054060086607933044e-01 -1.799769848585128784e-01 -1.302238702774047852e-01 -1.870667003095149994e-02 6.631291657686233521e-02 -2.766487887129187584e-03 2.012017369270324707e-01 1.616379320621490479e-01 2.471172511577606201e-01 1.641518473625183105e-01 1.869965642690658569e-01 1.529272049665451050e-01 3.666714951395988464e-02 -1.438103467226028442e-01 1.277390867471694946e-01 -2.302013337612152100e-01 9.031345695257186890e-02 9.144596755504608154e-02 9.491684287786483765e-02 -2.354281395673751831e-01 2.314676046371459961e-01 -3.333329558372497559e-01 2.901872992515563965e-01 -2.614476382732391357e-01 1.992159187793731689e-01 -6.299373507499694824e-02 -1.059658229351043701e-01 2.224947959184646606e-01 1.337568461894989014e-01
1.909230351448059082e-01 2.840196192264556885e-01 2.947750687599182129e-01 1.493604928255081177e-01 1.652641296386718750e-01 -5.891476944088935852e-02 -1.020990982651710510e-01 -3.298887237906455994e-02 -6.153551861643791199e-02 1.817388087511062622e-01 9.809558838605880737e-02 7.702090591192245483e-02 -1.817031353712081909e-01 1.373435705900192261e-01 -3.205282613635063171e-02 3.258126974105834961e-02 -6.072388589382171631e-02 -8.079548180103302002e-02 2.987936139106750488e-01 -3.910622000694274902e-02 1.595223695039749146e-01 -9.962020814418792725e-02 2.992988228797912598e-01 4.524377733469009399e-02 -6.364180147647857666e-02 4.247844517230987549e-01 8.214537054300308228e-02 5.006210133433341980e-02 9.461796283721923828e-02 -4.309898614883422852e-01 -3.887792676687240601e-02 8.404064923524856567e-02
-3.218279406428337097e-02 3.485075831413269043e-01 -1.047899015247821808e-02 9.900705516338348389e-02 1.093184053897857666e-01 -5.411450192332267761e-02 -3.335390388965606689e-01 8.134602010250091553e-02 -2.244580686092376709e-01 8.523337543010711670e-02 1.293961256742477417e-01 -2.305188402533531189e-02 8.484877645969390869e-02 2.989761829376220703e-01 2.683257162570953369e-01 1.316246539354324341e-01 -1.885050237178802490e-01 -2.969342172145843506e-01 -8.861369453370571136e-03 -1.582269072532653809e-01 2.755127847194671631e-01 4.908419772982597351e-02 1.375077813863754272e-01 -8.610215038061141968e-02 -1.213728636503219604e-01 4.492886736989021301e-02 -4.406288638710975647e-02 -6.921906024217605591e-02 2.801118195056915283e-01 -1.232711076736450195e-01 -1.306942701339721680e-01 -2.938375771045684814e-01
-5.797513760626316071e-03 3.837182521820068359e-01 -6.526877637952566147e-03 6.866277195513248444e-03 1.263541728258132935e-01 1.621540263295173645e-02 -1.046426072716712952e-01 -6.144744902849197388e-02 -3.802720606327056885e-01 1.159264370799064636e-01 8.801671117544174194e-02 2.480652742087841034e-02 1.681295335292816162e-01 3.385871052742004395e-01 4.191644489765167236e-01 2.544504106044769287e-01 -4.168234765529632568e-02 -1.279455274343490601e-01 -2.651784010231494904e-02 4.858146607875823975e-02 9.927629679441452026e-02 1.094407960772514343e-01 4.035236686468124390e-02 2.379466965794563293e-02 -3.226312249898910522e-02 5.536962300539016724e-02 6.532723456621170044e-02 -1.420738548040390015e-01 1.583860516548156738e-01 -2.794505953788757324e-01 2.859886884689331055e-01 -1.148733347654342651e-01
1.325663551688194275e-02 3.241253793239593506e-01 1.301851570606231689e-01 -2.738097012042999268e-01 1.099187955260276794e-01 2.162461429834365845e-01 -4.435344040393829346e-02 -1.644938290119171143e-01 1.377791166305541992e-01 2.882871329784393311e-01 9.822027385234832764e-02 2.634488940238952637e-01 7.422816008329391479e-02 1.851007193326950073e-01 5.431025475263595581e-02 1.503220051527023315e-01 -2.162708640098571777e-01 -2.709698081016540527e-01 1.028172522783279419e-01 -1.788276135921478271e-01 1.663107722997665405e-01 -1.678608357906341553e-01 3.217790275812149048e-02 5.701443925499916077e-02 8.968237042427062988e-02 7.348656188696622849e-03 -2.397804558277130127e-01 2.642603516578674316e-01 2.448715716600418091e-01 -6.743125617504119873e-02 1.448512077331542969e-01 -1.572466045618057251e-01
1.509969234466552734e-01 4.610547125339508057e-01 -1.693902760744094849e-01 8.689190447330474854e-02 1.730042248964309692e-01 5.016653984785079956e-02 5.268548801541328430e-02 1.124912053346633911e-01 -4.713584110140800476e-02 1.715894192457199097e-01 1.072518527507781982e-01 4.868468642234802246e-02 1.558933174237608910e-03 7.263167947530746460e-02 2.988261580467224121e-01 -4.234691336750984192e-02 -4.108121246099472046e-02 -2.482990026473999023e-01 -6.522440910339355469e-02 -1.501042861491441727e-02 -4.707688000053167343e-03 2.163263410329818726e-01 1.362161487340927124e-01 4.175219684839248657e-02 1.221861224621534348e-02 5.278459936380386353e-02 -2.796418964862823486e-01 1.750792860984802246e-01 3.858659565448760986e-01 -3.488529324531555176e-01 1.329956948757171631e-01 -5.998694896697998047e-02
3.365615904331207275e-01 2.935690283775329590e-01 4.698599874973297119e-02 4.798402637243270874e-02 2.651288919150829315e-02 -7.531581073999404907e-02 -1.174945160746574402e-01 -2.355398833751678467e-01 -5.012412741780281067e-02 1.795126199722290039e-01 1.152089461684226990e-01 6.597236264497041702e-03 -4.567229375243186951e-02 2.655221521854400635e-01 1.225584149360656738e-01 4.440680891275405884e-02 -4.351501166820526123e-02 -3.846751451492309570e-01 1.908799409866333008e-01 -1.443475186824798584e-01 4.822352528572082520e-02 -1.941045820713043213e-01 -2.077062278985977173e-01 1.556794941425323486e-01 -3.717115521430969238e-02 3.951335791498422623e-03 -5.036260467022657394e-03 2.801301144063472748e-02 3.068978786468505859e-01 -2.666741907596588135e-01 9.557216614484786987e-02 -3.026165664196014404e-01
2.407567761838436127e-02 2.384623587131500244e-01 -1.251764744520187378e-01 2.300505712628364563e-02 1.230147108435630798e-02 5.266780778765678406e-02 -1.268571466207504272e-01 6.627650931477546692e-03 -2.452647835016250610e-01 -2.102307230234146118e-01 -6.123370304703712463e-02 3.554569929838180542e-02 2.263109087944030762e-01 1.218543872237205505e-01 -1.335826888680458069e-02 -1.099797114729881287e-01 -6.846088171005249023e-02 -1.109719276428222656e-01 -6.384735554456710815e-02 -4.456507563591003418e-01 2.837805151939392090e-01 -1.540357470512390137e-01 -1.130451932549476624e-01 -4.110281914472579956e-02 -8.326654136180877686e-02 2.138206809759140015e-01 -1.078490540385246277e-01 3.722032904624938965e-02 -6.384094059467315674e-02 -4.548740684986114502e-01 2.226816564798355103e-01 2.343921065330505371e-01
1.469473540782928467e-01 2.703185379505157471e-01 1.117056086659431458e-01 -4.716601595282554626e-02 -2.099128663539886475e-01 -2.470418810844421387e-01 -4.047318920493125916e-02 2.208556085824966431e-01 -2.239293754100799561e-01 -5.765588954091072083e-03 1.707662791013717651e-01 -1.205392107367515564e-01 8.698003739118576050e-02 2.203973680734634399e-01 2.276094108819961548e-01 1.925466954708099365e-01 -1.337269097566604614e-01 1.323156803846359253e-01 -2.652996778488159180e-01 -4.534319788217544556e-02 2.338998317718505859e-01 -1.184897720813751221e-01 1.289449483156204224e-01 1.466481089591979980e-01 -1.165554225444793701e-01 -8.500736206769943237e-02 1.428072154521942139e-01 3.216238915920257568e-01 -1.953365281224250793e-02 -3.627908825874328613e-01 6.700704991817474365e-02 1.965110190212726593e-02
4.921971857547760010e-01 2.403945475816726685e-01 -1.077767834067344666e-01 -1.963257342576980591e-01 1.440067887306213379e-01 -9.639597684144973755e-02 -1.293796300888061523e-01 -1.246168166399002075e-01 -3.511703759431838989e-02 1.878302395343780518e-01 2.368270605802536011e-01 5.739573389291763306e-02 -4.915625602006912231e-02 2.938687205314636230e-01 -9.511205554008483887e-02 6.125400215387344360e-02 -9.915770590305328369e-02 -2.654020488262176514e-01 1.551488935947418213e-01 1.204497590661048889e-01 6.513237953186035156e-02 9.496434777975082397e-02 1.326579898595809937e-01 2.002490162849426270e-01 -1.301588118076324463e-01 -1.378381345421075821e-02 -6.861003488302230835e-02 7.753317803144454956e-02 -1.521592885255813599e-01 -3.036926686763763428e-01 2.224888652563095093e-01 -8.651518821716308594e-02
-1.171944811940193176e-01 1.542529016733169556e-01 9.570809081196784973e-03 -1.667203009128570557e-01 -3.739895299077033997e-02 -1.089360639452934265e-01 -4.018131792545318604e-01 3.905753418803215027e-02 -8.254288136959075928e-02 1.680070757865905762e-01 1.091482341289520264e-01 2.481624335050582886e-01 3.808070123195648193e-01 -7.145287841558456421e-02 -6.491421163082122803e-02 1.304357647895812988e-01 -8.989380300045013428e-02 -1.655213832855224609e-01 1.179809197783470154e-01 2.218105942010879517e-01 4.602887929650023580e-05 -2.225839048624038696e-01 -3.244382441043853760e-01 4.652118682861328125e-02 -8.320988714694976807e-02 2.845903933048248291e-01 -1.969916224479675293e-01 1.309516727924346924e-01 -1.446788292378187180e-02 -2.631039619445800781e-01 -5.826227366924285889e-02 -7.868910580873489380e-02
9.387211501598358154e-02 -3.142813220620155334e-02 8.615313470363616943e-02 -1.196710392832756042e-01 6.631119549274444580e-02 -2.799538969993591309e-01 -2.182399034500122070e-01 -5.734994262456893921e-02 4.404512420296669006e-02 3.764767348766326904e-01 1.530541777610778809e-01 3.340315818786621094e-02 1.853916347026824951e-01 3.318131566047668457e-01 -2.710174769163131714e-02 1.973150968551635742e-01 -2.251913957297801971e-02 -2.246822714805603027e-01 2.828810922801494598e-02 -3.862848579883575439e-01 8.057232946157455444e-03 -1.185817644000053406e-01 1.457481682300567627e-01 -6.178510189056396484e-02 1.027619391679763794e-01 2.625439465045928955e-01 -1.780624389648437500e-01 -3.500681743025779724e-02 9.750121831893920898e-02 -1.051993593573570251e-01 2.934198677539825439e-01 1.520929187536239624e-01
-6.598940491676330566e-02 3.077653348445892334e-01 -2.464638352394104004e-01 9.234680980443954468e-02 -1.771162003278732300e-01 -1.732923090457916260e-01 -2.850269675254821777e-01 6.673176307231187820e-03 -2.155040949583053589e-01 1.477666199207305908e-01 -3.567899391055107117e-02 -1.304323971271514893e-01 1.550916284322738647e-01 -1.288416236639022827e-01 -3.231439888477325439e-01 1.749669462442398071e-01 -1.790787726640701294e-01 8.335650712251663208e-02 -7.241910696029663086e-02 -2.198839336633682251e-01 2.378793656826019287e-01 2.466937527060508728e-02 -6.372308731079101562e-02 1.243311539292335510e-01 -5.237039178609848022e-02 2.469297647476196289e-01 1.882064901292324066e-02 1.631588488817214966e-01 2.389708757400512695e-01 -3.132871091365814209e-01 1.012417972087860107e-01 -3.455363959074020386e-02
1.810013636713847518e-04 2.787968516349792480e-01 2.939479351043701172e-01 2.032992541790008545e-01 -5.599715188145637512e-02 -4.635600745677947998e-02 -1.778671443462371826e-01 -1.864977926015853882e-01 1.015441641211509705e-01 1.625561118125915527e-01 2.097258716821670532e-01 1.967930048704147339e-01 -1.019486784934997559e-02 6.486451625823974609e-02 1.208114251494407654e-01 1.646016240119934082e-01 7.249657064676284790e-02 1.179012097418308258e-02 2.319332659244537354e-01 2.691189385950565338e-02 -1.858731545507907867e-02 -1.158350706100463867e-01 5.483944714069366455e-02 -8.885837346315383911e-02 -2.602599859237670898e-01 3.240153193473815918e-01 -6.969459354877471924e-02 2.486237138509750366e-01 -2.162677347660064697e-01 -4.284509718418121338e-01 -1.636876841075718403e-03 5.540671199560165405e-02
2.120055705308914185e-01 1.002848073840141296e-01 -8.443688973784446716e-03 -4.140074923634529114e-02 -2.695708572864532471e-01 7.627012580633163452e-02 -1.315153241157531738e-01 2.315146028995513916e-01 -5.794444680213928223e-02 1.959643512964248657e-01 1.339574903249740601e-01 1.663783043622970581e-01 1.285793930292129517e-01 -9.805877506732940674e-02 -6.235637143254280090e-02 3.608419373631477356e-02 -7.904151082038879395e-02 -4.517851471900939941e-01 -1.015217229723930359e-01 -1.834392733871936798e-02 2.849175035953521729e-01 -2.908505499362945557e-01 1.900704503059387207e-01 3.003821941092610359e-03 -2.853228747844696045e-01 9.924770891666412354e-02 -1.591117084026336670e-01 -2.845160849392414093e-02 1.858312189579010010e-01 -2.146148085594177246e-01 5.674570426344871521e-02 2.258305698633193970e-01
-3.149806708097457886e-02 3.398971259593963623e-01 -3.878570161759853363e-03 4.570079222321510315e-02 2.850626111030578613e-01 5.420404300093650818e-02 1.264261454343795776e-01 -9.696850180625915527e-02 4.000355675816535950e-02 1.540666818618774414e-01 1.737671792507171631e-01 -1.484103500843048096e-01 1.591735184192657471e-01 1.607228070497512817e-01 -1.694575697183609009e-01 -1.446077823638916016e-01 2.400897443294525146e-01 -2.704545855522155762e-01 5.049393698573112488e-02 4.855243116617202759e-02 2.697134017944335938e-01 -2.741117775440216064e-01 -2.121606282889842987e-02 -4.936300218105316162e-02 -2.165747582912445068e-01 8.715268224477767944e-03 -2.387225478887557983e-01 2.720979154109954834e-01 1.406543254852294922e-01 -3.090809583663940430e-01 8.794274926185607910e-02 -7.691558450460433960e-02
1.360156536102294922e-01 1.672236472368240356e-01 -5.165761336684226990e-02 -2.738506160676479340e-02 1.632570773363113403e-01 9.224929660558700562e-02 -1.124633941799402237e-02 -1.384439878165721893e-02 -3.139899075031280518e-01 6.936872750520706177e-02 1.276380866765975952e-01 1.929741054773330688e-01 -6.511191278696060181e-02 3.015996217727661133e-01 3.630336821079254150e-01 1.613069325685501099e-01 -3.445340320467948914e-02 -1.057092472910881042e-01 1.368211954832077026e-01 -3.183154165744781494e-01 2.026218175888061523e-01 7.031247764825820923e-02 2.393250912427902222e-02 -1.489399522542953491e-01 -2.721200287342071533e-01 5.196061730384826660e-02 -1.524866670370101929e-01 1.398486942052841187e-01 2.925747632980346680e-01 -1.876518428325653076e-01 1.263302117586135864e-01 -2.172464728355407715e-01
1.934426575899124146e-01 2.548717260360717773e-01 5.362593010067939758e-02 -2.311889268457889557e-02 3.589828684926033020e-02 2.376917004585266113e-01 -2.511340081691741943e-01 -7.291734218597412109e-02 1.386244297027587891e-01 -3.925128374248743057e-03 2.565186619758605957e-01 3.129731863737106323e-02 3.556927144527435303e-01 5.268593877553939819e-02 -1.516263931989669800e-01 3.452466726303100586e-01 7.234301883727312088e-03 9.544024616479873657e-02 -6.974465399980545044e-02 -1.526890993118286133e-01 2.230829000473022461e-02 -3.298576474189758301e-01 -7.369954138994216919e-02 2.242503464221954346e-01 -1.873758435249328613e-01 -1.741051673889160156e-01 4.624303802847862244e-02 4.296879470348358154e-02 2.306269109249114990e-01 -2.577388584613800049e-01 -9.736621379852294922e-02 -9.837707877159118652e-02
-1.836325600743293762e-02 3.692903220653533936e-01 -1.236826404929161072e-01 -8.248606324195861816e-02 2.491682022809982300e-01 7.800320535898208618e-02 -5.888222157955169678e-02 1.636038534343242645e-02 -2.252624332904815674e-01 6.367792189121246338e-02 -5.950397998094558716e-02 2.212874144315719604e-01 1.136421635746955872e-01 3.328026235103607178e-01 1.871874183416366577e-01 1.161347925662994385e-01 -1.828154772520065308e-01 -3.048945069313049316e-01 4.130827262997627258e-02 -5.816355347633361816e-02 4.217670764774084091e-03 9.487679600715637207e-02 1.605190336704254150e-01 -1.236711740493774414e-01 -8.430853486061096191e-03 1.600265353918075562e-01 -2.007881551980972290e-01 6.396742165088653564e-02 2.659303694963455200e-02 -3.311909735202789307e-01 2.181025445461273193e-01 -2.831503450870513916e-01
5.078715085983276367e-02 4.193815290927886963e-01 3.796164691448211670e-01 -2.908342778682708740e-01 -1.515431702136993408e-01 1.148877888917922974e-01 -1.876958529464900494e-03 1.731705516576766968e-01 -2.667959965765476227e-02 5.516929179430007935e-02 -6.218142807483673096e-02 -7.367164641618728638e-02 2.579351067543029785e-01 1.827946156263351440e-01 -1.007177829742431641e-01 1.015911344438791275e-02 1.383240669965744019e-01 -1.967070847749710083e-01 -1.591321267187595367e-02 2.313047833740711212e-02 3.473646640777587891e-01 -2.291447520256042480e-01 -1.797961145639419556e-01 9.083299338817596436e-02 -1.462029069662094116e-01 -2.763058803975582123e-02 -8.978142589330673218e-02 2.407696470618247986e-02 -1.888237521052360535e-02 -1.566293090581893921e-01 1.449682563543319702e-01 -2.332438379526138306e-01
2.071206420660018921e-01 3.894350491464138031e-03 2.367510646581649780e-01 2.552995644509792328e-02 7.633697986602783203e-02 -2.226262688636779785e-01 6.247414276003837585e-02 -4.261686652898788452e-02 -1.682402333244681358e-03 2.154864519834518433e-01 3.856473602354526520e-03 -2.435038685798645020e-01 2.447159290313720703e-01 -3.247715160250663757e-02 2.034446746110916138e-01 -2.316583320498466492e-02 -8.669430762529373169e-02 6.937381625175476074e-02 1.658225804567337036e-01 -1.582570374011993408e-01 1.914117299020290375e-02 -4.767108708620071411e-02 -6.804674118757247925e-02 5.064786970615386963e-02 4.106312990188598633e-02 3.620788156986236572e-01 -3.531138300895690918e-01 4.157946910709142685e-03 -8.134938776493072510e-02 -3.401227593421936035e-01 1.747569292783737183e-01 -3.816022574901580811e-01
5.691679194569587708e-02 2.019467651844024658e-01 2.889353632926940918e-01 -1.833777502179145813e-02 3.549216985702514648e-01 4.827783629298210144e-02 -1.030861139297485352e-01 3.185948431491851807e-01 -1.120500862598419189e-01 1.820940822362899780e-01 -2.777884900569915771e-02 -5.957002192735671997e-02 3.619096279144287109e-01 1.876090914011001587e-01 2.689742445945739746e-01 -3.804777190089225769e-02 -1.650917679071426392e-01 -2.157870680093765259e-02 -8.164225518703460693e-02 -2.366738468408584595e-01 -6.068401038646697998e-03 -1.788918115198612213e-02 -7.131042331457138062e-02 1.581715643405914307e-01 -1.426077783107757568e-01 8.688906580209732056e-02 1.320648342370986938e-01 2.698543667793273926e-01 3.270014747977256775e-02 -2.895227074623107910e-01 -1.276833415031433105e-01 3.896402567625045776e-02
2.062078118324279785e-01 1.946742534637451172e-01 3.133655488491058350e-01 1.304564923048019409e-01 2.367196790874004364e-02 2.773539423942565918e-01 1.653635203838348389e-01 -1.996161043643951416e-01 6.243316084146499634e-02 3.901477158069610596e-02 -9.674591012299060822e-03 -2.660949714481830597e-03 1.798366457223892212e-01 -3.505396842956542969e-02 6.005473062396049500e-02 2.027158886194229126e-01 -2.609029710292816162e-01 -1.141637936234474182e-01 5.053273588418960571e-02 -1.305707246065139771e-01 1.909030824899673462e-01 1.415130048990249634e-01 -1.494474112987518311e-01 1.331920921802520752e-01 -3.267735242843627930e-02 4.238198399543762207e-01 -2.318454980850219727e-01 4.688995704054832458e-02 -1.048728823661804199e-01 -2.945376634597778320e-01 2.079620808362960815e-01 3.167945146560668945e-02
3.242834508419036865e-01 2.772729396820068359e-01 -3.054662048816680908e-02 1.290797740221023560e-01 1.192398834973573685e-02 5.232779681682586670e-02 -2.842729985713958740e-01 1.354515552520751953e-01 -2.515053451061248779e-01 8.091000467538833618e-02 -7.547078281641006470e-02 -1.113531813025474548e-01 3.203107044100761414e-02 5.312022939324378967e-02 -2.552137672901153564e-01 1.162946820259094238e-01 -5.845677107572555542e-02 -5.323917139321565628e-03 -3.189624845981597900e-02 -2.951730191707611084e-01 8.666256815195083618e-02 -2.191389445215463638e-03 -8.925327658653259277e-02 1.122715026140213013e-01 -1.100529059767723083e-01 5.538722500205039978e-02 -6.031715869903564453e-02 2.113934047520160675e-02 -7.684370875358581543e-02 -2.629701793193817139e-01 2.830785512924194336e-01 4.835194349288940430e-01
-2.212198078632354736e-01 1.433746069669723511e-01 1.725214421749114990e-01 -7.037746906280517578e-02 2.721349000930786133e-01 4.752120934426784515e-03 -7.521231472492218018e-02 1.110402196645736694e-01 4.288644529879093170e-03 2.534972727298736572e-01 1.847327649593353271e-01 -2.786131203174591064e-01 3.713333904743194580e-01 2.203151285648345947e-01 -4.377943277359008789e-02 6.259185075759887695e-02 1.075103953480720520e-01 -1.319230049848556519e-01 -2.136760652065277100e-01 1.515153497457504272e-01 1.494981199502944946e-01 -2.620351016521453857e-01 1.461185067892074585e-01 -5.307313799858093262e-02 -1.575124114751815796e-01 1.667622178792953491e-01 -1.459420770406723022e-01 1.614498049020767212e-01 1.136578693985939026e-01 -1.468808501958847046e-01 2.705398797988891602e-01 -1.224951446056365967e-01
1.219850555062294006e-01 1.646454334259033203e-01 -3.063821606338024139e-02 1.182264387607574463e-01 -8.336474746465682983e-02 -1.642295345664024353e-02 -2.270280756056308746e-02 7.859960943460464478e-02 -8.729273825883865356e-02 -5.430692806839942932e-03 3.073248267173767090e-01 -2.533445954322814941e-01 3.808829188346862793e-01 2.415440678596496582e-01 -8.009499311447143555e-02 1.430127620697021484e-01 -2.340415958315134048e-03 -4.963746294379234314e-02 -1.568820923566818237e-01 -1.601884514093399048e-01 -1.860532313585281372e-01 -1.371564418077468872e-01 -6.402709335088729858e-02 1.832526177167892456e-01 1.817118823528289795e-01 3.732313215732574463e-01 -3.235197663307189941e-01 -1.715664714574813843e-01 2.876199409365653992e-02 -2.606681585311889648e-01 -7.949588447809219360e-02 8.515760302543640137e-02
3.931908607482910156e-01 9.732916206121444702e-02 2.317610755562782288e-02 2.082696855068206787e-01 6.301253288984298706e-02 -2.496687024831771851e-01 -3.811721131205558777e-02 -7.118064910173416138e-02 2.310299277305603027e-01 8.852012455463409424e-02 -7.021539658308029175e-02 4.178434610366821289e-02 1.351313889026641846e-01 1.998008936643600464e-01 2.299104779958724976e-01 1.519103944301605225e-01 -3.463274538516998291e-01 5.183889530599117279e-03 -1.586018688976764679e-02 -9.519517421722412109e-02 -1.084883287549018860e-01 5.730294436216354370e-02 2.517279610037803650e-02 -4.864931851625442505e-02 -8.054108172655105591e-02 -3.961718454957008362e-02 -8.218073844909667969e-02 2.694906294345855713e-01 7.575750350952148438e-02 -4.573266208171844482e-01 2.410743534564971924e-01 -9.700893610715866089e-02
-1.001269221305847168e-01 2.844269275665283203e-01 1.058264747262001038e-01 3.751971423625946045e-01 -1.051372140645980835e-01 -6.295800954103469849e-02 -2.248593121767044067e-01 -1.091782897710800171e-01 -1.586048677563667297e-02 -1.582200452685356140e-02 4.019815921783447266e-01 1.472231000661849976e-01 6.903401017189025879e-02 3.762272000312805176e-02 8.504776656627655029e-02 5.358382314443588257e-02 1.570641696453094482e-01 1.197649464011192322e-01 9.449017792940139771e-02 2.940996177494525909e-02 -4.973333328962326050e-02 -2.038036882877349854e-01 -2.027515023946762085e-01 1.953644603490829468e-01 -2.549372240900993347e-02 2.803246378898620605e-01 -1.531810313463211060e-01 1.624616608023643494e-02 -1.587082445621490479e-01 -3.578161001205444336e-01 2.224868088960647583e-01 -4.220255464315414429e-02
-3.053528964519500732e-01 4.490393996238708496e-01 2.917747199535369873e-01 3.004252351820468903e-02 -1.581663489341735840e-01 -1.924937963485717773e-02 -9.704323858022689819e-02 6.265106797218322754e-02 2.956728450953960419e-02 1.543654501438140869e-01 1.659313142299652100e-01 1.357059329748153687e-01 -7.954646646976470947e-02 -2.620905637741088867e-02 -1.411838233470916748e-01 -1.221814081072807312e-01 -8.285095542669296265e-02 -7.070866227149963379e-02 2.557389065623283386e-02 7.740246504545211792e-02 1.127517223358154297e-01 -8.107285946607589722e-02 -2.251954823732376099e-01 -2.429620176553726196e-02 -3.676172196865081787e-01 1.175264343619346619e-01 -1.393676698207855225e-01 -1.296468228101730347e-01 5.975314602255821228e-02 -4.060285985469818115e-01 -9.635573625564575195e-02 -1.258254647254943848e-01
-9.293317794799804688e-02 2.687186300754547119e-01 1.325613856315612793e-01 4.080317914485931396e-02 1.089173331856727600e-01 -1.152497008442878723e-01 -4.048644602298736572e-01 6.618838757276535034e-02 -1.012301538139581680e-03 2.313216775655746460e-01 -2.942280098795890808e-02 2.410678863525390625e-01 2.297105789184570312e-01 -3.028990142047405243e-02 -2.601127326488494873e-01 8.431553095579147339e-02 -1.127078756690025330e-01 -1.065929532051086426e-01 2.354213595390319824e-01 2.152212113142013550e-01 1.394095271825790405e-01 -1.364748477935791016e-01 -2.283977717161178589e-01 1.609570463187992573e-03 -3.994201496243476868e-02 2.356998473405838013e-01 -1.751073896884918213e-01 -7.058348972350358963e-03 -6.418910622596740723e-02 -3.684728145599365234e-01 -1.469798684120178223e-01 -1.172174606472253799e-02
2.597097158432006836e-01 1.340907067060470581e-01 -3.279964253306388855e-02 2.235116809606552124e-02 -2.045639753341674805e-01 9.704886376857757568e-02 1.106961723417043686e-02 -3.843281790614128113e-02 -1.917422115802764893e-01 2.883714735507965088e-01 3.309254646301269531e-01 -5.853030458092689514e-02 2.003345638513565063e-02 3.001881837844848633e-01 -1.136219128966331482e-01 1.110276207327842712e-02 -1.781917214393615723e-01 -4.349682927131652832e-01 9.317826479673385620e-02 -1.996078714728355408e-02 7.690616697072982788e-02 -1.311708539724349976e-01 -2.027538716793060303e-01 1.296796202659606934e-01 2.724220417439937592e-02 1.075652912259101868e-01 -1.002703011035919189e-01 1.372780501842498779e-01 9.614552557468414307e-02 -3.678095638751983643e-01 -1.206028386950492859e-01 1.111801639199256897e-01
8.516588062047958374e-02 2.689463496208190918e-01 -1.772067397832870483e-01 1.131199449300765991e-01 3.340723738074302673e-02 -2.574511468410491943e-01 -3.820379972457885742e-01 1.087552309036254883e-01 -1.468903422355651855e-01 2.101431488990783691e-01 1.852618306875228882e-01 1.121724694967269897e-01 5.719152837991714478e-02 9.241868555545806885e-02 6.344880908727645874e-02 1.703248620033264160e-01 -4.541240632534027100e-02 1.345794647932052612e-01 9.005728177726268768e-03 2.192684710025787354e-01 1.383331418037414551e-01 5.517636239528656006e-02 -2.189189046621322632e-01 -1.986331194639205933e-01 -2.524307072162628174e-01 1.962255686521530151e-01 -2.318755388259887695e-01 9.801702201366424561e-02 -4.001899063587188721e-02 -2.711065709590911865e-01 2.341128140687942505e-01 -1.419342160224914551e-01
-1.343123763799667358e-01 2.658097445964813232e-01 2.027657926082611084e-01 1.644238829612731934e-01 -8.075961470603942871e-02 -5.506118293851613998e-03 -2.453496158123016357e-01 -7.360364496707916260e-02 -2.038676477968692780e-02 7.169229537248611450e-02 2.883334159851074219e-01 2.343292087316513062e-01 1.617123186588287354e-01 1.101626548916101456e-02 1.460923999547958374e-01 1.634799540042877197e-01 1.222684532403945923e-01 -3.250354528427124023e-02 1.073005869984626770e-01 9.750100225210189819e-02 2.536870352923870087e-02 -1.553725153207778931e-01 -1.639675796031951904e-01 9.294652193784713745e-02 -2.663647532463073730e-01 3.325670361518859863e-01 -3.558641299605369568e-02 8.858624845743179321e-02 -2.331137508153915405e-01 -4.026983678340911865e-01 1.742494106292724609e-01 1.348211169242858887e-01
8.098856359720230103e-02 2.679888308048248291e-01 -6.201527640223503113e-02 2.342495322227478027e-01 -3.016860783100128174e-01 -1.819880902767181396e-01 -1.232688128948211670e-01 -1.212559640407562256e-01 -3.923490270972251892e-02 1.085441336035728455e-01 5.264778155833482742e-03 -1.674682796001434326e-01 1.278378814458847046e-01 -9.553677402436733246e-03 -1.344086378812789917e-01 3.001015484333038330e-01 -3.954700231552124023e-01 -1.053936332464218140e-01 8.391135931015014648e-02 -3.192918002605438232e-01 1.161813139915466309e-01 -1.464181095361709595e-01 1.303042620420455933e-01 1.964598000049591064e-01 1.406610012054443359e-02 2.886434197425842285e-01 1.587708666920661926e-02 1.623073816299438477e-01 8.599952608346939087e-02 -2.159724235534667969e-01 -2.849788591265678406e-02 -1.046480685472488403e-01
3.451280891895294189e-01 1.531604826450347900e-01 7.779237627983093262e-02 -1.972096413373947144e-02 2.580679720267653465e-03 -1.719929128885269165e-01 1.467442326247692108e-02 -3.240290284156799316e-01 -4.814173281192779541e-02 2.162369191646575928e-01 -5.017522256821393967e-03 1.502776145935058594e-01 -1.294123381376266479e-02 2.481288909912109375e-01 2.042200267314910889e-01 -3.330928459763526917e-02 -1.985047757625579834e-02 -3.561471998691558838e-01 1.090111508965492249e-01 -5.782459676265716553e-02 -2.862850017845630646e-02 -2.849541008472442627e-01 -2.027963995933532715e-01 1.407292019575834274e-02 6.943406164646148682e-02 2.268128655850887299e-02 -1.995434463024139404e-01 9.491612017154693604e-02 1.153391748666763306e-01 -3.566322326660156250e-01 1.955967396497726440e-01 -2.030751854181289673e-01
-1.127305328845977783e-01 3.954448997974395752e-01 1.031809579581022263e-02 -3.406488522887229919e-02 -1.672085821628570557e-01 9.363903664052486420e-03 -4.067018330097198486e-01 -8.198772370815277100e-02 -7.676690816879272461e-02 2.327689081430435181e-01 -3.159439563751220703e-02 2.380856573581695557e-01 2.651351988315582275e-01 -8.898341096937656403e-03 -2.235682606697082520e-01 2.311736941337585449e-01 5.096228048205375671e-02 2.166888490319252014e-02 5.345190316438674927e-02 1.223415061831474304e-01 -3.463714942336082458e-02 2.774988859891891479e-02 -3.285199999809265137e-01 -3.725003078579902649e-02 -1.067351773381233215e-01 1.471931040287017822e-01 -2.515817582607269287e-01 9.226626902818679810e-02 -1.054419428110122681e-01 -2.956455945968627930e-01 4.849002882838249207e-02 -1.378837390802800655e-03
5.926584824919700623e-02 2.190010100603103638e-01 4.427634179592132568e-02 2.078762091696262360e-02 -3.861068785190582275e-01 -2.448245137929916382e-01 1.328707579523324966e-02 -1.732890494167804718e-02 -2.246605157852172852e-01 2.595057524740695953e-02 7.451984286308288574e-02 -2.243845164775848389e-01 2.120466977357864380e-01 -1.970179975032806396e-01 -1.779392361640930176e-01 2.049739360809326172e-01 -2.708172798156738281e-01 -2.324721962213516235e-02 -1.077646091580390930e-01 -2.481937408447265625e-01 4.542266577482223511e-02 7.345544290728867054e-04 -1.822734773159027100e-01 -4.162160679697990417e-03 -1.647760272026062012e-01 1.822973638772964478e-01 9.250885806977748871e-03 1.668967455625534058e-01 2.915478348731994629e-01 -1.857800036668777466e-01 2.806917726993560791e-01 -5.575780197978019714e-02
-2.133028954267501831e-01 1.237393990159034729e-01 2.544096112251281738e-01 2.587157189846038818e-01 -2.691481448709964752e-02 -1.895031929016113281e-01 -2.974908947944641113e-01 -1.309150159358978271e-01 -3.640395356342196465e-03 -1.223170608282089233e-01 2.532184123992919922e-01 2.445697635412216187e-01 5.391893908381462097e-02 2.146095931529998779e-01 9.476099908351898193e-02 1.798245757818222046e-01 3.514418005943298340e-02 6.533975154161453247e-02 1.101797260344028473e-02 1.369265466928482056e-01 1.234908699989318848e-01 -1.725481748580932617e-01 -2.516861539334058762e-03 1.046500429511070251e-01 -2.520847618579864502e-01 1.819224506616592407e-01 -3.237170353531837463e-02 1.652582138776779175e-01 -1.447233930230140686e-02 -3.055750429630279541e-01 3.702133893966674805e-01 -8.219210430979728699e-03
1.448602527379989624e-01 9.316990524530410767e-02 2.336265146732330322e-01 3.818802908062934875e-02 1.323257386684417725e-01 -5.675494670867919922e-02 -2.000368833541870117e-01 1.345934867858886719e-01 1.346935033798217773e-01 -9.646362811326980591e-02 5.004115402698516846e-02 -2.611455917358398438e-01 2.608021795749664307e-01 1.684410125017166138e-01 1.277962923049926758e-01 -1.576626673340797424e-02 -2.613439783453941345e-02 -9.177000820636749268e-02 -2.314310753718018532e-03 -3.141277730464935303e-01 1.931515485048294067e-01 -1.634743413887917995e-03 -3.200066834688186646e-02 -1.109903529286384583e-01 -3.959114849567413330e-01 2.949315309524536133e-01 -9.047303348779678345e-02 -1.873916089534759521e-01 3.002521395683288574e-01 -1.427876800298690796e-01 2.612756788730621338e-01 -6.230117287486791611e-03
7.113901525735855103e-02 -1.913141086697578430e-02 1.316072940826416016e-01 5.518576130270957947e-02 1.007729619741439819e-01 1.644180528819561005e-02 1.170871108770370483e-01 1.505419313907623291e-01 1.240947544574737549e-01 1.855501979589462280e-01 2.214337438344955444e-01 -1.179607436060905457e-01 2.822310030460357666e-01 -9.848165325820446014e-03 -3.090107254683971405e-02 9.239895641803741455e-02 5.906869843602180481e-02 -7.476924359798431396e-02 8.640994317829608917e-03 -2.408552020788192749e-01 2.346779108047485352e-01 1.943266019225120544e-02 2.134257704019546509e-01 1.139211356639862061e-01 3.137954697012901306e-02 4.312681555747985840e-01 -2.350489944219589233e-01 2.134683430194854736e-01 -3.182781860232353210e-02 -4.234662055969238281e-01 4.688967764377593994e-02 -2.718738615512847900e-01
2.551769912242889404e-01 1.744566708803176880e-01 1.329962015151977539e-01 5.685915797948837280e-02 -6.290418654680252075e-02 6.086558848619461060e-02 -1.111937910318374634e-01 2.516891621053218842e-02 6.044608727097511292e-02 -1.713092089630663395e-03 2.414003610610961914e-01 5.048672109842300415e-02 -8.082649856805801392e-02 2.656527757644653320e-01 6.697400659322738647e-02 -1.397908329963684082e-01 2.386638149619102478e-02 -7.945915684103965759e-03 2.089799493551254272e-01 -2.191294580698013306e-01 1.942135244607925415e-01 -1.439033895730972290e-01 2.649838030338287354e-01 4.795204848051071167e-02 -1.939974278211593628e-01 2.526953220367431641e-01 2.956396900117397308e-02 3.813517391681671143e-01 -1.643134057521820068e-01 -4.443487524986267090e-01 2.134678699076175690e-02 3.604350611567497253e-02
2.937998175621032715e-01 2.938426434993743896e-01 1.062349677085876465e-01 -1.843137890100479126e-01 1.973099559545516968e-01 -2.255912870168685913e-01 -2.064116150140762329e-01 6.246801931411027908e-03 -3.009928166866302490e-01 4.591113701462745667e-02 7.694457471370697021e-02 2.871196568012237549e-01 1.273930966854095459e-01 9.092990309000015259e-02 -7.555519230663776398e-03 1.376500576734542847e-01 -3.575160205364227295e-01 -3.767859563231468201e-02 1.630967669188976288e-02 -2.105509638786315918e-01 1.052421107888221741e-01 5.430116783827543259e-03 1.456131879240274429e-02 -1.141354441642761230e-01 -2.056396380066871643e-02 5.497038364410400391e-02 -1.310930103063583374e-01 -1.353311631828546524e-02 4.057907760143280029e-01 1.121089141815900803e-02 1.855841577053070068e-01 -8.260019868612289429e-02
1.575774885714054108e-02 1.860539019107818604e-01 2.281092405319213867e-01 -6.189462170004844666e-02 -1.190077587962150574e-01 4.589425027370452881e-02 -1.406350135803222656e-01 1.867361180484294891e-02 -1.551319211721420288e-01 1.921089589595794678e-01 -4.328453168272972107e-02 2.137371152639389038e-01 1.363140791654586792e-01 3.054723739624023438e-01 -2.019847929477691650e-01 3.266764804720878601e-03 -1.041932180523872375e-01 3.248685272410511971e-03 9.054520726203918457e-02 8.054726757109165192e-03 1.532895863056182861e-01 -1.433435380458831787e-01 1.364771723747253418e-01 -2.224253863096237183e-02 -9.045019000768661499e-02 3.740840852260589600e-01 1.729906536638736725e-02 3.157015442848205566e-01 -3.867751657962799072e-01 -1.811208575963973999e-01 2.187093496322631836e-01 2.258897274732589722e-01
-6.638889759778976440e-02 2.690468132495880127e-01 2.111419141292572021e-01 1.246188133955001831e-01 -1.614581793546676636e-01 2.278136909008026123e-01 -2.124647498130798340e-01 -1.462678611278533936e-01 1.544565111398696899e-01 4.982901811599731445e-01 7.101657241582870483e-02 -6.304256618022918701e-02 3.057346940040588379e-01 -1.252466905862092972e-02 2.945398911833763123e-02 1.263116952031850815e-02 1.444067656993865967e-01 1.148682460188865662e-01 -1.785636995919048786e-04 1.527737081050872803e-01 -2.374492734670639038e-01 -1.738540530204772949e-01 -7.597986608743667603e-02 2.513035014271736145e-02 -1.826622188091278076e-01 -1.246178429573774338e-02 -1.696753352880477905e-01 1.396396458148956299e-01 2.091609686613082886e-01 -2.463535666465759277e-01 7.543486356735229492e-02 2.070666290819644928e-02
1.613275259733200073e-01 -1.660795360803604126e-01 1.576069742441177368e-01 -9.596258401870727539e-02 1.554987877607345581e-01 -1.515407711267471313e-01 1.523180957883596420e-02 8.296383172273635864e-02 -5.990408360958099365e-02 3.385327458381652832e-01 1.544307768344879150e-01 -1.679895520210266113e-01 4.191957116127014160e-01 4.281368851661682129e-02 -1.301601529121398926e-01 1.209628507494926453e-01 -5.154816061258316040e-02 -9.548533707857131958e-02 -1.959759742021560669e-01 -8.008342981338500977e-02 4.367896541953086853e-02 -1.555436849594116211e-01 -1.373923290520906448e-02 1.545582525432109833e-02 3.411414800211787224e-03 2.186843305826187134e-01 -4.202739596366882324e-01 1.739875525236129761e-01 2.203844636678695679e-01 -1.353625506162643433e-01 1.647613942623138428e-01 -2.163096517324447632e-01
1.696853786706924438e-01 3.793978095054626465e-01 1.843212991952896118e-01 4.921355843544006348e-02 1.367035955190658569e-01 1.264259219169616699e-01 -2.733934521675109863e-01 -1.042239889502525330e-01 2.434006147086620331e-02 -5.017437040805816650e-03 2.321510016918182373e-01 6.331897526979446411e-02 5.047296732664108276e-02 2.611353993415832520e-01 4.606544598937034607e-02 -1.316303163766860962e-01 -3.195178508758544922e-01 -1.303690373897552490e-01 -1.928885728120803833e-01 8.301617205142974854e-02 -8.549619466066360474e-02 -6.603558361530303955e-02 -1.069326549768447876e-01 -1.595995128154754639e-01 -6.249087303876876831e-02 5.071901679039001465e-01 -5.942361801862716675e-02 3.361305454745888710e-03 -1.233056634664535522e-01 -1.555476933717727661e-01 7.732489029876887798e-04 7.764900475740432739e-02
1.241909042000770569e-01 2.958247363567352295e-01 1.702432781457901001e-01 1.057873740792274475e-01 -1.558146923780441284e-01 -2.657317817211151123e-01 -4.290099442005157471e-02 1.621612906455993652e-01 -1.774165779352188110e-01 -3.664734959602355957e-02 2.165072411298751831e-02 -2.871154248714447021e-02 1.236817538738250732e-01 2.879157662391662598e-01 8.270941674709320068e-02 2.708998024463653564e-01 -1.510745137929916382e-01 1.038206145167350769e-01 -2.318201661109924316e-01 -2.523798346519470215e-01 1.453804522752761841e-01 -1.896100342273712158e-01 9.864890575408935547e-02 7.323421537876129150e-02 -3.122813766822218895e-03 -3.049691021442413330e-02 1.103211268782615662e-01 1.618049442768096924e-01 -2.443494647741317749e-01 -3.803480565547943115e-01 2.333308756351470947e-01 1.540081109851598740e-03
8.654960989952087402e-02 2.583083212375640869e-01 -3.345727920532226562e-02 -1.757127046585083008e-01 9.677717089653015137e-02 1.289234757423400879e-01 -1.172476634383201599e-01 -1.360559463500976562e-01 -8.443582803010940552e-03 1.767837703227996826e-01 -4.182546958327293396e-02 1.951932907104492188e-01 3.626326471567153931e-02 3.036736249923706055e-01 7.087713479995727539e-02 1.355100274085998535e-01 -2.370505481958389282e-01 -2.880299985408782959e-01 1.028776317834854126e-01 -3.449525237083435059e-01 -2.221251279115676880e-01 -4.780424386262893677e-02 1.407619267702102661e-01 -1.950586773455142975e-02 -4.223780333995819092e-02 -1.975777186453342438e-02 -4.038925766944885254e-01 2.497339546680450439e-01 2.615698054432868958e-02 -2.273919731378555298e-01 1.631941944360733032e-01 -1.448034867644309998e-02
2.749558091163635254e-01 2.376862764358520508e-01 -1.327424049377441406e-01 -1.024148836731910706e-01 1.278912872076034546e-01 1.931290701031684875e-02 -9.376034885644912720e-02 -8.214563131332397461e-02 1.681840047240257263e-02 5.973305553197860718e-02 2.538911700248718262e-01 2.249839007854461670e-01 -3.030491992831230164e-02 2.635943889617919922e-01 1.811143159866333008e-01 -4.785685241222381592e-02 2.819037996232509613e-02 -1.739076077938079834e-01 -4.012132063508033752e-02 1.201298534870147705e-01 2.768924087285995483e-02 -1.396339684724807739e-01 5.545182526111602783e-02 -5.482171848416328430e-02 9.304349869489669800e-02 2.930156886577606201e-01 -9.399008750915527344e-02 8.229637145996093750e-02 1.914053261280059814e-01 -4.795621335506439209e-01 3.124243021011352539e-01 1.879724860191345215e-01
2.246215939521789551e-02 3.401362895965576172e-01 2.161819934844970703e-01 2.500156499445438385e-02 -4.175125807523727417e-02 -4.599501937627792358e-02 -8.314472436904907227e-02 2.219719998538494110e-02 3.173062503337860107e-01 3.275106549263000488e-01 1.890730112791061401e-01 1.216493025422096252e-01 -1.369072198867797852e-01 5.413588136434555054e-02 1.938889473676681519e-01 2.293826639652252197e-01 1.104420572519302368e-01 2.222558297216892242e-02 8.472929149866104126e-02 -1.870161145925521851e-01 1.730016469955444336e-01 -8.394055813550949097e-02 2.956369221210479736e-01 3.962594643235206604e-02 -1.691624075174331665e-01 3.296611309051513672e-01 6.457749009132385254e-02 6.340331584215164185e-02 7.647981494665145874e-02 -3.324468135833740234e-01 8.829860389232635498e-02 -6.602598726749420166e-02
5.083164572715759277e-02 3.548407852649688721e-01 3.488102555274963379e-01 3.364348113536834717e-01 -1.400246322154998779e-01 5.963358562439680099e-03 1.431665420532226562e-01 -1.901587247848510742e-01 -2.899021804332733154e-01 2.879954874515533447e-01 -2.989448234438896179e-02 1.692374199628829956e-01 -1.716454513370990753e-02 5.494896322488784790e-02 8.197642862796783447e-02 9.420660138130187988e-02 -2.715052366256713867e-01 3.412801399827003479e-02 -2.343545407056808472e-01 -1.224034875631332397e-01 1.020872965455055237e-01 8.138613402843475342e-02 -1.583586074411869049e-02 -7.739589363336563110e-02 -1.285359114408493042e-01 -2.336174994707107544e-02 -1.600173711776733398e-01 -6.454096734523773193e-02 -5.955735966563224792e-02 -2.760124504566192627e-01 2.103877365589141846e-01 7.756920903921127319e-02
4.638313502073287964e-02 2.174656093120574951e-01 6.290207058191299438e-02 3.040966093540191650e-01 -2.362843453884124756e-01 2.861826680600643158e-02 -2.052654027938842773e-01 -5.070985481142997742e-02 1.015378683805465698e-01 6.597000360488891602e-02 5.547594279050827026e-02 2.488168515264987946e-02 3.923657536506652832e-01 9.705709666013717651e-02 1.676497906446456909e-01 -6.580673903226852417e-02 -1.579345166683197021e-01 -4.584347829222679138e-02 -1.530294567346572876e-01 -2.647970020771026611e-01 2.327153831720352173e-01 -4.063900187611579895e-02 2.438333928585052490e-01 7.197624444961547852e-02 -5.500821396708488464e-02 1.041154786944389343e-01 -2.290495932102203369e-01 -2.890392541885375977e-01 1.061661466956138611e-01 -1.350309997797012329e-01 3.407084345817565918e-01 -4.605411365628242493e-02
7.531262934207916260e-02 3.178821504116058350e-01 -1.964046508073806763e-01 -1.846587955951690674e-01 -7.358672469854354858e-02 -1.175760552287101746e-01 -2.016320675611495972e-01 3.674533590674400330e-02 -1.768477410078048706e-01 -8.991745300590991974e-03 7.043833844363689423e-03 -2.461262792348861694e-02 2.029755115509033203e-01 1.505751907825469971e-02 9.259252808988094330e-03 2.308998703956604004e-01 -1.066318973898887634e-01 -3.079028427600860596e-01 4.123537614941596985e-02 -9.574136137962341309e-02 1.020892783999443054e-01 -1.520204395055770874e-01 1.807975023984909058e-02 1.179122403264045715e-01 -1.177879497408866882e-01 1.753722131252288818e-01 1.908256858587265015e-02 6.395111978054046631e-02 4.532722830772399902e-01 -3.925135433673858643e-01 -2.114308327436447144e-01 -1.200415343046188354e-01
1.454830169677734375e-01 2.490935027599334717e-01 4.318323358893394470e-02 2.204570919275283813e-01 -8.862275630235671997e-02 2.741146981716156006e-01 -1.943801641464233398e-01 -1.624522954225540161e-01 -9.016846120357513428e-02 1.477037835866212845e-02 -9.145077317953109741e-02 -9.947392344474792480e-02 4.694941937923431396e-01 8.872251212596893311e-02 1.035713404417037964e-01 1.875477135181427002e-01 -2.354993522167205811e-01 -1.899524359032511711e-03 -2.146673202514648438e-02 -3.514991700649261475e-01 2.901092767715454102e-01 -2.232559025287628174e-02 7.254335284233093262e-02 -3.183450549840927124e-02 2.717270329594612122e-02 -1.780163310468196869e-02 -2.116084545850753784e-01 -1.558375358581542969e-01 -1.074806526303291321e-01 -2.409073561429977417e-01 8.999068289995193481e-02 1.139724161475896835e-02
2.583250403404235840e-01 1.765176802873611450e-01 2.453374713659286499e-01 -3.341864347457885742e-01 4.523085802793502808e-02 -8.460369706153869629e-02 -2.941016852855682373e-01 7.723920792341232300e-02 -1.467056274414062500e-01 1.491134762763977051e-01 1.621934175491333008e-01 9.678576886653900146e-02 3.695832937955856323e-02 6.752312928438186646e-02 -3.555873408913612366e-02 1.920073181390762329e-01 -1.824665516614913940e-01 -6.257182359695434570e-02 1.629890799522399902e-01 -2.512225210666656494e-01 1.236779838800430298e-01 1.021250896155834198e-02 -1.300487369298934937e-01 -1.435532420873641968e-01 -1.713631860911846161e-02 1.913118362426757812e-01 -1.441836655139923096e-01 3.611978515982627869e-02 3.302502036094665527e-01 9.784625843167304993e-03 1.929628551006317139e-01 -3.462569713592529297e-01
1.571759283542633057e-01 3.950300514698028564e-01 3.288147225975990295e-02 1.412204466760158539e-02 -1.314217001199722290e-01 -6.363775581121444702e-02 -1.376481801271438599e-01 3.476178944110870361e-01 -5.570639669895172119e-02 -8.357179164886474609e-02 7.430309802293777466e-02 1.407176814973354340e-02 2.757941484451293945e-01 6.260072439908981323e-02 -2.624374926090240479e-01 2.405525892972946167e-01 -1.423339694738388062e-01 -2.435870021581649780e-01 1.183024048805236816e-01 -2.116525471210479736e-01 5.903779529035091400e-03 -1.168478205800056458e-01 -2.159696370363235474e-01 7.484380155801773071e-02 -1.708859354257583618e-01 -1.238975077867507935e-01 -6.960489600896835327e-02 1.867230534553527832e-01 2.765350043773651123e-01 -1.995529681444168091e-01 -6.028469279408454895e-02 -1.606993675231933594e-01
1.565824896097183228e-01 4.262199997901916504e-01 -2.764568328857421875e-01 1.139210760593414307e-01 -2.208477407693862915e-01 -7.658108323812484741e-02 -2.676906622946262360e-02 -5.126531422138214111e-02 -2.362585067749023438e-02 -1.311669498682022095e-02 7.526715099811553955e-02 -2.697540214285254478e-03 1.928043067455291748e-01 1.329121142625808716e-01 -2.976422905921936035e-01 2.692391276359558105e-01 -2.762381732463836670e-01 1.021876707673072815e-01 -1.449657082557678223e-01 -2.096326202154159546e-01 1.551778316497802734e-01 -8.511221967637538910e-03 -8.741927146911621094e-02 1.573310792446136475e-01 3.679640218615531921e-02 1.077411174774169922e-01 -8.135449886322021484e-02 -4.014072567224502563e-02 2.418446540832519531e-01 -3.540773391723632812e-01 -3.343236446380615234e-02 -9.837944060564041138e-02
-1.101466715335845947e-01 2.554506063461303711e-01 2.240299135446548462e-01 -8.880049735307693481e-02 -1.832222640514373779e-01 -9.571317583322525024e-02 -8.043690770864486694e-02 1.258281916379928589e-01 -2.493979334831237793e-01 2.595332562923431396e-01 -5.244709178805351257e-02 6.595516949892044067e-02 7.367900758981704712e-02 2.040647268295288086e-01 -1.730972528457641602e-01 2.839214205741882324e-01 6.315535306930541992e-02 -6.238630786538124084e-02 1.499113291501998901e-01 -9.812717884778976440e-02 -1.166289001703262329e-01 -3.204977214336395264e-01 -1.503936853259801865e-02 2.396112531423568726e-01 -2.352681010961532593e-01 4.414911940693855286e-02 9.084445238113403320e-02 9.609654545783996582e-02 3.742797672748565674e-01 -1.486455351114273071e-01 2.260595411062240601e-01 -5.644429102540016174e-02
2.258780151605606079e-01 2.133691608905792236e-01 -7.253417279571294785e-03 1.143697351217269897e-01 1.668387502431869507e-01 -1.263012140989303589e-01 8.472577668726444244e-03 2.541933953762054443e-01 2.837182953953742981e-03 3.724242150783538818e-01 -6.310379505157470703e-02 -1.561598181724548340e-01 4.768955335021018982e-02 4.331711679697036743e-02 -5.270263925194740295e-02 2.797895371913909912e-01 1.983699202537536621e-01 4.443789273500442505e-02 1.304236203432083130e-01 -3.882236182689666748e-01 4.369932040572166443e-02 -2.914035022258758545e-01 7.503245025873184204e-02 1.510992832481861115e-02 -1.218286454677581787e-01 2.032613903284072876e-01 -3.091072440147399902e-01 1.089818626642227173e-01 5.288232490420341492e-02 -5.108213052153587341e-02 2.137093245983123779e-01 1.147344335913658142e-01
3.589382767677307129e-02 4.849039316177368164e-01 2.791198790073394775e-01 -3.755546361207962036e-02 -1.246228367090225220e-01 -1.061205640435218811e-01 1.036927998065948486e-01 1.619686037302017212e-01 -7.798606902360916138e-02 3.546606302261352539e-01 2.688047289848327637e-01 -5.725041776895523071e-02 1.298203170299530029e-01 7.945180684328079224e-02 6.524195522069931030e-02 2.921518124639987946e-02 1.637380942702293396e-02 -1.255337297916412354e-01 4.810385778546333313e-02 -2.710775434970855713e-01 2.940928190946578979e-02 -1.557455677539110184e-02 4.946044087409973145e-02 -1.712328009307384491e-02 -3.848636150360107422e-02 3.828628957271575928e-01 2.910577952861785889e-01 -1.336675733327865601e-01 1.525075584650039673e-01 -5.597933009266853333e-02 -4.321158304810523987e-02 1.011450737714767456e-01
1.672596782445907593e-01 3.661999702453613281e-01 1.017178446054458618e-01 8.382212370634078979e-02 -1.443853676319122314e-01 -1.511294990777969360e-01 -5.164726078510284424e-02 3.046849370002746582e-01 -2.678498066961765289e-02 4.651627037674188614e-03 3.140248358249664307e-01 -1.338484287261962891e-01 5.717445537447929382e-02 8.165151625871658325e-02 -4.755794536322355270e-03 6.434452533721923828e-02 -1.100545562803745270e-02 2.561605907976627350e-02 1.872539669275283813e-01 -2.893762886524200439e-01 -1.935559511184692383e-01 1.109403446316719055e-01 2.135943919420242310e-01 -2.754571437835693359e-01 -1.119811534881591797e-01 2.029809504747390747e-01 -9.686438739299774170e-02 -2.398740351200103760e-01 2.778091430664062500e-01 -2.360320240259170532e-01 7.462039589881896973e-02 5.015631206333637238e-03
4.012843966484069824e-02 2.971700727939605713e-01 -6.791343539953231812e-02 1.695877760648727417e-01 -6.524363160133361816e-02 -2.429551444947719574e-02 3.879866376519203186e-02 2.464195247739553452e-03 -4.228622093796730042e-02 7.636157423257827759e-02 1.178714036941528320e-01 -1.794466376304626465e-01 1.796543300151824951e-01 -6.336690485477447510e-02 -4.148922488093376160e-02 -1.441398113965988159e-01 3.188880905508995056e-02 1.050821542739868164e-01 2.589553594589233398e-01 9.820605069398880005e-02 6.038401275873184204e-02 -3.344896435737609863e-01 1.933501660823822021e-02 -1.449985951185226440e-01 -1.960742771625518799e-01 1.512658894062042236e-01 -1.711401641368865967e-01 1.402872204780578613e-01 -2.850179672241210938e-01 -4.571988582611083984e-01 1.922409236431121826e-01 -3.076333105564117432e-01
4.117209091782569885e-02 1.855060607194900513e-01 2.810694575309753418e-01 -1.830028742551803589e-01 1.054134145379066467e-01 -1.985109150409698486e-01 -4.742363095283508301e-02 2.836645543575286865e-01 -1.374157369136810303e-01 9.289106726646423340e-02 -1.242097169160842896e-01 -1.128667593002319336e-01 3.636437952518463135e-01 8.706762641668319702e-02 -1.243126839399337769e-01 7.441730797290802002e-02 -1.720491945743560791e-01 -1.210398413240909576e-02 4.353874921798706055e-02 -1.656907349824905396e-01 8.524279296398162842e-02 2.587913870811462402e-01 -1.494362205266952515e-01 1.123433634638786316e-01 -3.466558456420898438e-01 2.546213380992412567e-02 -1.045028716325759888e-01 2.592002749443054199e-01 3.135291337966918945e-01 -1.805757284164428711e-01 -4.736550152301788330e-02 3.629513457417488098e-02
9.079426527023315430e-02 1.035270541906356812e-01 7.541889697313308716e-02 -1.691970825195312500e-01 -3.923608362674713135e-02 6.306614261120557785e-03 -2.412072420120239258e-01 3.521241247653961182e-01 -1.292665749788284302e-01 7.946155220270156860e-02 2.559852600097656250e-01 1.611221581697463989e-01 2.779471278190612793e-01 3.881889283657073975e-01 -2.302205748856067657e-02 -9.147495031356811523e-02 -2.232761085033416748e-01 5.507739633321762085e-02 1.363029479980468750e-01 -1.803259104490280151e-01 -5.164568126201629639e-02 3.544891485944390297e-03 1.072859242558479309e-01 6.879646331071853638e-02 -3.978919386863708496e-01 -8.417210727930068970e-02 6.446806341409683228e-02 -2.367856167256832123e-02 1.504544615745544434e-01 -1.852899938821792603e-01 1.323776096105575562e-01 -2.099957913160324097e-01
1.954893767833709717e-01 2.093566209077835083e-01 -7.841214537620544434e-02 1.036435067653656006e-01 -2.058028429746627808e-01 -1.482459306716918945e-01 -4.245674237608909607e-02 -2.561943531036376953e-01 8.003128319978713989e-02 1.711442172527313232e-01 3.744111359119415283e-01 -2.144168466329574585e-01 5.600918456912040710e-02 -2.596110571175813675e-03 1.184722185134887695e-01 -5.231862887740135193e-02 -3.981641232967376709e-01 4.006661474704742432e-02 -4.230052605271339417e-02 -1.597091108560562134e-01 1.658003777265548706e-01 -6.300927698612213135e-02 -1.815491318702697754e-01 2.081694453954696655e-02 9.983086585998535156e-02 1.200098544359207153e-01 -3.159668445587158203e-01 1.269832998514175415e-01 4.366414994001388550e-02 -3.366546332836151123e-01 -6.310347467660903931e-02 1.252206861972808838e-01
1.584577858448028564e-01 9.682016074657440186e-02 3.713304400444030762e-01 1.434753835201263428e-01 -6.455528736114501953e-02 -7.643198221921920776e-02 -1.395149081945419312e-01 -7.185169309377670288e-02 1.471315622329711914e-01 1.779933124780654907e-01 4.581544920802116394e-02 1.190269961953163147e-01 8.471366763114929199e-02 1.550704687833786011e-01 3.645490482449531555e-02 1.261107176542282104e-01 2.166224569082260132e-01 2.352329790592193604e-01 1.776385754346847534e-01 -7.848973572254180908e-02 1.257686167955398560e-01 -1.197040230035781860e-01 1.737161427736282349e-01 2.179912179708480835e-01 -2.782986164093017578e-01 3.749541938304901123e-01 -2.389225065708160400e-01 7.159845530986785889e-02 -1.395664513111114502e-01 -3.150573372840881348e-01 -8.683950453996658325e-02 2.213339088484644890e-03
6.847908347845077515e-02 5.139082297682762146e-02 -7.051397860050201416e-02 1.002221852540969849e-01 -2.548748850822448730e-01 1.819520816206932068e-02 -1.514436006546020508e-01 5.583928525447845459e-02 -2.843055427074432373e-01 1.039352715015411377e-01 2.150059640407562256e-01 1.677910536527633667e-01 1.574700772762298584e-01 4.728469997644424438e-02 -1.725189387798309326e-01 1.672956049442291260e-01 -3.897240161895751953e-01 -2.240167558193206787e-01 2.212460041046142578e-01 -1.214354783296585083e-01 1.008524596691131592e-01 -1.248227059841156006e-01 5.182709172368049622e-02 -1.376687735319137573e-01 -7.076527923345565796e-02 -5.000385642051696777e-02 -1.172356754541397095e-01 1.548831015825271606e-01 1.393768042325973511e-01 -4.647286236286163330e-01 -2.037168592214584351e-01 -1.466323621571063995e-02
-1.080969050526618958e-01 2.204852104187011719e-01 3.707992285490036011e-02 3.744695708155632019e-02 7.491878420114517212e-02 2.203840203583240509e-02 -4.323419332504272461e-01 1.762467920780181885e-01 -5.347093101590871811e-04 3.245815634727478027e-01 -4.188668355345726013e-02 1.923626512289047241e-01 2.659390866756439209e-01 3.233728557825088501e-02 -1.940777003765106201e-01 6.266888976097106934e-02 -7.643651217222213745e-02 1.665803641080856323e-01 1.811083257198333740e-01 1.537977010011672974e-01 2.246622443199157715e-01 -1.931239366531372070e-01 -1.755733937025070190e-01 -7.598747964948415756e-03 -1.015516221523284912e-01 2.311566025018692017e-01 -1.845640838146209717e-01 1.810339242219924927e-01 4.296487569808959961e-02 -3.022824823856353760e-01 -1.510573029518127441e-01 -6.887741386890411377e-03
4.850153625011444092e-02 2.771658301353454590e-01 3.007626906037330627e-02 1.819441765546798706e-01 -4.451329633593559265e-02 -1.829628944396972656e-01 -2.757205367088317871e-01 8.938594907522201538e-02 3.285705298185348511e-02 2.934210598468780518e-01 1.988208889961242676e-01 9.015953540802001953e-02 1.574532538652420044e-01 1.843909174203872681e-01 -1.329235266894102097e-02 2.648965418338775635e-01 5.088349059224128723e-02 2.125078886747360229e-01 -7.750637829303741455e-02 -3.827366605401039124e-02 2.020790725946426392e-01 1.143988519906997681e-01 -4.505912661552429199e-01 -1.306306570768356323e-01 -1.099813953042030334e-01 1.415984779596328735e-01 -2.393656224012374878e-01 -4.768760409206151962e-03 -5.506533756852149963e-02 -1.784037947654724121e-01 1.770479679107666016e-01 1.358901858329772949e-01
-2.692838571965694427e-02 3.626908361911773682e-01 -6.456770002841949463e-02 2.611175365746021271e-02 -1.869200766086578369e-01 -2.625486850738525391e-01 -1.410428136587142944e-01 4.315437376499176025e-02 -1.420860365033149719e-02 3.975370898842811584e-02 -3.258873522281646729e-02 -3.278588503599166870e-02 1.124088168144226074e-01 5.582580342888832092e-03 1.145418435335159302e-01 5.759512782096862793e-01 -1.143778488039970398e-01 -1.350636631250381470e-01 5.976234003901481628e-02 8.689942210912704468e-02 -4.969661682844161987e-02 -2.255252897739410400e-01 4.413465410470962524e-02 1.836296766996383667e-01 8.979284018278121948e-02 3.260657787322998047e-01 -2.258424088358879089e-02 3.495546430349349976e-02 9.041856229305267334e-02 -1.802639514207839966e-01 2.792636752128601074e-01 -9.802233427762985229e-02
2.743807435035705566e-01 9.311740845441818237e-02 3.426022529602050781e-01 -3.383719548583030701e-02 1.499330848455429077e-01 -9.751695394515991211e-02 -8.026268333196640015e-02 3.347069025039672852e-01 -1.012052893638610840e-01 -4.209903627634048462e-02 2.627795338630676270e-01 3.502730280160903931e-02 1.808532774448394775e-01 3.112702369689941406e-01 -1.498332619667053223e-01 2.885838411748409271e-02 -1.330820322036743164e-01 -2.624920755624771118e-02 1.411630213260650635e-01 -1.563508659601211548e-01 -1.049015447497367859e-01 1.598967313766479492e-01 1.780099719762802124e-01 2.324400842189788818e-01 -6.649178266525268555e-02 1.457992941141128540e-01 -1.286607701331377029e-02 -6.160534918308258057e-02 -1.210957881994545460e-03 -2.920553684234619141e-01 3.320740759372711182e-01 -4.022705554962158203e-02
-3.946848586201667786e-02 4.259642064571380615e-01 7.733464241027832031e-02 -1.001375764608383179e-01 1.508957445621490479e-01 1.614376008510589600e-01 -9.500306332483887672e-04 1.167989298701286316e-01 -3.578302264213562012e-01 3.106258213520050049e-01 -8.933860226534307003e-04 -2.041906677186489105e-02 2.279578596353530884e-01 1.501447558403015137e-01 3.490479588508605957e-01 2.259620577096939087e-01 -2.139658480882644653e-02 -6.573126465082168579e-02 2.355925925076007843e-02 1.378414630889892578e-01 6.486386060714721680e-02 2.912228554487228394e-02 3.798153623938560486e-02 -1.312763094902038574e-01 1.889353096485137939e-01 1.269043385982513428e-01 2.224037609994411469e-02 3.913797810673713684e-02 2.342697530984878540e-01 -2.867320477962493896e-01 1.449884623289108276e-01 -7.843358814716339111e-02
2.033792883157730103e-01 4.652076363563537598e-01 1.579966098070144653e-01 9.151501953601837158e-02 -1.897422969341278076e-02 -1.169413924217224121e-01 -2.805651426315307617e-01 1.544522643089294434e-01 -1.634131073951721191e-01 9.245507419109344482e-03 2.493564486503601074e-01 -4.947832785546779633e-03 2.931201159954071045e-01 1.723959445953369141e-01 -1.941851228475570679e-01 2.326711714267730713e-01 2.280906587839126587e-01 -1.902469992637634277e-01 1.631402820348739624e-01 4.163073748350143433e-02 6.817968934774398804e-02 7.780803740024566650e-02 1.266131103038787842e-01 -1.065961122512817383e-01 -1.786552667617797852e-01 4.167191800661385059e-04 -7.105606794357299805e-02 1.101246103644371033e-01 2.661165893077850342e-01 -3.374532610177993774e-02 -1.248104944825172424e-01 6.712106615304946899e-02
5.413852632045745850e-02 2.964805364608764648e-01 3.740277513861656189e-02 2.289937436580657959e-01 8.412814885377883911e-02 -1.586240231990814209e-01 -2.498997747898101807e-01 8.073574304580688477e-02 -3.722162917256355286e-02 2.406083494424819946e-01 2.662482857704162598e-02 2.730821371078491211e-01 6.758103519678115845e-02 -3.237510472536087036e-02 -7.374159246683120728e-02 2.183614522218704224e-01 4.358951747417449951e-02 9.494589269161224365e-02 2.022531777620315552e-01 1.911624521017074585e-01 1.611032485961914062e-01 -1.790087223052978516e-01 -1.540284454822540283e-01 -1.348302662372589111e-01 -1.101321280002593994e-01 3.284250795841217041e-01 -2.840941250324249268e-01 2.505644559860229492e-01 -1.336385756731033325e-01 -2.598370909690856934e-01 2.128430642187595367e-02 -1.524806916713714600e-01
8.091785013675689697e-02 2.206204384565353394e-01 3.664253354072570801e-01 -2.082542032003402710e-01 2.517601549625396729e-01 -1.137315779924392700e-01 -1.463619917631149292e-01 -4.295818507671356201e-03 -1.636431664228439331e-01 9.267242997884750366e-02 3.124856762588024139e-02 -1.213227584958076477e-01 2.866787314414978027e-01 2.916015684604644775e-01 -1.582265794277191162e-01 2.140455096960067749e-01 -1.372531503438949585e-01 -5.984189361333847046e-02 4.542808607220649719e-02 -3.998751565814018250e-02 5.919876322150230408e-02 -2.894762754440307617e-01 -4.242476820945739746e-02 -1.451573148369789124e-02 -3.723948299884796143e-01 5.469366535544395447e-02 5.031453818082809448e-02 6.527893990278244019e-02 3.100809156894683838e-01 -9.623387455940246582e-02 -1.253013126552104950e-02 -1.040622219443321228e-01
5.858996137976646423e-02 1.603110134601593018e-01 4.928217530250549316e-01 4.064927250146865845e-02 3.101043701171875000e-01 2.460352480411529541e-01 -7.260406017303466797e-02 1.299348324537277222e-01 3.321330994367599487e-03 3.904294222593307495e-02 1.398707330226898193e-01 -2.082945965230464935e-02 2.016970664262771606e-01 2.124536782503128052e-01 1.483405474573373795e-02 -1.017814967781305313e-02 6.617957353591918945e-02 -1.871931739151477814e-02 -1.292085275053977966e-02 -1.236478909850120544e-01 1.442284435033798218e-01 -1.855652183294296265e-01 -1.361040472984313965e-01 -3.369632363319396973e-02 -2.092480063438415527e-01 2.596390843391418457e-01 1.120060160756111145e-01 -7.477640174329280853e-04 2.835733294486999512e-01 -2.380496263504028320e-01 1.956624239683151245e-01 -2.135983705520629883e-01
2.248372435569763184e-01 4.675035178661346436e-02 -5.643998831510543823e-02 2.075811624526977539e-01 -2.018111497163772583e-01 1.530295908451080322e-01 -2.576048970222473145e-01 6.377230584621429443e-02 -1.050100997090339661e-01 1.536400318145751953e-01 2.522284388542175293e-01 1.165031865239143372e-01 4.158773422241210938e-01 -2.211499810218811035e-01 9.361095726490020752e-02 -1.465207338333129883e-02 -1.192661970853805542e-01 -2.586020343005657196e-02 3.230473771691322327e-02 -1.770536899566650391e-01 8.972235769033432007e-02 -2.894257009029388428e-01 -3.028751350939273834e-02 5.371630564332008362e-02 -1.180904656648635864e-01 8.945694565773010254e-02 1.147275641560554504e-01 1.645176857709884644e-02 1.136505305767059326e-01 -3.269170224666595459e-01 -5.206231772899627686e-02 -3.506608903408050537e-01
3.097607791423797607e-01 2.901780903339385986e-01 -4.262305796146392822e-02 1.615487039089202881e-01 1.666159480810165405e-01 -1.079863831400871277e-01 6.401602178812026978e-02 -8.755173534154891968e-02 6.814698129892349243e-02 2.294267266988754272e-01 -1.282515823841094971e-01 -1.686588674783706665e-01 7.807125151157379150e-02 2.654501497745513916e-01 -7.778479903936386108e-02 2.697672843933105469e-01 -1.449617743492126465e-01 1.342439353466033936e-01 -2.254008352756500244e-01 8.697606623172760010e-02 1.542286723852157593e-01 1.379743069410324097e-01 7.691185176372528076e-02 -5.617255344986915588e-02 8.704840391874313354e-02 5.778906121850013733e-02 -2.295887172222137451e-01 3.367370367050170898e-01 4.239298775792121887e-02 -3.722120821475982666e-01 5.890071392059326172e-02 1.142725870013237000e-01
6.834719330072402954e-02 4.815313220024108887e-01 3.900556862354278564e-01 -1.655843406915664673e-01 5.990827456116676331e-02 1.270906329154968262e-01 5.636685714125633240e-02 -2.844952642917633057e-01 1.252690106630325317e-01 1.126009672880172729e-01 -2.461759001016616821e-02 4.030753672122955322e-02 3.816744685173034668e-01 1.118500977754592896e-01 2.216873504221439362e-02 -8.361744880676269531e-02 2.400836721062660217e-02 9.264481067657470703e-02 -7.416404550895094872e-04 1.452928334474563599e-01 -2.836654661223292351e-03 -1.635064482688903809e-01 -2.052123472094535828e-02 7.812272012233734131e-02 -8.795780688524246216e-02 8.577363193035125732e-02 -1.141264960169792175e-01 1.788611114025115967e-01 8.704269677400588989e-02 -2.879391014575958252e-01 1.388596296310424805e-01 -2.243962436914443970e-01
1.930345743894577026e-01 4.870140179991722107e-02 1.182620674371719360e-01 2.307879505679011345e-03 -7.402162533253431320e-03 9.760724753141403198e-02 1.020361669361591339e-03 -2.125049009919166565e-02 -3.040779195725917816e-02 1.049287915229797363e-01 2.212613224983215332e-01 -5.754131078720092773e-02 -1.586662046611309052e-02 5.078057199716567993e-02 -3.382944688200950623e-02 3.307417780160903931e-02 1.023048833012580872e-01 -9.100417606532573700e-03 1.164567992091178894e-01 -2.240860760211944580e-01 2.473379969596862793e-01 1.274354904890060425e-01 2.744515538215637207e-01 1.051980108022689819e-01 -3.879807516932487488e-02 4.304863810539245605e-01 -9.106171876192092896e-02 1.290664374828338623e-01 3.332209214568138123e-02 -5.792467594146728516e-01 1.907158344984054565e-01 -2.101265341043472290e-01
2.829177677631378174e-01 4.468878358602523804e-02 4.014864265918731689e-01 1.416057050228118896e-01 1.767567172646522522e-02 1.070342510938644409e-01 -2.005756795406341553e-01 -1.862889975309371948e-01 1.775498315691947937e-02 1.151295825839042664e-01 1.428237557411193848e-01 1.442005187273025513e-01 4.717515781521797180e-02 -2.533375918865203857e-01 1.256795376539230347e-01 2.533481456339359283e-02 -2.244467735290527344e-01 1.433677524328231812e-01 1.899137198925018311e-01 -7.395676523447036743e-02 1.801818162202835083e-01 -1.015217900276184082e-01 -7.469482719898223877e-02 -2.996440744027495384e-03 -3.096852265298366547e-02 1.091997548937797546e-01 -3.569174408912658691e-01 1.368841081857681274e-01 -4.720722790807485580e-03 -3.478733003139495850e-01 2.674336433410644531e-01 -3.329630475491285324e-03
2.603806257247924805e-01 1.278955042362213135e-01 -2.484308183193206787e-02 3.760810792446136475e-01 -1.408737897872924805e-01 -7.844235748052597046e-02 -1.496368348598480225e-01 -1.899987012147903442e-01 -3.379898071289062500e-01 6.214696913957595825e-02 2.571078836917877197e-01 9.778104722499847412e-02 1.224128827452659607e-01 2.224653810262680054e-01 -8.266939781606197357e-03 7.468944787979125977e-02 -3.200550749897956848e-02 -4.190962314605712891e-01 1.197724118828773499e-01 -2.033009231090545654e-01 1.135879456996917725e-01 -1.671501398086547852e-01 3.109764494001865387e-02 9.675682336091995239e-02 -1.016988083720207214e-01 -8.738677948713302612e-02 -5.308975279331207275e-02 -5.073631182312965393e-02 6.819387525320053101e-02 -3.017325401306152344e-01 1.091238707304000854e-01 -1.045353710651397705e-01
2.462597787380218506e-01 4.299557209014892578e-01 7.205620408058166504e-02 -2.872402779757976532e-02 1.197826489806175232e-01 -3.198022246360778809e-01 -1.037855297327041626e-01 -3.710454329848289490e-02 2.112172544002532959e-02 1.047780439257621765e-01 -3.649175539612770081e-02 -9.800327569246292114e-02 1.538116782903671265e-01 -1.932106912136077881e-03 -1.853924244642257690e-01 2.600882351398468018e-01 -4.150348156690597534e-02 2.743134833872318268e-02 4.664508998394012451e-02 -3.531300127506256104e-01 1.668106019496917725e-01 -2.756039984524250031e-02 -6.314193457365036011e-02 3.261919319629669189e-01 -2.097987383604049683e-01 1.146383807063102722e-01 -2.255108579993247986e-02 -1.436596214771270752e-01 1.320926398038864136e-01 -2.081646770238876343e-01 2.131658978760242462e-02 2.525946795940399170e-01
6.214471533894538879e-02 3.188172578811645508e-01 6.248059071367606521e-05 3.111373260617256165e-02 -1.039573773741722107e-01 -4.125637188553810120e-02 -6.412121653556823730e-02 2.110875099897384644e-01 -1.014094427227973938e-01 -5.779426172375679016e-02 2.046869844198226929e-01 -1.497690938413143158e-02 -1.441788226366043091e-01 1.356869041919708252e-01 1.500880718231201172e-01 2.739104330539703369e-01 -1.600434035062789917e-01 -1.828404515981674194e-02 -3.028501868247985840e-01 -1.608155220746994019e-01 7.865478843450546265e-02 1.026390469633042812e-03 2.257755845785140991e-01 1.291720718145370483e-01 2.153513021767139435e-02 6.729666143655776978e-02 3.071022965013980865e-02 2.936985194683074951e-01 -2.325158379971981049e-02 -3.993558883666992188e-01 3.985406458377838135e-01 1.068612486124038696e-01
3.547944724559783936e-01 3.338347375392913818e-01 2.565717995166778564e-01 -8.801881223917007446e-02 -1.072426289319992065e-01 -2.338022142648696899e-01 7.222078274935483932e-04 2.203990668058395386e-01 -8.676563948392868042e-02 -2.176184393465518951e-02 1.125611290335655212e-01 -1.673940718173980713e-01 2.218413166701793671e-02 3.639808297157287598e-01 2.155013233423233032e-01 1.837278902530670166e-01 -9.527312964200973511e-02 -1.533085852861404419e-01 2.431229352951049805e-01 5.449549481272697449e-02 -1.035043783485889435e-02 2.286977618932723999e-01 1.392636746168136597e-01 3.572724759578704834e-02 4.135677590966224670e-02 1.279919743537902832e-01 -1.303266435861587524e-01 -1.274209283292293549e-02 1.372055411338806152e-01 -2.963947057723999023e-01 -4.193034395575523376e-02 3.289064019918441772e-02
2.205738872289657593e-01 1.623174250125885010e-01 -9.842924028635025024e-02 2.532524168491363525e-01 9.209484606981277466e-02 1.734543740749359131e-01 1.363100260496139526e-01 -2.927962318062782288e-02 4.460048675537109375e-02 1.325824260711669922e-01 1.097855865955352783e-01 -9.974725544452667236e-02 5.043215677142143250e-02 4.081707894802093506e-01 2.682997286319732666e-01 1.689670085906982422e-01 -1.466615796089172363e-01 -8.342579007148742676e-02 -2.180099189281463623e-01 -8.998373895883560181e-02 2.185289412736892700e-01 -8.106112480163574219e-02 -1.486942023038864136e-01 -1.138009503483772278e-01 -4.975818842649459839e-02 3.695053160190582275e-01 7.828414440155029297e-02 3.660809714347124100e-03 1.292620897293090820e-01 -3.600175976753234863e-01 -9.741628170013427734e-02 -8.645294606685638428e-02
8.232975006103515625e-02 1.351727694272994995e-01 -5.519000813364982605e-02 1.240562498569488525e-01 4.371396731585264206e-03 -3.038244843482971191e-01 -3.498246073722839355e-01 1.324018388986587524e-01 -1.313598901033401489e-01 2.128629833459854126e-01 8.151287585496902466e-02 2.460812777280807495e-01 2.891320586204528809e-01 -1.573605835437774658e-02 -1.203055232763290405e-01 -3.011748008430004120e-02 -1.855933368206024170e-01 1.278855651617050171e-01 4.992288723587989807e-02 1.732647120952606201e-01 3.416557982563972473e-02 1.493296027183532715e-01 -2.905500531196594238e-01 -8.197428286075592041e-02 -1.484428793191909790e-01 3.345392346382141113e-01 -3.351667895913124084e-02 1.989461779594421387e-01 -4.611979424953460693e-02 -3.383589088916778564e-01 5.737307667732238770e-02 -5.298915877938270569e-02
-3.282158076763153076e-02 2.006223052740097046e-01 1.228556782007217407e-01 6.774699687957763672e-02 1.002266332507133484e-01 -4.520596936345100403e-02 -3.388220071792602539e-01 3.236625716090202332e-02 1.107011362910270691e-01 2.046261280775070190e-01 1.372879892587661743e-01 8.047994226217269897e-02 1.190795674920082092e-01 1.431692987680435181e-01 7.715824246406555176e-02 2.295900881290435791e-01 -6.624077260494232178e-02 -1.062680780887603760e-01 -1.511424481868743896e-01 -1.664065867662429810e-01 -1.916888356208801270e-02 5.465954914689064026e-02 -1.777544021606445312e-01 -2.004576772451400757e-01 -2.758366055786609650e-02 -6.673239171504974365e-02 1.914444863796234131e-01 7.463870197534561157e-02 2.759783864021301270e-01 -5.383568406105041504e-01 -7.828106731176376343e-02 -2.781228721141815186e-01
-7.430009078234434128e-03 2.239622771739959717e-01 2.215350717306137085e-01 -8.135867118835449219e-02 -1.807845085859298706e-01 8.632021024823188782e-03 6.576877832412719727e-02 4.658228904008865356e-02 -2.832211852073669434e-01 1.562865823507308960e-01 2.375409454107284546e-01 3.062770962715148926e-01 7.646720111370086670e-02 1.005118712782859802e-01 -1.068807467818260193e-01 1.565967202186584473e-01 1.554598510265350342e-01 4.333672523498535156e-01 -1.041142619214951992e-03 -2.874618396162986755e-02 5.405957624316215515e-02 -1.238664910197257996e-01 -1.469396203756332397e-01 6.447472842410206795e-04 7.253798190504312515e-03 1.941122114658355713e-01 -2.413719147443771362e-01 2.798720002174377441e-01 -6.784260040149092674e-05 -3.322855234146118164e-01 -6.932962685823440552e-02 -7.660351693630218506e-02
1.515395045280456543e-01 1.916218847036361694e-01 1.193615701049566269e-02 9.055404365062713623e-02 -1.059275269508361816e-01 -7.079561799764633179e-02 -1.698599755764007568e-01 -2.990849912166595459e-01 -8.112986385822296143e-02 2.596301138401031494e-01 1.730838716030120850e-01 2.213529869914054871e-02 8.691152185201644897e-02 -1.594225615262985229e-01 -4.186580481473356485e-04 3.640550887212157249e-03 -4.027980268001556396e-01 -8.438430726528167725e-02 -1.492412686347961426e-01 -1.125637218356132507e-01 2.247311174869537354e-01 -9.062680602073669434e-02 -3.123292028903961182e-01 -7.832333445549011230e-02 -3.141366839408874512e-01 5.791004514321684837e-04 -2.140261828899383545e-01 -1.304938793182373047e-01 1.655736714601516724e-01 -2.609591782093048096e-01 2.987169427797198296e-03 -1.904306560754776001e-01
3.179953098297119141e-01 3.059399724006652832e-01 1.935226023197174072e-01 2.430217266082763672e-01 2.193727297708392143e-03 2.470056861639022827e-01 5.349380150437355042e-02 4.209823906421661377e-02 -1.712586581707000732e-01 -5.664541572332382202e-02 2.939513325691223145e-01 1.109871715307235718e-01 1.646879613399505615e-01 4.303739592432975769e-02 1.549233198165893555e-01 3.970573842525482178e-01 -2.001310139894485474e-02 -2.092838287353515625e-01 -7.211851328611373901e-02 -1.797513663768768311e-01 2.436618506908416748e-01 -5.888792127370834351e-02 -3.595830872654914856e-02 7.507623732089996338e-02 -2.875844240188598633e-01 2.701519988477230072e-02 6.805486232042312622e-02 7.467413693666458130e-02 2.586867474019527435e-02 -7.761911302804946899e-02 -2.187321335077285767e-01 3.955385088920593262e-02
3.128434419631958008e-01 1.170458272099494934e-01 1.434696316719055176e-01 1.023198217153549194e-01 3.311310708522796631e-02 -4.658214002847671509e-02 -1.838874518871307373e-01 -1.945251077413558960e-01 8.649961650371551514e-02 1.069601923227310181e-01 4.307258725166320801e-01 1.036908999085426331e-01 3.893240988254547119e-01 1.548713743686676025e-01 -3.240907937288284302e-02 2.656737267971038818e-01 3.360591456294059753e-02 1.553030908107757568e-01 2.486627362668514252e-02 2.107019163668155670e-02 1.143611147999763489e-01 -7.337636314332485199e-03 1.008212193846702576e-01 1.568058878183364868e-01 -5.181759968400001526e-02 7.296591997146606445e-02 -1.445899624377489090e-02 2.736541926860809326e-01 -3.411642313003540039e-01 -2.050673514604568481e-01 1.324975956231355667e-02 -6.436581164598464966e-02
2.010651677846908569e-01 1.073863804340362549e-01 -5.049120634794235229e-02 7.736274600028991699e-02 -1.333335638046264648e-01 -1.371030509471893311e-01 -1.985342353582382202e-01 -1.356470137834548950e-01 -8.705253899097442627e-02 1.888305842876434326e-01 3.285545110702514648e-01 3.287059664726257324e-01 7.931961864233016968e-02 2.240335792303085327e-01 -7.260663900524377823e-03 -7.949929684400558472e-02 -1.317507773637771606e-01 -4.034593403339385986e-01 -4.997639451175928116e-03 -7.082472741603851318e-02 2.950678467750549316e-01 -6.008274480700492859e-02 -1.494622207246720791e-03 -5.285038053989410400e-02 -2.842601537704467773e-01 -9.426277130842208862e-02 -1.310029178857803345e-01 -1.026614531874656677e-01 1.949717551469802856e-01 -2.952532768249511719e-01 -4.161616414785385132e-02 8.320249617099761963e-03
-9.424380958080291748e-02 1.380481570959091187e-01 3.349549472332000732e-01 -9.250462986528873444e-03 -1.573123335838317871e-01 1.066607534885406494e-01 -1.039454415440559387e-01 1.302590221166610718e-01 -1.934981942176818848e-01 2.515280544757843018e-01 2.481163591146469116e-01 2.976363757625222206e-04 1.357699483633041382e-01 8.106805384159088135e-02 -1.081820130348205566e-01 2.763908505439758301e-01 -2.069031894207000732e-01 1.022279635071754456e-01 -8.125158399343490601e-02 -1.321967341937124729e-03 2.328261882066726685e-01 -1.175262331962585449e-01 2.542355954647064209e-01 -6.182019412517547607e-02 -3.602251783013343811e-02 3.031329810619354248e-01 -3.421383798122406006e-01 1.326159387826919556e-02 2.490763515233993530e-01 2.511457353830337524e-02 8.737447112798690796e-02 -2.084404081106185913e-01
-7.099567353725433350e-02 1.392617225646972656e-01 1.321535855531692505e-01 1.932724267244338989e-01 6.009988114237785339e-02 -1.564630866050720215e-01 -2.193677723407745361e-01 1.309141665697097778e-01 6.272996310144662857e-03 2.418375909328460693e-01 2.509036958217620850e-01 2.617333233356475830e-01 3.161797523498535156e-01 2.735252864658832550e-02 -4.455529619008302689e-03 1.924760937690734863e-01 -2.771554589271545410e-01 2.608818411827087402e-01 2.154258638620376587e-01 -6.995468400418758392e-03 7.238439470529556274e-02 1.271998435258865356e-01 -3.700721859931945801e-01 3.015204146504402161e-02 -5.899908393621444702e-02 1.835405826568603516e-01 -1.377765238285064697e-01 2.208255380392074585e-01 -8.189703524112701416e-02 -1.654414981603622437e-01 4.680121690034866333e-02 8.849059045314788818e-02
2.029308080673217773e-01 3.775414228439331055e-01 3.866717219352722168e-02 5.867765843868255615e-02 4.105261266231536865e-01 -8.608984947204589844e-02 -9.477276355028152466e-02 -3.982298076152801514e-02 -7.945642620325088501e-02 -9.452423453330993652e-02 3.226470947265625000e-01 -1.079181283712387085e-01 8.048951625823974609e-02 3.508010804653167725e-01 -7.493028789758682251e-02 5.423499643802642822e-02 -1.357566565275192261e-01 -6.406761705875396729e-02 2.207696996629238129e-02 -2.601555734872817993e-02 8.347517251968383789e-02 -1.513123214244842529e-01 1.935085654258728027e-01 1.133564934134483337e-01 2.094024717807769775e-01 1.113943532109260559e-01 -3.715243041515350342e-01 -8.583131432533264160e-02 -5.208739638328552246e-02 -1.634521037340164185e-01 1.404138952493667603e-01 -3.289782255887985229e-02
1.550638973712921143e-01 5.711776018142700195e-02 2.344567775726318359e-01 -1.135079283267259598e-02 1.469365507364273071e-01 1.117913126945495605e-01 -9.395808726549148560e-02 1.628767349757254124e-03 4.239531606435775757e-02 5.488459765911102295e-02 2.301903665065765381e-01 -1.220748275518417358e-01 -3.932560607790946960e-02 2.580626308917999268e-01 1.641413010656833649e-02 -1.249534450471401215e-02 1.418607383966445923e-01 1.252143643796443939e-02 1.117482110857963562e-01 -1.223501190543174744e-01 2.829402685165405273e-01 3.570189327001571655e-02 1.349237114191055298e-01 4.209370538592338562e-02 3.391974046826362610e-02 5.101102590560913086e-01 -6.804546713829040527e-02 4.979619383811950684e-02 6.560806930065155029e-02 -5.281253457069396973e-01 1.103604063391685486e-01 -1.431428939104080200e-01
-5.284246057271957397e-02 3.489963710308074951e-01 1.959148645401000977e-01 -8.259414881467819214e-02 2.282775640487670898e-01 3.175161480903625488e-01 6.285557150840759277e-02 4.113192111253738403e-02 -1.155701801180839539e-01 2.107616961002349854e-01 9.995624423027038574e-02 7.876164466142654419e-02 2.492854744195938110e-01 -2.770760953426361084e-01 1.775964349508285522e-01 -1.399834305047988892e-01 -2.257433533668518066e-01 8.543189615011215210e-02 1.846299171447753906e-01 -1.641131937503814697e-02 1.371674537658691406e-01 1.755424030125141144e-02 -1.909347325563430786e-01 1.007780507206916809e-01 -1.010365411639213562e-01 2.437891513109207153e-01 -2.102165967226028442e-01 -1.467314660549163818e-01 1.486277133226394653e-01 -2.110656648874282837e-01 1.769796460866928101e-01 -1.262468695640563965e-01
1.662323027849197388e-01 2.540974020957946777e-01 1.472278684377670288e-01 -1.215068176388740540e-01 -1.239283531904220581e-01 1.182075440883636475e-01 -5.699338018894195557e-02 -1.564564704895019531e-01 -3.286603689193725586e-01 1.139368936419487000e-01 5.300921201705932617e-02 9.198627620935440063e-02 1.198119223117828369e-01 1.820937693119049072e-01 -1.013674065470695496e-01 7.048520445823669434e-02 1.926838536746799946e-03 2.589436769485473633e-01 2.651143074035644531e-01 -1.059016659855842590e-01 3.750018775463104248e-02 -1.691546440124511719e-01 -9.087508544325828552e-03 -1.017107963562011719e-01 -1.189320012927055359e-01 3.642159104347229004e-01 -1.117227897047996521e-01 1.475417464971542358e-01 -3.731695711612701416e-01 -2.147401422262191772e-01 2.525257468223571777e-01 9.269629605114459991e-03
-1.675690524280071259e-02 2.367025911808013916e-01 5.699541047215461731e-02 3.380503132939338684e-02 -6.420379877090454102e-02 -2.116925418376922607e-01 -2.138117849826812744e-01 5.669499933719635010e-02 1.003539562225341797e-01 2.748862802982330322e-01 2.104687243700027466e-01 1.204846203327178955e-01 1.605067551136016846e-01 2.679004371166229248e-01 -1.743719726800918579e-02 2.734289504587650299e-02 7.030501496046781540e-03 1.652697920799255371e-01 -9.727205336093902588e-02 6.250840425491333008e-02 2.751699686050415039e-01 1.103946939110755920e-01 -4.245643019676208496e-01 -9.703845530748367310e-02 -7.913631945848464966e-02 2.170827388763427734e-01 -2.656631767749786377e-01 1.949995458126068115e-01 -1.212154999375343323e-01 -2.271870821714401245e-01 2.230007052421569824e-01 4.546687379479408264e-02
1.570690721273422241e-01 2.437094748020172119e-01 1.298426687717437744e-01 2.792246043682098389e-01 1.117600053548812866e-01 -1.219206899404525757e-01 -1.973687410354614258e-01 -3.990327939391136169e-02 -1.454443186521530151e-01 2.606481909751892090e-01 -1.865917742252349854e-01 7.866745442152023315e-02 2.418629638850688934e-02 1.540333628654479980e-01 -1.333213299512863159e-01 8.326359093189239502e-02 -1.479752957820892334e-01 -3.647660091519355774e-02 -1.192744076251983643e-02 8.194469660520553589e-02 -5.772474408149719238e-02 1.324841231107711792e-01 3.415151238441467285e-01 -7.117433100938796997e-02 -2.567180991172790527e-01 3.278461098670959473e-01 1.392767429351806641e-01 4.262167215347290039e-02 2.854667901992797852e-01 -3.383640050888061523e-01 1.447644084692001343e-02 -1.031152606010437012e-01
2.193492501974105835e-01 3.830327391624450684e-01 -2.335373759269714355e-01 3.216339051723480225e-01 -2.489185184240341187e-01 -1.608169227838516235e-01 -1.274090856313705444e-01 3.006957657635211945e-02 7.131104916334152222e-02 -3.922090306878089905e-02 -4.379438608884811401e-02 6.275223195552825928e-02 1.043722033500671387e-01 1.300060600042343140e-01 1.150980591773986816e-01 1.992754042148590088e-01 -1.326093673706054688e-01 -3.025337122380733490e-02 2.938178181648254395e-02 -4.159390330314636230e-01 2.568676173686981201e-01 -3.929412737488746643e-02 1.183536797761917114e-01 8.583043515682220459e-02 -1.510146912187337875e-02 5.423233285546302795e-02 -2.789771184325218201e-02 3.179797828197479248e-01 8.639149367809295654e-02 -1.943189501762390137e-01 -1.044792011380195618e-01 8.077643811702728271e-02
1.376733034849166870e-01 1.791041493415832520e-01 -2.622957825660705566e-01 2.079165130853652954e-01 -1.292395293712615967e-01 -6.938665360212326050e-02 -2.083705216646194458e-01 8.358110487461090088e-02 -2.206790745258331299e-01 -1.881913840770721436e-02 1.596363782882690430e-01 -1.496426165103912354e-01 2.761435806751251221e-01 1.999250501394271851e-01 -1.704331934452056885e-01 1.661930531263351440e-01 -3.411152660846710205e-01 1.802019774913787842e-02 1.474099010229110718e-01 1.502701789140701294e-01 2.205292880535125732e-01 2.597562596201896667e-02 1.420015543699264526e-01 -2.595399916172027588e-01 -4.870675969868898392e-03 4.298978298902511597e-02 -2.996715903282165527e-01 8.269400894641876221e-02 4.625625535845756531e-02 -2.769007682800292969e-01 5.231351032853126526e-02 -1.315395534038543701e-01
1.073461174964904785e-01 2.053692787885665894e-01 6.884250789880752563e-02 9.210032224655151367e-02 -7.694815099239349365e-02 -9.447875618934631348e-02 -7.642975077033042908e-03 8.135803788900375366e-02 -4.298768937587738037e-01 3.538964316248893738e-02 1.332318484783172607e-01 -1.245792880654335022e-01 2.383587956428527832e-01 1.413196176290512085e-01 -1.878718286752700806e-01 1.372315436601638794e-01 -3.180294334888458252e-01 -1.360287666320800781e-01 1.411467790603637695e-01 1.424821317195892334e-01 1.293475925922393799e-01 -2.718227207660675049e-01 1.342182457447052002e-01 -2.112563550472259521e-01 -1.649589687585830688e-01 3.484020009636878967e-02 -2.384539395570755005e-01 -1.671137660741806030e-01 1.497605293989181519e-01 -3.289226591587066650e-01 3.116705454885959625e-02 -5.820126086473464966e-02
-5.251085758209228516e-02 2.171406894922256470e-01 1.656160652637481689e-01 2.923256158828735352e-01 -4.862073063850402832e-02 -8.536249399185180664e-02 -1.361303925514221191e-01 6.183377653360366821e-02 3.400133177638053894e-02 -9.307795204222202301e-03 8.959865570068359375e-02 1.817458719015121460e-01 2.666901051998138428e-01 2.566432356834411621e-01 5.895265191793441772e-02 1.695456914603710175e-02 -1.930362880229949951e-01 1.388982832431793213e-01 -3.309832513332366943e-01 7.072047889232635498e-02 -5.169478803873062134e-02 -2.258902974426746368e-02 -1.003597006201744080e-01 2.766388356685638428e-01 -2.271725237369537354e-01 7.360041886568069458e-02 -3.925879895687103271e-01 4.449341446161270142e-02 5.033699329942464828e-03 -3.136707544326782227e-01 1.939510554075241089e-01 1.099895536899566650e-01
-2.241300046443939209e-02 2.072747796773910522e-01 1.892560422420501709e-01 -9.112892672419548035e-03 -1.387252062559127808e-01 -1.972987800836563110e-01 -1.397526115179061890e-01 1.161365807056427002e-01 -2.311634570360183716e-01 5.691994726657867432e-02 1.436989754438400269e-01 -1.870772391557693481e-01 2.377084493637084961e-01 1.434765458106994629e-01 -1.345446556806564331e-01 1.685743592679500580e-02 -5.169310793280601501e-02 -1.331734359264373779e-01 3.269546926021575928e-01 -7.381365448236465454e-02 -1.966950595378875732e-01 4.592087864875793457e-02 -6.381479557603597641e-03 -1.536261737346649170e-01 -3.565295338630676270e-01 7.673107087612152100e-02 1.166865676641464233e-01 6.701616942882537842e-02 3.056843578815460205e-01 -2.293297201395034790e-01 2.013248056173324585e-01 -2.945740520954132080e-01
2.359876930713653564e-01 1.875201798975467682e-02 1.842707544565200806e-01 1.934176236391067505e-01 1.437166035175323486e-01 1.095629930496215820e-01 -2.441043555736541748e-01 1.464872658252716064e-01 -1.749779731035232544e-01 9.058671444654464722e-02 1.303016543388366699e-01 -3.212479948997497559e-01 3.819577395915985107e-01 6.597796082496643066e-02 1.293203979730606079e-01 7.338710874319076538e-02 1.166613679379224777e-02 -1.618845909833908081e-01 1.155138015747070312e-02 -3.028592169284820557e-01 -3.182831406593322754e-02 -5.233861878514289856e-02 2.109950333833694458e-01 -1.459618061780929565e-01 -1.438467949628829956e-01 -8.516970276832580566e-02 -2.535484135150909424e-01 1.042516380548477173e-01 2.904971130192279816e-02 -1.477028131484985352e-01 2.926032245159149170e-01 -1.684584170579910278e-01
1.048054080456495285e-02 2.988462448120117188e-01 2.830362878739833832e-02 2.208394929766654968e-02 3.166367113590240479e-01 -1.754492893815040588e-02 -4.397588968276977539e-01 -1.093362271785736084e-01 -8.697404991835355759e-04 -1.293314099311828613e-01 1.523949801921844482e-01 8.902212977409362793e-02 3.590552881360054016e-02 1.249770373106002808e-01 -9.613867104053497314e-02 -9.000237099826335907e-03 -7.535030692815780640e-02 -2.687633968889713287e-03 -1.000470966100692749e-01 -2.803870141506195068e-01 7.488134503364562988e-02 -3.738876804709434509e-02 9.103459864854812622e-02 -2.585718631744384766e-01 -1.614330336451530457e-02 4.255181252956390381e-01 -3.778880834579467773e-02 -1.158242076635360718e-01 1.203066259622573853e-01 -2.872571647167205811e-01 2.442150861024856567e-01 3.297079820185899734e-03
4.730502888560295105e-02 2.590196430683135986e-01 1.519674360752105713e-01 -7.995438575744628906e-02 -1.291906088590621948e-01 1.524608135223388672e-01 2.867656759917736053e-02 -1.872302740812301636e-01 2.428300380706787109e-01 2.492714226245880127e-01 7.391712814569473267e-02 1.229379922151565552e-01 3.672146201133728027e-01 -4.571484401822090149e-02 1.040674299001693726e-01 1.102683767676353455e-01 -1.406188607215881348e-01 5.010093003511428833e-02 3.085470497608184814e-01 2.322934865951538086e-01 -5.683561787009239197e-02 -2.376851253211498260e-02 -7.132597267627716064e-02 1.961637288331985474e-01 -2.835429906845092773e-01 2.001325637102127075e-01 -2.649605870246887207e-01 1.303211599588394165e-01 2.446577101945877075e-01 -2.968239597976207733e-02 1.221109032630920410e-01 -1.472123563289642334e-01
1.493051201105117798e-01 2.952713966369628906e-01 -1.803800649940967560e-02 2.205894440412521362e-01 -1.728936731815338135e-01 -4.749803617596626282e-02 5.259278696030378342e-03 -1.397434622049331665e-01 -2.981754541397094727e-01 1.616206765174865723e-01 -4.420976713299751282e-02 1.417602449655532837e-01 4.363869428634643555e-01 9.378254413604736328e-02 -1.258676201105117798e-01 2.723186910152435303e-01 -3.687493801116943359e-01 -1.114929653704166412e-02 -1.269819140434265137e-01 -1.980148255825042725e-01 1.528667658567428589e-01 -6.252991408109664917e-02 8.599446713924407959e-02 2.088149935007095337e-01 2.554258098825812340e-03 5.160284787416458130e-02 -1.822027266025543213e-01 -1.454474329948425293e-01 4.480177909135818481e-02 -1.782057285308837891e-01 -2.536690095439553261e-03 -5.495048686861991882e-02
3.680306300520896912e-02 7.832337170839309692e-02 -9.189126640558242798e-02 8.800499886274337769e-02 -2.715871334075927734e-01 -1.821267157793045044e-01 -1.387672722339630127e-01 -1.544538233429193497e-02 -2.536262273788452148e-01 1.117728278040885925e-01 2.101371437311172485e-01 -2.969978377223014832e-02 3.118993341922760010e-01 8.386446535587310791e-02 -1.287062615156173706e-01 1.508466750383377075e-01 -2.825447916984558105e-01 -5.012395232915878296e-02 3.435272350907325745e-02 2.476092576980590820e-01 4.209898412227630615e-01 -1.722365468740463257e-01 3.863071277737617493e-02 -2.356766462326049805e-01 -1.345409452915191650e-01 4.764036741107702255e-03 -1.681288480758666992e-01 3.328993543982505798e-02 2.051587849855422974e-01 -2.827187478542327881e-01 7.814843952655792236e-02 -3.011245513334870338e-03
-6.480794399976730347e-02 1.650562137365341187e-01 7.925923913717269897e-02 -3.360939025878906250e-02 1.083642020821571350e-01 -9.496646374464035034e-02 2.345180958509445190e-01 6.517807394266128540e-02 1.646554172039031982e-01 1.092720702290534973e-01 6.039908528327941895e-02 -6.603208184242248535e-02 2.097508758306503296e-01 2.147895842790603638e-01 -1.238121837377548218e-01 -9.287597984075546265e-02 1.740556508302688599e-01 -2.455754391849040985e-02 3.123851120471954346e-01 -6.048586219549179077e-02 2.462854236364364624e-01 -3.483379259705543518e-02 1.024349406361579895e-01 -2.487034164369106293e-02 -2.224393039941787720e-01 2.545082271099090576e-01 -7.557167112827301025e-02 1.671051084995269775e-01 2.126249819993972778e-01 -5.321026444435119629e-01 1.880164258182048798e-02 1.956608891487121582e-01
2.134835124015808105e-01 -6.187796220183372498e-02 2.140953689813613892e-01 4.099314808845520020e-01 1.434688270092010498e-02 3.660152852535247803e-02 4.701798781752586365e-02 2.976068854331970215e-01 6.174982711672782898e-02 9.187920950353145599e-03 1.332852393388748169e-01 4.341676086187362671e-02 4.203705191612243652e-01 -1.393760293722152710e-01 -2.823080401867628098e-03 1.353220492601394653e-01 1.800695084966719151e-03 2.550843928474932909e-04 1.450601266697049141e-03 -2.778564691543579102e-01 2.414657622575759888e-01 -3.615197911858558655e-02 1.184016168117523193e-01 1.443734318017959595e-01 -1.508035063743591309e-01 2.153890579938888550e-01 -9.149167686700820923e-02 2.120140381157398224e-02 2.641513347625732422e-01 -1.822003722190856934e-01 -9.339282289147377014e-03 -2.317010760307312012e-01
2.442082762718200684e-02 1.405231952667236328e-01 -9.875170886516571045e-02 2.582358121871948242e-01 1.804745495319366455e-01 2.386833429336547852e-01 -1.695866733789443970e-01 2.803969383239746094e-01 -7.936094701290130615e-02 1.464117616415023804e-01 -5.327680334448814392e-02 -1.891692280769348145e-01 6.123352050781250000e-02 3.086717724800109863e-01 2.781586647033691406e-01 1.173081919550895691e-01 -3.008618652820587158e-01 -7.014749944210052490e-02 8.736315369606018066e-02 -2.803511321544647217e-01 -1.609534397721290588e-02 5.358864367008209229e-02 -6.032553687691688538e-02 -2.555763721466064453e-01 -2.248634025454521179e-02 2.284553498029708862e-01 -1.254244893789291382e-01 1.003715619444847107e-01 1.452693790197372437e-01 -2.555874288082122803e-01 1.483616530895233154e-01 -9.527747333049774170e-02
-6.068827211856842041e-02 1.473288685083389282e-01 1.329668909311294556e-01 3.580086305737495422e-02 -6.378642469644546509e-02 -8.469990640878677368e-02 -1.875042617321014404e-01 1.048250198364257812e-01 -1.515783071517944336e-01 1.337252557277679443e-01 1.773307919502258301e-01 2.471031099557876587e-01 1.013491973280906677e-01 6.508985161781311035e-02 -2.846851646900177002e-01 2.576251029968261719e-01 6.405515968799591064e-02 7.706685364246368408e-02 4.828824847936630249e-02 7.802103459835052490e-02 8.850187808275222778e-02 1.014400273561477661e-02 -2.854925021529197693e-02 -1.251388937234878540e-01 -2.671771049499511719e-01 2.021968960762023926e-01 -4.072294235229492188e-01 4.543006718158721924e-01 -9.029550850391387939e-02 -1.557012051343917847e-01 -7.405257970094680786e-02 -1.942356377840042114e-01
2.220891714096069336e-01 3.713730573654174805e-01 -8.621931076049804688e-02 2.158603519201278687e-01 -2.641167938709259033e-01 9.906031191349029541e-02 -1.209236234426498413e-01 6.360072642564773560e-03 -3.561314642429351807e-01 1.569240093231201172e-01 1.658977121114730835e-01 1.253442168235778809e-01 3.381403982639312744e-01 -2.176037430763244629e-02 -1.601464003324508667e-01 7.484552264213562012e-02 -2.470421791076660156e-01 -1.620412804186344147e-03 -6.139010190963745117e-02 7.591442670673131943e-03 2.021338343620300293e-01 4.667381197214126587e-02 1.842332333326339722e-01 1.505909115076065063e-01 -1.121997460722923279e-01 1.334738880395889282e-01 -1.090722158551216125e-01 -2.231212556362152100e-01 3.890944644808769226e-02 -2.123961597681045532e-01 1.376441270112991333e-01 -3.969085216522216797e-02
-2.157135754823684692e-01 2.066536098718643188e-01 8.295966684818267822e-02 -1.618417799472808838e-01 1.227385103702545166e-01 1.630523502826690674e-01 2.943346742540597916e-03 -4.057652354240417480e-01 -2.695617675781250000e-01 3.666164875030517578e-01 1.838290989398956299e-01 -3.662157431244850159e-02 2.655196487903594971e-01 1.258913427591323853e-01 2.397710084915161133e-01 9.606668353080749512e-02 -5.372284725308418274e-02 8.591901510953903198e-02 2.709299698472023010e-02 -1.111358702182769775e-01 1.661623120307922363e-01 -1.312071364372968674e-02 -1.108567928895354271e-03 -4.608748108148574829e-02 -1.254108995199203491e-01 1.302251964807510376e-01 8.688020519912242889e-03 8.522011339664459229e-02 1.285949945449829102e-01 -3.421424627304077148e-01 -1.802959293127059937e-01 -1.292991042137145996e-01
1.333018764853477478e-02 1.499423384666442871e-01 2.232496291399002075e-01 1.476729959249496460e-01 3.406139016151428223e-01 -6.758898496627807617e-02 7.356972247362136841e-02 3.037249147891998291e-01 -8.414904028177261353e-02 2.636228203773498535e-01 -3.102847374975681305e-02 -9.085065126419067383e-02 2.900993525981903076e-01 1.619481593370437622e-01 2.754988074302673340e-01 4.958996176719665527e-02 -2.012609690427780151e-01 2.614468708634376526e-02 -1.084430292248725891e-01 -2.271241694688796997e-01 9.314342588186264038e-02 -3.435244411230087280e-02 -2.176282554864883423e-02 6.504546850919723511e-02 -2.315322011709213257e-01 5.205983296036720276e-02 1.042360663414001465e-01 2.902566194534301758e-01 -1.000786013901233673e-02 -3.427610397338867188e-01 4.320747032761573792e-02 1.514183282852172852e-01
2.102645486593246460e-02 2.478663027286529541e-01 1.261238753795623779e-01 2.322376519441604614e-02 8.108935318887233734e-03 -9.049721807241439819e-02 1.008965671062469482e-01 -1.754773855209350586e-01 -2.256956100463867188e-01 -5.060158669948577881e-02 1.462044268846511841e-01 -2.806262075901031494e-01 2.518879771232604980e-01 -6.930678337812423706e-02 1.674661971628665924e-02 4.381880462169647217e-01 -1.328487247228622437e-01 -2.745861113071441650e-01 -5.861962959170341492e-02 -1.665444672107696533e-01 2.590184509754180908e-01 1.681754365563392639e-02 -1.233776658773422241e-01 1.666982322931289673e-01 -1.312037110328674316e-01 1.734264940023422241e-01 -1.632769703865051270e-01 -1.055831685662269592e-01 -4.576898366212844849e-02 -3.091214001178741455e-01 1.852995604276657104e-01 8.118563145399093628e-02
2.708677649497985840e-01 2.672798335552215576e-01 -1.171453669667243958e-02 -5.596902221441268921e-02 1.825018972158432007e-01 -2.796051204204559326e-01 4.996722191572189331e-02 2.926998734474182129e-01 1.892628520727157593e-02 3.433493673801422119e-01 1.231658272445201874e-02 2.597035281360149384e-02 5.378556624054908752e-02 -5.463197827339172363e-02 3.057622723281383514e-02 1.374384462833404541e-01 8.997479826211929321e-02 1.581077873706817627e-01 2.318369410932064056e-02 -3.654397130012512207e-01 2.756913378834724426e-02 -4.025281667709350586e-01 -1.411190778017044067e-01 1.987873949110507965e-02 -1.154067218303680420e-01 6.630318611860275269e-02 -1.390499919652938843e-01 -4.141537845134735107e-02 1.667425483465194702e-01 -2.276134788990020752e-01 1.846776455640792847e-01 -6.880303472280502319e-02
3.623685836791992188e-01 2.563844323158264160e-01 1.770884841680526733e-01 6.813041120767593384e-02 -5.523269623517990112e-02 2.897188663482666016e-01 -2.516082823276519775e-01 -1.552606076002120972e-01 -1.127127259969711304e-01 1.024499759078025818e-01 -2.238411083817481995e-02 3.216462442651391029e-03 8.502876013517379761e-02 8.687905222177505493e-02 -2.053273096680641174e-02 7.467509806156158447e-02 -1.718765199184417725e-01 1.674181669950485229e-01 -3.041528463363647461e-01 -1.483123097568750381e-02 7.826546579599380493e-02 1.448559015989303589e-01 5.602176114916801453e-02 6.428490579128265381e-02 -1.447854042053222656e-01 1.352990418672561646e-01 7.086041569709777832e-02 3.412531912326812744e-01 -2.632911875844001770e-02 -4.311696588993072510e-01 -6.385767459869384766e-02 1.093871891498565674e-01
3.298395276069641113e-01 1.726101487874984741e-01 1.434690952301025391e-01 3.009973168373107910e-01 -6.341811269521713257e-02 2.132224440574645996e-01 -1.896654665470123291e-01 -1.327054202556610107e-01 -4.476170521229505539e-03 8.182569593191146851e-02 2.602726221084594727e-01 1.597631275653839111e-01 1.772801578044891357e-01 1.290938705205917358e-01 9.933733195066452026e-02 2.937506437301635742e-01 -5.715345963835716248e-02 1.673179566860198975e-01 1.597650051116943359e-01 -3.683594986796379089e-02 2.356333658099174500e-02 -1.337996311485767365e-02 -7.907062768936157227e-02 8.892278373241424561e-02 2.519685216248035431e-02 -8.611274883151054382e-03 -2.413033097982406616e-01 3.824110329151153564e-01 -1.965786814689636230e-01 -2.634724378585815430e-01 -1.289011538028717041e-01 6.229285150766372681e-03
1.446409374475479126e-01 3.250789940357208252e-01 -2.504557557404041290e-02 -1.812351942062377930e-01 -2.303461171686649323e-02 -2.164295911788940430e-01 -7.128384709358215332e-02 1.670158505439758301e-01 4.963729530572891235e-02 5.527649447321891785e-02 1.199060082435607910e-01 7.433521002531051636e-02 4.060691893100738525e-01 2.178441137075424194e-01 9.112942963838577271e-02 -7.087130099534988403e-02 2.992916405200958252e-01 -9.735326468944549561e-02 -5.108513683080673218e-02 -3.380199372768402100e-01 -3.407906368374824524e-02 -1.782617121934890747e-01 7.826041430234909058e-02 3.223156556487083435e-02 -4.960066080093383789e-02 4.215538501739501953e-01 -8.426921814680099487e-02 1.116147562861442566e-01 -9.688275307416915894e-02 -1.205128580331802368e-01 -5.260466597974300385e-03 -1.696942597627639771e-01
1.554910540580749512e-01 3.516284525394439697e-01 4.129905402660369873e-01 2.250209599733352661e-01 -1.294402927160263062e-01 4.213837906718254089e-02 9.225342422723770142e-02 2.582724988460540771e-01 1.398914307355880737e-01 2.450726553797721863e-02 3.059776499867439270e-02 -6.324537843465805054e-02 1.322386264801025391e-01 -4.557310044765472412e-02 -1.734055876731872559e-01 2.922866679728031158e-02 -1.482661813497543335e-01 -1.310877799987792969e-01 -1.191338747739791870e-01 -1.458609998226165771e-01 2.325385808944702148e-02 -2.313787639141082764e-01 -8.902520686388015747e-02 1.665746718645095825e-01 -4.088361561298370361e-01 1.428758502006530762e-01 -2.084920555353164673e-01 2.285937368869781494e-01 9.340427070856094360e-02 -3.550634533166885376e-02 6.306448578834533691e-02 3.604546422138810158e-03
-4.961143713444471359e-03 3.106951415538787842e-01 -1.244819685816764832e-01 2.186275124549865723e-01 -2.556308507919311523e-01 -1.574339717626571655e-01 -2.559967339038848877e-01 -1.279963701963424683e-01 -9.170408546924591064e-02 2.030300796031951904e-01 -1.754615455865859985e-01 -2.856037616729736328e-01 1.822661459445953369e-01 6.083409115672111511e-02 -9.515590965747833252e-02 4.150029420852661133e-01 -2.356116175651550293e-01 -1.156077608466148376e-01 1.250938624143600464e-01 -2.213900238275527954e-01 1.228532195091247559e-01 6.305295974016189575e-04 9.287706017494201660e-02 7.430665194988250732e-02 -1.220086473040282726e-03 2.518015205860137939e-01 -3.185934945940971375e-02 9.894395479932427406e-04 -3.097517974674701691e-02 -2.372643351554870605e-01 5.679127201437950134e-02 1.508673187345266342e-02
-1.260644197463989258e-01 -5.839937552809715271e-02 2.110746949911117554e-01 5.641676485538482666e-03 2.970773912966251373e-02 -4.417952895164489746e-02 -1.961896121501922607e-01 -8.985779434442520142e-02 1.698593236505985260e-02 2.386200875043869019e-01 -6.261001527309417725e-02 -9.501451253890991211e-02 2.623228132724761963e-01 1.540491133928298950e-01 -1.446749418973922729e-01 2.458263784646987915e-01 3.287615254521369934e-02 3.274578228592872620e-02 1.159951556473970413e-03 -1.867182999849319458e-01 2.093707174062728882e-01 -1.625081002712249756e-01 -2.743480168282985687e-02 -7.112631946802139282e-02 5.362257733941078186e-02 2.356264889240264893e-01 -2.990573346614837646e-01 8.418969064950942993e-02 2.719731926918029785e-01 -1.353620141744613647e-01 5.073708891868591309e-01 -1.578653752803802490e-01
1.014274805784225464e-01 4.279003143310546875e-01 -2.129730023443698883e-02 9.434476494789123535e-02 1.827842295169830322e-01 -2.820669114589691162e-02 -6.505108624696731567e-02 1.834879629313945770e-02 -2.686359286308288574e-01 -1.481876522302627563e-01 2.797261252999305725e-02 -3.938994556665420532e-02 -1.005845963954925537e-01 1.639818400144577026e-01 5.424654856324195862e-02 -3.912443667650222778e-02 7.497281581163406372e-02 1.594159007072448730e-01 -5.592127516865730286e-02 -3.798886835575103760e-01 1.835255324840545654e-01 5.400793626904487610e-02 -4.165092110633850098e-02 -2.052929252386093140e-01 -7.705733180046081543e-02 5.555995181202888489e-02 -3.838058933615684509e-02 4.258113354444503784e-02 6.647917628288269043e-02 -5.407426953315734863e-01 2.002960145473480225e-01 1.110796555876731873e-01
2.946434915065765381e-01 1.897443085908889771e-01 -8.001259714365005493e-02 -2.285809963941574097e-01 1.154436469078063965e-01 -9.150952100753784180e-02 -1.030100435018539429e-01 -1.326887309551239014e-01 4.594444483518600464e-02 4.605230316519737244e-02 2.387662827968597412e-01 1.140229552984237671e-01 -8.869077265262603760e-02 1.533676832914352417e-01 2.260276675224304199e-02 -1.162465941160917282e-02 5.234181508421897888e-02 -1.564454734325408936e-01 -4.151475057005882263e-02 1.914267688989639282e-01 -1.122329477220773697e-02 -1.073615029454231262e-01 1.052904576063156128e-01 -4.844860360026359558e-02 4.715792834758758545e-02 1.500042080879211426e-01 -2.697849571704864502e-01 7.282137870788574219e-02 1.492098569869995117e-01 -5.265695452690124512e-01 2.964702546596527100e-01 2.853462398052215576e-01
-9.908074140548706055e-02 2.940223217010498047e-01 2.440374940633773804e-01 3.582769036293029785e-01 -8.458613604307174683e-02 -3.630982711911201477e-02 -1.657793968915939331e-01 -8.400069177150726318e-02 -2.040703548118472099e-03 2.760568633675575256e-02 3.838972449302673340e-01 1.387287825345993042e-01 1.214673370122909546e-01 -1.376882288604974747e-02 -1.383096911013126373e-02 1.213939934968948364e-01 7.344616204500198364e-02 2.314886637032032013e-02 2.564515471458435059e-01 -1.141552440822124481e-02 -2.023820951581001282e-02 -1.942725479602813721e-01 -1.741565316915512085e-01 2.004866302013397217e-01 -2.628068253397941589e-02 1.408314853906631470e-01 -2.021488100290298462e-01 -2.184426039457321167e-02 -2.147350758314132690e-01 -3.360101878643035889e-01 2.677274346351623535e-01 -4.982317611575126648e-02
-2.045695111155509949e-02 2.979616820812225342e-01 -8.861146867275238037e-02 1.093255057930946350e-01 -6.553351134061813354e-02 -2.030479907989501953e-01 -4.319832324981689453e-01 1.583096235990524292e-01 -1.663280725479125977e-01 2.995422780513763428e-01 -4.093370959162712097e-02 2.069121003150939941e-01 1.179717332124710083e-01 1.612414568662643433e-01 -4.092485830187797546e-02 2.934572845697402954e-02 -4.348058719187974930e-03 2.075916975736618042e-01 8.847410231828689575e-02 1.832634359598159790e-01 1.062608212232589722e-01 9.440699219703674316e-02 -1.702708601951599121e-01 -1.636372953653335571e-01 -1.850901991128921509e-01 2.550135552883148193e-01 -2.357870191335678101e-01 6.839137524366378784e-02 2.496079728007316589e-02 -2.755095362663269043e-01 1.526428610086441040e-01 -9.787414222955703735e-02
3.104952573776245117e-01 -1.817811164073646069e-03 -1.447147578001022339e-01 3.839137777686119080e-02 -1.856720298528671265e-01 6.244385987520217896e-02 -1.770108044147491455e-01 -7.102477829903364182e-03 -1.696075632935389876e-04 1.181191876530647278e-01 3.746187984943389893e-01 1.286469697952270508e-01 8.932253718376159668e-02 1.171683818101882935e-01 -1.101933605968952179e-02 1.449049822986125946e-02 -2.875927388668060303e-01 -2.348122447729110718e-01 5.353557690978050232e-02 -7.069458812475204468e-02 1.323941722512245178e-02 -1.551568061113357544e-01 -1.389899998903274536e-01 1.080086603760719299e-01 -2.770830094814300537e-01 9.446379542350769043e-02 -1.737401187419891357e-01 -9.439726360142230988e-03 1.878994554281234741e-01 -4.692823290824890137e-01 -2.146565020084381104e-01 -3.299712203443050385e-03
2.034427672624588013e-01 5.333749055862426758e-01 2.101553231477737427e-01 7.383275777101516724e-02 -2.161849737167358398e-01 -1.006207093596458435e-01 -7.249738276004791260e-02 2.806107401847839355e-01 -3.143723309040069580e-02 -2.048218622803688049e-02 -1.039621308445930481e-01 6.666230410337448120e-02 5.494496598839759827e-02 7.341436296701431274e-02 -2.615300118923187256e-01 1.390044540166854858e-01 -9.614337235689163208e-03 -2.429692000150680542e-01 2.166568636894226074e-01 -3.725876659154891968e-02 7.017964869737625122e-02 -1.065038144588470459e-01 -9.055699408054351807e-02 1.944385915994644165e-01 -1.993179470300674438e-01 1.326496750116348267e-01 -8.250486850738525391e-02 1.174123883247375488e-01 1.234088689088821411e-01 -1.213461607694625854e-01 1.064674556255340576e-01 -2.862202525138854980e-01
-8.266873657703399658e-02 2.224341630935668945e-01 3.085058629512786865e-01 -1.352793276309967041e-01 1.864096224308013916e-01 -1.209042966365814209e-01 -1.307722181081771851e-01 1.014747396111488342e-01 -1.418400108814239502e-01 1.838247478008270264e-01 2.102773934602737427e-01 -7.993648201227188110e-02 1.195927932858467102e-01 4.131930470466613770e-01 1.451846212148666382e-02 9.757520258426666260e-02 -3.217486292123794556e-02 -6.222576647996902466e-02 -4.240311682224273682e-02 3.851793706417083740e-02 3.176548751071095467e-03 -3.603306114673614502e-01 3.398690000176429749e-02 -9.838659316301345825e-02 -3.872144818305969238e-01 4.570210725069046021e-02 4.020124301314353943e-02 1.506223678588867188e-01 2.223271280527114868e-01 -1.383999437093734741e-01 -8.974640071392059326e-02 -2.287594825029373169e-01
2.314559668302536011e-01 9.789831936359405518e-02 1.859329938888549805e-01 -2.258873134851455688e-01 9.230855107307434082e-02 -7.885922491550445557e-02 -1.790924221277236938e-01 8.471009880304336548e-02 9.886747598648071289e-02 3.365809619426727295e-01 2.706400752067565918e-01 1.178296580910682678e-01 1.727398931980133057e-01 1.538489907979965210e-01 -5.766635388135910034e-02 1.312277615070343018e-01 -4.158455878496170044e-02 1.028254479169845581e-01 1.735675483942031860e-01 -3.983905911445617676e-01 -4.323901981115341187e-02 -1.865148395299911499e-01 -3.226862847805023193e-02 6.521346420049667358e-02 4.095263034105300903e-02 1.881598681211471558e-01 -2.140988558530807495e-01 6.466361135244369507e-02 3.593838512897491455e-01 -1.062109228223562241e-02 -5.823788419365882874e-02 -2.239544242620468140e-01
3.168354630470275879e-01 4.640393853187561035e-01 9.153898060321807861e-02 -1.707563400268554688e-01 5.870665237307548523e-02 6.440045684576034546e-02 -7.495043426752090454e-02 -3.891403973102569580e-02 -2.289399504661560059e-01 -8.724564313888549805e-02 8.368221670389175415e-02 -3.057684004306793213e-02 1.638225615024566650e-01 7.713733613491058350e-02 8.987114578485488892e-02 2.454124540090560913e-01 -2.193257771432399750e-02 -7.050122320652008057e-02 8.246003836393356323e-02 -3.420248329639434814e-01 2.021322846412658691e-01 -3.899006545543670654e-02 4.236284643411636353e-02 2.606050968170166016e-01 -1.781868785619735718e-01 1.456671506166458130e-01 5.593887716531753540e-02 -3.464856743812561035e-02 -1.205731630325317383e-01 -2.365397959947586060e-01 -1.056647822260856628e-01 2.875625193119049072e-01
1.979498267173767090e-01 3.200806379318237305e-01 4.525881707668304443e-01 -4.442134499549865723e-02 -1.125628966838121414e-02 1.956600248813629150e-01 2.059770375490188599e-02 2.017195522785186768e-01 8.433616161346435547e-02 -3.221337869763374329e-02 9.578554332256317139e-02 -6.340674310922622681e-02 2.826969921588897705e-01 1.749025732278823853e-01 -4.036052227020263672e-01 -2.288786694407463074e-03 -1.058352068066596985e-01 -1.293804496526718140e-01 -6.020385026931762695e-02 -1.389134302735328674e-02 8.183351904153823853e-02 -1.767977923154830933e-01 -2.080239057540893555e-01 -5.111021921038627625e-02 -2.163797467947006226e-01 6.990887224674224854e-02 -2.195668369531631470e-01 1.990197598934173584e-01 -8.800213038921356201e-02 -8.598277717828750610e-02 -4.274441301822662354e-02 -7.200745493173599243e-02
5.053449049592018127e-02 4.218568503856658936e-01 -7.080752402544021606e-02 -2.717511728405952454e-02 1.381503790616989136e-01 -3.511807695031166077e-02 7.773672789335250854e-02 1.626454442739486694e-01 1.955328583717346191e-01 3.907740414142608643e-01 -6.152978911995887756e-02 1.106973290443420410e-01 1.183665245771408081e-01 -2.143728584051132202e-01 -4.580710083246231079e-02 1.258914470672607422e-01 1.296870410442352295e-01 -2.477291785180568695e-02 2.250126302242279053e-01 -2.467171996831893921e-01 5.263379216194152832e-02 -1.671529263257980347e-01 -2.384870648384094238e-01 9.070215374231338501e-02 -6.480478495359420776e-02 1.925638616085052490e-01 -2.618033885955810547e-01 2.309801131486892700e-01 -4.642256721854209900e-02 -2.562350332736968994e-01 6.672265380620956421e-02 1.258664429187774658e-01
1.348314136266708374e-01 9.312319010496139526e-02 5.264750798232853413e-04 -1.079045981168746948e-01 1.439275741577148438e-01 -4.025667160749435425e-02 -1.649515181779861450e-01 -4.757112823426723480e-03 -3.600934892892837524e-02 -1.052566245198249817e-01 -8.792389929294586182e-02 3.767163306474685669e-02 1.920596957206726074e-01 3.198542296886444092e-01 2.254316359758377075e-01 1.572064757347106934e-01 -5.953393876552581787e-02 -3.873253762722015381e-01 1.307954937219619751e-01 -4.410202801227569580e-01 -6.531805545091629028e-02 1.791056543588638306e-01 -7.188080251216888428e-02 -5.119794234633445740e-02 -9.194326400756835938e-02 1.960655599832534790e-01 -2.284135110676288605e-02 1.544005572795867920e-01 1.027518287301063538e-01 -3.559544384479522705e-01 2.037489414215087891e-01 -1.278617829084396362e-01
2.261869609355926514e-01 3.099741637706756592e-01 -1.532285362482070923e-01 2.445740811526775360e-02 -2.312855869531631470e-01 -8.336236327886581421e-02 1.366518065333366394e-02 -1.907490938901901245e-02 -3.201896548271179199e-01 1.198437064886093140e-01 -2.038902603089809418e-04 -7.511766999959945679e-02 1.725043952465057373e-01 1.049966216087341309e-01 -3.964023664593696594e-03 2.186206281185150146e-01 -2.109113931655883789e-01 -1.338497363030910492e-02 1.484872549772262573e-01 1.894821226596832275e-01 3.004764318466186523e-01 -8.182605355978012085e-02 1.324742883443832397e-01 -2.688530683517456055e-01 -1.338863745331764221e-02 -4.751330986618995667e-02 -2.561335265636444092e-01 -8.795386552810668945e-02 1.788032650947570801e-01 -3.949519991874694824e-01 2.582271210849285126e-02 -5.231298506259918213e-02
-1.330440584570169449e-02 1.311437934637069702e-01 2.337043434381484985e-01 7.666856050491333008e-02 -4.780501872301101685e-02 1.526847779750823975e-01 -3.102519810199737549e-01 7.578314840793609619e-02 1.351156039163470268e-03 2.989954054355621338e-01 -5.628047883510589600e-02 8.068139851093292236e-02 1.530538797378540039e-01 7.702697813510894775e-02 -1.131875291466712952e-01 -8.577609807252883911e-02 4.872051253914833069e-02 1.920655518770217896e-01 1.640225946903228760e-01 -4.559438303112983704e-02 2.683480679988861084e-01 -3.427315056324005127e-01 -4.435317590832710266e-02 1.340903788805007935e-01 -3.715286552906036377e-01 9.269579499959945679e-02 8.798580616712570190e-02 1.886714622378349304e-02 -8.489181101322174072e-02 -4.194947481155395508e-01 -7.704818248748779297e-02 -1.562559604644775391e-01
6.608570367097854614e-02 3.006646037101745605e-01 2.269823402166366577e-01 2.369317517150193453e-04 9.219724684953689575e-02 7.241273671388626099e-02 -2.715848684310913086e-01 1.821448840200901031e-02 -1.790948659181594849e-01 4.346425831317901611e-02 5.587426945567131042e-02 -1.255193632096052170e-02 1.259636729955673218e-01 4.197925329208374023e-01 -9.556324034929275513e-02 2.412175983190536499e-01 -4.704844206571578979e-02 -2.591606378555297852e-01 1.086215227842330933e-01 -1.543053239583969116e-01 -1.929878443479537964e-02 1.520949136465787888e-02 2.493099123239517212e-01 -8.741247653961181641e-02 -2.670698761940002441e-01 -3.908065706491470337e-02 1.426688581705093384e-01 1.741028279066085815e-01 2.755652368068695068e-01 -5.857479944825172424e-02 2.454363107681274414e-01 -1.752458363771438599e-01
1.226911768317222595e-01 2.895081937313079834e-01 3.563204035162925720e-02 1.184490043669939041e-02 -3.985627368092536926e-02 -3.377424180507659912e-01 -4.120903089642524719e-02 1.393390148878097534e-01 9.518266655504703522e-03 1.187486052513122559e-01 6.392619013786315918e-02 2.641795277595520020e-01 1.888475120067596436e-01 1.116287261247634888e-01 1.034685522317886353e-01 -1.193049699068069458e-01 9.386616200208663940e-02 1.304969042539596558e-01 -3.929657116532325745e-02 1.584751605987548828e-01 1.144417598843574524e-01 2.284007146954536438e-02 -2.627572417259216309e-01 2.652744352817535400e-01 -4.040755927562713623e-01 1.742983609437942505e-01 -1.576786786317825317e-01 2.374807596206665039e-01 2.115843817591667175e-02 -2.778278887271881104e-01 2.090043574571609497e-01 7.213526405394077301e-03
3.394259512424468994e-02 4.469604194164276123e-01 6.349803507328033447e-02 -2.642909437417984009e-02 -5.163677781820297241e-02 1.423208862543106079e-01 -2.427539229393005371e-01 -1.221845149993896484e-01 3.082473278045654297e-01 3.306010663509368896e-01 3.162741959095001221e-01 -3.823964297771453857e-02 -1.698747836053371429e-02 9.852401912212371826e-02 2.844183892011642456e-02 1.941868215799331665e-01 2.013439387083053589e-01 9.330418705940246582e-02 -9.679591655731201172e-02 1.190087348222732544e-01 -1.536821722984313965e-01 -9.435876458883285522e-02 1.659450531005859375e-01 1.334866136312484741e-01 -1.127687692642211914e-01 1.466752141714096069e-01 -1.597390919923782349e-01 2.271236330270767212e-01 2.099023461341857910e-01 -1.553972512483596802e-01 4.207750782370567322e-02 -1.062075868248939514e-01
-2.474697679281234741e-02 2.812906503677368164e-01 3.407122567296028137e-02 4.796509146690368652e-01 -1.274114400148391724e-01 4.453672841191291809e-02 2.362380921840667725e-02 8.013324812054634094e-03 -1.498908400535583496e-01 2.580957710742950439e-01 1.425256878137588501e-01 -9.946675598621368408e-02 2.068657241761684418e-02 2.123645097017288208e-01 1.178995668888092041e-01 1.530448049306869507e-01 -2.026619315147399902e-01 -1.917835921049118042e-01 -2.462435960769653320e-01 -8.484067022800445557e-02 2.410622239112854004e-01 -9.859056770801544189e-02 -2.148991078138351440e-01 -6.151260063052177429e-02 -1.603693962097167969e-01 2.825520634651184082e-01 7.544597983360290527e-02 -1.154690086841583252e-01 -1.060999631881713867e-01 -2.226058542728424072e-01 7.731887698173522949e-02 -1.149310320615768433e-01
3.356793820858001709e-01 2.635157406330108643e-01 -2.593453414738178253e-02 -4.214417934417724609e-02 -4.578400030732154846e-02 1.035843193531036377e-01 3.063195385038852692e-02 1.180243641138076782e-01 -1.393340528011322021e-01 2.092181444168090820e-01 2.764840126037597656e-01 -5.000119656324386597e-02 6.547807250171899796e-03 2.576628029346466064e-01 1.490002572536468506e-01 -1.191487386822700500e-01 2.445949800312519073e-02 -4.169017076492309570e-01 1.718569546937942505e-01 2.254378944635391235e-01 -8.908946998417377472e-03 -7.204710692167282104e-02 -2.121516168117523193e-01 1.661455482244491577e-01 -4.354846104979515076e-02 -1.914779096841812134e-02 -2.628385126590728760e-01 2.120794951915740967e-01 -4.490204155445098877e-02 -2.757975161075592041e-01 1.226440668106079102e-01 2.614710293710231781e-02
7.803442422300577164e-04 1.395332962274551392e-01 9.677747637033462524e-02 1.008524596691131592e-01 2.901922538876533508e-02 -1.178564652800559998e-01 -3.618288040161132812e-01 1.539130061864852905e-01 -5.470148846507072449e-02 4.539075195789337158e-01 3.113270103931427002e-01 1.525486111640930176e-01 2.339795827865600586e-01 8.465233445167541504e-02 9.255075454711914062e-02 1.270592808723449707e-01 9.368266910314559937e-02 1.384681016206741333e-01 -6.546762771904468536e-03 5.327653139829635620e-02 2.623446583747863770e-01 1.234396025538444519e-01 -2.436556816101074219e-01 -1.736418604850769043e-01 4.285619407892227173e-02 2.395284026861190796e-01 -1.462732404470443726e-01 -5.612170323729515076e-03 -9.023728221654891968e-02 -1.794236451387405396e-01 2.242865860462188721e-01 1.088812761008739471e-02
-2.608330454677343369e-03 2.809738367795944214e-02 1.156192272901535034e-01 1.410135328769683838e-01 -1.151914298534393311e-01 -1.009100750088691711e-01 -1.666776984930038452e-01 -2.715211510658264160e-01 -3.496889472007751465e-01 8.136185817420482635e-03 1.493185460567474365e-01 2.583374828100204468e-02 1.298956573009490967e-01 8.080691844224929810e-02 -1.916773319244384766e-01 8.196999132633209229e-02 -2.679765522480010986e-01 -1.887298971414566040e-01 5.442855507135391235e-02 -2.702405750751495361e-01 7.752338796854019165e-02 8.565140888094902039e-03 1.455660462379455566e-01 1.923613399267196655e-01 -2.118314206600189209e-01 4.216268286108970642e-02 -3.214669823646545410e-01 4.623039811849594116e-02 7.212605327367782593e-02 -4.702119529247283936e-01 -6.061052903532981873e-03 -5.152564123272895813e-02
2.929281890392303467e-01 1.342022567987442017e-01 4.247253760695457458e-02 -3.534441813826560974e-02 -2.129029184579849243e-01 -1.434638053178787231e-01 5.599176138639450073e-02 1.975475549697875977e-01 -8.201678097248077393e-02 -8.675383031368255615e-02 2.505395412445068359e-01 9.467157721519470215e-02 5.017164349555969238e-01 3.707072138786315918e-02 3.675987944006919861e-02 -6.094552949070930481e-02 -5.051825195550918579e-02 -5.056212469935417175e-02 8.750545093789696693e-04 -3.919230997562408447e-01 2.951146960258483887e-01 -1.684186905622482300e-01 1.328221559524536133e-01 9.503570944070816040e-02 -2.427328936755657196e-02 2.179635316133499146e-01 -1.806488931179046631e-01 -1.183878034353256226e-01 1.648824959993362427e-01 -1.192087009549140930e-01 5.654582753777503967e-02 -2.701436541974544525e-02
1.156340166926383972e-01 1.718134284019470215e-01 3.340621292591094971e-01 1.502538919448852539e-01 2.194621115922927856e-01 1.475068628787994385e-01 -1.755354925990104675e-02 -1.804556697607040405e-01 -2.988208143506199121e-04 3.411920368671417236e-01 2.714186608791351318e-01 -2.540662586688995361e-01 -3.027606755495071411e-02 3.741075843572616577e-02 2.075274884700775146e-01 8.260677754878997803e-02 -9.939856082201004028e-02 -1.387661993503570557e-01 -6.812001019716262817e-02 1.190556362271308899e-01 3.480295240879058838e-01 -1.271472275257110596e-01 6.597074866294860840e-02 -9.932126104831695557e-02 -1.683294326066970825e-01 6.579869240522384644e-02 -1.941543221473693848e-01 3.208950459957122803e-01 1.754199862480163574e-01 -8.577514439821243286e-02 4.590305685997009277e-02 1.656502671539783478e-02
1.207561418414115906e-01 1.245344728231430054e-01 1.110129281878471375e-01 1.268382221460342407e-01 -1.095311567187309265e-01 -3.194185793399810791e-01 -2.254806309938430786e-01 1.304922103881835938e-01 -9.080118685960769653e-02 3.921724855899810791e-01 8.859825879335403442e-02 -6.153501197695732117e-02 1.136112064123153687e-01 2.356643229722976685e-01 -1.526823453605175018e-02 2.690688669681549072e-01 -1.621173769235610962e-01 -3.354147374629974365e-01 6.294779479503631592e-02 -2.602246105670928955e-01 -1.580383814871311188e-02 4.073383286595344543e-02 1.788125187158584595e-01 -1.835200004279613495e-02 1.690679043531417847e-01 2.841667830944061279e-01 -1.897456869482994080e-02 -1.243497282266616821e-01 2.249958515167236328e-01 -8.964051306247711182e-02 8.303558826446533203e-02 9.721280634403228760e-02
-8.885911107063293457e-02 3.803113996982574463e-01 -1.165543571114540100e-01 8.633826673030853271e-02 4.006433114409446716e-02 1.254975199699401855e-01 -2.162450402975082397e-01 9.071291238069534302e-02 -1.472735255956649780e-01 -4.360282421112060547e-02 2.063877582550048828e-01 5.111232772469520569e-02 9.264028072357177734e-02 2.321820259094238281e-01 3.169939219951629639e-01 2.009926587343215942e-01 -1.629873663187026978e-01 -4.059052765369415283e-01 1.195123270153999329e-01 -1.089369878172874451e-01 2.047344893217086792e-01 -1.388407945632934570e-01 1.577158123254776001e-01 -1.205457672476768494e-01 -1.378706991672515869e-01 1.475231200456619263e-01 -7.463078945875167847e-02 4.099942743778228760e-02 2.737442553043365479e-01 -1.215385869145393372e-01 1.925280876457691193e-02 -1.604251116514205933e-01
5.773953720927238464e-02 2.648171484470367432e-01 -2.747719734907150269e-02 8.580379933118820190e-02 -1.201846152544021606e-01 -2.636058032512664795e-01 -2.499161511659622192e-01 -7.355106621980667114e-02 -1.962709128856658936e-01 6.009606644511222839e-02 -1.942425817251205444e-01 -1.552673578262329102e-01 2.700082659721374512e-01 -1.345686912536621094e-01 -6.766676902770996094e-02 2.912302315235137939e-01 -3.824638724327087402e-01 -1.350322514772415161e-01 -3.774991631507873535e-02 -2.448054105043411255e-01 1.905132532119750977e-01 -1.859943717718124390e-01 3.653725981712341309e-02 9.833776950836181641e-02 1.384189445525407791e-02 8.477777242660522461e-02 2.412553178146481514e-03 2.383161485195159912e-01 1.650290638208389282e-01 -1.935544461011886597e-01 1.009166538715362549e-01 -1.881982684135437012e-01
1.300269854255020618e-03 2.095189690589904785e-01 1.648225784301757812e-01 -1.775557994842529297e-01 9.975851327180862427e-02 -1.593253761529922485e-01 -2.695681452751159668e-01 7.118872553110122681e-02 3.048162534832954407e-02 3.378936946392059326e-01 1.662209779024124146e-01 -7.857740670442581177e-02 2.851761877536773682e-01 3.196788728237152100e-01 3.826770558953285217e-02 2.160158902406692505e-01 -3.420502245426177979e-01 -2.256572395563125610e-01 -4.388749657664448023e-04 1.851430535316467285e-01 7.506673783063888550e-02 -2.184327244758605957e-01 -1.386410892009735107e-01 4.865283519029617310e-02 -2.621759176254272461e-01 8.618532866239547729e-02 2.044524438679218292e-02 1.277777105569839478e-01 1.006431207060813904e-01 7.026905566453933716e-02 -1.150224953889846802e-01 7.378060370683670044e-02
5.670405924320220947e-02 3.155747056007385254e-01 8.840868249535560608e-03 1.848547756671905518e-01 4.256010800600051880e-02 -1.170920878648757935e-01 1.611218899488449097e-01 -1.541231665760278702e-02 -1.685700416564941406e-01 -8.488073199987411499e-02 1.523581147193908691e-01 5.770725384354591370e-02 1.129212975502014160e-01 1.165164038538932800e-01 3.457301259040832520e-01 4.164816811680793762e-03 -2.568687498569488525e-02 -2.032463848590850830e-01 -2.373608648777008057e-01 1.063295919448137283e-02 -4.514315724372863770e-02 8.272806555032730103e-02 1.404083520174026489e-01 -1.382371485233306885e-01 -3.468588367104530334e-02 2.273717820644378662e-01 -6.428637355566024780e-02 3.185374438762664795e-01 2.625157535076141357e-01 -4.078955054283142090e-01 2.700962126255035400e-01 1.780942268669605255e-02
8.731607347726821899e-02 2.047789543867111206e-01 -2.282491326332092285e-02 -1.196087971329689026e-01 -1.093616038560867310e-01 2.555960416793823242e-01 -4.400587081909179688e-02 -4.016931727528572083e-02 -2.595956623554229736e-01 3.076112270355224609e-01 3.219967782497406006e-01 1.132628321647644043e-01 -4.596373066306114197e-02 2.676666080951690674e-01 -1.619156002998352051e-01 7.550488412380218506e-02 -1.397551298141479492e-01 -2.544237673282623291e-01 2.881465554237365723e-01 8.309286832809448242e-02 8.782670646905899048e-02 -2.172980755567550659e-01 -1.446257829666137695e-01 2.089544683694839478e-01 -8.308747410774230957e-02 9.495543688535690308e-02 -1.353598535060882568e-01 1.945178806781768799e-01 -3.677615895867347717e-02 -1.371569633483886719e-01 6.452544778585433960e-02 2.836547791957855225e-01
-2.878176607191562653e-02 7.479476928710937500e-02 -8.934643119573593140e-02 2.117555141448974609e-01 -1.568035185337066650e-01 -1.854364275932312012e-01 -3.747937269508838654e-03 3.842410445213317871e-02 -9.003029763698577881e-02 3.952027261257171631e-01 8.569957315921783447e-02 1.646604239940643311e-01 3.040888309478759766e-01 2.779321670532226562e-01 2.004960179328918457e-01 2.512153983116149902e-01 -8.335143327713012695e-03 2.573811709880828857e-01 7.894191890954971313e-02 -9.392600506544113159e-02 1.167640984058380127e-01 1.067922264337539673e-02 -2.807476222515106201e-01 -2.809376120567321777e-01 2.094017341732978821e-02 8.087639510631561279e-02 -6.151454895734786987e-02 2.137153744697570801e-01 2.713380195200443268e-02 -2.000018209218978882e-01 2.291795611381530762e-01 7.718670368194580078e-02
-7.193373143672943115e-02 4.817994311451911926e-02 1.273770481348037720e-01 8.363754302263259888e-02 6.142780929803848267e-02 2.493797242641448975e-02 7.962488569319248199e-03 -8.004437386989593506e-02 4.850142076611518860e-02 -6.232643872499465942e-02 3.158217668533325195e-01 -2.089934200048446655e-01 2.985096573829650879e-01 1.997193545103073120e-01 -1.069961339235305786e-01 1.270852982997894287e-01 5.305345356464385986e-02 -5.756432935595512390e-02 2.172158211469650269e-01 -1.523720473051071167e-01 4.960494115948677063e-02 -1.182093005627393723e-02 4.878866672515869141e-02 2.004714449867606163e-03 4.043405409902334213e-03 3.112439811229705811e-01 -9.362781792879104614e-02 2.340043932199478149e-01 -2.555595040321350098e-01 -5.581439137458801270e-01 4.436039552092552185e-02 -1.773008108139038086e-01
2.274194210767745972e-01 2.616058290004730225e-01 1.453161239624023438e-01 8.003557100892066956e-03 -1.460537686944007874e-02 -7.919292896986007690e-02 5.733654368668794632e-03 -6.871089339256286621e-02 -3.039520680904388428e-01 1.129399091005325317e-01 1.319682747125625610e-01 2.053714096546173096e-01 1.840612888336181641e-01 1.674625575542449951e-01 -1.702310740947723389e-01 -3.458700329065322876e-02 5.062311142683029175e-02 2.870827615261077881e-01 1.908029019832611084e-01 -2.835070528090000153e-02 -1.820616275072097778e-01 -5.572121590375900269e-03 -5.082505568861961365e-02 1.164392940700054169e-02 -7.728565484285354614e-02 3.429583013057708740e-01 -2.195863276720046997e-01 1.708161979913711548e-01 -3.364287018775939941e-01 -2.565665543079376221e-01 2.253322452306747437e-01 4.160038754343986511e-02
5.398275703191757202e-02 3.676001131534576416e-01 -1.839190721511840820e-01 -1.238156929612159729e-01 -1.941161006689071655e-01 -3.397994339466094971e-01 -1.812145411968231201e-01 -1.836175844073295593e-02 -8.139840513467788696e-02 5.205062031745910645e-02 1.503585427999496460e-01 -3.269924223423004150e-02 2.076590955257415771e-01 1.892880648374557495e-01 -1.342984475195407867e-02 4.314328730106353760e-01 -1.227909922599792480e-01 -2.284925729036331177e-01 4.821733757853507996e-02 -1.262451410293579102e-01 7.601038366556167603e-02 4.372583702206611633e-02 2.106190323829650879e-01 2.208376526832580566e-01 -2.541225403547286987e-02 2.504897415637969971e-01 1.305874288082122803e-01 1.202739253640174866e-01 5.335187539458274841e-02 -1.356027275323867798e-01 9.860825538635253906e-02 -1.263479590415954590e-01
1.212575435638427734e-01 8.573082089424133301e-02 7.971644401550292969e-02 3.695204481482505798e-02 1.955114603042602539e-01 -6.627470999956130981e-02 -9.784660302102565765e-03 3.320217132568359375e-01 -2.736627757549285889e-01 3.656006753444671631e-01 1.907010935246944427e-02 -6.354749202728271484e-02 1.739636808633804321e-01 1.926399171352386475e-01 2.880276441574096680e-01 1.320175081491470337e-01 -1.257767062634229660e-02 6.031039357185363770e-02 -3.035522811114788055e-02 -2.736017405986785889e-01 -7.079956680536270142e-02 -1.745508313179016113e-01 -2.481465488672256470e-01 1.436887830495834351e-01 -3.360353112220764160e-01 4.636145755648612976e-02 8.819464594125747681e-02 2.034467160701751709e-01 8.884378522634506226e-02 -2.049583941698074341e-01 1.566322892904281616e-01 2.459494397044181824e-02
-1.060950569808483124e-02 1.410156786441802979e-01 -6.607139855623245239e-02 2.536306381225585938e-01 -2.817907333374023438e-01 1.121767014265060425e-01 -1.162815764546394348e-01 -9.182688593864440918e-02 -1.505118310451507568e-01 2.113574296236038208e-01 3.028262965381145477e-02 -1.438210755586624146e-01 1.892841905355453491e-01 5.234921723604202271e-02 -2.790074348449707031e-01 3.209914565086364746e-01 -3.046793937683105469e-01 -1.874446868896484375e-01 3.005526214838027954e-02 -2.741572558879852295e-01 3.379881978034973145e-01 1.417136192321777344e-02 9.602539241313934326e-02 -9.409062564373016357e-02 -8.717352896928787231e-02 -2.008926868438720703e-02 -1.287085413932800293e-01 5.190977454185485840e-02 -5.029106047004461288e-03 -3.449231386184692383e-01 -4.375176876783370972e-02 -6.535965949296951294e-02
9.441722929477691650e-02 3.338966071605682373e-01 -1.558723300695419312e-01 -1.989011466503143311e-01 -1.058083325624465942e-01 -2.190756052732467651e-01 -1.086065098643302917e-01 -1.450684368610382080e-01 3.279202878475189209e-01 2.365677654743194580e-01 -1.162258461117744446e-01 -1.439944803714752197e-01 2.098309844732284546e-01 1.378681212663650513e-01 1.896632164716720581e-01 1.464218795299530029e-01 -6.951886415481567383e-02 -9.045822545886039734e-03 1.030066832900047302e-01 -1.623002886772155762e-01 9.748709946870803833e-02 -2.871215939521789551e-01 -9.241297096014022827e-02 8.335573226213455200e-02 4.536096006631851196e-02 1.469715237617492676e-01 -1.716147065162658691e-01 4.707792773842811584e-02 1.108086109161376953e-01 -2.816062271595001221e-01 5.810747388750314713e-03 3.305843472480773926e-01
1.025948897004127502e-01 1.130462661385536194e-01 1.569820344448089600e-01 1.829456388950347900e-01 1.485014557838439941e-01 -2.736107409000396729e-01 3.790120780467987061e-02 -1.268388032913208008e-01 -8.314593136310577393e-02 3.026911318302154541e-01 -5.111152678728103638e-02 -2.528558373451232910e-01 4.686370491981506348e-01 9.985154122114181519e-02 8.630937337875366211e-02 2.575150923803448677e-03 -3.064261749386787415e-02 -5.500685051083564758e-02 1.391241978853940964e-02 -1.558469533920288086e-01 9.177500754594802856e-02 -5.699967034161090851e-03 3.223123028874397278e-02 6.106072291731834412e-02 1.286891996860504150e-01 2.434801459312438965e-01 -4.111178219318389893e-01 1.045580357313156128e-01 1.330007165670394897e-01 -2.896095067262649536e-02 2.477088123559951782e-01 -1.570391654968261719e-01
1.566045433282852173e-01 1.123346909880638123e-01 -7.565066963434219360e-02 -3.020549658685922623e-03 1.683969050645828247e-01 -3.400647044181823730e-01 -2.176577597856521606e-01 1.590557545423507690e-01 -5.723419785499572754e-02 -9.556423127651214600e-02 1.360458508133888245e-02 -1.883472204208374023e-01 2.446610778570175171e-01 1.516558788716793060e-02 -1.006973534822463989e-01 2.151778787374496460e-01 -1.398804932832717896e-01 5.651935935020446777e-02 -8.599766343832015991e-02 -4.170055389404296875e-01 2.440355122089385986e-01 -2.363872155547142029e-02 9.958832710981369019e-02 5.803388729691505432e-02 -9.477178007364273071e-02 2.701160311698913574e-01 -3.269933462142944336e-01 3.500538691878318787e-02 1.469236463308334351e-01 -1.752097904682159424e-01 1.369059234857559204e-01 1.930785924196243286e-01
3.247923254966735840e-01 1.597464233636856079e-01 9.626790881156921387e-02 -7.125790417194366455e-02 2.190673798322677612e-01 1.752968579530715942e-01 -2.189808040857315063e-01 6.510718166828155518e-02 -4.818366095423698425e-02 -1.794809289276599884e-02 7.326138019561767578e-02 -2.149308472871780396e-01 4.426140189170837402e-01 2.230741977691650391e-01 8.844099938869476318e-03 1.512088254094123840e-02 -4.721894115209579468e-02 -2.212440520524978638e-01 -7.272695749998092651e-02 -3.404738008975982666e-01 4.677113145589828491e-03 -1.425024587661027908e-02 2.879194915294647217e-01 -8.556263893842697144e-02 -8.180487155914306641e-02 1.682741045951843262e-01 -1.220314651727676392e-01 -8.625398040749132633e-04 4.470096528530120850e-02 -1.576741635799407959e-01 2.857997417449951172e-01 -4.772024229168891907e-02
1.273783445358276367e-01 3.617653846740722656e-01 7.601235061883926392e-02 -1.740266829729080200e-01 5.929728597402572632e-02 -4.590030387043952942e-02 -3.400163725018501282e-02 -1.755428761243820190e-01 6.832670420408248901e-02 1.819478124380111694e-01 1.177867203950881958e-01 -5.851230234839022160e-04 -1.130489334464073181e-01 2.667891979217529297e-01 1.495005656033754349e-02 5.984335765242576599e-02 -2.217539995908737183e-01 -2.304524630308151245e-01 3.152919113636016846e-01 -2.686696648597717285e-01 -2.388418465852737427e-01 -4.942776262760162354e-02 1.844625473022460938e-01 6.536839157342910767e-02 2.069474430754780769e-03 1.553112864494323730e-01 -2.731822431087493896e-01 1.313303261995315552e-01 -8.846041560173034668e-02 -3.288410007953643799e-01 1.081870794296264648e-01 -1.565325409173965454e-01
1.088724657893180847e-01 5.390737652778625488e-01 -1.786086941137909889e-04 1.967424154281616211e-02 -1.562226712703704834e-01 -1.281452476978302002e-01 -9.569703787565231323e-02 -2.382765524089336395e-02 3.362989053130149841e-02 1.599652618169784546e-01 2.753207460045814514e-02 -3.386804461479187012e-02 3.402535319328308105e-01 1.257048861589282751e-04 -1.552274525165557861e-01 8.458406478166580200e-02 -1.002089828252792358e-01 -8.174269646406173706e-02 3.368838503956794739e-02 -2.661978900432586670e-01 -3.428927063941955566e-02 -3.246484398841857910e-01 -5.762348324060440063e-02 -1.228896155953407288e-01 -7.728796452283859253e-02 6.281697005033493042e-02 -5.481261759996414185e-02 -2.843993604183197021e-01 3.171427249908447266e-01 -2.197022438049316406e-01 -1.102983281016349792e-01 -4.922894760966300964e-02
2.914635837078094482e-01 9.744962304830551147e-02 -1.578865349292755127e-01 -3.194168582558631897e-02 -1.973066926002502441e-01 1.489864885807037354e-01 -3.707212582230567932e-02 2.196030914783477783e-01 -2.809321880340576172e-01 2.204688489437103271e-01 2.949235737323760986e-01 -1.568194776773452759e-01 2.581253275275230408e-02 1.200091317296028137e-01 -7.034417986869812012e-02 1.391597092151641846e-01 -7.204643636941909790e-02 -3.660615980625152588e-01 2.267293483018875122e-01 -8.307959884405136108e-02 1.800230517983436584e-02 -1.315187960863113403e-01 -1.571471393108367920e-01 1.015893369913101196e-01 -1.187260374426841736e-01 1.593090593814849854e-01 -1.666062921285629272e-01 9.127706289291381836e-02 1.096792146563529968e-01 -3.220425546169281006e-01 -4.450344666838645935e-02 2.167271226644515991e-01
1.722973883152008057e-01 -4.783577844500541687e-02 4.118139743804931641e-01 2.155187539756298065e-02 -2.897155098617076874e-02 5.128357931971549988e-02 1.867234259843826294e-01 9.657869488000869751e-02 4.302385449409484863e-02 3.421588540077209473e-01 1.370560526847839355e-01 -9.494645893573760986e-02 2.838204503059387207e-01 4.014068096876144409e-02 1.601169705390930176e-01 -3.174604848027229309e-02 -1.729777902364730835e-01 -2.978937923908233643e-01 -3.919618576765060425e-02 -8.757830411195755005e-02 1.123025733977556229e-02 6.132899597287178040e-02 5.419754236936569214e-02 1.131191030144691467e-01 2.867548167705535889e-02 2.864252626895904541e-01 -2.689494490623474121e-01 1.414602100849151611e-01 1.187527179718017578e-01 -2.037599384784698486e-01 2.972366809844970703e-01 -1.676567941904067993e-01
1.094312891364097595e-01 9.129854291677474976e-02 1.481598466634750366e-01 5.565147846937179565e-02 -9.130774438381195068e-02 1.067567467689514160e-01 -1.586773991584777832e-02 3.325010091066360474e-02 6.632494926452636719e-02 1.203003078699111938e-01 1.387303024530410767e-01 4.929257556796073914e-02 -8.162873238325119019e-02 1.398669928312301636e-01 2.200269326567649841e-02 -1.790189556777477264e-02 9.643635153770446777e-02 -5.960909649729728699e-02 1.942583173513412476e-01 -2.149297147989273071e-01 2.967196106910705566e-01 -7.657977193593978882e-02 2.440520524978637695e-01 4.084306210279464722e-02 -4.543515294790267944e-02 4.843352437019348145e-01 -5.030564218759536743e-02 1.591809540987014771e-01 1.223418489098548889e-02 -5.671727061271667480e-01 1.287978589534759521e-01 -1.054207310080528259e-01
1.770022362470626831e-01 5.848191305994987488e-02 1.097805872559547424e-01 -2.535294741392135620e-02 -2.460555359721183777e-02 -1.118468046188354492e-01 -3.142217993736267090e-01 2.024335563182830811e-01 1.145351752638816833e-01 3.670289516448974609e-01 2.290590852499008179e-01 -1.008762717247009277e-01 3.382239863276481628e-02 2.407047152519226074e-01 1.084873676300048828e-01 -1.801847852766513824e-02 -5.653856322169303894e-02 -2.136430889368057251e-01 -7.906005531549453735e-02 -3.946895301342010498e-01 2.272248119115829468e-01 6.352424621582031250e-02 2.608690261840820312e-01 -1.326031796634197235e-02 -7.302101701498031616e-03 3.438445925712585449e-01 -2.132343873381614685e-02 1.957662254571914673e-01 2.808102220296859741e-02 -1.078092977404594421e-01 1.171425431966781616e-01 -1.075748912990093231e-02
-4.289448633790016174e-02 1.945696026086807251e-01 2.930810153484344482e-01 -7.900457084178924561e-02 1.859974265098571777e-01 5.812373012304306030e-02 4.386321827769279480e-02 -1.957200914621353149e-01 5.720414919778704643e-04 4.091028571128845215e-01 3.153093159198760986e-01 -3.091336190700531006e-01 1.768482327461242676e-01 1.761076748371124268e-01 5.633513256907463074e-02 9.244345873594284058e-02 -5.011248588562011719e-02 -1.957202851772308350e-01 -1.247662678360939026e-01 6.145729869604110718e-02 7.819992303848266602e-02 -7.091813534498214722e-02 1.414497047662734985e-01 -1.734363287687301636e-01 -3.166688084602355957e-01 1.297699809074401855e-01 -6.757948547601699829e-02 2.809392809867858887e-01 1.069076433777809143e-01 -1.089089363813400269e-01 -7.529177516698837280e-02 -5.134661868214607239e-02
-6.802982836961746216e-02 2.244934737682342529e-01 1.855872720479965210e-01 -1.065554246306419373e-01 -9.586929529905319214e-02 -7.510200142860412598e-02 -2.108376622200012207e-01 1.711339354515075684e-01 -1.326055377721786499e-01 2.391449213027954102e-01 4.836635291576385498e-01 5.899227410554885864e-02 1.347135752439498901e-01 8.483461290597915649e-02 -5.434376001358032227e-02 9.926493465900421143e-02 -2.447250112891197205e-02 -2.414745390415191650e-01 5.178141221404075623e-02 -6.555459648370742798e-02 4.158884286880493164e-02 -5.396430566906929016e-02 2.253049015998840332e-01 -3.182110786437988281e-01 -1.265238504856824875e-02 -7.983448356389999390e-02 5.140764266252517700e-02 1.296720504760742188e-01 3.990768492221832275e-01 -2.153285592794418335e-01 4.909462481737136841e-02 -6.075236946344375610e-02
1.177109852433204651e-01 2.920451760292053223e-01 4.437528848648071289e-01 -1.091491430997848511e-01 -1.668251901865005493e-01 -1.476994901895523071e-01 7.379002869129180908e-02 2.721506357192993164e-02 -8.265535533428192139e-02 4.008374735713005066e-02 -1.579656153917312622e-01 1.135353744029998779e-02 3.475252389907836914e-01 2.384284436702728271e-01 -7.730511575937271118e-02 7.691343873739242554e-02 -9.272599965333938599e-02 -2.424236685037612915e-01 9.487267583608627319e-02 1.970373392105102539e-01 2.860701875761151314e-03 1.969313323497772217e-01 -1.215139627456665039e-01 1.777085214853286743e-01 -1.865190565586090088e-01 2.525321952998638153e-02 -3.223461285233497620e-02 1.482765525579452515e-01 2.851035892963409424e-01 -2.352564483880996704e-01 6.518018990755081177e-02 -1.161880716681480408e-01
6.525243818759918213e-02 3.561542034149169922e-01 3.301133215427398682e-01 4.930823296308517456e-02 -5.018195509910583496e-02 5.119737610220909119e-02 -1.053136736154556274e-01 2.216467112302780151e-01 -7.065102458000183105e-02 -1.591043919324874878e-01 -1.381654292345046997e-01 7.895737141370773315e-02 1.523867845535278320e-01 2.811019718647003174e-01 -2.235020846128463745e-01 2.330945134162902832e-01 -9.293870627880096436e-02 -1.074573472142219543e-01 -3.285571560263633728e-02 -1.008744444698095322e-02 1.103230863809585571e-01 -1.928465366363525391e-01 -9.828843176364898682e-02 1.596726030111312866e-01 -8.929384499788284302e-02 1.022457480430603027e-01 -4.497243836522102356e-02 3.653734922409057617e-01 3.358658552169799805e-01 -1.371662020683288574e-01 7.349060475826263428e-02 1.820009946823120117e-01
-2.729173004627227783e-02 -1.145373880863189697e-01 5.087495967745780945e-02 5.044056475162506104e-02 7.265037298202514648e-02 -2.272042781114578247e-01 -9.332951158285140991e-02 -1.865225471556186676e-02 1.371605694293975830e-01 3.133826553821563721e-01 2.997978031635284424e-01 -8.217305690050125122e-02 2.614799141883850098e-01 1.366228610277175903e-01 2.872297167778015137e-01 1.602112054824829102e-01 3.483834117650985718e-02 -4.575020447373390198e-02 4.355924203991889954e-02 -2.783986628055572510e-01 1.202243342995643616e-01 4.329208284616470337e-02 1.120041087269783020e-01 -4.315114766359329224e-02 5.182057619094848633e-02 3.121734559535980225e-01 -3.455635905265808105e-01 7.382390648126602173e-02 2.246843725442886353e-01 -1.654783040285110474e-01 2.982715368270874023e-01 3.012847714126110077e-02
1.715514808893203735e-01 8.162785321474075317e-02 1.137434318661689758e-01 -2.543069422245025635e-01 6.806006282567977905e-02 -2.148993462324142456e-01 3.835331415757536888e-03 1.710079237818717957e-02 -2.679482288658618927e-02 2.542330622673034668e-01 -8.529867976903915405e-02 -1.189583446830511093e-02 4.063300490379333496e-01 9.748892486095428467e-02 3.181857764720916748e-01 5.917887762188911438e-02 -1.555877476930618286e-01 -3.050147294998168945e-01 -1.223027482628822327e-01 -7.873161882162094116e-02 1.682302802801132202e-01 -2.110508829355239868e-01 -3.591941669583320618e-02 2.775170803070068359e-01 -2.220065146684646606e-01 2.889146506786346436e-01 -9.447874128818511963e-02 6.937534362077713013e-02 5.283788591623306274e-02 -9.210621565580368042e-02 -6.355976313352584839e-02 1.780258268117904663e-01
2.927538752555847168e-01 -1.876169145107269287e-01 1.764156855642795563e-02 3.335567191243171692e-03 9.312579780817031860e-02 1.134715303778648376e-01 -1.059813871979713440e-01 1.023526787757873535e-01 -2.494585961103439331e-01 2.940558493137359619e-01 5.219820886850357056e-03 -3.734605014324188232e-02 3.200584948062896729e-01 3.345859944820404053e-01 -1.779775172472000122e-01 -1.199349313974380493e-01 -3.224897198379039764e-03 -1.425029188394546509e-01 3.418133594095706940e-03 1.026128232479095459e-01 1.973474211990833282e-02 -1.358088105916976929e-01 -1.574598439037799835e-02 -1.271550506353378296e-01 -1.527188420295715332e-01 2.658354341983795166e-01 -2.522326111793518066e-01 -6.912875175476074219e-02 2.250647544860839844e-02 -3.705821633338928223e-01 -9.239619597792625427e-03 2.419242113828659058e-01
1.401588618755340576e-01 1.538200378417968750e-01 -1.919531226158142090e-01 1.713302433490753174e-01 -3.590681552886962891e-01 2.096982151269912720e-01 -2.612232863903045654e-01 3.009053878486156464e-02 5.574702098965644836e-02 9.024661034345626831e-02 1.319004893302917480e-01 1.785499006509780884e-01 2.709160149097442627e-01 5.412970855832099915e-02 -7.540001720190048218e-02 2.053815722465515137e-01 -3.994675725698471069e-02 -2.179416716098785400e-01 1.159976199269294739e-01 -1.794470399618148804e-01 2.374832183122634888e-01 -1.503304988145828247e-01 -3.793932124972343445e-02 -1.606454998254776001e-01 -2.475206404924392700e-01 1.207059770822525024e-01 -1.884085088968276978e-01 -2.276931107044219971e-01 5.500225350260734558e-02 -8.068541437387466431e-02 1.972679644823074341e-01 -2.260597199201583862e-01
1.544917374849319458e-01 1.933765858411788940e-01 -2.487952075898647308e-02 1.529137492179870605e-01 -1.680400818586349487e-01 1.166513413190841675e-01 -2.203254103660583496e-01 2.024950385093688965e-01 5.708712339401245117e-02 9.337892383337020874e-02 2.962729334831237793e-01 2.076114118099212646e-01 3.057261407375335693e-01 -5.378994974307715893e-04 -6.977549195289611816e-02 1.839359253644943237e-01 1.647959463298320770e-02 -2.541914209723472595e-02 2.224232554435729980e-01 -2.218874692916870117e-01 2.967267930507659912e-01 -1.349657028913497925e-01 -6.329616159200668335e-02 -9.488011710345745087e-03 -3.734663128852844238e-02 2.389744222164154053e-01 -3.793507814407348633e-02 -1.959655582904815674e-01 3.032195866107940674e-01 -1.403611153364181519e-01 8.586521260440349579e-03 -2.971028685569763184e-01
1.549275070428848267e-01 3.872101008892059326e-01 9.482111036777496338e-02 1.174430325627326965e-01 -1.659059053054079413e-04 -1.197569817304611206e-01 -2.474735081195831299e-01 5.527818948030471802e-02 -3.128046393394470215e-01 -1.636356264352798462e-01 2.911586314439773560e-02 -1.876766532659530640e-01 7.577223330736160278e-02 3.008532710373401642e-02 2.012180350720882416e-02 1.091546043753623962e-01 -1.020141318440437317e-01 2.381725758314132690e-01 2.394906058907508850e-02 -2.497059404850006104e-01 1.192313656210899353e-01 5.471412464976310730e-02 -1.591910570859909058e-01 1.630772948265075684e-01 -2.044137418270111084e-01 -1.606215685606002808e-01 8.840257674455642700e-02 2.695170640945434570e-01 -3.073942102491855621e-02 -3.292172551155090332e-01 2.736606299877166748e-01 1.162688732147216797e-01
3.372494876384735107e-02 3.197323977947235107e-01 2.480730563402175903e-01 -1.624820679426193237e-01 -1.064372360706329346e-01 -1.386702656745910645e-01 -1.542534232139587402e-01 2.642715275287628174e-01 -1.239590346813201904e-01 2.151402980089187622e-01 2.934627532958984375e-01 -6.390606053173542023e-03 1.448713988065719604e-01 1.441368907690048218e-01 1.020271852612495422e-01 9.872573614120483398e-02 1.018752902746200562e-02 -4.650648683309555054e-02 1.834702938795089722e-01 -2.258327752351760864e-01 9.957513213157653809e-02 -6.937177479267120361e-02 3.157029300928115845e-02 -3.078186213970184326e-01 4.256439954042434692e-02 -3.728030025959014893e-01 -1.485388278961181641e-01 -5.070529133081436157e-02 1.523424983024597168e-01 -2.546960413455963135e-01 1.402401477098464966e-01 6.473135948181152344e-02
5.779837444424629211e-02 2.210315912961959839e-01 1.882522553205490112e-01 1.295962333679199219e-01 -2.718047983944416046e-02 -1.350142359733581543e-01 -2.255484163761138916e-01 -2.994158864021301270e-01 2.781911985948681831e-03 -4.175484552979469299e-02 3.324266970157623291e-01 1.732191145420074463e-01 1.965407282114028931e-01 2.748391628265380859e-01 1.644113212823867798e-01 1.181133538484573364e-01 7.156256586313247681e-02 5.002179648727178574e-03 3.011227399110794067e-02 -9.876072872430086136e-04 6.280960887670516968e-02 -8.420860022306442261e-02 -3.729717060923576355e-02 1.518547087907791138e-01 -2.820103988051414490e-02 3.367670774459838867e-01 -1.064012572169303894e-01 1.122421398758888245e-01 -3.406959474086761475e-01 -3.663963675498962402e-01 4.032202064990997314e-02 -8.400377631187438965e-02
1.401380747556686401e-01 -1.359660923480987549e-01 -2.252591103315353394e-01 1.338199377059936523e-01 5.766341462731361389e-02 -4.448835924267768860e-02 -3.291216194629669189e-01 -6.305912137031555176e-02 -1.842862665653228760e-01 2.303833961486816406e-01 5.989949777722358704e-02 5.398943647742271423e-02 2.908289730548858643e-01 1.527481079101562500e-01 4.220939427614212036e-02 -2.065572887659072876e-01 -7.455474138259887695e-02 -8.299852162599563599e-02 1.685880124568939209e-01 -7.980322837829589844e-02 2.225465141236782074e-03 -1.499806493520736694e-01 7.679082453250885010e-02 -2.630279958248138428e-01 -2.655068933963775635e-01 4.534605517983436584e-02 -6.903548538684844971e-02 5.024281516671180725e-02 1.713272929191589355e-01 -4.262254238128662109e-01 9.647613018751144409e-02 2.910929620265960693e-01
7.667551934719085693e-02 3.894017934799194336e-01 -1.674956232309341431e-01 -1.857462376356124878e-01 1.454257778823375702e-02 6.902342289686203003e-02 -9.933046996593475342e-02 -1.251876652240753174e-01 2.679204754531383514e-02 1.975298523902893066e-01 1.360028833150863647e-01 1.714805513620376587e-01 2.415481582283973694e-02 2.842991948127746582e-01 4.115163162350654602e-02 2.883973121643066406e-01 -1.448808014392852783e-01 -3.599444031715393066e-01 1.315332651138305664e-01 -2.261732816696166992e-01 -1.759564578533172607e-01 -1.151790190488100052e-02 3.853123635053634644e-02 1.906021847389638424e-03 3.079551085829734802e-02 -6.113020330667495728e-02 -2.373785078525543213e-01 6.661473214626312256e-02 1.982206702232360840e-01 -2.827594280242919922e-01 1.125509738922119141e-01 -2.157115787267684937e-01
3.695360720157623291e-01 8.748392015695571899e-02 1.109314709901809692e-01 4.405325055122375488e-01 -2.847474217414855957e-01 7.962660491466522217e-02 1.114442199468612671e-01 -3.353329375386238098e-02 -9.450413286685943604e-02 6.868037581443786621e-02 3.141161501407623291e-01 2.364619374275207520e-01 -4.575971886515617371e-02 2.873814404010772705e-01 -5.118268355727195740e-02 1.376733779907226562e-01 -1.303100287914276123e-01 7.483690511435270309e-03 -4.761457443237304688e-02 -9.065547585487365723e-02 2.055882066488265991e-01 1.209216490387916565e-01 -1.610426604747772217e-02 7.729054987430572510e-02 3.629850456491112709e-03 1.179277449846267700e-01 -4.463093355298042297e-03 2.126932889223098755e-01 1.196440905332565308e-01 -3.173478841781616211e-01 9.402459859848022461e-02 1.657669432461261749e-02
-4.250949714332818985e-03 5.034536719322204590e-01 1.163820698857307434e-01 -1.025957465171813965e-01 6.346531212329864502e-02 1.260492503643035889e-01 -2.332811206579208374e-01 -1.108164638280868530e-01 1.156796962022781372e-01 3.653210401535034180e-01 2.885852456092834473e-01 -6.746668368577957153e-02 -4.151621460914611816e-02 -1.240320224314928055e-02 4.172538220882415771e-02 1.935306489467620850e-01 2.093018740415573120e-01 1.166227385401725769e-01 2.936676144599914551e-02 3.890430554747581482e-02 -7.739565521478652954e-02 -1.588620990514755249e-01 1.679283082485198975e-01 1.713792234659194946e-01 -2.200618386268615723e-01 6.651160120964050293e-02 -9.995672106742858887e-02 1.899292767047882080e-01 2.694503068923950195e-01 -1.999303400516510010e-01 -2.339803613722324371e-03 1.872015069238841534e-03
2.802500128746032715e-01 9.383362531661987305e-02 1.733145117759704590e-01 -1.313217543065547943e-02 1.488711088895797729e-01 -2.117176540195941925e-02 1.446784883737564087e-01 2.529613077640533447e-01 -3.798007965087890625e-02 4.157391935586929321e-02 1.408223956823348999e-01 -2.520218193531036377e-01 1.809864342212677002e-01 3.952985405921936035e-01 2.950142621994018555e-01 -7.304383814334869385e-02 -1.283936202526092529e-01 -8.560899645090103149e-02 -9.604804962873458862e-02 -1.281423419713973999e-01 -8.253291994333267212e-02 1.194441169500350952e-01 -5.159444641321897507e-03 5.145717877894639969e-03 -9.182848781347274780e-02 1.536868661642074585e-01 -4.313110560178756714e-02 3.515444099903106689e-01 1.482980847358703613e-01 -3.495705127716064453e-01 1.453879475593566895e-01 1.165914610028266907e-01
4.226641356945037842e-02 4.726012349128723145e-01 1.225183829665184021e-01 -1.063625440001487732e-01 -2.097029387950897217e-01 -2.241601347923278809e-01 -3.204018995165824890e-02 1.598812341690063477e-01 -1.683776080608367920e-01 1.364846825599670410e-01 6.744952499866485596e-02 -1.638152003288269043e-01 1.517486851662397385e-02 1.435419619083404541e-01 1.631018817424774170e-01 2.663639783859252930e-01 -3.334183618426322937e-02 2.351431548595428467e-01 -2.756160795688629150e-01 -2.171431183815002441e-01 -3.077817708253860474e-02 -1.356638073921203613e-01 4.325611144304275513e-02 1.257959939539432526e-02 -1.398040652275085449e-01 -1.020384430885314941e-01 1.919354125857353210e-02 2.694112062454223633e-01 1.342496722936630249e-01 -2.303027957677841187e-01 2.331388145685195923e-01 4.184606671333312988e-02
1.875416040420532227e-01 3.035130202770233154e-01 2.186228036880493164e-01 1.427757591009140015e-01 8.363896608352661133e-02 -9.355181455612182617e-02 5.318069830536842346e-02 -1.295531727373600006e-02 -1.636376418173313141e-02 -2.838082984089851379e-02 2.883640527725219727e-01 -1.652888953685760498e-01 2.997440658509731293e-02 6.067170575261116028e-02 -2.086551189422607422e-01 1.557663381099700928e-01 -7.766809314489364624e-02 1.092747300863265991e-01 -4.057383164763450623e-02 -3.426460623741149902e-01 1.699027568101882935e-01 1.713776029646396637e-02 -5.801279097795486450e-02 -1.662430465221405029e-01 8.965010941028594971e-02 1.617685854434967041e-01 -3.789579495787620544e-02 2.342890389263629913e-02 -2.107377797365188599e-01 -5.347136259078979492e-01 7.133836299180984497e-02 1.818200945854187012e-01
-4.999974370002746582e-02 4.101231992244720459e-01 1.643975526094436646e-01 1.635160148143768311e-01 6.261089816689491272e-03 1.774093061685562134e-01 9.522008150815963745e-02 -4.075935781002044678e-01 6.076620146632194519e-02 2.368994653224945068e-01 2.714182436466217041e-01 -1.090634390711784363e-01 4.059184715151786804e-02 2.023259848356246948e-01 1.241706907749176025e-01 8.042784035205841064e-02 1.204096749424934387e-01 -2.179888933897018433e-01 1.592690199613571167e-01 3.117270208895206451e-02 3.002620637416839600e-01 3.957412764430046082e-02 3.872631862759590149e-02 -1.587471514940261841e-01 -1.131914258003234863e-01 5.771520361304283142e-02 3.996009007096290588e-02 9.127242118120193481e-02 6.857168674468994141e-02 -1.920756399631500244e-01 2.826774418354034424e-01 6.799305975437164307e-02
1.236869692802429199e-01 -2.190481871366500854e-02 2.624765224754810333e-02 -4.557822365313768387e-03 -9.658782929182052612e-02 -1.442278642207384109e-02 -1.939674913883209229e-01 -1.261515319347381592e-01 -2.998536527156829834e-01 3.886814415454864502e-01 3.412116467952728271e-01 -6.383081525564193726e-02 6.041378155350685120e-02 3.377580940723419189e-01 1.098585501313209534e-01 9.762064367532730103e-02 1.476100981235504150e-01 1.954542696475982666e-01 -1.077601239085197449e-01 1.575759053230285645e-01 1.089483350515365601e-01 8.625707030296325684e-02 -1.683229207992553711e-01 1.046135127544403076e-01 -3.031860589981079102e-01 1.579701751470565796e-01 -2.723952755331993103e-02 -3.419379936531186104e-03 -1.210130378603935242e-01 -2.804617881774902344e-01 1.898955106735229492e-01 -1.327005177736282349e-01
[truncated: 3,264,005 more chars]
