# Supplementary material for: The Language of Innovation
Source: PLoS One. 2020 Apr 30;15(4):e0230107. doi: 10.1371/journal.pone.0230107 (PMC7194493; doi:10.1371/journal.pone.0230107)
Supplement: S4 File — (GZ) [file pone.0230107.s004.tar.gz › 1982-1986/V2Run_24_VS_4500_embeddings1982-1986ED32.txt]

-8.228753507137298584e-02 6.558781862258911133e-02 4.140479266643524170e-01 -2.119981124997138977e-02 6.610126793384552002e-02 1.397239416837692261e-01 5.180141702294349670e-02 -8.238778263330459595e-02 -1.996571272611618042e-01 -1.451220065355300903e-01 2.845354080200195312e-01 -2.417332828044891357e-01 6.309608370065689087e-02 2.975426614284515381e-01 1.875447183847427368e-01 -2.252235859632492065e-01 -2.690970599651336670e-01 -7.487455755472183228e-02 -9.269603341817855835e-02 1.086038574576377869e-01 6.945758312940597534e-02 2.138168811798095703e-01 -1.538138836622238159e-01 -2.221093699336051941e-02 3.572985529899597168e-02 2.276148051023483276e-01 1.851946711540222168e-01 1.202191263437271118e-01 -3.687101230025291443e-02 -3.386414945125579834e-01 -1.165217980742454529e-01 -1.994848623871803284e-02
2.294330149888992310e-01 7.744226604700088501e-03 3.010179102420806885e-01 -1.369816958904266357e-01 1.645487546920776367e-01 -7.112407125532627106e-03 -2.249636873602867126e-02 5.171969160437583923e-02 -2.256321161985397339e-01 -3.546523153781890869e-01 1.729806363582611084e-01 -1.918003261089324951e-01 -2.113864272832870483e-01 -9.215246886014938354e-02 2.506938874721527100e-01 -2.247767150402069092e-01 -1.658790111541748047e-01 -2.808864116668701172e-01 -4.814513772726058960e-02 7.398159056901931763e-02 -2.122495323419570923e-01 -2.295531183481216431e-01 -1.051506996154785156e-01 -1.950347237288951874e-02 -3.891324996948242188e-02 2.386111021041870117e-01 2.172155492007732391e-02 1.595270931720733643e-01 -1.415010839700698853e-01 -2.509478628635406494e-01 7.478711754083633423e-02 -3.639007732272148132e-02
3.605060651898384094e-02 5.986946821212768555e-02 2.420742511749267578e-01 1.737683564424514771e-01 1.013174951076507568e-01 7.125148922204971313e-02 -2.545680999755859375e-01 -2.654153853654861450e-02 3.219790756702423096e-02 -3.545449078083038330e-01 -3.929458092898130417e-03 -3.922598958015441895e-01 -1.726263314485549927e-01 -3.729963004589080811e-01 2.016130387783050537e-01 -3.081120848655700684e-01 -1.254426687955856323e-01 -7.595571130514144897e-02 -1.020603179931640625e-01 -1.187635138630867004e-01 6.467297673225402832e-02 5.710152164101600647e-02 -1.399253308773040771e-01 -2.934783929958939552e-03 5.380390956997871399e-02 -1.154175773262977600e-01 -2.200716435909271240e-01 -1.851145923137664795e-01 -2.191230207681655884e-01 -3.478047624230384827e-02 1.086262241005897522e-01 -8.569575101137161255e-02
-6.855817139148712158e-02 2.370383441448211670e-01 9.746002405881881714e-02 -1.072547584772109985e-01 8.029062300920486450e-02 1.396630704402923584e-01 -2.730883099138736725e-02 -1.810755729675292969e-01 -6.544241309165954590e-02 -5.321863666176795959e-02 1.082570925354957581e-01 -5.682129859924316406e-01 1.145177409052848816e-01 -1.331424415111541748e-01 1.319047212600708008e-01 -4.765842854976654053e-02 8.911040611565113068e-03 -1.080244556069374084e-01 1.689249128103256226e-01 -2.169711738824844360e-01 -2.637050487101078033e-02 5.813612043857574463e-02 -4.541718065738677979e-01 -2.879591658711433411e-02 -1.080601960420608521e-01 2.650590837001800537e-01 -8.238474279642105103e-02 4.107319749891757965e-03 -8.180639147758483887e-02 -2.173775881528854370e-01 8.735478855669498444e-03 -1.584797054529190063e-01
-5.350412055850028992e-02 2.449079602956771851e-01 3.668474555015563965e-01 -1.052693128585815430e-01 1.252127438783645630e-01 3.503379225730895996e-01 1.076765656471252441e-01 -1.352054476737976074e-01 -2.015448212623596191e-01 7.131785154342651367e-02 1.117257550358772278e-01 -1.607694625854492188e-01 7.501583546400070190e-02 -1.918947249650955200e-01 -4.282741248607635498e-02 -1.479856818914413452e-01 -1.818660944700241089e-01 -8.068649470806121826e-02 2.688471972942352295e-01 -7.627114653587341309e-02 -4.580403119325637817e-02 -2.910992503166198730e-02 -3.184526264667510986e-01 -1.533605307340621948e-01 1.571490168571472168e-01 -1.144553944468498230e-01 -2.140040397644042969e-01 2.876393310725688934e-02 -2.148876339197158813e-01 -3.099460303783416748e-01 -1.291077677160501480e-02 2.447016909718513489e-02
2.996098697185516357e-01 1.956133097410202026e-01 2.974702417850494385e-01 2.962197065353393555e-01 -5.522989854216575623e-02 3.690461069345474243e-02 -1.265915781259536743e-01 1.998127996921539307e-02 -2.995800971984863281e-01 4.223831743001937866e-02 3.262605890631675720e-02 -2.466885149478912354e-01 9.448949247598648071e-02 -1.011710017919540405e-01 4.435408860445022583e-02 -3.371102809906005859e-01 -7.291304320096969604e-02 -2.268209457397460938e-01 1.746349036693572998e-01 -1.467953771352767944e-01 -1.993142217397689819e-01 -1.014130637049674988e-01 -3.421087563037872314e-01 1.445522308349609375e-01 -2.392851859331130981e-01 1.009782850742340088e-01 6.505784695036709309e-04 3.832676634192466736e-02 -3.056813403964042664e-02 -5.998946353793144226e-02 9.009265154600143433e-02 -9.134256094694137573e-02
1.213346496224403381e-01 4.312216117978096008e-02 3.274620175361633301e-01 1.873320937156677246e-01 8.903279155492782593e-02 -9.727618657052516937e-03 -1.404711324721574783e-02 2.423321269452571869e-02 -1.941898912191390991e-01 -1.531369090080261230e-01 1.678550392389297485e-01 -2.059923559427261353e-01 9.352204203605651855e-02 -4.062790051102638245e-02 4.215778410434722900e-01 7.746191695332527161e-03 -5.919340252876281738e-02 9.353697299957275391e-02 2.103099972009658813e-01 -3.555730581283569336e-01 8.184359222650527954e-02 -1.353099048137664795e-01 4.556537047028541565e-02 -1.249918565154075623e-01 8.999805152416229248e-02 3.317040801048278809e-01 -3.227469921112060547e-01 1.668640524148941040e-01 -8.597477525472640991e-02 -3.500526025891304016e-02 -3.799770493060350418e-03 -1.671651601791381836e-01
-1.103553101420402527e-01 1.499231159687042236e-01 3.516558408737182617e-01 -4.284661263227462769e-02 7.702037692070007324e-02 1.045209914445877075e-01 -2.929485589265823364e-02 1.988061219453811646e-01 -2.990750670433044434e-01 5.136509612202644348e-02 4.183410108089447021e-01 -2.763114869594573975e-01 -9.280689060688018799e-02 -5.636770650744438171e-02 -5.767268314957618713e-02 -1.655658483505249023e-01 -3.057521879673004150e-01 -2.172838300466537476e-01 4.716089740395545959e-02 1.087891831994056702e-01 -5.109889805316925049e-02 -1.681311987340450287e-02 2.710479199886322021e-01 -8.068969845771789551e-02 -1.729461997747421265e-01 -4.079547151923179626e-02 -6.026963144540786743e-02 -2.564371526241302490e-01 -6.997810304164886475e-02 1.527674943208694458e-01 1.383245736360549927e-01 -1.033196374773979187e-01
2.129289954900741577e-01 1.657895892858505249e-01 1.201931908726692200e-01 1.319599747657775879e-01 -5.215279012918472290e-02 1.828186810016632080e-01 5.036697536706924438e-02 9.564623981714248657e-02 -4.084598124027252197e-01 2.318372577428817749e-02 1.483438760042190552e-01 -1.150783225893974304e-01 3.018890693783760071e-02 4.673632979393005371e-02 7.111656665802001953e-02 -2.367676198482513428e-01 -2.027655094861984253e-01 -2.539168298244476318e-01 -1.010927110910415649e-01 -3.450003266334533691e-01 -2.576090991497039795e-01 1.042279787361621857e-02 -1.886266171932220459e-01 3.490916220471262932e-03 -3.272483050823211670e-01 2.189979553222656250e-01 -1.381944864988327026e-01 1.142742261290550232e-01 -1.358541399240493774e-01 -4.211140424013137817e-02 1.539964675903320312e-01 1.122567504644393921e-01
3.127527236938476562e-01 2.872819900512695312e-01 1.747188717126846313e-01 -5.328621342778205872e-02 1.276869047433137894e-02 3.475458323955535889e-01 -1.162628829479217529e-01 1.206933483481407166e-01 -1.248658522963523865e-01 -1.714498847723007202e-01 1.047022715210914612e-01 -1.386696398258209229e-01 3.290010988712310791e-02 1.239984408020973206e-01 2.475655823945999146e-01 -2.000477015972137451e-01 2.075962163507938385e-02 -2.368895113468170166e-01 2.653985023498535156e-01 -4.890624061226844788e-02 -1.470804214477539062e-01 -7.452745456248521805e-03 -2.013509571552276611e-01 1.877440065145492554e-01 -2.075590938329696655e-02 -1.049395371228456497e-02 1.121156737208366394e-01 1.916073709726333618e-01 -1.967115104198455811e-01 -1.753599196672439575e-01 1.961176693439483643e-01 -2.443815022706985474e-01
5.585810169577598572e-02 1.322455704212188721e-01 4.255930185317993164e-01 -1.328508853912353516e-01 6.269450485706329346e-02 1.854171901941299438e-01 -5.136815458536148071e-02 -8.131989091634750366e-02 3.642543032765388489e-02 -8.127775043249130249e-02 -5.094106774777173996e-03 -4.897591471672058105e-01 -5.806842818856239319e-02 -9.244719147682189941e-02 1.215896159410476685e-01 1.977698504924774170e-02 -2.508306801319122314e-01 -3.563330173492431641e-01 1.031643431633710861e-02 -2.054150104522705078e-01 -2.627054415643215179e-02 8.031744509935379028e-02 -1.541370153427124023e-01 -2.119118571281433105e-01 -1.243398934602737427e-01 -1.082324460148811340e-01 -8.989051729440689087e-02 -1.120722815394401550e-01 3.860275447368621826e-02 -1.762724220752716064e-01 1.018895059823989868e-01 -2.436769008636474609e-01
9.884181618690490723e-02 8.121538907289505005e-03 1.583108901977539062e-01 1.552423685789108276e-01 -3.132736682891845703e-01 2.961952686309814453e-01 -1.633145660161972046e-01 2.061035037040710449e-01 -3.343097865581512451e-01 -6.087372452020645142e-02 4.871013760566711426e-01 -9.176304191350936890e-02 8.443693071603775024e-02 -1.531293690204620361e-01 1.081710755825042725e-01 -2.846362590789794922e-01 -4.979480803012847900e-02 -4.653486236929893494e-02 -1.948167011141777039e-02 1.469677090644836426e-01 4.855787009000778198e-02 7.586727291345596313e-02 -7.097211666405200958e-03 -2.186040282249450684e-01 -6.600464880466461182e-02 1.334238797426223755e-01 -2.057983726263046265e-01 -1.106529459357261658e-01 -1.133555546402931213e-01 -1.476384792476892471e-02 1.485542953014373779e-01 -8.401427417993545532e-02
1.849926114082336426e-01 2.248833924531936646e-01 1.267998665571212769e-01 8.062262088060379028e-02 7.700736820697784424e-02 1.313694864511489868e-01 -6.847808510065078735e-02 -6.475802510976791382e-02 -1.839061975479125977e-01 -3.909820914268493652e-01 -2.527164854109287262e-02 -3.559003174304962158e-01 1.782400012016296387e-01 7.168010622262954712e-02 -2.731936611235141754e-02 -1.024933978915214539e-01 -1.450401097536087036e-01 -1.219333484768867493e-01 1.932912170886993408e-01 1.254194676876068115e-01 -1.184574589133262634e-01 -1.389863044023513794e-01 -1.779033243656158447e-01 -1.206086128950119019e-01 1.412292122840881348e-01 1.740801930427551270e-01 1.077097505331039429e-01 3.328936100006103516e-01 -2.482149153947830200e-01 -2.530582547187805176e-01 3.015241958200931549e-02 -1.750323325395584106e-01
5.098288878798484802e-02 2.269915640354156494e-01 3.021945059299468994e-01 1.095077209174633026e-02 -6.958500295877456665e-02 1.912652254104614258e-01 4.219794273376464844e-02 -2.623556740581989288e-02 -3.544214963912963867e-01 -1.014304906129837036e-01 5.608771741390228271e-02 -3.577747941017150879e-01 1.825065910816192627e-02 -1.210392341017723083e-01 1.384993046522140503e-01 -2.751952409744262695e-01 -2.735200226306915283e-01 1.046134755015373230e-01 -5.583619698882102966e-02 2.576996386051177979e-02 -2.910128235816955566e-01 1.543824672698974609e-01 -1.385230571031570435e-01 6.044567376375198364e-02 -1.795882731676101685e-01 -1.777235865592956543e-01 -3.269293606281280518e-01 1.178566664457321167e-01 1.083979010581970215e-01 -8.345305174589157104e-02 -6.981256604194641113e-02 -6.699702888727188110e-02
1.405688077211380005e-01 4.882752895355224609e-02 1.369826048612594604e-01 1.342622190713882446e-01 -1.630693525075912476e-01 7.074874639511108398e-02 -3.038601577281951904e-01 1.071218624711036682e-01 -6.057389825582504272e-02 -2.825409471988677979e-01 -5.480875819921493530e-02 -3.509831726551055908e-01 -1.025844886898994446e-01 -5.298822000622749329e-02 -2.497800625860691071e-02 -7.679685950279235840e-02 -3.347392082214355469e-01 -1.579565554857254028e-01 2.250202149152755737e-01 -1.389127075672149658e-01 2.774842781946063042e-03 2.339966744184494019e-01 -3.054841458797454834e-01 6.910395622253417969e-02 -4.413515701889991760e-02 2.067440152168273926e-01 -1.588164269924163818e-01 -1.412551552057266235e-01 6.240346282720565796e-02 -1.673901081085205078e-01 7.199764251708984375e-02 -2.989387512207031250e-01
-7.785353809595108032e-02 -3.936144113540649414e-01 1.216094791889190674e-01 2.423224449157714844e-01 -2.214630879461765289e-02 6.013566628098487854e-02 3.324159234762191772e-02 9.168668091297149658e-02 -1.109197586774826050e-01 -1.650292128324508667e-01 1.871143430471420288e-01 -2.045108526945114136e-01 2.053847312927246094e-01 -9.102474898099899292e-02 3.469105064868927002e-01 -2.100928872823715210e-01 -4.049961641430854797e-02 -2.342430502176284790e-01 -9.811121271923184395e-04 -1.945038735866546631e-01 -1.157532930374145508e-01 -1.355172693729400635e-01 1.099948808550834656e-01 -1.827870868146419525e-02 2.039387673139572144e-01 6.843367964029312134e-02 2.172112315893173218e-01 -8.632483333349227905e-02 -1.670189797878265381e-01 -2.622077465057373047e-01 2.472940534353256226e-01 -1.526486128568649292e-01
2.439572513103485107e-01 -1.466775387525558472e-01 2.149574309587478638e-01 -1.288607902824878693e-02 -1.006772890686988831e-01 1.202648356556892395e-01 -2.133799903094768524e-02 -1.261108219623565674e-01 -3.945710062980651855e-01 -2.996862232685089111e-01 1.033433079719543457e-01 -4.377412796020507812e-01 -3.967187926173210144e-02 1.553480774164199829e-01 1.125680804252624512e-01 -1.115907952189445496e-01 -1.257663220167160034e-01 7.819944620132446289e-02 1.196271702647209167e-01 -9.776098281145095825e-02 -1.305882781744003296e-01 -1.028294023126363754e-02 -2.365302443504333496e-01 -1.926242411136627197e-01 2.390443980693817139e-01 -7.536510378122329712e-02 1.458648145198822021e-01 -4.717240575700998306e-03 -2.129395306110382080e-01 -1.373995542526245117e-01 -1.620126962661743164e-01 4.911128059029579163e-02
2.061712890863418579e-01 2.109876424074172974e-01 2.684216797351837158e-01 -2.221265109255909920e-03 -2.507532946765422821e-02 2.640772759914398193e-01 1.716221310198307037e-02 2.401293814182281494e-01 -1.037119999527931213e-01 -2.806943356990814209e-01 2.015365287661552429e-02 -4.283374845981597900e-01 1.687080413103103638e-01 9.964711964130401611e-02 1.475531458854675293e-01 -3.074848651885986328e-01 3.725954797118902206e-03 -1.758715808391571045e-01 1.509681437164545059e-02 -2.043170779943466187e-01 -1.929984986782073975e-02 -8.526212722063064575e-02 -4.318432882428169250e-02 6.855507940053939819e-02 5.016373470425605774e-02 8.514472842216491699e-02 -5.950146913528442383e-02 3.110283017158508301e-01 6.219341605901718140e-02 -1.691463291645050049e-01 -9.409966319799423218e-02 -2.143861800432205200e-01
1.818825602531433105e-01 4.701311513781547546e-02 1.339485943317413330e-01 1.025867536664009094e-01 -2.697659730911254883e-01 2.029968351125717163e-01 4.246462136507034302e-02 1.307182461023330688e-01 -5.542913451790809631e-02 -3.208189085125923157e-02 6.069075316190719604e-02 -5.266757011413574219e-01 -3.865792974829673767e-02 -1.576047092676162720e-01 7.894404977560043335e-02 -1.546489596366882324e-01 -2.310449033975601196e-01 -1.251063216477632523e-02 1.506786495447158813e-01 -4.333251342177391052e-02 2.298653498291969299e-02 6.571174412965774536e-02 -1.722221821546554565e-01 -3.938027843832969666e-02 -2.595740258693695068e-01 1.172689050436019897e-01 -3.824579417705535889e-01 1.408675312995910645e-01 -2.489700615406036377e-01 -1.664603948593139648e-01 -9.101296216249465942e-02 4.807538166642189026e-02
4.550394788384437561e-02 1.161425933241844177e-01 3.775679171085357666e-01 2.215557247400283813e-01 6.335038691759109497e-02 -1.581401377916336060e-01 1.991065144538879395e-01 -1.675643492490053177e-03 -1.618034392595291138e-01 -1.897566467523574829e-01 1.485535502433776855e-01 -2.984843552112579346e-01 -1.008778437972068787e-01 -1.629848778247833252e-01 -4.709966853260993958e-02 -1.012658849358558655e-01 -3.255027532577514648e-01 -8.492309600114822388e-02 1.046896167099475861e-02 1.970348507165908813e-01 -7.757259160280227661e-02 8.019994944334030151e-02 -2.074961364269256592e-01 -1.794577091932296753e-01 -2.150980383157730103e-01 1.849489957094192505e-01 3.914084434509277344e-01 -7.799922674894332886e-02 -8.742012828588485718e-02 9.220067411661148071e-02 6.347514688968658447e-02 4.277576133608818054e-02
1.520202308893203735e-01 -3.027776628732681274e-02 2.011839151382446289e-01 7.547514885663986206e-02 2.140500843524932861e-01 1.364762336015701294e-01 -1.746302247047424316e-01 -4.811968188732862473e-03 -2.950560748577117920e-01 -7.929993793368339539e-03 1.185233071446418762e-01 -2.961136996746063232e-01 -1.683132499456405640e-01 1.767180301249027252e-02 3.691782951354980469e-01 6.379020959138870239e-02 -3.312152326107025146e-01 4.980232566595077515e-02 2.383348345756530762e-01 -1.180184930562973022e-01 2.903313003480434418e-02 -1.493053287267684937e-01 -7.918401062488555908e-02 -1.214596107602119446e-01 2.067454755306243896e-01 7.396264374256134033e-02 -1.769519448280334473e-01 -5.834228172898292542e-02 -2.705894708633422852e-01 -1.044343411922454834e-01 -1.198422610759735107e-01 -2.617128193378448486e-01
1.009762287139892578e-01 5.303430184721946716e-02 3.401208519935607910e-01 -4.895011708140373230e-02 1.176541224122047424e-01 1.313640922307968140e-01 2.749601006507873535e-02 4.783648252487182617e-02 5.906896665692329407e-02 2.003333903849124908e-02 -3.349132090806961060e-02 -4.211468100547790527e-01 1.956172585487365723e-01 -1.718981713056564331e-01 -2.123847305774688721e-01 -3.017135262489318848e-01 -2.313663065433502197e-01 -1.615372449159622192e-01 1.212887912988662720e-01 -6.168189644813537598e-02 -2.372877150774002075e-01 -1.519336700439453125e-01 -1.718707382678985596e-01 3.450164496898651123e-01 -9.066022001206874847e-03 -8.237424772232770920e-04 -2.015090174973011017e-02 1.204488351941108704e-01 -1.975204199552536011e-01 -1.557763963937759399e-01 1.389476060867309570e-01 1.573213934898376465e-01
2.220696359872817993e-01 1.550329178571701050e-01 1.771833896636962891e-01 2.831380665302276611e-01 2.019482553005218506e-01 1.091291569173336029e-02 1.824479103088378906e-01 1.985545158386230469e-01 -1.945596933364868164e-01 -2.012231945991516113e-01 1.270353794097900391e-01 -3.545228242874145508e-01 -1.432541459798812866e-01 1.117028146982192993e-01 2.722886204719543457e-02 -1.988588869571685791e-01 -1.141568794846534729e-01 -2.380777299404144287e-01 8.483467996120452881e-02 -2.034192681312561035e-01 -6.450384855270385742e-02 5.733342096209526062e-02 -3.112089335918426514e-01 1.155624464154243469e-01 5.862384662032127380e-02 2.004695497453212738e-02 -3.324224799871444702e-02 2.268253639340400696e-02 -3.522102534770965576e-01 -1.331500411033630371e-01 5.701492726802825928e-02 1.469312161207199097e-01
-1.294416785240173340e-01 1.632278263568878174e-01 2.477481812238693237e-01 5.804594606161117554e-02 -7.074126601219177246e-02 -6.299895793199539185e-02 -1.433434337377548218e-01 1.088382154703140259e-01 -8.982434123754501343e-02 -2.560445293784141541e-02 -8.942500501871109009e-02 -2.427474856376647949e-01 -4.077754914760589600e-02 -2.174930125474929810e-01 1.333280652761459351e-01 -2.482957541942596436e-01 -4.062857627868652344e-01 -3.854593634605407715e-01 -8.255790919065475464e-02 -1.576570570468902588e-01 -5.493044480681419373e-02 7.458722591400146484e-02 -9.316961467266082764e-02 -1.875714212656021118e-01 1.747670322656631470e-01 2.047100663185119629e-02 -3.603914678096771240e-01 -1.854618042707443237e-01 -8.913072943687438965e-02 -1.834119558334350586e-01 -7.041944563388824463e-02 8.306457847356796265e-02
4.683054983615875244e-02 2.762293219566345215e-01 1.698657572269439697e-01 -4.180686175823211670e-02 -5.935792811214923859e-03 1.018152609467506409e-01 1.176676452159881592e-01 2.553279995918273926e-01 4.789155349135398865e-02 -7.356673479080200195e-02 1.452486366033554077e-01 -4.130558371543884277e-01 3.713611513376235962e-02 -1.734394133090972900e-01 4.081288352608680725e-02 -1.417773663997650146e-01 5.109999328851699829e-02 -1.850436180830001831e-01 9.899073094129562378e-02 -2.554267048835754395e-01 -1.991230845451354980e-01 -5.064543709158897400e-02 -3.520949780941009521e-01 -1.480717957019805908e-01 -7.872171700000762939e-02 1.799649000167846680e-01 -1.453827619552612305e-01 -2.877266705036163330e-01 1.212907209992408752e-01 -2.161156386137008667e-01 -1.959805041551589966e-01 -8.049351722002029419e-02
8.497999608516693115e-02 3.139641284942626953e-01 -1.949688047170639038e-02 -8.730030059814453125e-02 -6.196690350770950317e-02 9.769697487354278564e-02 -5.485558509826660156e-02 1.070453450083732605e-01 6.776990741491317749e-02 -1.354822516441345215e-01 1.176385506987571716e-01 -1.935208886861801147e-01 9.149480611085891724e-02 -1.117929816246032715e-01 1.214415505528450012e-01 -1.087652221322059631e-01 -1.862571239471435547e-01 -2.631284296512603760e-01 -4.571438301354646683e-03 -2.042465843260288239e-02 3.009214624762535095e-02 -7.826526463031768799e-02 -3.803124129772186279e-01 -3.555491566658020020e-01 1.029685214161872864e-01 2.847793400287628174e-01 7.601054012775421143e-02 -1.402706932276487350e-02 -2.318084836006164551e-01 -6.789153814315795898e-02 3.886192440986633301e-01 2.171894162893295288e-01
1.742147952318191528e-01 1.304276138544082642e-01 7.213465124368667603e-02 2.011863738298416138e-01 3.677250072360038757e-02 -7.117244414985179901e-03 3.070660866796970367e-03 7.166073471307754517e-02 4.171695560216903687e-02 -1.025931090116500854e-01 6.023823749274015427e-03 -3.610871434211730957e-01 1.021354719996452332e-01 -1.293451637029647827e-01 1.269800066947937012e-01 -4.192813485860824585e-02 -3.230148851871490479e-01 -3.748933374881744385e-01 2.373182475566864014e-01 1.072041168808937073e-01 -2.735403180122375488e-01 6.531867384910583496e-02 -3.701355159282684326e-01 -3.520620465278625488e-01 -8.716966211795806885e-02 -7.882630825042724609e-02 4.518021270632743835e-02 -1.133902519941329956e-01 1.621938496828079224e-02 8.572645485401153564e-02 4.538962244987487793e-02 1.468440443277359009e-01
-1.680451929569244385e-01 2.750312983989715576e-01 1.021276563405990601e-01 1.359386295080184937e-01 1.642130911350250244e-01 9.304367005825042725e-03 -2.658626735210418701e-01 -1.431545317173004150e-01 -1.035468131303787231e-01 -3.845151960849761963e-01 -1.190089993178844452e-02 -3.430511653423309326e-01 -5.673442035913467407e-02 -3.900332376360893250e-02 5.589007213711738586e-02 -2.901909053325653076e-01 -3.032374680042266846e-01 -2.173725217580795288e-01 -3.198307380080223083e-02 -1.494693011045455933e-01 -4.900311678647994995e-02 2.609754204750061035e-01 -3.851756080985069275e-02 -2.935014665126800537e-02 4.677806515246629715e-03 -1.853925883769989014e-01 -1.178202256560325623e-01 -1.498371660709381104e-01 -1.364451348781585693e-01 -1.988699883222579956e-01 1.255239993333816528e-01 2.089035883545875549e-02
7.213347125798463821e-03 1.939176172018051147e-01 2.149451971054077148e-01 1.164807304739952087e-01 -3.146504983305931091e-02 1.965645104646682739e-01 2.596531212329864502e-01 -5.658561736345291138e-02 -9.547218680381774902e-02 -3.883436694741249084e-02 -3.494539111852645874e-02 -3.188387751579284668e-01 -1.381058096885681152e-01 -3.859089314937591553e-01 1.468097269535064697e-01 -2.091544121503829956e-02 -2.346942275762557983e-01 -2.049048840999603271e-01 8.321203291416168213e-02 -9.583394229412078857e-02 -4.468885436654090881e-02 -1.177201978862285614e-02 -2.233372926712036133e-01 4.875238612294197083e-02 -1.057657897472381592e-01 3.064261674880981445e-01 -3.162805140018463135e-01 -2.520866394042968750e-01 3.378493245691061020e-03 -1.985849291086196899e-01 6.569328904151916504e-02 -9.401209652423858643e-02
1.594969928264617920e-01 2.581861317157745361e-01 2.419251203536987305e-01 -5.070498585700988770e-02 -4.368615150451660156e-02 8.595760911703109741e-02 1.218522042036056519e-01 8.329731225967407227e-02 -2.407184056937694550e-02 -1.300344467163085938e-01 3.074365258216857910e-01 -5.211073756217956543e-01 1.114119961857795715e-02 -2.872209623456001282e-02 1.380413770675659180e-02 5.571511760354042053e-02 5.195754393935203552e-02 -7.534180581569671631e-02 1.284359395503997803e-01 -2.888467609882354736e-01 -2.485471814870834351e-01 -9.453268349170684814e-02 -1.547152251005172729e-01 1.594263911247253418e-01 -9.833869524300098419e-03 1.565361768007278442e-01 -1.453015357255935669e-01 -3.520551919937133789e-01 2.370223961770534515e-02 -1.111379936337471008e-01 9.479703009128570557e-02 -8.938925713300704956e-02
2.472984492778778076e-01 -3.419311717152595520e-03 1.971764713525772095e-01 1.717979609966278076e-01 2.906689345836639404e-01 1.207874566316604614e-01 -1.089743524789810181e-01 -4.262783750891685486e-02 2.093321084976196289e-01 1.350231319665908813e-01 2.792444825172424316e-01 -3.337443470954895020e-01 1.100633442401885986e-01 -2.993831634521484375e-01 1.386764794588088989e-01 -1.866891980171203613e-01 -2.298393100500106812e-02 -1.747840940952301025e-01 3.056089878082275391e-01 -1.548819988965988159e-01 5.783484503626823425e-02 -3.274972736835479736e-02 -6.416004151105880737e-02 -4.079466685652732849e-02 1.803718656301498413e-01 1.376625001430511475e-01 -3.320186734199523926e-01 -7.111850380897521973e-02 -3.296395763754844666e-02 -6.529951095581054688e-02 5.910765752196311951e-02 -1.270482093095779419e-01
5.342743918299674988e-02 1.597528308629989624e-01 2.680870592594146729e-01 3.885672986507415771e-02 -2.029018253087997437e-01 3.038510382175445557e-01 7.037997245788574219e-02 1.222908645868301392e-01 -2.493496537208557129e-01 -1.591566950082778931e-01 2.740589380264282227e-01 -1.897540837526321411e-01 -6.014867871999740601e-02 -1.355535089969635010e-01 1.573117226362228394e-01 7.678056508302688599e-02 -3.586161732673645020e-01 -5.040986537933349609e-01 -5.399441719055175781e-02 -1.262295246124267578e-01 -1.094359531998634338e-02 1.034543961286544800e-01 1.415770947933197021e-01 9.028415381908416748e-02 2.467451058328151703e-02 2.924207225441932678e-02 1.117383502423763275e-02 6.250374019145965576e-02 5.122909694910049438e-02 1.666663885116577148e-01 1.724412478506565094e-02 -1.296223700046539307e-01
1.353958547115325928e-01 2.826008796691894531e-01 -2.404521107673645020e-01 -8.008924312889575958e-03 1.483829170465469360e-01 1.906647682189941406e-01 2.483385987579822540e-02 1.866702884435653687e-01 -1.675898432731628418e-01 -1.070013567805290222e-01 8.180465549230575562e-02 -3.654875755310058594e-01 -1.853530108928680420e-02 -1.642638444900512695e-01 2.646660208702087402e-01 -1.045268103480339050e-01 -2.804292738437652588e-01 1.234829518944025040e-02 1.669855117797851562e-01 -2.120110839605331421e-01 -2.733272314071655273e-01 2.424416095018386841e-01 2.156495153903961182e-01 8.718583732843399048e-02 1.810137778520584106e-01 1.085439026355743408e-01 -4.317689687013626099e-02 4.726641997694969177e-02 -2.201974391937255859e-01 7.551853358745574951e-02 2.825764752924442291e-02 1.383081376552581787e-01
2.368476837873458862e-01 3.132839500904083252e-01 2.354413866996765137e-01 9.816358238458633423e-02 2.572399973869323730e-01 2.616896927356719971e-01 1.991572082042694092e-01 8.341148495674133301e-02 -2.200028449296951294e-01 7.497082650661468506e-02 3.772433996200561523e-01 -1.560532450675964355e-01 8.618424087762832642e-02 -1.906468570232391357e-01 8.659587800502777100e-02 6.997608393430709839e-02 -1.523379981517791748e-01 -7.737028598785400391e-02 1.747580617666244507e-01 -3.264261484146118164e-01 2.806627377867698669e-02 -1.549448072910308838e-02 -1.147931162267923355e-02 -6.681359559297561646e-02 -3.338072076439857483e-02 9.135697036981582642e-02 -3.178099095821380615e-01 -1.575091332197189331e-01 1.053840015083551407e-02 2.167404629290103912e-03 1.603262498974800110e-02 -1.224729269742965698e-01
2.450134456157684326e-01 2.738055586814880371e-01 2.149361371994018555e-01 -1.413077116012573242e-01 -1.715688109397888184e-01 -8.936005085706710815e-02 5.727279558777809143e-02 -1.239368766546249390e-01 -2.402099072933197021e-01 -8.864554762840270996e-02 9.838102012872695923e-02 -3.460929989814758301e-01 1.551224142313003540e-01 -1.738616675138473511e-01 2.267370820045471191e-01 -3.727486729621887207e-01 -3.503497838973999023e-01 -2.828737162053585052e-02 8.052115887403488159e-02 -1.782222092151641846e-01 -1.675400733947753906e-01 -1.131142899394035339e-01 -5.041868612170219421e-02 -1.433228850364685059e-01 8.501973003149032593e-02 -1.363231986761093140e-01 -1.873418688774108887e-01 -4.162318538874387741e-03 7.439523935317993164e-02 -1.117884181439876556e-02 -1.001842990517616272e-01 -2.736291289329528809e-02
-9.514890611171722412e-02 1.221140772104263306e-01 3.324838578701019287e-01 3.947266191244125366e-02 1.101264432072639465e-01 3.845938667654991150e-02 -1.040893327444791794e-02 7.350200414657592773e-02 -2.344761639833450317e-01 -1.519408822059631348e-01 1.977916508913040161e-01 -3.685742020606994629e-01 -1.156423017382621765e-01 -1.199669390916824341e-01 -3.069156035780906677e-02 7.085364311933517456e-02 1.385707687586545944e-02 -4.145901277661323547e-02 2.184761464595794678e-01 -3.431654572486877441e-01 -2.019136399030685425e-01 -1.682778596878051758e-01 -2.031058520078659058e-01 -2.431956306099891663e-02 -1.051648035645484924e-01 3.093338608741760254e-01 -2.743242494761943817e-02 -1.880848854780197144e-01 -2.246876060962677002e-01 -2.937034368515014648e-01 4.446723498404026031e-03 8.696784265339374542e-03
1.299179643392562866e-01 2.333142310380935669e-01 3.145330548286437988e-01 1.971347033977508545e-01 -2.359135262668132782e-02 3.520658314228057861e-01 2.361485213041305542e-01 -1.014818325638771057e-01 -6.309452652931213379e-02 7.979930192232131958e-02 1.978962719440460205e-01 -2.962874174118041992e-01 4.281548261642456055e-01 -8.171077072620391846e-02 -9.217677265405654907e-02 -1.639116555452346802e-02 -1.104573011398315430e-01 -1.728892140090465546e-02 2.456438839435577393e-01 -3.130030333995819092e-01 -9.380665421485900879e-02 -6.309107691049575806e-02 -8.333785086870193481e-02 1.059126257896423340e-01 -9.819911420345306396e-02 -9.741427376866340637e-03 -1.745058149099349976e-01 5.279727745801210403e-03 1.487748604267835617e-02 -1.309577822685241699e-01 -6.280153244733810425e-02 3.125135600566864014e-02
-8.408781141042709351e-02 2.598799765110015869e-01 2.411726415157318115e-01 1.041187793016433716e-01 -5.122642219066619873e-02 -3.358038887381553650e-02 1.697517931461334229e-02 2.355809807777404785e-01 5.445028096437454224e-02 -1.865819841623306274e-01 2.880622744560241699e-01 -4.187164902687072754e-01 1.950879767537117004e-02 1.115984842181205750e-01 8.111183345317840576e-02 -7.462912052869796753e-02 6.424593925476074219e-02 -1.316443532705307007e-01 2.508204877376556396e-01 -1.645878106355667114e-01 -4.321941733360290527e-02 -1.081216707825660706e-01 -2.384301722049713135e-01 -8.625362068414688110e-02 -2.743514776229858398e-01 2.361516803503036499e-01 -2.912387251853942871e-01 -1.390708982944488525e-01 -2.197392135858535767e-01 -5.046905204653739929e-02 -1.990703679621219635e-02 7.318540010601282120e-03
-3.887026570737361908e-03 -5.126140266656875610e-02 2.654364705085754395e-01 3.959130048751831055e-01 6.288005411624908447e-02 1.304901987314224243e-01 -4.075044766068458557e-02 -1.473017316311597824e-02 5.893918126821517944e-02 -2.591298520565032959e-01 6.391908228397369385e-02 -1.605617105960845947e-01 -5.054782330989837646e-02 6.863258779048919678e-02 -6.908467411994934082e-02 -1.943325251340866089e-01 -1.475653201341629028e-01 -1.651054471731185913e-01 3.464509248733520508e-01 1.090995073318481445e-01 -1.754242628812789917e-01 1.495717167854309082e-01 -3.755374252796173096e-01 -2.993582189083099365e-01 -8.594252169132232666e-03 1.265320628881454468e-01 8.826659619808197021e-02 -4.895923659205436707e-02 -2.178948819637298584e-01 1.062726322561502457e-02 -1.744419485330581665e-01 1.671970188617706299e-01
-1.028842031955718994e-01 3.430982530117034912e-01 3.172060549259185791e-01 1.318416148424148560e-01 -1.951814442873001099e-02 1.150201484560966492e-01 1.561889946460723877e-01 -6.915955245494842529e-02 -1.300260871648788452e-01 4.454021155834197998e-02 1.010768488049507141e-01 -1.684213578701019287e-01 2.960935607552528381e-02 -1.288142949342727661e-01 2.408833242952823639e-02 -1.074143722653388977e-01 -2.976796925067901611e-01 -1.503608226776123047e-01 1.290743798017501831e-01 -1.218620762228965759e-01 -1.864035576581954956e-01 5.282150954008102417e-02 -2.647155225276947021e-01 3.897735849022865295e-02 -1.637709289789199829e-01 2.265591472387313843e-01 -2.763313353061676025e-01 -3.476826101541519165e-02 2.540505826473236084e-01 -3.264905810356140137e-01 1.476967986673116684e-02 -2.119227498769760132e-01
3.265920579433441162e-01 8.005312085151672363e-02 2.341803908348083496e-01 6.126488372683525085e-02 -1.129597872495651245e-01 1.317710876464843750e-01 -1.224532201886177063e-01 1.255053561180830002e-02 -2.244126051664352417e-01 -2.371872514486312866e-01 4.051854833960533142e-02 -1.118450164794921875e-01 1.051125526428222656e-01 -3.520576655864715576e-02 2.582685947418212891e-01 -2.022467553615570068e-01 -2.627586722373962402e-01 2.570850588381290436e-02 -4.626280628144741058e-03 -1.983049958944320679e-01 -2.797489166259765625e-01 6.476964801549911499e-02 -2.988590300083160400e-01 9.762952476739883423e-02 -1.718125045299530029e-01 -1.071920841932296753e-01 -3.110400736331939697e-01 1.671864883974194527e-03 -2.644793391227722168e-01 -4.330744966864585876e-02 2.028085440397262573e-01 -3.644734248518943787e-02
2.721164822578430176e-01 3.175927400588989258e-01 1.663060784339904785e-01 1.402329951524734497e-01 9.764897078275680542e-02 5.666178464889526367e-02 -1.815453171730041504e-02 2.918435633182525635e-01 -2.173757553100585938e-01 -7.596683502197265625e-02 1.338744163513183594e-01 -2.650111615657806396e-01 4.786943271756172180e-02 -2.593841589987277985e-02 3.144934475421905518e-01 -2.018410712480545044e-01 -5.610295757651329041e-02 -2.328678965568542480e-01 -2.362969145178794861e-02 1.715698242187500000e-01 -6.855400651693344116e-02 2.900497317314147949e-01 -1.756401807069778442e-01 -1.307841539382934570e-01 1.576684564352035522e-01 -1.033730730414390564e-01 -3.529782593250274658e-02 -3.042466193437576294e-02 -9.784881025552749634e-02 -1.136660277843475342e-01 -1.683218777179718018e-02 -3.332912623882293701e-01
2.176509350538253784e-01 2.774828672409057617e-01 1.919624023139476776e-02 -3.008644580841064453e-01 4.272091388702392578e-02 9.583048522472381592e-02 2.194994837045669556e-01 2.574493922293186188e-02 -1.213518306612968445e-01 -3.374940752983093262e-01 2.290921807289123535e-01 -3.335320949554443359e-01 -9.077157825231552124e-02 -6.867396831512451172e-02 -1.178354769945144653e-01 -2.010651081800460815e-01 -1.885533630847930908e-01 -1.200949214398860931e-02 2.730290591716766357e-01 -1.367183774709701538e-02 -4.981433972716331482e-02 3.003931604325771332e-03 -2.003823965787887573e-01 -2.069517783820629120e-02 -2.380012534558773041e-02 2.503156960010528564e-01 -1.995177716016769409e-01 -2.152955383062362671e-01 -1.392995715141296387e-01 -1.199510768055915833e-01 1.675449311733245850e-01 -2.281742542982101440e-02
-2.082650735974311829e-02 2.899555861949920654e-01 1.465549468994140625e-01 -4.864554852247238159e-02 4.310796037316322327e-02 6.448226422071456909e-02 1.366162449121475220e-01 7.242715358734130859e-02 -2.142391204833984375e-01 -2.585868239402770996e-01 1.604911088943481445e-01 -5.117378830909729004e-01 4.770793020725250244e-02 -1.195494309067726135e-01 -1.239711195230484009e-01 -1.277301162481307983e-01 2.136703208088874817e-02 -1.824596971273422241e-01 9.882731735706329346e-02 -3.463607132434844971e-01 -1.138245835900306702e-01 -2.813925407826900482e-02 -1.948744989931583405e-02 -9.102983027696609497e-02 -2.786255180835723877e-01 1.602646559476852417e-01 -7.074796408414840698e-02 -9.735874086618423462e-02 -1.379717737436294556e-01 -2.760013937950134277e-01 8.533178269863128662e-02 -8.294992893934249878e-02
3.057098388671875000e-02 1.251607686281204224e-01 1.635083854198455811e-01 2.651322484016418457e-01 -6.689393427222967148e-03 1.633792966604232788e-01 1.890215277671813965e-01 1.470547467470169067e-01 -3.207532465457916260e-01 -2.360704392194747925e-01 1.725291907787322998e-01 1.442264020442962646e-02 2.724566459655761719e-01 -1.018434464931488037e-01 1.526833623647689819e-01 -1.002594754099845886e-01 -9.120359271764755249e-02 -1.636987477540969849e-01 1.340647935867309570e-01 9.912215173244476318e-04 -4.643966630101203918e-02 -1.207840219140052795e-01 7.296356558799743652e-02 1.220159158110618591e-01 -6.430891156196594238e-02 2.610958814620971680e-01 2.456047832965850830e-01 -3.981651067733764648e-01 -1.110384687781333923e-01 3.084344863891601562e-01 8.153411000967025757e-02 -2.008993178606033325e-02
4.158892333507537842e-01 8.170591294765472412e-02 1.430159062147140503e-01 5.622015148401260376e-02 1.834194213151931763e-01 3.071931600570678711e-01 -2.466852515935897827e-01 -5.092782154679298401e-02 -8.929255604743957520e-02 1.598473191261291504e-01 -6.944833323359489441e-03 -9.555016458034515381e-02 2.882558405399322510e-01 -1.045096293091773987e-01 6.752524524927139282e-03 -8.385759592056274414e-02 -2.968759536743164062e-01 -3.174502849578857422e-01 3.302893415093421936e-02 -6.955128163099288940e-02 -1.094579100608825684e-01 -1.445973943918943405e-02 6.092036142945289612e-02 -3.730508685111999512e-02 6.537225842475891113e-02 1.118456721305847168e-01 1.454517096281051636e-01 -9.797526150941848755e-02 -3.255808949470520020e-01 -1.460862904787063599e-01 1.688383966684341431e-01 2.144165933132171631e-01
-1.733227670192718506e-01 1.435818970203399658e-01 6.028903275728225708e-02 9.121607989072799683e-02 1.690837889909744263e-01 -9.438839554786682129e-02 1.062043979763984680e-01 2.378151565790176392e-01 -1.217126399278640747e-01 -7.704091817140579224e-02 2.646405100822448730e-01 -4.661725759506225586e-01 7.547077536582946777e-02 -7.670631259679794312e-02 -2.780318073928356171e-02 1.694986969232559204e-02 -1.183017790317535400e-01 -2.789299488067626953e-01 6.707531400024890900e-03 -2.444188296794891357e-01 -2.015952765941619873e-01 -5.523171648383140564e-02 -2.127249538898468018e-01 8.165870606899261475e-02 -1.549835503101348877e-01 2.760614156723022461e-01 -1.637562215328216553e-01 -2.896991968154907227e-01 -1.724639832973480225e-01 -1.088547930121421814e-01 5.106524005532264709e-02 -9.458955377340316772e-02
1.724923253059387207e-01 1.560018360614776611e-01 1.203713864088058472e-01 8.069940656423568726e-02 -2.660913169384002686e-01 3.445314168930053711e-01 2.008558213710784912e-01 -1.167470887303352356e-01 -5.173352733254432678e-02 -5.544930323958396912e-02 2.119682580232620239e-01 -4.064084589481353760e-02 2.513641417026519775e-01 -1.246824637055397034e-01 2.623472213745117188e-01 8.996471879072487354e-04 -2.043324895203113556e-02 2.398454956710338593e-02 -1.871774531900882721e-02 -1.922487616539001465e-01 -2.521749734878540039e-01 2.306707501411437988e-01 -6.057562679052352905e-02 -9.474985301494598389e-02 -2.613313794136047363e-01 2.340854704380035400e-01 8.992937207221984863e-02 -4.037461057305335999e-02 -2.721600532531738281e-01 2.319691032171249390e-01 9.954234585165977478e-03 2.302193790674209595e-01
1.044631004333496094e-01 -6.662129610776901245e-02 2.860351204872131348e-01 6.973017752170562744e-02 -5.905031412839889526e-02 3.049440979957580566e-01 -9.095196425914764404e-02 -1.471088081598281860e-01 -1.769631206989288330e-01 -2.797045111656188965e-01 2.600017786026000977e-01 -1.055643633008003235e-01 1.175693199038505554e-01 9.238874912261962891e-02 2.221912592649459839e-01 -3.711460391059517860e-03 -3.777837455272674561e-01 -3.988813757896423340e-01 8.928506821393966675e-02 -1.250108480453491211e-01 3.510016202926635742e-02 1.945321857929229736e-01 2.340597063302993774e-01 -5.934827774763107300e-02 1.999057829380035400e-01 1.473999917507171631e-01 9.586073458194732666e-02 2.988932467997074127e-02 -2.993161976337432861e-02 9.438666701316833496e-02 4.106884077191352844e-02 -7.397900521755218506e-02
1.101106498390436172e-02 4.786316677927970886e-02 2.855899035930633545e-01 2.280277162790298462e-01 1.892269775271415710e-02 4.225145876407623291e-01 -1.623225584626197815e-02 9.662044048309326172e-02 -1.192157045006752014e-01 -1.516534090042114258e-01 2.389749288558959961e-01 -3.459895849227905273e-01 3.493869304656982422e-02 5.824966356158256531e-02 2.547076046466827393e-01 -6.924788001924753189e-03 -1.937432736158370972e-01 -4.430276751518249512e-01 -7.099307328462600708e-02 -4.209080711007118225e-02 1.038081049919128418e-01 4.203319177031517029e-02 1.192994266748428345e-01 -2.435971423983573914e-02 2.532282471656799316e-01 9.879115037620067596e-03 2.547001093626022339e-02 6.617226451635360718e-02 9.407711029052734375e-02 1.676868945360183716e-01 5.922629032284021378e-03 -1.332032382488250732e-01
1.684418618679046631e-01 1.617590188980102539e-01 1.702646315097808838e-01 1.688969135284423828e-02 1.116121709346771240e-01 -2.358411997556686401e-02 1.410976052284240723e-01 1.743373274803161621e-01 -2.514795064926147461e-01 6.149868667125701904e-02 3.565426543354988098e-02 -3.276057839393615723e-01 -4.109935089945793152e-02 -2.299861907958984375e-01 2.997384592890739441e-02 -4.448023438453674316e-01 -1.856371313333511353e-01 -1.785809695720672607e-01 3.330170363187789917e-02 -1.335709244012832642e-01 -3.207654505968093872e-02 -1.046669408679008484e-01 -3.708049058914184570e-01 -3.199070990085601807e-01 1.840978562831878662e-01 1.244187429547309875e-01 3.326710080727934837e-03 -8.767161518335342407e-02 1.399259865283966064e-01 4.421075433492660522e-02 -5.144762247800827026e-02 7.447000592947006226e-02
6.150471791625022888e-02 -2.246821112930774689e-02 3.155153989791870117e-01 3.821741342544555664e-01 -1.640106141567230225e-01 2.547820210456848145e-01 -2.173474133014678955e-01 9.483910351991653442e-02 -6.998389214277267456e-02 -4.297793284058570862e-02 3.310830891132354736e-01 -2.773791253566741943e-01 2.097248882055282593e-01 -2.566237747669219971e-01 2.221126854419708252e-01 7.315044850111007690e-02 6.307177245616912842e-02 -2.459637671709060669e-01 1.313983350992202759e-01 4.455024376511573792e-02 -9.101402014493942261e-02 7.875184714794158936e-02 -1.872342973947525024e-01 -9.590101544745266438e-04 1.980457901954650879e-01 6.185328587889671326e-02 -4.418426752090454102e-02 1.370008289813995361e-01 3.571890294551849365e-02 1.615194603800773621e-02 -2.067187130451202393e-01 -5.407428741455078125e-02
2.603706344962120056e-02 1.498154997825622559e-01 2.008507847785949707e-01 1.261929571628570557e-01 -4.976978898048400879e-02 2.304405570030212402e-01 -5.554726347327232361e-02 -5.571870505809783936e-02 -1.723934113979339600e-01 -1.285115778446197510e-01 -2.283463487401604652e-03 -3.134865164756774902e-01 2.935174107551574707e-01 -1.912415027618408203e-01 3.695715069770812988e-01 5.583077669143676758e-02 -2.240798324346542358e-01 -2.324023842811584473e-01 1.156653016805648804e-01 -9.190990589559078217e-03 -2.579584484919905663e-03 1.902129054069519043e-01 -5.179975926876068115e-02 2.006498724222183228e-01 2.673636674880981445e-01 -9.532661736011505127e-02 2.642277479171752930e-01 1.046896874904632568e-01 -3.834923845715820789e-04 -2.412893772125244141e-01 1.279904246330261230e-01 1.383341997861862183e-01
-9.726612269878387451e-02 5.293096601963043213e-02 8.613630384206771851e-02 3.316115438938140869e-01 -2.270891517400741577e-02 -5.054956302046775818e-02 1.269828677177429199e-01 -2.561324834823608398e-01 -6.809183955192565918e-02 -3.421930074691772461e-01 4.103668630123138428e-01 -2.056549340486526489e-01 -1.052334532141685486e-01 -6.364256888628005981e-02 7.422629743814468384e-02 -2.963039875030517578e-01 -2.976592816412448883e-02 1.313311047852039337e-02 2.606526203453540802e-02 -3.807874023914337158e-01 1.927088648080825806e-01 2.943328768014907837e-02 -8.557483553886413574e-02 -4.155454412102699280e-02 -8.817291259765625000e-02 2.284843772649765015e-01 1.401108652353286743e-01 -3.940144926309585571e-02 -2.079409658908843994e-01 -1.904007047414779663e-02 1.328716427087783813e-01 9.211589395999908447e-02
1.702631264925003052e-01 4.309781268239021301e-02 1.686221510171890259e-01 -4.703652486205101013e-02 -2.448622733354568481e-01 2.863884568214416504e-01 -4.458945244550704956e-02 -1.369933933019638062e-01 -4.851487278938293457e-01 -3.102261014282703400e-02 -6.870003044605255127e-02 -2.700762450695037842e-01 -3.429229930043220520e-02 -1.850526407361030579e-02 2.515878677368164062e-01 -3.058694005012512207e-01 -2.614786922931671143e-01 -1.096879839897155762e-01 4.296078532934188843e-02 -1.757527142763137817e-01 -4.420217871665954590e-02 -8.657573722302913666e-03 -2.898134663701057434e-02 -2.210838198661804199e-01 2.142979651689529419e-01 1.351189892739057541e-02 -2.320400029420852661e-01 4.015975072979927063e-02 3.387992735952138901e-03 -1.705643385648727417e-01 -8.589582890272140503e-02 -2.202478051185607910e-02
2.171980887651443481e-01 2.943291962146759033e-01 1.886572390794754028e-01 8.647254435345530510e-04 -9.354071319103240967e-02 4.335761070251464844e-02 -1.486785709857940674e-01 -3.749286755919456482e-02 -4.656511247158050537e-01 -1.333780307322740555e-02 3.495496883988380432e-02 -4.579820930957794189e-01 -9.209835901856422424e-03 -1.905938833951950073e-01 -2.185337059199810028e-02 -2.101126685738563538e-02 -1.255890429019927979e-01 -1.122847497463226318e-01 -8.895397186279296875e-02 -2.300293296575546265e-01 -9.515559673309326172e-02 2.379800379276275635e-01 2.275794744491577148e-01 -4.344491288065910339e-02 2.080292068421840668e-02 9.022438526153564453e-02 -3.800552710890769958e-02 2.934358199127018452e-04 -1.250191181898117065e-01 3.821927681565284729e-02 1.629759371280670166e-02 -3.085520863533020020e-01
-3.760191798210144043e-01 2.019464671611785889e-01 2.018911838531494141e-01 -1.810116134583950043e-02 1.867990791797637939e-01 9.709962457418441772e-02 -1.978816837072372437e-01 9.392346441745758057e-02 -1.716201938688755035e-02 -1.637949943542480469e-01 2.943030185997486115e-02 -2.524577975273132324e-01 2.570937871932983398e-01 -4.501581937074661255e-02 2.417612671852111816e-01 -1.293746232986450195e-01 -2.297381311655044556e-01 -1.382002830505371094e-01 -6.281583011150360107e-02 3.665952086448669434e-01 -2.387952990829944611e-02 1.965640485286712646e-01 -3.431928902864456177e-02 -6.336073577404022217e-02 -1.969898939132690430e-01 7.420287001878023148e-04 7.819899171590805054e-02 -1.734133362770080566e-01 -1.934189200401306152e-01 -7.729352265596389771e-02 2.604269087314605713e-01 9.266580641269683838e-02
2.597075141966342926e-02 3.142290050163865089e-03 2.490661442279815674e-01 -2.625375241041183472e-02 -9.145285934209823608e-03 2.196062952280044556e-01 -7.859306782484054565e-02 7.224188745021820068e-02 -1.207141652703285217e-01 -1.131334975361824036e-01 -8.108320087194442749e-02 -1.044693291187286377e-01 3.122680783271789551e-01 -1.690383553504943848e-01 2.710459232330322266e-01 -9.963730350136756897e-03 -2.531442940235137939e-01 -3.371950089931488037e-01 1.549430340528488159e-01 -3.368841484189033508e-02 -1.783779710531234741e-01 1.945189088582992554e-01 -5.727363005280494690e-02 3.027679026126861572e-01 1.932620853185653687e-01 1.441181004047393799e-01 1.808360815048217773e-01 2.725820839405059814e-01 6.370430439710617065e-02 -2.093459665775299072e-01 2.023797780275344849e-01 1.043176800012588501e-01
-6.144548207521438599e-02 1.163264811038970947e-01 1.249975487589836121e-01 1.275657117366790771e-01 4.732587840408086777e-03 8.229240030050277710e-02 9.998340159654617310e-02 1.385408490896224976e-01 2.446982562541961670e-01 1.736853718757629395e-01 3.018658757209777832e-01 -1.664639711380004883e-01 2.530916035175323486e-01 -5.972855538129806519e-02 2.496099323034286499e-01 -3.565937578678131104e-01 -1.951189152896404266e-02 9.980964474380016327e-03 -8.328201249241828918e-03 -3.914498686790466309e-01 -3.003890216350555420e-01 2.056235224008560181e-01 4.755454510450363159e-02 -6.129515171051025391e-02 2.764750421047210693e-01 1.064026579260826111e-01 -1.035779267549514771e-01 2.014680653810501099e-01 8.263931609690189362e-03 -1.139037609100341797e-01 2.177855186164379120e-02 6.273950636386871338e-02
-1.263381689786911011e-01 1.164138987660408020e-01 -1.273041404783725739e-02 2.644416689872741699e-01 1.071956008672714233e-01 1.710318326950073242e-01 3.405296057462692261e-02 -2.579572498798370361e-01 3.059598803520202637e-02 -6.756073981523513794e-02 3.696891367435455322e-01 -3.579924106597900391e-01 1.151308193802833557e-01 -1.017857715487480164e-01 4.970348626375198364e-02 -2.515377402305603027e-01 -7.112813740968704224e-02 1.341161876916885376e-01 1.914737820625305176e-01 3.807969391345977783e-02 -7.738087326288223267e-02 3.221169412136077881e-01 5.133848637342453003e-02 9.171019494533538818e-02 1.351142078638076782e-01 2.835800349712371826e-01 -2.118168473243713379e-01 -3.903479129076004028e-02 6.267414987087249756e-02 1.870228201150894165e-01 1.664154231548309326e-01 1.965933442115783691e-01
-4.496939852833747864e-02 1.007465496659278870e-01 2.134441286325454712e-01 1.122990325093269348e-01 1.345562040805816650e-01 7.108684629201889038e-02 8.579936623573303223e-02 -5.928935017436742783e-03 -1.730053573846817017e-01 8.064696565270423889e-03 2.054799050092697144e-01 -3.591347634792327881e-01 1.068942714482545853e-02 -1.235300302505493164e-01 -1.265247166156768799e-01 -4.117560386657714844e-01 -1.770429313182830811e-02 -3.614993989467620850e-01 1.242020130157470703e-01 -1.955341249704360962e-01 -2.289042025804519653e-01 3.322856873273849487e-02 -2.000217735767364502e-01 1.028335988521575928e-01 -1.350388824939727783e-01 -4.725404828786849976e-02 -3.382218480110168457e-01 -5.058784410357475281e-02 4.726629704236984253e-02 -9.568027406930923462e-02 2.094128429889678955e-01 1.248120293021202087e-01
-8.838433772325515747e-02 -9.773369878530502319e-02 2.065169960260391235e-01 1.491506695747375488e-01 8.330976217985153198e-02 1.474612504243850708e-01 -1.077603399753570557e-01 -2.317148000001907349e-01 2.243149466812610626e-02 -8.419295400381088257e-02 8.393539488315582275e-02 -9.150663018226623535e-02 -1.594714075326919556e-01 6.838899850845336914e-02 2.712549269199371338e-01 -2.949648201465606689e-01 -3.099696040153503418e-01 -6.129082757979631424e-03 3.923525661230087280e-02 -3.122729063034057617e-01 -3.755963742733001709e-01 2.712357044219970703e-01 7.416642457246780396e-02 6.168701872229576111e-02 3.089199066162109375e-01 1.807210892438888550e-01 1.271286904811859131e-01 1.219975054264068604e-01 -1.707489602267742157e-02 1.357733309268951416e-01 7.387876510620117188e-02 8.723059296607971191e-02
1.283063739538192749e-01 2.114634364843368530e-01 3.296264111995697021e-01 1.384402960538864136e-01 1.074092760682106018e-01 1.080475077033042908e-01 2.728324532508850098e-01 -1.840458996593952179e-02 -2.038586288690567017e-01 -6.101465597748756409e-02 2.373981755226850510e-03 -2.091334015130996704e-01 1.984936445951461792e-01 -1.304922532290220261e-02 2.876454889774322510e-01 -8.003230392932891846e-02 -1.737941801548004150e-01 -4.733033850789070129e-02 2.954016625881195068e-01 -2.141470313072204590e-01 6.210570689290761948e-03 -4.016946256160736084e-02 -2.816345691680908203e-01 -5.721100792288780212e-02 3.543849661946296692e-02 -4.645686969161033630e-02 -3.895202651619911194e-02 -2.525833249092102051e-01 1.099095419049263000e-01 -2.821224033832550049e-01 1.170442625880241394e-01 -2.671409249305725098e-01
1.032572016119956970e-01 6.472215801477432251e-02 2.312376052141189575e-01 -7.876788079738616943e-02 1.674211770296096802e-01 2.479845583438873291e-01 1.676683425903320312e-01 1.683195829391479492e-01 1.256858557462692261e-01 1.040295958518981934e-01 -3.272113204002380371e-02 -2.329067140817642212e-01 4.494883492588996887e-02 -7.973845303058624268e-02 -8.906218223273754120e-03 -1.767290085554122925e-01 -3.855358660221099854e-01 -1.210383623838424683e-01 5.371823906898498535e-02 -3.113168179988861084e-01 -4.459457099437713623e-02 -1.320063620805740356e-01 -2.094677537679672241e-01 4.435023665428161621e-01 4.918673634529113770e-02 1.634231954813003540e-01 -4.364590719342231750e-02 4.479455575346946716e-02 -1.783599555492401123e-01 -2.288758009672164917e-01 1.143041923642158508e-01 6.708086282014846802e-02
-1.555580198764801025e-01 1.193524673581123352e-01 -1.740204542875289917e-01 1.808275878429412842e-01 -1.756333708763122559e-01 -8.788693696260452271e-02 1.399298906326293945e-01 -7.924255728721618652e-02 -3.254760801792144775e-02 -7.785384356975555420e-02 9.948396682739257812e-02 -2.668786048889160156e-01 -2.288486436009407043e-02 -2.956129908561706543e-01 3.068868769332766533e-03 -3.983245491981506348e-01 -2.220616489648818970e-01 -1.225321069359779358e-01 3.230402469635009766e-01 -1.432790011167526245e-01 -6.598187237977981567e-02 1.669970899820327759e-01 -1.247923225164413452e-01 7.891810685396194458e-02 5.861338600516319275e-02 1.757116317749023438e-01 1.394270956516265869e-01 -2.214919924736022949e-01 -2.726175189018249512e-01 1.075766906142234802e-01 2.389484345912933350e-01 -1.013369783759117126e-01
-7.356670498847961426e-02 1.820600628852844238e-01 2.393815517425537109e-01 -1.064573973417282104e-01 -7.830844074487686157e-02 2.961409091949462891e-01 -3.696487843990325928e-02 1.648079454898834229e-01 -3.587869703769683838e-01 -1.086753457784652710e-01 4.766257703304290771e-01 1.474198698997497559e-02 1.281197071075439453e-01 -1.585923284292221069e-01 4.415305331349372864e-02 -2.554944455623626709e-01 -1.391618102788925171e-01 -7.463121414184570312e-02 -1.957236379384994507e-01 2.173655293881893158e-02 -1.007083132863044739e-01 1.840476840734481812e-01 -6.029835343360900879e-02 -1.062029302120208740e-01 9.949513711035251617e-03 -2.117110788822174072e-02 -1.131371632218360901e-01 -1.270332038402557373e-01 -1.781882494688034058e-01 1.938021332025527954e-01 2.019684761762619019e-01 -1.774588525295257568e-01
-4.812733456492424011e-02 3.904622793197631836e-02 2.576075196266174316e-01 1.875929683446884155e-01 -7.887185364961624146e-02 4.048630893230438232e-01 -8.705604076385498047e-02 5.173334479331970215e-02 -1.466091722249984741e-01 -3.256769180297851562e-01 2.282782942056655884e-01 -2.175916135311126709e-01 1.483954936265945435e-01 -7.683283090591430664e-02 2.012975960969924927e-01 3.561733663082122803e-02 -3.342430591583251953e-01 -4.163309037685394287e-01 -7.970538735389709473e-02 -1.331487298011779785e-01 -1.251838076859712601e-02 -3.136274404823780060e-03 -9.973700158298015594e-03 3.586183488368988037e-02 1.955861151218414307e-01 3.535914421081542969e-02 3.665868937969207764e-02 1.305445879697799683e-01 -6.080319732427597046e-02 1.457715630531311035e-01 8.622197434306144714e-03 -1.545704901218414307e-01
-6.476689875125885010e-02 1.467830538749694824e-01 3.149102032184600830e-01 1.009393334388732910e-01 3.690977464430034161e-04 3.792521059513092041e-01 -8.517435053363442421e-04 -6.115015276009216905e-05 -4.989672079682350159e-02 -2.831104397773742676e-01 3.037140369415283203e-01 -1.630013436079025269e-01 1.182813867926597595e-01 -3.880976885557174683e-02 1.097194999456405640e-01 -3.533193469047546387e-02 -3.223283588886260986e-01 -4.180997610092163086e-01 -8.149600028991699219e-02 -4.795531928539276123e-02 1.087747886776924133e-01 1.906636729836463928e-02 2.329783737659454346e-01 1.388052999973297119e-01 2.456258982419967651e-01 1.273082345724105835e-01 9.826177358627319336e-02 5.072038993239402771e-02 6.087290868163108826e-02 2.822807617485523224e-02 -8.673325181007385254e-02 -1.290567070245742798e-01
-6.785193830728530884e-02 1.352595686912536621e-01 1.832431703805923462e-01 3.032712042331695557e-01 -7.906936109066009521e-02 1.058740243315696716e-01 -2.783738970756530762e-01 -6.707665324211120605e-02 -1.841313838958740234e-01 -5.087659507989883423e-02 3.610995113849639893e-01 -2.606069743633270264e-01 1.261710524559020996e-01 -1.633142232894897461e-01 -1.528674066066741943e-01 -2.088861167430877686e-01 -2.522488832473754883e-01 -1.650751680135726929e-01 -1.818038336932659149e-02 1.154613345861434937e-01 -9.646346420049667358e-02 5.233529582619667053e-02 3.233962953090667725e-01 -1.637437753379344940e-02 -2.104779183864593506e-01 5.226154997944831848e-02 1.171884536743164062e-01 6.385099887847900391e-02 -2.182704061269760132e-01 1.163809821009635925e-01 -1.348237544298171997e-01 2.050799280405044556e-01
-4.809952154755592346e-02 7.561098039150238037e-02 2.805208265781402588e-01 1.771653145551681519e-01 -1.328428983688354492e-01 4.010525941848754883e-01 -8.155886083841323853e-03 2.807944118976593018e-01 -3.694135323166847229e-02 -1.553628146648406982e-01 2.004920691251754761e-01 -3.692707717418670654e-01 3.988245129585266113e-02 -2.186024636030197144e-01 1.278411597013473511e-01 1.612153053283691406e-01 -1.599336117506027222e-01 -2.062106281518936157e-01 1.196094751358032227e-01 1.777918636798858643e-02 -1.095339134335517883e-01 1.682560443878173828e-01 8.310693502426147461e-02 -2.028899732977151871e-03 2.670435905456542969e-01 -3.388819843530654907e-02 1.696402132511138916e-01 1.984991580247879028e-01 -2.113568931818008423e-01 4.949446767568588257e-02 2.061600610613822937e-02 1.121875047683715820e-01
-1.131330505013465881e-01 -3.310497850179672241e-02 2.475723326206207275e-01 1.913863569498062134e-01 -1.151114478707313538e-01 3.723198175430297852e-01 -1.430944800376892090e-01 2.503646016120910645e-01 -1.698511093854904175e-01 -2.543173432350158691e-01 1.286028027534484863e-01 -9.666936099529266357e-02 1.257650181651115417e-02 -2.352702468633651733e-01 -1.296968758106231689e-01 -8.711159229278564453e-02 4.615731164813041687e-02 -2.183956652879714966e-01 1.932538896799087524e-01 -2.214155644178390503e-01 -2.949691712856292725e-01 1.483162641525268555e-01 -8.010183274745941162e-02 -1.882300525903701782e-01 -1.552055180072784424e-01 1.845700740814208984e-01 2.184493243694305420e-01 1.429113298654556274e-01 6.986316293478012085e-02 8.207687735557556152e-02 -1.255007088184356689e-01 1.144804134964942932e-01
-1.698891222476959229e-01 1.835736483335494995e-01 1.246817111968994141e-01 1.531855612993240356e-01 3.496247529983520508e-02 2.712810933589935303e-01 3.444036841392517090e-02 3.835528716444969177e-02 -2.733951807022094727e-01 -6.288530305027961731e-03 4.287487268447875977e-01 -1.956843584775924683e-01 -1.574292629957199097e-01 -7.980208843946456909e-02 -3.862662240862846375e-02 -1.628531515598297119e-02 -1.311062574386596680e-01 -2.701032459735870361e-01 5.371802672743797302e-02 2.898767590522766113e-01 -2.074434310197830200e-01 1.142969802021980286e-01 -1.832247227430343628e-01 6.184024736285209656e-02 3.343261405825614929e-02 5.197459831833839417e-02 2.463023364543914795e-01 -2.849435210227966309e-01 5.978270992636680603e-02 -1.488221138715744019e-01 1.527666896581649780e-01 1.607947200536727905e-01
3.864197805523872375e-02 2.520872652530670166e-01 1.157292947173118591e-01 6.837040930986404419e-02 -1.099539827555418015e-02 2.348046153783798218e-01 1.872246414422988892e-01 9.053722769021987915e-02 1.861390657722949982e-02 -1.211045384407043457e-01 -7.483623921871185303e-02 -4.203874468803405762e-01 1.471244692802429199e-01 -2.575770020484924316e-01 2.952923066914081573e-02 -1.299761831760406494e-01 -3.475044369697570801e-01 -2.248892635107040405e-01 4.950718954205513000e-03 -1.094236820936203003e-01 -1.877401471138000488e-01 1.246904730796813965e-01 2.754001021385192871e-01 -8.983601815998554230e-03 3.151214122772216797e-01 8.299569040536880493e-02 1.825078576803207397e-01 1.011073365807533264e-01 -6.399168819189071655e-02 -6.429394334554672241e-02 -9.395927190780639648e-03 2.172546237707138062e-01
8.310747146606445312e-02 2.503154873847961426e-01 1.744627803564071655e-01 5.862634256482124329e-02 1.124985814094543457e-01 2.394509613513946533e-01 1.266222074627876282e-02 9.420637786388397217e-02 -1.204134449362754822e-01 -2.014233320951461792e-01 3.358427584171295166e-01 -2.335126847028732300e-01 3.288210183382034302e-02 -5.116349831223487854e-02 -3.588352724909782410e-02 -1.992769092321395874e-01 9.106311202049255371e-02 -1.518845558166503906e-01 4.705390706658363342e-02 -2.766480147838592529e-01 -1.107547432184219360e-01 -7.262859493494033813e-02 -2.067002654075622559e-01 2.497790753841400146e-01 -4.456586018204689026e-02 6.181154772639274597e-02 -2.245926558971405029e-01 -2.053798288106918335e-01 -1.488031148910522461e-01 -4.357290267944335938e-01 1.577942073345184326e-02 -8.366244286298751831e-02
9.530485421419143677e-02 1.162214763462543488e-02 2.178832143545150757e-01 1.223256066441535950e-01 -7.924745976924896240e-02 4.964790344238281250e-01 -1.532400697469711304e-01 8.164045214653015137e-02 -6.672520190477371216e-02 -2.355300486087799072e-01 1.917548328638076782e-01 -1.752845197916030884e-01 6.691578775644302368e-02 -3.715402632951736450e-02 2.339259535074234009e-01 6.658552587032318115e-02 -3.683219552040100098e-01 -3.788001239299774170e-01 1.394351245835423470e-03 -6.680060178041458130e-02 1.144968271255493164e-01 9.847681969404220581e-02 7.404436916112899780e-02 7.673272397369146347e-03 2.143872529268264771e-01 5.880464613437652588e-02 -3.382868692278862000e-02 -1.033592820167541504e-01 8.276864886283874512e-02 1.533123701810836792e-01 1.664673984050750732e-01 -1.473560631275177002e-01
5.756982415914535522e-02 7.946512103080749512e-02 2.653567194938659668e-01 1.763962358236312866e-01 -1.409014314413070679e-01 2.747313976287841797e-01 -1.184562891721725464e-01 -2.014612080529332161e-03 -2.469924986362457275e-01 -1.355988979339599609e-01 2.479112297296524048e-01 -1.841499805450439453e-01 4.915535449981689453e-02 1.164207141846418381e-02 2.669052779674530029e-01 1.219416484236717224e-01 -2.946484088897705078e-01 -4.415589272975921631e-01 -6.498735398054122925e-02 -1.447166800498962402e-01 5.663767084479331970e-02 -3.172549605369567871e-02 2.306782826781272888e-02 -8.670731633901596069e-02 2.093444764614105225e-01 1.266885101795196533e-01 2.895375192165374756e-01 4.507515951991081238e-02 6.632249057292938232e-02 2.154692634940147400e-02 4.052657261490821838e-02 -2.111495286226272583e-01
-1.483459025621414185e-01 1.134553775191307068e-01 1.060604527592658997e-01 4.007842764258384705e-02 -3.119681179523468018e-01 3.011344969272613525e-01 4.005469083786010742e-01 5.004122853279113770e-02 1.827734708786010742e-01 -2.205041982233524323e-02 1.017275750637054443e-01 -1.245501339435577393e-01 7.800277322530746460e-02 -3.129672408103942871e-01 1.285184472799301147e-01 -2.078515589237213135e-01 -3.052484989166259766e-01 -1.253924071788787842e-01 4.648458957672119141e-02 -9.282555431127548218e-02 -2.855584919452667236e-01 -1.109182313084602356e-01 -1.726474263705313206e-03 1.045111566781997681e-01 -3.677625209093093872e-03 1.938324794173240662e-02 -1.397619247436523438e-01 -1.972647160291671753e-01 -2.092700600624084473e-01 -1.184271350502967834e-01 1.590985059738159180e-01 1.067513749003410339e-01
6.452430039644241333e-02 -1.198619604110717773e-01 2.041621133685112000e-02 4.765438660979270935e-02 -3.507083356380462646e-01 2.624214291572570801e-01 -2.242511138319969177e-02 -4.907346889376640320e-02 1.511004567146301270e-01 -1.651988551020622253e-02 2.935725450515747070e-01 -4.062643945217132568e-01 -2.359150385018438101e-04 -2.415668964385986328e-01 1.881050020456314087e-01 -2.003903985023498535e-01 -1.731028407812118530e-01 2.151076681911945343e-02 -8.364412933588027954e-02 -1.093655526638031006e-01 1.610631123185157776e-02 1.224421411752700806e-01 -2.840624749660491943e-01 5.627466738224029541e-02 2.071687579154968262e-01 -1.271838229149580002e-02 -2.027403935790061951e-02 1.504302173852920532e-01 -1.532072871923446655e-01 -6.828288733959197998e-02 2.915737628936767578e-01 2.191113531589508057e-01
-7.849892601370811462e-03 1.339971125125885010e-01 -3.205693513154983521e-02 -2.153910696506500244e-02 -8.478747308254241943e-02 3.312433362007141113e-01 -2.036824636161327362e-02 2.892429530620574951e-01 -4.294248297810554504e-02 -1.681391298770904541e-01 5.742388218641281128e-02 -3.578675985336303711e-01 4.642896726727485657e-02 -1.968612968921661377e-01 3.793353140354156494e-01 -1.161121204495429993e-01 -2.658981978893280029e-01 -1.486563384532928467e-01 1.684079319238662720e-01 -2.796778976917266846e-01 -1.344418227672576904e-01 8.953449875116348267e-02 2.253439575433731079e-01 -9.492252022027969360e-02 2.413478195667266846e-01 3.282813727855682373e-02 7.111443579196929932e-02 5.378714203834533691e-02 6.199952587485313416e-02 7.274060975760221481e-03 -3.456956148147583008e-02 2.492065578699111938e-01
1.256173849105834961e-01 1.560770273208618164e-01 1.024937927722930908e-01 1.692367196083068848e-01 3.208063542842864990e-01 7.352599501609802246e-02 6.033368408679962158e-03 -4.511788114905357361e-02 -1.179254874587059021e-01 1.631253212690353394e-01 4.253149926662445068e-01 -1.116340234875679016e-01 -2.708006650209426880e-02 -4.150369465351104736e-01 1.744544953107833862e-01 -1.871594488620758057e-01 -2.086744755506515503e-01 -1.084091663360595703e-01 1.334062665700912476e-01 -1.650034636259078979e-01 -6.552661210298538208e-02 -2.680690884590148926e-01 -1.492669340223073959e-02 -9.993529319763183594e-02 2.333008646965026855e-01 8.091021329164505005e-02 -2.232946902513504028e-01 -4.403452947735786438e-02 -5.832665786147117615e-02 6.760211288928985596e-02 6.463081389665603638e-02 -1.624369621276855469e-01
8.438298851251602173e-02 5.241900309920310974e-02 1.605182141065597534e-01 4.913350194692611694e-02 -1.662526428699493408e-01 2.757087945938110352e-01 8.683289587497711182e-02 -5.154291167855262756e-03 4.427336901426315308e-02 -3.139650076627731323e-02 -4.271596297621726990e-02 -2.371147423982620239e-01 1.095540747046470642e-01 5.770127475261688232e-02 2.968458533287048340e-01 -2.946149706840515137e-01 1.515376865863800049e-01 1.113003939390182495e-01 2.439456135034561157e-01 -1.571142077445983887e-01 -4.658211395144462585e-02 2.990877330303192139e-01 -1.176712661981582642e-01 -6.426277011632919312e-02 7.409456372261047363e-02 8.017019182443618774e-02 1.491879858076572418e-02 -3.784593939781188965e-01 -3.088438510894775391e-01 8.403975516557693481e-02 1.953672915697097778e-01 -2.726837992668151855e-01
1.331387162208557129e-01 2.321567982435226440e-01 7.656631618738174438e-02 7.962586730718612671e-02 2.922903001308441162e-01 5.787247326225042343e-03 -7.908539474010467529e-02 1.649126708507537842e-01 -4.984094575047492981e-02 -3.596120476722717285e-01 -4.838318750262260437e-02 -2.315739542245864868e-01 1.678733080625534058e-01 -1.328135132789611816e-01 2.395016252994537354e-01 -3.473470211029052734e-01 -8.066013455390930176e-02 -3.111520037055015564e-02 8.087195456027984619e-02 1.494660228490829468e-02 1.094866320490837097e-01 -1.930861920118331909e-01 -1.658652573823928833e-01 -5.041670799255371094e-02 4.104875028133392334e-02 2.105346471071243286e-01 -3.408621251583099365e-02 2.010655701160430908e-01 -1.304278522729873657e-01 -2.072248905897140503e-01 3.668368458747863770e-01 9.985011816024780273e-02
-1.863393001258373260e-02 -9.083844721317291260e-02 2.073432691395282745e-02 -1.077220663428306580e-01 -7.694686949253082275e-02 9.866489470005035400e-02 1.880884319543838501e-01 -1.608276553452014923e-02 -4.141697883605957031e-01 -4.541213158518075943e-03 5.955316126346588135e-02 -2.450673729181289673e-01 5.888579785823822021e-02 -3.682853281497955322e-01 1.874262541532516479e-01 -2.105956375598907471e-01 -1.843130290508270264e-01 -2.095548659563064575e-01 -1.126997545361518860e-01 -1.572138071060180664e-01 -1.441095620393753052e-01 -3.122253343462944031e-03 1.507751047611236572e-01 1.397013813257217407e-01 1.674320697784423828e-01 1.838117688894271851e-01 -1.222845539450645447e-01 -2.463823929429054260e-02 -2.951253652572631836e-01 -1.652291268110275269e-01 3.204405903816223145e-01 3.926456719636917114e-02
-4.867598786950111389e-02 -1.350850164890289307e-01 5.401490628719329834e-02 -1.183089241385459900e-01 -3.130240440368652344e-01 2.460254132747650146e-01 1.854130923748016357e-01 -1.543529182672500610e-01 8.521191030740737915e-02 -1.990610174834728241e-02 1.914152354001998901e-01 -3.199643194675445557e-01 1.105592101812362671e-01 -3.109207749366760254e-01 -1.835735887289047241e-01 -3.396729230880737305e-01 -6.393010914325714111e-02 -1.911358088254928589e-01 1.897875964641571045e-02 -1.697515398263931274e-01 -1.722037792205810547e-01 3.118430674076080322e-01 -9.935130923986434937e-02 1.288113743066787720e-01 1.025707647204399109e-01 1.229149103164672852e-01 -7.594933360815048218e-02 -9.404396265745162964e-02 -2.711073756217956543e-01 -1.826650090515613556e-02 4.196060448884963989e-02 4.596064984798431396e-02
9.895200282335281372e-02 2.454529553651809692e-01 3.329556584358215332e-01 4.287854582071304321e-02 -9.794165194034576416e-02 2.980212271213531494e-01 7.353491336107254028e-02 -4.026777297258377075e-02 -3.125346451997756958e-02 8.022623509168624878e-02 2.450290471315383911e-01 -1.783305853605270386e-01 7.464547455310821533e-02 -1.348526775836944580e-01 2.759883701801300049e-01 -8.036942780017852783e-02 -2.318466156721115112e-01 -1.093026846647262573e-01 2.205529659986495972e-01 -1.505460590124130249e-01 -3.518120199441909790e-02 -4.490433633327484131e-02 -4.439741075038909912e-01 -4.200634360313415527e-02 1.121503300964832306e-02 -1.158855482935905457e-01 -2.267928868532180786e-01 8.324846625328063965e-02 5.033271014690399170e-02 -2.458030730485916138e-01 -7.754089683294296265e-02 -1.617412865161895752e-01
1.543642282485961914e-01 -2.735906466841697693e-02 4.913467168807983398e-02 -1.399837061762809753e-02 -2.885604202747344971e-01 2.273273169994354248e-01 -3.093356266617774963e-02 9.973222017288208008e-02 -7.290785759687423706e-02 -1.904492527246475220e-01 7.242849469184875488e-02 -3.772414624691009521e-01 4.396455883979797363e-01 -2.196823954582214355e-01 2.674687206745147705e-01 -1.015559490770101547e-02 -2.487469613552093506e-01 -4.694170504808425903e-02 1.422446370124816895e-01 -6.044435873627662659e-02 -4.042427986860275269e-02 1.755687594413757324e-01 1.528998315334320068e-01 1.794645488262176514e-01 9.139738231897354126e-02 1.332907974720001221e-01 2.037771493196487427e-01 8.374661952257156372e-02 1.729379780590534210e-02 -1.561339348554611206e-01 1.360620111227035522e-01 1.754187345504760742e-01
-1.616497486829757690e-01 5.185338109731674194e-02 9.272918105125427246e-02 8.768659085035324097e-02 4.833293333649635315e-02 -2.967244945466518402e-02 -8.832516521215438843e-02 -3.230996429920196533e-01 1.924324780702590942e-01 1.113509759306907654e-01 4.271995425224304199e-01 -5.499193072319030762e-01 7.843138277530670166e-02 -1.175489500164985657e-01 2.137730121612548828e-01 -4.146586731076240540e-02 -4.728877171874046326e-02 1.317390706390142441e-03 -1.215588450431823730e-01 -8.710009604692459106e-02 -1.314690262079238892e-01 2.499484717845916748e-01 -1.610874235630035400e-01 2.897172048687934875e-02 1.124017387628555298e-01 2.374497950077056885e-01 4.827267304062843323e-02 6.703886389732360840e-02 -3.715202212333679199e-02 6.260837614536285400e-02 1.457951962947845459e-01 -6.487782299518585205e-02
1.125224232673645020e-01 3.894622325897216797e-01 1.111203208565711975e-01 1.529540717601776123e-01 -1.313759293407201767e-02 -9.228356927633285522e-02 8.407644182443618774e-02 8.514790236949920654e-02 -9.780136495828628540e-02 -1.345184296369552612e-01 1.488150060176849365e-01 -2.128009349107742310e-01 -5.852510686963796616e-03 -2.418370842933654785e-01 1.744885146617889404e-01 -1.102224513888359070e-01 -2.394257038831710815e-01 -1.604267805814743042e-01 3.341907560825347900e-01 -1.053580343723297119e-01 -3.631884977221488953e-02 1.052823849022388458e-02 -4.195558428764343262e-01 -1.256881058216094971e-01 -7.970321923494338989e-02 4.272619634866714478e-02 -5.904981866478919983e-02 -2.662331163883209229e-01 3.570061922073364258e-02 -2.918693721294403076e-01 8.740848302841186523e-02 -7.039226591587066650e-02
4.418776556849479675e-02 1.036267261952161789e-02 3.023823201656341553e-01 1.416366398334503174e-01 6.669137626886367798e-02 7.373983971774578094e-03 2.212168425321578979e-01 -2.889015972614288330e-01 -5.439673364162445068e-02 -1.258419901132583618e-01 5.140284448862075806e-02 -3.768667280673980713e-01 -2.294890135526657104e-01 -1.792888157069683075e-02 1.804163753986358643e-01 -1.167648136615753174e-01 -2.399600297212600708e-01 -1.969242691993713379e-01 2.911930382251739502e-01 -1.461441516876220703e-01 -7.015961408615112305e-02 8.769661933183670044e-02 -3.905377350747585297e-03 -1.207874640822410583e-01 -3.457800149917602539e-01 1.241114139556884766e-01 2.491503208875656128e-01 5.822580680251121521e-02 1.366702914237976074e-01 -1.933766752481460571e-01 5.948969628661870956e-03 2.514828369021415710e-02
1.050406470894813538e-01 3.758429884910583496e-01 1.882393471896648407e-02 -6.241199001669883728e-02 2.895059064030647278e-02 -1.044244468212127686e-01 -2.541668415069580078e-01 1.852459907531738281e-01 -4.403645545244216919e-02 -9.086349606513977051e-02 1.646082103252410889e-01 -7.626736909151077271e-02 1.183765828609466553e-01 -2.152511328458786011e-01 -2.826011367142200470e-02 -3.097251951694488525e-01 -2.781646847724914551e-01 -3.040222525596618652e-01 -3.570543602108955383e-03 -2.394294291734695435e-01 6.094303535064682364e-05 2.432840019464492798e-01 -1.152779757976531982e-01 -4.293399676680564880e-02 1.665663421154022217e-01 1.154581010341644287e-01 1.138510555028915405e-02 -2.263548672199249268e-01 -7.795476168394088745e-02 -2.912749648094177246e-01 2.175868600606918335e-01 2.122118137776851654e-02
1.702709197998046875e-01 4.833989590406417847e-02 1.124120410531759262e-02 2.858583927154541016e-01 2.637246549129486084e-01 6.900500506162643433e-02 -2.488049305975437164e-02 -1.102987602353096008e-01 -1.888926029205322266e-01 -1.553224772214889526e-01 2.994066178798675537e-01 -2.940261065959930420e-01 3.453743830323219299e-02 -3.726531984284520149e-03 1.200946196913719177e-01 -3.373484313488006592e-01 -2.487227171659469604e-01 8.010243996977806091e-03 1.197433844208717346e-01 -3.536750376224517822e-01 -1.580176651477813721e-01 6.273181736469268799e-02 -2.220972776412963867e-01 -2.941315472126007080e-01 -3.909076564013957977e-03 -6.163730286061763763e-03 -2.053068876266479492e-01 9.476725012063980103e-02 1.013220548629760742e-01 2.418619580566883087e-02 -3.534378483891487122e-02 -7.082020491361618042e-02
7.394712418317794800e-02 5.892889457754790783e-04 1.924967467784881592e-01 3.214579448103904724e-02 1.455719769001007080e-01 1.554460674524307251e-01 -1.153342053294181824e-01 1.695483177900314331e-01 -3.173067867755889893e-01 -1.727939210832118988e-02 5.303140357136726379e-02 -2.423624247312545776e-01 9.049270302057266235e-02 -3.186829686164855957e-01 2.799963355064392090e-01 -1.829077601432800293e-01 -5.923034995794296265e-02 -1.666803508996963501e-01 1.962389647960662842e-01 -8.958154171705245972e-02 -2.769974768161773682e-01 3.223043680191040039e-01 -2.655228674411773682e-01 -1.224825307726860046e-01 8.541592396795749664e-03 6.188878789544105530e-02 1.721676439046859741e-02 3.068815767765045166e-01 -1.297952830791473389e-01 1.545964777469635010e-01 -4.231680557131767273e-02 7.357932627201080322e-03
-1.611919887363910675e-02 2.139748036861419678e-01 2.794100642204284668e-01 -6.912825163453817368e-03 -1.114163547754287720e-02 1.671977937221527100e-01 -1.628715991973876953e-01 -3.655110299587249756e-02 -1.399635616689920425e-02 -1.181113794445991516e-01 4.917722567915916443e-02 -3.640321195125579834e-01 -1.250461339950561523e-01 -2.358448952436447144e-01 -1.038487851619720459e-01 -5.592395365238189697e-02 -3.405308723449707031e-01 -1.192365735769271851e-01 3.081171028316020966e-02 -2.907833755016326904e-01 -1.172143965959548950e-01 -2.205111458897590637e-02 -2.149456441402435303e-01 -5.992109328508377075e-02 -4.748107492923736572e-02 2.565802931785583496e-01 -1.691353768110275269e-01 -2.860730588436126709e-01 -4.519078508019447327e-02 -2.090609520673751831e-01 -1.440414339303970337e-01 -2.467992305755615234e-01
2.024844102561473846e-02 1.827695965766906738e-01 2.303278893232345581e-01 1.686803400516510010e-01 1.111852303147315979e-01 2.610781192779541016e-01 -1.067627742886543274e-01 6.185453757643699646e-02 1.358744055032730103e-01 1.528718918561935425e-01 1.532466802746057510e-02 -1.398534476757049561e-01 3.287570774555206299e-01 -1.129083801060914993e-02 2.250759601593017578e-01 -3.912595808506011963e-01 -1.893318593502044678e-01 -2.332727015018463135e-01 -9.419476240873336792e-02 8.071742020547389984e-03 -7.477017492055892944e-02 2.220481485128402710e-01 8.812678605318069458e-02 -6.677448749542236328e-02 -2.804103866219520569e-02 -5.210949853062629700e-02 4.142557978630065918e-01 3.220990672707557678e-02 -1.943504512310028076e-01 -1.113085970282554626e-01 -1.084344238042831421e-01 1.047253906726837158e-01
-1.381772160530090332e-01 4.053370356559753418e-01 2.029589414596557617e-01 9.500603377819061279e-02 7.477541267871856689e-02 -4.522415623068809509e-02 -3.986633569002151489e-02 1.165187656879425049e-01 -2.192544043064117432e-01 -6.578695029020309448e-02 -3.672836348414421082e-02 -4.815985560417175293e-01 -1.591113582253456116e-02 -1.489248871803283691e-01 3.036434650421142578e-01 -7.896257191896438599e-02 -1.696724891662597656e-01 -3.334930166602134705e-02 3.204386681318283081e-02 -1.198709309101104736e-01 8.977276273071765900e-03 -2.319664657115936279e-01 -3.631495237350463867e-01 -1.046170666813850403e-01 2.171915024518966675e-03 1.156517639756202698e-01 -1.233135163784027100e-01 -1.544072777032852173e-01 1.680439561605453491e-01 -9.749105572700500488e-02 5.091154947876930237e-02 4.757938906550407410e-02
-1.893982440233230591e-01 4.596782475709915161e-02 1.291441768407821655e-01 -6.420484185218811035e-02 -2.428227066993713379e-01 3.324524462223052979e-01 6.452760845422744751e-02 1.454953849315643311e-02 -4.185761138796806335e-02 -2.348042279481887817e-01 -2.816650867462158203e-01 -4.065078794956207275e-01 -2.653624396771192551e-03 1.041413396596908569e-01 1.535362154245376587e-01 -4.239447712898254395e-01 -5.025516822934150696e-02 -1.844126731157302856e-01 3.841076279059052467e-03 -4.490838199853897095e-02 -7.744982093572616577e-02 2.270229905843734741e-01 -2.777000069618225098e-01 7.740233838558197021e-02 6.231767684221267700e-02 9.773795306682586670e-02 1.362407058477401733e-01 -1.483987364917993546e-02 -9.858527779579162598e-02 -8.061909675598144531e-02 -1.315190643072128296e-01 8.235699683427810669e-02
4.293808713555335999e-02 2.198443263769149780e-01 1.435658484697341919e-01 4.285134375095367432e-02 1.104289144277572632e-01 1.280063986778259277e-01 -2.250538952648639679e-02 5.981536954641342163e-02 -2.311706990003585815e-01 -1.028929837048053741e-02 1.830876320600509644e-01 -2.728851735591888428e-01 -2.587619470432400703e-03 -1.354911625385284424e-01 2.725258469581604004e-01 -1.760536618530750275e-02 -7.186476141214370728e-02 -2.826185226440429688e-01 2.608594000339508057e-01 -3.031726181507110596e-01 -3.633689880371093750e-01 -8.063133805990219116e-02 -1.810978800058364868e-01 3.155458346009254456e-02 -3.675354719161987305e-01 1.055358499288558960e-01 -1.555552780628204346e-01 3.265124559402465820e-02 -1.753055453300476074e-01 -4.406280443072319031e-02 9.384247660636901855e-02 9.970705956220626831e-02
1.941547840833663940e-01 1.529275029897689819e-01 3.479463160037994385e-01 2.524931728839874268e-01 -1.584008336067199707e-01 1.176583394408226013e-01 -5.948490276932716370e-02 2.958258092403411865e-01 -3.066142201423645020e-01 -1.785273998975753784e-01 2.759171724319458008e-01 -1.435127574950456619e-02 -5.920879915356636047e-02 -1.169735416769981384e-01 1.549085825681686401e-01 -4.953414574265480042e-02 -3.929048478603363037e-01 -1.103709042072296143e-01 -5.961620435118675232e-02 -3.442980349063873291e-02 6.442427635192871094e-02 2.372888028621673584e-01 4.510962963104248047e-02 -3.993353806436061859e-03 2.571380436420440674e-01 1.857401579618453979e-01 -1.069288700819015503e-02 -7.412740588188171387e-02 3.323920816183090210e-02 1.193787455558776855e-01 -1.393462866544723511e-01 -5.871869251132011414e-02
1.183426305651664734e-01 1.517895162105560303e-01 -2.167636305093765259e-01 2.309256419539451599e-02 8.628454059362411499e-02 -6.446287035942077637e-02 -7.048194110393524170e-02 1.718998700380325317e-01 -2.276904582977294922e-01 -4.850783944129943848e-02 1.675627529621124268e-01 -3.335107266902923584e-01 1.759559363126754761e-01 -1.157561093568801880e-01 -3.581487014889717102e-02 -3.729028403759002686e-01 -2.086385637521743774e-01 -1.260609030723571777e-01 2.135637998580932617e-01 -2.376811392605304718e-02 -1.502192467451095581e-01 -1.150517612695693970e-01 -8.579047396779060364e-03 -1.063890308141708374e-01 8.896775543689727783e-02 3.302644193172454834e-01 -2.795254886150360107e-01 -1.977279335260391235e-01 1.456927061080932617e-01 -1.706420816481113434e-02 2.826966643333435059e-01 5.166545510292053223e-02
-7.093499600887298584e-02 -1.642998158931732178e-01 -6.473999004811048508e-03 1.414147615432739258e-01 -1.354218274354934692e-01 1.073771938681602478e-01 1.198481917381286621e-01 -1.263078302145004272e-01 3.945704922080039978e-02 -1.274548172950744629e-01 2.746117115020751953e-01 -5.144253373146057129e-01 -2.412873692810535431e-02 -2.990365326404571533e-01 1.808381825685501099e-01 -1.101224049925804138e-01 -2.330562025308609009e-01 -4.740654677152633667e-02 -4.252323508262634277e-02 -6.584634631872177124e-02 -6.262347102165222168e-02 6.569061661139130592e-04 1.636635363101959229e-01 5.127902328968048096e-02 1.546494662761688232e-01 1.142790243029594421e-01 1.581767648458480835e-01 2.493817210197448730e-01 -2.224432677030563354e-01 -3.493357002735137939e-01 -5.750255659222602844e-02 -3.496048506349325180e-03
-1.458482630550861359e-02 3.452183678746223450e-02 3.109898269176483154e-01 -3.404454514384269714e-02 1.092706769704818726e-01 3.516376018524169922e-01 -2.318695187568664551e-02 2.235271334648132324e-01 9.217631071805953979e-02 -2.697941958904266357e-01 2.071320079267024994e-02 -4.079197049140930176e-01 1.244634315371513367e-01 6.704642623662948608e-02 -1.447562780231237411e-02 -2.054760307073593140e-01 -2.094790041446685791e-01 -9.826864115893840790e-03 2.683430910110473633e-01 -1.315462887287139893e-01 -2.220196276903152466e-01 -2.408707886934280396e-01 -1.623983532190322876e-01 2.379848212003707886e-01 4.130563139915466309e-02 -6.645340472459793091e-02 -6.086319312453269958e-02 -2.404364757239818573e-02 -1.174487993121147156e-01 -1.686213761568069458e-01 5.633867159485816956e-02 1.571094989776611328e-01
1.270770430564880371e-01 2.304909080266952515e-01 2.593263983726501465e-01 -1.588675528764724731e-01 3.608551919460296631e-01 2.357563078403472900e-01 1.024567615240812302e-02 -9.202412515878677368e-02 -1.353911217302083969e-02 2.496418803930282593e-01 2.684019207954406738e-01 -2.537419497966766357e-01 9.162119776010513306e-02 -1.148968487977981567e-01 1.972515434026718140e-01 -1.329109668731689453e-01 -2.109760791063308716e-01 -1.287712249904870987e-02 6.447530537843704224e-02 -2.374045848846435547e-01 -1.264489144086837769e-01 -4.131215810775756836e-02 -8.688794076442718506e-02 1.090088188648223877e-01 1.356639415025711060e-01 2.016136981546878815e-02 -1.577229946851730347e-01 1.700220406055450439e-01 -1.557462364435195923e-01 -3.542790710926055908e-01 4.465956613421440125e-02 -9.152039885520935059e-03
1.531220376491546631e-01 4.124398529529571533e-01 2.859531939029693604e-01 1.057753860950469971e-01 2.827267646789550781e-01 1.186076700687408447e-01 1.560539305210113525e-01 -1.322645097970962524e-01 -2.860029786825180054e-02 6.322470027953386307e-03 2.557896077632904053e-01 -2.856373786926269531e-01 1.455672830343246460e-01 -2.235834598541259766e-01 1.931795030832290649e-01 4.362503811717033386e-02 -2.483866959810256958e-01 1.316212117671966553e-01 1.471304595470428467e-01 -1.092701181769371033e-01 8.254130929708480835e-02 -9.788483381271362305e-02 -6.347473710775375366e-02 -4.729555174708366394e-02 6.423539016395807266e-03 1.593768149614334106e-01 -2.908332645893096924e-01 -5.329432711005210876e-02 -2.121895551681518555e-01 -9.631039202213287354e-02 -1.299026757478713989e-01 -7.449154742062091827e-03
-5.881543830037117004e-02 1.905279606580734253e-01 -1.128236502408981323e-01 -1.258624494075775146e-01 6.030540168285369873e-02 3.764438033103942871e-01 -4.433159530162811279e-02 3.089730739593505859e-01 -1.678658723831176758e-01 -1.138165816664695740e-01 1.851559430360794067e-01 -1.729694157838821411e-01 -1.280285790562629700e-02 -1.430291235446929932e-01 2.559993863105773926e-01 -1.065547168254852295e-01 -2.172358930110931396e-01 -8.553116768598556519e-02 1.695580929517745972e-01 -2.567739188671112061e-01 -2.862431704998016357e-01 1.284395754337310791e-01 1.611040383577346802e-01 -1.796446144580841064e-01 2.732026278972625732e-01 9.751209616661071777e-02 6.683357059955596924e-02 2.015227917581796646e-03 -1.653585582971572876e-01 -1.266115307807922363e-01 -2.194492518901824951e-01 -6.962829735130071640e-03
2.328569442033767700e-01 2.208310216665267944e-01 2.501261234283447266e-01 1.495500952005386353e-01 2.624155953526496887e-03 1.272912174463272095e-01 -2.311827838420867920e-01 1.518863588571548462e-01 -2.162378877401351929e-01 1.118568852543830872e-01 1.983330845832824707e-01 -3.970651924610137939e-01 5.950869992375373840e-02 -7.488694041967391968e-02 2.422396540641784668e-01 3.447928652167320251e-02 -2.253526747226715088e-01 -1.906590759754180908e-01 -2.638104259967803955e-01 8.750046789646148682e-02 -2.099194973707199097e-01 1.714270263910293579e-01 2.875147573649883270e-02 -2.638249397277832031e-01 6.319176405668258667e-02 3.229495510458946228e-02 -2.642496228218078613e-01 2.334610372781753540e-02 5.545921623706817627e-02 -1.230626367032527924e-02 5.940226372331380844e-03 -8.444094657897949219e-02
-1.979365050792694092e-01 1.625550836324691772e-01 3.924981951713562012e-01 7.323238998651504517e-02 -1.873839050531387329e-01 3.796404898166656494e-01 -1.331752538681030273e-01 -6.360101699829101562e-02 -1.782678812742233276e-01 -1.878430396318435669e-01 3.501823842525482178e-01 -5.506430566310882568e-02 -1.097954660654067993e-01 -1.571743637323379517e-01 3.520237654447555542e-02 -2.665399312973022461e-01 1.381969004869461060e-01 -8.354564011096954346e-02 -1.794148832559585571e-01 -3.044950403273105621e-02 -1.010006219148635864e-01 1.460943222045898438e-01 -8.960756659507751465e-02 1.615208946168422699e-02 -1.524408310651779175e-01 1.808162033557891846e-01 -3.201381117105484009e-02 -3.904071822762489319e-02 -2.607842087745666504e-01 1.237002015113830566e-01 1.069994270801544189e-01 -1.411454528570175171e-01
1.372548937797546387e-01 2.726500630378723145e-01 2.767072618007659912e-01 -4.215577791910618544e-04 2.600542008876800537e-01 1.194783300161361694e-01 4.064562916755676270e-02 1.492703519761562347e-02 -1.049961820244789124e-01 1.330935508012771606e-01 2.403253912925720215e-01 -2.867863476276397705e-01 5.626753717660903931e-02 -2.638159096240997314e-01 1.644582897424697876e-01 -5.904372036457061768e-02 -1.872145384550094604e-01 5.409052968025207520e-02 4.328155145049095154e-02 -1.453904062509536743e-01 1.590203344821929932e-01 -1.741817891597747803e-01 -2.466857247054576874e-02 -1.293051242828369141e-01 1.686543971300125122e-01 1.653432250022888184e-01 8.216322213411331177e-02 2.412401139736175537e-01 -3.443731665611267090e-01 -2.697542011737823486e-01 -1.071578785777091980e-01 -1.300935745239257812e-01
-1.448311507701873779e-01 -1.662804633378982544e-01 1.071275323629379272e-01 2.443406134843826294e-01 -1.352374106645584106e-01 6.287617236375808716e-02 2.072802186012268066e-01 3.283511698246002197e-01 -1.944044679403305054e-01 -1.273726820945739746e-01 8.177445083856582642e-02 -2.784236669540405273e-01 3.646386563777923584e-01 -1.836120486259460449e-01 2.303839623928070068e-01 -3.312466442584991455e-01 -3.876709565520286560e-02 -1.576740741729736328e-01 -4.343345388770103455e-02 -1.046028360724449158e-01 -1.564673334360122681e-01 7.451384793967008591e-03 1.549291908740997314e-01 5.778323113918304443e-02 6.869856268167495728e-02 8.046399056911468506e-02 2.178705036640167236e-01 5.020801350474357605e-02 -1.110665872693061829e-01 -2.159728407859802246e-01 1.543366312980651855e-01 6.648692488670349121e-02
-1.172634959220886230e-01 3.091570138931274414e-01 3.274126052856445312e-01 2.164125442504882812e-01 1.532353013753890991e-01 -7.855788618326187134e-02 6.412409245967864990e-02 9.868631511926651001e-02 -1.859318763017654419e-01 1.520205382257699966e-02 -6.235877797007560730e-02 -4.967558011412620544e-02 8.626345545053482056e-03 6.362462043762207031e-02 3.197865784168243408e-01 -3.412946462631225586e-01 -2.863353192806243896e-01 -9.843123704195022583e-02 -2.096949703991413116e-02 3.184565529227256775e-02 -3.221386969089508057e-01 -4.051225259900093079e-03 -3.076117634773254395e-01 -4.718925803899765015e-02 2.409972948953509331e-03 2.525979876518249512e-01 -1.326096504926681519e-01 7.531463354825973511e-02 -1.325874328613281250e-01 1.130488514900207520e-02 -1.536852121353149414e-01 -8.331236243247985840e-02
-1.033352538943290710e-01 -2.004503607749938965e-01 1.608627438545227051e-01 -8.616250008344650269e-02 6.458926200866699219e-02 2.328771501779556274e-01 -1.532393246889114380e-01 7.778245955705642700e-02 -1.310597956180572510e-01 -5.022922158241271973e-02 1.891745836474001408e-03 -6.461942940950393677e-02 1.421924680471420288e-01 -2.713136076927185059e-01 -1.549765188246965408e-02 -3.379409909248352051e-01 -3.941535577178001404e-02 -3.019719719886779785e-01 1.558895856142044067e-01 -2.690867334604263306e-02 -3.773054853081703186e-02 1.792962402105331421e-01 -2.742529809474945068e-01 -3.851781040430068970e-02 3.777655065059661865e-01 4.005275368690490723e-01 -6.745149195194244385e-02 -8.496806770563125610e-02 6.264355033636093140e-03 1.962039470672607422e-01 1.153588220477104187e-01 3.122876957058906555e-02
-6.547500938177108765e-02 -1.267855167388916016e-01 1.611039787530899048e-01 -1.107522547245025635e-01 4.031451418995857239e-03 3.079007565975189209e-01 2.114493846893310547e-01 -1.439072340726852417e-01 2.079745084047317505e-01 4.010749235749244690e-02 2.267805635929107666e-01 -1.590799242258071899e-01 2.068683207035064697e-01 -2.335399687290191650e-01 6.008228287100791931e-02 -2.496667951345443726e-01 6.382631510496139526e-02 -2.269118577241897583e-01 -8.265350013971328735e-03 -5.284218117594718933e-02 -3.182600140571594238e-01 1.057303100824356079e-01 -1.198197677731513977e-01 -4.470296204090118408e-02 9.374206513166427612e-02 1.151329874992370605e-01 9.863310307264328003e-02 -3.440680205821990967e-01 -3.095266222953796387e-01 -2.318754345178604126e-01 9.501568973064422607e-02 -1.731352880597114563e-02
2.701622545719146729e-01 1.683236211538314819e-01 1.860269159078598022e-01 2.518313191831111908e-02 -1.277123540639877319e-01 4.906076937913894653e-02 1.034837588667869568e-02 -8.660718053579330444e-02 -3.755306601524353027e-01 1.264048740267753601e-02 -5.256709828972816467e-02 -3.238989114761352539e-01 7.551359385251998901e-02 -1.901447772979736328e-01 -1.056272909045219421e-02 -2.737328410148620605e-01 -5.017979741096496582e-01 -1.346644461154937744e-01 9.613785892724990845e-02 -1.510574370622634888e-01 -1.612223237752914429e-01 2.728249505162239075e-02 -2.326261401176452637e-01 -1.178477481007575989e-01 3.630549088120460510e-02 -9.838195890188217163e-02 -1.193156242370605469e-01 -1.267928332090377808e-01 -2.929735183715820312e-02 -1.164592802524566650e-01 -8.759337663650512695e-02 -1.059181317687034607e-01
2.107107192277908325e-01 1.388560235500335693e-01 8.162780851125717163e-02 1.809377968311309814e-01 1.848263889551162720e-01 -3.776139114052057266e-03 1.462012827396392822e-01 6.811399012804031372e-02 1.448292564600706100e-02 -2.497814409434795380e-02 2.251602113246917725e-01 -2.698008418083190918e-01 -1.412363499402999878e-01 -6.268016993999481201e-02 1.047609001398086548e-01 -3.988510668277740479e-01 -2.276383042335510254e-01 -4.845665022730827332e-02 4.565063118934631348e-02 -3.061821162700653076e-01 -1.193834692239761353e-01 2.255868539214134216e-02 -3.051886558532714844e-01 -1.516438722610473633e-01 1.198841780424118042e-01 3.233738243579864502e-01 1.677746535278856754e-03 8.707688003778457642e-02 3.152218759059906006e-01 7.314305007457733154e-02 -1.786137372255325317e-02 7.755283266305923462e-02
-1.861820667982101440e-01 -1.067131608724594116e-01 4.026633501052856445e-01 -7.115840166807174683e-02 -5.927777662873268127e-02 1.831441372632980347e-01 9.272942319512367249e-03 -8.609551936388015747e-03 -1.969829797744750977e-01 1.634002029895782471e-01 6.169664487242698669e-02 -1.229770034551620483e-01 1.870337873697280884e-01 -1.018608510494232178e-01 -4.337401688098907471e-02 -2.876097559928894043e-01 -1.579589694738388062e-01 -1.865372359752655029e-01 2.519415020942687988e-01 -8.033059537410736084e-02 -2.147880494594573975e-01 -2.500236965715885162e-02 -9.735342860221862793e-02 -1.492426693439483643e-01 1.746523082256317139e-01 3.724337518215179443e-01 5.327937752008438110e-02 3.137340843677520752e-01 -3.960520029067993164e-02 6.267353147268295288e-02 -2.026157677173614502e-01 -9.964645653963088989e-02
4.965491592884063721e-02 3.637741506099700928e-02 1.700049191713333130e-01 2.398535609245300293e-01 2.821748852729797363e-01 2.122664600610733032e-01 -4.232400655746459961e-02 1.394505798816680908e-01 -6.726713851094245911e-03 -2.121442705392837524e-01 7.883714139461517334e-02 -2.325100898742675781e-01 1.542997956275939941e-01 -2.696967422962188721e-01 2.320688404142856598e-02 -3.721817731857299805e-01 -8.473841845989227295e-02 -3.215802907943725586e-01 2.390430867671966553e-01 -3.242804706096649170e-01 -2.175765037536621094e-01 -1.615014523267745972e-01 1.332671791315078735e-01 8.226611465215682983e-02 -2.875360101461410522e-02 -9.762129932641983032e-02 -5.997610464692115784e-02 8.986753225326538086e-02 -6.359918415546417236e-02 1.372390985488891602e-01 2.862094528973102570e-02 7.975163310766220093e-02
8.041025139391422272e-03 1.040425822138786316e-01 1.861325651407241821e-01 1.615575551986694336e-01 -1.882949471473693848e-01 1.771868020296096802e-01 3.521105945110321045e-01 2.410359829664230347e-01 5.584648996591567993e-02 -9.151234477758407593e-02 -1.433051098138093948e-02 -2.059384584426879883e-01 -2.694764919579029083e-02 -1.468189060688018799e-01 1.979496330022811890e-01 -5.187819004058837891e-01 -5.350570380687713623e-02 -1.369476877152919769e-02 1.781414002180099487e-01 -5.093539133667945862e-02 -5.992023274302482605e-03 2.297681942582130432e-02 -1.609640382230281830e-02 1.655991226434707642e-01 8.971910923719406128e-02 2.152160555124282837e-01 1.256913542747497559e-01 -2.116381525993347168e-01 -2.999782562255859375e-01 7.686261087656021118e-02 8.570498973131179810e-02 -1.044131144881248474e-01
1.102472022175788879e-01 -1.100184395909309387e-01 5.780074745416641235e-02 -2.597505971789360046e-02 1.916325986385345459e-01 -3.293997421860694885e-02 4.282051324844360352e-02 -1.636456884443759918e-02 -6.293118745088577271e-02 -2.347425967454910278e-01 4.983917623758316040e-02 -1.537084579467773438e-01 3.293924629688262939e-01 -9.111639519687741995e-05 2.087177708745002747e-02 -3.877626061439514160e-01 -2.940140962600708008e-01 -1.839233785867691040e-01 2.591988742351531982e-01 1.593597829341888428e-01 -2.428208887577056885e-01 -4.623596370220184326e-02 -2.268895953893661499e-01 7.006284594535827637e-02 3.674717247486114502e-01 3.120982050895690918e-01 5.327167361974716187e-02 -4.183810204267501831e-02 1.071941703557968140e-01 -6.802149862051010132e-02 -2.154301851987838745e-02 -5.828454717993736267e-02
2.139396369457244873e-01 -1.384560167789459229e-01 3.430606722831726074e-01 -1.968260155990719795e-03 -1.159308403730392456e-01 3.532606065273284912e-01 1.042658090591430664e-02 -1.627746522426605225e-01 3.686990216374397278e-02 -7.600073516368865967e-02 8.773392438888549805e-02 -2.300124168395996094e-01 1.760968565940856934e-01 -1.484044939279556274e-01 -1.219036653637886047e-01 -1.478206366300582886e-01 -1.152938902378082275e-01 4.415268450975418091e-02 2.919113039970397949e-01 -3.808375597000122070e-01 6.302490830421447754e-02 -1.439988762140274048e-01 2.537618204951286316e-02 -1.049182415008544922e-01 -1.502341241575777531e-03 2.191666811704635620e-01 1.391183864325284958e-02 -1.135944575071334839e-01 6.806796789169311523e-02 -3.436738550662994385e-01 6.046909466385841370e-02 1.601808220148086548e-01
-8.629120141267776489e-02 2.728664875030517578e-01 3.819993138313293457e-01 3.709244355559349060e-02 3.750317916274070740e-02 2.589455544948577881e-01 5.493212118744850159e-02 6.092023849487304688e-02 -1.091318428516387939e-01 -1.884240843355655670e-02 2.275661677122116089e-01 -3.560763597488403320e-01 -7.856142707169055939e-03 1.080486252903938293e-01 -1.491193175315856934e-01 1.121381949633359909e-02 -4.574487730860710144e-02 -2.442863211035728455e-02 6.734617799520492554e-02 -3.592636883258819580e-01 4.869430139660835266e-02 -1.640939153730869293e-02 -3.148349523544311523e-01 1.210197657346725464e-01 -1.711515709757804871e-02 9.171468019485473633e-02 -6.365795433521270752e-02 -3.215481638908386230e-01 -1.859128177165985107e-01 6.038361042737960815e-02 1.307987719774246216e-01 -2.156379669904708862e-01
9.445685893297195435e-02 4.538524150848388672e-01 7.152319699525833130e-02 6.775956600904464722e-02 -4.325476009398698807e-03 2.596702277660369873e-01 -2.174764573574066162e-01 -3.415424525737762451e-01 4.878994077444076538e-02 7.705547660589218140e-02 1.054005697369575500e-03 -1.611989289522171021e-01 2.167716473340988159e-01 -1.038241982460021973e-01 1.698019802570343018e-01 -2.569050788879394531e-01 -1.455213576555252075e-01 -1.178809255361557007e-01 1.687956154346466064e-01 -1.087622791528701782e-01 -7.975459098815917969e-03 1.730015724897384644e-01 -2.120710536837577820e-02 -5.375056341290473938e-02 1.220677047967910767e-01 7.086746394634246826e-03 2.746241986751556396e-01 7.719960808753967285e-02 -2.699347734451293945e-01 -1.917874366044998169e-01 1.592755168676376343e-01 1.304505467414855957e-01
-2.134338319301605225e-01 9.507606923580169678e-02 2.884200215339660645e-01 1.677417606115341187e-01 -1.894540637731552124e-01 1.392671316862106323e-01 -4.552236571907997131e-02 1.295920312404632568e-01 -4.917693138122558594e-02 -1.561195552349090576e-01 7.115200161933898926e-02 -2.949098646640777588e-01 8.198513649404048920e-03 -1.068697944283485413e-01 6.698387861251831055e-02 -3.691917061805725098e-01 -3.798129856586456299e-01 -1.818919330835342407e-01 -3.239841386675834656e-02 3.697859346866607666e-01 8.190687745809555054e-02 1.455349624156951904e-01 2.963875234127044678e-01 -1.313293576240539551e-01 -1.245782226324081421e-01 5.919011309742927551e-02 6.238560378551483154e-02 -5.202582851052284241e-02 1.136820539832115173e-01 -6.815744563937187195e-03 5.313041154295206070e-03 4.569896310567855835e-02
1.480732411146163940e-01 1.460750550031661987e-01 3.181957602500915527e-01 3.832015022635459900e-02 3.091911226511001587e-02 4.045879542827606201e-01 -1.193150728940963745e-01 3.327444940805435181e-02 -9.647630900144577026e-02 -1.569862067699432373e-01 2.889538705348968506e-01 -3.397968113422393799e-01 1.645155102014541626e-01 -6.921918690204620361e-02 2.256967723369598389e-01 1.355755925178527832e-01 -2.023985385894775391e-01 -3.247020542621612549e-01 9.712456911802291870e-02 -8.545778691768646240e-02 1.198843643069267273e-01 1.456317603588104248e-01 6.787236779928207397e-02 5.646625161170959473e-02 2.203284651041030884e-01 2.100870199501514435e-02 4.277981817722320557e-02 9.502282738685607910e-02 -1.258728057146072388e-01 1.201152428984642029e-01 -1.439678817987442017e-01 -1.503029316663742065e-01
3.944904357194900513e-02 2.494115531444549561e-01 -1.043835356831550598e-01 -6.208473443984985352e-02 -1.127173081040382385e-01 3.434829115867614746e-01 1.865263581275939941e-01 3.237017095088958740e-01 -7.046994566917419434e-02 -1.490757055580615997e-02 9.982443600893020630e-02 -3.440749347209930420e-01 3.260968253016471863e-02 -4.289495572447776794e-02 3.278336822986602783e-01 -1.496385782957077026e-01 -1.503476649522781372e-01 -5.956438183784484863e-02 1.226896122097969055e-01 -1.144081428647041321e-01 -1.870284974575042725e-01 2.519245743751525879e-01 -6.155487149953842163e-02 -1.839291490614414215e-02 3.407754600048065186e-01 5.722885951399803162e-02 8.024697005748748779e-02 1.271398365497589111e-01 -2.140066027641296387e-02 -1.820117533206939697e-01 -1.279212981462478638e-01 1.899771839380264282e-01
2.420575916767120361e-01 1.213414594531059265e-01 2.059741020202636719e-01 1.137496978044509888e-01 1.615919470787048340e-01 4.180285334587097168e-02 -1.263799220323562622e-01 2.487826049327850342e-01 -1.454818695783615112e-01 8.430689573287963867e-03 1.134439185261726379e-01 -4.039628207683563232e-01 1.262287348508834839e-01 -4.632630348205566406e-01 1.112795919179916382e-01 1.150260418653488159e-01 -2.148687541484832764e-01 -1.237194165587425232e-01 2.815867587924003601e-02 -2.912704348564147949e-01 2.373869903385639191e-02 -1.337812542915344238e-01 1.491051539778709412e-02 1.140526384115219116e-01 -1.284025460481643677e-01 1.028151288628578186e-01 5.000252649188041687e-02 -1.581236422061920166e-01 -1.034963876008987427e-01 -2.398818135261535645e-01 -7.930264621973037720e-02 -6.512147933244705200e-02
-5.538888648152351379e-02 -9.741350263357162476e-02 1.264301687479019165e-01 -2.222778350114822388e-01 3.576427996158599854e-01 5.283476114273071289e-01 1.156818196177482605e-01 -1.718800701200962067e-02 -4.171336442232131958e-02 -1.279704570770263672e-01 3.006689436733722687e-02 -4.912261068820953369e-01 -3.736086189746856689e-02 -3.957407921552658081e-02 2.120915353298187256e-01 -2.917215526103973389e-01 -2.655635960400104523e-02 -7.064273953437805176e-02 -1.517127547413110733e-02 -4.867271333932876587e-02 -1.492589479312300682e-03 5.208460497669875622e-04 -1.617336459457874298e-02 -7.652880251407623291e-02 -6.257379055023193359e-02 -8.524189144372940063e-02 -2.132276073098182678e-02 -1.881683617830276489e-01 -1.840428858995437622e-01 1.087021902203559875e-01 2.818965539336204529e-02 -1.279344549402594566e-03
4.389555752277374268e-02 6.668017804622650146e-02 1.764786392450332642e-01 1.808182299137115479e-01 1.628613919019699097e-01 1.343476772308349609e-01 7.906243950128555298e-02 -8.001828193664550781e-02 5.770479887723922729e-02 -2.245112508535385132e-01 1.468809694051742554e-01 -1.376097202301025391e-01 2.008357495069503784e-01 -4.609419405460357666e-02 1.561583727598190308e-01 -2.547984421253204346e-01 -2.389554679393768311e-01 -4.620160162448883057e-01 1.168592050671577454e-01 -3.024038672447204590e-02 -1.684877872467041016e-01 -2.876957319676876068e-02 3.478694707155227661e-02 2.430402934551239014e-01 -7.721196115016937256e-02 9.404158592224121094e-02 -4.294603765010833740e-01 -1.590551622211933136e-02 -2.391611188650131226e-01 -1.181471906602382660e-02 -9.732491523027420044e-02 7.496098428964614868e-02
-1.025959849357604980e-01 9.629549086093902588e-02 -4.357066750526428223e-02 3.442222252488136292e-02 -2.625976875424385071e-02 2.818691432476043701e-01 1.610042601823806763e-01 7.526835799217224121e-02 -9.515403211116790771e-02 -3.407351076602935791e-01 -3.308533877134323120e-02 -4.228189885616302490e-01 2.006716430187225342e-01 -4.437246918678283691e-02 2.758117616176605225e-01 3.568100929260253906e-02 -3.895850181579589844e-01 -1.752907186746597290e-01 -1.000506890704855323e-04 -6.020156666636466980e-02 -1.887049674987792969e-01 1.108413860201835632e-01 1.355945467948913574e-01 -1.449396461248397827e-01 2.186770439147949219e-01 1.267495304346084595e-01 -5.589573457837104797e-02 -5.384332314133644104e-02 -7.307378947734832764e-02 7.631887495517730713e-02 -2.235549241304397583e-01 1.905674487352371216e-01
-2.222173064947128296e-01 1.612312048673629761e-01 1.499882638454437256e-01 3.064194507896900177e-02 1.715526171028614044e-02 1.576734185218811035e-01 6.120266020298004150e-02 -2.122638821601867676e-01 1.099615544080734253e-01 2.280988497659564018e-03 3.371936976909637451e-01 -3.193609416484832764e-01 -6.568481330759823322e-04 -3.163541480898857117e-02 9.203735738992691040e-02 -3.247168660163879395e-01 -1.192713677883148193e-01 2.517192363739013672e-01 5.959638953208923340e-02 -1.716354936361312866e-01 1.191105917096138000e-01 3.144018650054931641e-01 -2.780281379818916321e-02 2.270654402673244476e-02 -5.304529145359992981e-02 4.118900895118713379e-01 -1.100655347108840942e-01 3.440326079726219177e-02 2.245750129222869873e-01 1.283461321145296097e-02 1.362313628196716309e-01 6.844387203454971313e-02
9.711372852325439453e-02 3.289884924888610840e-01 1.506869047880172729e-01 -1.298294365406036377e-01 -2.465199679136276245e-03 -1.209765896201133728e-01 -3.155160844326019287e-01 2.277791798114776611e-01 4.377060569822788239e-03 -2.855433523654937744e-01 4.342983663082122803e-02 -2.942888140678405762e-01 1.193206161260604858e-01 1.934914104640483856e-02 7.823612540960311890e-02 -2.696159482002258301e-01 -1.904584765434265137e-01 -2.535832822322845459e-01 -2.860768325626850128e-02 -2.497891038656234741e-01 5.716143175959587097e-02 9.339394420385360718e-02 -1.456242352724075317e-01 -1.549271792173385620e-01 3.172920048236846924e-01 5.724424496293067932e-02 3.107876703143119812e-02 -1.827800422906875610e-01 -1.392310857772827148e-01 -1.712374389171600342e-01 7.093511521816253662e-02 -1.307900063693523407e-02
1.367871612310409546e-01 1.974473744630813599e-01 1.033054888248443604e-01 3.975216671824455261e-02 2.540676593780517578e-01 -1.604426950216293335e-01 7.955890893936157227e-02 2.272320166230201721e-02 -2.029454894363880157e-02 -1.200687736272811890e-01 1.871235668659210205e-01 -3.378563225269317627e-01 1.048386767506599426e-01 3.925827797502279282e-03 6.785438954830169678e-02 -2.546284794807434082e-01 -2.136867642402648926e-01 -6.678199768066406250e-02 -1.351964939385652542e-02 -1.531967669725418091e-01 -2.474078834056854248e-01 1.187486872076988220e-01 -3.749417662620544434e-01 -4.232478439807891846e-01 1.453909426927566528e-01 2.785061895847320557e-01 -3.110666526481509209e-03 2.942464686930179596e-02 1.340129226446151733e-01 -4.268693178892135620e-02 -1.427470333874225616e-02 -1.026938948780298233e-02
1.909890212118625641e-02 6.595967710018157959e-02 1.436021625995635986e-01 3.027440607547760010e-02 5.912177264690399170e-02 1.574330329895019531e-01 -4.167380556464195251e-02 -1.358098834753036499e-01 -5.574435368180274963e-02 -3.166576921939849854e-01 7.742969691753387451e-02 -3.863113224506378174e-01 -1.825353652238845825e-01 -2.301920801401138306e-01 -3.016209974884986877e-02 -3.976337239146232605e-02 -2.786763310432434082e-01 -1.713113635778427124e-01 -1.652402877807617188e-01 -3.935477137565612793e-01 -3.817210718989372253e-02 1.467338502407073975e-01 -9.771025925874710083e-02 8.281791210174560547e-02 1.009783819317817688e-01 2.048068940639495850e-01 -1.212317794561386108e-01 -1.910224407911300659e-01 -6.209293752908706665e-02 -2.861829102039337158e-01 4.060203954577445984e-02 -2.419810295104980469e-01
3.666266798973083496e-02 3.744395375251770020e-01 2.514615952968597412e-01 -7.628009468317031860e-02 -1.184817254543304443e-01 -5.925118178129196167e-02 -3.936861753463745117e-01 9.384670853614807129e-02 7.365354150533676147e-02 -1.801070272922515869e-01 5.835011601448059082e-02 -2.158124297857284546e-01 6.868140399456024170e-02 -5.428742617368698120e-02 -8.070888370275497437e-02 -2.232134044170379639e-01 -3.403590023517608643e-01 -2.147323489189147949e-01 1.614410430192947388e-01 -1.792551726102828979e-01 2.211358845233917236e-01 9.654400497674942017e-02 -1.279311180114746094e-01 -1.594954580068588257e-01 1.431535929441452026e-01 1.721643209457397461e-01 1.374106854200363159e-01 -7.408636063337326050e-02 -2.835783734917640686e-02 -2.316730469465255737e-01 5.875041708350181580e-02 6.000132486224174500e-02
1.212745681405067444e-01 1.604308634996414185e-01 1.491612195968627930e-01 1.157304421067237854e-01 -8.813804388046264648e-02 1.837203055620193481e-01 2.016228996217250824e-02 7.568505406379699707e-02 -1.994979083538055420e-01 1.335930228233337402e-01 1.797829717397689819e-01 -3.727401494979858398e-01 -6.822958588600158691e-02 5.686691030859947205e-03 -6.614250689744949341e-02 -2.970153987407684326e-01 -2.900892496109008789e-01 -1.714426726102828979e-01 3.778186067938804626e-02 -1.701753139495849609e-01 1.234316751360893250e-01 3.142937272787094116e-02 -3.169551193714141846e-01 4.984760284423828125e-02 -2.353850454092025757e-01 1.989933699369430542e-01 -2.715628147125244141e-01 1.464816741645336151e-02 -4.517881199717521667e-02 -2.736189067363739014e-01 -1.874377876520156860e-01 -7.723154872655868530e-02
-1.115087345242500305e-01 1.004414260387420654e-01 4.012232124805450439e-01 -1.943898573517799377e-02 1.518628448247909546e-01 2.367275655269622803e-01 1.648426651954650879e-01 2.542010694742202759e-02 -2.080954760313034058e-01 -3.317099437117576599e-02 1.596202403306961060e-01 -5.025942325592041016e-01 1.154150515794754028e-01 -5.360073596239089966e-02 -3.657026588916778564e-02 -1.131381765007972717e-01 8.231987804174423218e-02 -1.835292577743530273e-02 7.517638802528381348e-02 -1.739202290773391724e-01 -7.535595446825027466e-02 3.522720187902450562e-02 -8.699419349431991577e-02 2.125210016965866089e-01 2.533905804157257080e-01 -3.757391870021820068e-02 -1.156669706106185913e-01 -1.422713696956634521e-01 -1.673222170211374760e-03 -3.882761001586914062e-01 -3.331862017512321472e-02 -5.106211826205253601e-02
8.399680256843566895e-02 1.728826761245727539e-01 3.173636794090270996e-01 7.150107622146606445e-02 1.296505033969879150e-01 2.509357333183288574e-01 9.335849434137344360e-02 9.899406135082244873e-02 -3.618653863668441772e-02 -2.355429381132125854e-01 7.737715542316436768e-02 -3.357865512371063232e-01 8.747158199548721313e-02 -1.634401082992553711e-02 -2.897876128554344177e-02 -4.192415773868560791e-01 -2.205707579851150513e-01 5.947870388627052307e-02 1.920982897281646729e-01 -9.637348353862762451e-02 -1.336158514022827148e-01 -1.736865639686584473e-01 -3.432472422719001770e-02 3.458374738693237305e-01 2.460702210664749146e-01 -1.013843417167663574e-01 1.463355310261249542e-02 1.934677958488464355e-01 -3.432904183864593506e-02 -1.130821257829666138e-01 -7.042084634304046631e-02 6.557352095842361450e-02
4.565483704209327698e-02 -2.064603567123413086e-01 -8.960098028182983398e-02 2.286933362483978271e-01 -1.088432669639587402e-01 1.874707043170928955e-01 1.722469776868820190e-01 -3.944032266736030579e-02 -6.392135471105575562e-02 -1.757589876651763916e-01 1.264619678258895874e-01 -3.491722345352172852e-01 -1.100894287228584290e-01 -2.313401103019714355e-01 1.420186609029769897e-01 -3.584157228469848633e-01 -3.774265050888061523e-01 -1.667825877666473389e-01 5.888573452830314636e-02 1.012523248791694641e-01 1.243038773536682129e-01 1.408129781484603882e-01 4.450515285134315491e-02 1.112121865153312683e-01 1.908876299858093262e-01 9.938802570104598999e-02 -1.391908526420593262e-01 5.459783226251602173e-02 -1.445351690053939819e-01 -2.090201675891876221e-01 1.706602722406387329e-01 1.832835376262664795e-01
-5.911732465028762817e-02 8.706463873386383057e-02 -1.189494039863348007e-02 9.135561436414718628e-02 8.852902799844741821e-02 3.969503641128540039e-01 -4.922953993082046509e-02 7.415761053562164307e-02 8.671980351209640503e-02 -1.835859119892120361e-01 7.978416979312896729e-02 -4.142736792564392090e-01 -8.070182800292968750e-02 -8.953747153282165527e-02 -1.319868266582489014e-01 -2.479903399944305420e-01 -2.910293936729431152e-01 -3.967319801449775696e-02 2.871804833412170410e-01 -1.586559861898422241e-01 3.676814585924148560e-02 2.466849423944950104e-02 -2.276329323649406433e-02 2.040445655584335327e-01 -5.544111505150794983e-02 1.914504766464233398e-01 -3.302119970321655273e-01 -5.019092932343482971e-02 7.781988382339477539e-02 -2.914156615734100342e-01 6.410528719425201416e-02 1.002101674675941467e-01
1.252326071262359619e-01 1.802911311388015747e-01 2.846431434154510498e-01 -8.052655309438705444e-02 3.424415364861488342e-02 1.053632646799087524e-01 -4.573668353259563446e-03 3.613643348217010498e-02 -4.540176689624786377e-02 1.198941692709922791e-01 1.760372370481491089e-01 -1.752989590167999268e-01 1.996732056140899658e-01 5.500960163772106171e-03 1.283756643533706665e-01 -1.988324075937271118e-01 -5.011343955993652344e-01 -1.860417127609252930e-01 2.323123216629028320e-01 -2.110182866454124451e-02 1.344955898821353912e-02 5.831378512084484100e-03 -6.219144538044929504e-02 -6.302823126316070557e-02 1.003419309854507446e-01 -3.078427016735076904e-01 -2.980076074600219727e-01 -1.657239198684692383e-01 -1.595034152269363403e-01 -2.727077305316925049e-01 6.836703419685363770e-02 -5.315742269158363342e-02
-4.153145942836999893e-03 3.579160571098327637e-02 3.961298763751983643e-01 2.117020636796951294e-01 -6.945127993822097778e-02 2.710082232952117920e-01 -1.940302364528179169e-02 8.139061182737350464e-02 -2.736980617046356201e-01 1.416033208370208740e-01 -6.753340363502502441e-02 3.498736023902893066e-02 -1.749662458896636963e-01 -2.134730517864227295e-01 1.494392454624176025e-01 -3.718096017837524414e-01 -2.692953050136566162e-01 -1.207682490348815918e-01 7.197064906358718872e-02 -5.263166502118110657e-02 1.424565017223358154e-01 5.577923730015754700e-02 -1.898555457592010498e-01 8.738648891448974609e-02 2.367861568927764893e-02 2.320265769958496094e-01 -2.498077303171157837e-01 1.771045327186584473e-01 3.201740235090255737e-02 -1.505748182535171509e-01 1.026678159832954407e-01 -1.721713542938232422e-01
-1.878109276294708252e-01 2.605024874210357666e-01 1.800846755504608154e-01 -1.408034563064575195e-01 -1.555266976356506348e-01 1.081882566213607788e-01 3.444848209619522095e-02 1.565916985273361206e-01 2.095280885696411133e-01 -8.134121447801589966e-02 2.640650272369384766e-01 -3.554107621312141418e-02 1.317282468080520630e-01 4.024141654372215271e-02 1.596820056438446045e-01 -2.692039906978607178e-01 -2.679679170250892639e-02 -1.288403570652008057e-01 3.508792221546173096e-01 -3.996301591396331787e-01 -3.590202331542968750e-01 -7.547325640916824341e-02 3.496963903307914734e-02 6.529361754655838013e-02 3.711028397083282471e-02 -6.481536477804183960e-02 1.489462107419967651e-01 -2.343441396951675415e-01 -4.378415644168853760e-02 -3.258393332362174988e-02 1.278550326824188232e-01 -4.830723255872726440e-02
8.198123425245285034e-03 1.241247430443763733e-01 3.220597207546234131e-01 1.192925572395324707e-01 2.353508025407791138e-01 1.081794798374176025e-01 1.031344905495643616e-01 1.420220453292131424e-02 9.117076842812821269e-05 -2.140826880931854248e-01 9.776382148265838623e-02 1.323707518167793751e-03 -9.511169046163558960e-02 -3.603449463844299316e-02 2.327264398336410522e-01 -2.684800922870635986e-01 -3.397302031517028809e-01 -2.245266884565353394e-01 1.713709831237792969e-01 4.442163929343223572e-02 -2.444505840539932251e-01 7.273454219102859497e-02 -1.956233084201812744e-01 -2.938928902149200439e-01 -5.705851688981056213e-02 1.491643339395523071e-01 2.755444645881652832e-01 -1.719027608633041382e-01 8.650083094835281372e-03 1.873656064271926880e-01 -1.385008245706558228e-01 1.563983112573623657e-01
1.050760969519615173e-01 4.062846899032592773e-01 1.209627017378807068e-01 -1.399632841348648071e-01 -9.936068207025527954e-02 1.682600975036621094e-01 -1.683914065361022949e-01 1.460331976413726807e-01 1.065453961491584778e-01 -1.863208413124084473e-01 7.428429275751113892e-02 -1.164998784661293030e-01 -3.744803834706544876e-03 1.549097709357738495e-02 5.859770998358726501e-02 -3.349008262157440186e-01 -3.749597072601318359e-01 -2.105020582675933838e-01 -2.286628037691116333e-01 -2.873525917530059814e-01 1.296879500150680542e-01 3.110710345208644867e-02 -1.853011399507522583e-01 -1.306349933147430420e-01 1.461634933948516846e-01 9.767468273639678955e-02 5.313841626048088074e-02 -1.732292771339416504e-01 -8.707822114229202271e-02 -2.388429790735244751e-01 -3.031620383262634277e-02 5.063809826970100403e-02
-6.497809081338346004e-04 -8.346287906169891357e-02 3.493449985980987549e-01 7.307764887809753418e-02 3.694426268339157104e-02 2.403854876756668091e-01 1.514307707548141479e-01 -1.834127157926559448e-01 -3.597540780901908875e-02 -9.847430884838104248e-02 2.735038995742797852e-01 -3.745036199688911438e-02 1.703838557004928589e-01 -1.109951436519622803e-01 -6.666462402790784836e-03 -2.071860581636428833e-01 -2.953576147556304932e-01 -1.876075118780136108e-01 -6.578845530748367310e-02 -1.977861523628234863e-01 -2.212399989366531372e-02 -1.641634106636047363e-01 -3.526878356933593750e-01 -2.458928674459457397e-01 6.349384039640426636e-02 -2.190114185214042664e-02 -5.467014014720916748e-02 -4.389161616563796997e-02 3.140103220939636230e-01 -2.979535758495330811e-01 5.552685633301734924e-02 -1.872441731393337250e-02
2.325683832168579102e-02 6.490959227085113525e-02 3.055183291435241699e-01 1.464336961507797241e-01 8.626914024353027344e-02 4.937241971492767334e-02 6.069386750459671021e-02 -4.594422504305839539e-02 -2.052003294229507446e-01 -2.178676128387451172e-01 2.039130218327045441e-02 -2.102033346891403198e-01 1.643350422382354736e-01 6.226938962936401367e-02 1.012006998062133789e-01 -3.740494251251220703e-01 -4.109600931406021118e-02 -3.355825245380401611e-01 1.825514286756515503e-01 -1.397475302219390869e-01 -1.151796951889991760e-01 9.151013195514678955e-02 -9.729759395122528076e-02 2.861159145832061768e-01 -1.295146197080612183e-01 1.514829546213150024e-01 -3.447139263153076172e-01 -1.541630625724792480e-01 -1.990514993667602539e-01 -8.811976760625839233e-02 -7.768844813108444214e-02 1.835989654064178467e-01
1.528033912181854248e-01 2.083705216646194458e-01 2.479963898658752441e-01 1.003824323415756226e-01 1.046021506190299988e-01 1.553275343030691147e-02 -5.900650098919868469e-02 6.374140270054340363e-03 3.133639693260192871e-02 1.231376677751541138e-01 4.139333665370941162e-01 -2.935033142566680908e-01 -7.155293971300125122e-02 -1.734153628349304199e-01 1.212617531418800354e-01 -6.715603917837142944e-02 -2.149117141962051392e-01 -1.180053576827049255e-01 2.252066582441329956e-01 -3.605176210403442383e-01 -9.909757226705551147e-02 -2.457169890403747559e-01 4.685893654823303223e-02 -1.955270580947399139e-02 2.006305009126663208e-01 1.064291819930076599e-01 -3.430715501308441162e-01 -1.147965267300605774e-01 -1.155564710497856140e-01 -2.049147523939609528e-02 -9.527021646499633789e-02 -5.221895407885313034e-03
-7.171711325645446777e-02 1.747702658176422119e-01 3.114995658397674561e-01 9.031467139720916748e-02 -1.227896064519882202e-01 2.995865046977996826e-01 -5.623850226402282715e-02 1.402579620480537415e-02 -7.676611840724945068e-02 -1.251862645149230957e-01 1.637755334377288818e-01 -1.970418989658355713e-01 8.188186585903167725e-02 2.934469096362590790e-02 2.197299003601074219e-01 1.683568358421325684e-01 -2.494170665740966797e-01 -5.237465500831604004e-01 4.454348608851432800e-02 -7.768984138965606689e-02 8.823782950639724731e-02 2.153183817863464355e-01 1.323105245828628540e-01 -1.676106266677379608e-02 2.157026380300521851e-01 1.850920915603637695e-01 6.330889882519841194e-04 -7.200877368450164795e-02 6.920138373970985413e-03 1.168174296617507935e-01 1.406262218952178955e-01 -2.088407278060913086e-01
-9.735135734081268311e-02 -1.333270221948623657e-03 1.730815023183822632e-01 -1.063377410173416138e-01 1.331980079412460327e-01 -7.007376290857791901e-03 9.329248219728469849e-02 1.896840706467628479e-02 -2.534000016748905182e-02 -1.465995013713836670e-01 3.005208969116210938e-01 -3.110055029392242432e-01 2.489417977631092072e-02 1.361872255802154541e-01 1.605294048786163330e-01 -2.498479187488555908e-01 -2.333408594131469727e-01 -1.500319689512252808e-01 1.196302175521850586e-01 -4.621961116790771484e-01 -1.871810406446456909e-01 4.590203613042831421e-02 2.835172228515148163e-02 1.550698429346084595e-01 2.928031086921691895e-01 -1.148142665624618530e-01 1.054691988974809647e-02 1.254263892769813538e-02 -1.635653227567672729e-01 6.953059136867523193e-02 9.749264456331729889e-03 -3.288079202175140381e-01
5.286619439721107483e-02 1.307329088449478149e-01 -9.141501039266586304e-02 -2.213248983025550842e-02 -1.857901513576507568e-01 8.844380080699920654e-02 1.084842532873153687e-01 8.435981720685958862e-02 1.832287460565567017e-01 7.428484410047531128e-02 1.858413368463516235e-01 -5.295006036758422852e-01 9.492255747318267822e-02 -3.268216550350189209e-01 1.256701052188873291e-01 -3.458063900470733643e-01 -2.216709107160568237e-01 1.447970140725374222e-02 -1.769744418561458588e-02 -1.365423500537872314e-01 9.766854345798492432e-02 -8.077941089868545532e-02 -1.791728287935256958e-02 2.332798689603805542e-01 6.963475048542022705e-02 2.327424138784408569e-01 6.075943633913993835e-02 -9.238927811384201050e-02 1.878905594348907471e-01 -1.801023483276367188e-01 7.621966302394866943e-02 1.447093486785888672e-01
-8.490736596286296844e-03 2.247945778071880341e-02 3.847956657409667969e-01 1.416628807783126831e-01 -9.006790071725845337e-02 3.298608958721160889e-02 -2.734605371952056885e-01 -1.013037040829658508e-01 -2.070804387331008911e-01 -9.725998155772686005e-03 3.940853476524353027e-01 -1.465301960706710815e-01 -2.166000604629516602e-01 5.589924752712249756e-02 -3.506669076159596443e-03 -1.825338453054428101e-01 -3.436633050441741943e-01 -2.244740426540374756e-01 1.322439908981323242e-01 1.692502647638320923e-01 9.957010857760906219e-03 1.597574055194854736e-01 8.382014930248260498e-02 -1.607795208692550659e-01 -8.023165166378021240e-02 1.180232837796211243e-01 1.823214143514633179e-01 -2.066137343645095825e-01 -5.674382671713829041e-02 1.868715696036815643e-02 1.868907809257507324e-01 1.612507104873657227e-01
2.449884451925754547e-02 2.283789217472076416e-01 9.132797829806804657e-03 -5.629829689860343933e-02 1.014533415436744690e-01 1.547967195510864258e-01 -1.780554205179214478e-01 2.610482871532440186e-01 -2.204537577927112579e-02 -1.924052834510803223e-02 2.035628557205200195e-01 -9.147760272026062012e-02 -2.793473191559314728e-02 -5.500337108969688416e-02 1.523387432098388672e-01 -4.356947243213653564e-01 -1.893768906593322754e-01 -5.051974207162857056e-02 1.822841018438339233e-01 -6.615685671567916870e-02 -1.041715741157531738e-01 -2.457661479711532593e-01 -1.860012263059616089e-01 -1.308149546384811401e-01 4.311795532703399658e-01 1.744502931833267212e-01 4.379636421799659729e-02 7.843764871358871460e-02 1.208536773920059204e-01 -1.237181425094604492e-01 2.184231877326965332e-01 2.033686488866806030e-01
-5.261435359716415405e-02 2.862575948238372803e-01 2.214177548885345459e-01 2.288517206907272339e-01 1.289349943399429321e-01 2.348016798496246338e-01 -1.767948418855667114e-01 4.660140350461006165e-02 -1.277767866849899292e-01 9.763787686824798584e-02 -8.968415111303329468e-02 -1.673164516687393188e-01 2.311684191226959229e-01 -1.920503675937652588e-01 1.684506610035896301e-02 -3.206193447113037109e-01 -3.099243938922882080e-01 -1.331004947423934937e-01 -4.022945463657379150e-02 -2.596773765981197357e-02 5.514347180724143982e-02 9.014640003442764282e-02 1.792379766702651978e-01 -4.935930669307708740e-02 7.236340641975402832e-02 -8.767378330230712891e-02 3.592999577522277832e-01 -4.437019675970077515e-02 -3.747868537902832031e-01 1.325767859816551208e-02 8.335064351558685303e-02 -6.036294624209403992e-03
-9.007297456264495850e-03 5.145669728517532349e-02 2.607897520065307617e-01 1.662528514862060547e-01 1.231753751635551453e-01 8.166056871414184570e-02 4.110189154744148254e-03 -1.353080123662948608e-01 -1.435738205909729004e-01 -2.780621349811553955e-01 2.077083289623260498e-01 -2.931649684906005859e-01 -6.541731208562850952e-02 2.623331546783447266e-01 5.398338660597801208e-02 -4.469687938690185547e-01 -1.125730853527784348e-02 -2.858189344406127930e-01 2.489102035760879517e-01 -1.343981176614761353e-01 -1.652179062366485596e-01 6.323163863271474838e-03 5.897982046008110046e-02 7.873121649026870728e-02 -9.102324396371841431e-02 7.628813385963439941e-02 -2.150935381650924683e-01 5.416760593652725220e-02 -2.638289332389831543e-01 -4.238498804625123739e-04 -8.830457180738449097e-02 1.381287127733230591e-01
2.572646737098693848e-01 -2.574149891734123230e-02 4.617607891559600830e-01 -1.931909658014774323e-02 -1.042658314108848572e-01 1.097017377614974976e-01 -1.513380408287048340e-01 2.809664011001586914e-01 -1.295856088399887085e-01 -2.482148855924606323e-01 4.221153855323791504e-01 -1.838766485452651978e-01 7.610973715782165527e-02 -1.181905344128608704e-01 1.109127029776573181e-01 -2.399986796081066132e-02 -2.037915438413619995e-01 -2.183590829372406006e-01 -1.152575686573982239e-01 -1.184647008776664734e-01 -1.350076049566268921e-01 1.159518137574195862e-01 1.186500713229179382e-01 9.196834266185760498e-02 1.028462797403335571e-01 -8.446629159152507782e-03 -6.014287844300270081e-02 2.059809267520904541e-01 -4.989329725503921509e-02 9.980266541242599487e-02 1.141993179917335510e-01 -1.372848451137542725e-01
-6.107737496495246887e-02 -6.894013285636901855e-02 5.577721819281578064e-02 3.795008361339569092e-02 -1.218252405524253845e-01 3.874831199645996094e-01 -3.086151741445064545e-02 -1.448372006416320801e-01 6.201249733567237854e-02 -2.880650572478771210e-03 3.027791157364845276e-03 -2.602393627166748047e-01 6.838880479335784912e-02 -7.438214123249053955e-02 1.752965450286865234e-01 -2.989479303359985352e-01 -3.447602987289428711e-01 -5.147510673850774765e-03 -7.126238197088241577e-02 -3.250636458396911621e-01 -2.929942011833190918e-01 5.663708597421646118e-02 -1.260388176888227463e-02 1.210851147770881653e-01 2.755595147609710693e-01 8.827974647283554077e-02 8.672406524419784546e-02 1.444196105003356934e-01 1.715397275984287262e-02 -3.027319014072418213e-01 2.396323978900909424e-01 5.640089884400367737e-02
-4.433226585388183594e-02 9.225451201200485229e-02 2.464289367198944092e-01 1.416591852903366089e-01 -1.897785067558288574e-01 2.694239616394042969e-01 -1.331167519092559814e-01 7.165239006280899048e-02 -2.303623594343662262e-02 -1.960607469081878662e-01 2.126527279615402222e-01 -2.762775719165802002e-01 9.528676420450210571e-02 2.688423730432987213e-02 3.434830307960510254e-01 -4.958003759384155273e-02 -3.502081632614135742e-01 -3.112293183803558350e-01 2.008759044110774994e-02 -1.524868458509445190e-01 1.445178538560867310e-01 5.671360343694686890e-02 1.329045891761779785e-01 5.416841804981231689e-02 2.359178513288497925e-01 7.527115667471662164e-05 2.957736328244209290e-02 -3.274355456233024597e-02 9.046673029661178589e-02 1.910091191530227661e-01 -1.207450926303863525e-01 -2.859906852245330811e-01
-2.187600433826446533e-01 -1.095020473003387451e-01 1.403685659170150757e-02 1.221654266119003296e-01 -8.295033127069473267e-02 1.614065170288085938e-01 -4.328627884387969971e-02 2.334589511156082153e-01 -1.307062804698944092e-01 2.567707560956478119e-02 3.503926098346710205e-01 -4.003310203552246094e-01 2.404376566410064697e-01 1.088939160108566284e-01 6.825842708349227905e-02 -7.191784679889678955e-02 -2.367191016674041748e-01 -1.773399263620376587e-01 -3.130256757140159607e-02 2.791278995573520660e-02 -2.048374712467193604e-01 3.230170607566833496e-01 4.543928802013397217e-02 -3.152695670723915100e-02 -2.767529189586639404e-01 -1.338617801666259766e-01 -7.816300727427005768e-03 -1.742688268423080444e-01 -1.397976428270339966e-01 8.355927467346191406e-02 1.762336194515228271e-01 -1.852360814809799194e-01
-2.833945117890834808e-02 2.786681950092315674e-01 3.151704668998718262e-01 7.523445039987564087e-02 1.821620762348175049e-01 3.466039523482322693e-02 1.297944188117980957e-01 -9.325780719518661499e-02 -2.821336686611175537e-01 -1.070196256041526794e-01 3.131538927555084229e-01 -1.333102732896804810e-01 1.547027528285980225e-01 -9.690729528665542603e-02 8.808918297290802002e-02 -1.304213255643844604e-01 -1.568195372819900513e-01 -7.718333601951599121e-02 2.285447865724563599e-01 -2.311076670885086060e-01 -2.005563527345657349e-01 -7.963313162326812744e-02 -3.670943677425384521e-01 1.711004078388214111e-01 -1.709378510713577271e-01 1.501102838665246964e-02 -2.727610766887664795e-01 -7.737413048744201660e-02 3.156391158699989319e-02 8.307611942291259766e-02 5.903055146336555481e-02 1.537314653396606445e-01
-1.624066680669784546e-01 7.982195168733596802e-02 4.450010657310485840e-01 2.717373669147491455e-01 1.554510444402694702e-01 1.599815189838409424e-01 9.920574724674224854e-02 -3.360082954168319702e-02 -1.521058231592178345e-01 -6.265939027070999146e-02 1.628666818141937256e-01 -5.540980100631713867e-01 1.756500303745269775e-01 -8.518728613853454590e-02 -2.215020656585693359e-01 -7.745821774005889893e-02 9.542935341596603394e-02 -1.788020282983779907e-01 -8.384761400520801544e-03 -1.872877776622772217e-01 2.574703190475702286e-03 -1.662428081035614014e-01 -8.463627845048904419e-02 -1.495510898530483246e-02 -7.547184824943542480e-02 -1.178317237645387650e-02 1.912369765341281891e-02 -2.284674793481826782e-01 -7.475058734416961670e-02 -5.163807794451713562e-02 -6.697863806039094925e-03 -5.402768403291702271e-02
9.906885027885437012e-02 3.745674714446067810e-02 1.384646594524383545e-01 -3.338462859392166138e-02 7.184624671936035156e-02 3.091343641281127930e-01 3.651822805404663086e-01 1.044131666421890259e-01 -3.268000669777393341e-03 1.813676953315734863e-01 2.195823043584823608e-01 8.798514306545257568e-02 2.458558678627014160e-01 -1.769009083509445190e-01 1.404608637094497681e-01 -2.751103043556213379e-01 -2.283586189150810242e-02 -1.969148367643356323e-01 -1.271258946508169174e-02 5.642502382397651672e-02 -2.843765020370483398e-01 2.092268131673336029e-02 -1.094875037670135498e-01 1.731510013341903687e-01 1.547770053148269653e-01 1.568005234003067017e-01 -2.793307974934577942e-02 -1.972108632326126099e-01 -3.463715314865112305e-01 -1.853882372379302979e-01 1.224324628710746765e-01 1.550070196390151978e-01
1.427987590432167053e-02 1.413538679480552673e-02 -1.514912694692611694e-01 -4.587329924106597900e-02 -3.586982190608978271e-02 2.223840355873107910e-01 5.595222488045692444e-02 -2.065454609692096710e-02 2.390682138502597809e-02 2.700417637825012207e-01 3.768932223320007324e-01 -1.414455920457839966e-01 9.924049675464630127e-02 4.669601470232009888e-02 1.552799940109252930e-01 -2.678083479404449463e-01 -3.749744594097137451e-01 9.284524619579315186e-02 -1.516661955974996090e-03 -3.731524944305419922e-01 -1.228491738438606262e-01 8.558940887451171875e-02 -2.088031470775604248e-01 -8.270726352930068970e-02 9.498548507690429688e-02 2.711228728294372559e-01 1.668967902660369873e-01 1.815480887889862061e-01 9.088362567126750946e-03 -1.625762581825256348e-01 8.519694954156875610e-02 -1.959280371665954590e-01
-1.030287817120552063e-01 1.553369164466857910e-01 1.636711508035659790e-01 -1.383246779441833496e-01 2.012804597616195679e-01 4.097066819667816162e-01 2.230240032076835632e-02 1.110041365027427673e-01 -9.287567436695098877e-02 -8.650940656661987305e-02 -1.404008567333221436e-01 -2.140374481678009033e-01 1.124813929200172424e-01 1.797189861536026001e-01 1.316415965557098389e-01 -4.867657423019409180e-01 8.168122731149196625e-03 -3.103544414043426514e-01 1.037557236850261688e-02 -9.318941086530685425e-02 4.739174246788024902e-02 1.996665298938751221e-01 -2.283852994441986084e-01 2.606853097677230835e-02 2.393190190196037292e-02 2.072925269603729248e-01 1.778946667909622192e-01 -1.276315934956073761e-02 1.078682579100131989e-02 5.339264869689941406e-02 -1.482820957899093628e-01 1.297976523637771606e-01
-1.053448691964149475e-01 4.713470488786697388e-02 2.358101308345794678e-01 2.772643268108367920e-01 -2.159872055053710938e-01 1.322589814662933350e-01 1.541518699377775192e-02 1.255085319280624390e-01 -2.287895530462265015e-01 -1.744266450405120850e-01 5.324126686900854111e-03 -1.085012182593345642e-01 2.335919886827468872e-01 -1.895395219326019287e-01 2.499727606773376465e-01 -3.023475110530853271e-01 -5.507491528987884521e-03 6.048905849456787109e-02 -1.158921569585800171e-01 -2.304050028324127197e-01 -1.781065762042999268e-01 3.759138286113739014e-02 2.821717262268066406e-01 1.157914847135543823e-01 1.621323823928833008e-01 1.906766146421432495e-01 -3.846184909343719482e-02 1.721761561930179596e-02 -6.517779827117919922e-02 -3.789134323596954346e-01 1.625082790851593018e-01 -9.043107740581035614e-03
-2.644147723913192749e-02 -4.787459596991539001e-02 1.527172178030014038e-01 1.913219094276428223e-01 -2.713894248008728027e-01 -1.229920014739036560e-01 -8.490905165672302246e-02 1.149708256125450134e-01 -5.475659668445587158e-02 -1.460043191909790039e-01 7.696772366762161255e-02 -1.701952815055847168e-01 2.630774378776550293e-01 -5.928722396492958069e-02 1.905167102813720703e-01 -3.709540963172912598e-01 -1.913217455148696899e-01 -9.545431286096572876e-02 -1.612726002931594849e-01 -8.518434315919876099e-02 -2.960423231124877930e-01 -2.367958873510360718e-01 -4.331302270293235779e-02 5.848591215908527374e-03 1.472119092941284180e-01 2.419481426477432251e-01 -1.355432812124490738e-02 -6.237412244081497192e-02 1.341222971677780151e-01 -2.061386257410049438e-01 3.466785252094268799e-01 1.802333593368530273e-01
-8.859821408987045288e-02 2.435318827629089355e-01 5.255511775612831116e-02 1.160888001322746277e-01 3.178920131176710129e-03 3.379946351051330566e-01 1.293361037969589233e-01 -9.419485926628112793e-02 1.717479676008224487e-01 1.114071831107139587e-01 3.069077730178833008e-01 -4.073697924613952637e-01 -1.380699276924133301e-01 -5.397546663880348206e-02 1.523901671171188354e-01 -3.357516527175903320e-01 -2.041202038526535034e-01 2.541629672050476074e-01 1.105335801839828491e-01 -1.095447465777397156e-01 -7.932183332741260529e-03 -1.369006186723709106e-01 -6.814444810152053833e-02 1.833169013261795044e-01 1.441632658243179321e-01 2.106577008962631226e-01 -1.782796233892440796e-01 9.810201078653335571e-02 1.225273311138153076e-01 1.239659544080495834e-02 1.348993089050054550e-02 8.556872606277465820e-02
-1.560018118470907211e-02 3.974448144435882568e-02 1.316145528107881546e-02 2.565420791506767273e-02 -1.177092418074607849e-01 1.308317929506301880e-01 1.526759713888168335e-01 -1.393927186727523804e-01 -4.284713417291641235e-03 1.053488720208406448e-02 2.669151127338409424e-01 -5.631213784217834473e-01 9.665331989526748657e-02 1.326424181461334229e-01 -6.060234457254409790e-02 -2.277112752199172974e-01 -2.503935806453227997e-02 -1.529209017753601074e-01 1.295166611671447754e-01 -1.727335304021835327e-01 -2.046436667442321777e-01 3.290196880698204041e-03 -3.549547791481018066e-01 2.682429552078247070e-01 1.704688966274261475e-01 1.054614707827568054e-01 1.443319302052259445e-02 3.587714210152626038e-02 -8.409298211336135864e-02 -2.130265086889266968e-01 -1.856864094734191895e-01 1.167242899537086487e-01
9.969971328973770142e-02 2.008392214775085449e-01 1.072786450386047363e-01 1.046000495553016663e-01 5.016732960939407349e-02 2.419798225164413452e-01 -2.442683726549148560e-01 4.977634921669960022e-02 -9.369064122438430786e-03 1.060875579714775085e-01 -1.894632540643215179e-02 -1.679287403821945190e-01 2.553930282592773438e-01 -3.272839188575744629e-01 6.673540920019149780e-02 -3.130874633789062500e-01 -2.662078142166137695e-01 -3.010022267699241638e-02 -2.068968862295150757e-02 5.737241357564926147e-02 2.069071084260940552e-01 1.160320341587066650e-01 6.344759464263916016e-02 1.598550565540790558e-02 -4.938752204179763794e-02 2.898386716842651367e-01 2.568867206573486328e-01 2.984973043203353882e-02 -3.136032223701477051e-01 -2.265671789646148682e-01 1.081472113728523254e-01 1.964404284954071045e-01
1.464901119470596313e-01 -7.469622790813446045e-02 2.967665493488311768e-01 1.551316082477569580e-01 -9.181767702102661133e-02 2.976471781730651855e-01 -4.089086130261421204e-02 4.632705077528953552e-02 -1.377145200967788696e-01 -8.609476685523986816e-02 -7.658883929252624512e-02 -3.715035915374755859e-01 3.227447867393493652e-01 -1.376830935478210449e-01 2.630957961082458496e-01 -9.574163705110549927e-02 -2.884342968463897705e-01 -1.579343229532241821e-01 4.796382784843444824e-02 2.060039900243282318e-02 -3.729650005698204041e-02 1.377910077571868896e-01 5.047436058521270752e-02 1.631574928760528564e-01 2.014652937650680542e-01 1.589338853955268860e-02 1.935212910175323486e-01 2.294260561466217041e-01 -4.105361178517341614e-02 -3.000239729881286621e-01 1.479755621403455734e-02 7.044925540685653687e-02
-1.472291946411132812e-01 3.149577379226684570e-01 1.950195282697677612e-01 2.484447807073593140e-01 -7.748302072286605835e-02 2.960107922554016113e-01 1.046519950032234192e-01 1.153386831283569336e-01 -1.203418076038360596e-01 -3.476896136999130249e-02 2.842964604496955872e-02 -4.197206497192382812e-01 2.332389950752258301e-01 1.471445988863706589e-02 -7.223496586084365845e-02 -5.406850948929786682e-02 4.361700639128684998e-02 -6.342195719480514526e-02 2.362386137247085571e-01 -2.826725840568542480e-01 1.281318962574005127e-01 3.296607360243797302e-02 -1.758387237787246704e-01 -8.952388167381286621e-02 -6.391882430762052536e-03 -1.086970604956150055e-02 -2.093461304903030396e-01 -3.704500198364257812e-01 -6.269507855176925659e-02 -1.165812984108924866e-01 9.522075206041336060e-02 1.346108410507440567e-02
-1.615812778472900391e-01 -9.145734831690788269e-03 1.056508123874664307e-01 -2.064544409513473511e-01 1.067327558994293213e-01 5.029454827308654785e-01 -7.195679098367691040e-02 2.055249363183975220e-02 1.180398166179656982e-01 2.120484970510005951e-02 -4.133994504809379578e-02 -2.400111109018325806e-01 -1.053641214966773987e-01 -1.554326117038726807e-01 4.672114253044128418e-01 -3.568713665008544922e-01 3.449023142457008362e-02 -9.367911517620086670e-02 5.566941201686859131e-02 -1.391134262084960938e-01 -1.771715730428695679e-01 -1.114221848547458649e-02 -1.030897349119186401e-01 9.690532088279724121e-02 -1.273607909679412842e-01 6.144194677472114563e-02 -4.842418804764747620e-02 -2.360315769910812378e-01 -8.455886691808700562e-02 -9.564556926488876343e-02 8.557471632957458496e-02 9.925714880228042603e-02
-1.172202527523040771e-01 -1.902586081996560097e-03 -3.029286302626132965e-02 3.445397689938545227e-02 -9.369876980781555176e-02 1.578358560800552368e-01 3.657063841819763184e-02 -3.232292234897613525e-01 -1.315938532352447510e-01 6.626626849174499512e-02 2.382105737924575806e-01 -3.859452307224273682e-01 -7.995330542325973511e-02 1.266362071037292480e-01 3.471159189939498901e-02 -1.769099235534667969e-01 -2.043682336807250977e-02 5.039783567190170288e-02 -8.331284672021865845e-02 -1.379737555980682373e-01 -2.599593698978424072e-01 1.061096340417861938e-01 -2.826064825057983398e-01 5.161169916391372681e-02 2.778227925300598145e-01 3.955964446067810059e-01 -5.744440853595733643e-02 -9.038350731134414673e-02 -1.625183671712875366e-01 -3.849316388368606567e-02 2.965534627437591553e-01 1.049511954188346863e-01
5.237733945250511169e-02 -1.804002672433853149e-01 1.027587056159973145e-02 2.613821029663085938e-01 -8.224100619554519653e-02 4.630164504051208496e-01 -2.000223845243453979e-01 1.809599846601486206e-01 7.331549376249313354e-02 1.972992867231369019e-01 2.167288213968276978e-01 -3.175699412822723389e-01 -2.468676678836345673e-02 -4.749665968120098114e-03 9.879329800605773926e-02 -2.883053719997406006e-01 -2.306673526763916016e-01 -1.744425594806671143e-01 -1.022434700280427933e-02 -8.485649526119232178e-02 -1.451271623373031616e-01 -1.665274351835250854e-01 -6.257160007953643799e-02 -4.525733366608619690e-02 1.447629928588867188e-01 -9.677104651927947998e-02 -4.735912755131721497e-02 -1.908710002899169922e-01 -8.248017728328704834e-02 -2.200151979923248291e-01 -2.071630656719207764e-01 -6.265102326869964600e-02
-6.219307333230972290e-02 2.055859751999378204e-02 2.341107577085494995e-01 1.543399989604949951e-01 1.649282425642013550e-01 1.644106060266494751e-01 -1.916452646255493164e-01 1.030769944190979004e-02 -2.407278120517730713e-01 3.825485333800315857e-02 4.348998665809631348e-01 -1.436951160430908203e-01 -2.412577718496322632e-01 -1.981679201126098633e-01 1.582798808813095093e-01 -2.142674922943115234e-01 -3.468355238437652588e-01 -2.194356918334960938e-02 1.274109631776809692e-01 3.298227488994598389e-01 -1.147728338837623596e-01 5.297048762440681458e-02 -4.995426163077354431e-02 -4.181125015020370483e-02 9.290027432143688202e-03 9.434257633984088898e-03 1.203981116414070129e-01 -2.003538012504577637e-01 3.179972991347312927e-02 1.215351223945617676e-01 2.275209426879882812e-01 3.536058356985449791e-04
1.495119780302047729e-01 -3.331968188285827637e-02 5.405743047595024109e-02 2.339310646057128906e-01 -3.099625706672668457e-01 -6.832585483789443970e-02 -1.128647625446319580e-01 2.425585091114044189e-01 -1.543302088975906372e-01 -1.576947122812271118e-01 6.769321113824844360e-02 -2.802920341491699219e-01 2.841458618640899658e-01 -3.045079708099365234e-01 2.772129774093627930e-01 -1.381975561380386353e-01 -1.385520547628402710e-01 -2.068964242935180664e-01 1.878031045198440552e-01 3.460879996418952942e-02 -2.536662817001342773e-01 3.293627202510833740e-01 2.559303073212504387e-03 2.430600486695766449e-02 1.817508637905120850e-01 1.363931149244308472e-01 -3.129704669117927551e-02 5.446495115756988525e-02 -9.792917966842651367e-02 4.938544332981109619e-02 -6.783360242843627930e-02 -3.497964143753051758e-02
-6.996228545904159546e-02 -9.347318857908248901e-02 -1.278675626963376999e-02 1.309668645262718201e-02 -1.647076457738876343e-01 9.737516939640045166e-02 4.311408847570419312e-02 -1.050522401928901672e-01 -7.654114067554473877e-02 -5.162390694022178650e-02 2.035931348800659180e-01 -4.905226230621337891e-01 -7.334031164646148682e-02 -2.195873856544494629e-01 2.573156058788299561e-01 -2.193606346845626831e-01 -3.022979199886322021e-01 -2.130739241838455200e-01 2.668066322803497314e-02 -5.973700433969497681e-02 3.242611885070800781e-02 6.451954692602157593e-02 -8.072143048048019409e-02 2.723339200019836426e-01 1.065868064761161804e-01 -2.432831935584545135e-02 -5.158756673336029053e-02 5.828066915273666382e-02 -1.318867057561874390e-01 -1.556822955608367920e-01 2.554190754890441895e-01 3.552074730396270752e-01
-1.326730251312255859e-01 3.661673888564109802e-02 2.610596716403961182e-01 -1.294911056756973267e-01 1.088446602225303650e-01 1.610829532146453857e-01 -1.728847771883010864e-01 -5.443888902664184570e-02 8.189584128558635712e-03 -1.018331125378608704e-01 3.691854476928710938e-01 -1.348886638879776001e-01 -2.130327224731445312e-01 3.402792662382125854e-02 3.722751736640930176e-01 -1.060724183917045593e-01 2.228887006640434265e-02 -1.196481287479400635e-01 1.568952649831771851e-01 -2.871345281600952148e-01 -3.014303743839263916e-01 1.042426526546478271e-01 -8.309046179056167603e-02 7.869543135166168213e-02 2.977998554706573486e-01 2.083562016487121582e-01 9.626989811658859253e-02 1.651890128850936890e-01 1.578503847122192383e-01 -1.944993436336517334e-02 1.117118895053863525e-01 -1.450967341661453247e-01
1.117325201630592346e-01 1.271314769983291626e-01 1.521617770195007324e-01 1.495229452848434448e-01 -6.170973554253578186e-02 4.141288697719573975e-01 1.452138181775808334e-02 -4.468766599893569946e-02 -2.228836417198181152e-01 -2.377995550632476807e-01 3.152619004249572754e-01 -2.258995771408081055e-01 2.879874035716056824e-02 -7.992172986268997192e-02 1.424646228551864624e-01 1.125340312719345093e-01 -3.431270420551300049e-01 -2.838724255561828613e-01 3.952711448073387146e-02 -1.708772480487823486e-01 9.073070436716079712e-02 9.741110354661941528e-02 1.793361306190490723e-01 1.650180518627166748e-01 2.693639993667602539e-01 1.082035899162292480e-01 4.523422196507453918e-02 1.012173667550086975e-01 -5.229590088129043579e-02 1.323002427816390991e-01 8.302677422761917114e-02 -1.470333039760589600e-01
-1.335487514734268188e-01 -9.327822923660278320e-02 4.312629997730255127e-02 1.111718863248825073e-01 -1.571296751499176025e-01 1.192766055464744568e-01 1.803377866744995117e-01 3.827933967113494873e-02 -2.921769022941589355e-01 4.464329779148101807e-02 3.731233999133110046e-02 -2.800085246562957764e-01 3.990611135959625244e-01 -1.648708879947662354e-01 2.936271131038665771e-01 -2.360799759626388550e-01 4.756889119744300842e-02 -8.213111013174057007e-02 1.619314849376678467e-01 -1.243702843785285950e-01 -1.403818726539611816e-01 -1.869869381189346313e-01 -1.906810142099857330e-02 3.085562027990818024e-02 6.945101171731948853e-02 2.111591398715972900e-01 1.269717514514923096e-01 -6.798096746206283569e-02 -2.885728515684604645e-02 -2.637606859207153320e-01 3.694636821746826172e-01 8.399616181850433350e-02
-3.931982815265655518e-02 1.569831371307373047e-01 1.576621979475021362e-01 2.396476566791534424e-01 -2.991976141929626465e-01 3.129699528217315674e-01 -2.723433673381805420e-01 1.208292394876480103e-01 -1.965737938880920410e-01 5.599273741245269775e-02 2.578746974468231201e-01 -8.614682406187057495e-02 1.516601294279098511e-01 -8.440402336418628693e-03 3.653233051300048828e-01 5.151500552892684937e-02 -2.536515891551971436e-01 -1.971085220575332642e-01 -5.749458819627761841e-02 -6.385418027639389038e-02 -3.088575899600982666e-01 6.125047057867050171e-02 1.166627649217844009e-02 1.571211814880371094e-01 4.700524732470512390e-02 1.683586090803146362e-02 2.696629166603088379e-01 8.457425236701965332e-02 1.186152622103691101e-01 7.476226985454559326e-02 7.144952658563852310e-03 -6.149985268712043762e-02
9.742353111505508423e-02 3.138893470168113708e-02 1.807020455598831177e-01 2.076363861560821533e-01 -1.650242693722248077e-02 2.309217005968093872e-01 -1.281312257051467896e-01 -3.189631551504135132e-02 -3.630324602127075195e-01 -5.681585520505905151e-02 -1.372253447771072388e-01 -3.313931822776794434e-01 -2.162733487784862518e-02 -5.429611774161458015e-04 5.017828196287155151e-03 -2.169875055551528931e-01 -3.063901066780090332e-01 -1.702014803886413574e-01 -3.637203574180603027e-02 -1.267399191856384277e-01 -4.529416263103485107e-01 -7.033772766590118408e-02 -1.913746148347854614e-01 1.159320548176765442e-01 -7.240500766783952713e-03 2.995410747826099396e-02 -1.770178526639938354e-01 -4.611172154545783997e-02 -1.866129636764526367e-01 -2.425332963466644287e-01 -5.478592216968536377e-02 -4.277267027646303177e-03
3.854711540043354034e-03 -3.457685932517051697e-02 1.527304649353027344e-01 3.032541275024414062e-01 -3.000921010971069336e-01 8.487010002136230469e-02 1.678197085857391357e-01 1.228590160608291626e-01 -1.800340563058853149e-01 1.660317331552505493e-01 9.723881259560585022e-03 -2.497352063655853271e-01 1.992116272449493408e-01 -1.475671976804733276e-01 2.062767893075942993e-01 -2.459213435649871826e-01 -1.365536898374557495e-01 -1.774316281080245972e-01 6.838790606707334518e-03 -1.950589418411254883e-01 -7.888088375329971313e-02 -2.075846791267395020e-01 -9.821942448616027832e-02 3.642509505152702332e-02 3.572592437267303467e-01 -3.357608243823051453e-02 1.728913038969039917e-01 -7.568644732236862183e-02 -3.114969730377197266e-01 -7.008066028356552124e-02 1.648768484592437744e-01 -1.184723153710365295e-01
2.160711027681827545e-02 3.666652366518974304e-03 3.877532482147216797e-01 1.328495424240827560e-02 7.516857236623764038e-02 8.674551546573638916e-02 4.747310578823089600e-01 -6.370933353900909424e-02 -7.095526158809661865e-02 -1.657155007123947144e-01 1.280312240123748779e-01 -4.032927751541137695e-02 -1.036905720829963684e-01 -5.177616700530052185e-02 1.516686379909515381e-01 -2.787094712257385254e-01 -7.650511711835861206e-02 -2.045242339372634888e-01 4.411045461893081665e-03 -7.551821414381265640e-03 -1.225982382893562317e-01 3.255403786897659302e-02 -9.296907484531402588e-02 -3.345761895179748535e-01 7.765485346317291260e-02 2.342483103275299072e-01 2.586833946406841278e-02 -5.901480466127395630e-02 2.697469890117645264e-01 -1.201549917459487915e-01 1.416078954935073853e-01 2.915737330913543701e-01
8.051890134811401367e-02 -1.171902194619178772e-01 5.201129242777824402e-02 1.741990745067596436e-01 -8.343356102705001831e-02 4.001638889312744141e-01 6.724012084305286407e-03 8.981879800558090210e-02 3.507456928491592407e-02 -2.278261482715606689e-01 1.003712788224220276e-01 -2.803618013858795166e-01 1.952210068702697754e-01 1.367606818675994873e-01 -7.365614175796508789e-02 -3.640373945236206055e-01 -1.578552573919296265e-01 3.535097464919090271e-02 -1.215080544352531433e-01 -2.913324236869812012e-01 -1.796198785305023193e-01 -1.773625016212463379e-01 2.567205391824245453e-02 3.325074613094329834e-01 2.936692237854003906e-01 7.891845889389514923e-03 -3.839405998587608337e-02 -1.807646453380584717e-01 9.588042274117469788e-03 -6.125424429774284363e-02 6.943863630294799805e-02 7.130907475948333740e-02
-1.527291089296340942e-01 -1.098928451538085938e-01 1.742889136075973511e-01 1.322848200798034668e-01 -8.379878848791122437e-02 1.189811527729034424e-01 -1.040386483073234558e-01 1.790345162153244019e-01 -5.056621432304382324e-01 -8.382252603769302368e-02 -4.493694007396697998e-02 -1.814630478620529175e-01 -6.939576566219329834e-02 -8.581141382455825806e-02 2.032624483108520508e-01 -9.589215368032455444e-02 2.015459164977073669e-02 -1.874058246612548828e-01 1.635683625936508179e-01 -8.347948640584945679e-02 -3.827986419200897217e-01 2.897879481315612793e-01 -2.965817153453826904e-01 -1.419080495834350586e-01 1.365194842219352722e-02 1.128066405653953552e-01 2.194155380129814148e-02 6.202565133571624756e-02 -2.549785077571868896e-01 1.992074400186538696e-02 4.130622372031211853e-02 -9.381119161844253540e-03
-4.426189139485359192e-02 2.255367189645767212e-01 1.657826602458953857e-01 3.754108771681785583e-02 -1.268714964389801025e-01 3.377935290336608887e-01 -1.574069410562515259e-01 2.048288881778717041e-01 -4.203259050846099854e-01 2.203723043203353882e-02 5.003760457038879395e-01 -1.442005634307861328e-01 1.787026077508926392e-01 5.684782937169075012e-02 1.494154632091522217e-01 -2.328465133905410767e-01 -1.182670295238494873e-01 -4.760969057679176331e-02 -1.377996709197759628e-02 1.668699532747268677e-01 2.244333773851394653e-01 6.186129897832870483e-02 -1.535090208053588867e-01 -8.893964439630508423e-02 -1.027732938528060913e-01 9.169724769890308380e-03 4.654643684625625610e-02 -5.584207363426685333e-03 -5.967423319816589355e-02 -8.266473561525344849e-02 -8.901193737983703613e-02 1.365258824080228806e-02
-4.289792478084564209e-02 -2.370363324880599976e-01 1.406211107969284058e-01 7.960330694913864136e-02 1.619835346937179565e-01 2.526039779186248779e-01 -1.489236354827880859e-01 -6.705255247652530670e-03 -2.079690396785736084e-01 -7.569086551666259766e-02 2.545759826898574829e-02 -1.932514905929565430e-01 -2.601533941924571991e-02 2.719310857355594635e-02 4.281214252114295959e-02 -4.516960680484771729e-01 1.534206047654151917e-02 -2.366831600666046143e-01 7.922659069299697876e-02 7.472955435514450073e-02 -1.850389242172241211e-01 1.708621829748153687e-01 -4.521708190441131592e-02 -2.162648588418960571e-01 2.717723846435546875e-01 3.289600908756256104e-01 -2.353916503489017487e-02 6.363821774721145630e-02 -3.087343871593475342e-01 1.806190609931945801e-01 6.521148979663848877e-02 -1.005163341760635376e-01
-3.093359470367431641e-01 1.620023548603057861e-01 1.029716953635215759e-01 -2.574212476611137390e-02 -4.790536127984523773e-03 -5.226885527372360229e-02 -1.193992346525192261e-01 -8.827032893896102905e-02 -9.165009111166000366e-02 -1.958862841129302979e-01 4.399727284908294678e-01 -9.367063641548156738e-02 3.962615430355072021e-01 -1.498289853334426880e-01 2.328012436628341675e-01 -1.423432826995849609e-01 -1.968284696340560913e-01 2.305528521537780762e-01 8.610332757234573364e-02 -3.292013406753540039e-01 -1.530061662197113037e-02 1.056925505399703979e-01 -2.847820520401000977e-01 3.267691656947135925e-02 1.470529735088348389e-01 6.062912940979003906e-02 6.451045721769332886e-02 -6.240887194871902466e-02 1.050419639796018600e-02 2.033041324466466904e-03 5.881019681692123413e-02 -2.756047435104846954e-02
5.869448184967041016e-02 2.233511656522750854e-01 1.860834360122680664e-01 7.366597652435302734e-02 6.122521311044692993e-02 3.991805911064147949e-01 -1.934656947851181030e-01 3.697700565680861473e-03 -7.572563737630844116e-02 -3.725203573703765869e-01 3.734929114580154419e-02 -2.627992630004882812e-01 2.422466427087783813e-01 1.725747017189860344e-03 1.320086717605590820e-01 -2.887096107006072998e-01 -1.381368562579154968e-02 -2.350156605243682861e-01 1.364382654428482056e-01 -1.734595000743865967e-01 -1.488685607910156250e-01 -1.749749332666397095e-01 -2.636801265180110931e-02 -1.003840342164039612e-01 -1.449873000383377075e-01 2.238134853541851044e-02 -3.014819510281085968e-02 3.283856809139251709e-01 1.485738456249237061e-01 7.928062975406646729e-02 5.047684907913208008e-02 5.287827923893928528e-02
1.923618465662002563e-01 1.865657716989517212e-01 5.719804763793945312e-02 -2.013900429010391235e-01 1.628573536872863770e-01 5.334118008613586426e-01 2.079119894915493205e-06 6.875954568386077881e-02 1.145701259374618530e-01 -3.205162286758422852e-02 5.661060661077499390e-02 -3.173158168792724609e-01 -1.247540190815925598e-01 7.009726017713546753e-02 1.344260871410369873e-01 -3.664217293262481689e-01 -2.360225170850753784e-01 -5.010491982102394104e-02 -7.814840972423553467e-02 1.089832931756973267e-01 -1.647045165300369263e-01 5.785100534558296204e-02 -2.480156719684600830e-03 1.486007273197174072e-01 -1.035519912838935852e-01 -1.206015124917030334e-01 5.314745754003524780e-02 -2.636233866214752197e-01 -1.252682656049728394e-01 1.600185036659240723e-01 9.383800625801086426e-02 3.555411472916603088e-02
3.494379296898841858e-02 8.694817125797271729e-02 3.159734904766082764e-01 2.875158190727233887e-01 3.781613707542419434e-02 3.264590799808502197e-01 5.856221541762351990e-02 -1.220447942614555359e-02 -2.424485795199871063e-02 2.052846848964691162e-01 1.742814332246780396e-01 -3.064185678958892822e-01 3.625450432300567627e-01 1.008222699165344238e-01 -1.693817824125289917e-01 1.073979586362838745e-01 -2.094094008207321167e-01 -1.804971694946289062e-01 -1.882033795118331909e-02 -2.322570830583572388e-01 -2.254650928080081940e-02 -1.063569355756044388e-02 -2.746389508247375488e-01 4.032408446073532104e-02 -9.538404643535614014e-02 9.248428791761398315e-02 -1.524697691202163696e-01 -2.189099490642547607e-01 -5.051695741713047028e-03 -1.464111357927322388e-01 1.715512275695800781e-01 1.381947286427021027e-02
1.031745895743370056e-01 1.078208386898040771e-01 9.278966486454010010e-02 1.318269222974777222e-02 1.381016150116920471e-02 4.374562948942184448e-02 4.868845921009778976e-03 -3.907534852623939514e-02 -3.417183458805084229e-01 1.796880923211574554e-02 -1.231034472584724426e-02 -2.710616588592529297e-01 1.738638803362846375e-02 -2.839485108852386475e-01 -5.559721961617469788e-03 -2.654003500938415527e-01 -4.497456252574920654e-01 -1.727104634046554565e-01 9.377242624759674072e-02 -3.190853595733642578e-01 -1.769029498100280762e-01 5.047725513577461243e-02 -3.330047428607940674e-01 2.273183315992355347e-02 1.947459727525711060e-01 -1.760694384574890137e-01 -4.948089271783828735e-02 -1.147361248731613159e-01 5.724200978875160217e-02 -4.594125598669052124e-02 -3.706803917884826660e-02 -2.095535993576049805e-01
-1.908670514822006226e-01 -9.995193034410476685e-02 1.931226700544357300e-01 3.069078624248504639e-01 2.452452778816223145e-01 3.893262520432472229e-02 -1.377844661474227905e-01 7.147900760173797607e-02 -1.748837530612945557e-01 -1.298151910305023193e-01 4.530115723609924316e-01 -2.532549500465393066e-01 -7.115233689546585083e-02 -1.294378340244293213e-01 1.730563938617706299e-01 -4.219058901071548462e-02 -9.165623039007186890e-02 -1.802453696727752686e-01 9.605725109577178955e-02 2.766118645668029785e-01 -9.100249409675598145e-02 9.993623197078704834e-02 -1.369927078485488892e-01 -4.851272702217102051e-02 -1.990917511284351349e-02 5.946134775876998901e-02 1.249443143606185913e-01 -2.502355277538299561e-01 4.799957945942878723e-02 -1.674768626689910889e-01 2.525536417961120605e-01 1.538833677768707275e-01
2.279533892869949341e-01 1.047935336828231812e-01 1.741832941770553589e-01 4.390892758965492249e-02 -3.203909397125244141e-01 2.298232913017272949e-01 -5.472637340426445007e-02 2.325243502855300903e-01 -9.355216473340988159e-02 -2.120033353567123413e-01 4.460175633430480957e-01 -2.196308225393295288e-01 1.980579197406768799e-01 -2.024985700845718384e-01 2.444853335618972778e-01 3.060014732182025909e-02 -1.818388998508453369e-01 -4.743334650993347168e-02 7.958749681711196899e-02 -5.186384916305541992e-02 -1.238850280642509460e-01 1.713102012872695923e-01 2.014997452497482300e-01 6.798867881298065186e-02 1.816955953836441040e-01 5.157985258847475052e-03 -1.064580306410789490e-01 4.590236581861972809e-03 1.581246554851531982e-01 8.932337909936904907e-02 -1.547580659389495850e-01 -1.219118162989616394e-01
1.106079891324043274e-01 2.247226238250732422e-01 8.103165775537490845e-02 -9.219937771558761597e-02 -8.603145182132720947e-02 1.616088598966598511e-01 3.343685567378997803e-01 -1.522366106510162354e-01 -2.332377806305885315e-02 -2.804408669471740723e-01 -1.869600117206573486e-01 -3.064709603786468506e-01 4.070567712187767029e-02 8.752299100160598755e-02 9.535389393568038940e-02 -4.090235531330108643e-01 -1.007818654179573059e-01 -1.113122254610061646e-01 7.119737565517425537e-02 -9.517499804496765137e-02 -4.721791297197341919e-02 3.352620601654052734e-01 -1.702582687139511108e-01 8.040053397417068481e-02 -3.221073374152183533e-02 2.330690771341323853e-01 -1.318304687738418579e-01 -2.186058908700942993e-01 -2.132969796657562256e-01 6.237969920039176941e-02 7.646772079169750214e-03 5.651037767529487610e-02
-1.897580772638320923e-01 -1.171597987413406372e-01 1.269137561321258545e-01 -1.090332716703414917e-01 -1.802984178066253662e-01 1.741027981042861938e-01 -6.000873073935508728e-02 -1.144382804632186890e-01 1.886794120073318481e-01 -7.076441496610641479e-02 3.975657820701599121e-01 1.004168242216110229e-01 8.822531253099441528e-02 -1.369581669569015503e-01 2.141380757093429565e-01 -3.885534703731536865e-01 -2.773739099502563477e-01 -1.914902180433273315e-01 2.223372161388397217e-01 -3.178560361266136169e-02 -3.650517463684082031e-01 7.030568271875381470e-02 -1.167922616004943848e-01 -1.069538369774818420e-01 1.599387377500534058e-01 -2.849917113780975342e-02 2.148959226906299591e-02 -7.889152318239212036e-02 -1.227820292115211487e-01 1.781171001493930817e-02 -1.172600500285625458e-02 -1.862552165985107422e-01
-2.396473102271556854e-02 3.272134661674499512e-01 1.941953599452972412e-02 -6.295499950647354126e-02 5.831976979970932007e-02 2.833695113658905029e-01 5.326322466135025024e-02 2.842379212379455566e-01 -2.346370182931423187e-02 -2.257542684674263000e-02 1.013673320412635803e-01 -3.850982189178466797e-01 7.366751134395599365e-02 -1.694821268320083618e-01 2.998811900615692139e-01 1.195851266384124756e-01 -3.070148527622222900e-01 -1.496764272451400757e-01 9.015480428934097290e-02 -1.777419447898864746e-01 -3.610155284404754639e-01 1.480915844440460205e-01 1.385963708162307739e-01 -9.296356141567230225e-02 1.713180392980575562e-01 9.256286174058914185e-02 4.430897161364555359e-02 1.753783971071243286e-01 1.724956557154655457e-02 -4.153943061828613281e-02 -5.932404845952987671e-02 9.997791051864624023e-02
-1.435983330011367798e-01 4.548454657196998596e-02 3.131864219903945923e-02 1.954714357852935791e-01 1.134808212518692017e-01 3.456242084503173828e-01 2.254590839147567749e-01 1.390578225255012512e-02 4.846401885151863098e-02 -1.887138336896896362e-01 2.403261214494705200e-01 -3.992216885089874268e-01 -3.355851396918296814e-02 6.022445857524871826e-03 8.575349114835262299e-03 -3.389272391796112061e-01 -1.236953809857368469e-01 -2.081329375505447388e-01 2.627277374267578125e-01 -7.033316045999526978e-02 -8.335190266370773315e-02 -2.543787844479084015e-02 -1.667968630790710449e-01 2.003029733896255493e-01 -9.487331844866275787e-03 5.792561173439025879e-02 -1.722882986068725586e-01 1.595581322908401489e-01 -6.797924637794494629e-03 -3.182014524936676025e-01 5.423633381724357605e-02 -1.122532337903976440e-01
-3.991690874099731445e-01 8.446091413497924805e-02 1.241842471063137054e-02 2.098263651132583618e-01 -1.584960669279098511e-01 -3.129995241761207581e-02 -3.977179899811744690e-02 2.718241326510906219e-02 -3.792164847254753113e-02 -2.490867674350738525e-01 2.700812816619873047e-01 -8.330340683460235596e-02 3.033134639263153076e-01 -1.995742917060852051e-01 1.668062061071395874e-01 -4.149894118309020996e-01 -2.018227055668830872e-02 1.115591749548912048e-01 2.576908469200134277e-01 -1.446637362241744995e-01 -2.608407102525234222e-02 1.933133155107498169e-01 -2.870068550109863281e-01 4.414708539843559265e-02 -8.824522048234939575e-02 1.922036856412887573e-01 4.834686219692230225e-02 -4.967545717954635620e-02 -4.655114188790321350e-02 -4.592515155673027039e-02 3.247481584548950195e-02 9.093976765871047974e-02
-8.306085318326950073e-02 -8.982942253351211548e-02 1.997316479682922363e-01 7.139761000871658325e-02 1.256050020456314087e-01 3.361700475215911865e-01 -1.854497343301773071e-01 6.868373602628707886e-02 -7.974553108215332031e-02 -2.117140963673591614e-02 3.725776821374893188e-02 -6.680608540773391724e-02 3.150593042373657227e-01 -1.330720186233520508e-01 1.941312998533248901e-01 -1.191058382391929626e-01 -1.738859117031097412e-01 -2.571068108081817627e-01 1.977953463792800903e-01 -2.124673724174499512e-01 1.217886358499526978e-01 9.924967586994171143e-02 -1.479647010564804077e-01 -2.868278138339519501e-02 -8.525334298610687256e-02 3.918681442737579346e-01 -6.063816323876380920e-02 2.471257746219635010e-01 -1.795028299093246460e-01 1.920923739671707153e-01 -6.868045032024383545e-02 -2.514424622058868408e-01
-1.971881240606307983e-01 7.862598448991775513e-02 3.278895840048789978e-02 2.115361690521240234e-01 -1.270228028297424316e-01 2.710616290569305420e-01 2.603116035461425781e-01 -1.136239394545555115e-01 -5.839135125279426575e-02 -6.667550653219223022e-02 -5.139736831188201904e-02 -2.211288213729858398e-01 -1.492531001567840576e-01 5.836465954780578613e-02 3.497208654880523682e-01 -4.176766872406005859e-01 -1.306166052818298340e-01 -1.544930390082299709e-03 7.913054525852203369e-02 -2.695324718952178955e-01 -3.799334168434143066e-02 5.735806003212928772e-02 -1.727566421031951904e-01 -8.143633604049682617e-02 -2.495691180229187012e-01 1.931030601263046265e-01 -7.934368401765823364e-02 -4.214503616094589233e-02 -2.745521962642669678e-01 1.344853043556213379e-01 4.906467348337173462e-02 -1.276471167802810669e-01
9.108709543943405151e-02 1.874384135007858276e-01 1.624584943056106567e-01 2.908274829387664795e-01 -1.108744740486145020e-01 -1.933127790689468384e-01 1.756239123642444611e-02 -8.664225041866302490e-02 4.303057864308357239e-02 5.497060716152191162e-02 9.297377616167068481e-02 -4.442764520645141602e-01 7.993742823600769043e-02 1.286110281944274902e-01 1.636860519647598267e-01 -5.846740305423736572e-02 -2.528830468654632568e-01 2.588247060775756836e-01 -6.373615562915802002e-02 -1.263905763626098633e-01 -2.083598524332046509e-01 8.297660946846008301e-02 -1.905807480216026306e-02 -1.386280506849288940e-01 1.797749102115631104e-01 3.285423219203948975e-01 -2.039708197116851807e-02 -1.589405387639999390e-01 -1.371577531099319458e-01 3.456730395555496216e-02 3.175972700119018555e-01 1.280929893255233765e-01
-4.741232842206954956e-02 1.537082344293594360e-01 2.884323000907897949e-01 1.997326165437698364e-01 -4.604008514434099197e-03 -4.056154936552047729e-02 1.315761953592300415e-01 -2.515054494142532349e-02 -6.844311207532882690e-02 2.418781397864222527e-03 -1.008536294102668762e-01 -4.619783535599708557e-02 -1.626830995082855225e-01 -1.005371734499931335e-01 -4.044581204652786255e-02 -3.890275955200195312e-01 -3.963871002197265625e-01 -1.339843273162841797e-01 1.064244657754898071e-01 -4.442390799522399902e-01 -3.096752427518367767e-02 1.157255396246910095e-01 3.899584338068962097e-02 2.774030864238739014e-01 7.521145790815353394e-02 2.577793896198272705e-01 -3.288975730538368225e-02 1.067419275641441345e-01 1.177778188139200211e-02 -1.657820343971252441e-01 -1.746804714202880859e-01 -7.475617527961730957e-02
1.811560541391372681e-01 1.344677209854125977e-01 2.011094838380813599e-01 5.882509984076023102e-03 3.591473773121833801e-02 2.379193305969238281e-01 2.463588863611221313e-01 -8.465609699487686157e-02 -1.224139481782913208e-01 1.505044996738433838e-01 1.979542821645736694e-01 -4.727284908294677734e-01 2.042665481567382812e-01 2.070522457361221313e-01 -7.107330113649368286e-02 -3.188409209251403809e-01 -1.143655329942703247e-01 2.255859039723873138e-02 1.408450603485107422e-01 -2.411418408155441284e-01 8.461833000183105469e-02 -4.202544316649436951e-02 -2.163777798414230347e-01 3.746988251805305481e-02 -1.018419265747070312e-01 2.168861962854862213e-02 -1.712651252746582031e-01 -2.418003827333450317e-01 -1.250398308038711548e-01 1.599160581827163696e-02 1.191045641899108887e-01 -1.175682395696640015e-01
-6.191708892583847046e-02 1.038166806101799011e-01 4.598386585712432861e-01 4.116518888622522354e-03 2.178502380847930908e-01 -1.007509534247219563e-03 7.763199508190155029e-02 4.075485095381736755e-02 -7.788624614477157593e-02 1.114530488848686218e-02 -8.838031440973281860e-02 -7.017053663730621338e-02 -1.225519254803657532e-01 -1.589596420526504517e-01 2.571653425693511963e-01 -1.336786001920700073e-01 -2.435714006423950195e-01 -1.219424605369567871e-01 2.107181549072265625e-01 3.458395972847938538e-02 -1.393697261810302734e-01 1.968192011117935181e-01 -4.198739230632781982e-01 -1.106719523668289185e-01 -1.311718672513961792e-01 1.813681721687316895e-01 -1.375274956226348877e-01 -1.893216669559478760e-01 3.863358870148658752e-03 -4.828873649239540100e-02 2.403478771448135376e-01 2.099660038948059082e-01
2.465802282094955444e-01 -6.477861851453781128e-02 1.172261983156204224e-01 2.605250179767608643e-01 1.121711954474449158e-01 3.701115548610687256e-01 -4.785494506359100342e-02 2.658044099807739258e-01 -2.001263648271560669e-01 -3.544364273548126221e-01 2.017920911312103271e-01 -1.666399091482162476e-01 8.602232486009597778e-02 -2.720004878938198090e-03 8.646586537361145020e-02 -1.214734017848968506e-01 -1.839945018291473389e-01 -1.025665700435638428e-01 -7.271814346313476562e-02 -3.350681066513061523e-01 7.651434093713760376e-02 9.396526962518692017e-02 -1.116807460784912109e-01 -8.708899840712547302e-03 5.795930698513984680e-02 1.284911185503005981e-01 2.080212533473968506e-01 2.722658514976501465e-01 -1.328222304582595825e-01 4.191907495260238647e-02 -7.455597817897796631e-02 -1.252296715974807739e-01
3.741750866174697876e-02 2.316229045391082764e-02 2.821717262268066406e-01 -1.271782368421554565e-01 -2.681519985198974609e-01 2.913830876350402832e-01 -1.146001741290092468e-01 1.641349494457244873e-01 -7.390038110315799713e-03 -3.063481450080871582e-01 1.789649575948715210e-01 1.149017550051212311e-02 1.053070202469825745e-01 1.561990082263946533e-01 2.887668460607528687e-02 -1.105576008558273315e-01 -2.791031301021575928e-01 1.894093491137027740e-02 2.033277601003646851e-02 -1.019580140709877014e-01 -7.742808759212493896e-02 2.464579045772552490e-01 -4.753373097628355026e-03 1.936217993497848511e-01 -2.305417954921722412e-01 4.142821729183197021e-01 -2.289687693119049072e-01 1.518217623233795166e-01 -1.336477547883987427e-01 -9.354452788829803467e-02 -1.014539822936058044e-01 1.734144985675811768e-02
-1.027320027351379395e-01 2.499480992555618286e-01 1.130616590380668640e-01 -1.318645328283309937e-01 1.380683332681655884e-01 8.238020539283752441e-02 -5.371378734707832336e-02 -8.354843407869338989e-02 2.756923064589500427e-02 -1.934948861598968506e-01 1.691505014896392822e-01 -2.489937841892242432e-01 -5.414152890443801880e-02 -3.302500247955322266e-01 5.458424612879753113e-02 -6.627448648214340210e-02 -3.404184281826019287e-01 -3.259992599487304688e-01 -3.182298690080642700e-02 -2.168328166007995605e-01 2.846165299415588379e-01 -1.994866728782653809e-01 -2.021617442369461060e-02 9.889964759349822998e-02 -2.954618446528911591e-02 2.694747149944305420e-01 1.440977398306131363e-02 -2.961361706256866455e-01 -9.213463217020034790e-02 -1.521856337785720825e-01 1.209460198879241943e-01 -6.368592381477355957e-02
1.438123546540737152e-02 1.080554127693176270e-01 2.769187390804290771e-01 2.116452157497406006e-01 1.503753811120986938e-01 3.996030986309051514e-01 -3.648830112069845200e-03 -1.730153113603591919e-01 -1.320193707942962646e-01 -2.851312160491943359e-01 -7.358577102422714233e-02 -3.241656124591827393e-01 -2.103983461856842041e-01 5.448662117123603821e-02 1.248680800199508667e-01 -2.868752181529998779e-01 -6.024773418903350830e-02 -2.820364236831665039e-01 -5.911146104335784912e-02 -1.157765910029411316e-01 -1.096329838037490845e-01 1.270268298685550690e-02 -9.193436801433563232e-02 1.177368964999914169e-02 -9.233454614877700806e-02 7.377219945192337036e-02 1.136680766940116882e-01 3.145835399627685547e-01 6.031027808785438538e-02 2.109277248382568359e-02 2.057631313800811768e-01 -8.323180675506591797e-02
2.871830165386199951e-01 1.088173836469650269e-01 2.255792468786239624e-01 -2.096639871597290039e-01 -6.723081320524215698e-02 1.488246172666549683e-01 -1.704986244440078735e-01 1.052380539476871490e-02 -2.391966879367828369e-01 -6.548419594764709473e-02 7.512062788009643555e-02 -4.346676766872406006e-01 1.076633036136627197e-01 -3.389160614460706711e-03 7.240898162126541138e-02 -1.876132190227508545e-01 -1.815816611051559448e-01 -2.131000608205795288e-01 -9.582836925983428955e-02 -1.197634264826774597e-01 -3.475451469421386719e-01 3.572945017367601395e-03 -4.026743769645690918e-01 -2.278466708958148956e-02 -1.798327080905437469e-02 -1.317281424999237061e-01 -4.557320475578308105e-02 -1.015553772449493408e-01 -1.138904318213462830e-02 1.459735482931137085e-01 -7.835251837968826294e-02 -6.200243905186653137e-02
1.746452897787094116e-01 3.485468924045562744e-01 5.816385522484779358e-02 4.667041450738906860e-02 3.001529872417449951e-01 1.482222974300384521e-01 -1.729411333799362183e-01 -1.007729098200798035e-01 1.845465600490570068e-02 1.420287787914276123e-01 3.207750022411346436e-01 -2.069635391235351562e-01 3.060261532664299011e-02 -2.417059093713760376e-01 2.712145745754241943e-01 -1.152694076299667358e-01 -2.596480250358581543e-01 5.917755141854286194e-02 2.085178941488265991e-01 -1.792623996734619141e-01 -4.986878111958503723e-02 -1.440870314836502075e-01 -3.104730695486068726e-02 -1.988544863706920296e-05 1.910156458616256714e-01 1.429018080234527588e-01 -1.739766001701354980e-01 -5.813587456941604614e-02 -3.022615313529968262e-01 -1.072096601128578186e-01 -6.141809374094009399e-02 -9.976008534431457520e-02
1.281363815069198608e-01 2.669627666473388672e-01 -1.133125945925712585e-01 -1.402095109224319458e-01 -6.862127035856246948e-02 3.180507123470306396e-01 1.349853426218032837e-01 3.679544106125831604e-02 -2.613184452056884766e-01 -1.168285533785820007e-01 1.439261436462402344e-01 -3.515211045742034912e-01 9.442562609910964966e-02 -5.634335801005363464e-02 2.776947319507598877e-01 -7.491904497146606445e-02 -2.342195212841033936e-01 -1.897100061178207397e-01 4.776052758097648621e-02 -1.756428331136703491e-01 -3.217336535453796387e-01 8.713522553443908691e-02 1.443300098180770874e-01 2.683180384337902069e-02 1.148770824074745178e-01 7.509914040565490723e-02 1.166632473468780518e-01 7.463823258876800537e-02 3.140194341540336609e-02 -1.060305237770080566e-01 -2.093491554260253906e-01 2.874499261379241943e-01
1.996318399906158447e-01 -9.814831428229808807e-03 5.162205919623374939e-02 -1.242272034287452698e-01 -8.938819169998168945e-02 3.693368732929229736e-01 3.912903368473052979e-02 -4.121897742152214050e-02 2.324484288692474365e-01 -1.241594925522804260e-01 2.192411124706268311e-01 -5.002520680427551270e-01 -1.295655816793441772e-01 -8.221984654664993286e-02 2.014376074075698853e-01 -1.742405593395233154e-01 -4.861690476536750793e-02 -5.699203163385391235e-02 2.541901776567101479e-03 -4.510946571826934814e-02 -5.058953166007995605e-02 3.972188755869865417e-02 1.539243161678314209e-01 1.145205795764923096e-01 -8.788734674453735352e-02 1.525313109159469604e-01 1.122740656137466431e-01 -2.005468755960464478e-01 2.172434926033020020e-01 -2.565315961837768555e-01 1.836830377578735352e-01 2.300386279821395874e-01
-5.705431476235389709e-02 -9.208795381709933281e-04 4.138763248920440674e-01 3.416932523250579834e-01 1.847879737615585327e-01 -7.041370496153831482e-03 1.090969070792198181e-01 -1.703067421913146973e-01 -6.537389755249023438e-02 -1.084101349115371704e-01 4.490136168897151947e-03 -1.818009167909622192e-01 -8.507895469665527344e-02 -1.376994848251342773e-01 8.313044905662536621e-02 -1.464484632015228271e-01 -1.974928677082061768e-01 -7.400292903184890747e-02 4.408982396125793457e-01 -8.209597319364547729e-03 -1.813191920518875122e-01 1.138947084546089172e-01 1.133615747094154358e-01 -1.511036455631256104e-01 -2.300191372632980347e-01 1.262599676847457886e-01 8.008961379528045654e-02 -2.848520502448081970e-02 7.054159045219421387e-02 -3.161703944206237793e-01 8.452484011650085449e-02 1.459693014621734619e-01
-9.369674324989318848e-02 7.374750077724456787e-02 3.081322014331817627e-01 7.399156223982572556e-03 -2.438742071390151978e-01 1.966471374034881592e-01 -1.270297318696975708e-01 5.260542780160903931e-02 -3.689255118370056152e-01 -1.685929745435714722e-01 5.408387184143066406e-01 -2.146806120872497559e-01 5.674629658460617065e-02 -4.242549836635589600e-02 -7.963836193084716797e-03 -1.094128862023353577e-01 1.036363393068313599e-01 -1.960270553827285767e-01 -1.032178327441215515e-01 -2.671682974323630333e-03 -4.818055033683776855e-02 1.793313622474670410e-01 -6.844774633646011353e-02 -1.244114413857460022e-01 -6.680930405855178833e-02 2.558754980564117432e-01 -7.639138400554656982e-02 -5.463707074522972107e-02 -1.156288087368011475e-01 2.125714719295501709e-01 4.022605717182159424e-02 -1.228809077292680740e-02
1.151734665036201477e-01 -1.274216324090957642e-01 3.475709557533264160e-01 -8.730044960975646973e-02 2.845938317477703094e-02 2.605925500392913818e-01 1.420499682426452637e-01 9.861047565937042236e-02 -2.124054133892059326e-01 7.123991381376981735e-03 1.710812151432037354e-01 -4.450557231903076172e-01 -2.861406421288847923e-03 7.242210209369659424e-02 -1.172169521450996399e-01 -4.959742724895477295e-02 -3.212538063526153564e-01 -2.375727891921997070e-01 1.331692468374967575e-02 -1.374269425868988037e-01 -9.760385751724243164e-02 -8.782154321670532227e-02 -3.297273218631744385e-01 8.175019919872283936e-02 -1.875609718263149261e-02 -1.667031645774841309e-01 -1.875683069229125977e-01 -2.477492690086364746e-01 -7.292731851339340210e-02 2.160085923969745636e-02 -1.441847346723079681e-02 8.626306056976318359e-02
1.267464458942413330e-01 7.757572084665298462e-02 1.457103043794631958e-01 8.586733043193817139e-02 1.660553812980651855e-01 -6.868018303066492081e-03 1.678640842437744141e-01 -1.285977214574813843e-01 -2.806662581861019135e-03 -8.291953057050704956e-02 4.001132249832153320e-01 -2.941148281097412109e-01 -3.929885104298591614e-02 3.042603842914104462e-02 1.370312571525573730e-01 -3.587837517261505127e-01 -2.292322516441345215e-01 -1.562815010547637939e-01 3.526761010289192200e-02 -3.747330009937286377e-01 5.718429456464946270e-04 1.205141544342041016e-01 -1.663393080234527588e-01 -2.717984914779663086e-01 1.215224936604499817e-01 8.100394904613494873e-02 -1.733102351427078247e-01 8.705975115299224854e-02 9.463229030370712280e-02 6.558073312044143677e-02 -2.510882019996643066e-01 5.975457653403282166e-02
1.454079002141952515e-01 -1.690417975187301636e-01 3.302238583564758301e-01 -9.631817042827606201e-02 -2.587544322013854980e-01 1.562540382146835327e-01 2.241627424955368042e-01 -5.780029669404029846e-02 -9.324029088020324707e-02 6.727220118045806885e-02 -5.418006330728530884e-02 -1.938729733228683472e-01 1.192045137286186218e-01 -1.509584337472915649e-01 3.562457561492919922e-01 -2.211109846830368042e-01 -2.287777960300445557e-01 -3.343094885349273682e-02 -1.595348864793777466e-01 1.648240350186824799e-02 -2.461232244968414307e-01 4.863581806421279907e-02 -3.016808331012725830e-01 1.801852136850357056e-02 2.033337354660034180e-01 3.852936625480651855e-02 -8.664779365062713623e-03 -2.137418389320373535e-01 -1.737684607505798340e-01 -4.951210692524909973e-02 -1.044081989675760269e-02 -2.562286257743835449e-01
-1.242698654532432556e-01 3.258163928985595703e-01 9.493491798639297485e-02 -1.206130757927894592e-01 -4.460521973669528961e-03 -1.025307103991508484e-01 -9.545946121215820312e-02 5.038141459226608276e-02 -1.414369046688079834e-01 1.227262765169143677e-01 -5.097935721278190613e-02 -2.598517239093780518e-01 1.630101203918457031e-01 -7.542473077774047852e-02 9.109622240066528320e-02 -3.065376281738281250e-01 -1.700132042169570923e-01 -2.053034454584121704e-01 -3.314317762851715088e-02 -7.083463668823242188e-02 -7.169147580862045288e-02 -3.042878806591033936e-01 -9.582807868719100952e-02 -1.092215329408645630e-01 8.101524412631988525e-02 3.222922980785369873e-01 -2.302474081516265869e-01 -2.966014668345451355e-02 -3.278033137321472168e-01 -1.589546948671340942e-01 2.410675734281539917e-01 2.043685168027877808e-01
-7.447304669767618179e-03 5.082510411739349365e-02 2.463172376155853271e-01 -1.036723852157592773e-01 2.044330090284347534e-01 -7.977934926748275757e-02 -5.672552809119224548e-02 -1.310399919748306274e-01 1.420657783746719360e-01 -6.271531432867050171e-02 4.335450828075408936e-01 -1.631009280681610107e-01 -7.242495659738779068e-03 6.417728960514068604e-02 1.461629718542098999e-01 -4.440439045429229736e-01 -2.220710366964340210e-01 -1.183848679065704346e-01 1.892199516296386719e-01 -2.753998339176177979e-01 -6.080678477883338928e-02 1.294130980968475342e-01 -6.538360379636287689e-03 2.320530265569686890e-01 3.070489168167114258e-01 9.328940883278846741e-03 -1.301054954528808594e-01 -3.606783226132392883e-02 -5.950056761503219604e-02 1.130716688930988312e-02 -4.344730079174041748e-02 -1.689348667860031128e-01
-3.028686530888080597e-02 1.534199863672256470e-01 -9.850601851940155029e-02 1.386706382036209106e-01 -1.161833629012107849e-01 6.244192644953727722e-02 -2.566958665847778320e-01 2.547068707644939423e-02 -1.521271280944347382e-02 1.604374200105667114e-01 3.044840097427368164e-01 -2.618556916713714600e-01 2.223176658153533936e-01 -1.763242632150650024e-01 8.381765335798263550e-02 -2.167027294635772705e-01 -9.919457882642745972e-02 -1.990866288542747498e-02 4.188049733638763428e-01 -3.128778040409088135e-01 -5.624356865882873535e-02 1.418424397706985474e-01 9.131202101707458496e-02 1.017434746026992798e-01 2.718446217477321625e-02 1.054449975490570068e-01 -8.323142677545547485e-02 1.039778348058462143e-02 -1.936216652393341064e-02 2.342925518751144409e-01 2.969401776790618896e-01 -2.304098755121231079e-01
-1.309281736612319946e-01 1.469330340623855591e-01 3.210022151470184326e-01 1.673188209533691406e-01 8.824076503515243530e-02 3.574232459068298340e-01 -1.968714036047458649e-02 3.712948039174079895e-02 -8.366736769676208496e-02 -1.293650716543197632e-01 2.296681255102157593e-01 -1.386926472187042236e-01 1.674800366163253784e-01 -1.385498344898223877e-01 3.040401041507720947e-01 1.170189306139945984e-01 -3.767521083354949951e-01 -3.544865250587463379e-01 4.949936643242835999e-02 -1.177727580070495605e-01 1.402344461530447006e-02 5.885240808129310608e-02 1.317576169967651367e-01 -9.357521310448646545e-03 1.334902457892894745e-02 -4.769865423440933228e-02 1.272053867578506470e-01 1.103464215993881226e-01 1.408878415822982788e-01 1.075809299945831299e-01 1.572335511445999146e-01 -2.276856154203414917e-01
-1.328903734683990479e-01 2.351288795471191406e-01 2.910277843475341797e-01 7.983167469501495361e-02 -6.208877637982368469e-02 1.111128255724906921e-01 7.562915235757827759e-02 1.598473638296127319e-01 -9.888022392988204956e-02 -2.207121551036834717e-01 2.191379070281982422e-01 -4.687339961528778076e-01 2.013995200395584106e-01 7.107906043529510498e-02 -9.612257778644561768e-02 6.205268204212188721e-02 -1.377805173397064209e-01 2.009155228734016418e-02 2.839860022068023682e-01 -1.124697104096412659e-01 -4.904931411147117615e-02 -1.103243082761764526e-01 -3.484630882740020752e-01 1.840745843946933746e-02 -5.292207002639770508e-02 -2.025117166340351105e-02 -6.616494804620742798e-02 -2.454325556755065918e-01 8.135699317790567875e-04 -6.433877348899841309e-02 1.043830811977386475e-01 -2.677589058876037598e-01
1.027634516358375549e-01 3.608751595020294189e-01 1.322850584983825684e-01 7.652233541011810303e-02 2.262811660766601562e-01 6.398510187864303589e-02 -1.949172466993331909e-01 4.034778103232383728e-02 -1.926151216030120850e-01 8.380149491131305695e-03 7.846886664628982544e-02 -4.172362983226776123e-01 2.825905382633209229e-01 -1.513357311487197876e-01 1.175929084420204163e-01 1.304481327533721924e-01 -3.126736581325531006e-01 -2.078144550323486328e-01 8.693984895944595337e-02 -1.442359387874603271e-01 -2.712442353367805481e-02 -2.451452463865280151e-01 -1.073756217956542969e-01 1.672665178775787354e-01 -1.425028741359710693e-01 1.697391420602798462e-01 -6.013289466500282288e-02 -4.903776105493307114e-03 -1.189259812235832214e-01 -2.094928324222564697e-01 -7.173313945531845093e-02 -6.579031050205230713e-02
-4.410987347364425659e-02 9.133680164813995361e-02 1.162674054503440857e-01 -1.678110212087631226e-01 -3.985482081770896912e-02 2.676056027412414551e-01 2.770776161924004555e-03 1.731000244617462158e-01 3.189514204859733582e-02 -1.776500195264816284e-01 1.982457637786865234e-01 -2.810302972793579102e-01 2.280559390783309937e-01 -6.599747389554977417e-02 2.385206967592239380e-01 -8.518267422914505005e-02 -2.425259947776794434e-01 -4.648560658097267151e-02 1.276101917028427124e-01 -1.770951747894287109e-01 -2.663032114505767822e-01 2.571389377117156982e-01 2.964425086975097656e-01 6.917642056941986084e-02 2.764534056186676025e-01 1.077050045132637024e-01 5.199578776955604553e-02 1.869132518768310547e-01 2.962782233953475952e-02 -1.405518054962158203e-01 3.067335486412048340e-02 2.965174913406372070e-01
-2.417941205203533173e-02 1.849679350852966309e-01 3.980770111083984375e-01 -4.469062387943267822e-02 -5.320677161216735840e-02 1.335139721632003784e-01 1.923428177833557129e-01 1.632742881774902344e-01 -2.234627492725849152e-02 -2.408912032842636108e-01 -6.802200525999069214e-02 -1.757522523403167725e-01 3.339914977550506592e-02 -1.653462648391723633e-01 -4.165659472346305847e-02 -3.102644681930541992e-01 -3.086888790130615234e-02 -2.051950246095657349e-01 1.366129368543624878e-01 1.376551091670989990e-01 -3.054907321929931641e-01 5.183744430541992188e-02 -2.445187419652938843e-01 7.004880905151367188e-02 2.777428627014160156e-01 2.237393409013748169e-01 1.865436732769012451e-01 2.202791422605514526e-01 3.496315330266952515e-02 -9.260150790214538574e-02 1.765747368335723877e-01 8.399351686239242554e-02
1.401552259922027588e-01 5.753786861896514893e-02 1.340934485197067261e-01 9.798037260770797729e-02 -2.328687906265258789e-02 4.319932162761688232e-01 -1.105943918228149414e-01 2.751077413558959961e-01 -2.958478629589080811e-01 -3.123345077037811279e-01 7.535198330879211426e-02 -2.477402985095977783e-01 2.661954984068870544e-02 8.337658643722534180e-02 1.020858734846115112e-01 -3.053194656968116760e-02 -2.108122855424880981e-01 -1.576545685529708862e-01 1.805910021066665649e-01 -1.165254041552543640e-01 -1.777366921305656433e-02 1.888413578271865845e-01 2.763137780129909515e-02 3.045066893100738525e-01 -1.184457838535308838e-01 2.001353949308395386e-01 -1.531616002321243286e-01 1.578907221555709839e-01 -7.308732718229293823e-02 1.041411235928535461e-01 5.381248518824577332e-02 -1.916654258966445923e-01
1.640941202640533447e-01 7.899274677038192749e-02 3.658727705478668213e-01 3.542094677686691284e-02 1.089324057102203369e-01 4.345664680004119873e-01 -1.812991872429847717e-02 -1.717784106731414795e-01 -8.952064812183380127e-02 -2.175946682691574097e-01 -6.691259890794754028e-02 -2.723307311534881592e-01 2.443301528692245483e-01 -3.365591168403625488e-02 2.716899514198303223e-01 -1.376045793294906616e-01 -6.947547942399978638e-02 -1.223803386092185974e-01 7.981726527214050293e-02 -1.679084748029708862e-01 -5.868149921298027039e-02 4.121032729744911194e-02 -2.122881449759006500e-02 2.287420928478240967e-01 1.491459161043167114e-01 1.896175369620323181e-02 -1.095109730958938599e-01 3.179460465908050537e-01 -8.101499080657958984e-02 -2.112529277801513672e-01 4.864251986145973206e-02 1.097950488328933716e-01
-1.227624937891960144e-01 2.280955016613006592e-01 -6.671563535928726196e-02 -7.784525305032730103e-02 1.531508266925811768e-01 3.310901224613189697e-01 -5.099178105592727661e-02 1.421525776386260986e-01 2.206254154443740845e-01 -1.735824793577194214e-01 2.198842316865921021e-01 -1.979956589639186859e-02 1.421404927968978882e-01 9.047712385654449463e-02 5.018940567970275879e-02 -1.226157546043395996e-01 -3.631297945976257324e-01 -6.770051270723342896e-02 1.977757737040519714e-02 -2.273083478212356567e-02 -2.862685024738311768e-01 1.783822029829025269e-01 3.909904137253761292e-02 -3.074343204498291016e-01 5.378265678882598877e-02 3.060382902622222900e-01 -2.210722565650939941e-01 1.639127433300018311e-01 -8.725317567586898804e-02 -1.839399784803390503e-01 1.768756955862045288e-01 -2.869147993624210358e-02
2.238664627075195312e-01 -2.024561464786529541e-01 2.818156778812408447e-01 2.543016895651817322e-02 7.269781548529863358e-03 -5.940437689423561096e-02 2.128984630107879639e-01 -1.504967212677001953e-01 -2.431080676615238190e-02 -1.454738527536392212e-01 1.469315141439437866e-01 -2.726421058177947998e-01 9.893150627613067627e-02 -3.636804223060607910e-02 2.611525356769561768e-01 -1.341648250818252563e-01 -3.746101260185241699e-01 -2.202128022909164429e-01 -1.954272091388702393e-01 9.262559935450553894e-03 -5.556534603238105774e-02 -1.871497184038162231e-01 2.467619478702545166e-01 1.212771162390708923e-01 9.348715096712112427e-02 -2.045974507927894592e-02 2.153591811656951904e-01 -7.622294127941131592e-02 -2.536566853523254395e-01 -4.091032221913337708e-02 2.277661859989166260e-01 -1.490893959999084473e-01
8.521099388599395752e-02 -6.473969668149948120e-02 2.044766843318939209e-01 2.112751305103302002e-01 1.017528921365737915e-01 1.930387169122695923e-01 -8.873698115348815918e-02 6.754796952009201050e-02 -4.323918744921684265e-02 1.305085234344005585e-02 3.805675804615020752e-01 -3.572986125946044922e-01 1.894983462989330292e-02 -7.285477221012115479e-02 8.722802996635437012e-02 2.970074489712715149e-02 -1.125027984380722046e-01 -1.817358583211898804e-01 -1.082943752408027649e-01 3.479466438293457031e-01 -1.029305085539817810e-01 9.842474013566970825e-02 -1.836978346109390259e-01 -8.101046830415725708e-02 2.331721410155296326e-02 7.177402824163436890e-02 3.440850973129272461e-01 -3.670049607753753662e-01 -1.130441725254058838e-01 -3.681905567646026611e-02 1.836278140544891357e-01 8.745469152927398682e-02
-1.375735178589820862e-02 7.987655699253082275e-02 3.697801530361175537e-01 1.613534986972808838e-01 -2.657679840922355652e-02 2.048144787549972534e-01 -2.555446028709411621e-01 7.574975490570068359e-02 4.742656275629997253e-02 -1.776036024093627930e-01 1.925240606069564819e-01 -1.213650032877922058e-01 1.751422137022018433e-01 3.502608239650726318e-01 1.972910612821578979e-01 -2.169959396123886108e-01 -1.079946160316467285e-01 1.115774586796760559e-01 4.254196956753730774e-02 -1.961239576339721680e-01 -2.637084424495697021e-01 1.424420326948165894e-01 -1.677057743072509766e-01 2.033541053533554077e-01 -1.658478826284408569e-01 -9.859443642199039459e-03 -3.038486931473016739e-03 5.821389704942703247e-02 -2.394488304853439331e-01 -1.065976768732070923e-01 -2.541993260383605957e-01 -6.318487226963043213e-02
1.937918812036514282e-01 -2.242081463336944580e-01 2.257539480924606323e-01 1.297552883625030518e-01 -3.951778635382652283e-02 3.553360402584075928e-01 6.725864112377166748e-02 1.628229469060897827e-01 1.036599744111299515e-02 -3.934876620769500732e-01 9.328551590442657471e-02 -3.037581145763397217e-01 3.226842284202575684e-01 9.601147472858428955e-02 1.991788893938064575e-01 -1.693033576011657715e-01 -2.780679166316986084e-01 -8.052118867635726929e-02 2.118560224771499634e-01 -6.415164470672607422e-02 -4.185785353183746338e-02 -5.359965190291404724e-02 -5.692164972424507141e-02 4.285599663853645325e-02 1.774725168943405151e-01 -1.200710088014602661e-01 -1.235986500978469849e-01 3.023732267320156097e-02 8.269086480140686035e-02 3.539245575666427612e-02 -3.822907060384750366e-02 1.837429702281951904e-01
5.289342254400253296e-02 4.163693264126777649e-02 3.914693295955657959e-01 1.837661415338516235e-01 -1.357781738042831421e-01 2.470859885215759277e-01 -8.720722794532775879e-02 1.120977848768234253e-01 -2.892497181892395020e-01 -1.744357645511627197e-01 -5.115284398198127747e-02 -2.248862534761428833e-01 1.105295121669769287e-01 -2.524541616439819336e-01 3.580014407634735107e-01 4.149314016103744507e-02 -2.811372280120849609e-01 -1.735355108976364136e-01 1.343660652637481689e-01 7.436939328908920288e-02 -5.195176228880882263e-02 2.599333226680755615e-01 7.837399840354919434e-02 1.277631074190139771e-01 1.708189100027084351e-01 1.207369342446327209e-01 -2.514704689383506775e-02 1.311679333448410034e-01 -1.565448194742202759e-01 -7.152158766984939575e-02 -1.145746186375617981e-01 7.655885070562362671e-02
2.327345013618469238e-01 -8.332223445177078247e-02 7.478723675012588501e-02 3.893610090017318726e-02 1.937249153852462769e-01 2.541870176792144775e-01 -5.957737192511558533e-02 -5.133644212037324905e-03 -3.073411881923675537e-01 -3.756268620491027832e-01 -1.603298075497150421e-02 -1.989804357290267944e-01 8.608596026897430420e-02 5.117706954479217529e-02 9.490303695201873779e-02 -2.924913763999938965e-01 -2.288529127836227417e-01 -1.293547749519348145e-01 1.424834877252578735e-01 8.152110129594802856e-02 -4.978235810995101929e-03 1.641362756490707397e-01 3.777524828910827637e-02 1.343747079372406006e-01 3.411166071891784668e-01 2.832940816879272461e-01 -1.143599525094032288e-01 1.288595795631408691e-01 -9.765759110450744629e-03 -2.538746036589145660e-02 -1.948823332786560059e-01 1.963513940572738647e-01
7.681605219841003418e-02 2.508876621723175049e-01 5.956628322601318359e-01 -7.384143769741058350e-02 3.923664987087249756e-02 6.600277125835418701e-02 1.865139603614807129e-01 -7.771992683410644531e-02 9.305367246270179749e-03 4.785776138305664062e-02 -1.307997852563858032e-01 -1.940703988075256348e-01 -1.728555113077163696e-01 6.564383208751678467e-02 1.702607572078704834e-01 -2.272142469882965088e-02 -4.688580036163330078e-01 -1.548782736063003540e-01 1.934694945812225342e-01 -2.702133031561970711e-03 2.609876217320561409e-03 5.874693393707275391e-02 -1.869550794363021851e-01 -3.009567596018314362e-02 -1.034037582576274872e-02 1.134001165628433228e-01 -2.665434218943119049e-02 -2.349759638309478760e-01 -4.361914098262786865e-02 -3.041060268878936768e-02 5.800314620137214661e-02 -8.758267760276794434e-02
6.438764743506908417e-03 7.627274841070175171e-02 3.337090015411376953e-01 -8.298959583044052124e-02 -1.082839742302894592e-01 -1.489429548382759094e-02 -3.533723652362823486e-01 5.540495365858078003e-02 -2.647259831428527832e-01 1.246353462338447571e-01 4.445237293839454651e-02 -2.308787405490875244e-01 1.574743352830410004e-02 2.177371084690093994e-02 3.146742582321166992e-01 -2.221362441778182983e-01 -6.354524940252304077e-02 -3.694197535514831543e-01 -2.707215547561645508e-01 -1.457864195108413696e-01 -1.801625341176986694e-01 3.210210204124450684e-01 -1.731700897216796875e-01 1.912406831979751587e-02 -5.862850323319435120e-02 1.937234029173851013e-02 -1.061853170394897461e-01 2.893865108489990234e-03 -2.053887955844402313e-02 1.053462475538253784e-01 -8.946046978235244751e-02 -1.023871451616287231e-01
2.206843346357345581e-02 6.152465194463729858e-02 1.108900010585784912e-01 -4.021470621228218079e-02 -1.317548453807830811e-01 2.772855758666992188e-01 2.167619466781616211e-01 -1.978368759155273438e-01 1.410767883062362671e-01 -2.741365730762481689e-01 4.257831349968910217e-02 -2.379274964332580566e-01 2.966530025005340576e-01 -5.580385774374008179e-02 1.283672749996185303e-01 -2.441646754741668701e-01 -9.593764320015907288e-03 -2.902109026908874512e-01 1.979770809412002563e-01 -1.264605373144149780e-01 -1.901391148567199707e-01 1.813442446291446686e-02 -9.946209937334060669e-02 -4.880682006478309631e-02 6.327205151319503784e-02 4.791929945349693298e-02 -3.027039170265197754e-01 -3.408284783363342285e-01 -2.606789171695709229e-01 8.421378582715988159e-02 1.418886333703994751e-02 5.618206039071083069e-02
-5.358069017529487610e-02 2.400682419538497925e-01 -6.879150122404098511e-02 -9.846323728561401367e-02 1.867533624172210693e-01 1.982309073209762573e-01 -8.191255480051040649e-02 2.714595496654510498e-01 -2.226292192935943604e-01 6.554162595421075821e-03 1.161453723907470703e-01 -1.558742970228195190e-01 6.088345125317573547e-02 4.774572327733039856e-02 4.159083589911460876e-03 -2.505854964256286621e-01 -1.765567660331726074e-01 -5.020176246762275696e-02 3.976390138268470764e-02 -4.710641223937273026e-03 -2.519820928573608398e-01 1.544811427593231201e-01 -2.390557080507278442e-01 -2.330472320318222046e-01 3.285568356513977051e-01 2.887960970401763916e-01 -2.724248915910720825e-02 -1.443292498588562012e-01 1.770832091569900513e-01 -3.105853796005249023e-01 1.827673912048339844e-01 7.772529125213623047e-02
-9.908956289291381836e-02 1.630959846079349518e-02 1.135132461786270142e-01 2.618048787117004395e-01 -1.593151986598968506e-01 8.350461721420288086e-02 3.594571352005004883e-02 -2.075452804565429688e-01 -1.491763442754745483e-01 -1.391209512948989868e-01 4.292559921741485596e-01 -1.397798657417297363e-01 1.098696216940879822e-01 -1.729929596185684204e-01 -2.957329899072647095e-02 -3.963908851146697998e-01 -1.062251552939414978e-01 2.890354692935943604e-01 1.577298194169998169e-01 -2.278905212879180908e-01 9.917062520980834961e-02 -1.684322208166122437e-02 -1.913300901651382446e-01 4.353676736354827881e-02 2.554535269737243652e-01 1.910069733858108521e-01 -7.044322788715362549e-02 -7.760471105575561523e-02 -1.513237506151199341e-01 1.157046034932136536e-01 1.126369237899780273e-01 6.635828316211700439e-02
6.208087876439094543e-02 1.925537586212158203e-01 3.278940916061401367e-01 2.680797874927520752e-01 -5.782102793455123901e-02 2.528908848762512207e-01 -1.725764125585556030e-01 6.104669719934463501e-02 2.728538513183593750e-01 -2.040698677301406860e-01 1.662309616804122925e-01 -1.434116214513778687e-01 1.161063611507415771e-01 2.216982543468475342e-01 1.336466968059539795e-01 -1.588803380727767944e-01 -1.550516933202743530e-01 2.113163471221923828e-01 1.927340179681777954e-01 -7.370480895042419434e-02 -7.796943187713623047e-02 2.175243198871612549e-01 5.195091478526592255e-03 1.984325945377349854e-01 -8.032668381929397583e-02 6.738010793924331665e-02 -2.262610048055648804e-01 1.612425148487091064e-01 -1.387230008840560913e-01 -2.942204177379608154e-01 2.522816648706793785e-03 1.038174331188201904e-01
-1.732922792434692383e-01 1.222560703754425049e-01 3.016332387924194336e-01 -1.263889372348785400e-01 -1.684512197971343994e-01 9.102918207645416260e-02 2.868672311305999756e-01 -1.242233961820602417e-01 1.104871705174446106e-01 1.636968255043029785e-01 1.718831956386566162e-01 -8.841077238321304321e-02 3.171977400779724121e-01 -3.920008242130279541e-02 1.454517543315887451e-01 -4.055109918117523193e-01 -1.260427534580230713e-01 -2.632891237735748291e-01 1.316366642713546753e-01 5.541767925024032593e-02 -1.237529441714286804e-01 -4.797764495015144348e-02 -1.131408140063285828e-01 -6.365292519330978394e-02 -2.879789657890796661e-02 2.420640438795089722e-01 -1.220524236559867859e-01 -1.449327617883682251e-01 -2.137234359979629517e-01 9.844803810119628906e-02 -1.648309975862503052e-01 -1.778401732444763184e-01
6.382046639919281006e-02 -1.866095066070556641e-01 -1.230369601398706436e-02 1.683710515499114990e-01 -2.162131816148757935e-01 2.090183347463607788e-01 -1.367619782686233521e-01 -3.515568375587463379e-01 4.199751466512680054e-02 3.161788452416658401e-03 2.471121996641159058e-01 -4.221624433994293213e-01 1.545407921075820923e-01 -2.885595709085464478e-02 9.617158025503158569e-02 -3.166849911212921143e-01 -3.451169729232788086e-01 -1.638144850730895996e-01 4.144449159502983093e-02 -2.070379815995693207e-02 -1.037795841693878174e-01 -1.785003095865249634e-01 -2.104582041501998901e-01 8.529528975486755371e-02 5.197748541831970215e-02 8.263676613569259644e-02 -1.051116511225700378e-01 8.119118213653564453e-02 1.201233342289924622e-01 -1.687280684709548950e-01 -1.058680117130279541e-01 -3.149426728487014771e-02
3.507261574268341064e-01 2.997230589389801025e-01 -3.126197308301925659e-02 -1.859344728291034698e-02 1.418170779943466187e-01 5.557891726493835449e-02 9.207035601139068604e-02 -7.654304057359695435e-02 -7.483351230621337891e-02 1.098438277840614319e-01 2.243916690349578857e-01 -1.784194111824035645e-01 -1.304503530263900757e-02 -7.233789563179016113e-02 3.041356056928634644e-02 -3.492314517498016357e-01 -2.984684109687805176e-01 -1.338176131248474121e-01 2.101162634789943695e-02 -2.543673850595951080e-02 -1.502331942319869995e-01 2.519678138196468353e-02 -3.095010519027709961e-01 -7.464532554149627686e-02 2.542916238307952881e-01 2.561288774013519287e-01 -3.552665710449218750e-01 -1.286150962114334106e-01 -6.844227015972137451e-02 7.951845973730087280e-02 -4.577979445457458496e-02 -3.719707578420639038e-02
5.754965357482433319e-03 1.598295867443084717e-01 -1.285838335752487183e-02 2.203015089035034180e-01 -1.352483332157135010e-01 8.080873638391494751e-02 2.537984400987625122e-02 -8.554149419069290161e-02 7.057955116033554077e-02 -3.398812189698219299e-02 4.777944646775722504e-03 -9.348930418491363525e-02 1.690853238105773926e-01 6.565663963556289673e-02 5.194017291069030762e-01 -3.608314394950866699e-01 -3.965098261833190918e-01 -1.301617324352264404e-01 -1.145897209644317627e-01 -4.819843452423810959e-03 -1.585210561752319336e-01 -1.330420374870300293e-01 -1.235719025135040283e-01 6.538697052747011185e-03 1.748779267072677612e-01 1.536852121353149414e-01 2.289241999387741089e-01 -1.851533725857734680e-02 -1.547529697418212891e-01 8.558591455221176147e-02 1.574481725692749023e-01 1.915460675954818726e-01
-1.516413390636444092e-01 -2.813813388347625732e-01 4.518247395753860474e-02 -8.636822551488876343e-02 -1.915799379348754883e-01 1.335600018501281738e-01 1.584902405738830566e-01 -1.281495690345764160e-01 -2.147484421730041504e-01 -1.474639680236577988e-02 -2.087689004838466644e-02 -2.399637848138809204e-01 1.088971197605133057e-01 -1.581021249294281006e-01 3.728352785110473633e-01 -2.829982340335845947e-01 -3.526921272277832031e-01 -2.241247296333312988e-01 -6.672704219818115234e-02 -2.451880723237991333e-01 -5.541910976171493530e-02 9.725266136229038239e-03 -4.165652394294738770e-02 9.986817091703414917e-02 1.677225381135940552e-01 8.322522044181823730e-02 -2.132605947554111481e-02 -1.228583157062530518e-01 -1.945459693670272827e-01 -1.515839695930480957e-01 1.414976865053176880e-01 2.154586166143417358e-01
2.017569243907928467e-01 1.090330109000205994e-01 1.224358528852462769e-01 2.987981140613555908e-01 -8.257943391799926758e-02 1.029658615589141846e-01 -2.730655968189239502e-01 1.756848953664302826e-02 -1.408312171697616577e-01 -1.927937716245651245e-01 1.173927411437034607e-01 -1.020308956503868103e-01 1.656257957220077515e-01 -2.692805826663970947e-01 2.991575002670288086e-01 -1.851228773593902588e-01 -6.532273441553115845e-02 -1.390268951654434204e-01 1.191226169466972351e-01 7.571468502283096313e-02 -3.685022294521331787e-01 3.339447677135467529e-01 2.308958582580089569e-02 -2.207495039328932762e-03 2.205147743225097656e-01 1.281033158302307129e-01 -1.427687704563140869e-01 5.972556024789810181e-02 -7.272946089506149292e-02 -2.061712741851806641e-01 -1.235866025090217590e-01 5.010049045085906982e-02
-2.540005147457122803e-01 -8.044960349798202515e-02 1.550751626491546631e-01 1.562771201133728027e-01 -8.813229948282241821e-02 2.773238159716129303e-02 1.272047031670808792e-02 8.989679068326950073e-02 -2.107391655445098877e-01 5.536652356386184692e-02 4.088958799839019775e-01 -4.126972556114196777e-01 6.670789420604705811e-02 -9.388452768325805664e-02 -6.876441836357116699e-02 -1.367105990648269653e-01 -2.178109437227249146e-01 -3.063506782054901123e-01 -5.872540175914764404e-02 2.708104550838470459e-01 -9.065342694520950317e-02 -1.831318065524101257e-02 5.954622477293014526e-02 -1.054013222455978394e-01 -1.597075536847114563e-02 1.845921874046325684e-01 1.998169124126434326e-01 -2.039455622434616089e-01 -1.739535331726074219e-01 2.051014266908168793e-02 -1.254940778017044067e-01 -1.962660849094390869e-01
4.606064781546592712e-02 9.246823191642761230e-02 3.343961536884307861e-01 4.962453967891633511e-04 5.415635183453559875e-02 2.404855638742446899e-01 2.100613713264465332e-02 -1.434307098388671875e-01 -1.228039562702178955e-01 -1.587621271610260010e-01 3.804868459701538086e-01 -3.586605787277221680e-01 2.315421551465988159e-01 1.146507486701011658e-01 -4.244155436754226685e-02 9.349998831748962402e-02 -9.950003772974014282e-02 -2.008358687162399292e-01 2.238480895757675171e-01 -2.809067070484161377e-01 -1.488864719867706299e-01 -4.590609669685363770e-02 -3.413187265396118164e-01 -6.674522906541824341e-02 -1.173219457268714905e-01 -9.314709156751632690e-02 -1.019664034247398376e-01 -1.425038725137710571e-01 -4.440457373857498169e-02 9.976535290479660034e-02 6.890735775232315063e-02 -1.021521613001823425e-01
-5.873722583055496216e-02 5.423378199338912964e-02 1.799387037754058838e-01 -4.373215511441230774e-02 1.370243877172470093e-01 2.761520631611347198e-02 2.701731957495212555e-02 1.651184558868408203e-01 -2.177404612302780151e-01 -1.819957792758941650e-01 7.182668894529342651e-02 -7.241045683622360229e-02 1.243997439742088318e-01 -8.006680756807327271e-02 9.191124141216278076e-02 -2.723287642002105713e-01 -2.307088673114776611e-01 -2.889710366725921631e-01 3.108492195606231689e-01 -2.073155343532562256e-01 5.487540736794471741e-02 7.309148553758859634e-03 -7.353987544775009155e-02 -5.669692531228065491e-03 1.523646861314773560e-01 3.491241931915283203e-01 6.373918056488037109e-02 3.197460770606994629e-01 -1.454637944698333740e-01 -1.009221524000167847e-01 -3.844664394855499268e-01 3.079624474048614502e-02
-2.307529598474502563e-01 1.424859464168548584e-01 2.134485691785812378e-01 -3.706269711256027222e-02 -8.385337144136428833e-02 3.375337123870849609e-01 -5.066325515508651733e-02 2.641931176185607910e-01 -3.443335294723510742e-01 -1.051345020532608032e-01 5.273651480674743652e-01 -1.683305650949478149e-01 1.113586425781250000e-01 -2.462998926639556885e-01 2.089129202067852020e-02 -1.205812320113182068e-01 -6.047663465142250061e-02 2.851375145837664604e-03 -1.882047355175018311e-01 1.610729657113552094e-02 -6.106197461485862732e-02 7.285649329423904419e-02 -1.345239728689193726e-01 -1.577368974685668945e-01 -2.141303867101669312e-01 8.737582713365554810e-03 7.214038074016571045e-02 -4.202779382467269897e-02 -9.666527807712554932e-02 3.650378901511430740e-03 9.120843559503555298e-02 -1.214919239282608032e-02
5.062048137187957764e-02 1.357813552021980286e-02 4.070828258991241455e-01 1.013393625617027283e-01 1.588318198919296265e-01 2.778214812278747559e-01 -1.453881990164518356e-02 9.663386642932891846e-02 -1.948206871747970581e-01 -1.789761781692504883e-01 7.075688987970352173e-02 -4.373896718025207520e-01 3.319315314292907715e-01 -1.431807968765497208e-02 4.226137697696685791e-02 -5.247501283884048462e-02 2.208418399095535278e-01 -2.098708599805831909e-02 -5.015270411968231201e-02 -9.537880867719650269e-02 1.870828913524746895e-03 5.135507136583328247e-02 -1.814644038677215576e-01 2.801678888499736786e-02 -1.735734939575195312e-01 1.313412040472030640e-01 -1.822550743818283081e-01 -3.367492854595184326e-01 -1.385437399148941040e-01 -8.863595873117446899e-02 -1.751702278852462769e-02 -9.770549833774566650e-02
1.396182365715503693e-02 1.662375777959823608e-01 1.636225432157516479e-01 3.593959286808967590e-02 1.586734503507614136e-01 2.890453040599822998e-01 3.055284731090068817e-02 -8.573321998119354248e-02 8.074503391981124878e-02 -3.610420972108840942e-02 3.159999847412109375e-01 -5.943102240562438965e-01 2.429685555398464203e-02 -9.556837379932403564e-02 -6.401643622666597366e-03 1.088327392935752869e-01 -1.403600908815860748e-02 -1.761912107467651367e-01 8.392452448606491089e-02 8.373953402042388916e-02 -2.779840677976608276e-02 -4.843804240226745605e-02 -1.166532710194587708e-01 -1.400519162416458130e-01 -7.114940136671066284e-02 1.020253598690032959e-01 -1.558129787445068359e-01 -3.081079721450805664e-01 3.243643790483474731e-02 -1.964092850685119629e-01 -1.067182347178459167e-01 2.779750227928161621e-01
1.021407917141914368e-01 2.295823842287063599e-01 1.509309411048889160e-01 4.598339274525642395e-02 1.606151610612869263e-01 2.280065119266510010e-01 -7.444718852639198303e-03 -3.704141452908515930e-02 -2.813006043434143066e-01 -2.328842580318450928e-01 2.994605004787445068e-01 -2.121204882860183716e-01 1.817773878574371338e-01 4.032101016491651535e-03 7.398923486471176147e-02 -5.768628418445587158e-02 2.733204141259193420e-02 -2.324233353137969971e-01 8.809885382652282715e-02 -4.831849783658981323e-02 -3.575287759304046631e-01 -1.296063065528869629e-01 -3.337653875350952148e-01 9.538950026035308838e-02 -2.670695185661315918e-01 1.189061477780342102e-01 -2.032342851161956787e-01 -1.978653669357299805e-01 -8.414290845394134521e-03 -3.477314487099647522e-02 -5.451624840497970581e-02 1.506522595882415771e-01
1.999819427728652954e-01 1.742650717496871948e-01 4.298432171344757080e-01 1.996284723281860352e-01 7.574808597564697266e-02 2.999101579189300537e-01 5.953977350145578384e-03 -1.677351295948028564e-01 -2.685107886791229248e-01 4.432445764541625977e-02 2.124276310205459595e-01 -8.441518247127532959e-02 1.360806673765182495e-01 1.047693938016891479e-01 -1.246700435876846313e-01 -1.941813528537750244e-01 -1.811376959085464478e-02 -2.918007969856262207e-01 1.753116548061370850e-01 -2.192157357931137085e-01 -2.666661739349365234e-01 -1.487994641065597534e-01 -1.748409420251846313e-01 4.595674201846122742e-02 -5.508060753345489502e-02 1.551512479782104492e-01 -1.823150068521499634e-01 -1.893606968224048615e-02 -1.310459338128566742e-02 -6.910648196935653687e-02 -8.900296688079833984e-02 9.131814539432525635e-02
1.115303039550781250e-01 -1.606043875217437744e-01 1.260182633996009827e-02 -2.835550345480442047e-02 -2.060147523880004883e-01 1.407394707202911377e-01 -9.358587116003036499e-02 -2.591084539890289307e-01 -4.352032765746116638e-02 1.639374643564224243e-01 1.536672711372375488e-01 -3.566491603851318359e-01 1.492240279912948608e-02 -2.982243597507476807e-01 5.137347802519798279e-02 -2.933185100555419922e-01 -4.615219533443450928e-01 -1.110167503356933594e-01 3.077726662158966064e-01 1.257237195968627930e-01 1.670442521572113037e-02 -2.166373096406459808e-02 -3.062189519405364990e-01 -2.977986633777618408e-02 3.377667441964149475e-02 1.028581243008375168e-02 1.715305610559880733e-03 2.321828715503215790e-02 -1.019294839352369308e-02 -7.221913337707519531e-02 1.425727307796478271e-01 8.089413493871688843e-02
4.195865709334611893e-03 1.843230426311492920e-01 2.960800826549530029e-01 1.647816300392150879e-01 -6.511516869068145752e-02 2.962845265865325928e-01 7.123851217329502106e-03 -1.551034394651651382e-02 1.380178034305572510e-01 -6.877429038286209106e-02 2.324690483510494232e-02 1.140006333589553833e-01 2.605866491794586182e-01 -1.188116967678070068e-01 1.459452062845230103e-01 -4.604393243789672852e-02 5.596368759870529175e-02 -1.061438247561454773e-01 1.447148919105529785e-01 -2.779921293258666992e-01 -1.727937757968902588e-01 -1.376052107661962509e-02 -1.796696186065673828e-01 -5.295030400156974792e-02 8.502506464719772339e-02 3.404972851276397705e-01 1.594112217426300049e-01 -2.621520757675170898e-01 -3.544016778469085693e-01 3.452277183532714844e-02 -4.517131298780441284e-02 3.036934733390808105e-01
-2.943166494369506836e-01 2.692176997661590576e-01 1.089263707399368286e-01 1.314871609210968018e-01 -3.823941200971603394e-02 -1.085036396980285645e-01 9.695061296224594116e-02 6.805024296045303345e-02 -1.696810573339462280e-01 -1.144529879093170166e-01 1.929300874471664429e-01 -3.580978140234947205e-02 2.731942832469940186e-01 -3.711118400096893311e-01 9.997572749853134155e-02 -2.638425529003143311e-01 -1.883769482374191284e-01 8.877707272768020630e-02 1.378385722637176514e-01 -2.827233374118804932e-01 -1.629704535007476807e-01 2.443926781415939331e-01 -8.688634634017944336e-02 1.030981838703155518e-01 1.375546157360076904e-01 1.670513302087783813e-01 1.579235792160034180e-01 1.897149533033370972e-01 -1.087491959333419800e-01 3.884121403098106384e-02 2.101355940103530884e-01 1.008830219507217407e-02
4.400341212749481201e-02 3.222523331642150879e-01 3.879178315401077271e-02 1.713124066591262817e-01 -2.153078764677047729e-01 -3.202255815267562866e-02 1.593613624572753906e-01 -3.911152482032775879e-02 2.078709602355957031e-01 -6.901949644088745117e-02 3.752658367156982422e-01 -2.795616984367370605e-01 -1.179251223802566528e-01 7.062404602766036987e-02 6.344629079103469849e-02 -2.572602033615112305e-01 -1.932058781385421753e-01 1.179655641317367554e-01 1.430885940790176392e-01 6.642316281795501709e-02 -3.267339468002319336e-01 1.151233091950416565e-01 -6.659762468189001083e-03 -9.980873763561248779e-02 2.550607323646545410e-01 2.446603924036026001e-01 -1.828567832708358765e-01 -1.148007884621620178e-01 -9.388428926467895508e-02 4.738252982497215271e-02 1.937126815319061279e-01 -8.209906518459320068e-02
-9.406271576881408691e-02 6.890979409217834473e-02 1.540709435939788818e-01 4.430121555924415588e-02 -6.485757231712341309e-02 1.249897852540016174e-01 -3.104751929640769958e-02 -1.768536567687988281e-01 -1.277770753949880600e-02 -1.010683178901672363e-01 1.121341064572334290e-01 -6.068157404661178589e-02 1.499370336532592773e-01 1.568497717380523682e-01 1.841889917850494385e-01 6.340702623128890991e-02 -2.226201295852661133e-01 3.311703726649284363e-02 3.495029807090759277e-01 8.820202946662902832e-02 -1.804401725530624390e-01 1.543748471885919571e-02 -2.429955005645751953e-01 1.131709069013595581e-01 6.765707582235336304e-02 3.468235135078430176e-01 4.626284837722778320e-01 -2.809337675571441650e-01 -2.622196674346923828e-01 -1.318854838609695435e-01 4.951997101306915283e-02 -7.288140803575515747e-02
-1.924597769975662231e-01 4.704516381025314331e-03 2.758536338806152344e-01 3.501809239387512207e-01 -1.085172742605209351e-01 4.656132683157920837e-02 -1.131904795765876770e-01 -1.908227652311325073e-01 1.412698253989219666e-02 2.421793900430202484e-02 4.240671694278717041e-01 -3.298356533050537109e-01 3.786956146359443665e-02 -8.885927498340606689e-02 -1.188447028398513794e-01 -3.055799007415771484e-01 -5.105526000261306763e-02 1.010993942618370056e-01 1.237755194306373596e-01 -2.188074886798858643e-01 6.150659173727035522e-02 1.625344455242156982e-01 -3.848744556307792664e-02 -2.674612030386924744e-02 7.365722209215164185e-02 3.559598922729492188e-01 -1.257399171590805054e-01 -8.049101382493972778e-02 1.370110809803009033e-01 1.133788526058197021e-01 6.453529465943574905e-03 1.701473630964756012e-02
2.851453125476837158e-01 2.438105642795562744e-02 2.194620296359062195e-02 -6.762744486331939697e-02 -4.244367778301239014e-02 3.670067340135574341e-02 1.574504971504211426e-01 -7.776502519845962524e-02 1.625914275646209717e-01 1.626653224229812622e-01 3.860943913459777832e-01 -3.369383215904235840e-01 2.496884018182754517e-01 -6.992216408252716064e-02 -7.326132804155349731e-02 -1.022394970059394836e-01 -3.266381323337554932e-01 -2.340987622737884521e-01 -1.979449950158596039e-02 -1.472412887960672379e-02 -1.008983552455902100e-01 -1.968496441841125488e-01 -2.710688412189483643e-01 -1.318555027246475220e-01 5.031498521566390991e-02 3.021143376827239990e-01 -2.241175919771194458e-01 -1.588759720325469971e-01 5.747464671730995178e-02 4.426850751042366028e-02 -1.748260669410228729e-02 6.139293313026428223e-02
-1.526422351598739624e-01 4.527832940220832825e-02 2.521099448204040527e-01 -1.136479154229164124e-01 -1.032228469848632812e-01 -8.159148506820201874e-03 -1.243226602673530579e-01 4.123933240771293640e-02 -2.618992924690246582e-01 1.835897266864776611e-01 4.760528802871704102e-01 -3.517063856124877930e-01 2.039848081767559052e-02 5.751352012157440186e-02 1.274226456880569458e-01 -1.147084608674049377e-01 -2.845005393028259277e-01 -1.533067673444747925e-01 8.696363121271133423e-02 1.840039193630218506e-01 -6.140318512916564941e-02 1.592834591865539551e-01 2.235941216349601746e-02 -7.579222321510314941e-02 -2.283474355936050415e-01 1.692187637090682983e-01 1.006257906556129456e-01 -3.135842457413673401e-02 -2.177024036645889282e-01 -1.586277969181537628e-02 1.933507472276687622e-01 -1.624544858932495117e-01
5.427692830562591553e-02 3.922914713621139526e-02 2.745720446109771729e-01 1.269954722374677658e-02 -3.988937288522720337e-02 2.073716670274734497e-01 -7.463063299655914307e-02 1.815275102853775024e-01 -2.400042414665222168e-01 -3.519042730331420898e-01 1.551794558763504028e-01 -1.400569081306457520e-02 1.531514432281255722e-02 -1.385140866041183472e-01 4.671434760093688965e-01 -2.098869681358337402e-01 3.226710716262459755e-03 -1.420650780200958252e-01 -1.356367394328117371e-02 1.307484805583953857e-01 -3.067994117736816406e-01 2.879784703254699707e-01 -2.104056477546691895e-01 -3.967532515525817871e-02 -1.022838987410068512e-02 3.170557692646980286e-02 9.429725259542465210e-02 -1.512326747179031372e-01 -1.869384050369262695e-01 4.964254051446914673e-02 -1.365484595298767090e-01 1.153646409511566162e-02
9.284692257642745972e-02 2.244389988481998444e-02 3.124422729015350342e-01 2.053759433329105377e-02 -4.067518189549446106e-02 2.313675731420516968e-01 1.100798100233078003e-01 -5.362580064684152603e-03 -2.503243982791900635e-01 2.807044610381126404e-02 1.653812453150749207e-02 -7.002807408571243286e-02 -5.581100285053253174e-02 -1.214069351553916931e-01 2.754308581352233887e-01 -4.172581434249877930e-01 -3.544992506504058838e-01 3.241831436753273010e-02 2.955040037631988525e-01 -1.653912663459777832e-01 4.233874008059501648e-02 -1.830714941024780273e-01 -1.705521047115325928e-01 -1.110011190176010132e-01 1.670433729887008667e-01 -7.198498398065567017e-02 -2.588957920670509338e-02 -2.675690352916717529e-01 2.002306580543518066e-01 -9.104313701391220093e-02 -8.889836817979812622e-02 9.646684676408767700e-02
-3.113718703389167786e-03 -9.257864207029342651e-02 2.453711628913879395e-01 3.164044022560119629e-01 2.119517773389816284e-01 1.470575332641601562e-01 -3.988816868513822556e-03 1.518442947417497635e-02 -2.550253272056579590e-01 -1.063249856233596802e-01 3.525983095169067383e-01 -8.628781139850616455e-02 -2.995969057083129883e-01 -4.630709439516067505e-02 8.689538389444351196e-02 -1.693448722362518311e-01 -3.114543259143829346e-01 -2.726595997810363770e-01 3.181332722306251526e-02 9.095069766044616699e-02 -2.271756529808044434e-02 1.962293498218059540e-02 -1.145048588514328003e-01 -2.159787863492965698e-01 -1.596423834562301636e-01 1.448774933815002441e-01 1.688720583915710449e-01 -2.475218623876571655e-01 3.521140664815902710e-02 1.778215616941452026e-01 3.707789117470383644e-03 1.327966898679733276e-01
-1.272354125976562500e-01 5.041114613413810730e-02 1.212272569537162781e-01 2.957449555397033691e-01 4.077877402305603027e-01 1.547639071941375732e-01 -1.099956873804330826e-02 -3.336792439222335815e-02 -2.235695421695709229e-01 -1.670050323009490967e-01 -7.527286559343338013e-02 -1.205522865056991577e-01 1.375911235809326172e-01 -1.790340095758438110e-01 -4.504874348640441895e-02 -3.589949905872344971e-01 -4.976211860775947571e-02 -1.282740682363510132e-01 6.134343892335891724e-02 2.003724686801433563e-03 -1.513378918170928955e-01 -1.824775594286620617e-03 -2.718216180801391602e-02 -6.918918341398239136e-02 2.206586748361587524e-01 4.795773327350616455e-01 9.557187557220458984e-02 2.536956220865249634e-02 1.545955426990985870e-02 1.387996524572372437e-01 7.806751132011413574e-02 -2.060979157686233521e-01
-2.600677907466888428e-01 -7.411704957485198975e-02 2.451919168233871460e-01 3.787878155708312988e-02 9.134010225534439087e-02 3.358299434185028076e-01 -4.169096797704696655e-02 2.278953045606613159e-01 -4.671977460384368896e-02 -1.301620155572891235e-01 1.159452553838491440e-02 -2.011487036943435669e-01 4.932975396513938904e-02 -6.136586889624595642e-02 4.439857602119445801e-02 -1.791868060827255249e-01 -2.293897420167922974e-01 -2.460327558219432831e-02 -1.044124141335487366e-01 -1.327610909938812256e-01 -3.465720415115356445e-01 -2.163040451705455780e-02 2.804233878850936890e-02 -1.447950154542922974e-01 1.369853317737579346e-01 4.408378303050994873e-01 -1.339731365442276001e-01 2.163705825805664062e-01 -1.657428406178951263e-02 2.498293071985244751e-01 -8.874847739934921265e-02 -1.341710090637207031e-01
-7.616744190454483032e-02 3.608975112438201904e-01 2.576775252819061279e-01 -1.166492104530334473e-01 1.251915395259857178e-01 -2.498435787856578827e-03 -2.323432415723800659e-01 -1.359755992889404297e-01 5.677986517548561096e-02 -3.490312397480010986e-01 3.693151846528053284e-02 -2.626789808273315430e-01 1.904607117176055908e-01 -1.632876396179199219e-01 7.869672030210494995e-02 -7.892264425754547119e-02 -3.267426192760467529e-01 -1.470861285924911499e-01 -9.914783388376235962e-02 -1.870757937431335449e-01 1.409269422292709351e-01 1.296852082014083862e-01 -6.903602927923202515e-02 4.819654673337936401e-02 4.318650066852569580e-02 3.191452622413635254e-01 -1.711880862712860107e-01 -9.602219611406326294e-02 6.425840407609939575e-02 -1.385239362716674805e-01 2.921763435006141663e-02 -2.040040343999862671e-01
-4.298176467418670654e-01 1.350001692771911621e-01 3.357788324356079102e-01 -1.173469647765159607e-01 -2.065418511629104614e-01 1.504204571247100830e-01 6.488899886608123779e-02 -2.551163434982299805e-01 -5.215080082416534424e-02 -1.223144307732582092e-01 7.749025523662567139e-02 -4.143011942505836487e-02 -8.631896972656250000e-02 -3.428245335817337036e-02 2.940311729907989502e-01 -1.574824899435043335e-01 -2.270186394453048706e-01 -1.181928813457489014e-01 4.869189858436584473e-02 -1.557192355394363403e-01 -2.739440202713012695e-01 1.565255075693130493e-01 -7.534343749284744263e-02 -7.824348658323287964e-02 2.215224206447601318e-01 1.148686856031417847e-01 -2.464129626750946045e-01 -6.240015849471092224e-02 9.205067157745361328e-02 1.535641103982925415e-01 1.242466866970062256e-01 -1.131678521633148193e-01
1.004743482917547226e-02 1.251239031553268433e-01 4.212882742285728455e-02 1.478827446699142456e-01 9.019435197114944458e-02 1.768614351749420166e-01 1.276904046535491943e-01 -3.198073506355285645e-01 1.105924099683761597e-01 -1.088051870465278625e-01 -1.082508713006973267e-01 -2.016834020614624023e-01 1.270476430654525757e-01 1.612047106027603149e-01 1.311107128858566284e-01 -2.063654065132141113e-01 -2.537023723125457764e-01 -2.079569697380065918e-01 1.347732543945312500e-01 -1.832091510295867920e-01 -1.962085366249084473e-01 1.808212995529174805e-01 -4.019885361194610596e-01 -9.651476144790649414e-02 4.301427979953587055e-04 2.731907069683074951e-01 3.016133308410644531e-01 -6.003363430500030518e-02 4.035443440079689026e-02 -2.275021001696586609e-02 -1.027670353651046753e-01 2.021740972995758057e-01
-1.078485399484634399e-01 -1.328700035810470581e-01 -4.571530967950820923e-02 1.148473173379898071e-01 -2.469222247600555420e-01 5.988509953022003174e-02 -8.771214634180068970e-03 1.963901668787002563e-01 9.029927849769592285e-02 -2.142433375120162964e-01 3.173001706600189209e-01 -1.363537311553955078e-01 1.655594855546951294e-01 -2.944919764995574951e-01 -6.654310226440429688e-02 -1.447076499462127686e-01 -2.695344984531402588e-01 4.958178102970123291e-02 -8.881533890962600708e-02 -2.898693680763244629e-01 -3.263458311557769775e-01 1.744398623704910278e-01 -1.673488020896911621e-01 -1.445601228624582291e-02 2.432283014059066772e-01 1.302544623613357544e-01 1.691736727952957153e-01 -1.111236661672592163e-01 -2.805255651473999023e-01 9.906317293643951416e-02 3.840836882591247559e-02 1.260675769299268723e-02
5.484274774789810181e-02 1.150356382131576538e-01 3.169665932655334473e-01 1.313471198081970215e-01 1.066956669092178345e-01 2.836772501468658447e-01 1.170810833573341370e-01 1.296444684267044067e-01 3.944813087582588196e-02 -1.636495590209960938e-01 -6.259917467832565308e-02 -2.512112557888031006e-01 9.940954856574535370e-03 1.107133924961090088e-02 -2.118750959634780884e-01 -3.894776105880737305e-01 -1.397481262683868408e-01 -2.990151941776275635e-02 1.995333433151245117e-01 -3.108264207839965820e-01 -1.612509638071060181e-01 2.844218909740447998e-01 -1.808208823204040527e-01 -1.390303969383239746e-01 -2.694245278835296631e-01 4.886922240257263184e-02 6.864655762910842896e-02 -7.641136646270751953e-02 -9.986429661512374878e-02 1.462618857622146606e-01 -1.143055260181427002e-01 7.592713087797164917e-02
-6.342772394418716431e-03 2.005671113729476929e-01 4.340749084949493408e-01 1.914631873369216919e-01 -1.989835873246192932e-02 3.746713101863861084e-01 2.426884770393371582e-01 1.119301747530698776e-02 -1.169837564229965210e-01 -4.459509253501892090e-02 1.106503531336784363e-01 -3.270645439624786377e-01 2.341364026069641113e-01 2.222142666578292847e-01 6.228797882795333862e-02 -1.284304410219192505e-01 -1.766696013510227203e-02 -8.254726976156234741e-02 6.027274578809738159e-02 -1.939852535724639893e-01 -1.146360188722610474e-01 -2.066636830568313599e-01 -2.571777701377868652e-01 9.175523184239864349e-03 -1.401461195200681686e-02 -3.583691269159317017e-02 -2.552884817123413086e-01 -1.459324955940246582e-01 6.793840974569320679e-02 4.986025020480155945e-02 9.726418554782867432e-02 -2.043880335986614227e-02
-3.142667710781097412e-01 -5.210587009787559509e-02 1.621306389570236206e-01 1.145522296428680420e-01 9.845398366451263428e-02 -1.314084082841873169e-01 -1.603455692529678345e-01 3.619854152202606201e-02 -1.341116279363632202e-01 -2.715350985527038574e-01 2.934266328811645508e-01 -1.839168220758438110e-01 -1.246601156890392303e-02 -2.346088588237762451e-01 7.308524101972579956e-02 -3.505112528800964355e-01 -1.005425527691841125e-01 2.243070900440216064e-01 6.192521750926971436e-02 -1.393754780292510986e-01 -6.132343411445617676e-02 7.045473903417587280e-02 -9.337933361530303955e-02 -5.025396123528480530e-02 3.395285010337829590e-01 2.131648957729339600e-01 2.573134899139404297e-01 1.056220382452011108e-01 -2.228098660707473755e-01 -1.034273114055395126e-02 1.293697655200958252e-01 -4.320930689573287964e-02
-3.308432698249816895e-01 1.761692911386489868e-01 1.702748239040374756e-01 -1.171168237924575806e-01 -1.537895202636718750e-01 7.734532654285430908e-02 7.383041083812713623e-02 -9.970448911190032959e-03 1.608331799507141113e-01 -3.913643956184387207e-02 2.418766319751739502e-01 -1.689656972885131836e-01 9.534630179405212402e-02 -4.130871593952178955e-02 3.057627975940704346e-01 -3.002757132053375244e-01 -1.415549814701080322e-01 -3.126142919063568115e-01 -4.286850243806838989e-02 -1.470060795545578003e-01 -2.656163275241851807e-01 1.060338690876960754e-01 -2.076415419578552246e-01 -1.161041259765625000e-01 2.609273195266723633e-01 2.302348054945468903e-02 -1.378439273685216904e-02 -1.288885772228240967e-01 5.640412867069244385e-02 2.189624905586242676e-01 -1.147407740354537964e-01 -2.083164006471633911e-01
-1.309210807085037231e-01 2.210119366645812988e-02 6.155310198664665222e-02 2.450293153524398804e-01 -1.099050790071487427e-01 -9.919105470180511475e-02 9.865082055330276489e-02 -1.456795781850814819e-01 6.801014393568038940e-02 -6.593643128871917725e-02 4.323297142982482910e-01 -2.798222601413726807e-01 2.195710092782974243e-01 -3.309984132647514343e-02 -7.434660801663994789e-05 -4.778451919555664062e-01 -2.281589992344379425e-02 1.705960743129253387e-02 1.527494788169860840e-01 -1.450135856866836548e-01 2.018019855022430420e-01 2.151173800230026245e-01 -1.165107861161231995e-01 1.280135940760374069e-02 1.591504067182540894e-01 2.243276089429855347e-01 -8.480554074048995972e-02 -2.006995677947998047e-01 -9.060534834861755371e-02 2.737659588456153870e-02 -4.395055398344993591e-02 1.841723322868347168e-01
2.256856411695480347e-01 8.839699625968933105e-02 4.936190694570541382e-02 1.319913715124130249e-01 1.684427708387374878e-01 -5.639160051941871643e-02 2.747997082769870758e-02 1.691643595695495605e-01 4.039855301380157471e-02 -4.148709774017333984e-02 8.184886723756790161e-02 -3.322024345397949219e-01 2.877825126051902771e-02 -1.024399325251579285e-01 1.368937790393829346e-01 -4.054048061370849609e-01 -3.394837379455566406e-01 1.635791063308715820e-01 -6.840474903583526611e-02 -2.489822208881378174e-01 -1.577302366495132446e-01 -2.430696226656436920e-02 -1.945409029722213745e-01 -3.185098171234130859e-01 1.167913079261779785e-01 3.411931991577148438e-01 3.789220750331878662e-02 -2.954017184674739838e-02 1.858164966106414795e-01 2.036032732576131821e-03 6.462514400482177734e-02 -3.361985087394714355e-02
-9.019836038351058960e-02 2.745599020272493362e-03 8.750937879085540771e-02 2.453710138797760010e-01 -4.124547913670539856e-02 2.258171588182449341e-01 -5.198768340051174164e-03 -7.524327188730239868e-02 1.961754262447357178e-01 1.539839953184127808e-01 3.922002017498016357e-01 -3.398596942424774170e-01 5.617917329072952271e-02 -9.801461547613143921e-02 5.106002558022737503e-03 -4.079379439353942871e-01 -9.116198122501373291e-02 1.609184406697750092e-02 8.834684267640113831e-03 -5.266347154974937439e-02 3.129424154758453369e-02 1.509052217006683350e-01 -2.147349864244461060e-01 9.544866532087326050e-02 7.177910208702087402e-02 3.411519825458526611e-01 -1.428059637546539307e-01 6.656188517808914185e-03 2.547634243965148926e-01 1.669071316719055176e-01 1.699912846088409424e-01 -2.926887385547161102e-02
-8.638343960046768188e-02 3.191553950309753418e-01 1.813388243317604065e-02 1.193914934992790222e-01 2.265381366014480591e-01 -7.982777059078216553e-02 6.379151344299316406e-02 -5.643810704350471497e-02 -5.449233204126358032e-02 1.763686388731002808e-01 2.259134799242019653e-01 -8.365168422460556030e-02 8.633560687303543091e-02 -1.558346860110759735e-02 1.642747670412063599e-01 -8.011212199926376343e-02 -2.405264973640441895e-01 -3.763256967067718506e-01 -2.879061102867126465e-01 -2.520216107368469238e-01 3.070689737796783447e-02 7.573210448026657104e-02 -1.542780548334121704e-01 1.592385917901992798e-01 1.260100305080413818e-01 3.517236709594726562e-01 1.997342705726623535e-01 -5.591561272740364075e-02 8.450428023934364319e-03 1.478124707937240601e-01 1.997333317995071411e-01 1.783253699541091919e-01
-1.237441506236791611e-02 -1.330274716019630432e-02 4.027843475341796875e-01 1.820107400417327881e-01 2.999804019927978516e-01 -5.707429349422454834e-02 5.767306685447692871e-02 -1.172249093651771545e-01 -1.211277842521667480e-01 2.053842693567276001e-02 8.834727108478546143e-02 -2.076707780361175537e-01 5.879203230142593384e-02 -1.623772233724594116e-01 -1.197922378778457642e-01 -1.978702098131179810e-01 -4.116966426372528076e-01 -2.111050635576248169e-01 3.055152595043182373e-01 -1.312014311552047729e-01 -5.290566384792327881e-02 1.106629893183708191e-02 -1.406821161508560181e-01 -6.835128366947174072e-02 -1.827204376459121704e-01 1.242346540093421936e-01 5.470978468656539917e-02 8.138695359230041504e-02 -1.530771795660257339e-02 1.306665092706680298e-01 -2.213247418403625488e-01 2.606009244918823242e-01
2.227709628641605377e-02 3.830352798104286194e-02 3.419942259788513184e-01 -1.185670960694551468e-02 2.731261774897575378e-02 3.299689292907714844e-01 -5.477469787001609802e-02 2.220320105552673340e-01 -2.659498527646064758e-02 -2.374398522078990936e-02 -4.276029020547866821e-02 -1.247584596276283264e-01 -8.325733244419097900e-02 -3.202722072601318359e-01 2.084040343761444092e-01 -2.974732816219329834e-01 -2.793947458267211914e-01 -1.216455083340406418e-02 4.761135578155517578e-02 1.769211441278457642e-01 9.416086599230766296e-03 -1.031088903546333313e-01 -3.528549969196319580e-01 -1.701884418725967407e-01 3.284477069973945618e-02 3.010717630386352539e-01 -1.195554360747337341e-01 1.543035209178924561e-01 -4.532269015908241272e-02 -1.583888977766036987e-01 -1.045510917901992798e-01 -1.226910799741744995e-01
-3.276865184307098389e-02 1.124393567442893982e-01 2.373799830675125122e-01 4.069184884428977966e-02 1.220855340361595154e-01 9.823440760374069214e-02 -3.541403114795684814e-01 -1.873260587453842163e-01 6.529555469751358032e-02 -1.978479027748107910e-01 -2.051989920437335968e-02 -3.352311253547668457e-01 1.389001756906509399e-01 -1.650696545839309692e-01 1.135946959257125854e-01 -1.441036909818649292e-02 -1.426068395376205444e-01 -9.543838351964950562e-02 -8.411744236946105957e-02 -3.283373713493347168e-01 -4.339910671114921570e-02 1.433542966842651367e-01 -2.013756148517131805e-02 -1.029021739959716797e-01 1.764300912618637085e-01 3.062826991081237793e-01 -1.570717692375183105e-01 -3.146342933177947998e-01 1.513183265924453735e-01 -2.419127374887466431e-01 7.872524857521057129e-02 -1.156815364956855774e-01
-2.840156257152557373e-01 -9.895574301481246948e-03 1.410949975252151489e-01 2.083717286586761475e-01 -3.824149817228317261e-02 1.993559747934341431e-01 4.756784997880458832e-03 -2.587444484233856201e-01 1.010595560073852539e-01 6.452885270118713379e-02 3.278414309024810791e-01 -4.702020287513732910e-01 -5.992900952696800232e-02 -1.482592523097991943e-01 -2.188053168356418610e-02 -2.811111211776733398e-01 -1.891208291053771973e-01 2.377917021512985229e-01 -8.460920304059982300e-03 1.833287440240383148e-02 -3.929298371076583862e-02 1.423826813697814941e-01 -1.599455177783966064e-01 1.766547411680221558e-01 5.022360756993293762e-02 2.870081365108489990e-01 -4.544316604733467102e-02 4.553567618131637573e-02 1.325545758008956909e-01 -1.491162646561861038e-02 1.462742388248443604e-01 1.276911050081253052e-02
-3.815706372261047363e-01 4.531576484441757202e-02 -1.281960457563400269e-01 1.393234878778457642e-01 3.916263207793235779e-02 2.733213007450103760e-01 -7.486928254365921021e-02 -1.010635122656822205e-01 -4.927548766136169434e-02 1.854534894227981567e-01 1.079089716076850891e-01 -3.240752220153808594e-01 2.122716009616851807e-01 -1.458989828824996948e-01 5.244440957903862000e-02 -2.429582327604293823e-01 -2.325372099876403809e-01 -3.432654738426208496e-01 1.678414456546306610e-02 -1.540874242782592773e-01 1.891931742429733276e-01 2.118528261780738831e-02 -1.025809273123741150e-01 1.768602132797241211e-01 1.083824187517166138e-01 1.399294435977935791e-01 -9.432075172662734985e-02 -1.289023011922836304e-01 -5.671905353665351868e-02 -1.705338805913925171e-01 1.716838628053665161e-01 2.241526693105697632e-01
-1.789954602718353271e-01 5.609122291207313538e-02 1.362861841917037964e-01 7.726190984249114990e-02 2.198547273874282837e-01 3.130634501576423645e-02 -6.126788631081581116e-02 -6.870175246149301529e-03 2.665452063083648682e-01 -2.853544801473617554e-02 4.716352224349975586e-01 -3.691003024578094482e-01 -6.487425882369279861e-03 -1.147843748331069946e-01 5.550611764192581177e-02 -2.418106347322463989e-01 -6.177326291799545288e-02 4.520331509411334991e-03 -1.352370949462056160e-03 -2.275069616734981537e-02 -1.395029723644256592e-01 2.409386038780212402e-01 -1.387636214494705200e-01 2.625988721847534180e-01 2.652334570884704590e-01 2.373872250318527222e-01 1.545107215642929077e-01 -1.070607751607894897e-01 3.986680880188941956e-02 8.856773376464843750e-02 1.852422803640365601e-01 -7.733412832021713257e-02
1.171154454350471497e-01 7.759363204240798950e-02 -1.059088483452796936e-01 5.467079952359199524e-02 -1.555781215429306030e-01 2.293597161769866943e-02 -8.391148597002029419e-02 -7.704221457242965698e-02 3.303052857518196106e-02 -5.774216726422309875e-02 3.310069143772125244e-01 -3.682442605495452881e-01 1.312293559312820435e-01 3.286375999450683594e-01 -1.093369536101818085e-02 -2.657102942466735840e-01 -1.917525231838226318e-01 -8.001004904508590698e-02 -9.190521389245986938e-02 1.023941580206155777e-02 3.843791550025343895e-03 9.687200933694839478e-02 -2.447617202997207642e-01 3.891431540250778198e-02 2.830342352390289307e-01 3.254875838756561279e-01 9.940896416082978249e-04 -5.779104679822921753e-02 -2.365847975015640259e-01 -2.597168385982513428e-01 2.154407948255538940e-01 3.217821568250656128e-02
-4.254640638828277588e-02 2.187494337558746338e-01 -9.152536839246749878e-02 2.235570847988128662e-01 -1.802851706743240356e-01 5.841811001300811768e-02 -4.985857009887695312e-02 -2.631917595863342285e-02 4.698371887207031250e-02 7.344511896371841431e-02 2.768515981733798981e-02 -3.194748237729072571e-02 1.422663182020187378e-01 4.276711121201515198e-02 4.027542173862457275e-01 -2.665123939514160156e-01 -4.374626576900482178e-01 -3.406835496425628662e-01 -1.139924116432666779e-02 -5.296017974615097046e-02 -9.741077572107315063e-02 -6.891690939664840698e-02 -1.004760619252920151e-02 -6.931382697075605392e-03 2.147676236927509308e-02 2.012166976928710938e-01 1.346710026264190674e-01 -9.472436457872390747e-02 -2.613584995269775391e-01 -7.404859364032745361e-02 2.472961843013763428e-01 2.458176463842391968e-01
7.372310757637023926e-02 5.542661622166633606e-02 4.510228633880615234e-01 -4.316733404994010925e-02 -1.067886799573898315e-01 7.930573821067810059e-02 -5.470034480094909668e-02 -2.581757009029388428e-01 -1.425792127847671509e-01 -3.507008776068687439e-02 -1.193897649645805359e-01 -2.250747382640838623e-01 1.694257110357284546e-01 -2.094748616218566895e-02 1.359027624130249023e-01 -1.334441602230072021e-01 -3.286330997943878174e-01 -1.160718314349651337e-02 4.367438256740570068e-01 3.427678719162940979e-02 -1.993153989315032959e-01 -3.282323479652404785e-02 5.971885472536087036e-02 -2.140669524669647217e-01 -2.679966017603874207e-02 8.116029202938079834e-02 -1.491321623325347900e-01 -2.563067078590393066e-01 1.129102557897567749e-01 -5.956881493330001831e-02 -1.023222580552101135e-01 1.863346546888351440e-01
8.832322806119918823e-02 2.608907967805862427e-02 5.549964904785156250e-01 -9.996979683637619019e-02 -8.718959987163543701e-03 9.973838180303573608e-02 9.156562387943267822e-02 -9.494876861572265625e-02 -2.042159438133239746e-01 4.080015420913696289e-02 1.360309273004531860e-01 -1.481394171714782715e-01 -2.111638486385345459e-01 -1.716689467430114746e-01 -2.200815826654434204e-02 -1.975092887878417969e-01 -2.208539694547653198e-01 2.931629866361618042e-02 3.426507711410522461e-01 5.698280036449432373e-02 -5.947240069508552551e-02 -3.316418826580047607e-02 1.426017880439758301e-01 -1.565434038639068604e-01 1.103329434990882874e-01 1.433878988027572632e-01 2.264323681592941284e-01 -1.898379474878311157e-01 1.574688553810119629e-01 -2.782447636127471924e-01 7.475426793098449707e-02 3.298489004373550415e-02
1.095826327800750732e-01 4.397601783275604248e-01 2.131770700216293335e-01 2.361458390951156616e-01 4.056365042924880981e-02 -3.002717904746532440e-02 -5.586146563291549683e-02 8.190513402223587036e-02 -3.499911129474639893e-01 -7.385805249214172363e-02 -9.563885629177093506e-02 -3.018103241920471191e-01 -5.542771890759468079e-02 -1.210318282246589661e-01 2.568249404430389404e-01 -1.866256594657897949e-01 -1.190024986863136292e-01 -1.420560330152511597e-01 -6.572525203227996826e-02 1.457534283399581909e-01 -2.949981205165386200e-02 1.286709308624267578e-01 -2.831659018993377686e-01 -1.676091253757476807e-01 1.109474375844001770e-01 2.535101473331451416e-01 -1.543825566768646240e-01 7.406166754662990570e-03 -3.780682384967803955e-02 -2.066516578197479248e-01 3.233385831117630005e-02 -5.540948361158370972e-02
-1.935386508703231812e-01 3.433581590652465820e-01 2.536866664886474609e-01 1.677921414375305176e-02 -3.726406022906303406e-02 3.423699140548706055e-01 -2.030586302280426025e-01 9.721995890140533447e-02 -3.109917640686035156e-01 -1.780840568244457245e-02 4.830776453018188477e-01 1.358251925557851791e-02 1.855966895818710327e-01 1.176842674612998962e-01 -4.305057227611541748e-02 -1.786247789859771729e-01 -3.798905760049819946e-02 -1.849627494812011719e-01 8.862341940402984619e-02 1.327481865882873535e-01 -3.000700473785400391e-02 4.601749032735824585e-02 -6.745015084743499756e-02 -1.596167683601379395e-01 -1.711989194154739380e-01 2.295749038457870483e-01 -6.254488974809646606e-02 -2.907854132354259491e-02 9.181567467749118805e-03 6.040278449654579163e-02 3.249615803360939026e-02 -1.111145764589309692e-01
2.148232012987136841e-01 -3.156204149127006531e-02 2.100391089916229248e-01 9.691993147134780884e-02 6.486472487449645996e-02 1.682364344596862793e-01 7.672908157110214233e-02 5.013812705874443054e-02 -2.514819204807281494e-01 -1.520335972309112549e-01 -1.846687169745564461e-03 -1.314218938350677490e-01 1.702409982681274414e-01 -1.001377999782562256e-01 2.496695816516876221e-01 -4.447529315948486328e-01 -1.264071762561798096e-01 -1.460536569356918335e-01 5.210311710834503174e-02 -2.172173112630844116e-01 3.602831065654754639e-02 1.269767582416534424e-01 -4.702954888343811035e-01 -2.300783544778823853e-01 -3.854689747095108032e-02 -1.604312062263488770e-01 -2.372271008789539337e-02 -2.023090869188308716e-01 1.344715827144682407e-03 -9.031013399362564087e-02 -5.646976176649332047e-03 -1.275988644920289516e-03
-1.582998037338256836e-01 -1.404932290315628052e-01 3.153346478939056396e-02 -8.658637292683124542e-03 -2.255719713866710663e-02 -5.379149224609136581e-03 2.057050913572311401e-01 4.820794612169265747e-02 -2.106894850730895996e-01 5.157040432095527649e-02 -3.354046959429979324e-03 -4.419924616813659668e-01 2.023680061101913452e-01 -3.518083691596984863e-01 2.181773185729980469e-01 -3.260429501533508301e-01 -2.427143454551696777e-01 -2.376287877559661865e-01 -3.383297845721244812e-02 6.569618731737136841e-02 7.410513609647750854e-02 -3.959847241640090942e-02 -6.201051920652389526e-02 9.828094393014907837e-02 2.818923592567443848e-01 -1.644620858132839203e-02 -4.892726987600326538e-02 -1.145879551768302917e-01 -1.609684675931930542e-01 -2.169243693351745605e-01 1.774441897869110107e-01 -8.244947344064712524e-02
-8.931814134120941162e-02 -7.412961125373840332e-02 -2.105838432908058167e-02 1.470013111829757690e-01 -7.209505885839462280e-02 9.749694913625717163e-02 4.666190966963768005e-02 -1.029912903904914856e-01 4.076613186043687165e-05 -2.026708722114562988e-01 3.990801572799682617e-01 -3.455426171422004700e-02 1.596700102090835571e-01 -2.852977514266967773e-01 -6.280352175235748291e-02 -3.529533371329307556e-02 -4.466179907321929932e-01 1.601793915033340454e-01 -4.213197901844978333e-02 -1.774827241897583008e-01 -2.865173816680908203e-01 9.898179769515991211e-02 -1.412481665611267090e-01 1.659504771232604980e-01 1.577859669923782349e-01 1.030580922961235046e-01 1.540286540985107422e-01 -7.914263010025024414e-02 -3.709708154201507568e-01 -8.579422533512115479e-02 -6.189071014523506165e-02 1.061883047223091125e-01
1.591444131918251514e-03 -9.150891005992889404e-02 3.340803384780883789e-01 1.490306258201599121e-01 -5.628948286175727844e-02 4.583095908164978027e-01 -1.445474475622177124e-01 -2.153504490852355957e-01 -3.184032142162322998e-01 -1.471415162086486816e-01 2.090934664011001587e-01 1.617566943168640137e-01 1.521738469600677490e-01 -1.207413226366043091e-01 1.370634138584136963e-01 -1.066543534398078918e-02 -1.632087677717208862e-01 -1.235389038920402527e-01 6.971760839223861694e-02 1.850014328956604004e-01 -1.564684659242630005e-01 1.634578853845596313e-01 1.760668237693607807e-03 -9.015465527772903442e-02 -1.980282180011272430e-02 1.766882985830307007e-01 2.436527162790298462e-01 -1.152224168181419373e-01 -1.468391716480255127e-01 1.788274198770523071e-01 1.505876034498214722e-01 8.353188633918762207e-02
2.170957028865814209e-01 9.592446684837341309e-02 2.613666951656341553e-01 8.943983167409896851e-02 -1.941115409135818481e-01 2.651341855525970459e-01 -1.168792769312858582e-01 2.174476385116577148e-01 -7.769897580146789551e-02 -1.530585139989852905e-01 3.690050840377807617e-01 -1.259694695472717285e-01 3.072300851345062256e-01 1.264470908790826797e-02 6.905540823936462402e-02 -6.048576906323432922e-02 -1.789479702711105347e-01 -3.812012672424316406e-01 -1.896695941686630249e-01 -1.010977178812026978e-01 -8.055919408798217773e-02 1.242508068680763245e-01 2.427682280540466309e-02 4.852412268519401550e-02 1.792770773172378540e-01 1.117287129163742065e-01 -9.924092888832092285e-02 2.923471927642822266e-01 -3.973764181137084961e-02 7.295972853899002075e-02 1.366645991802215576e-01 -6.243451964110136032e-03
-1.018723472952842712e-01 -9.405746310949325562e-02 9.238108247518539429e-02 1.913042366504669189e-01 2.420677058398723602e-02 -8.872521668672561646e-02 4.686040431261062622e-02 -1.472304761409759521e-01 8.908204734325408936e-02 -1.513897478580474854e-01 2.684389054775238037e-01 -1.332259476184844971e-01 2.176672369241714478e-01 -8.036834001541137695e-02 2.158666551113128662e-01 -4.290010631084442139e-01 -2.322058677673339844e-01 6.107412278652191162e-02 1.590609699487686157e-01 -2.946430742740631104e-01 -1.092820912599563599e-01 2.962533235549926758e-01 -3.511384725570678711e-01 3.395683318376541138e-02 1.034665480256080627e-01 1.364953722804784775e-02 2.033673524856567383e-01 7.205970585346221924e-02 -1.391381490975618362e-02 -7.952151447534561157e-02 4.266202449798583984e-02 1.961302608251571655e-01
1.663717925548553467e-01 1.330470480024814606e-02 1.627239212393760681e-02 1.024928390979766846e-01 -1.007258445024490356e-01 3.435268625617027283e-02 -2.394303977489471436e-01 1.641796231269836426e-01 -2.739547565579414368e-02 -1.491439044475555420e-01 2.719693779945373535e-01 -1.197607144713401794e-01 1.151713728904724121e-01 2.880084514617919922e-02 -2.149700187146663666e-03 -3.720269799232482910e-01 -1.646806895732879639e-01 -6.859284639358520508e-02 -1.483009308576583862e-01 -1.768311560153961182e-01 -1.303006410598754883e-01 -4.417349770665168762e-02 4.829243570566177368e-02 -7.892390340566635132e-02 3.436481952667236328e-01 1.707161217927932739e-01 -2.148958891630172729e-01 -1.545118987560272217e-01 -1.927163451910018921e-01 1.488913665525615215e-03 3.791948258876800537e-01 3.019247651100158691e-01
-2.443012036383152008e-02 4.869852960109710693e-02 2.208591997623443604e-01 -1.294369995594024658e-01 4.050270467996597290e-02 8.818185329437255859e-02 -7.194810360670089722e-02 -6.412721425294876099e-02 -1.143514513969421387e-01 1.091994717717170715e-02 -4.798400774598121643e-02 -3.299007117748260498e-01 3.167766034603118896e-01 -8.632999658584594727e-02 3.942874372005462646e-01 -2.787810564041137695e-01 -4.629136025905609131e-01 2.018937654793262482e-02 1.554560512304306030e-01 -5.991641804575920105e-02 2.005292028188705444e-01 -1.710648536682128906e-01 -1.632781773805618286e-01 -1.984793990850448608e-01 4.133320972323417664e-02 -5.756000056862831116e-02 -1.903546750545501709e-01 -1.329058557748794556e-01 -9.013285487890243530e-02 -2.408808283507823944e-02 -4.285373911261558533e-02 6.004245951771736145e-03
-1.512554585933685303e-01 4.932394251227378845e-03 2.321340143680572510e-01 5.865239724516868591e-02 -8.443783223628997803e-02 1.885636895895004272e-01 -2.555665373802185059e-01 2.599537074565887451e-01 -1.180282831192016602e-01 -7.885262602940201759e-04 4.247181415557861328e-01 2.313444763422012329e-02 2.316571772098541260e-01 -2.119781821966171265e-01 2.293655872344970703e-01 9.349792450666427612e-02 -1.187073141336441040e-01 -2.963700294494628906e-01 3.780019581317901611e-01 -9.713223576545715332e-02 1.636379584670066833e-02 1.775044351816177368e-01 -1.285459101200103760e-01 -1.448286976665258408e-02 2.503286860883235931e-02 1.743189990520477295e-01 -1.874402463436126709e-01 -7.164688408374786377e-02 -1.993443816900253296e-02 8.122257143259048462e-02 2.231510123237967491e-03 -9.141165763139724731e-02
-1.093945130705833435e-01 7.288631796836853027e-02 3.162902593612670898e-01 4.489810764789581299e-02 -2.019994854927062988e-01 4.149505496025085449e-01 -6.255108118057250977e-02 8.535899221897125244e-02 -2.961875796318054199e-01 -5.926130339503288269e-02 4.640016555786132812e-01 -1.120010390877723694e-01 9.011732041835784912e-02 -1.631201952695846558e-01 8.251988887786865234e-02 -2.457488477230072021e-01 8.719167858362197876e-02 -1.267480663955211639e-02 -2.141861021518707275e-01 -1.493871863931417465e-02 -8.328574895858764648e-02 1.964708864688873291e-01 -9.285911172628402710e-02 -2.075076401233673096e-01 -7.207712531089782715e-02 1.470863372087478638e-01 -3.973586857318878174e-02 3.921598545275628567e-04 -1.738616079092025757e-01 1.194553151726722717e-01 -3.287952765822410583e-02 -1.019705682992935181e-01
6.146051734685897827e-02 2.344624400138854980e-01 1.960510611534118652e-01 -8.490446209907531738e-02 -4.271382465958595276e-02 3.459077477455139160e-01 7.580569386482238770e-02 1.167973875999450684e-01 -1.464027017354965210e-01 -1.649402976036071777e-01 4.168335720896720886e-02 -2.498970627784729004e-01 -1.429272145032882690e-01 -6.533049792051315308e-02 2.913801372051239014e-01 -4.551947116851806641e-02 -3.095229864120483398e-01 -1.054106727242469788e-01 1.642206758260726929e-01 -1.250494867563247681e-01 -2.575382590293884277e-01 2.778948545455932617e-01 2.592016458511352539e-01 -1.933739036321640015e-01 2.298792302608489990e-01 1.203435063362121582e-01 -1.158924102783203125e-01 1.749472320079803467e-02 -8.595883101224899292e-02 -1.081925537437200546e-02 -1.290650367736816406e-01 1.654234677553176880e-01
2.616738975048065186e-01 2.094182521104812622e-01 -2.158298492431640625e-01 -1.386220008134841919e-01 8.077288419008255005e-02 -2.247281372547149658e-02 6.423505488783121109e-03 -3.036128915846347809e-02 -1.924868226051330566e-01 -1.287174522876739502e-01 2.675685882568359375e-01 -2.899938821792602539e-01 1.814857423305511475e-01 1.199370250105857849e-02 -8.521490381099283695e-04 -3.205179274082183838e-01 -2.990683615207672119e-01 -1.811449080705642700e-01 2.098646759986877441e-01 -4.333680868148803711e-02 -2.479508221149444580e-01 -6.887263059616088867e-02 -2.234515100717544556e-01 -6.743596494197845459e-02 1.011694371700286865e-01 1.365929543972015381e-01 -9.326976537704467773e-02 -1.525037437677383423e-01 2.188509851694107056e-01 -4.968060925602912903e-02 2.438478320837020874e-01 9.594068676233291626e-02
6.218789517879486084e-02 2.306912690401077271e-01 8.565666154026985168e-03 -1.082527935504913330e-01 2.230095863342285156e-01 6.411430984735488892e-02 4.236289113759994507e-02 1.970130950212478638e-01 -2.754846215248107910e-01 2.039787359535694122e-02 2.219305187463760376e-01 -7.384636998176574707e-02 -9.808930754661560059e-02 -4.984602704644203186e-02 1.210471242666244507e-01 -1.758504807949066162e-01 -2.444463074207305908e-01 -6.898534018546342850e-03 6.059664115309715271e-02 -1.064527258276939392e-01 -3.164395093917846680e-01 1.317439973354339600e-01 -1.711372286081314087e-01 -1.699740290641784668e-01 4.270417988300323486e-01 2.216161638498306274e-01 -4.311790317296981812e-02 -2.282376736402511597e-01 9.951058030128479004e-02 -2.131746411323547363e-01 2.049590051174163818e-01 -1.213004738092422485e-01
5.867952108383178711e-02 2.660784423351287842e-01 -3.785904496908187866e-02 1.883982867002487183e-01 -9.803425520658493042e-03 1.165168285369873047e-01 -1.112132892012596130e-01 -3.952918574213981628e-02 1.344438940286636353e-01 -1.025365963578224182e-01 1.878440380096435547e-01 -8.326816558837890625e-02 -6.204424053430557251e-02 1.158094406127929688e-01 2.471166998147964478e-01 -1.811751574277877808e-01 -1.590223163366317749e-01 -2.683183550834655762e-01 -1.447349786758422852e-01 -1.049408391118049622e-01 -5.179205536842346191e-02 -1.132911890745162964e-01 -8.376000076532363892e-02 -2.505016624927520752e-01 1.096707433462142944e-01 4.734483063220977783e-01 1.146708205342292786e-01 -1.275117844343185425e-01 -2.683863639831542969e-01 7.190103642642498016e-03 2.210704386234283447e-01 2.796351313591003418e-01
7.977169007062911987e-02 1.062288582324981689e-01 7.329569756984710693e-02 -1.143692135810852051e-01 1.016152575612068176e-01 1.021912544965744019e-01 -1.264732331037521362e-01 3.252721726894378662e-01 1.012230217456817627e-01 -2.390486598014831543e-01 1.420422345399856567e-01 -1.706015914678573608e-01 1.709093004465103149e-01 -2.354877144098281860e-01 -6.230015307664871216e-03 -1.877854764461517334e-01 -3.792013227939605713e-01 -6.017530709505081177e-02 9.323842078447341919e-02 9.105729870498180389e-03 -2.434283308684825897e-02 -1.925236433744430542e-01 5.906619876623153687e-02 -3.191336691379547119e-01 2.499511837959289551e-01 2.191762030124664307e-01 -2.073036581277847290e-01 -1.608289480209350586e-01 -3.761661425232887268e-02 4.573113098740577698e-02 2.884995937347412109e-01 -1.393493264913558960e-01
5.949131213128566742e-03 2.923032343387603760e-01 1.033562123775482178e-01 1.389361172914505005e-02 -6.525555253028869629e-02 -1.634656488895416260e-01 -2.546523511409759521e-01 -1.355792768299579620e-02 2.938258089125156403e-02 -2.925148010253906250e-01 -6.944277323782444000e-03 -3.169699013233184814e-01 1.712827980518341064e-01 -1.811071187257766724e-01 -6.522695720195770264e-02 -3.389798402786254883e-01 -2.984890043735504150e-01 -2.857461273670196533e-01 -2.821628935635089874e-02 -2.369858771562576294e-01 8.516024798154830933e-02 -3.321985900402069092e-02 -2.436723262071609497e-01 -2.830898761749267578e-01 8.692718693055212498e-04 1.061237230896949768e-01 -3.650148212909698486e-02 -1.683642715215682983e-01 -4.206859320402145386e-02 -3.587497770786285400e-02 1.381963938474655151e-01 -2.678233385086059570e-02
4.424516577273607254e-03 1.896306425333023071e-01 2.087355256080627441e-01 9.785001166164875031e-03 9.895571321249008179e-02 2.434428483247756958e-01 7.380053400993347168e-03 2.282316684722900391e-01 -2.150140888988971710e-02 -3.554310500621795654e-01 1.149039566516876221e-01 -3.415910303592681885e-01 5.837587174028158188e-03 -1.525644510984420776e-01 -9.217758476734161377e-02 -2.473656833171844482e-01 -1.689993143081665039e-01 2.962827496230602264e-02 2.620360553264617920e-01 -1.149479746818542480e-01 -9.893357008695602417e-02 -2.256211638450622559e-01 -1.917141228914260864e-01 2.767106294631958008e-01 1.881194859743118286e-01 5.298288166522979736e-02 4.617133364081382751e-02 8.439284563064575195e-02 -1.208299100399017334e-01 -3.075310885906219482e-01 -1.232675276696681976e-02 8.584006875753402710e-02
-6.349502503871917725e-02 -1.163008902221918106e-02 3.321320116519927979e-01 -1.627259254455566406e-01 7.005486637353897095e-02 7.507897913455963135e-02 1.269075423479080200e-01 1.657475084066390991e-01 1.542904879897832870e-02 -1.820576041936874390e-01 3.502505719661712646e-01 -1.517309714108705521e-02 -8.938544243574142456e-02 -7.028011977672576904e-02 1.549060195684432983e-01 -3.523657917976379395e-01 -3.005755841732025146e-01 -2.091078013181686401e-01 1.879884153604507446e-01 -4.131816327571868896e-01 5.033389106392860413e-02 6.239996850490570068e-02 6.370722502470016479e-02 1.458042114973068237e-01 2.014476209878921509e-01 -3.163575381040573120e-02 -7.314524054527282715e-02 6.588754476979374886e-04 -8.802564442157745361e-02 1.249027252197265625e-02 4.813414067029953003e-02 -2.418987601995468140e-01
-2.383184619247913361e-03 2.630506157875061035e-01 2.025002688169479370e-01 -5.589362606406211853e-02 7.584738731384277344e-02 -9.572637081146240234e-02 1.193095813505351543e-03 -2.814765274524688721e-02 -1.244963780045509338e-01 -1.295786947011947632e-01 -3.294450789690017700e-02 -3.880885243415832520e-01 1.375172287225723267e-01 -9.048119187355041504e-02 -1.006808876991271973e-01 -1.611125022172927856e-01 -1.465221047401428223e-01 -1.179614439606666565e-01 1.004608422517776489e-01 -2.820654213428497314e-01 1.494059562683105469e-01 2.889583706855773926e-01 5.920819472521543503e-03 -3.046313524246215820e-01 3.100408911705017090e-01 2.974005043506622314e-01 -1.323452889919281006e-01 -1.137449033558368683e-02 -2.765885889530181885e-01 -8.092724531888961792e-02 1.640311814844608307e-02 -1.206260472536087036e-01
-7.966478914022445679e-02 1.091806963086128235e-02 2.563591599464416504e-01 2.086470127105712891e-01 1.104764193296432495e-01 8.488514274358749390e-02 -1.892577558755874634e-01 4.961584508419036865e-02 -1.892017573118209839e-01 8.684336394071578979e-02 4.844810664653778076e-01 -2.160733491182327271e-01 -2.190439105033874512e-01 -4.671643674373626709e-02 2.126785516738891602e-01 -1.159412637352943420e-01 -2.711644172668457031e-01 -3.926765173673629761e-02 9.262539446353912354e-02 2.822552919387817383e-01 -1.957678794860839844e-01 2.472237683832645416e-03 -1.460044533014297485e-01 -6.653300672769546509e-02 -2.055246010422706604e-02 9.664293378591537476e-02 1.877275109291076660e-01 -2.440516650676727295e-01 5.426660925149917603e-02 -1.481236051768064499e-02 2.293093651533126831e-01 7.278316468000411987e-02
-2.214789241552352905e-01 -1.542244851589202881e-01 -5.623265728354454041e-02 -9.004569798707962036e-02 3.192661330103874207e-02 2.080050557851791382e-01 6.520753353834152222e-02 -6.197934597730636597e-02 -2.357273995876312256e-01 -4.800589382648468018e-02 1.980913579463958740e-01 -2.681376636028289795e-01 1.416569799184799194e-01 -7.551215589046478271e-02 1.939855813980102539e-01 -3.429656028747558594e-01 -3.500706553459167480e-01 -8.362608961760997772e-03 -2.165414839982986450e-01 -2.538992650806903839e-02 8.945150300860404968e-03 1.199038606137037277e-02 5.600086972117424011e-02 1.175929605960845947e-01 2.271272391080856323e-01 9.479105472564697266e-02 -1.771875619888305664e-01 -1.024035289883613586e-01 -3.728395104408264160e-01 -1.385093629360198975e-01 1.525068879127502441e-01 2.054977566003799438e-01
-2.077782712876796722e-02 2.111170142889022827e-01 2.039759010076522827e-01 3.397292792797088623e-01 2.458406090736389160e-01 1.090581715106964111e-01 2.266892343759536743e-01 6.493492424488067627e-02 8.914387784898281097e-03 -1.908917278051376343e-01 2.006538361310958862e-01 -2.183340489864349365e-01 1.811863183975219727e-01 3.017004132270812988e-01 3.255290910601615906e-02 -3.640665709972381592e-01 -2.049304842948913574e-01 -3.046778440475463867e-01 -7.418320979923009872e-03 -9.507004916667938232e-02 -1.335702836513519287e-01 1.268045976758003235e-02 -6.855884939432144165e-02 1.559749990701675415e-01 -1.641711741685867310e-01 -2.679943665862083435e-02 -2.189403921365737915e-01 -5.794783681631088257e-02 -1.128944829106330872e-01 -1.341675594449043274e-02 -4.469170048832893372e-02 -5.743528902530670166e-02
1.391859259456396103e-02 1.932732462882995605e-01 1.851178854703903198e-01 1.527348160743713379e-01 -2.203359454870223999e-02 3.167669773101806641e-01 -1.713885217905044556e-01 2.697339057922363281e-01 -2.335954308509826660e-01 -4.076208174228668213e-01 1.583578437566757202e-01 -2.083770632743835449e-01 7.909534126520156860e-02 -4.630764201283454895e-02 3.100910484790802002e-01 7.620044797658920288e-02 -3.041792511940002441e-01 -2.984443604946136475e-01 2.853048779070377350e-02 7.967526465654373169e-02 -3.216514363884925842e-03 1.336946338415145874e-01 1.100568473339080811e-01 7.293421030044555664e-02 1.770399808883666992e-01 -1.892999513074755669e-03 1.043568253517150879e-01 -1.237491369247436523e-01 -3.420829027891159058e-02 1.053070798516273499e-01 -7.186070829629898071e-02 -5.716092512011528015e-02
-4.227210301905870438e-03 2.882075309753417969e-01 1.439171731472015381e-01 1.727109849452972412e-01 -1.809244789183139801e-02 1.846850663423538208e-01 1.950075179338455200e-01 5.450476426631212234e-03 3.883006051182746887e-02 7.227440923452377319e-02 3.589636385440826416e-01 -4.434508681297302246e-01 -1.004077345132827759e-01 7.458870857954025269e-02 6.920786947011947632e-02 -1.137412786483764648e-01 8.241299539804458618e-02 -3.161738216876983643e-01 5.209113284945487976e-02 -1.050332784652709961e-01 1.718804240226745605e-01 -9.934714064002037048e-03 -1.329403221607208252e-01 -3.811070322990417480e-02 9.916754066944122314e-02 1.621426343917846680e-01 -4.861279204487800598e-02 -2.628220319747924805e-01 1.585029512643814087e-01 -3.106477856636047363e-01 -5.694858357310295105e-02 1.630190014839172363e-01
1.860232502222061157e-01 3.988322317600250244e-01 9.123274683952331543e-02 8.546997606754302979e-02 -8.411490172147750854e-02 1.017538607120513916e-01 -1.990696191787719727e-01 -1.572590693831443787e-02 7.288027554750442505e-02 6.654654443264007568e-02 -6.412930786609649658e-02 -7.399200648069381714e-02 -2.973859384655952454e-02 -2.415129542350769043e-01 1.227011680603027344e-01 -4.009037315845489502e-01 -3.871817290782928467e-01 -1.898994743824005127e-01 2.338376268744468689e-02 -3.523340076208114624e-02 -2.354178577661514282e-02 2.388843894004821777e-01 2.047398984432220459e-01 6.627582013607025146e-02 -1.477058976888656616e-02 1.471743136644363403e-01 2.368779927492141724e-01 -2.583501338958740234e-01 -1.394037455320358276e-01 -1.416222006082534790e-01 4.084368050098419189e-02 3.861933574080467224e-02
1.640765070915222168e-01 3.558713197708129883e-01 -4.437694698572158813e-02 -4.534734785556793213e-02 -1.013948470354080200e-01 1.112320944666862488e-01 -1.855734735727310181e-01 1.178519576787948608e-01 -3.339755162596702576e-02 -1.744465231895446777e-01 5.099964886903762817e-02 -1.090996563434600830e-01 -1.546458061784505844e-02 -2.975510433316230774e-02 3.847523778676986694e-02 -4.040884077548980713e-01 -4.040215909481048584e-01 1.393960975110530853e-02 1.296544820070266724e-01 -3.211617469787597656e-02 -9.127211570739746094e-02 -1.074205264449119568e-01 -7.710007578134536743e-02 -1.298081576824188232e-01 6.626949459314346313e-02 2.912901937961578369e-01 -2.390337437391281128e-01 4.387309029698371887e-02 5.036465823650360107e-02 -7.139163464307785034e-02 3.252661228179931641e-01 2.716926038265228271e-01
-2.489306963980197906e-02 1.843463778495788574e-01 8.889599889516830444e-02 3.833846747875213623e-01 -9.683375060558319092e-02 1.705522835254669189e-01 3.039891719818115234e-01 5.563945975154638290e-03 2.468661963939666748e-02 -1.004214584827423096e-01 1.073793172836303711e-01 -4.800661653280258179e-02 -9.080109745264053345e-02 -4.506455361843109131e-02 -2.029790915548801422e-02 -1.756614446640014648e-01 -2.584145665168762207e-01 -1.529304534196853638e-01 1.952499151229858398e-01 -3.772584497928619385e-01 -1.441868692636489868e-01 3.533447161316871643e-02 -1.634196043014526367e-01 -3.385985493659973145e-01 1.537057012319564819e-02 2.585258185863494873e-01 3.793425858020782471e-02 -1.403595507144927979e-01 -1.104013025760650635e-01 5.588004738092422485e-02 -1.837950795888900757e-01 2.054821848869323730e-01
4.205336049199104309e-02 2.920892238616943359e-01 -1.721026748418807983e-01 -1.194141954183578491e-01 6.241037696599960327e-02 9.262954443693161011e-02 -1.362974941730499268e-01 2.893177568912506104e-01 -2.269544750452041626e-01 -2.135782539844512939e-01 1.671522408723831177e-01 -2.317769229412078857e-01 -3.739856183528900146e-02 1.252090334892272949e-01 5.716670677065849304e-02 -2.369023412466049194e-01 -2.704010307788848877e-01 -1.586911231279373169e-01 1.962467096745967865e-02 -4.181405529379844666e-02 -5.011428520083427429e-02 -6.094062328338623047e-02 -1.148179173469543457e-01 -2.425637543201446533e-01 1.801941543817520142e-01 3.935883343219757080e-01 2.869878895580768585e-03 -6.959009915590286255e-02 4.607390612363815308e-02 -1.841853708028793335e-01 3.008227050304412842e-01 3.969059512019157410e-02
-2.011634856462478638e-01 1.905527561902999878e-01 1.450922340154647827e-01 2.925862371921539307e-01 -8.394370786845684052e-03 7.705012802034616470e-03 3.290012478828430176e-02 -1.293675750494003296e-01 1.005253419280052185e-01 -9.410021454095840454e-02 2.596297562122344971e-01 5.734279006719589233e-02 1.945433914661407471e-01 -3.075477294623851776e-02 -8.528742939233779907e-02 -3.600771725177764893e-01 -2.740012407302856445e-01 -2.305777817964553833e-01 1.288073211908340454e-01 2.320950478315353394e-02 -7.731214165687561035e-02 1.083448156714439392e-01 -2.914137244224548340e-01 1.214063465595245361e-01 2.250999510288238525e-01 4.223343357443809509e-02 3.725987970829010010e-01 -8.180081099271774292e-02 -2.146200090646743774e-01 -7.448361068964004517e-02 -5.086005106568336487e-02 -1.353389918804168701e-01
-6.655643880367279053e-02 -4.928281158208847046e-02 2.725535333156585693e-01 4.990806337445974350e-04 -2.759190499782562256e-01 2.574169263243675232e-02 1.459011137485504150e-01 1.405487954616546631e-01 -1.423054635524749756e-01 -1.092231348156929016e-01 1.069485396146774292e-01 -3.689166009426116943e-01 3.577481210231781006e-01 5.322346091270446777e-02 3.128188252449035645e-01 -1.656528860330581665e-01 1.619900614023208618e-01 -1.390763670206069946e-01 8.380485326051712036e-02 -3.962002322077751160e-02 -1.540660262107849121e-01 -4.380312189459800720e-02 1.733961403369903564e-01 2.488063573837280273e-01 1.126845404505729675e-01 1.915616840124130249e-01 8.940894901752471924e-02 -6.670130044221878052e-02 -2.263335697352886200e-02 -3.029372692108154297e-01 1.964167654514312744e-01 2.623772248625755310e-02
4.005787894129753113e-02 3.635486960411071777e-02 1.567211449146270752e-01 -2.674259245395660400e-01 -2.212376892566680908e-01 1.906644552946090698e-01 9.054709225893020630e-02 -4.841649904847145081e-02 1.871955245733261108e-01 -2.722672522068023682e-01 4.205675423145294189e-02 -2.807382643222808838e-01 1.729772388935089111e-01 -3.714130222797393799e-01 1.780212670564651489e-01 -1.561422049999237061e-01 -1.858584582805633545e-01 1.202983930706977844e-01 2.332477569580078125e-01 -8.791247755289077759e-02 -2.636524736881256104e-01 -7.065256685018539429e-02 -9.407122433185577393e-02 6.597805023193359375e-02 4.875346273183822632e-02 2.369946688413619995e-01 5.518746748566627502e-02 -1.113289073109626770e-01 -1.325616240501403809e-01 9.550461173057556152e-02 2.976712882518768311e-01 -5.760550498962402344e-02
2.931941300630569458e-02 3.755625709891319275e-02 1.878737807273864746e-01 2.965154051780700684e-01 -9.321220219135284424e-02 2.587999105453491211e-01 -1.724948287010192871e-01 1.979698091745376587e-01 -3.519624173641204834e-01 -3.273914754390716553e-01 -2.277356572449207306e-02 -2.295380532741546631e-01 1.005240455269813538e-01 -1.757734268903732300e-01 2.157111316919326782e-01 -7.491553574800491333e-02 5.327371135354042053e-02 -9.701786190271377563e-02 2.136049792170524597e-02 -1.044279560446739197e-01 -3.578684031963348389e-01 2.318390458822250366e-02 -1.652039289474487305e-01 9.025069326162338257e-02 1.156366765499114990e-01 2.347542494535446167e-01 1.607851088047027588e-01 1.947227567434310913e-01 8.191107958555221558e-02 -1.025643125176429749e-01 1.149834319949150085e-01 -4.613302648067474365e-02
-2.057908326387405396e-01 -2.496305294334888458e-02 6.386017054319381714e-02 6.322796642780303955e-02 -1.022183373570442200e-01 2.262564599514007568e-01 2.587439715862274170e-01 1.047316044569015503e-01 -1.251485347747802734e-01 -2.149716466665267944e-01 2.648200690746307373e-01 -3.963282108306884766e-01 -9.219793230295181274e-02 3.535883128643035889e-02 3.027326613664627075e-02 -2.063654810190200806e-01 -1.363018900156021118e-01 -1.507523804903030396e-01 2.112898379564285278e-01 -5.769374594092369080e-02 1.516658626496791840e-02 -1.345193088054656982e-01 -2.234598100185394287e-01 1.804330199956893921e-01 -3.710016980767250061e-02 2.733528017997741699e-01 -1.021979451179504395e-01 3.977413773536682129e-01 1.056671217083930969e-01 -3.584283590316772461e-02 5.844288691878318787e-02 -1.279062181711196899e-01
1.523454580456018448e-02 2.264047861099243164e-01 -3.075492009520530701e-02 6.971594691276550293e-02 -1.046196371316909790e-01 1.868401765823364258e-01 2.704206705093383789e-01 2.153057977557182312e-02 -1.858162581920623779e-01 -1.431272458285093307e-02 -5.129567347466945648e-03 -2.456399649381637573e-01 -4.809649661183357239e-02 -7.745213061571121216e-02 2.171485722064971924e-01 -2.965148985385894775e-01 -1.508967578411102295e-01 1.381711065769195557e-01 4.727866500616073608e-03 -1.028375923633575439e-01 -1.863617599010467529e-01 -3.258214518427848816e-02 1.136994808912277222e-01 2.199277281761169434e-01 2.660750746726989746e-01 1.846285313367843628e-01 2.985677421092987061e-01 -4.760769307613372803e-01 -1.073996052145957947e-01 -4.656228795647621155e-02 2.755144983530044556e-02 -9.393842890858650208e-03
1.417517960071563721e-01 -1.364888697862625122e-01 9.363970719277858734e-03 1.580292433500289917e-01 -5.568742752075195312e-02 3.197472989559173584e-01 -2.475465647876262665e-02 9.590555727481842041e-02 -1.428101360797882080e-01 6.629446148872375488e-02 -1.703102514147758484e-02 -5.169411301612854004e-01 1.224803552031517029e-01 2.841772511601448059e-02 2.012211382389068604e-01 -2.707837820053100586e-01 -3.385567963123321533e-01 5.928270891308784485e-02 -4.623249918222427368e-02 -2.509023435413837433e-02 -8.433548361063003540e-02 3.137809690088033676e-03 -5.029200017452239990e-02 1.244295239448547363e-01 -2.616605758666992188e-01 -1.037443988025188446e-02 -2.622952759265899658e-01 -2.159894444048404694e-02 -6.415553390979766846e-02 -3.258434534072875977e-01 5.819308385252952576e-02 -3.979555144906044006e-02
2.226724103093147278e-02 -3.608695417642593384e-02 1.588013172149658203e-01 1.561346799135208130e-01 -3.033491410315036774e-02 1.801274120807647705e-01 3.975747525691986084e-02 1.242714226245880127e-01 -1.589001864194869995e-01 1.522260904312133789e-02 1.580145508050918579e-01 -6.942231208086013794e-02 1.916140913963317871e-01 -1.942290514707565308e-01 -2.605296969413757324e-01 -1.625880897045135498e-01 -7.735240459442138672e-02 -3.358653783798217773e-01 2.902854681015014648e-01 -1.078227460384368896e-01 -1.328292936086654663e-01 2.237367779016494751e-01 -1.325798034667968750e-01 -1.787479966878890991e-01 1.078503802418708801e-01 3.093250393867492676e-01 1.185205206274986267e-01 1.004315838217735291e-01 -9.754708968102931976e-03 1.782907731831073761e-02 3.193218410015106201e-01 -3.293299078941345215e-01
1.677523702383041382e-01 2.122408300638198853e-01 3.636439144611358643e-01 2.844550907611846924e-01 -2.290584892034530640e-01 1.177667751908302307e-01 -8.203793317079544067e-02 3.968499600887298584e-02 -3.980728387832641602e-01 -1.120911352336406708e-02 2.365417927503585815e-01 -1.119683906435966492e-01 1.970811337232589722e-01 -1.618056930601596832e-02 1.040834262967109680e-01 3.063251264393329620e-03 -3.239400088787078857e-01 -1.951851481862831861e-05 -6.119735166430473328e-02 4.275845736265182495e-02 -8.986964821815490723e-02 2.533609867095947266e-01 -2.500349842011928558e-02 -1.516155898571014404e-01 2.155363112688064575e-01 4.513290524482727051e-02 3.154394216835498810e-03 -7.199653983116149902e-02 2.648753523826599121e-01 1.555569022893905640e-01 -7.055457681417465210e-02 -5.084032937884330750e-02
-1.011400073766708374e-01 3.579790592193603516e-01 3.195756673812866211e-01 2.787219583988189697e-01 1.042343676090240479e-01 1.727531850337982178e-01 1.716851443052291870e-01 -1.316789090633392334e-01 -3.190480470657348633e-01 -1.700718104839324951e-01 1.313854306936264038e-01 1.672244258224964142e-02 -1.708168536424636841e-01 -9.937876462936401367e-02 1.879141777753829956e-01 -1.851105242967605591e-01 -1.407052278518676758e-01 -5.239505693316459656e-02 1.109449118375778198e-01 1.098772734403610229e-01 -1.513744983822107315e-02 1.340472251176834106e-01 -1.074845939874649048e-01 -2.707651555538177490e-01 -8.556616306304931641e-02 2.044274508953094482e-01 -1.068015769124031067e-02 -1.456480175256729126e-01 3.214086592197418213e-02 2.732043266296386719e-01 1.491132676601409912e-01 1.380438804626464844e-01
-1.365699917078018188e-01 2.074172161519527435e-02 3.990791141986846924e-01 2.627169191837310791e-01 1.372553408145904541e-01 1.198974698781967163e-01 -2.141353487968444824e-01 3.464436158537864685e-02 -2.089946866035461426e-01 1.131437271833419800e-01 2.864416539669036865e-01 -1.066868156194686890e-01 -1.949093937873840332e-01 2.531249821186065674e-02 1.088862642645835876e-01 -1.923159062862396240e-01 -1.485143154859542847e-01 -2.085165381431579590e-01 2.056346088647842407e-01 2.341462671756744385e-01 -1.374517232179641724e-01 2.482769340276718140e-01 3.945927321910858154e-02 -1.171559467911720276e-01 3.106048144400119781e-02 5.520709976553916931e-02 2.098455727100372314e-01 -2.938933074474334717e-01 8.190019428730010986e-02 3.783285245299339294e-02 1.842699795961380005e-01 -2.040760125964879990e-03
-2.735350281000137329e-03 2.247630059719085693e-01 2.006926536560058594e-01 3.798877447843551636e-02 1.316104643046855927e-02 1.599775403738021851e-01 -3.083106577396392822e-01 -1.445530951023101807e-01 -1.791142523288726807e-01 -1.864946186542510986e-01 -3.693557158112525940e-02 -3.981833159923553467e-01 -8.269633352756500244e-02 -2.383429855108261108e-01 -5.343621596693992615e-04 1.308581419289112091e-02 -3.226565420627593994e-01 -9.963943809270858765e-02 8.700624853372573853e-02 -3.067571818828582764e-01 -1.183373406529426575e-01 1.236778870224952698e-01 -1.687051802873611450e-01 -6.342215836048126221e-02 -4.708987101912498474e-02 1.691477298736572266e-01 -1.923782825469970703e-01 -2.611713409423828125e-01 6.487647444009780884e-02 -1.997268497943878174e-01 -2.934828866273164749e-03 -1.334040910005569458e-01
-7.090067863464355469e-02 8.712073415517807007e-02 3.138473629951477051e-01 -1.734751909971237183e-01 -1.806952059268951416e-01 1.302817910909652710e-01 -5.331858992576599121e-02 5.603777989745140076e-02 -2.624519467353820801e-01 2.342839837074279785e-01 5.044292211532592773e-01 -2.883587479591369629e-01 -4.762566834688186646e-02 4.637065529823303223e-02 1.424365639686584473e-01 -1.718085110187530518e-01 -2.000889778137207031e-01 -1.968579292297363281e-01 1.483117491006851196e-01 2.206892520189285278e-01 -1.884208619594573975e-01 1.070831865072250366e-01 1.111950874328613281e-01 -1.185176521539688110e-01 -1.100587025284767151e-01 1.263543814420700073e-01 2.124867402017116547e-02 -1.390971057116985321e-02 -2.778296172618865967e-02 -4.024954512715339661e-02 8.713167905807495117e-02 -1.612807512283325195e-01
4.361099749803543091e-02 1.630285531282424927e-01 3.140918910503387451e-01 2.915009558200836182e-01 -1.258172243833541870e-01 2.971687316894531250e-01 -1.173645723611116409e-02 8.163414150476455688e-02 -2.957330644130706787e-01 -1.391930431127548218e-01 2.917180061340332031e-01 7.633419334888458252e-02 1.945829577744007111e-02 -1.757730841636657715e-01 2.283679693937301636e-01 -4.605675640050321817e-04 -2.703323364257812500e-01 -2.802473008632659912e-01 -6.497776508331298828e-02 8.347599208354949951e-02 8.802872896194458008e-02 3.215391337871551514e-01 -1.472364366054534912e-02 -7.398914545774459839e-02 1.959390640258789062e-01 2.018232345581054688e-01 1.221220195293426514e-01 -2.623524144291877747e-02 1.271695792675018311e-01 4.649459198117256165e-02 -1.645966246724128723e-02 5.290146544575691223e-02
2.183115780353546143e-01 1.332222670316696167e-01 2.097220420837402344e-01 1.377654075622558594e-01 1.147130876779556274e-01 1.434437632560729980e-01 9.604118019342422485e-02 -1.416198015213012695e-01 -5.885048955678939819e-02 -2.194405347108840942e-01 1.665336787700653076e-01 -1.346976161003112793e-01 1.709313690662384033e-01 -1.221682317554950714e-02 3.702374920248985291e-02 -2.906321585178375244e-01 -2.279461175203323364e-01 -4.818699061870574951e-01 2.242273241281509399e-01 -3.251195698976516724e-02 -4.436535295099020004e-03 1.197405457496643066e-01 -7.544572651386260986e-02 3.532790541648864746e-01 -1.097516939043998718e-01 5.690444633364677429e-02 -1.758418977260589600e-01 -1.202679201960563660e-01 -6.916786730289459229e-02 -1.415254473686218262e-01 -1.725810766220092773e-01 1.732560805976390839e-02
-4.622447863221168518e-02 3.930251896381378174e-01 3.010929822921752930e-01 -6.388524174690246582e-02 -2.713173255324363708e-02 -1.286325752735137939e-01 -2.554569542407989502e-01 1.118279099464416504e-01 -4.529784247279167175e-02 -2.315408736467361450e-01 1.141438335180282593e-01 -1.805242300033569336e-01 1.629772931337356567e-01 -1.907213591039180756e-02 -8.775781095027923584e-02 -1.886864304542541504e-01 -1.666318178176879883e-01 -2.730566859245300293e-01 1.455642469227313995e-02 -2.777941226959228516e-01 1.547208875417709351e-01 4.091705009341239929e-02 -1.396665573120117188e-01 -2.244345247745513916e-01 1.778482943773269653e-01 2.693987265229225159e-02 1.817922741174697876e-01 -1.608466655015945435e-01 -2.212652862071990967e-01 -2.210237085819244385e-01 1.332420408725738525e-01 7.928408682346343994e-03
-9.520413726568222046e-02 7.363146543502807617e-02 2.768212556838989258e-01 2.790670394897460938e-01 1.303603500127792358e-01 1.366460025310516357e-01 -1.414313316345214844e-01 1.867809295654296875e-01 -2.371601313352584839e-01 1.498372107744216919e-02 4.730259776115417480e-01 -2.674941122531890869e-01 -4.140843078494071960e-02 -1.463368684053421021e-01 1.034127101302146912e-01 -1.449505388736724854e-01 -1.244970783591270447e-01 2.426050230860710144e-02 6.750677525997161865e-02 2.388314604759216309e-01 -2.201948761940002441e-01 1.116055548191070557e-01 -3.481167554855346680e-02 -8.087611198425292969e-02 -1.510717254132032394e-02 -1.427591741085052490e-01 3.171066641807556152e-01 -1.978377550840377808e-01 5.909180268645286560e-02 9.366712719202041626e-02 7.991898059844970703e-02 9.221171587705612183e-02
7.125039398670196533e-02 6.127689033746719360e-02 4.143762290477752686e-01 2.023709416389465332e-01 -2.648302353918552399e-02 -1.532650645822286606e-02 1.231278479099273682e-02 -5.237010121345520020e-02 1.786009073257446289e-01 -6.975425779819488525e-02 3.231520354747772217e-01 -1.584772765636444092e-01 1.874053031206130981e-01 2.819604575634002686e-01 5.853361636400222778e-02 -3.800785243511199951e-01 1.087386067956686020e-02 -8.086407184600830078e-02 4.224993661046028137e-02 -3.942481800913810730e-02 -7.575825601816177368e-02 1.198229417204856873e-01 -2.180274426937103271e-01 2.732507884502410889e-01 -1.255638599395751953e-01 1.073568463325500488e-01 -1.390323042869567871e-01 2.967860922217369080e-02 -1.785137206315994263e-01 -3.192477226257324219e-01 -1.085700318217277527e-01 2.213812246918678284e-02
1.990789771080017090e-01 1.494628340005874634e-01 3.509986400604248047e-01 6.972347199916839600e-02 -1.539189219474792480e-01 2.159948050975799561e-01 -4.528854787349700928e-02 1.197814568877220154e-01 -3.749043643474578857e-01 -1.597674041986465454e-01 2.990366518497467041e-01 1.364337652921676636e-01 6.709143519401550293e-02 1.022976562380790710e-01 8.850372582674026489e-02 -4.481105878949165344e-02 -1.999198049306869507e-01 -7.722559571266174316e-02 -9.614563733339309692e-02 -2.459754794836044312e-01 5.340714380145072937e-02 1.933427453041076660e-01 1.119493097066879272e-01 -2.583184540271759033e-01 1.727852672338485718e-01 3.185048699378967285e-01 -3.693893179297447205e-02 -1.909101456403732300e-01 -7.540088891983032227e-02 6.510815769433975220e-02 -1.004167273640632629e-01 -2.641688566654920578e-03
2.045087069272994995e-01 -1.886679679155349731e-01 6.443706154823303223e-02 1.098067760467529297e-01 -1.451223939657211304e-01 3.752023279666900635e-01 8.404443971812725067e-03 8.607580512762069702e-02 2.707051634788513184e-01 -8.674504607915878296e-02 1.755850762128829956e-01 -1.513044089078903198e-01 1.058512777090072632e-01 1.771337389945983887e-01 9.863936901092529297e-02 -2.738169729709625244e-01 -3.060441017150878906e-01 1.307342946529388428e-01 1.413454413414001465e-01 -2.109547406435012817e-01 -2.757183313369750977e-01 -1.505561470985412598e-01 -5.255939438939094543e-02 1.821144670248031616e-01 2.480380535125732422e-01 1.524723917245864868e-01 5.038838833570480347e-02 -8.882662653923034668e-02 -1.580277234315872192e-01 -1.221568286418914795e-01 1.357027739286422729e-01 1.089835837483406067e-01
1.025224775075912476e-01 -9.088542312383651733e-02 1.829617768526077271e-01 -6.505573540925979614e-02 -1.850323230028152466e-01 2.476235628128051758e-01 -4.324301332235336304e-02 5.455934908241033554e-03 -1.477536410093307495e-01 -1.641540825366973877e-01 3.740277886390686035e-02 -1.932282447814941406e-01 3.847988247871398926e-01 -2.588872313499450684e-01 2.454666048288345337e-01 -1.684066355228424072e-01 -2.052067369222640991e-01 -8.969902992248535156e-02 1.485259234905242920e-01 -2.924315258860588074e-02 -9.724564850330352783e-02 1.451650708913803101e-01 1.635194122791290283e-01 9.449674934148788452e-02 1.696626693010330200e-01 4.667175561189651489e-02 2.508006691932678223e-01 3.023937530815601349e-02 -1.117444634437561035e-01 -3.844916820526123047e-01 2.102297991514205933e-01 1.275980472564697266e-01
-4.541854932904243469e-02 2.265728861093521118e-01 2.165277004241943359e-01 1.366862356662750244e-01 -6.567796692252159119e-03 2.353138178586959839e-01 7.721060514450073242e-02 5.214075092226266861e-03 -1.141311749815940857e-01 -1.633780896663665771e-01 4.216155409812927246e-02 -4.489808678627014160e-01 1.209290549159049988e-01 8.826860226690769196e-03 2.801039516925811768e-01 -1.804027706384658813e-02 -2.653755545616149902e-01 -6.483795493841171265e-02 1.241160631179809570e-01 -1.680793166160583496e-01 1.308542639017105103e-01 2.038540393114089966e-01 1.908624470233917236e-01 -1.722988635301589966e-01 3.348036706447601318e-01 1.012404039502143860e-01 3.266721218824386597e-02 2.327902019023895264e-01 -1.071560457348823547e-01 1.612369716167449951e-02 -1.341826617717742920e-01 1.806590110063552856e-01
1.963021047413349152e-02 5.927986651659011841e-02 1.468674093484878540e-01 1.082605347037315369e-01 -2.323452383279800415e-01 -1.391096711158752441e-01 -2.890082821249961853e-02 1.974824070930480957e-02 -4.883506149053573608e-02 -3.908294811844825745e-02 1.684772223234176636e-01 -2.805582582950592041e-01 9.455684572458267212e-02 3.365332186222076416e-01 -1.735871098935604095e-02 -3.178973197937011719e-01 -3.401806056499481201e-01 4.653462395071983337e-02 6.097430363297462463e-02 -9.320427477359771729e-02 -4.086182266473770142e-02 -8.729272335767745972e-02 -2.750795483589172363e-01 4.256424494087696075e-03 2.261804938316345215e-01 3.332003951072692871e-01 -2.904786169528961182e-01 1.492669805884361267e-02 -2.038560360670089722e-01 -1.020816713571548462e-01 1.789597719907760620e-01 8.734124898910522461e-02
-7.992755621671676636e-03 1.763922907412052155e-02 1.822517812252044678e-01 -6.136142835021018982e-02 -2.316287718713283539e-02 2.371518164873123169e-01 5.069718137383460999e-02 5.585709214210510254e-02 -2.572982609272003174e-01 -3.192178606986999512e-01 2.298110723495483398e-01 -5.153368711471557617e-01 3.154807165265083313e-02 -9.238602966070175171e-02 1.309881806373596191e-01 2.232667207717895508e-01 -1.490983963012695312e-01 4.446521773934364319e-02 -1.765033521223813295e-04 -1.781534170731902122e-03 2.688935697078704834e-01 -9.595588780939579010e-03 8.460128307342529297e-02 9.654482454061508179e-02 1.623853594064712524e-01 1.926882266998291016e-01 1.842829883098602295e-01 -4.215887933969497681e-02 -1.869298070669174194e-01 2.508746683597564697e-01 1.373106539249420166e-01 8.998389542102813721e-02
1.031865850090980530e-01 -4.691475257277488708e-02 8.799927681684494019e-02 2.257586270570755005e-01 4.237933829426765442e-02 1.902407258749008179e-01 6.158945336937904358e-02 -8.589551597833633423e-02 -1.564027070999145508e-01 -3.730248808860778809e-01 3.228730261325836182e-01 -6.562715023756027222e-02 2.223556116223335266e-02 1.516661494970321655e-01 3.091205358505249023e-01 -1.332577764987945557e-01 -1.666233688592910767e-01 4.947766661643981934e-02 -1.793450489640235901e-02 1.713048219680786133e-01 -1.773108839988708496e-01 -1.082680746912956238e-01 1.469915267080068588e-03 5.496958270668983459e-02 1.177247464656829834e-01 2.584474980831146240e-01 3.565652966499328613e-01 -3.876398801803588867e-01 -4.396969079971313477e-02 -1.959114335477352142e-02 -5.600658804178237915e-02 -2.708452194929122925e-02
-1.668242737650871277e-02 -9.098532795906066895e-02 2.808097898960113525e-01 2.323882430791854858e-01 -8.082102984189987183e-02 1.390891522169113159e-01 2.623537778854370117e-01 -1.570068113505840302e-02 -1.649183183908462524e-01 2.407415211200714111e-01 1.633540913462638855e-02 -2.030510753393173218e-01 2.764846086502075195e-01 -1.011134535074234009e-01 3.198349177837371826e-01 -3.089506328105926514e-01 -1.390529912896454334e-03 -3.332570195198059082e-02 1.846713945269584656e-02 -6.311298161745071411e-02 -7.801076024770736694e-02 -1.787249445915222168e-01 1.410768628120422363e-01 1.147508919239044189e-01 6.318610906600952148e-02 2.507959604263305664e-01 1.435351669788360596e-01 -2.244454771280288696e-01 -1.272958815097808838e-01 -2.261617630720138550e-01 2.501190900802612305e-01 9.082758426666259766e-02
1.279086619615554810e-01 -1.335710138082504272e-01 1.256259530782699585e-01 -1.583999395370483398e-02 -1.183064654469490051e-01 1.576939672231674194e-01 -2.620340287685394287e-01 1.382247805595397949e-01 -2.754944562911987305e-01 -2.236651927232742310e-01 5.480818077921867371e-02 -3.121628761291503906e-01 2.407446205615997314e-01 -1.490541398525238037e-01 -2.479615807533264160e-02 -1.516421735286712646e-01 -3.477684855461120605e-01 2.568778693675994873e-01 1.107920706272125244e-01 4.229940846562385559e-02 -2.092467695474624634e-01 1.134154424071311951e-01 -1.454840302467346191e-01 -4.407563805580139160e-02 2.867127535864710808e-03 1.504758894443511963e-01 1.001865603029727936e-02 -1.267797946929931641e-01 -3.489616885781288147e-02 1.772104799747467041e-01 -1.983910501003265381e-01 3.184678554534912109e-01
1.798478364944458008e-01 -3.775979205965995789e-02 3.295110762119293213e-01 -2.287645488977432251e-01 1.193767637014389038e-01 3.887744247913360596e-02 1.165510565042495728e-01 1.088869571685791016e-01 -1.632903143763542175e-02 -2.861615419387817383e-01 3.390405178070068359e-01 -1.317459791898727417e-01 -5.463689938187599182e-02 -9.493446350097656250e-02 1.466115266084671021e-01 -2.973178923130035400e-01 -2.802110910415649414e-01 -1.765963733196258545e-01 2.837641537189483643e-01 -3.851425349712371826e-01 3.871363028883934021e-02 -2.410505525767803192e-02 6.884738802909851074e-02 1.780065894126892090e-01 6.256561726331710815e-02 -8.043301105499267578e-02 8.727951347827911377e-02 1.255792826414108276e-01 -6.761850416660308838e-02 5.602544918656349182e-02 2.489179931581020355e-02 -9.270455688238143921e-02
-1.109572723507881165e-01 3.059445321559906006e-02 1.549311280250549316e-01 1.798817329108715057e-02 2.333223260939121246e-02 2.489798888564109802e-02 -1.518381386995315552e-01 2.831546962261199951e-01 1.144280359148979187e-01 -9.944470971822738647e-02 1.617019176483154297e-01 -2.674769461154937744e-01 1.261505763977766037e-02 1.853522360324859619e-01 1.550846099853515625e-01 -1.478967815637588501e-01 -1.056257709860801697e-01 -3.713632524013519287e-01 1.392785161733627319e-01 3.851160407066345215e-02 9.906247258186340332e-02 -6.982082128524780273e-02 -1.982653141021728516e-01 -2.827666401863098145e-01 2.514952123165130615e-01 2.864666581153869629e-01 1.556770652532577515e-01 -2.752849645912647247e-02 -2.473707199096679688e-01 -1.818784773349761963e-01 2.403581887483596802e-01 1.751058995723724365e-01
4.385320097208023071e-02 2.607831358909606934e-01 3.028496503829956055e-01 -8.669501543045043945e-02 1.480302512645721436e-01 1.791486144065856934e-01 -1.356742084026336670e-01 1.663963645696640015e-01 1.137591432780027390e-02 -2.802586257457733154e-01 -9.407592564821243286e-02 -2.413631081581115723e-01 1.453692018985748291e-01 -1.122058704495429993e-01 -1.244506686925888062e-01 5.255195870995521545e-02 -3.234409391880035400e-01 1.167873591184616089e-01 2.780162729322910309e-02 -1.182850822806358337e-01 -8.430582284927368164e-02 1.843623965978622437e-01 -3.464917838573455811e-02 -2.330822050571441650e-01 1.201335713267326355e-01 2.607934772968292236e-01 4.028422757983207703e-02 -2.106796205043792725e-01 -1.115935016423463821e-02 -2.383127063512802124e-01 2.737102508544921875e-01 2.074815928936004639e-01
3.034721128642559052e-02 1.669125407934188843e-01 -5.784764140844345093e-02 1.782383322715759277e-01 -4.956115037202835083e-02 1.919282525777816772e-01 9.691569209098815918e-02 2.382826060056686401e-01 -2.313614124432206154e-03 -4.370648264884948730e-01 1.235151514410972595e-01 -2.595832049846649170e-01 -8.299022167921066284e-02 -8.929867297410964966e-02 5.258842110633850098e-01 -2.093339711427688599e-01 -1.811688393354415894e-01 -2.592467144131660461e-02 1.260510683059692383e-01 -4.762542247772216797e-02 -1.337116509675979614e-01 1.160591766238212585e-01 1.306154429912567139e-01 -6.324978172779083252e-02 2.401795685291290283e-01 8.628538250923156738e-02 1.116736158728599548e-01 -5.979448556900024414e-02 -1.627085730433464050e-02 -5.225872620940208435e-03 -9.626285731792449951e-02 1.641220301389694214e-01
-3.524722903966903687e-02 8.358618617057800293e-02 2.782585918903350830e-01 3.107608854770660400e-02 -1.588824763894081116e-02 1.696332991123199463e-01 -1.521406620740890503e-01 3.915589153766632080e-01 -4.832010567188262939e-01 3.219235315918922424e-02 1.411307454109191895e-01 -1.051989048719406128e-01 3.360797092318534851e-02 -1.696977615356445312e-01 2.219348698854446411e-01 -3.061527609825134277e-01 6.358215212821960449e-02 -3.785479813814163208e-02 1.159196197986602783e-01 -2.643515467643737793e-01 -1.957373619079589844e-01 -5.640659853816032410e-02 -2.154892981052398682e-01 -1.742554269731044769e-02 -1.267234832048416138e-01 6.616952270269393921e-02 1.139808371663093567e-01 6.955923885107040405e-02 -1.129270121455192566e-01 1.322639733552932739e-01 -1.498933583498001099e-01 3.818230330944061279e-02
1.552769988775253296e-01 -8.986367285251617432e-02 3.509531319141387939e-01 1.820507496595382690e-01 6.540694832801818848e-02 3.401937782764434814e-01 8.861330151557922363e-02 -6.207220628857612610e-02 -2.034059315919876099e-01 1.176898404955863953e-01 9.014823287725448608e-02 -1.886981576681137085e-01 1.639920622110366821e-01 9.574873745441436768e-02 4.742868617177009583e-02 -1.030970588326454163e-01 -1.486855894327163696e-01 2.520401403307914734e-02 -1.204763874411582947e-01 -2.960175275802612305e-01 -3.420564159750938416e-02 -1.072018817067146301e-01 -3.607191145420074463e-01 5.038299411535263062e-02 3.708510994911193848e-01 1.647717654705047607e-01 6.511727720499038696e-02 2.080972306430339813e-02 5.743679031729698181e-02 -2.830404639244079590e-01 7.504156976938247681e-02 5.736871808767318726e-02
-1.385036949068307877e-02 1.188233122229576111e-01 -6.293431669473648071e-02 3.696237877011299133e-02 7.542482763528823853e-02 7.563681155443191528e-02 2.068180739879608154e-01 9.919345378875732422e-02 -1.349759548902511597e-01 -1.498362720012664795e-01 1.703892946243286133e-01 -4.132239818572998047e-01 -1.150195896625518799e-01 2.225745618343353271e-01 -4.909355938434600830e-02 -3.218338787555694580e-01 -6.834106892347335815e-02 -2.309967875480651855e-01 1.224163249135017395e-01 -2.778921127319335938e-01 -1.509350687265396118e-01 1.573959179222583771e-02 -3.148187398910522461e-01 -7.799962908029556274e-02 -6.959689315408468246e-03 2.454918175935745239e-01 -1.635538786649703979e-01 -3.135401904582977295e-01 -1.422117501497268677e-01 -8.439741283655166626e-02 -1.245128363370895386e-01 2.099373750388622284e-02
2.809608280658721924e-01 1.085155978798866272e-01 2.947263717651367188e-01 2.589179575443267822e-01 1.298934817314147949e-01 5.548948049545288086e-01 2.579167298972606659e-02 8.738219738006591797e-02 -1.687502264976501465e-01 9.818085469305515289e-03 1.695645749568939209e-01 -8.682290464639663696e-02 1.223967894911766052e-01 -8.481261879205703735e-02 -1.286623775959014893e-01 -2.596430778503417969e-01 6.401594728231430054e-03 -1.344470828771591187e-01 -1.674453914165496826e-02 -2.771618664264678955e-01 -5.615359172224998474e-02 -1.469142436981201172e-01 -2.172998487949371338e-01 1.172932609915733337e-01 7.560548186302185059e-02 1.303366124629974365e-01 -4.711104929447174072e-02 4.862277582287788391e-02 6.766007840633392334e-02 8.900580578483641148e-04 5.967488512396812439e-02 1.869182288646697998e-01
1.159483939409255981e-01 1.159931644797325134e-01 -3.383027389645576477e-02 2.838681042194366455e-01 -1.827173233032226562e-01 -1.885486096143722534e-01 -1.269411891698837280e-01 7.993805408477783203e-02 -2.590985223650932312e-02 2.394596487283706665e-02 4.083677828311920166e-01 -3.554801344871520996e-01 1.164293289184570312e-01 1.910865604877471924e-01 1.100984215736389160e-01 -1.683941632509231567e-01 -2.550508379936218262e-01 3.314473433420062065e-03 2.753897756338119507e-02 -8.400563150644302368e-02 -1.712850928306579590e-01 4.067604988813400269e-02 -1.066510230302810669e-01 2.496026828885078430e-02 2.991195619106292725e-01 1.319123655557632446e-01 -1.669401824474334717e-01 -1.729275733232498169e-01 -1.537574827671051025e-01 -6.510990113019943237e-02 2.760643661022186279e-01 1.743735671043395996e-01
-1.217082142829895020e-01 9.528540074825286865e-02 -6.686592102050781250e-02 1.988147050142288208e-01 4.901263117790222168e-02 5.217479541897773743e-02 1.248633712530136108e-01 -1.580132395029067993e-01 -4.755226522684097290e-02 -3.392128944396972656e-01 4.575480520725250244e-01 -3.564848601818084717e-01 5.155335739254951477e-02 -4.954357072710990906e-02 -4.956234246492385864e-02 -3.642662167549133301e-01 -4.885513707995414734e-02 5.622106790542602539e-02 9.774011559784412384e-03 -2.746571004390716553e-01 -3.290060441941022873e-03 1.378096789121627808e-01 -3.087782263755798340e-01 -1.028149500489234924e-01 -6.345429271459579468e-02 8.967229723930358887e-02 7.147411350160837173e-03 -1.373930275440216064e-01 -1.341450512409210205e-01 -1.789361238479614258e-02 -5.062481015920639038e-02 1.858455091714859009e-01
9.435115009546279907e-02 2.568724751472473145e-02 2.992791533470153809e-01 3.589403927326202393e-01 2.601675689220428467e-01 9.979715943336486816e-02 2.327841334044933319e-02 -8.749991655349731445e-02 -6.488446146249771118e-02 -1.706508398056030273e-01 2.379840314388275146e-01 -3.197396695613861084e-01 1.934176543727517128e-03 2.173355668783187866e-01 1.793197244405746460e-01 -2.515566647052764893e-01 -4.804567992687225342e-02 -2.436221241950988770e-01 2.015105187892913818e-01 -8.120220899581909180e-02 -4.364213347434997559e-02 1.183667927980422974e-01 -3.206899464130401611e-01 3.027565591037273407e-02 -5.232040584087371826e-02 -3.719933703541755676e-02 -1.142267510294914246e-01 -4.477235302329063416e-02 -1.796649396419525146e-01 -8.742295950651168823e-02 -2.227140814065933228e-01 1.186539307236671448e-01
-2.471673339605331421e-01 1.793440878391265869e-01 9.445930272340774536e-02 7.830885797739028931e-02 -1.864427626132965088e-01 -2.378833107650279999e-02 1.595897823572158813e-01 -2.686395347118377686e-01 1.716392785310745239e-01 -1.501670926809310913e-01 2.937297224998474121e-01 -1.916616708040237427e-01 -5.942834168672561646e-02 1.045720949769020081e-01 1.214711740612983704e-02 -2.933980822563171387e-01 -1.032529771327972412e-01 -3.743771016597747803e-01 2.808078229427337646e-01 -1.155743822455406189e-01 -2.509270906448364258e-01 8.989170193672180176e-02 -3.886374458670616150e-02 -1.526517271995544434e-01 -4.959113150835037231e-02 2.607422173023223877e-01 -1.467336416244506836e-01 -1.194859668612480164e-01 -1.620387285947799683e-01 8.165557682514190674e-02 -7.023335248231887817e-02 3.088564379140734673e-03
-3.880017623305320740e-02 1.052155792713165283e-01 -9.307584166526794434e-02 -2.677914202213287354e-01 -2.279020547866821289e-01 3.787727355957031250e-01 1.759416013956069946e-01 1.695672050118446350e-02 -4.384599253535270691e-02 -9.368510544300079346e-02 8.448435366153717041e-02 -2.556377649307250977e-01 1.604971885681152344e-01 -1.213349178433418274e-01 1.000857576727867126e-01 -3.132526576519012451e-01 -2.263762354850769043e-01 -2.554464936256408691e-01 -2.188486307859420776e-01 -3.652420639991760254e-02 -1.949960738420486450e-01 -4.793828353285789490e-02 1.853506714105606079e-01 1.009446382522583008e-01 -1.738015860319137573e-01 1.479039937257766724e-01 8.227249979972839355e-02 4.518090561032295227e-02 -3.003741502761840820e-01 -1.157418712973594666e-01 1.762666851282119751e-01 4.905965551733970642e-02
1.807887554168701172e-01 -1.277385950088500977e-01 1.024293527007102966e-01 1.060255244374275208e-01 -7.274237275123596191e-02 1.941430270671844482e-01 8.253673464059829712e-02 -4.226199090480804443e-01 1.212583854794502258e-01 -1.338886171579360962e-01 6.765983253717422485e-02 -3.173483908176422119e-01 -1.244186758995056152e-01 -2.449123412370681763e-01 1.621717959642410278e-01 -3.978193700313568115e-01 -2.412700802087783813e-01 -2.749517261981964111e-01 1.293574124574661255e-01 1.161372959613800049e-01 -4.499054700136184692e-02 -5.411243997514247894e-03 -9.765869379043579102e-02 1.193880140781402588e-01 3.063602447509765625e-01 7.699417322874069214e-02 -8.734443224966526031e-03 1.303751580417156219e-02 3.722056373953819275e-02 1.732334494590759277e-02 -3.695473074913024902e-02 9.982783347368240356e-02
7.288962602615356445e-02 -8.701333403587341309e-02 3.256085142493247986e-02 -5.080918222665786743e-02 1.359366625547409058e-01 9.574469923973083496e-02 2.318372279405593872e-01 -1.766822785139083862e-01 1.958904266357421875e-01 -2.806052099913358688e-03 3.154840171337127686e-01 -6.058682799339294434e-01 1.622633486986160278e-01 1.558461487293243408e-01 2.414173632860183716e-02 -8.867761492729187012e-02 -3.173592984676361084e-01 1.938143931329250336e-02 1.321165263652801514e-01 -4.035346675664186478e-03 -1.367882788181304932e-01 1.814348399639129639e-01 -7.184974104166030884e-02 1.003470923751592636e-02 2.574961185455322266e-01 6.576385349035263062e-02 5.202215164899826050e-02 1.302143335342407227e-01 1.157534494996070862e-01 -1.459464281797409058e-01 7.608987390995025635e-02 -2.398308739066123962e-02
1.568459272384643555e-01 7.681291550397872925e-02 2.700129151344299316e-01 5.813306197524070740e-02 -9.121990948915481567e-02 1.410313099622726440e-01 -3.139033447951078415e-03 1.798028051853179932e-01 -3.958243876695632935e-02 -2.173806726932525635e-01 6.200546771287918091e-02 -2.626515626907348633e-01 5.623150616884231567e-02 -2.698503136634826660e-01 8.355879783630371094e-02 -3.510049730539321899e-02 -3.203313648700714111e-01 -5.609681829810142517e-02 2.555707097053527832e-01 1.140229254961013794e-01 2.452192157506942749e-01 2.154055237770080566e-01 1.635701954364776611e-01 -3.514401614665985107e-02 -1.515736430883407593e-01 1.101741418242454529e-01 4.031291007995605469e-01 -2.143644243478775024e-01 3.110817819833755493e-02 -2.428904473781585693e-01 6.336813420057296753e-02 -2.568962611258029938e-02
-6.850510090589523315e-02 4.908939078450202942e-02 1.841991990804672241e-01 -1.839365363121032715e-01 -1.252785921096801758e-01 -6.172148138284683228e-02 7.712326943874359131e-02 -2.977668941020965576e-01 1.430443376302719116e-01 -3.503552973270416260e-01 1.932011842727661133e-01 -2.063513845205307007e-01 3.226457834243774414e-01 -1.179792508482933044e-01 1.479977071285247803e-01 -9.100194275379180908e-02 -1.800063401460647583e-01 8.273266255855560303e-02 2.186215072870254517e-01 -1.628480255603790283e-01 -9.425732493400573730e-02 2.246950715780258179e-01 -2.110418081283569336e-01 9.686835110187530518e-02 9.279784560203552246e-02 2.812221944332122803e-01 2.168456166982650757e-01 4.802710562944412231e-02 -9.007641673088073730e-02 -6.545045226812362671e-02 2.415092736482620239e-01 7.133983820676803589e-02
9.428159892559051514e-02 -9.798797965049743652e-02 1.231866255402565002e-01 -7.057303190231323242e-02 -1.129523068666458130e-01 5.680717900395393372e-02 -1.041294038295745850e-01 -1.919526159763336182e-01 4.700113832950592041e-02 2.274339497089385986e-01 4.491597414016723633e-01 -1.067261919379234314e-01 -1.795866042375564575e-01 -1.316903159022331238e-02 4.110820591449737549e-02 -2.118079513311386108e-01 -2.632988989353179932e-01 6.955189257860183716e-02 1.150595862418413162e-02 -2.566219866275787354e-01 -2.188743948936462402e-01 6.504476815462112427e-02 -1.985664665699005127e-01 -1.583984196186065674e-01 -1.194853056222200394e-02 4.501006007194519043e-01 6.947185844182968140e-02 1.274139620363712311e-02 -1.545429378747940063e-01 -1.189388111233711243e-01 -1.449065506458282471e-01 1.675581187009811401e-01
2.136608213186264038e-02 2.074587494134902954e-01 1.708062589168548584e-01 1.069520413875579834e-02 -1.271027624607086182e-01 3.984238505363464355e-01 -8.640526235103607178e-02 -5.033442005515098572e-02 -1.301069110631942749e-01 1.208589673042297363e-01 -7.973058521747589111e-02 4.776768386363983154e-02 4.449833929538726807e-02 -1.394388079643249512e-01 1.590823978185653687e-01 -1.660529226064682007e-01 -5.027325153350830078e-01 -4.450709745287895203e-02 2.146102935075759888e-01 -7.493287324905395508e-02 -1.020704805850982666e-01 -2.324742451310157776e-02 -3.617393374443054199e-01 -9.392934292554855347e-02 -2.186730951070785522e-01 2.380461990833282471e-01 -1.230904161930084229e-01 4.264337942004203796e-02 4.955086857080459595e-02 -1.845154911279678345e-01 1.264743506908416748e-02 -1.126785799860954285e-01
6.451909989118576050e-02 1.546825021505355835e-01 1.452410817146301270e-01 1.455337703227996826e-01 -1.029082313179969788e-01 4.591247737407684326e-01 5.053915083408355713e-02 1.408238410949707031e-01 -8.292731642723083496e-02 -2.979645431041717529e-01 2.610835134983062744e-01 -2.303655296564102173e-01 6.056931987404823303e-02 -2.741403877735137939e-01 3.627087771892547607e-01 1.399779319763183594e-01 -1.318553090095520020e-01 -1.354660093784332275e-01 -5.967439338564872742e-02 -2.822663262486457825e-02 -1.048952043056488037e-01 2.393187135457992554e-01 4.423821344971656799e-02 -2.594254910945892334e-02 1.450153589248657227e-01 -5.271656066179275513e-02 2.969391047954559326e-01 -6.480553420260548592e-04 1.689284667372703552e-02 -6.986334919929504395e-02 -5.163772776722908020e-02 9.046080708503723145e-02
8.029400557279586792e-02 2.952058315277099609e-01 2.683151364326477051e-01 -7.258488237857818604e-02 1.331421881914138794e-01 -4.843600839376449585e-02 2.111844867467880249e-01 -3.953639045357704163e-02 -1.322687864303588867e-01 -1.326153874397277832e-01 3.716005086898803711e-01 -4.294299185276031494e-01 -9.745346009731292725e-02 -7.510832697153091431e-02 1.506650149822235107e-01 -1.480497606098651886e-02 -2.559826895594596863e-02 -1.606888771057128906e-01 6.341368705034255981e-02 -1.170784384012222290e-01 -1.543715298175811768e-01 -6.767573952674865723e-02 -3.318072855472564697e-01 1.196188703179359436e-01 -2.476057708263397217e-01 1.679645776748657227e-01 -7.732703536748886108e-02 -2.202247679233551025e-01 8.131771348416805267e-03 -1.022314429283142090e-01 1.109238713979721069e-01 -5.859004706144332886e-02
-1.560349017381668091e-01 5.904803797602653503e-02 4.192235469818115234e-01 1.690700501203536987e-01 -4.660230129957199097e-02 9.057292342185974121e-02 1.799314469099044800e-02 2.033602893352508545e-01 -3.045273758471012115e-02 2.922130748629570007e-02 3.891552388668060303e-01 -2.420092076063156128e-01 -1.695472896099090576e-01 -1.169781088829040527e-01 1.570360362529754639e-01 -2.244060933589935303e-01 -2.594215869903564453e-01 -1.076481491327285767e-01 1.298564523458480835e-01 3.600434064865112305e-01 -2.129355631768703461e-02 1.873360574245452881e-02 1.636906415224075317e-01 -2.977878600358963013e-02 -7.042232900857925415e-02 2.922431379556655884e-02 1.406241357326507568e-01 -2.493130862712860107e-01 -4.651997238397598267e-02 7.141833752393722534e-02 1.037006080150604248e-01 1.640350371599197388e-01
-6.450217962265014648e-02 1.168685331940650940e-01 1.241630688309669495e-01 -2.224886789917945862e-02 -2.651518881320953369e-01 2.212730795145034790e-01 2.169978339225053787e-03 1.164116039872169495e-01 -2.224872261285781860e-01 -7.934258133172988892e-02 5.078321099281311035e-01 -3.116432726383209229e-01 5.526240542531013489e-02 1.621725596487522125e-02 1.090236753225326538e-01 -6.611759960651397705e-02 -4.236105978488922119e-01 -2.008150815963745117e-01 -3.829279541969299316e-02 1.758327484130859375e-01 -3.270615264773368835e-02 3.052510134875774384e-02 -1.313994452357292175e-02 -2.242513447999954224e-01 -1.947022676467895508e-01 1.305766701698303223e-01 -1.365649998188018799e-01 -4.028822109103202820e-02 -8.448199182748794556e-02 -2.554799988865852356e-02 -2.695362828671932220e-02 -1.212141439318656921e-01
4.030085727572441101e-02 3.585248440504074097e-02 2.685435712337493896e-01 5.722299218177795410e-02 2.281348407268524170e-01 1.628250330686569214e-01 -6.085204705595970154e-02 -1.756960749626159668e-01 5.967994406819343567e-02 -1.477536559104919434e-01 2.197670638561248779e-01 -8.262564241886138916e-02 -4.467796534299850464e-02 1.136655956506729126e-01 -1.049868986010551453e-01 -2.859574258327484131e-01 -2.602824568748474121e-01 -2.746941447257995605e-01 2.799522280693054199e-01 -3.882828354835510254e-02 5.256027728319168091e-02 1.385871618986129761e-01 2.397843636572360992e-03 2.082806676626205444e-01 9.836255013942718506e-02 1.822803169488906860e-01 -2.309695929288864136e-01 -3.263598382472991943e-01 -3.174908757209777832e-01 1.289204508066177368e-01 6.174940150231122971e-03 1.080980077385902405e-01
1.450243294239044189e-01 -8.904426544904708862e-02 1.374994069337844849e-01 -9.907189011573791504e-02 -1.733369776047766209e-03 1.743490546941757202e-01 -9.491087496280670166e-02 2.366530895233154297e-02 1.262574791908264160e-01 2.210893183946609497e-01 3.503727614879608154e-01 -1.753607690334320068e-01 1.600946485996246338e-01 -8.072696626186370850e-02 3.598860502243041992e-01 -2.528944313526153564e-01 -2.241992503404617310e-01 1.674289852380752563e-01 2.708986587822437286e-02 -3.436747789382934570e-01 -1.904885470867156982e-01 1.197059005498886108e-01 -4.344740137457847595e-02 -4.872431606054306030e-02 1.143412813544273376e-01 2.510304450988769531e-01 -4.228802397847175598e-02 2.977887094020843506e-01 -3.106794692575931549e-02 -1.579497754573822021e-01 1.036506444215774536e-01 -5.621357262134552002e-02
1.210811547935009003e-02 2.378292977809906006e-01 5.116327852010726929e-02 -1.855768263339996338e-01 2.666246294975280762e-01 5.262633413076400757e-02 -1.679345732554793358e-04 1.114292517304420471e-01 -2.135962992906570435e-02 -1.302155852317810059e-01 1.950538456439971924e-01 -2.461481541395187378e-01 -3.609227389097213745e-02 1.523130480200052261e-02 1.839212626218795776e-01 -1.087841987609863281e-01 -8.163864910602569580e-02 3.107553906738758087e-02 9.654486179351806641e-02 6.677871942520141602e-02 -2.740036845207214355e-01 9.080269373953342438e-03 -2.878443002700805664e-01 -2.513924054801464081e-02 2.706498503684997559e-01 3.239003717899322510e-01 2.219902426004409790e-01 -3.090600669384002686e-01 -2.764024771749973297e-02 -1.448024511337280273e-01 2.721837759017944336e-01 -2.405878007411956787e-01
-1.814819723367691040e-01 4.350041598081588745e-02 1.271756291389465332e-01 1.660519391298294067e-01 -9.333032183349132538e-03 1.306136846542358398e-01 -6.704094260931015015e-02 -2.370539158582687378e-01 3.891731798648834229e-02 3.388155624270439148e-02 2.467605024576187134e-01 -4.478141963481903076e-01 9.805816411972045898e-02 -3.425513580441474915e-02 1.424645036458969116e-01 -4.893466532230377197e-01 -5.188541021198034286e-03 1.878467798233032227e-01 5.513218697160482407e-03 -4.380337148904800415e-02 1.229114755988121033e-01 2.432612925767898560e-01 -7.228695601224899292e-02 -5.785270407795906067e-02 1.356461942195892334e-01 3.558790087699890137e-01 -1.403189450502395630e-01 -1.509531866759061813e-02 1.419771909713745117e-01 -4.461982287466526031e-03 -2.082408755086362362e-04 6.074972078204154968e-02
1.084013748914003372e-02 2.233050465583801270e-01 3.879376053810119629e-01 1.641468852758407593e-01 -7.445361465215682983e-02 1.249306276440620422e-01 -1.554637849330902100e-01 1.258773207664489746e-01 -9.734506905078887939e-02 -9.446416795253753662e-02 3.225328028202056885e-01 -2.609868645668029785e-01 -1.556323841214179993e-02 -3.356619924306869507e-02 1.040847823023796082e-01 -4.239553958177566528e-02 -3.375866115093231201e-01 -1.103073135018348694e-01 7.660689949989318848e-02 3.690397739410400391e-01 -1.407716330140829086e-02 9.215760231018066406e-02 2.909769415855407715e-01 -9.971995651721954346e-02 -2.187214195728302002e-01 2.199508547782897949e-01 1.425482332706451416e-01 -3.098506480455398560e-02 -9.266386181116104126e-02 -9.707934223115444183e-03 9.360945224761962891e-02 2.088559418916702271e-02
-8.763201534748077393e-02 1.024728119373321533e-01 -3.551391884684562683e-02 1.498483028262853622e-02 -2.462256252765655518e-01 8.150394260883331299e-02 1.946773082017898560e-01 -2.097496092319488525e-01 -4.891112074255943298e-02 -3.392588719725608826e-02 9.335112571716308594e-02 -1.685714125633239746e-01 -1.023892387747764587e-01 9.805040806531906128e-02 4.909983649849891663e-02 -3.936508595943450928e-01 -3.449504971504211426e-01 -6.378178298473358154e-02 2.112013548612594604e-01 -9.565542638301849365e-02 -1.100844815373420715e-01 2.976516485214233398e-01 -2.552827298641204834e-01 6.453473120927810669e-02 1.514191776514053345e-01 2.853224575519561768e-01 1.766463220119476318e-01 -2.720683515071868896e-01 -1.858234107494354248e-01 7.178279757499694824e-02 1.271624118089675903e-01 2.734599448740482330e-02
3.752262890338897705e-02 -3.807574883103370667e-02 9.062890708446502686e-02 1.801022738218307495e-01 -2.626969814300537109e-01 -2.250766754150390625e-02 1.984349638223648071e-01 -2.374777011573314667e-02 7.912793755531311035e-02 -1.008024215698242188e-01 3.241712599992752075e-02 -2.270144224166870117e-01 4.598492383956909180e-02 -9.509368985891342163e-02 1.752535998821258545e-01 -1.718708425760269165e-01 -3.048588335514068604e-01 -5.141497403383255005e-02 2.698355317115783691e-01 -1.415798515081405640e-01 -3.506379723548889160e-01 1.374059170484542847e-02 -2.227193564176559448e-01 -9.429953247308731079e-02 3.658483326435089111e-01 2.184607684612274170e-01 3.237204551696777344e-01 -1.645824164152145386e-01 -1.183834224939346313e-01 -4.008376039564609528e-03 3.053883276879787445e-02 9.016284346580505371e-02
7.667446136474609375e-02 -1.034756228327751160e-01 5.787758231163024902e-01 5.485080182552337646e-02 -1.289468258619308472e-01 -1.864489167928695679e-02 3.373002111911773682e-01 -1.685792505741119385e-01 -1.721316762268543243e-02 -2.626869678497314453e-01 1.032666340470314026e-01 -1.438571214675903320e-01 3.476532921195030212e-02 -1.443178653717041016e-01 1.377834752202033997e-02 -1.458568125963211060e-01 -2.435190230607986450e-01 -9.046903997659683228e-02 1.281223893165588379e-01 -6.163709610700607300e-02 -4.922973364591598511e-02 9.210700169205665588e-03 -1.367396861314773560e-01 -1.679359972476959229e-01 -1.919731684029102325e-02 6.918564438819885254e-02 6.012733653187751770e-02 -2.225783169269561768e-01 1.553766280412673950e-01 -3.433085083961486816e-01 1.515372132416814566e-04 6.837414205074310303e-02
1.291093695908784866e-02 -1.850149333477020264e-01 3.425303995609283447e-01 -1.772662252187728882e-02 9.839521721005439758e-03 2.861281931400299072e-01 -1.414589583873748779e-01 -3.555742278695106506e-02 -2.358614504337310791e-01 1.363604813814163208e-01 -3.793587535619735718e-02 -9.476803988218307495e-02 4.495749995112419128e-02 -5.125595629215240479e-02 2.332211099565029144e-02 -2.494575679302215576e-01 -6.330800801515579224e-02 -2.279823571443557739e-01 1.615152060985565186e-01 -2.092075496912002563e-01 -1.825118809938430786e-01 2.903351783752441406e-01 -5.414920672774314880e-02 4.246588796377182007e-03 2.564011812210083008e-01 4.149566888809204102e-01 -1.634562611579895020e-01 1.187246739864349365e-01 -4.630282893776893616e-02 8.430986106395721436e-02 2.162976264953613281e-01 -1.071399673819541931e-01
-2.530890703201293945e-01 1.986089050769805908e-01 1.562586873769760132e-01 1.783053278923034668e-01 2.771673351526260376e-02 2.156899869441986084e-01 8.787059038877487183e-02 -1.386869698762893677e-02 -1.273805927485227585e-02 -9.968564659357070923e-02 6.408512592315673828e-03 -8.590474724769592285e-02 2.038755565881729126e-01 3.346938267350196838e-02 1.566824913024902344e-01 1.191916465759277344e-01 -3.575301468372344971e-01 1.451489180326461792e-01 1.968807280063629150e-01 1.211231574416160583e-01 -1.829899996519088745e-01 -2.786292228847742081e-03 -1.100418940186500549e-01 1.045296564698219299e-01 1.268407553434371948e-01 3.849336504936218262e-01 2.854525744915008545e-01 -3.427715003490447998e-01 -1.652295589447021484e-01 1.551310252398252487e-02 -2.932137995958328247e-02 1.887546926736831665e-01
8.444873243570327759e-02 9.215288609266281128e-02 1.122916862368583679e-01 6.221960857510566711e-02 -6.352061033248901367e-02 5.430087447166442871e-02 7.709200028330087662e-03 2.633560299873352051e-01 -9.080288559198379517e-02 -2.535250484943389893e-01 8.602592349052429199e-02 -5.057997107505798340e-01 1.973603665828704834e-01 -1.427844166755676270e-01 1.959116905927658081e-01 -7.396803796291351318e-02 -1.413151025772094727e-01 -9.050391614437103271e-02 1.892995089292526245e-01 -9.051997959613800049e-02 -2.390680909156799316e-01 1.855639517307281494e-01 2.309404015541076660e-01 -1.844227127730846405e-02 2.249702960252761841e-01 7.197850942611694336e-02 1.824951469898223877e-01 1.825871467590332031e-01 -9.156242012977600098e-02 -3.074060380458831787e-01 5.692903697490692139e-02 8.088687062263488770e-02
-9.106004983186721802e-02 -4.104260355234146118e-02 -1.333602424710988998e-02 3.023492991924285889e-01 -2.548208832740783691e-01 1.422795653343200684e-01 -1.676220893859863281e-01 1.660573035478591919e-01 -2.917768359184265137e-01 -3.422045111656188965e-01 5.876284092664718628e-02 -2.489313632249832153e-01 2.782331407070159912e-01 -3.974697086960077286e-03 1.041810363531112671e-01 -9.460908919572830200e-02 -1.724228709936141968e-01 -8.456249535083770752e-02 -2.730675339698791504e-01 -2.101097106933593750e-01 -1.547681540250778198e-01 -1.296373158693313599e-01 -3.325792402029037476e-02 1.068293303251266479e-02 5.522600188851356506e-02 3.022940158843994141e-01 2.558422982692718506e-01 -8.246090263128280640e-02 7.737161964178085327e-02 -1.504089217633008957e-02 4.065195098519325256e-02 -1.434090882539749146e-01
1.676133722066879272e-01 2.824586927890777588e-01 9.645036607980728149e-02 -1.207040343433618546e-02 2.031331211328506470e-01 7.061851769685745239e-02 -2.071710526943206787e-01 -3.513743728399276733e-02 -2.721042037010192871e-01 -8.847426623106002808e-02 1.784828901290893555e-01 -4.024204313755035400e-01 -1.507052499800920486e-02 -1.981571018695831299e-01 2.243164032697677612e-01 -3.939605876803398132e-02 -2.415882349014282227e-01 -9.996950626373291016e-02 1.632328033447265625e-01 -2.920029759407043457e-01 3.656657785177230835e-02 -2.926621437072753906e-01 -2.352856099605560303e-01 4.328962415456771851e-03 1.332564800977706909e-01 7.103800773620605469e-02 -7.741709798574447632e-02 -1.842979043722152710e-01 1.305398903787136078e-02 -1.452729403972625732e-01 -1.257755756378173828e-01 5.241655185818672180e-02
-1.855305135250091553e-01 1.207990720868110657e-01 8.532787114381790161e-02 1.430413722991943359e-01 -1.263683568686246872e-02 3.665089905261993408e-01 2.240843474864959717e-01 8.391046524047851562e-02 -2.091363444924354553e-02 -1.594260782003402710e-01 7.031479035504162312e-04 -3.898619115352630615e-01 7.614599168300628662e-02 6.328612565994262695e-02 -9.477530419826507568e-02 -5.164005160331726074e-01 -1.231863647699356079e-01 -1.788105517625808716e-01 1.369793564081192017e-01 -5.335544049739837646e-02 -1.895134299993515015e-01 2.045607417821884155e-01 -8.768922835588455200e-02 6.990066915750503540e-02 -8.656588196754455566e-02 -1.358593404293060303e-01 -8.594901859760284424e-02 1.305294632911682129e-01 -2.187144309282302856e-01 6.526724994182586670e-02 -5.918139964342117310e-02 -5.594535544514656067e-02
1.266406774520874023e-01 -2.063566148281097412e-01 2.823887169361114502e-01 -1.604081541299819946e-01 2.001562267541885376e-01 8.702071383595466614e-03 1.265776753425598145e-01 2.521643638610839844e-01 3.797447308897972107e-02 -1.939407587051391602e-01 3.298896551132202148e-01 -1.549755036830902100e-01 3.658416494727134705e-02 -6.089385226368904114e-02 1.889003813266754150e-01 -3.054381906986236572e-01 -2.013564407825469971e-01 -2.911328077316284180e-01 2.963818609714508057e-01 -2.428819537162780762e-01 -1.237958073616027832e-01 6.257726252079010010e-02 1.376213580369949341e-01 -1.647221297025680542e-02 1.447139531373977661e-01 -7.199730724096298218e-03 -1.274383068084716797e-01 1.408384591341018677e-01 -1.408741176128387451e-01 9.319967031478881836e-02 8.951809257268905640e-02 -7.766629755496978760e-02
-8.488333225250244141e-02 -8.986355364322662354e-02 2.701789438724517822e-01 -9.477446973323822021e-02 3.454059064388275146e-01 4.395658895373344421e-02 -2.532367408275604248e-01 -4.412867128849029541e-03 2.076472043991088867e-01 -1.714824438095092773e-01 3.113194704055786133e-01 -3.272326886653900146e-01 6.634969264268875122e-02 -5.349746346473693848e-02 9.550470858812332153e-02 -2.722755670547485352e-01 -2.484243065118789673e-01 1.538245379924774170e-01 5.317801143974065781e-03 4.959223791956901550e-02 -3.609537705779075623e-02 1.940211802721023560e-01 -1.093082353472709656e-01 1.591323316097259521e-01 3.444472253322601318e-01 1.396852433681488037e-01 -2.982127852737903595e-02 7.291950285434722900e-02 -9.607462584972381592e-02 -2.612591907382011414e-02 1.196952536702156067e-01 -1.327615678310394287e-01
1.259394437074661255e-01 7.631935179233551025e-02 2.558604478836059570e-01 -1.272649765014648438e-01 6.708370149135589600e-02 8.668907731771469116e-02 -1.847494393587112427e-01 1.983243823051452637e-01 -2.799232602119445801e-01 -1.043914034962654114e-01 -1.004842445254325867e-01 -2.101123929023742676e-01 8.278753608465194702e-02 -1.776379346847534180e-02 -1.843788893893361092e-03 -3.954680562019348145e-01 -3.145163357257843018e-01 -6.308099627494812012e-02 3.208777308464050293e-01 5.219129100441932678e-02 -2.791846096515655518e-01 1.294804811477661133e-01 -2.014291286468505859e-01 -1.736584901809692383e-01 1.798845678567886353e-01 7.777043431997299194e-02 3.620823472738265991e-02 -6.880861241370439529e-03 2.324092686176300049e-01 -4.284808039665222168e-02 -2.207807824015617371e-02 -1.843314915895462036e-01
-9.359602630138397217e-02 1.681245118379592896e-02 2.122917026281356812e-01 1.347059011459350586e-01 1.780604943633079529e-02 1.303389072418212891e-01 -4.875005036592483521e-02 5.009360611438751221e-02 -3.340663909912109375e-01 1.064261123538017273e-01 4.485324621200561523e-01 -2.930010259151458740e-01 -2.408673800528049469e-02 -4.303924739360809326e-02 -1.031447276473045349e-01 -1.593976169824600220e-01 -2.043314725160598755e-01 -1.366708427667617798e-01 1.944389194250106812e-02 3.161638975143432617e-01 -2.625094950199127197e-01 2.562462985515594482e-01 8.269852399826049805e-02 -9.392080456018447876e-02 -1.968836635351181030e-01 2.389666140079498291e-01 1.578464806079864502e-01 -1.061610877513885498e-01 -4.919591825455427170e-03 3.328974125906825066e-03 6.818812340497970581e-02 -9.682632237672805786e-02
1.483857929706573486e-01 -5.471032857894897461e-02 1.933533847332000732e-01 2.078071981668472290e-01 2.487594932317733765e-01 -3.429037332534790039e-02 -5.089994519948959351e-04 -1.564215868711471558e-02 -1.691937632858753204e-02 -2.157681137323379517e-01 1.014182493090629578e-01 -2.429508268833160400e-01 -1.150017082691192627e-01 -2.391403540968894958e-02 1.698412150144577026e-01 -3.213603198528289795e-01 -2.665104866027832031e-01 1.400640159845352173e-01 2.663442790508270264e-01 -7.411012053489685059e-02 -3.352357149124145508e-01 5.503256991505622864e-02 -7.216977328062057495e-02 -3.565724790096282959e-01 -7.528365403413772583e-02 1.254387944936752319e-01 5.228320136666297913e-02 -1.948842853307723999e-01 1.505361869931221008e-02 1.461647003889083862e-01 2.620109915733337402e-01 4.301749169826507568e-02
-6.412222981452941895e-02 3.150139451026916504e-01 3.142525255680084229e-02 3.911017775535583496e-01 -2.105683386325836182e-01 3.515862524509429932e-01 -2.233352363109588623e-01 6.103072315454483032e-02 -3.137018382549285889e-01 -5.810252577066421509e-02 3.040195107460021973e-01 -5.843974277377128601e-02 1.835388541221618652e-01 -1.467868238687515259e-01 1.659896597266197205e-02 -8.079930394887924194e-02 -3.412323594093322754e-01 2.558515593409538269e-02 1.665278226137161255e-01 1.149751171469688416e-01 -2.098261937499046326e-02 -1.540718227624893188e-01 1.006587296724319458e-01 1.581389009952545166e-01 -7.643757015466690063e-02 5.383650958538055420e-02 6.858991459012031555e-03 -5.937936156988143921e-02 5.494360253214836121e-02 7.230617851018905640e-02 7.920838892459869385e-02 1.314840167760848999e-01
-7.608010899275541306e-03 9.823004715144634247e-03 4.750498831272125244e-01 1.439455747604370117e-01 1.878167539834976196e-01 1.636062860488891602e-01 3.403792390599846840e-03 -1.119407080113887787e-02 -1.442736536264419556e-01 4.308032989501953125e-02 -7.211750000715255737e-02 6.818145513534545898e-02 -3.022278659045696259e-02 4.858111962676048279e-02 1.929385364055633545e-01 -3.568363562226295471e-02 -3.541323840618133545e-01 -2.983984947204589844e-01 3.244749456644058228e-02 -1.531808078289031982e-01 -1.950512528419494629e-01 1.476264595985412598e-01 -4.304627180099487305e-01 -9.392382204532623291e-02 -3.652837499976158142e-02 -1.057522126757248770e-06 -8.098296821117401123e-02 -2.283505499362945557e-01 -1.455900538712739944e-02 -1.302043348550796509e-01 2.164484113454818726e-01 1.655602478422224522e-03
2.034042179584503174e-01 1.720300912857055664e-01 2.200590223073959351e-01 1.459243893623352051e-01 -3.759412094950675964e-02 2.021975666284561157e-01 -2.849631570279598236e-02 -1.283837705850601196e-01 -8.597471565008163452e-02 -1.970311105251312256e-01 1.304714679718017578e-01 4.038271307945251465e-02 7.468950748443603516e-02 -5.579815804958343506e-02 1.325212270021438599e-01 -3.902707695960998535e-01 -3.547526895999908447e-02 -1.006700750440359116e-02 2.779523432254791260e-01 -2.720187306404113770e-01 2.313087228685617447e-03 2.000328153371810913e-01 -9.083338826894760132e-02 -3.624877035617828369e-01 -9.396624751389026642e-03 2.064795047044754028e-01 -2.024960219860076904e-01 2.948496639728546143e-01 1.527007073163986206e-01 -1.455008834600448608e-01 -8.797180652618408203e-02 3.348501026630401611e-02
9.910430014133453369e-02 5.551937222480773926e-02 3.541166484355926514e-01 2.026226073503494263e-01 -3.929628431797027588e-02 1.773923784494400024e-01 -1.332759410142898560e-01 2.083331644535064697e-01 -5.068825557827949524e-02 -1.415652334690093994e-01 4.169895350933074951e-01 -5.585284531116485596e-02 3.026524186134338379e-01 -3.209726214408874512e-01 2.932950556278228760e-01 1.205889359116554260e-01 -1.390919983386993408e-01 -6.235646829009056091e-02 3.985012322664260864e-02 -1.308441460132598877e-01 -3.423126041889190674e-02 3.298906981945037842e-01 -5.399652570486068726e-02 -6.475354731082916260e-02 6.198310479521751404e-02 -5.356315150856971741e-02 -2.066059410572052002e-01 5.964358896017074585e-02 6.560876965522766113e-02 1.154343318194150925e-02 -3.886935487389564514e-02 1.171082779765129089e-01
1.106616780161857605e-01 4.080073535442352295e-01 1.115704923868179321e-01 7.451742887496948242e-02 9.324214607477188110e-02 -6.151862069964408875e-02 8.359587192535400391e-02 -4.368267208337783813e-02 -1.143296509981155396e-01 -1.149821281433105469e-01 1.147488430142402649e-01 -4.237852692604064941e-01 -4.756845906376838684e-02 -2.645707428455352783e-01 2.525138556957244873e-01 -8.568791672587394714e-03 -1.506213545799255371e-01 -8.312662690877914429e-02 3.211788237094879150e-01 -6.720180064439773560e-02 5.201778933405876160e-02 -1.532770507037639618e-02 -3.699161410331726074e-01 -1.060199812054634094e-01 -4.509967286139726639e-03 1.463197171688079834e-01 9.043903648853302002e-02 -1.307977586984634399e-01 1.362513005733489990e-01 -1.940562874078750610e-01 7.397686690092086792e-02 1.733723133802413940e-01
-1.042311415076255798e-01 -5.925583094358444214e-02 2.099243551492691040e-01 1.728575378656387329e-01 1.839312724769115448e-02 1.313555836677551270e-01 3.949826210737228394e-02 -3.860093653202056885e-02 2.216973006725311279e-01 -3.478891402482986450e-02 2.096234560012817383e-01 -1.611544340848922729e-01 2.511012852191925049e-01 1.468722820281982422e-01 3.107282519340515137e-01 -1.688729785382747650e-02 -3.002122342586517334e-01 4.911896213889122009e-02 8.014827035367488861e-03 -1.264649033546447754e-01 -3.608426079154014587e-02 -1.585873961448669434e-01 4.203553870320320129e-02 4.629352316260337830e-02 3.436523377895355225e-01 2.852971255779266357e-01 -1.567516922950744629e-01 -4.609780311584472656e-01 5.256678909063339233e-02 -4.062326997518539429e-02 9.465070813894271851e-02 -2.013409137725830078e-02
-1.658111363649368286e-01 5.255611985921859741e-02 2.353559434413909912e-01 1.995773017406463623e-01 -9.045269340276718140e-02 1.380290687084197998e-01 -6.502909958362579346e-02 1.983585357666015625e-01 -1.375860124826431274e-01 -2.741632759571075439e-01 5.804033875465393066e-01 -1.502002179622650146e-01 2.327275276184082031e-02 8.673694916069507599e-03 1.450464278459548950e-01 1.497668214142322540e-02 -1.598001867532730103e-01 -1.538183987140655518e-01 7.914712280035018921e-02 1.207238510251045227e-01 -2.874655881896615028e-03 -6.881139706820249557e-04 3.865418210625648499e-02 -2.014445066452026367e-01 -2.215119004249572754e-01 1.921260058879852295e-01 1.717785000801086426e-02 1.028139218688011169e-01 -6.109713576734066010e-03 -6.316783279180526733e-02 2.802435755729675293e-01 -1.917867511510848999e-01
3.621411621570587158e-01 6.792654097080230713e-02 3.394472301006317139e-01 -1.056553497910499573e-01 4.375316947698593140e-02 7.915539667010307312e-03 9.498736262321472168e-02 5.044978484511375427e-02 -4.908585920929908752e-03 7.715164124965667725e-02 -7.123784720897674561e-02 -2.794320881366729736e-01 3.079106807708740234e-01 5.586202070116996765e-02 3.992927260696887970e-03 -3.436418771743774414e-01 -2.198809236288070679e-01 -4.571275785565376282e-03 3.598460182547569275e-02 -1.384847611188888550e-01 8.710718154907226562e-02 1.726340204477310181e-01 8.382614701986312866e-02 1.776885241270065308e-01 3.775788545608520508e-01 1.699447631835937500e-01 -6.474090367555618286e-02 -1.485789120197296143e-01 -1.962238401174545288e-01 -6.546025723218917847e-02 5.274927616119384766e-02 1.761302053928375244e-01
2.864082157611846924e-02 1.261329054832458496e-01 2.728261612355709076e-02 1.463787555694580078e-01 -7.187572121620178223e-02 7.658071815967559814e-02 1.003525778651237488e-01 2.259268313646316528e-01 -6.427886337041854858e-02 -1.865674853324890137e-01 -7.121403515338897705e-02 -4.102459549903869629e-01 1.914452910423278809e-01 -1.618907749652862549e-01 8.008563518524169922e-02 -8.055962622165679932e-02 -3.834424912929534912e-01 -1.809636503458023071e-01 6.769327074289321899e-02 -1.514902859926223755e-01 -2.974668443202972412e-01 2.014058679342269897e-01 1.599248945713043213e-01 -1.285356432199478149e-01 3.300451934337615967e-01 3.601566702127456665e-02 1.536696404218673706e-01 6.875219196081161499e-02 -7.427306473255157471e-02 -1.199932768940925598e-01 4.707226902246475220e-02 2.484438568353652954e-01
-5.224379524588584900e-02 1.442858725786209106e-01 2.269703000783920288e-01 3.186729177832603455e-02 -1.747530549764633179e-01 2.248952090740203857e-01 -1.094374060630798340e-01 4.171332344412803650e-02 -1.238379180431365967e-01 -2.149883657693862915e-01 -3.723443672060966492e-02 1.069314330816268921e-01 2.153096646070480347e-01 1.466347873210906982e-01 2.315524965524673462e-01 -1.519183367490768433e-01 -2.697266936302185059e-01 -1.636654436588287354e-01 1.162012070417404175e-01 1.969348937273025513e-01 -1.498659700155258179e-01 -9.375426918268203735e-02 -3.470191955566406250e-01 1.655022501945495605e-01 6.579269468784332275e-02 2.771431803703308105e-01 1.528054773807525635e-01 -2.313180714845657349e-01 -3.163051977753639221e-02 1.062340363860130310e-01 2.031433284282684326e-01 2.602308988571166992e-01
-1.640063375234603882e-01 5.692874267697334290e-02 3.380748629570007324e-01 8.145011216402053833e-02 -2.229931205511093140e-01 3.644795119762420654e-01 -2.493243217468261719e-01 1.233276873826980591e-01 -3.436809480190277100e-01 -2.197307646274566650e-01 1.121525615453720093e-01 -2.672645449638366699e-01 4.357960447669029236e-02 -2.833747863769531250e-02 1.959055289626121521e-02 9.040200710296630859e-02 -1.517456769943237305e-01 1.268491987138986588e-02 1.368874609470367432e-01 -1.461814641952514648e-01 1.284705549478530884e-01 1.967628747224807739e-01 1.307466179132461548e-01 8.802009373903274536e-02 1.390204429626464844e-01 2.028682082891464233e-01 9.147154539823532104e-02 6.514451652765274048e-02 -1.157153844833374023e-01 -4.071285948157310486e-02 2.085159271955490112e-01 2.287939637899398804e-01
-1.684518903493881226e-01 1.454626768827438354e-01 2.400234937667846680e-01 5.587874725461006165e-02 -2.151419222354888916e-01 2.216774076223373413e-01 -1.351537648588418961e-02 3.519800901412963867e-01 -2.670527100563049316e-01 1.231082230806350708e-01 5.342485904693603516e-01 -1.689926385879516602e-01 1.144969910383224487e-01 2.940053679049015045e-02 1.795679032802581787e-01 -1.156520470976829529e-01 -2.001075297594070435e-01 -1.539146900177001953e-01 -1.023545116186141968e-01 8.168105781078338623e-02 -8.592954277992248535e-02 1.859237439930438995e-02 -2.607068978250026703e-02 -2.685764729976654053e-01 -1.288580298423767090e-01 -1.888203434646129608e-02 2.936290204524993896e-02 -8.012013882398605347e-02 -5.141447111964225769e-02 -7.485307008028030396e-02 6.196282804012298584e-02 -1.115022823214530945e-01
-2.214211523532867432e-01 1.530176699161529541e-01 -3.042274713516235352e-02 -1.316325366497039795e-01 1.257760524749755859e-01 2.811466157436370850e-01 2.468757778406143188e-01 9.189887344837188721e-02 -1.587827950716018677e-01 -1.160464286804199219e-01 2.089860290288925171e-01 -5.580649152398109436e-02 -1.688878089189529419e-01 -2.424542903900146484e-01 1.002477779984474182e-01 -1.721081584692001343e-01 -1.070396453142166138e-01 -6.239272654056549072e-02 2.876127064228057861e-01 4.444697126746177673e-02 -3.463415801525115967e-01 7.011295855045318604e-02 1.258686780929565430e-01 -4.791126400232315063e-02 1.760315001010894775e-01 4.435284137725830078e-01 -2.823888137936592102e-02 3.565004467964172363e-02 -5.677275732159614563e-02 -2.119308859109878540e-01 -8.901803195476531982e-02 6.094886362552642822e-02
-4.693557322025299072e-02 2.112717926502227783e-01 1.992158591747283936e-01 1.441129893064498901e-01 3.023456931114196777e-01 1.903185695409774780e-01 -2.086367085576057434e-02 1.043530553579330444e-02 9.551095217466354370e-02 -1.112654656171798706e-01 2.328171432018280029e-01 -2.267992347478866577e-01 1.667354106903076172e-01 -2.397840023040771484e-01 1.679486781358718872e-01 -3.179809153079986572e-01 -1.138739883899688721e-01 -2.826692759990692139e-01 2.205678522586822510e-01 -1.863681524991989136e-01 9.843593090772628784e-02 -3.523107245564460754e-02 -2.656209766864776611e-01 2.070948928594589233e-01 -4.612878710031509399e-02 -6.613755971193313599e-02 7.207725942134857178e-02 1.874500662088394165e-01 -1.464693397283554077e-01 6.629148870706558228e-02 -2.187449485063552856e-01 4.011933133006095886e-02
-6.002639979124069214e-02 -2.788184955716133118e-02 3.604284226894378662e-01 1.716475933790206909e-01 -5.629593506455421448e-02 2.194866836071014404e-01 1.455039530992507935e-01 -5.469116568565368652e-02 -2.985831797122955322e-01 -1.461929231882095337e-01 3.380148112773895264e-01 -2.311827242374420166e-01 1.152948215603828430e-01 7.587601244449615479e-02 8.367905020713806152e-02 1.489075273275375366e-01 -6.197155639529228210e-02 -1.107542812824249268e-01 3.144814074039459229e-01 -2.701389491558074951e-01 8.090341463685035706e-03 -5.843434482812881470e-02 -2.550475597381591797e-01 8.984992653131484985e-02 -6.473426520824432373e-02 -5.334630142897367477e-03 -2.132707536220550537e-01 -2.256024628877639771e-01 -1.171962618827819824e-01 -5.997462943196296692e-02 2.275467514991760254e-01 2.258088206872344017e-04
-8.970360457897186279e-02 1.312797516584396362e-01 3.041851520538330078e-01 -1.205812790431082249e-03 5.427565425634384155e-02 1.753215938806533813e-01 1.368186175823211670e-01 1.251612603664398193e-01 -2.655674815177917480e-01 -1.017300486564636230e-01 9.554605931043624878e-02 -4.424309134483337402e-01 3.051111698150634766e-01 1.021302118897438049e-01 -1.859780251979827881e-01 2.827995456755161285e-02 -9.812915325164794922e-02 -8.427938818931579590e-02 2.545814812183380127e-01 -1.379139274358749390e-01 -1.046174615621566772e-01 3.806618228554725647e-02 -2.830320596694946289e-01 1.348131895065307617e-01 -3.409773483872413635e-02 5.587623640894889832e-02 -1.390129625797271729e-01 -3.345656692981719971e-01 -7.007333636283874512e-02 -2.403358556330204010e-02 1.183306500315666199e-01 -1.522721797227859497e-01
-2.624129876494407654e-02 1.966138482093811035e-01 8.887293189764022827e-02 -1.376921087503433228e-01 -1.000130549073219299e-01 4.116064012050628662e-01 -1.907509565353393555e-02 -5.341206863522529602e-02 -3.738594055175781250e-01 -2.083302438259124756e-01 4.041958451271057129e-01 -4.223152250051498413e-02 1.549022495746612549e-01 -5.199094768613576889e-03 3.190791308879852295e-01 -3.229771256446838379e-01 4.794987663626670837e-02 5.694085359573364258e-02 -1.615830063819885254e-01 1.949322782456874847e-02 1.094074547290802002e-01 1.218195334076881409e-01 -1.851220428943634033e-01 -2.487802878022193909e-02 1.554257818497717381e-03 2.408322393894195557e-01 -1.187243312597274780e-01 -6.524445116519927979e-02 1.217470597475767136e-02 1.441497169435024261e-02 1.457914523780345917e-02 4.502599313855171204e-02
2.193569540977478027e-01 5.572574585676193237e-02 1.223465334624052048e-02 -8.096028119325637817e-02 3.405856713652610779e-02 1.088248938322067261e-01 1.243819110095500946e-02 -3.634311556816101074e-01 5.638606473803520203e-02 1.110008880496025085e-01 4.403491318225860596e-01 -2.011569887399673462e-01 -2.223093248903751373e-02 -7.019206136465072632e-02 1.799819804728031158e-02 -1.935858726501464844e-01 -2.087520211935043335e-01 -7.620443403720855713e-02 2.500563561916351318e-01 2.111602202057838440e-02 -1.453441083431243896e-01 2.315082252025604248e-01 -2.299646735191345215e-01 1.250344067811965942e-01 1.983672082424163818e-01 2.642824351787567139e-01 1.635229438543319702e-01 -1.713885962963104248e-01 1.169434115290641785e-01 1.608521789312362671e-01 1.738535463809967041e-01 1.142837554216384888e-01
-2.166047990322113037e-01 7.563639897853136063e-03 1.762091666460037231e-01 2.037539891898632050e-02 -1.163346022367477417e-01 2.524939179420471191e-01 -4.113299772143363953e-03 2.953766286373138428e-02 5.350381508469581604e-02 2.299734205007553101e-01 -3.160046041011810303e-02 -3.299226164817810059e-01 2.339611053466796875e-01 -2.422524243593215942e-02 -1.758642261847853661e-03 -3.374321758747100830e-01 -3.784107565879821777e-01 1.056575849652290344e-01 -7.995630800724029541e-02 -2.086448073387145996e-01 -2.272073030471801758e-01 -1.292905509471893311e-01 1.074576284736394882e-03 -1.799492910504341125e-02 2.844565212726593018e-01 8.027293533086776733e-02 9.280256927013397217e-02 -5.356815084815025330e-02 1.418214738368988037e-01 -1.760570108890533447e-01 2.817827463150024414e-01 7.935769110918045044e-02
6.539402902126312256e-02 -7.176587730646133423e-02 2.188031673431396484e-01 1.158318519592285156e-01 1.215318068861961365e-01 1.053450852632522583e-01 1.031066477298736572e-02 2.575004398822784424e-01 -5.874300003051757812e-02 -2.528907954692840576e-01 7.832597941160202026e-02 -3.634111583232879639e-01 1.132208406925201416e-01 1.772477626800537109e-01 -2.022071182727813721e-02 -2.928411364555358887e-01 -2.898996472358703613e-01 8.636134862899780273e-02 3.800783306360244751e-02 -6.733275484293699265e-03 -2.632367908954620361e-01 -8.595364540815353394e-02 -5.270976573228836060e-02 -9.642183780670166016e-02 3.971735835075378418e-01 -1.086673140525817871e-01 -1.037536561489105225e-01 -1.131356880068778992e-01 -1.151144504547119141e-01 2.397080697119235992e-02 1.672436855733394623e-02 3.346950411796569824e-01
5.640288814902305603e-02 -1.279098242521286011e-01 2.121649533510208130e-01 2.432643771171569824e-01 5.871587619185447693e-02 1.321847885847091675e-01 2.017000131309032440e-02 2.465828806161880493e-01 8.829337358474731445e-02 -2.267169356346130371e-01 1.877716332674026489e-01 -6.202579662203788757e-02 1.905288249254226685e-01 6.394073367118835449e-02 2.391155362129211426e-01 5.283838510513305664e-02 -2.228743731975555420e-01 -6.536161154508590698e-02 -1.322217434644699097e-01 6.161731854081153870e-02 -1.063014417886734009e-01 1.542435139417648315e-01 -1.703260391950607300e-01 2.701203525066375732e-01 -5.396787449717521667e-02 3.562497496604919434e-01 2.549574673175811768e-01 -3.723434507846832275e-01 -1.331873089075088501e-01 1.039959043264389038e-01 1.140612065792083740e-01 9.028737992048263550e-02
3.204456567764282227e-01 1.231380179524421692e-01 3.618660867214202881e-01 8.907777070999145508e-02 2.401841878890991211e-01 3.674054741859436035e-01 1.392075121402740479e-01 -1.897803395986557007e-01 -1.505644470453262329e-01 8.459922671318054199e-02 3.022697269916534424e-01 -2.002043277025222778e-01 2.014179155230522156e-02 7.043025642633438110e-02 1.782290637493133545e-01 -1.165049299597740173e-01 -4.582179337739944458e-02 -3.412022292613983154e-01 8.169623464345932007e-02 -6.676023453474044800e-02 -1.599043756723403931e-01 -1.346588879823684692e-01 -1.603095680475234985e-01 1.214552894234657288e-01 -2.221941947937011719e-02 3.065646812319755554e-02 -1.635884940624237061e-01 -1.511925458908081055e-02 -6.771344691514968872e-02 2.259261719882488251e-02 2.628179080784320831e-02 1.876331716775894165e-01
1.922825351357460022e-03 6.191467866301536560e-02 4.354207217693328857e-01 3.635953366756439209e-02 -6.884351372718811035e-03 2.331215590238571167e-01 3.211787343025207520e-01 1.085630133748054504e-01 -1.289570033550262451e-01 -3.288590908050537109e-02 2.713544666767120361e-01 -3.877185285091400146e-01 2.204966545104980469e-01 -1.134574785828590393e-02 -1.255737543106079102e-01 8.325361460447311401e-02 -5.165157839655876160e-02 -8.239105343818664551e-02 1.204583048820495605e-01 -2.244741767644882202e-01 7.453218568116426468e-03 1.352677345275878906e-01 -3.422634899616241455e-01 7.486592978239059448e-02 -1.318806856870651245e-01 1.050973013043403625e-01 -1.112797558307647705e-01 -2.122142016887664795e-01 5.938497185707092285e-02 9.262786060571670532e-02 4.330864548683166504e-02 -8.661323040723800659e-02
-4.218931496143341064e-02 2.725651264190673828e-01 4.653791710734367371e-02 1.448451280593872070e-01 -4.082868993282318115e-02 4.086520075798034668e-01 -1.611212193965911865e-01 3.310375288128852844e-02 5.610916391015052795e-02 8.418115228414535522e-02 -6.585747003555297852e-02 -2.567050158977508545e-01 9.769093990325927734e-02 -1.260536313056945801e-01 2.103034704923629761e-01 -2.330267429351806641e-01 -3.354833126068115234e-01 -1.980408877134323120e-01 9.498078376054763794e-02 9.844862669706344604e-02 9.069103747606277466e-02 2.240263819694519043e-01 1.627732515335083008e-01 1.018579378724098206e-01 1.055989563465118408e-01 1.264541745185852051e-01 1.860407143831253052e-01 1.496075987815856934e-01 -3.763344585895538330e-01 -6.076047569513320923e-02 5.403153225779533386e-02 4.991933703422546387e-02
1.244310736656188965e-01 -1.947745382785797119e-01 3.701017796993255615e-01 8.961190283298492432e-02 -1.895689070224761963e-01 1.618900150060653687e-01 2.974756658077239990e-01 -1.190081760287284851e-01 2.942026220262050629e-02 -4.693191498517990112e-02 9.226666390895843506e-02 -4.260902851819992065e-02 2.746765315532684326e-01 -2.138923108577728271e-01 2.451776564121246338e-01 -6.902715563774108887e-02 -1.307736486196517944e-01 -5.892848968505859375e-02 1.271028816699981689e-01 -3.817086517810821533e-01 -1.949162334203720093e-01 1.177355200052261353e-01 -1.962981931865215302e-02 -8.916509896516799927e-02 1.307096332311630249e-01 9.324979037046432495e-02 4.597144201397895813e-02 -2.415381558239459991e-02 2.047908008098602295e-01 -2.788049876689910889e-01 7.093230634927749634e-02 2.037229090929031372e-01
7.997085899114608765e-02 6.056801229715347290e-02 6.008790805935859680e-02 -3.635508567094802856e-02 -6.439341604709625244e-02 4.132065549492835999e-02 1.759470552206039429e-01 2.796089053153991699e-01 -1.033633723855018616e-01 -1.043497249484062195e-01 1.132614463567733765e-01 -1.116435229778289795e-01 1.773147583007812500e-01 1.168269366025924683e-01 1.527737174183130264e-02 -5.518041849136352539e-01 -2.819433808326721191e-01 -2.851897478103637695e-02 1.590202152729034424e-01 1.963400542736053467e-01 -2.655857801437377930e-01 9.946013242006301880e-02 -5.564598366618156433e-02 -1.079766377806663513e-01 2.607563138008117676e-01 1.714606136083602905e-01 3.836060315370559692e-02 -6.070078536868095398e-02 9.405169636011123657e-02 -1.643657088279724121e-01 2.925043106079101562e-01 -1.002030074596405029e-01
2.726929076015949249e-02 3.170900940895080566e-01 1.957236081361770630e-01 2.567686140537261963e-01 -1.428867876529693604e-01 -2.120207995176315308e-02 -2.023870944976806641e-01 4.986517876386642456e-02 -2.256312370300292969e-01 -1.828283965587615967e-01 3.619706332683563232e-01 -2.806352078914642334e-01 9.680441021919250488e-02 5.755523452535271645e-04 6.455147266387939453e-02 -2.616057395935058594e-01 -2.766239345073699951e-01 -1.450503170490264893e-01 1.511040143668651581e-03 2.059411257505416870e-01 -5.931013077497482300e-02 -8.726652711629867554e-02 2.937219440937042236e-01 1.438033580780029297e-01 -1.639963984489440918e-01 3.392439708113670349e-02 2.355181723833084106e-01 -7.476134598255157471e-02 -7.742910832166671753e-02 -2.491847239434719086e-02 1.315094251185655594e-02 -1.078932173550128937e-02
3.199782073497772217e-01 1.596219539642333984e-01 4.035732448101043701e-01 2.526081502437591553e-01 1.720097959041595459e-01 3.236409127712249756e-01 1.432365328073501587e-01 -2.411609292030334473e-01 -2.021035104990005493e-01 6.265290826559066772e-02 2.780220508575439453e-01 -3.348672091960906982e-01 1.390372812747955322e-01 9.268864244222640991e-02 8.215174078941345215e-02 -1.282345950603485107e-01 3.390493988990783691e-02 -1.214899495244026184e-01 2.081582546234130859e-01 -7.320261001586914062e-02 -6.029817089438438416e-02 -1.167299300432205200e-01 -1.428681313991546631e-01 -1.134123429656028748e-01 -1.004227343946695328e-02 3.064757212996482849e-02 -1.431978940963745117e-01 -1.294057723134756088e-02 -4.404527321457862854e-02 -2.248263172805309296e-02 6.104516983032226562e-02 6.410063803195953369e-02
2.183328419923782349e-01 4.082289040088653564e-01 1.505161672830581665e-01 1.842669695615768433e-01 -1.356452852487564087e-01 1.537181437015533447e-01 -4.143343865871429443e-02 2.268737405538558960e-01 -5.060525238513946533e-02 3.491976112127304077e-02 5.004503205418586731e-02 -5.908888205885887146e-02 1.170566007494926453e-01 -7.006090879440307617e-02 2.682772874832153320e-01 -2.391338497400283813e-01 9.304592758417129517e-02 -2.225442975759506226e-01 3.904927968978881836e-01 1.795939207077026367e-01 -2.113518863916397095e-01 -1.320550441741943359e-01 -6.397598981857299805e-02 -9.102809429168701172e-02 1.701216399669647217e-01 1.204232648015022278e-01 4.539547115564346313e-02 -2.878753244876861572e-01 1.248561078682541847e-03 -5.865636467933654785e-02 -2.173046767711639404e-02 1.631210297346115112e-01
-1.574274152517318726e-02 2.426702715456485748e-02 2.719143033027648926e-01 -1.558402478694915771e-01 -8.276173472404479980e-02 1.804180592298507690e-01 1.937464773654937744e-01 4.650747030973434448e-02 1.522415429353713989e-01 -2.528960108757019043e-01 -4.554251953959465027e-02 -1.111500486731529236e-01 2.434702962636947632e-01 -4.033809304237365723e-01 2.364918291568756104e-01 -2.947652339935302734e-01 -7.791498303413391113e-02 -7.292492687702178955e-02 3.106091320514678955e-01 2.355939522385597229e-02 -1.293664276599884033e-01 5.647788569331169128e-02 -9.133972227573394775e-03 -7.594246417284011841e-02 5.184688419103622437e-02 2.113102972507476807e-01 4.471237957477569580e-02 -7.412935793399810791e-02 -1.447852402925491333e-01 -2.450670814141631126e-03 2.975815832614898682e-01 -2.385615408420562744e-01
2.564671337604522705e-01 -4.148110374808311462e-02 3.608307838439941406e-01 5.910746380686759949e-02 2.441102266311645508e-02 2.167116105556488037e-01 -1.250722557306289673e-01 4.901461303234100342e-02 -2.100638300180435181e-01 -1.106550544500350952e-01 -6.967765837907791138e-02 -2.004528790712356567e-01 1.307863742113113403e-01 2.421234361827373505e-02 -1.934783346951007843e-02 -3.102214336395263672e-01 -9.584211558103561401e-02 -3.736699819564819336e-01 2.754430100321769714e-02 -1.650957763195037842e-01 -2.160460501909255981e-01 5.182984285056591034e-03 -2.141054868698120117e-01 2.666863799095153809e-01 -5.424452200531959534e-02 1.219621524214744568e-01 -9.685440361499786377e-02 8.653839677572250366e-02 -1.802102625370025635e-01 -2.718999385833740234e-01 1.894718706607818604e-01 -2.743185264989733696e-03
1.296973973512649536e-01 1.540345847606658936e-01 1.389230019412934780e-03 -2.212586402893066406e-01 -2.177759557962417603e-01 1.490104496479034424e-01 2.001352310180664062e-01 -2.303379625082015991e-01 9.660075604915618896e-02 -1.224747896194458008e-01 1.022375524044036865e-01 -2.359688580036163330e-01 3.481590747833251953e-01 -2.622744068503379822e-02 7.700283825397491455e-02 -4.261191487312316895e-01 -1.934679001569747925e-01 -3.160391449928283691e-01 -1.260200589895248413e-01 -1.158464103937149048e-01 -1.867216546088457108e-03 7.506719976663589478e-02 1.313860118389129639e-01 -5.467313807457685471e-03 -2.141678184270858765e-01 1.195097193121910095e-01 7.634979486465454102e-02 -1.864989548921585083e-01 -1.972937732934951782e-01 -1.116153970360755920e-01 -7.870007306337356567e-03 -7.829690724611282349e-02
-1.316872686147689819e-01 -6.404241919517517090e-02 1.453610360622406006e-01 6.016626488417387009e-03 6.280337274074554443e-02 2.643358707427978516e-01 6.243753060698509216e-02 1.347322613000869751e-01 -2.473383247852325439e-01 -8.274058252573013306e-02 8.289968967437744141e-02 -2.406970858573913574e-01 1.582401096820831299e-01 -6.566645950078964233e-02 8.229644596576690674e-02 -1.377132534980773926e-01 -1.512672305107116699e-01 -6.837808992713689804e-03 2.034901231527328491e-01 -6.786191463470458984e-02 -3.909365534782409668e-01 9.198124706745147705e-02 -3.785962238907814026e-02 4.413823410868644714e-02 -1.043555140495300293e-01 5.226109623908996582e-01 -1.669952124357223511e-01 2.817775309085845947e-01 4.089845716953277588e-02 1.486815512180328369e-01 -1.329875439405441284e-01 -8.499594777822494507e-02
-1.487878561019897461e-01 1.137846708297729492e-01 1.216930896043777466e-01 3.095682561397552490e-01 1.234808936715126038e-01 1.890045255422592163e-01 -2.680908739566802979e-01 1.458579599857330322e-01 -3.046384155750274658e-01 -5.163416638970375061e-02 2.682694494724273682e-01 -1.307566314935684204e-01 3.382280766963958740e-01 -1.769141256809234619e-01 1.945996433496475220e-01 5.385850742459297180e-02 -1.353840678930282593e-01 -2.561084032058715820e-01 1.341701298952102661e-01 -1.491137593984603882e-01 -4.037199169397354126e-02 2.442083209753036499e-01 -1.195336226373910904e-02 9.115684032440185547e-02 -6.319568492472171783e-03 1.831222772598266602e-01 -1.233622431755065918e-01 1.858161762356758118e-02 -6.104685831815004349e-03 1.599229723215103149e-01 -2.558850646018981934e-01 -7.105722278356552124e-02
1.100793033838272095e-01 5.075437948107719421e-03 -7.443098723888397217e-02 2.911688014864921570e-02 -3.300429284572601318e-01 4.672065377235412598e-01 2.970044128596782684e-02 -1.339820176362991333e-01 1.853777319192886353e-01 6.854807585477828979e-02 7.624778896570205688e-02 -5.210066437721252441e-01 1.097182333469390869e-01 -9.941443800926208496e-02 1.260589361190795898e-01 -1.148029640316963196e-01 -8.234170824289321899e-02 -5.203456059098243713e-02 1.240821275860071182e-02 -1.119256615638732910e-01 1.400832086801528931e-01 1.214568316936492920e-01 1.040661931037902832e-01 1.835273057222366333e-01 -2.302945405244827271e-02 2.159487605094909668e-01 9.409631043672561646e-02 -7.212447375059127808e-02 -2.318280488252639771e-01 -1.833505928516387939e-01 1.256326586008071899e-01 5.183093622326850891e-02
-1.989556550979614258e-01 -7.293998729437589645e-03 -3.314454481005668640e-02 1.148869097232818604e-01 -2.090912871062755585e-02 3.067238032817840576e-01 1.681409031152725220e-01 -7.565126288682222366e-03 1.003508572466671467e-03 -3.477024734020233154e-01 3.923274278640747070e-01 -2.396584860980510712e-02 2.194235473871231079e-01 -1.902407407760620117e-01 1.319479346275329590e-01 -1.880457103252410889e-01 -4.598938673734664917e-02 1.010458469390869141e-01 9.339362382888793945e-02 -2.052577584981918335e-01 -2.340938001871109009e-01 -6.299255043268203735e-02 -2.477644085884094238e-01 -1.307590156793594360e-01 8.324220031499862671e-02 2.143561393022537231e-01 1.417288631200790405e-01 -9.027228504419326782e-02 -3.196795880794525146e-01 1.139518916606903076e-01 -7.528606802225112915e-02 9.123718738555908203e-02
1.529166251420974731e-01 7.218448817729949951e-02 2.273325920104980469e-01 2.658446878194808960e-02 1.992114633321762085e-01 1.670411080121994019e-01 6.121890991926193237e-02 -7.919743657112121582e-02 -1.255520880222320557e-01 -2.799344360828399658e-01 1.953095942735671997e-01 -1.671538949012756348e-01 1.672002524137496948e-01 -4.485629498958587646e-02 1.293667107820510864e-01 -4.566235840320587158e-01 -1.053513213992118835e-01 -3.293053209781646729e-01 2.170331180095672607e-01 8.703018724918365479e-02 2.745780721306800842e-02 -1.174205448478460312e-02 -6.028152257204055786e-02 3.246181309223175049e-01 -1.772904247045516968e-01 4.355393722653388977e-02 -2.389426529407501221e-01 -1.296184360980987549e-01 -1.671019643545150757e-01 -4.676589369773864746e-02 -6.692913174629211426e-02 -7.444461341947317123e-03
-9.423995018005371094e-02 -6.405784934759140015e-02 1.149572879076004028e-01 2.088611125946044922e-01 3.225602582097053528e-02 -3.728296607732772827e-02 5.417868494987487793e-02 -3.482293710112571716e-02 -2.545464634895324707e-01 5.479107052087783813e-02 9.933552891016006470e-02 -2.816271781921386719e-01 1.968333572149276733e-01 3.743598610162734985e-02 3.358440101146697998e-01 -1.744089722633361816e-01 -1.340421140193939209e-01 -2.565275430679321289e-01 -2.039601057767868042e-01 -1.944628655910491943e-01 -3.792176246643066406e-01 -8.880089037120342255e-03 6.241935119032859802e-02 1.132023036479949951e-01 2.025813758373260498e-01 -3.863367810845375061e-02 8.086665719747543335e-02 -3.458626568317413330e-01 -4.243842884898185730e-02 -1.072529330849647522e-02 2.277125865221023560e-01 1.924079358577728271e-01
1.441733539104461670e-01 1.216426193714141846e-01 2.372403293848037720e-01 -5.963864177465438843e-02 1.236302927136421204e-01 1.470624059438705444e-01 8.668696880340576172e-02 2.009746581315994263e-01 -9.529055655002593994e-02 -3.358449935913085938e-01 6.098213046789169312e-02 -4.222441315650939941e-01 -6.732421368360519409e-02 3.746897354722023010e-02 2.484061755239963531e-02 -2.750482261180877686e-01 -2.254750281572341919e-01 1.310297399759292603e-01 2.585234045982360840e-01 -2.313232049345970154e-02 -9.337816387414932251e-02 -2.126890122890472412e-01 -9.185110032558441162e-02 1.935577541589736938e-01 3.075096011161804199e-01 1.508652716875076294e-01 1.285330206155776978e-01 1.986567974090576172e-01 -1.331060230731964111e-01 1.535479445010423660e-02 8.336934261023998260e-03 8.431615680456161499e-02
1.469024922698736191e-02 3.959067761898040771e-01 2.585266530513763428e-01 -3.267058171331882477e-03 2.887093834578990936e-02 2.752909660339355469e-01 -1.679804772138595581e-01 1.103651225566864014e-01 -3.988110274076461792e-02 -2.341117709875106812e-01 -9.870720654726028442e-02 -2.450072616338729858e-01 1.676701158285140991e-01 -1.269525885581970215e-01 -1.729431748390197754e-01 -3.652312979102134705e-02 -1.928488016128540039e-01 1.877789795398712158e-01 -3.425614535808563232e-02 -1.072802916169166565e-01 -9.731181710958480835e-02 1.704048961400985718e-01 -1.022411882877349854e-02 -3.209190964698791504e-01 2.479673773050308228e-01 1.763732284307479858e-01 4.180023446679115295e-02 -2.232068032026290894e-01 -1.001673266291618347e-01 -1.256134212017059326e-01 7.126013189554214478e-02 2.361044436693191528e-01
2.028227001428604126e-01 1.597673445940017700e-01 3.715852797031402588e-01 4.169227182865142822e-01 -1.908583641052246094e-01 1.693156510591506958e-01 -1.175372749567031860e-01 1.056509986519813538e-01 -3.606888055801391602e-01 2.180318813771009445e-03 2.321241945028305054e-01 -1.195620279759168625e-02 1.774368435144424438e-01 8.004417642951011658e-03 2.023724168539047241e-01 -1.514504663646221161e-02 -3.242009580135345459e-01 -2.666357718408107758e-02 4.828821495175361633e-02 3.387057455256581306e-03 1.621348434127867222e-03 1.031731963157653809e-01 -3.891152143478393555e-02 -5.983594805002212524e-02 2.532202601432800293e-01 6.136492267251014709e-02 1.264032572507858276e-01 -1.012916415929794312e-01 1.929808109998703003e-01 3.984662145376205444e-02 -1.282710582017898560e-01 -3.462319076061248779e-02
-2.084818333387374878e-01 8.089628070592880249e-02 2.236862629652023315e-01 -2.858114801347255707e-02 -2.905358932912349701e-02 1.127231270074844360e-01 -1.713970303535461426e-01 4.084460437297821045e-02 -2.366856336593627930e-01 1.293751597404479980e-01 5.244333148002624512e-01 -3.822085559368133545e-01 -6.660436838865280151e-02 -6.679924577474594116e-02 6.358526647090911865e-02 -1.671161949634552002e-01 -2.047314941883087158e-01 -2.057436406612396240e-01 1.019245088100433350e-01 2.843711078166961670e-01 -1.803714036941528320e-01 9.926660358905792236e-02 9.053833782672882080e-02 -1.312228739261627197e-01 -2.150669246912002563e-01 7.759464532136917114e-02 3.118240833282470703e-02 -2.756346948444843292e-02 -1.687987893819808960e-02 -5.230638012290000916e-02 1.362735778093338013e-01 -2.997422218322753906e-02
7.168297655880451202e-03 2.775114774703979492e-01 3.246336877346038818e-01 1.751230098307132721e-02 -5.195263400673866272e-02 3.623848408460617065e-02 2.895744144916534424e-01 2.469161897897720337e-02 -1.288092136383056641e-01 -4.913903400301933289e-02 9.353780746459960938e-02 -2.735959291458129883e-01 -2.051593810319900513e-01 -1.508996337652206421e-01 1.439269930124282837e-01 -2.075267024338245392e-02 -2.705707252025604248e-01 -1.490790694952011108e-01 3.420917689800262451e-02 -1.751352697610855103e-01 -9.105444699525833130e-02 2.752006612718105316e-02 -2.826794385910034180e-01 -4.947974532842636108e-02 3.544541075825691223e-02 2.637270987033843994e-01 -1.270003616809844971e-01 -2.874529659748077393e-01 1.052870824933052063e-01 -3.337324857711791992e-01 -3.399123251438140869e-02 -1.681812107563018799e-01
-3.308322727680206299e-01 1.673298478126525879e-01 1.981785744428634644e-01 1.874770969152450562e-01 -5.688687041401863098e-02 -1.072895303368568420e-01 2.215401455760002136e-02 -1.068172827363014221e-01 -2.665569446980953217e-02 -1.724383383989334106e-01 4.032776057720184326e-01 -1.446469873189926147e-01 1.994004994630813599e-01 -6.285270303487777710e-02 -1.971743553876876831e-01 -3.716480135917663574e-01 -4.860432818531990051e-02 7.067997008562088013e-02 2.578764259815216064e-01 -1.068502888083457947e-01 2.183770015835762024e-02 5.878405645489692688e-02 -1.954364478588104248e-01 -1.621258258819580078e-01 1.835916005074977875e-02 1.310463100671768188e-01 2.067474462091922760e-02 -1.530961692333221436e-01 -1.944286823272705078e-01 -1.421362012624740601e-01 2.333661019802093506e-01 1.387062221765518188e-01
-5.973963439464569092e-02 1.973991692066192627e-01 2.825555019080638885e-02 1.759712100028991699e-01 -2.591952681541442871e-01 -5.775061249732971191e-02 1.509672701358795166e-01 -1.913428604602813721e-01 -6.890159100294113159e-02 -1.008109673857688904e-01 4.791732877492904663e-02 -3.420967161655426025e-01 -7.500861585140228271e-02 -4.016847815364599228e-03 5.648326501250267029e-02 -3.299019932746887207e-01 -2.011656910181045532e-01 9.931860119104385376e-02 3.154211342334747314e-01 1.090360712260007858e-02 -1.703973263502120972e-01 1.531459242105484009e-01 -1.066255196928977966e-01 4.968259856104850769e-02 1.778586953878402710e-01 3.046746253967285156e-01 1.912767142057418823e-01 -2.285610884428024292e-01 -2.736991047859191895e-01 1.233120039105415344e-01 -1.289547793567180634e-02 -1.550396978855133057e-01
1.230629757046699524e-01 1.925978958606719971e-01 5.876645445823669434e-02 2.948533929884433746e-02 -3.746818006038665771e-01 -3.215322503820061684e-03 3.863942995667457581e-02 -1.544101238250732422e-01 1.388483047485351562e-01 3.880970552563667297e-02 2.716272771358489990e-01 -2.752937674522399902e-01 1.441680639982223511e-01 1.604630947113037109e-01 3.255942165851593018e-01 -4.081406891345977783e-01 -6.085462495684623718e-02 -1.846422553062438965e-01 -2.078718692064285278e-01 3.263768553733825684e-02 -8.878339082002639771e-02 8.912526071071624756e-02 -5.232005193829536438e-02 6.025517359375953674e-02 9.687048196792602539e-02 2.381932437419891357e-01 -4.935184866189956665e-02 -4.790976643562316895e-02 -8.656311780214309692e-02 -1.463801860809326172e-01 6.887538731098175049e-02 2.818672657012939453e-01
7.941529154777526855e-02 1.464176625013351440e-01 2.206838130950927734e-01 2.175875306129455566e-01 -3.000590391457080841e-02 3.595959544181823730e-01 -8.148252964019775391e-02 -5.357608944177627563e-02 1.862987428903579712e-01 -2.343779653310775757e-01 -5.084009841084480286e-02 -4.264211058616638184e-01 -1.318010408431291580e-02 5.973935872316360474e-02 5.393249541521072388e-02 -2.305942624807357788e-01 -2.068699896335601807e-01 -2.316679507493972778e-01 1.830162554979324341e-01 -1.516796350479125977e-01 -6.352753937244415283e-02 -1.087399870157241821e-01 -6.696513295173645020e-02 -3.338002040982246399e-02 2.739533595740795135e-02 1.625378578901290894e-01 -1.652344763278961182e-01 3.626605272293090820e-01 8.407903806073591113e-05 1.565142124891281128e-01 1.094841957092285156e-01 7.551120221614837646e-02
-3.421310335397720337e-02 1.465555280447006226e-01 1.934466809034347534e-01 2.020829916000366211e-01 -1.290566027164459229e-01 -1.588205690495669842e-03 -8.888885378837585449e-02 -2.015429139137268066e-01 -2.850538678467273712e-02 -1.930109411478042603e-01 3.093157112598419189e-01 5.264263227581977844e-02 1.834097355604171753e-01 -2.371053099632263184e-01 1.463226675987243652e-01 -4.212873578071594238e-01 -1.933941692113876343e-01 1.222011074423789978e-01 1.445864140987396240e-01 -6.908734142780303955e-02 1.728657931089401245e-01 -9.032716043293476105e-03 -2.712660431861877441e-01 -4.225741606205701828e-03 1.249316632747650146e-01 1.837029159069061279e-01 2.178692966699600220e-01 -1.049938574433326721e-01 -2.893138825893402100e-01 8.799593895673751831e-02 -1.206173449754714966e-01 1.150146573781967163e-01
-3.519570082426071167e-02 4.376334324479103088e-02 7.896841317415237427e-02 -6.076297536492347717e-02 2.998591773211956024e-02 2.977676987648010254e-01 -8.818667382001876831e-03 1.101039424538612366e-01 5.280316993594169617e-02 -1.364656388759613037e-01 1.378592252731323242e-01 -2.018732577562332153e-01 2.363851219415664673e-01 -2.210953459143638611e-02 2.471904307603836060e-01 -3.354716897010803223e-01 -2.603852152824401855e-01 -2.452677637338638306e-01 -2.073728479444980621e-02 2.242438793182373047e-01 -5.838630720973014832e-02 9.946658462285995483e-02 1.643604636192321777e-01 -2.330206781625747681e-01 -2.950474321842193604e-01 -4.602059721946716309e-02 1.815281957387924194e-01 -1.125756353139877319e-01 -2.614627182483673096e-01 1.830386072397232056e-01 1.890123635530471802e-01 1.682156175374984741e-01
7.993066310882568359e-02 2.066072821617126465e-01 3.806699439883232117e-02 -1.827184855937957764e-01 1.576255559921264648e-01 1.391109079122543335e-01 -6.297185271978378296e-02 1.190851181745529175e-01 -2.591593377292156219e-02 4.772509634494781494e-02 1.786413490772247314e-01 -3.240635395050048828e-01 1.021759286522865295e-01 3.927969373762607574e-03 9.148674458265304565e-02 -3.428732454776763916e-01 -5.532242730259895325e-02 -1.591033786535263062e-01 2.173706144094467163e-01 4.988139495253562927e-02 -2.293658852577209473e-01 -6.292968243360519409e-02 -1.259203553199768066e-01 -2.051022201776504517e-01 3.440469205379486084e-01 1.808032989501953125e-01 4.969917237758636475e-02 1.915517449378967285e-01 1.213706880807876587e-01 -2.523192167282104492e-01 2.568961083889007568e-01 2.241933792829513550e-01
9.044869989156723022e-02 4.647274315357208252e-02 2.599440217018127441e-01 1.747680157423019409e-01 7.034453004598617554e-02 2.158290445804595947e-01 1.381862312555313110e-01 1.352949291467666626e-01 -1.812049597501754761e-01 -7.932148873805999756e-02 3.045602440834045410e-01 -4.304728209972381592e-01 1.372583806514739990e-01 9.663888812065124512e-02 9.328357875347137451e-03 1.426447480916976929e-01 -5.767711997032165527e-02 -8.380188047885894775e-02 1.498579680919647217e-01 -2.478824555873870850e-01 9.691623598337173462e-02 -9.459583461284637451e-02 -4.458912909030914307e-01 1.802842877805233002e-02 3.443649038672447205e-02 2.515012025833129883e-02 -9.143286384642124176e-03 -2.023315429687500000e-01 -1.139464974403381348e-01 1.710167713463306427e-02 2.499504387378692627e-01 -8.049969375133514404e-02
-1.549768447875976562e-01 1.234937906265258789e-01 3.318949937820434570e-01 9.366117417812347412e-02 -6.594984978437423706e-02 1.695555001497268677e-01 2.789098322391510010e-01 -1.620664447546005249e-01 -1.858985796570777893e-02 -2.270348370075225830e-01 1.254551410675048828e-01 -2.450504899024963379e-01 7.469236105680465698e-02 -2.237590849399566650e-01 1.081667393445968628e-01 -3.437287360429763794e-02 -2.542182505130767822e-01 4.340868070721626282e-02 3.622792065143585205e-01 1.870603561401367188e-01 -2.117576822638511658e-02 -1.066968962550163269e-01 1.567016094923019409e-01 -2.192886173725128174e-01 4.858344793319702148e-02 1.616246551275253296e-01 3.527895808219909668e-01 -8.875102549791336060e-02 1.105487644672393799e-01 1.048428490757942200e-01 -8.094252645969390869e-02 2.516180090606212616e-02
-2.125147916376590729e-02 1.920345723628997803e-01 -1.343459188938140869e-01 6.522930413484573364e-02 -4.778891056776046753e-02 -4.549958184361457825e-02 -9.049415588378906250e-02 -1.893392354249954224e-01 4.995151981711387634e-02 -6.721783429384231567e-02 2.980601787567138672e-01 -2.074755728244781494e-01 -1.593047939240932465e-02 3.872510418295860291e-02 9.751631319522857666e-02 -3.961600959300994873e-01 -4.356305897235870361e-01 1.715726703405380249e-01 2.753263413906097412e-01 -9.206762909889221191e-02 -3.021778166294097900e-01 3.295241668820381165e-02 -6.806407123804092407e-02 -6.798537075519561768e-02 1.699802279472351074e-01 3.596590459346771240e-01 -3.404354676604270935e-02 2.993161231279373169e-02 2.465711906552314758e-02 -5.648281425237655640e-02 1.233689710497856140e-01 -2.011304162442684174e-02
-1.726033687591552734e-01 3.798168897628784180e-01 3.547922670841217041e-01 -1.002242937684059143e-01 -1.895537078380584717e-01 1.947472095489501953e-01 8.093287795782089233e-02 2.252852767705917358e-01 -3.616125583648681641e-01 -1.522479485720396042e-02 3.427765369415283203e-01 -3.859297931194305420e-02 2.198426872491836548e-01 -2.155075222253799438e-01 1.945507824420928955e-01 -1.635524183511734009e-01 1.104644220322370529e-02 1.040222588926553726e-02 -1.106743738055229187e-01 5.741088464856147766e-02 7.287912070751190186e-03 1.758574880659580231e-02 -2.772546000778675079e-02 -1.001761853694915771e-01 -2.137715369462966919e-01 1.089828312397003174e-01 1.687705889344215393e-02 -1.451435983180999756e-01 -1.775510013103485107e-01 -2.354251965880393982e-02 1.039003133773803711e-01 2.770279161632061005e-02
-1.577590592205524445e-02 2.350115180015563965e-01 5.884008854627609253e-02 1.146066039800643921e-01 3.810831159353256226e-02 9.847742319107055664e-02 -2.814108431339263916e-01 -7.362312078475952148e-02 -6.710664182901382446e-02 -3.615646362304687500e-01 1.409413069486618042e-01 -1.971116960048675537e-01 -3.790685161948204041e-02 3.340524435043334961e-01 3.332587182521820068e-01 -1.015003100037574768e-01 6.911369273439049721e-04 -1.502494812011718750e-01 -4.020176082849502563e-02 -2.918966487050056458e-02 -2.275869697332382202e-01 2.514491677284240723e-01 1.554097980260848999e-02 6.515051424503326416e-02 -3.196670114994049072e-02 1.839151531457901001e-01 1.774680316448211670e-01 -3.085533082485198975e-01 -6.482508033514022827e-02 -5.715594068169593811e-02 -1.716715544462203979e-01 2.465371936559677124e-01
1.543738543987274170e-01 -3.621802479028701782e-02 2.777094841003417969e-01 -7.662566751241683960e-02 -1.087655965238809586e-02 1.380713935941457748e-02 -7.261645793914794922e-02 2.536729350686073303e-02 -4.122906625270843506e-01 -6.470758467912673950e-02 1.791986287571489811e-03 -2.997080385684967041e-01 3.821930661797523499e-02 -1.114908009767532349e-01 -1.140241026878356934e-01 -3.116266131401062012e-01 -4.256066679954528809e-01 -9.622196853160858154e-02 1.379502266645431519e-01 4.499363899230957031e-02 -1.407627761363983154e-01 -9.407537057995796204e-03 -3.697316944599151611e-01 6.556343752890825272e-03 -2.443019300699234009e-02 -1.184620708227157593e-02 5.653741955757141113e-02 -1.042093485593795776e-01 -1.899158954620361328e-01 1.094775944948196411e-01 -1.639783382415771484e-01 -1.994939595460891724e-01
1.053342595696449280e-01 1.401644051074981689e-01 1.747360974550247192e-01 7.055814564228057861e-02 1.161500886082649231e-01 1.165766865015029907e-01 -3.378496766090393066e-01 -1.863671690225601196e-01 1.143945679068565369e-01 -1.778368353843688965e-01 5.373528227210044861e-02 -4.060921967029571533e-01 8.922434598207473755e-02 -2.416695207357406616e-01 -7.365661859512329102e-02 -4.385397583246231079e-02 -8.283030986785888672e-02 -1.298819929361343384e-01 4.773958772420883179e-02 -1.748354583978652954e-01 1.374090611934661865e-01 2.890568971633911133e-01 -1.305005997419357300e-01 -1.496770977973937988e-01 1.247627660632133484e-01 3.922640085220336914e-01 3.628874570131301880e-02 -2.220171988010406494e-01 -5.061993002891540527e-02 -2.021684944629669189e-01 -8.019089698791503906e-03 -9.786695986986160278e-02
-1.087998822331428528e-01 5.873543396592140198e-02 1.596063375473022461e-01 3.925601020455360413e-02 -1.939204335212707520e-01 2.166891247034072876e-01 4.847986623644828796e-02 8.381203562021255493e-02 -2.218512594699859619e-01 1.467322856187820435e-01 4.772454500198364258e-01 -2.687865197658538818e-01 -9.213155508041381836e-02 7.864957302808761597e-02 1.184275150299072266e-01 -1.948405802249908447e-02 -3.754541873931884766e-01 -2.724299728870391846e-01 8.598697185516357422e-02 3.106377273797988892e-02 -4.876069352030754089e-02 3.514147177338600159e-02 7.140988856554031372e-02 -2.481995224952697754e-01 -2.022388726472854614e-01 1.697638630867004395e-02 3.696697577834129333e-02 8.511949330568313599e-03 -1.998157799243927002e-01 -1.353565603494644165e-01 1.348994672298431396e-01 -2.258231788873672485e-01
1.627804338932037354e-01 3.371874094009399414e-01 2.568622231483459473e-01 1.400400698184967041e-01 9.136384353041648865e-03 1.412636041641235352e-01 -1.240749433636665344e-01 1.794528663158416748e-01 -1.835508495569229126e-01 -1.365715265274047852e-01 2.713399529457092285e-01 -1.574843823909759521e-01 -9.129879623651504517e-02 -2.102522552013397217e-01 2.166704684495925903e-01 -5.087173357605934143e-02 5.449834093451499939e-02 -6.918019801378250122e-02 1.582213342189788818e-01 -2.661263644695281982e-01 -2.776597738265991211e-01 -2.640885412693023682e-01 -1.597177386283874512e-01 3.801446408033370972e-02 -2.006222754716873169e-01 1.088292673230171204e-01 -1.374627053737640381e-01 -6.929379701614379883e-02 -2.238192707300186157e-01 -1.279635578393936157e-01 1.616922169923782349e-01 -8.902499824762344360e-02
2.193450778722763062e-01 6.797710806131362915e-02 2.313557863235473633e-01 4.744826629757881165e-02 -8.442223817110061646e-02 4.047663509845733643e-01 1.395969539880752563e-01 -1.468256115913391113e-01 2.013318538665771484e-01 1.731397360563278198e-01 2.221724092960357666e-01 -3.463269770145416260e-01 2.385191619396209717e-01 -1.586534529924392700e-01 -2.093856967985630035e-02 -1.935995668172836304e-01 -6.870405375957489014e-02 -1.229075938463211060e-01 2.817232534289360046e-02 -1.841795593500137329e-01 1.263685338199138641e-02 -6.996440142393112183e-02 -4.510566964745521545e-02 4.337197542190551758e-02 1.315987706184387207e-01 7.762441784143447876e-02 -1.717104911804199219e-01 1.243817713111639023e-02 5.305074527859687805e-02 -3.954008221626281738e-01 1.140506565570831299e-01 1.761430352926254272e-01
1.850102990865707397e-01 7.343137264251708984e-02 -5.573995038866996765e-02 2.298687398433685303e-01 -2.203928232192993164e-01 2.516004443168640137e-01 -1.422316581010818481e-01 -6.524156779050827026e-02 -4.763185977935791016e-02 -1.012681126594543457e-01 -4.327726550400257111e-03 -3.699271380901336670e-02 7.372854650020599365e-02 -2.094101458787918091e-01 2.672777473926544189e-01 -2.705744504928588867e-01 -9.858219325542449951e-02 -2.843355238437652588e-01 6.465672701597213745e-02 8.872412890195846558e-02 -3.449462354183197021e-01 2.147136330604553223e-01 9.071853011846542358e-02 -4.795952141284942627e-02 4.598415270447731018e-02 4.350277483463287354e-01 1.553237531334161758e-02 -1.803632676601409912e-01 9.690512716770172119e-02 -2.035523504018783569e-01 -3.958402946591377258e-02 -7.388065755367279053e-02
-7.650133967399597168e-02 -1.741823405027389526e-01 -7.583591341972351074e-02 -4.896516911685466766e-03 2.221158444881439209e-01 1.256564706563949585e-01 1.451451480388641357e-01 -2.674846649169921875e-01 -1.362394988536834717e-01 -8.440681733191013336e-03 2.827994823455810547e-01 -2.897537648677825928e-01 1.265073120594024658e-01 -2.099841535091400146e-01 1.048589423298835754e-01 -3.055974543094635010e-01 -3.561804592609405518e-01 -2.699423134326934814e-01 1.501510571688413620e-02 2.707284688949584961e-02 1.461909245699644089e-02 -1.072399914264678955e-01 -1.029489338397979736e-01 9.205725044012069702e-02 1.798001676797866821e-01 1.383443921804428101e-02 -2.430938780307769775e-01 -1.858528517186641693e-02 -1.690248697996139526e-01 7.556341588497161865e-02 3.056607246398925781e-01 4.581384360790252686e-02
2.005726099014282227e-01 1.752424985170364380e-01 -2.468485981225967407e-01 -6.259313970804214478e-02 1.943206042051315308e-01 5.808139964938163757e-02 -2.547692321240901947e-02 -4.853506013751029968e-02 -2.306237220764160156e-01 -2.236906439065933228e-01 2.670931518077850342e-01 -3.304757773876190186e-01 1.951577663421630859e-01 5.201512947678565979e-02 -9.497785568237304688e-02 -2.976279854774475098e-01 -2.381288409233093262e-01 -1.391818970441818237e-01 3.042172268033027649e-02 8.150405436754226685e-02 -2.025448977947235107e-01 -5.107629299163818359e-02 -1.529569178819656372e-01 -1.057691127061843872e-01 7.026415318250656128e-02 2.663229703903198242e-01 -1.547275185585021973e-01 -2.088255286216735840e-01 7.832703739404678345e-02 -3.219780698418617249e-02 2.513107955455780029e-01 1.493072509765625000e-01
2.038133889436721802e-02 1.049149483442306519e-01 2.987128794193267822e-01 1.824180185794830322e-01 1.699161678552627563e-01 1.230307593941688538e-01 -1.012999936938285828e-02 -1.519803106784820557e-01 7.659319788217544556e-02 -2.168334573507308960e-01 2.372883409261703491e-01 -2.649802565574645996e-01 1.044835448265075684e-01 1.851630955934524536e-01 6.001052260398864746e-02 -4.161324501037597656e-01 -7.570774108171463013e-02 -3.201397359371185303e-01 -2.960128523409366608e-02 -2.131563425064086914e-01 4.768625646829605103e-02 2.386907488107681274e-02 -1.357593480497598648e-02 3.033294379711151123e-01 -1.887708306312561035e-01 6.317993253469467163e-02 -1.334638893604278564e-01 -1.673900038003921509e-01 -1.744329184293746948e-01 6.376097351312637329e-02 -1.219126060605049133e-01 -1.144850403070449829e-01
7.744106650352478027e-02 6.975452601909637451e-02 1.253470685333013535e-02 1.507141739130020142e-01 -1.165750995278358459e-01 1.868292689323425293e-01 1.707921624183654785e-01 8.554095029830932617e-02 5.198879912495613098e-02 -5.086126923561096191e-02 1.593775004148483276e-01 -5.661219358444213867e-02 -1.792155802249908447e-01 -8.812005072832107544e-02 3.163757622241973877e-01 -4.663970172405242920e-01 -1.352249234914779663e-01 5.125523544847965240e-03 2.599617540836334229e-01 -1.021693199872970581e-01 1.079394444823265076e-01 1.855223774909973145e-01 -8.352202177047729492e-02 1.077538579702377319e-01 -6.057013198733329773e-02 3.612007796764373779e-01 -8.721210062503814697e-02 -2.772146761417388916e-01 -1.896432489156723022e-01 1.793391555547714233e-01 -4.438069835305213928e-02 -2.005281299352645874e-01
1.407972276210784912e-01 1.542669832706451416e-01 1.998236328363418579e-01 -6.537259370088577271e-02 1.869346648454666138e-01 3.181897103786468506e-01 3.064871579408645630e-02 2.426412701606750488e-01 -4.579166695475578308e-02 -1.389254629611968994e-01 4.779545962810516357e-02 -6.959893554449081421e-02 6.247648596763610840e-02 -2.294650077819824219e-01 -1.145836934447288513e-01 -1.703246533870697021e-01 -3.827880620956420898e-01 1.209660917520523071e-01 -5.145270004868507385e-02 -1.367146223783493042e-01 -2.906664013862609863e-01 1.763496994972229004e-01 1.354961097240447998e-01 -2.339327931404113770e-01 2.200322002172470093e-01 1.792570352554321289e-01 -2.019606232643127441e-01 1.726547628641128540e-02 -7.292967289686203003e-02 -2.430051565170288086e-02 2.823992967605590820e-01 -1.024142503738403320e-01
-3.660169988870620728e-02 1.255605220794677734e-01 1.908456683158874512e-01 1.372476220130920410e-01 7.265506312251091003e-03 5.230992287397384644e-02 -1.526535898447036743e-01 -1.279304455965757370e-02 8.881657570600509644e-02 -1.621415764093399048e-01 -3.867023065686225891e-02 -4.338104724884033203e-01 1.769398152828216553e-01 -2.288838773965835571e-01 1.074247285723686218e-01 -5.463597481139004230e-04 -2.089492678642272949e-01 -1.602063924074172974e-01 -2.468688786029815674e-01 -5.657507479190826416e-02 -1.539120376110076904e-01 1.619647294282913208e-01 -2.452805787324905396e-01 -5.628492683172225952e-02 1.124469935894012451e-01 1.950558722019195557e-01 -6.663875281810760498e-02 -3.097778260707855225e-01 3.544132411479949951e-02 2.147871442139148712e-02 3.831954300403594971e-02 -4.257654845714569092e-01
-1.434530317783355713e-01 -5.582551285624504089e-02 2.692265436053276062e-02 9.078977257013320923e-02 -1.563736796379089355e-01 2.329758703708648682e-01 6.827595829963684082e-02 5.923204496502876282e-02 -1.694459170103073120e-01 -9.501983225345611572e-02 4.851307868957519531e-01 -3.509545624256134033e-01 1.211926788091659546e-01 4.007825627923011780e-02 8.715688437223434448e-02 -3.384597599506378174e-02 -2.758748233318328857e-01 -9.333315491676330566e-02 9.896527975797653198e-03 -1.485154777765274048e-01 -2.096898406744003296e-01 2.606584131717681885e-01 1.770957261323928833e-01 -4.090934526175260544e-03 -3.429012894630432129e-01 -1.001367196440696716e-01 -5.786395817995071411e-02 -2.305490523576736450e-01 7.960796356201171875e-02 4.181188344955444336e-02 6.125047430396080017e-02 -1.136974096298217773e-01
4.085830450057983398e-01 7.865565270185470581e-02 2.504899799823760986e-01 3.560962080955505371e-01 -9.898947179317474365e-02 1.433818340301513672e-01 -6.187313422560691833e-02 1.006389632821083069e-01 -1.922943592071533203e-01 -1.476312726736068726e-01 9.316428564488887787e-03 -3.434956073760986328e-01 2.537458240985870361e-01 -1.332316249608993530e-01 1.650299578905105591e-01 -1.259198933839797974e-01 -2.440524846315383911e-01 -1.364372521638870239e-01 6.714992970228195190e-02 -4.581877216696739197e-02 1.298825293779373169e-01 1.527416706085205078e-01 1.579083949327468872e-01 4.049669578671455383e-02 2.299737036228179932e-01 8.018198609352111816e-02 1.564862430095672607e-01 1.191115304827690125e-01 8.982602506875991821e-02 -1.632921248674392700e-01 7.284376770257949829e-02 -3.663289546966552734e-02
-1.668111830949783325e-01 1.627741307020187378e-01 2.861103415489196777e-01 1.263422966003417969e-01 -1.459328532218933105e-01 2.431246191263198853e-01 -2.136493623256683350e-01 1.291191726922988892e-01 -3.972094655036926270e-01 -2.153261303901672363e-01 2.751980125904083252e-01 -3.029212951660156250e-01 8.780105412006378174e-02 -3.474513813853263855e-02 1.916975528001785278e-02 5.114936828613281250e-02 -1.722269952297210693e-01 1.545367538928985596e-01 1.233459785580635071e-01 -1.496085673570632935e-01 1.111138164997100830e-01 1.663359254598617554e-01 1.670514047145843506e-01 2.000252157449722290e-01 7.761854678392410278e-02 1.532956305891275406e-02 1.539353728294372559e-01 5.027023702859878540e-02 -4.567282274365425110e-03 3.517982363700866699e-02 2.446075081825256348e-01 1.701536774635314941e-01
1.955527365207672119e-01 1.846131086349487305e-01 1.161031275987625122e-01 -5.832893028855323792e-02 1.433964967727661133e-01 8.372697979211807251e-02 6.521160900592803955e-02 -2.670365869998931885e-01 7.113695889711380005e-02 -1.321818083524703979e-01 2.369606047868728638e-01 -3.177489340305328369e-01 -7.210598140954971313e-02 8.356419950723648071e-02 5.869915708899497986e-02 -4.518639147281646729e-01 -2.154723703861236572e-01 -2.439787685871124268e-01 2.403031587600708008e-01 -1.042369529604911804e-01 1.196302622556686401e-01 1.144851520657539368e-01 -1.663534715771675110e-02 5.354226753115653992e-02 1.146472990512847900e-02 1.263276040554046631e-01 -3.335688412189483643e-01 -5.171451345086097717e-02 -2.099445164203643799e-01 5.836932733654975891e-02 1.241776719689369202e-01 1.007072851061820984e-01
-1.066023930907249451e-01 4.226270539220422506e-04 3.351956009864807129e-01 -1.341322511434555054e-01 -7.979080080986022949e-02 1.137738972902297974e-01 2.191671729087829590e-01 1.271800789982080460e-02 3.583672940731048584e-01 -1.653994917869567871e-01 1.232501640915870667e-01 -2.182667404413223267e-01 3.457424938678741455e-01 -1.543025225400924683e-01 1.321448683738708496e-01 -2.861639261245727539e-01 -1.510796397924423218e-01 -9.237268567085266113e-02 1.033827662467956543e-01 5.007427930831909180e-02 -1.922080814838409424e-01 3.259535878896713257e-02 8.232088387012481689e-02 -8.989756554365158081e-02 6.076638400554656982e-02 1.070184707641601562e-01 4.262089729309082031e-03 -2.025745064020156860e-01 -2.752731144428253174e-01 -8.387725800275802612e-03 1.644448935985565186e-01 -2.701130211353302002e-01
1.012467965483665466e-01 1.062095835804939270e-01 2.551760077476501465e-01 1.046655327081680298e-01 1.671309769153594971e-01 4.039324074983596802e-02 3.673258423805236816e-02 -6.731773167848587036e-02 -3.093858957290649414e-01 -2.511103153228759766e-01 3.594439029693603516e-01 -1.256050169467926025e-01 1.509485244750976562e-01 -8.736488223075866699e-02 1.307547688484191895e-01 -2.310703098773956299e-01 8.170496672391891479e-03 -3.114957511425018311e-01 1.748386025428771973e-01 -2.074438780546188354e-01 -2.174111902713775635e-01 3.304778039455413818e-02 -2.425435632467269897e-01 1.351469755172729492e-01 -2.389253824949264526e-01 3.783348947763442993e-02 -2.270966470241546631e-01 -9.713292866945266724e-02 1.868515461683273315e-01 -1.045245379209518433e-01 1.310370769351720810e-02 2.465673908591270447e-02
-1.304993871599435806e-02 1.729000359773635864e-01 1.661995649337768555e-01 -5.498197302222251892e-02 2.392466217279434204e-01 5.967965126037597656e-01 -2.030659839510917664e-02 1.335133314132690430e-01 1.984347850084304810e-01 -2.970654517412185669e-02 4.950274527072906494e-02 -2.111071646213531494e-01 4.016907513141632080e-02 6.673351675271987915e-02 2.556341588497161865e-01 -4.144994318485260010e-01 -8.598070126026868820e-04 -4.572715982794761658e-02 -6.974439322948455811e-02 7.851964235305786133e-02 7.911256700754165649e-02 2.164088189601898193e-02 -1.302261054515838623e-01 -3.904531151056289673e-02 5.516706034541130066e-02 -8.297862857580184937e-02 7.508368790149688721e-02 -2.317683845758438110e-01 1.902798004448413849e-02 1.088767200708389282e-01 1.697614192962646484e-01 1.688067615032196045e-01
-6.839220970869064331e-02 -1.953310668468475342e-01 5.057480186223983765e-02 4.848468117415904999e-03 -4.586857929825782776e-02 1.383980810642242432e-01 7.138709723949432373e-02 1.656821966171264648e-01 -3.408454656600952148e-01 1.992183327674865723e-01 1.646696478128433228e-01 -2.822600305080413818e-01 2.584457397460937500e-01 -5.489301681518554688e-02 2.505974471569061279e-01 -3.607957661151885986e-01 2.924598194658756256e-02 -1.627937555313110352e-01 2.225837903097271919e-03 -1.644113510847091675e-01 -1.330823749303817749e-01 -1.747672259807586670e-01 1.079576015472412109e-01 3.204946219921112061e-01 1.261257529258728027e-01 1.692421734333038330e-01 1.298404932022094727e-01 -1.906424015760421753e-01 -1.311559826135635376e-01 -1.566512882709503174e-01 1.044764891266822815e-01 8.900487422943115234e-02
-2.307268679141998291e-01 1.781391203403472900e-01 2.093771100044250488e-02 1.328606754541397095e-01 1.141462661325931549e-02 2.999162077903747559e-01 1.540352851152420044e-01 2.134907292202115059e-03 -1.165082603693008423e-01 -2.212136685848236084e-01 1.095947697758674622e-01 -2.923713922500610352e-01 7.417839765548706055e-02 4.966318607330322266e-02 -2.988567948341369629e-02 -3.209642171859741211e-01 -2.582360804080963135e-01 -1.680869460105895996e-01 -8.362303674221038818e-02 -2.512012720108032227e-01 -2.029082626104354858e-01 -2.821033000946044922e-01 -8.763498812913894653e-02 2.973788082599639893e-01 -5.061493720859289169e-04 -2.050185576081275940e-02 -1.210489775985479355e-02 6.597176194190979004e-02 -2.092662304639816284e-01 -1.687414944171905518e-01 1.317413449287414551e-01 1.865598112344741821e-01
-5.013708025217056274e-03 4.621872678399085999e-02 1.266957670450210571e-01 5.937145091593265533e-03 1.155717018991708755e-02 2.075409591197967529e-01 -2.408301457762718201e-02 7.773606479167938232e-02 7.659231126308441162e-02 1.143076270818710327e-01 3.858455643057823181e-02 -2.848706245422363281e-01 4.214303940534591675e-02 7.597376406192779541e-02 1.604824215173721313e-01 -3.074329793453216553e-01 -4.334004819393157959e-01 1.728709936141967773e-01 3.025636635720729828e-02 -2.963152825832366943e-01 -3.370605111122131348e-01 -5.856744199991226196e-02 3.088842146098613739e-02 2.036680430173873901e-01 2.254074662923812866e-01 9.370581805706024170e-02 6.712098419666290283e-02 2.168955467641353607e-02 -4.853681661188602448e-03 -3.371546566486358643e-01 1.772724241018295288e-01 1.641067415475845337e-01
1.303005497902631760e-02 9.126082062721252441e-02 3.211900889873504639e-01 -9.432631731033325195e-02 -9.364571422338485718e-03 -4.428600147366523743e-02 -2.397822439670562744e-01 2.544094920158386230e-01 1.776171028614044189e-01 -7.074344158172607422e-02 1.127876639366149902e-01 -2.555457651615142822e-01 1.260926946997642517e-02 1.245404705405235291e-01 2.596998512744903564e-01 -1.134197637438774109e-01 -2.017405033111572266e-01 -3.899643123149871826e-01 1.187511626631021500e-02 -1.854936033487319946e-01 7.319854106754064560e-03 6.497461348772048950e-02 -7.262378185987472534e-02 -3.159926831722259521e-01 2.600518167018890381e-01 1.787865310907363892e-01 9.898953139781951904e-02 -8.761616051197052002e-02 -1.450072079896926880e-01 -7.054645568132400513e-02 1.907364726066589355e-01 1.686579585075378418e-01
-2.787420526146888733e-02 -4.408177733421325684e-02 1.459362804889678955e-01 3.651288747787475586e-01 1.478876024484634399e-01 1.039362102746963501e-01 3.215281665325164795e-01 -2.705817520618438721e-01 -4.107476212084293365e-03 2.656770311295986176e-02 7.984860986471176147e-02 -4.671043455600738525e-01 -5.606098100543022156e-02 1.413009762763977051e-01 1.994509994983673096e-01 -2.727476954460144043e-01 -1.799224615097045898e-01 -1.744246780872344971e-01 1.307180374860763550e-01 -1.703253388404846191e-01 1.434757858514785767e-01 1.944513246417045593e-02 -2.329222261905670166e-01 1.911668688990175724e-03 -8.423238992691040039e-03 -1.260290574282407761e-02 1.598813682794570923e-01 -1.793175339698791504e-01 7.067426294088363647e-02 -4.773110151290893555e-02 1.090010479092597961e-01 9.805337339639663696e-02
-2.974426746368408203e-02 2.331257313489913940e-01 5.252100527286529541e-02 2.403459744527935982e-03 -8.337725885212421417e-03 2.481698095798492432e-01 -2.002157419919967651e-01 -2.110009044408798218e-01 -7.039038836956024170e-02 -1.234979927539825439e-01 4.675814509391784668e-02 -4.277600944042205811e-01 -1.315760463476181030e-01 -3.523473069071769714e-02 6.423332542181015015e-02 6.933872401714324951e-02 -1.543391942977905273e-01 -2.241569459438323975e-01 1.477696001529693604e-01 -2.524082660675048828e-01 -1.122625693678855896e-01 4.523307457566261292e-02 -1.660253852605819702e-01 1.058701574802398682e-01 2.029070258140563965e-02 3.666542470455169678e-01 -2.548341155052185059e-01 -2.116649001836776733e-01 1.122721433639526367e-01 -2.147118151187896729e-01 1.000549122691154480e-01 -1.911482959985733032e-01
4.981915652751922607e-02 -6.183214858174324036e-02 9.580855071544647217e-02 1.889093965291976929e-01 -1.086359322071075439e-01 1.592611819505691528e-01 3.145260363817214966e-02 1.851800233125686646e-01 -2.486367821693420410e-01 3.914055228233337402e-02 1.918866336345672607e-01 -1.169382482767105103e-01 2.664357423782348633e-01 -1.933089196681976318e-01 2.917257547378540039e-01 -3.671810925006866455e-01 -7.103685289621353149e-02 9.323579072952270508e-02 -2.038105577230453491e-02 6.546481978148221970e-03 -1.171163246035575867e-01 -5.406109616160392761e-02 -4.099464509636163712e-03 1.917975842952728271e-01 3.685513734817504883e-01 3.198629990220069885e-02 1.257660686969757080e-01 -9.377209097146987915e-02 -1.294094473123550415e-01 -2.536036372184753418e-01 2.446548342704772949e-01 -2.534402310848236084e-01
-2.647025138139724731e-02 1.256543993949890137e-01 8.654841780662536621e-02 1.798527687788009644e-01 6.590415257960557938e-03 2.342803478240966797e-01 2.749028615653514862e-02 2.728056311607360840e-01 -3.556967526674270630e-02 -1.380402296781539917e-01 4.303332418203353882e-02 -3.744449019432067871e-01 1.693458110094070435e-01 -1.127261221408843994e-01 3.403676450252532959e-01 -1.070326194167137146e-01 -1.971113234758377075e-01 -1.072563081979751587e-01 2.621585726737976074e-01 -1.316618323326110840e-01 -6.868681311607360840e-02 1.946336328983306885e-01 2.582136690616607666e-01 -1.372831761837005615e-01 2.013578265905380249e-01 -4.758948925882577896e-03 1.480996906757354736e-01 1.869698017835617065e-01 -4.587552323937416077e-02 -2.879501879215240479e-01 -5.158793553709983826e-02 1.811387836933135986e-01
-1.134612113237380981e-01 -6.441719830036163330e-02 -1.183867827057838440e-01 6.316199898719787598e-02 -1.632045209407806396e-02 3.211682736873626709e-01 1.197034865617752075e-01 -1.825973987579345703e-01 -1.904321610927581787e-01 4.138009995222091675e-02 1.425758004188537598e-01 -4.083571135997772217e-01 -4.842520505189895630e-02 -1.370289027690887451e-01 3.759919703006744385e-01 -1.154514104127883911e-01 -2.457777261734008789e-01 -1.531660854816436768e-01 -2.349367365241050720e-02 7.198257744312286377e-02 -5.798957869410514832e-02 1.566418707370758057e-01 -2.631010301411151886e-02 8.566487580537796021e-02 3.079877495765686035e-01 1.415109038352966309e-01 -2.709766663610935211e-02 1.982244998216629028e-01 -1.609954088926315308e-01 -1.384471654891967773e-01 2.628151476383209229e-01 1.356711238622665405e-01
2.195954173803329468e-01 1.448726058006286621e-01 6.272817403078079224e-02 2.197176069021224976e-01 -2.072994112968444824e-01 2.450266927480697632e-01 4.633340984582901001e-02 -2.197430282831192017e-01 -2.172372303903102875e-02 -7.409853488206863403e-02 -3.779380023479461670e-02 -1.121400967240333557e-01 3.222087398171424866e-02 -1.796808391809463501e-01 7.951968163251876831e-02 -3.251131176948547363e-01 -2.327232062816619873e-02 -1.300969570875167847e-01 1.389159709215164185e-01 1.791223585605621338e-01 -3.235487341880798340e-01 2.629417479038238525e-01 8.610184490680694580e-02 -2.760293334722518921e-02 2.468108385801315308e-01 3.600395023822784424e-01 9.147640317678451538e-03 -2.341499775648117065e-01 -1.525913774967193604e-01 -1.998524218797683716e-01 -1.103284023702144623e-02 1.322847604751586914e-02
1.455328315496444702e-01 1.299089193344116211e-01 1.576283276081085205e-01 1.917318850755691528e-01 3.330633789300918579e-02 -8.162896335124969482e-02 2.330319285392761230e-01 -1.931725591421127319e-01 -1.038571000099182129e-01 2.215663939714431763e-01 2.820564210414886475e-01 -2.715281248092651367e-01 -3.498320281505584717e-02 -1.193201094865798950e-01 -2.209625989198684692e-01 -1.909496784210205078e-01 -3.044266402721405029e-01 7.436563074588775635e-02 -1.741368025541305542e-01 -1.841533556580543518e-02 -1.597976237535476685e-01 1.443778276443481445e-01 -1.543658971786499023e-01 2.881194651126861572e-02 4.759970679879188538e-02 3.541046082973480225e-01 -3.966568410396575928e-02 3.329050168395042419e-02 -1.882237195968627930e-01 1.019608788192272186e-02 3.481762111186981201e-01 -5.592642817646265030e-03
-3.636929392814636230e-01 1.257582157850265503e-01 2.424711883068084717e-01 -3.996402025222778320e-02 1.343867778778076172e-01 -4.825016483664512634e-02 -3.348449943587183952e-03 -1.997451335191726685e-01 -1.707853004336357117e-02 -1.520917564630508423e-01 3.235654234886169434e-01 -6.830793619155883789e-02 7.496148347854614258e-02 -2.733309268951416016e-01 1.796085685491561890e-01 -2.263631969690322876e-01 -2.122888565063476562e-01 6.653100252151489258e-02 1.742356419563293457e-01 -8.073040097951889038e-02 -8.452387154102325439e-02 9.165718406438827515e-02 -3.132443726062774658e-01 1.601076722145080566e-01 1.643659323453903198e-01 1.543145924806594849e-01 2.933080196380615234e-01 -8.552304655313491821e-02 1.585308611392974854e-01 5.913109332323074341e-02 1.887752264738082886e-01 -2.247545495629310608e-02
-8.642943948507308960e-02 1.197338029742240906e-01 1.314524263143539429e-01 5.734172835946083069e-02 -1.754021346569061279e-01 -1.478326022624969482e-01 9.377488493919372559e-02 -4.466987028717994690e-02 -1.013619378209114075e-01 -3.432578146457672119e-01 3.917579352855682373e-01 -4.014142602682113647e-02 1.897304505109786987e-01 -1.939186602830886841e-01 -5.453096330165863037e-02 -3.114432394504547119e-01 -9.160758554935455322e-02 9.575264155864715576e-02 1.297068595886230469e-02 -4.744141697883605957e-01 -1.334304064512252808e-01 5.727601796388626099e-02 -2.296088263392448425e-02 2.297905460000038147e-02 1.124641075730323792e-01 3.190029859542846680e-01 1.827317625284194946e-01 -1.195241436362266541e-01 -7.370471209287643433e-02 6.170072406530380249e-02 -2.034313231706619263e-02 -2.792188711464405060e-02
-2.082805335521697998e-01 -2.135205417871475220e-01 -4.725122824311256409e-02 1.534857042133808136e-02 -6.630998570472002029e-03 1.414165794849395752e-01 1.192819997668266296e-01 1.277491450309753418e-01 -3.357864916324615479e-01 8.466261439025402069e-03 9.280098974704742432e-02 -2.334998399019241333e-01 2.679502069950103760e-01 -2.339123040437698364e-01 1.957520097494125366e-01 -3.112126290798187256e-01 -1.585478484630584717e-01 6.528107821941375732e-02 8.067447692155838013e-02 1.694618165493011475e-02 -1.294542253017425537e-01 -2.477241680026054382e-02 1.329620033502578735e-01 2.657995931804180145e-02 1.626762300729751587e-01 1.264470070600509644e-01 -3.874130314216017723e-03 -1.134564355015754700e-01 -3.814716339111328125e-01 -2.175819575786590576e-01 2.784863412380218506e-01 1.503905355930328369e-01
1.531626749783754349e-02 -1.030969060957431793e-02 2.661390900611877441e-01 -7.392157614231109619e-02 -1.116981804370880127e-01 4.240098297595977783e-01 1.331409215927124023e-01 1.366788893938064575e-01 2.229168117046356201e-01 -6.329898606054484844e-04 -3.983977809548377991e-02 -1.220829859375953674e-01 -4.133668169379234314e-02 -3.352478891611099243e-02 3.467842638492584229e-01 -3.918461501598358154e-01 5.723335966467857361e-02 1.591518148779869080e-02 8.984715491533279419e-02 -2.516408860683441162e-01 -1.563595794141292572e-02 2.517488598823547363e-01 -1.128733158111572266e-02 1.083385497331619263e-01 8.035168796777725220e-02 1.644174605607986450e-01 -5.388061702251434326e-02 -3.464827239513397217e-01 -1.698453873395919800e-01 -8.091860264539718628e-02 7.638924568891525269e-02 -6.158286705613136292e-02
3.942137211561203003e-02 1.473982483148574829e-01 1.604673713445663452e-01 9.658297151327133179e-02 2.892639338970184326e-01 -2.674580365419387817e-02 1.020156443119049072e-01 8.461788296699523926e-02 -1.708227097988128662e-01 2.813080549240112305e-01 1.614868789911270142e-01 -2.911570668220520020e-01 1.536612808704376221e-01 -3.161835670471191406e-01 2.430120855569839478e-01 -2.971418499946594238e-01 -1.314100772142410278e-01 -1.104017021134495735e-03 1.811868883669376373e-02 -7.528473436832427979e-02 -3.686634451150894165e-02 1.984736174345016479e-01 2.740829885005950928e-01 2.548864111304283142e-02 -2.177938520908355713e-01 2.406157255172729492e-01 -4.645078629255294800e-02 -1.282908916473388672e-01 6.485489755868911743e-02 -2.708512842655181885e-01 -1.546501182019710541e-02 8.971201628446578979e-02
4.072622209787368774e-02 -5.924275889992713928e-02 1.236556842923164368e-01 1.493336260318756104e-01 1.043274179100990295e-01 1.919623613357543945e-01 2.752581536769866943e-01 -1.693628430366516113e-01 -2.154040783643722534e-01 -1.122885718941688538e-01 2.265647202730178833e-01 -2.635165750980377197e-01 2.263228148221969604e-01 -2.138465493917465210e-01 -4.138888791203498840e-02 -3.489397466182708740e-02 -2.377998381853103638e-01 -2.272178083658218384e-01 -2.566238678991794586e-02 -1.252488493919372559e-01 1.286353319883346558e-01 -9.371377527713775635e-02 -3.839507699012756348e-01 -1.347991228103637695e-01 7.589703053236007690e-02 2.577699422836303711e-01 -1.345445662736892700e-01 -1.767226159572601318e-01 1.299731880426406860e-01 -9.209452569484710693e-02 3.372254595160484314e-02 2.487997561693191528e-01
3.699022345244884491e-03 -1.999985128641128540e-01 2.187083363533020020e-01 1.156418174505233765e-01 -6.748361140489578247e-02 9.672326594591140747e-02 3.271146118640899658e-01 -1.851696372032165527e-01 -4.411751404404640198e-02 -1.030074134469032288e-01 1.994675099849700928e-01 -2.423685044050216675e-01 5.008435249328613281e-02 -1.907296925783157349e-01 -5.293066147714853287e-03 -1.546965092420578003e-01 -3.053498268127441406e-01 -1.867454648017883301e-01 -3.224759548902511597e-02 -1.773131936788558960e-01 3.651992976665496826e-02 3.332179412245750427e-02 -2.012458145618438721e-01 -2.476675510406494141e-01 1.018467359244823456e-02 1.936788260936737061e-01 -1.079538166522979736e-01 -2.192853838205337524e-01 2.913591861724853516e-01 -1.729646027088165283e-01 1.913869082927703857e-01 2.366024255752563477e-01
4.587366059422492981e-02 -2.185984514653682709e-03 1.567614376544952393e-01 -1.065085902810096741e-01 7.997319102287292480e-02 1.948905140161514282e-01 1.214473843574523926e-01 2.513048797845840454e-02 8.756776340305805206e-03 -2.518396377563476562e-01 3.683945834636688232e-01 -3.298411071300506592e-01 -8.757263422012329102e-02 8.746342733502388000e-03 1.669933050870895386e-01 -1.805818974971771240e-01 -2.072124183177947998e-01 -4.427121207118034363e-02 3.983222246170043945e-01 2.442234568297863007e-02 -6.363700330257415771e-02 8.849406242370605469e-02 -2.300911992788314819e-01 3.006916344165802002e-01 1.711594909429550171e-01 9.930235333740711212e-03 -5.735640600323677063e-02 2.725535929203033447e-01 -1.330326199531555176e-01 1.480137854814529419e-01 1.313374638557434082e-01 -5.239308252930641174e-02
-7.434557378292083740e-02 3.155801594257354736e-01 2.504878044128417969e-01 1.385496109724044800e-01 1.409510523080825806e-01 5.558897973969578743e-04 1.056838333606719971e-01 -1.055756732821464539e-01 7.462010532617568970e-02 1.253768950700759888e-01 2.783707082271575928e-01 -2.391652911901473999e-01 1.446487605571746826e-01 7.402340415865182877e-03 -2.034427076578140259e-01 -1.231696680188179016e-01 -4.662506282329559326e-01 3.305787220597267151e-02 -2.384780347347259521e-01 -2.065847367048263550e-01 -1.359773576259613037e-01 1.156897936016321182e-02 -9.160669893026351929e-02 2.321601510047912598e-01 1.518334001302719116e-01 1.787349879741668701e-01 7.207388430833816528e-02 -4.318237677216529846e-02 4.020353779196739197e-02 8.399435877799987793e-02 2.037993222475051880e-01 1.613493710756301880e-01
3.420520424842834473e-01 1.970649212598800659e-01 3.490682840347290039e-01 2.145808935165405273e-01 -2.484906762838363647e-01 8.638281375169754028e-02 -1.529889851808547974e-01 1.691795438528060913e-01 -1.808883100748062134e-01 -2.141979485750198364e-01 3.497531414031982422e-01 -1.494834125041961670e-01 1.341653913259506226e-01 -7.035837322473526001e-02 1.362212896347045898e-01 1.032892242074012756e-01 -3.601969778537750244e-01 -9.664128534495830536e-03 2.029614290222525597e-03 -7.631751894950866699e-02 3.355100005865097046e-02 2.523408830165863037e-01 -5.066721141338348389e-02 -1.116349697113037109e-01 9.025337547063827515e-02 9.777959436178207397e-02 3.347736597061157227e-02 1.594661623239517212e-01 1.135607063770294189e-01 5.995021015405654907e-02 1.022208295762538910e-02 5.691777169704437256e-02
7.985936850309371948e-02 3.266380131244659424e-01 -2.936203218996524811e-02 1.127487644553184509e-01 1.585579067468643188e-01 1.902960799634456635e-02 1.170480698347091675e-01 1.510504484176635742e-01 -1.488162726163864136e-01 2.701876163482666016e-01 2.992534041404724121e-01 -1.817312687635421753e-01 1.971583366394042969e-01 -1.121634989976882935e-01 2.231399863958358765e-01 -2.804292738437652588e-01 -6.916060298681259155e-02 -2.157707959413528442e-01 1.192389279603958130e-01 -2.474635392427444458e-01 -7.156593492254614830e-04 1.014216914772987366e-01 2.292737811803817749e-01 -2.461773529648780823e-02 -1.905246973037719727e-01 2.052119076251983643e-01 -2.140283770859241486e-02 -1.875295192003250122e-01 1.479720771312713623e-01 -2.791008055210113525e-01 -9.449434280395507812e-02 2.666493132710456848e-02
4.608017206192016602e-02 1.720303893089294434e-01 -2.209394983947277069e-02 6.163580343127250671e-02 1.611782312393188477e-01 -1.222036033868789673e-01 5.636124312877655029e-02 1.296741366386413574e-01 2.872112579643726349e-02 -1.288982927799224854e-01 1.441453993320465088e-01 -3.953523933887481689e-01 -5.789731815457344055e-02 6.285025924444198608e-02 1.662252098321914673e-01 -2.414388954639434814e-01 -2.499384433031082153e-01 -3.459990322589874268e-01 7.376120891422033310e-03 -5.562559515237808228e-02 1.134614348411560059e-01 -1.991774588823318481e-01 -2.037007361650466919e-01 -1.910933107137680054e-01 1.372572034597396851e-01 3.558354675769805908e-01 -4.084470868110656738e-02 -6.495123356580734253e-02 -1.884454488754272461e-01 -3.795828670263290405e-02 2.762430906295776367e-01 1.866735965013504028e-01
9.967985004186630249e-02 4.732627421617507935e-02 2.852242290973663330e-01 9.500152617692947388e-02 7.137881219387054443e-02 4.046563431620597839e-02 -1.205565407872200012e-01 4.806125536561012268e-02 -3.182665407657623291e-01 7.319607585668563843e-02 9.324812889099121094e-02 -2.394377142190933228e-01 -3.426643786951899529e-03 -4.167544245719909668e-01 2.212297320365905762e-01 4.939724877476692200e-02 -2.958298921585083008e-01 1.214735060930252075e-01 2.419466972351074219e-01 -1.766946464776992798e-01 -2.223631180822849274e-02 -1.089903265237808228e-01 -1.750779747962951660e-01 -4.138914868235588074e-02 5.433470383286476135e-02 2.208370715379714966e-01 -4.370427876710891724e-02 1.169032081961631775e-01 -3.103179931640625000e-01 1.401130408048629761e-01 -9.156734496355056763e-02 -2.184809595346450806e-01
7.843783125281333923e-03 3.193754851818084717e-01 -9.704973548650741577e-03 2.903623282909393311e-01 1.814005151391029358e-02 8.288668841123580933e-02 -1.086955592036247253e-01 -6.288094818592071533e-02 7.043217867612838745e-02 -3.801225423812866211e-01 1.249620392918586731e-01 -3.414826095104217529e-01 -1.616982929408550262e-02 1.854627579450607300e-01 3.725245594978332520e-01 -1.620870977640151978e-01 -3.987267985939979553e-02 -6.219894066452980042e-02 3.987598046660423279e-02 6.561411917209625244e-02 -1.619280874729156494e-01 1.688513010740280151e-01 3.085367195308208466e-02 5.353183951228857040e-03 -2.792654745280742645e-02 2.794874012470245361e-01 1.846635043621063232e-01 -2.253850698471069336e-01 -7.955834269523620605e-02 3.875445574522018433e-02 -2.079096436500549316e-01 1.651215553283691406e-01
9.196073515340685844e-04 -8.416568487882614136e-02 2.358340919017791748e-01 -1.908330321311950684e-01 -1.727237924933433533e-02 3.694557249546051025e-01 -3.550416976213455200e-02 7.409818470478057861e-02 1.860411614179611206e-01 -8.523882180452346802e-02 1.479708850383758545e-01 -1.516453474760055542e-01 2.303327620029449463e-01 -2.723333537578582764e-01 4.659127071499824524e-02 -3.040424287319183350e-01 -1.361827403306961060e-01 9.685714542865753174e-02 3.121249377727508545e-01 8.382346481084823608e-03 -1.007729098200798035e-01 1.288141906261444092e-01 -2.586761303246021271e-02 -2.717271633446216583e-02 3.655563294887542725e-01 1.571491956710815430e-01 4.171959310770034790e-02 7.334363460540771484e-02 -7.427792251110076904e-02 -8.084095269441604614e-02 2.872515022754669189e-01 -1.874705553054809570e-01
1.289128959178924561e-01 1.382864918559789658e-02 2.098716646432876587e-01 -1.418702304363250732e-01 5.378474295139312744e-02 2.686786092817783356e-02 2.123547792434692383e-01 -7.890396565198898315e-02 -3.239392489194869995e-02 -1.165365576744079590e-01 4.347901940345764160e-01 -5.108809098601341248e-02 3.686988353729248047e-02 -6.941782683134078979e-02 1.126650571823120117e-01 -2.117127925157546997e-01 -1.543311476707458496e-01 -2.942806482315063477e-01 3.102674484252929688e-01 -2.689759433269500732e-01 -1.676567494869232178e-01 9.920281916856765747e-02 -8.565514534711837769e-02 2.189840972423553467e-01 3.192300200462341309e-01 1.400840003043413162e-02 6.028579920530319214e-02 -2.080040052533149719e-02 -2.645238935947418213e-01 1.446172297000885010e-01 1.508430242538452148e-01 -4.493973031640052795e-02
1.533378064632415771e-01 -1.973725669085979462e-02 2.177026569843292236e-01 4.271491989493370056e-02 -4.580329731106758118e-02 2.617699503898620605e-01 6.533677130937576294e-02 6.629300117492675781e-02 -3.980149030685424805e-01 -3.482376337051391602e-01 -8.135348558425903320e-03 -3.518390059471130371e-01 1.120106875896453857e-01 6.632295902818441391e-03 1.060267910361289978e-01 -2.527128159999847412e-01 -2.463628649711608887e-01 -2.743926458060741425e-02 5.637313798069953918e-02 -5.252938717603683472e-02 -5.518702324479818344e-03 1.910793185234069824e-01 -9.501727670431137085e-02 2.622072100639343262e-01 1.758393943309783936e-01 9.379309415817260742e-02 -1.123177930712699890e-01 3.022712171077728271e-01 -6.461461633443832397e-02 -8.704014867544174194e-02 -1.285918056964874268e-01 5.159055069088935852e-02
3.171060681343078613e-01 2.935130894184112549e-01 8.006373792886734009e-02 1.633606255054473877e-01 -5.633859708905220032e-02 -5.512242391705513000e-02 -2.370340526103973389e-01 1.379827111959457397e-01 -4.975290037691593170e-03 -1.550927758216857910e-01 1.176077872514724731e-01 -1.954738497734069824e-01 1.318365931510925293e-01 -2.526945173740386963e-01 7.452975213527679443e-02 -2.523360550403594971e-01 -2.468053847551345825e-01 -1.025314256548881531e-01 2.607583068311214447e-02 1.548768728971481323e-01 -3.694417774677276611e-01 2.045377939939498901e-01 -4.868897423148155212e-02 -4.033265635371208191e-02 1.398722529411315918e-01 2.197747379541397095e-01 4.083160776644945145e-03 7.233744021505117416e-03 -7.712367922067642212e-02 -9.521140903234481812e-02 -2.890698611736297607e-01 1.650905609130859375e-01
[truncated: 3,270,959 more chars]
