# Supplementary material for: The Language of Innovation
Source: PLoS One. 2020 Apr 30;15(4):e0230107. doi: 10.1371/journal.pone.0230107 (PMC7194493; doi:10.1371/journal.pone.0230107)
Supplement: S4 File — (GZ) [file pone.0230107.s004.tar.gz › 1982-1986/V2Run_25_VS_4500_embeddings1982-1986ED32.txt]

2.402939796447753906e-01 3.049485571682453156e-02 -1.694025995675474405e-04 2.032927274703979492e-01 2.789694070816040039e-01 -6.739232689142227173e-02 -1.716474443674087524e-01 1.368320584297180176e-01 7.454077154397964478e-02 -1.619665622711181641e-01 7.595437020063400269e-02 1.550013273954391479e-01 1.355252861976623535e-01 1.006146240979433060e-02 -2.570976794231683016e-04 -2.092139422893524170e-02 -3.015354573726654053e-01 -9.383398294448852539e-02 -1.241594087332487106e-02 3.108868300914764404e-01 2.356064766645431519e-01 9.520266950130462646e-02 2.539963126182556152e-01 -3.364633321762084961e-01 -7.341174036264419556e-02 -4.443494230508804321e-02 -1.697632521390914917e-01 -1.735180020332336426e-01 -9.224366396665573120e-02 -4.119510650634765625e-01 2.947113849222660065e-02 6.897382438182830811e-02
5.758082121610641479e-02 4.753492400050163269e-02 2.112382203340530396e-01 1.322499513626098633e-01 3.101480007171630859e-01 6.679936498403549194e-02 -1.997142285108566284e-01 -1.200007647275924683e-01 1.945561021566390991e-01 -9.252095222473144531e-02 -2.433785982429981232e-02 1.351306587457656860e-01 1.808853745460510254e-01 2.214245647192001343e-01 -4.310224577784538269e-02 1.489056795835494995e-01 -1.086659952998161316e-01 -2.042162865400314331e-01 2.742761075496673584e-01 3.484308719635009766e-01 -4.217047989368438721e-02 -5.390305072069168091e-02 1.900365054607391357e-01 -1.767601817846298218e-03 2.950381636619567871e-01 -2.695042192935943604e-01 -2.454538829624652863e-02 1.608136743307113647e-01 1.733634322881698608e-01 -2.451015263795852661e-01 1.042142212390899658e-01 -1.680791527032852173e-01
-5.306386202573776245e-02 1.236009672284126282e-01 2.413896024227142334e-01 8.710704743862152100e-02 -1.377318501472473145e-01 3.169108331203460693e-01 -1.924490332603454590e-01 -2.733096852898597717e-02 1.964639313519001007e-02 -1.174508687108755112e-02 -4.576906934380531311e-02 -5.494242161512374878e-02 1.309983730316162109e-01 4.172303900122642517e-02 -2.313995808362960815e-01 -1.232876405119895935e-01 -2.996855378150939941e-01 1.311438977718353271e-01 7.682760059833526611e-02 1.453791111707687378e-01 3.673305362462997437e-02 -2.382990904152393341e-02 1.011885553598403931e-01 -2.657607495784759521e-01 5.500369668006896973e-01 -1.473030149936676025e-01 2.062956541776657104e-01 1.263147741556167603e-01 2.064906433224678040e-02 -2.985307574272155762e-02 2.510749995708465576e-01 -4.048135876655578613e-02
1.532823592424392700e-01 2.453491687774658203e-01 -2.935329824686050415e-02 2.277888357639312744e-01 6.746597588062286377e-02 -3.879413008689880371e-02 -1.027610599994659424e-01 6.438335031270980835e-02 4.022227823734283447e-01 3.707744479179382324e-01 2.137405127286911011e-01 1.563892960548400879e-01 1.207863762974739075e-01 1.277610212564468384e-01 -2.933963388204574585e-02 -1.369963288307189941e-01 -2.149091660976409912e-01 -5.163647606968879700e-02 -1.771090552210807800e-02 2.088716775178909302e-01 3.025530874729156494e-01 2.221669442951679230e-02 1.073969081044197083e-01 -1.046058684587478638e-01 3.569521307945251465e-01 -4.886523634195327759e-02 -1.594449728727340698e-01 1.921090185642242432e-01 3.474308550357818604e-02 -1.215070709586143494e-01 8.564569801092147827e-02 1.083854585886001587e-02
-4.135217890143394470e-02 1.911263912916183472e-01 -6.927312910556793213e-02 2.616672217845916748e-02 4.950428605079650879e-01 8.722610026597976685e-02 4.529450461268424988e-02 -1.416485756635665894e-01 2.742461264133453369e-01 6.395042687654495239e-02 1.475317776203155518e-01 -1.183923985809087753e-02 1.471996754407882690e-01 -1.369730532169342041e-01 -9.854048490524291992e-03 -1.003497689962387085e-01 -2.599312067031860352e-01 4.823956266045570374e-02 -1.770968586206436157e-01 2.045044451951980591e-01 2.053172886371612549e-01 4.509156942367553711e-02 1.759138256311416626e-01 -2.304419279098510742e-01 3.308424651622772217e-01 -6.002243980765342712e-02 -4.701672494411468506e-02 1.707767546176910400e-01 3.099546022713184357e-02 1.357611715793609619e-01 3.071601092815399170e-01 1.394180674105882645e-02
1.932088583707809448e-01 1.120012700557708740e-01 -5.384663492441177368e-02 1.112266629934310913e-01 1.463031917810440063e-01 -6.593833118677139282e-02 -9.806060045957565308e-02 5.965285527054220438e-05 3.250236809253692627e-01 -3.172737658023834229e-01 -1.637998074293136597e-01 -5.825587362051010132e-02 -1.099552959203720093e-01 5.373973026871681213e-02 -3.909254446625709534e-02 5.543129518628120422e-02 -4.117585122585296631e-01 -1.667603701353073120e-01 7.582572847604751587e-02 2.418139427900314331e-01 2.152236998081207275e-01 1.762386038899421692e-02 -1.118036285042762756e-01 -1.359243690967559814e-01 3.581724762916564941e-01 -2.792959809303283691e-01 -1.437344849109649658e-01 2.052572369575500488e-02 -9.884020686149597168e-02 -1.502434760332107544e-01 2.098581045866012573e-01 2.093281224370002747e-02
1.856774538755416870e-01 2.514284253120422363e-01 -8.556636422872543335e-02 6.113472580909729004e-02 1.392439901828765869e-01 -1.816489696502685547e-01 -1.707702875137329102e-01 -1.552927941083908081e-01 4.002594649791717529e-01 -4.905404895544052124e-02 1.200351938605308533e-01 2.472647279500961304e-01 1.905359923839569092e-01 2.069933898746967316e-02 -1.101442649960517883e-01 2.565796375274658203e-01 -3.872440457344055176e-01 -2.116440236568450928e-01 -5.186591297388076782e-02 -5.043943412601947784e-03 -1.453673541545867920e-01 -2.783133387565612793e-01 -1.639141738414764404e-01 -1.878669410943984985e-01 1.265867799520492554e-01 -1.325743049383163452e-01 -2.279026433825492859e-02 9.930811077356338501e-02 -1.152806878089904785e-01 -8.673791587352752686e-02 -9.392998367547988892e-02 -2.982516773045063019e-02
1.626780778169631958e-01 -1.692752242088317871e-01 9.820991754531860352e-02 7.696837186813354492e-02 7.856308668851852417e-02 -1.030712425708770752e-01 2.351482026278972626e-02 -2.242258489131927490e-01 -1.339309476315975189e-02 -3.127819895744323730e-01 2.495248615741729736e-01 1.980098783969879150e-01 1.039880514144897461e-01 7.753067463636398315e-02 -8.636675775051116943e-02 -4.313050806522369385e-01 -1.990010291337966919e-01 -3.037807941436767578e-01 -3.337826132774353027e-01 3.661726787686347961e-02 3.552195802330970764e-02 -2.634639106690883636e-02 -2.222730219364166260e-02 -1.942167282104492188e-01 1.843850165605545044e-01 3.953756392002105713e-02 -2.828318439424037933e-02 2.785178124904632568e-01 -1.119026467204093933e-01 -1.759725511074066162e-01 7.091408967971801758e-02 -6.811604648828506470e-02
6.923867762088775635e-02 2.157698869705200195e-01 -1.525295246392488480e-02 -3.468427062034606934e-02 1.620291173458099365e-01 -2.868001163005828857e-02 -9.304329752922058105e-02 -3.355103731155395508e-02 4.451087415218353271e-01 -3.101321756839752197e-01 -1.345427334308624268e-01 -6.195729970932006836e-02 9.945786744356155396e-02 2.832861244678497314e-01 -1.143783926963806152e-01 5.304750055074691772e-02 -2.076767832040786743e-01 -1.168741658329963684e-01 -2.309722006320953369e-01 1.480721831321716309e-01 1.106818914413452148e-01 1.666732579469680786e-01 -4.880574718117713928e-02 -2.468785345554351807e-01 1.847291290760040283e-01 -2.995214164257049561e-01 2.798414416611194611e-02 1.122446432709693909e-01 -8.142824470996856689e-02 -1.545113474130630493e-01 2.898616194725036621e-01 -3.005530685186386108e-02
1.431445330381393433e-01 1.577052921056747437e-01 2.221654169261455536e-02 1.496627330780029297e-01 5.419406890869140625e-01 2.466974221169948578e-02 1.128262728452682495e-01 1.093097850680351257e-01 2.241851389408111572e-01 -2.046107053756713867e-01 1.650390774011611938e-01 -2.027414888143539429e-01 3.397984802722930908e-02 -1.971264742314815521e-02 -7.151538878679275513e-02 3.643126785755157471e-02 -9.374251216650009155e-02 -2.250251919031143188e-01 1.532097756862640381e-01 1.443408615887165070e-02 3.894633054733276367e-02 2.804419770836830139e-02 -6.117333099246025085e-02 -1.151034161448478699e-01 2.858938276767730713e-01 -3.907662034034729004e-01 -7.972868531942367554e-02 -6.923005729913711548e-02 9.981959313154220581e-02 -2.595937550067901611e-01 1.074757501482963562e-01 -8.614768832921981812e-02
3.088079765439033508e-02 2.505917660892009735e-02 1.642498970031738281e-01 1.182626038789749146e-01 1.459679156541824341e-01 2.212748825550079346e-01 -1.493276059627532959e-01 -2.276541739702224731e-01 3.624319136142730713e-01 8.212367445230484009e-02 1.870488561689853668e-02 6.773049384355545044e-02 1.472066938877105713e-01 -6.130443420261144638e-03 -6.486682593822479248e-02 -9.008364751935005188e-03 -2.144772559404373169e-01 -4.882448911666870117e-02 1.568969041109085083e-01 -1.937787421047687531e-02 1.997141838073730469e-01 6.527299061417579651e-03 2.870241999626159668e-01 -3.581498265266418457e-01 3.642942905426025391e-01 2.072990089654922485e-01 6.917776167392730713e-02 8.146868646144866943e-02 1.246985942125320435e-01 -3.295880854129791260e-01 9.335735440254211426e-02 -8.167245425283908844e-03
2.471237480640411377e-01 1.758155822753906250e-01 1.698057502508163452e-01 -8.390953391790390015e-02 1.342327892780303955e-01 -1.078155711293220520e-01 -1.924921870231628418e-01 -1.041183024644851685e-01 7.294189929962158203e-02 -2.331401221454143524e-02 4.286637529730796814e-02 1.358714103698730469e-01 2.629112899303436279e-01 6.186255440115928650e-02 -3.270049765706062317e-02 -3.341910541057586670e-01 -1.090930923819541931e-01 -1.794733256101608276e-01 -1.745274811983108521e-01 -1.251256763935089111e-01 2.636861801147460938e-01 -7.744210213422775269e-02 -1.310290098190307617e-01 -1.695016771554946899e-01 1.013023704290390015e-01 -3.970712423324584961e-01 -2.166643589735031128e-01 1.959274858236312866e-01 -5.606777966022491455e-03 -1.597714275121688843e-01 2.378000915050506592e-01 -1.890006214380264282e-01
1.965856254100799561e-01 1.701758354902267456e-01 -1.053603179752826691e-02 2.536469697952270508e-01 3.047739267349243164e-01 1.194298341870307922e-01 -9.829866141080856323e-02 2.504134178161621094e-02 1.530909687280654907e-01 -9.529644995927810669e-02 4.057784378528594971e-02 -1.351127028465270996e-01 2.287434786558151245e-01 1.778617799282073975e-01 -5.342108011245727539e-02 -6.536358594894409180e-02 -7.087808102369308472e-02 -1.211691200733184814e-01 1.818155497312545776e-01 7.542785257101058960e-02 -1.552958507090806961e-02 -2.505172193050384521e-01 1.234184876084327698e-01 -6.536228954792022705e-02 3.592182695865631104e-01 -4.481218457221984863e-01 -4.336899518966674805e-02 1.234447881579399109e-01 1.242751851677894592e-01 2.070661336183547974e-01 1.891563236713409424e-01 -1.580311506986618042e-01
3.338969051837921143e-01 1.733632683753967285e-01 -1.380475163459777832e-01 -6.355486065149307251e-02 1.535922288894653320e-03 -1.681496649980545044e-01 1.649565696716308594e-01 -1.573656350374221802e-01 3.447605967521667480e-01 -1.277047991752624512e-01 2.547607012093067169e-02 -5.453157052397727966e-02 1.112790331244468689e-01 -2.206211537122726440e-01 -1.926024407148361206e-01 -7.632239907979965210e-02 -1.035268455743789673e-01 -4.517748951911926270e-02 -1.174053251743316650e-01 1.739479899406433105e-01 3.692647069692611694e-02 -4.649451002478599548e-02 1.368691623210906982e-01 -7.809091359376907349e-02 3.677230179309844971e-01 -1.521006077527999878e-01 -1.709824660792946815e-03 1.587553620338439941e-01 1.529908329248428345e-01 -3.374474048614501953e-01 3.217125236988067627e-01 5.336261168122291565e-02
6.515652872622013092e-03 1.063902974128723145e-01 3.142260313034057617e-01 1.411206126213073730e-01 1.970842108130455017e-02 1.893198117613792419e-02 1.194403991103172302e-01 1.802060157060623169e-01 2.526230812072753906e-01 1.810925751924514771e-01 -5.767291039228439331e-02 -2.964940480887889862e-02 9.748278558254241943e-02 -6.927396357059478760e-02 -2.466003149747848511e-01 -1.386788338422775269e-01 -2.243909537792205811e-01 -2.933954894542694092e-01 1.200521811842918396e-01 -4.165911674499511719e-02 1.045922785997390747e-01 1.090220287442207336e-01 1.828725785017013550e-01 -2.245828956365585327e-01 3.704203963279724121e-01 -1.763302087783813477e-01 2.086331993341445923e-01 1.137027516961097717e-01 -2.709446288645267487e-02 -2.587881982326507568e-01 1.211786121129989624e-01 2.467801421880722046e-01
-6.023941934108734131e-02 -2.501456439495086670e-01 -6.598158180713653564e-02 2.289402186870574951e-01 2.833901904523372650e-02 -3.434636294841766357e-01 -1.219910103827714920e-02 -2.472322136163711548e-01 7.351437211036682129e-02 2.945217071101069450e-03 1.878302842378616333e-01 -7.645444571971893311e-02 3.813870549201965332e-01 -1.479394435882568359e-01 -2.102518454194068909e-02 1.166769489645957947e-01 -4.166675806045532227e-01 1.663745641708374023e-01 -3.908387944102287292e-02 -6.831946969032287598e-02 -2.111011743545532227e-02 -9.997554123401641846e-02 1.484943777322769165e-01 -2.611607909202575684e-01 -1.738119274377822876e-01 -2.268163263797760010e-01 -3.527614101767539978e-02 4.713403806090354919e-02 1.412468217313289642e-02 -1.375790536403656006e-01 1.106450185179710388e-01 -2.106563448905944824e-01
7.896914333105087280e-02 1.465525031089782715e-01 -5.030522122979164124e-02 3.712126314640045166e-01 5.090685561299324036e-02 2.096239477396011353e-02 -1.768952608108520508e-02 -1.488041728734970093e-01 4.157789051532745361e-01 -3.237395882606506348e-01 -7.212268561124801636e-02 1.691045612096786499e-02 -1.190403625369071960e-01 -6.499657779932022095e-02 -1.055222228169441223e-01 -6.192851439118385315e-02 -2.430590987205505371e-01 -1.713137626647949219e-01 -1.856349855661392212e-01 -2.354752086102962494e-02 -1.942573040723800659e-01 -4.404623433947563171e-02 2.471288591623306274e-01 -1.525490432977676392e-01 1.268979012966156006e-01 -3.909554481506347656e-01 -6.927549373358488083e-03 -6.983758509159088135e-02 1.732233464717864990e-01 -1.963938176631927490e-01 1.231567584909498692e-03 4.916778299957513809e-03
2.825598120689392090e-01 1.595598310232162476e-01 -1.733537912368774414e-01 3.694294393062591553e-01 2.664164900779724121e-01 -1.289305090904235840e-01 1.303026378154754639e-01 -1.706321537494659424e-01 2.388888746500015259e-01 -1.581273041665554047e-02 4.066693410277366638e-02 -2.111376821994781494e-01 3.062421381473541260e-01 2.051816433668136597e-01 -1.390368491411209106e-01 -1.419844757765531540e-02 -2.817513048648834229e-01 -1.952194273471832275e-01 1.742755919694900513e-01 6.179372593760490417e-02 2.484633214771747589e-02 7.469518482685089111e-02 -1.006346046924591064e-01 -6.681152433156967163e-02 2.513618767261505127e-01 -1.988628655672073364e-01 2.911309525370597839e-02 3.350942861288785934e-03 1.226470321416854858e-01 -1.857897192239761353e-01 8.809212595224380493e-02 4.612579941749572754e-02
-2.675579115748405457e-02 -3.459688974544405937e-03 -2.656974196434020996e-01 9.388214349746704102e-02 2.921621780842542648e-03 -2.007766664028167725e-01 1.154607012867927551e-01 -1.876236312091350555e-02 2.346684187650680542e-01 2.560490369796752930e-02 5.531015619635581970e-02 -4.718745499849319458e-02 9.943494573235511780e-03 1.578553020954132080e-01 -3.337538540363311768e-01 -1.967303156852722168e-01 -4.933907687664031982e-01 -1.333524733781814575e-01 1.195383295416831970e-01 -1.567504554986953735e-02 1.172676533460617065e-01 3.877732157707214355e-02 7.449875771999359131e-02 -7.970248162746429443e-02 2.582992911338806152e-01 -1.500142216682434082e-01 7.232296466827392578e-02 1.333019584417343140e-01 2.005011141300201416e-01 -2.774478197097778320e-01 3.120529651641845703e-01 -7.042840588837862015e-03
6.673370301723480225e-02 -1.676899045705795288e-01 1.413022726774215698e-01 9.781617671251296997e-02 -5.084114149212837219e-02 -9.370562434196472168e-02 -3.954328000545501709e-01 -2.689427733421325684e-01 2.265046536922454834e-01 7.140242494642734528e-03 -3.880193829536437988e-02 4.526754468679428101e-02 2.774026989936828613e-01 3.131313323974609375e-01 -5.273430049419403076e-02 -3.644748628139495850e-01 -2.705568075180053711e-01 -3.908812403678894043e-01 -2.445692941546440125e-02 2.053862810134887695e-01 6.798661500215530396e-02 1.152349039912223816e-01 3.764376416802406311e-02 -5.098178237676620483e-02 1.073898002505302429e-01 4.230613633990287781e-02 -4.126808047294616699e-02 -8.220905065536499023e-02 1.113273352384567261e-01 -3.724678978323936462e-02 7.267902791500091553e-02 -2.752726152539253235e-02
1.163013949990272522e-01 2.094734013080596924e-01 1.451539546251296997e-01 6.626054644584655762e-03 2.590085864067077637e-01 -5.063963308930397034e-02 -7.313933223485946655e-02 -3.350543677806854248e-01 3.373224139213562012e-01 7.222467660903930664e-02 -1.061714515089988708e-01 2.753837406635284424e-01 -7.525285333395004272e-02 3.430274501442909241e-02 -1.637103259563446045e-01 -4.524306952953338623e-02 -2.231028974056243896e-01 -1.665844619274139404e-01 3.992217127233743668e-03 5.079073831439018250e-02 -1.510172635316848755e-01 -2.175464034080505371e-01 2.015499621629714966e-01 -2.440645694732666016e-01 3.414190709590911865e-01 -3.402959704399108887e-01 -3.590661217458546162e-04 7.785273483023047447e-04 -3.351576253771781921e-02 -7.335733622312545776e-02 -2.566103637218475342e-02 -4.945926368236541748e-02
1.693113893270492554e-01 2.785064280033111572e-01 8.847825974225997925e-02 3.022784590721130371e-01 2.353030890226364136e-01 -8.243882656097412109e-02 2.383192777633666992e-01 4.196885973215103149e-02 2.274914830923080444e-01 -8.254382014274597168e-02 -3.004723973572254181e-02 -7.861306518316268921e-02 1.764139980077743530e-01 1.009131669998168945e-01 -1.373610049486160278e-01 5.131343379616737366e-03 -3.978497684001922607e-01 2.425376772880554199e-01 1.875246465206146240e-01 2.826804816722869873e-01 2.259877510368824005e-02 2.101532369852066040e-01 2.001423239707946777e-01 -2.092905342578887939e-02 1.277487725019454956e-01 -1.195076256990432739e-01 4.862746968865394592e-02 -6.595925241708755493e-02 -1.145249903202056885e-01 -1.088589429855346680e-01 2.401214540004730225e-01 -1.034566164016723633e-01
2.439574897289276123e-01 1.247834414243698120e-02 -5.069915950298309326e-02 9.777727723121643066e-02 1.274573653936386108e-01 3.508495911955833435e-02 -7.544723898172378540e-02 -7.632017880678176880e-02 3.171600401401519775e-01 -5.153574422001838684e-02 2.651077508926391602e-01 -1.970957070589065552e-01 5.232617631554603577e-02 2.300659418106079102e-01 -9.082029759883880615e-02 2.122718393802642822e-01 -3.210322260856628418e-01 -1.417029052972793579e-01 1.263124123215675354e-02 2.705263197422027588e-01 1.759131550788879395e-01 4.070797860622406006e-01 1.087267175316810608e-01 2.485729940235614777e-02 1.689883321523666382e-01 -2.846136093139648438e-01 1.161013022065162659e-01 2.914588339626789093e-02 9.019073098897933960e-02 9.744065813720226288e-03 1.994443386793136597e-01 -1.926423236727714539e-02
1.044865772128105164e-01 -1.452526301145553589e-01 6.021550670266151428e-02 2.979786135256290436e-02 2.942442595958709717e-01 2.666499651968479156e-02 -2.334471195936203003e-01 -7.964724302291870117e-02 1.399918794631958008e-01 -7.612220197916030884e-02 1.002942100167274475e-01 -2.536028027534484863e-01 4.029336944222450256e-02 -8.446322381496429443e-02 -2.670262455940246582e-01 4.806394502520561218e-02 -2.736483514308929443e-01 -6.084562093019485474e-02 5.620058625936508179e-02 3.032422251999378204e-02 1.183378472924232483e-01 -1.149040833115577698e-01 1.919988393783569336e-01 -1.781971752643585205e-01 5.787327289581298828e-01 1.644285209476947784e-02 9.653007984161376953e-02 2.092725932598114014e-01 -1.931999437510967255e-02 -2.333470880985260010e-01 -1.286979019641876221e-02 1.068131625652313232e-01
1.069552078843116760e-01 1.800135076045989990e-01 3.176462277770042419e-02 1.388439834117889404e-01 7.645589858293533325e-02 6.898577511310577393e-02 -9.586901962757110596e-02 -5.173014476895332336e-02 3.793530762195587158e-01 2.525977492332458496e-01 1.669025719165802002e-01 -1.193008497357368469e-01 -1.832133717834949493e-02 9.649953246116638184e-02 -3.667189478874206543e-01 -1.289671659469604492e-01 -7.055012136697769165e-02 -2.334838509559631348e-01 -8.082160353660583496e-02 1.130889356136322021e-01 3.719546496868133545e-01 4.293199628591537476e-02 1.591880768537521362e-01 -2.030162215232849121e-01 1.915981471538543701e-01 6.380227953195571899e-02 -6.894096732139587402e-02 -1.743174046277999878e-01 -1.726651042699813843e-01 -1.350243389606475830e-01 3.047238886356353760e-01 -2.112773247063159943e-02
-7.154729962348937988e-02 -8.543930947780609131e-02 2.878717482089996338e-01 2.202659100294113159e-01 9.889140725135803223e-02 -4.246266186237335205e-02 -2.155169844627380371e-01 -1.422515022568404675e-03 2.357971668243408203e-02 -5.110896751284599304e-02 2.557516396045684814e-01 -1.869953125715255737e-01 7.533499598503112793e-02 3.977945148944854736e-01 -2.492046356201171875e-01 1.617010384798049927e-01 -3.507817089557647705e-01 -1.966199278831481934e-01 -9.232372790575027466e-02 1.211656630039215088e-02 -3.442157059907913208e-02 -2.062447601929306984e-03 -1.901312731206417084e-02 -2.543847858905792236e-01 1.702922731637954712e-01 -3.167442083358764648e-01 4.852375388145446777e-02 -1.750063896179199219e-02 7.469802349805831909e-02 2.041535228490829468e-01 2.302599139511585236e-02 -1.613561362028121948e-01
1.666967272758483887e-01 -6.244089081883430481e-02 1.007790789008140564e-01 3.185957372188568115e-01 4.114566370844841003e-02 -1.188360527157783508e-01 -2.778448164463043213e-01 -3.557350113987922668e-02 2.363052219152450562e-01 6.952822208404541016e-02 4.165546223521232605e-02 -1.812628507614135742e-01 6.289108842611312866e-02 -3.879870101809501648e-02 -1.845894381403923035e-02 -2.530159801244735718e-02 -9.103097766637802124e-02 -2.446302175521850586e-01 -2.568374276161193848e-01 4.079354405403137207e-01 2.710312306880950928e-01 1.485726088285446167e-01 1.979534178972244263e-01 -1.902633756399154663e-01 1.980889290571212769e-01 -6.054217740893363953e-02 1.933649480342864990e-01 -2.806428372859954834e-01 1.280734390020370483e-01 -1.147893294692039490e-01 -1.151617895811796188e-02 -2.182784304022789001e-02
1.652798056602478027e-01 1.830569505691528320e-01 1.945790648460388184e-01 1.011039018630981445e-01 -1.449288278818130493e-01 1.209761425852775574e-01 -1.962991803884506226e-01 5.625133588910102844e-02 4.281332716345787048e-02 -2.012022398412227631e-02 7.512252777814865112e-02 4.277895670384168625e-03 3.616242110729217529e-02 -4.058361425995826721e-02 -1.688385158777236938e-01 6.154962629079818726e-02 -3.647912740707397461e-01 4.925481230020523071e-02 7.283423095941543579e-02 2.697788178920745850e-01 2.047339677810668945e-01 2.600660622119903564e-01 1.372454315423965454e-01 -3.454759120941162109e-01 2.943577170372009277e-01 -4.929722473025321960e-02 1.381270438432693481e-01 1.801592558622360229e-01 1.655102819204330444e-01 -3.488204777240753174e-01 2.242519985884428024e-03 1.399697065353393555e-01
5.650287494063377380e-03 5.330974236130714417e-02 -1.047851797193288803e-02 7.294565439224243164e-02 4.183236137032508850e-02 4.957190249115228653e-03 -2.171727269887924194e-02 -1.295662112534046173e-02 4.416165053844451904e-01 9.951183572411537170e-03 1.415098309516906738e-01 4.217079654335975647e-02 5.563424527645111084e-02 -4.120046645402908325e-02 -1.505628973245620728e-01 -2.613428831100463867e-01 -3.917704224586486816e-01 -2.721000313758850098e-01 1.171109676361083984e-01 -1.270999908447265625e-01 2.860444486141204834e-01 4.717231541872024536e-02 7.921344041824340820e-02 -2.652297616004943848e-01 3.703525066375732422e-01 7.558733969926834106e-02 -1.817238330841064453e-01 2.805710397660732269e-02 -1.738408207893371582e-02 -5.525697767734527588e-02 2.354978621006011963e-01 -1.517619043588638306e-01
1.940609365701675415e-01 1.658909022808074951e-02 1.964519545435905457e-02 7.698187977075576782e-02 3.998805955052375793e-02 3.864398598670959473e-01 -1.223216727375984192e-01 -3.339101746678352356e-02 3.532436192035675049e-01 2.018045485019683838e-01 1.539846956729888916e-01 -4.531606659293174744e-02 8.118426799774169922e-02 5.768058821558952332e-02 -1.810864657163619995e-01 7.796863466501235962e-02 -2.426431775093078613e-01 -7.594048231840133667e-02 1.260736733675003052e-01 1.945417374372482300e-01 2.578451335430145264e-01 1.424160152673721313e-01 1.558205634355545044e-01 -2.745223939418792725e-01 9.262626618146896362e-02 9.647588245570659637e-03 -2.290416657924652100e-01 -1.620074920356273651e-02 -2.042054235935211182e-01 -9.606638550758361816e-02 3.510019481182098389e-01 -9.144118428230285645e-02
1.261264085769653320e-01 2.158584445714950562e-01 1.402495503425598145e-01 -9.643480181694030762e-02 2.207657545804977417e-01 -2.942346036434173584e-02 -2.995536848902702332e-02 -1.148754656314849854e-01 1.409497410058975220e-01 1.709699481725692749e-01 1.018615290522575378e-01 3.765627741813659668e-01 1.348269283771514893e-01 2.211572974920272827e-01 -9.942252188920974731e-02 1.047419086098670959e-01 -5.601411461830139160e-01 3.423535451292991638e-02 1.376432031393051147e-01 2.156024724245071411e-01 2.639533765614032745e-02 7.010096311569213867e-02 2.020755112171173096e-01 -1.421971321105957031e-01 1.879587322473526001e-01 -2.916735410690307617e-02 3.294981643557548523e-02 -3.969263285398483276e-02 -9.210140258073806763e-02 -5.509863421320915222e-02 1.370104253292083740e-01 1.986375600099563599e-01
1.527539640665054321e-01 -1.782424598932266235e-01 -1.051757410168647766e-01 2.725637555122375488e-01 1.858253479003906250e-01 -1.929166167974472046e-01 1.168406307697296143e-01 -4.640074074268341064e-02 9.851971408352255821e-04 4.600248113274574280e-02 2.569420933723449707e-01 1.358077973127365112e-01 1.969543993473052979e-01 -2.201782166957855225e-01 -2.635301947593688965e-01 -1.199151426553726196e-01 -1.365527659654617310e-01 -3.781802654266357422e-01 -5.165909975767135620e-02 1.096844822168350220e-01 -2.730755321681499481e-02 9.954400360584259033e-02 -6.957469880580902100e-02 -1.303553283214569092e-01 2.517782747745513916e-01 -2.650238573551177979e-01 -2.074424773454666138e-01 7.140837609767913818e-02 -1.860819756984710693e-01 -2.322911620140075684e-01 1.783009320497512817e-01 5.762212723493576050e-02
3.735437244176864624e-02 3.973096609115600586e-02 1.271568238735198975e-01 -2.205370739102363586e-02 -8.358652703464031219e-03 -1.539961993694305420e-02 1.140943169593811035e-01 -2.513576298952102661e-02 4.968071007169783115e-04 5.458972230553627014e-02 1.763165742158889771e-01 -2.283666729927062988e-01 6.445794552564620972e-02 -1.043750122189521790e-01 -8.453210815787315369e-03 1.023871973156929016e-01 -2.645430862903594971e-01 -2.571895122528076172e-01 5.071964487433433533e-02 3.800952136516571045e-01 -1.701364517211914062e-01 -1.686479598283767700e-01 -8.386071026325225830e-02 -4.599608480930328369e-01 3.082995414733886719e-01 -2.334746867418289185e-01 -8.468914031982421875e-02 -2.519329786300659180e-01 -1.114475056529045105e-01 4.550044983625411987e-02 1.497669219970703125e-01 -1.957285851240158081e-01
1.077502816915512085e-01 1.752460002899169922e-01 1.288973987102508545e-01 -9.668085724115371704e-02 7.346863299608230591e-02 6.657312810420989990e-02 -8.746417611837387085e-02 -2.616036534309387207e-01 2.176730781793594360e-01 1.800182014703750610e-01 1.836893856525421143e-01 1.365613490343093872e-01 1.826829165220260620e-01 -2.106442898511886597e-01 -1.038174629211425781e-01 2.354372888803482056e-01 -4.693567156791687012e-01 -1.596712172031402588e-01 -1.055070161819458008e-01 1.057635247707366943e-01 2.107985913753509521e-01 1.089322566986083984e-01 -1.959235519170761108e-01 -2.557648718357086182e-01 2.866133749485015869e-01 4.672650247812271118e-02 -7.698339968919754028e-02 -5.079917609691619873e-02 -1.217954903841018677e-01 -1.397670507431030273e-01 9.194801747798919678e-02 -7.612966001033782959e-02
-8.258657157421112061e-02 -2.264476716518402100e-01 -5.803659930825233459e-02 1.383374482393264771e-01 6.674506515264511108e-02 -1.252095699310302734e-01 6.196233257651329041e-02 -2.536663087084889412e-04 3.978902399539947510e-01 -7.164712995290756226e-02 5.686537921428680420e-02 8.280801773071289062e-02 1.043619364500045776e-01 -2.410896569490432739e-01 -9.913863986730575562e-02 6.239212304353713989e-02 -3.721215724945068359e-01 5.609495937824249268e-02 -2.327659726142883301e-01 2.812051475048065186e-01 1.695031374692916870e-01 -2.420797348022460938e-01 1.319334805011749268e-01 -2.471860945224761963e-01 3.218938708305358887e-01 -1.153535917401313782e-01 1.325529217720031738e-01 -1.464179158210754395e-01 1.241674739867448807e-02 -1.785960793495178223e-01 9.501205384731292725e-02 3.766466304659843445e-02
2.807519435882568359e-01 1.780218034982681274e-01 5.589950457215309143e-02 -6.419134791940450668e-03 1.397488266229629517e-01 1.228868439793586731e-01 -1.277582049369812012e-01 -1.047804877161979675e-01 4.394508302211761475e-01 1.440320760011672974e-01 4.482556506991386414e-02 3.327385708689689636e-02 -1.697304546833038330e-01 1.573199480772018433e-01 -1.263881921768188477e-01 -3.663484752178192139e-02 -2.849833071231842041e-01 -2.031252682209014893e-01 1.544230580329895020e-01 8.152997493743896484e-02 3.278475105762481689e-01 2.113628685474395752e-01 7.500434666872024536e-02 -3.590785562992095947e-01 3.401800245046615601e-02 -1.652630120515823364e-01 -1.610460132360458374e-01 1.224977448582649231e-01 -1.070427447557449341e-01 -8.180079609155654907e-02 9.545984119176864624e-02 -1.314778067171573639e-02
1.881100386381149292e-01 2.894720733165740967e-01 -2.768897078931331635e-02 4.311486333608627319e-02 3.510061502456665039e-01 2.244704514741897583e-01 -5.691914632916450500e-02 -1.852751374244689941e-01 2.473032772541046143e-01 -7.710957434028387070e-03 1.466423422098159790e-01 -1.510911136865615845e-01 1.573914438486099243e-01 -9.465696662664413452e-02 -8.254776708781719208e-03 6.401942670345306396e-02 -4.673954546451568604e-01 7.341693341732025146e-02 5.162589251995086670e-02 1.378280967473983765e-01 2.312209904193878174e-01 7.599052041769027710e-02 6.893926113843917847e-02 3.408101946115493774e-02 1.322780102491378784e-01 -8.306045085191726685e-02 -2.830626368522644043e-01 -4.426188021898269653e-02 -9.903859347105026245e-02 -6.930846720933914185e-02 2.212388962507247925e-01 2.070874720811843872e-01
2.097828090190887451e-01 2.223885804414749146e-02 1.439738124608993530e-01 1.530989557504653931e-01 8.307017385959625244e-02 2.137866467237472534e-01 -4.047003574669361115e-03 -2.543989568948745728e-02 6.584134697914123535e-01 1.804287582635879517e-01 2.050992697477340698e-01 -4.235247150063514709e-02 -3.788100928068161011e-02 7.606467604637145996e-02 -2.070775777101516724e-01 1.149975880980491638e-02 -1.997542977333068848e-01 -9.898577630519866943e-02 6.707011163234710693e-02 2.160587906837463379e-01 1.659557670354843140e-01 -3.600676730275154114e-02 -5.542624741792678833e-02 -1.281193345785140991e-01 -1.941031031310558319e-02 -7.426485419273376465e-02 4.044611379504203796e-02 -7.515370100736618042e-02 -1.156549528241157532e-01 -2.592585980892181396e-01 2.302540540695190430e-01 -4.376418888568878174e-02
2.221762537956237793e-01 3.018788527697324753e-03 2.823582850396633148e-02 1.239586099982261658e-01 6.813143938779830933e-02 -1.516495048999786377e-01 -2.355544418096542358e-01 1.233196444809436798e-02 1.778676658868789673e-01 -7.479165494441986084e-02 2.080419212579727173e-01 -1.580015271902084351e-01 2.693435847759246826e-01 4.716024175286293030e-02 5.491149798035621643e-02 -1.527795642614364624e-01 -1.039022877812385559e-01 -3.377240598201751709e-01 -4.371200129389762878e-02 1.884426027536392212e-01 6.077454611659049988e-02 3.840278387069702148e-01 3.256170153617858887e-01 4.289232939481735229e-02 3.555600941181182861e-01 9.518607705831527710e-02 6.605839729309082031e-02 -1.806889623403549194e-01 -3.267582040280103683e-03 -1.366882175207138062e-01 -1.051141843199729919e-01 -1.450305283069610596e-01
1.197026669979095459e-01 2.019624561071395874e-01 5.236548185348510742e-02 -1.173272281885147095e-01 -2.271613106131553650e-02 -2.851905673742294312e-02 -8.655466139316558838e-02 -4.585373401641845703e-02 3.884885609149932861e-01 1.314417421817779541e-01 -3.684834763407707214e-02 -6.166462972760200500e-02 2.533027529716491699e-01 -1.947187185287475586e-01 -1.177062913775444031e-01 -1.315267831087112427e-01 -4.293073713779449463e-01 -2.252148836851119995e-01 6.367629021406173706e-02 1.450572609901428223e-01 3.003251552581787109e-01 9.556975960731506348e-02 1.660192906856536865e-01 -2.445342093706130981e-01 1.742907166481018066e-01 1.145580410957336426e-01 -1.144028678536415100e-01 2.161909788846969604e-01 8.336895145475864410e-03 -1.100975796580314636e-01 2.165122479200363159e-01 -4.064505547285079956e-02
-3.682203963398933411e-02 2.405331879854202271e-01 -3.098379075527191162e-01 1.568689197301864624e-01 1.220231428742408752e-01 -2.642803788185119629e-01 -2.294874042272567749e-01 -7.714447379112243652e-02 1.581794470548629761e-01 -8.228924125432968140e-02 -3.915448486804962158e-02 -8.742321282625198364e-02 7.298200577497482300e-02 1.027569547295570374e-01 -3.635516762733459473e-02 1.379114389419555664e-01 -2.504089474678039551e-01 -7.169872522354125977e-02 -9.454597532749176025e-02 1.964971423149108887e-01 1.511767208576202393e-01 2.093098461627960205e-01 2.101948708295822144e-01 -1.748361587524414062e-01 3.437474071979522705e-01 -9.649726003408432007e-02 -6.490982323884963989e-02 -9.879850782454013824e-03 9.813740849494934082e-02 -3.557221293449401855e-01 2.458276897668838501e-01 -1.201709508895874023e-01
3.994051516056060791e-01 -9.511166065931320190e-02 7.859351485967636108e-02 -1.221307441592216492e-01 1.169974133372306824e-01 -1.424933820962905884e-01 -2.181661874055862427e-02 6.503023207187652588e-02 1.189444959163665771e-01 -1.712738275527954102e-01 5.904468242079019547e-03 8.522031130269169807e-04 3.898742794990539551e-02 -9.380277991294860840e-02 -1.829062104225158691e-01 7.567890919744968414e-03 -1.294957399368286133e-01 -1.980340331792831421e-01 1.488038599491119385e-01 7.854621857404708862e-02 1.120296493172645569e-01 -8.872371912002563477e-02 2.679399847984313965e-01 -3.857415020465850830e-01 2.635124027729034424e-01 -3.377275764942169189e-01 2.024670988321304321e-01 -4.364152625203132629e-02 1.352390050888061523e-01 -6.809718906879425049e-02 1.726664453744888306e-01 -2.825662195682525635e-01
-5.329765751957893372e-02 2.425694614648818970e-01 2.815176546573638916e-01 -4.269724711775779724e-02 2.321776002645492554e-01 2.030112296342849731e-01 -1.419264078140258789e-01 1.964830011129379272e-01 4.647231698036193848e-01 7.939949631690979004e-02 3.804322779178619385e-01 4.028179496526718140e-02 -1.130858808755874634e-02 1.316896528005599976e-01 -2.240146547555923462e-01 4.856254532933235168e-02 -8.149338513612747192e-02 -1.327623520046472549e-02 3.951710462570190430e-02 3.705311194062232971e-02 1.162773519754409790e-01 -1.428924202919006348e-01 1.045622155070304871e-01 -9.357730299234390259e-02 1.290194690227508545e-01 -2.246848493814468384e-01 -6.172236055135726929e-02 -8.303468674421310425e-02 -6.082138279452919960e-04 -1.884705126285552979e-01 2.882342040538787842e-01 -7.018939405679702759e-02
2.545252442359924316e-01 8.507608622312545776e-02 1.258845329284667969e-01 1.411311030387878418e-01 2.201109230518341064e-01 2.321648001670837402e-01 1.831943839788436890e-01 6.512822955846786499e-02 4.309780895709991455e-01 1.907383650541305542e-01 2.172615677118301392e-01 -1.576768606901168823e-01 -3.040624596178531647e-02 -1.224146783351898193e-02 -2.053025215864181519e-01 -3.809303790330886841e-02 -7.684020698070526123e-02 -1.529913991689682007e-01 1.135152056813240051e-01 6.623805314302444458e-02 3.553588688373565674e-01 5.124118924140930176e-02 1.429602354764938354e-01 -1.759516447782516479e-01 1.306027472019195557e-01 -1.292479187250137329e-01 -1.839556545019149780e-01 1.322870999574661255e-01 -7.315981388092041016e-02 -2.207784950733184814e-01 1.383247822523117065e-01 -1.672825664281845093e-01
1.164677962660789490e-01 -1.867608278989791870e-01 1.377160549163818359e-01 -1.566039323806762695e-01 -9.893296658992767334e-02 -1.719662100076675415e-01 -1.084920093417167664e-01 -4.809575900435447693e-02 3.614570200443267822e-01 -1.881642080843448639e-02 -1.525491178035736084e-01 -2.081071883440017700e-01 1.026503890752792358e-01 2.894417196512222290e-02 -4.675334692001342773e-02 -3.170039951801300049e-01 -8.913423866033554077e-03 -5.271211639046669006e-02 -6.419650465250015259e-02 2.368242591619491577e-01 -3.329638764262199402e-02 6.335776299238204956e-02 1.011250913143157959e-01 -3.739857077598571777e-01 -7.593996077775955200e-02 -4.054073989391326904e-01 -1.335660740733146667e-02 2.351518273353576660e-01 -2.986088767647743225e-02 -8.946939557790756226e-02 6.033951416611671448e-02 -2.942286729812622070e-01
3.173120319843292236e-01 -8.329620212316513062e-02 3.046078085899353027e-01 1.751932501792907715e-01 2.420346140861511230e-01 -3.803591430187225342e-02 9.714450687170028687e-02 -9.310118854045867920e-02 -5.230897571891546249e-03 -1.362258195877075195e-01 -2.968283928930759430e-02 -5.508090183138847351e-02 1.776274740695953369e-01 1.431631445884704590e-01 -2.646825909614562988e-01 2.072469145059585571e-01 -3.328602612018585205e-01 1.383076310157775879e-01 -1.711556166410446167e-01 1.448918431997299194e-01 -7.316020876169204712e-02 1.677760779857635498e-01 -1.751115471124649048e-01 -3.410629332065582275e-01 -4.708894062787294388e-03 -2.154421657323837280e-01 4.125160723924636841e-02 3.448249772191047668e-02 4.008396714925765991e-02 8.646616339683532715e-02 2.554742097854614258e-01 -1.372159868478775024e-01
1.382089108228683472e-01 2.938961051404476166e-02 9.523338824510574341e-02 2.507018446922302246e-01 -6.847532093524932861e-02 2.069027908146381378e-02 -5.520091578364372253e-02 8.490838110446929932e-03 2.974198162555694580e-01 1.580349504947662354e-01 2.438843101263046265e-01 8.484354615211486816e-02 -4.141662642359733582e-02 6.995188444852828979e-02 -2.692046761512756348e-01 1.531689167022705078e-01 -2.525694072246551514e-01 -3.236376345157623291e-01 1.025199443101882935e-01 1.969273090362548828e-01 3.224996626377105713e-01 1.786989569664001465e-01 3.985899314284324646e-02 -1.821372807025909424e-01 1.511283963918685913e-02 9.134985506534576416e-03 -1.895907819271087646e-01 2.087828963994979858e-01 -5.077289044857025146e-02 -2.474118769168853760e-01 2.161764502525329590e-01 -1.957818120718002319e-01
8.039557188749313354e-02 -1.356285810470581055e-01 3.589800298213958740e-01 -1.955322325229644775e-01 8.633445948362350464e-02 -1.680748723447322845e-02 8.417920768260955811e-02 -5.715065449476242065e-02 7.934135198593139648e-02 -5.451935902237892151e-02 3.533167019486427307e-02 -2.129659801721572876e-01 4.607886970043182373e-01 7.205407321453094482e-02 -1.447158008813858032e-01 -9.602583944797515869e-02 -5.929542705416679382e-02 -7.397775352001190186e-02 4.136413801461458206e-03 1.329281926155090332e-01 -9.251575171947479248e-02 2.768098711967468262e-01 2.217679023742675781e-01 -1.353694219142198563e-02 -8.053413778543472290e-02 -4.164043962955474854e-01 1.136066243052482605e-01 1.463401466608047485e-01 -5.938446149230003357e-02 -2.018676549196243286e-01 1.572115868330001831e-01 -2.049046605825424194e-01
1.276423484086990356e-01 7.402772456407546997e-02 -8.665149658918380737e-02 3.419606089591979980e-01 1.138418614864349365e-01 -6.525960564613342285e-02 -2.589023485779762268e-02 -8.782168477773666382e-02 -1.156697645783424377e-01 8.311218023300170898e-02 2.256621867418289185e-01 1.748802214860916138e-01 2.158003300428390503e-01 -2.761460244655609131e-01 -2.808622419834136963e-01 -2.026267945766448975e-01 -1.996601819992065430e-01 -2.549942135810852051e-01 2.032386884093284607e-02 2.003635019063949585e-01 -1.715938597917556763e-01 1.229593381285667419e-01 5.182904005050659180e-02 -2.488893866539001465e-01 4.862907528877258301e-02 -2.281783670186996460e-01 -1.475758254528045654e-01 2.640099823474884033e-02 -1.604651510715484619e-01 -2.365512549877166748e-01 1.966066807508468628e-01 -1.780811399221420288e-01
3.266460895538330078e-01 -8.451737463474273682e-02 -2.566717378795146942e-02 1.749596595764160156e-01 2.275719046592712402e-01 -1.445626467466354370e-01 8.630550652742385864e-02 -1.438862681388854980e-01 4.342910274863243103e-02 2.116277813911437988e-02 1.624089330434799194e-01 7.440870255231857300e-02 2.663438916206359863e-01 -2.629319727420806885e-01 -1.073914244771003723e-01 -1.511407494544982910e-01 -1.247444450855255127e-01 -2.651388645172119141e-01 -7.065394520759582520e-02 1.917606890201568604e-01 -2.011328488588333130e-01 3.977959603071212769e-02 4.411509633064270020e-02 -8.408854156732559204e-02 2.219544053077697754e-01 -2.543021738529205322e-01 -2.966978251934051514e-01 4.824125021696090698e-02 -2.945435047149658203e-01 -1.797010451555252075e-01 1.733239889144897461e-01 -1.153113022446632385e-01
-6.497249938547611237e-03 -9.896678477525711060e-02 2.043626606464385986e-01 1.270646899938583374e-01 9.245081990957260132e-02 -9.311982989311218262e-02 -3.426137939095497131e-02 -1.203882545232772827e-01 2.299135923385620117e-01 -4.310424998402595520e-02 5.008552223443984985e-02 -1.614639312028884888e-01 7.739133387804031372e-02 3.962929546833038330e-02 -1.201447397470474243e-01 9.437650442123413086e-02 -3.055095076560974121e-01 -2.836615145206451416e-01 -1.001801565289497375e-01 1.010770574212074280e-01 2.308869063854217529e-01 6.935676559805870056e-03 4.704108834266662598e-01 -1.200770139694213867e-01 3.876547515392303467e-01 -1.620569527149200439e-01 2.301373183727264404e-01 -1.325111091136932373e-01 -8.586898446083068848e-02 1.980355978012084961e-01 4.924841970205307007e-02 -7.731122523546218872e-02
2.614183425903320312e-01 1.790891885757446289e-01 -1.489634513854980469e-01 3.970152698457241058e-03 1.919238716363906860e-01 -3.288742005825042725e-01 -1.869060695171356201e-01 -5.649555474519729614e-02 2.616281248629093170e-02 3.165596425533294678e-01 1.138191595673561096e-01 -2.952875196933746338e-02 2.508315742015838623e-01 -1.741084456443786621e-01 -1.818193644285202026e-01 -5.839265882968902588e-02 -2.389677017927169800e-01 -1.050561591982841492e-01 -6.509545445442199707e-02 9.470802545547485352e-02 1.812103204429149628e-02 4.550199210643768311e-02 1.400997303426265717e-02 -1.260042488574981689e-01 -1.936868205666542053e-02 -4.512511491775512695e-01 1.895810812711715698e-01 -2.810345403850078583e-02 -2.494132816791534424e-01 -1.417969465255737305e-01 1.476540416479110718e-01 7.192596048116683960e-02
2.356472164392471313e-01 -7.805544883012771606e-02 3.646247833967208862e-02 2.483687996864318848e-01 1.724787950515747070e-01 2.664067968726158142e-02 2.419288605451583862e-01 -4.285319149494171143e-02 -2.228039354085922241e-01 2.683710679411888123e-02 -5.088817700743675232e-02 -7.265575230121612549e-02 2.035763114690780640e-01 -1.495937705039978027e-01 -1.501830369234085083e-01 2.034072019159793854e-02 -3.077696263790130615e-01 -1.758133992552757263e-02 1.939077116549015045e-02 1.633490025997161865e-01 -8.269844949245452881e-02 6.898251920938491821e-02 9.747065603733062744e-02 -4.552401006221771240e-01 1.071992889046669006e-01 -4.438799023628234863e-01 4.863313399255275726e-03 -9.883899241685867310e-02 -4.982655122876167297e-02 -1.222041919827461243e-01 1.794018745422363281e-01 -1.454949378967285156e-01
2.339294999837875366e-01 4.534916952252388000e-02 2.796693444252014160e-01 -2.360916137695312500e-01 -1.805954128503799438e-01 7.134676724672317505e-02 1.291044801473617554e-02 -5.792384967207908630e-02 3.732383847236633301e-01 -1.098364740610122681e-01 3.047752678394317627e-01 7.730847597122192383e-02 1.277877837419509888e-01 1.957690529525279999e-02 -9.004345163702964783e-03 6.084572523832321167e-03 -3.110806941986083984e-01 -1.932115405797958374e-01 3.514964878559112549e-02 3.454039245843887329e-02 1.494348496198654175e-01 -3.897104039788246155e-02 1.066353470087051392e-01 -9.100876748561859131e-02 -2.110342830419540405e-01 -1.786296665668487549e-01 2.415512204170227051e-01 -6.256079673767089844e-02 -1.653666943311691284e-01 -2.791017889976501465e-01 8.973819762468338013e-02 -2.625592052936553955e-01
-7.368038594722747803e-02 1.568269170820713043e-02 4.429809004068374634e-02 5.266226455569267273e-02 1.733160465955734253e-01 -8.714665472507476807e-02 1.862879395484924316e-01 -1.190521791577339172e-01 3.127469420433044434e-01 -9.415999054908752441e-03 -5.792494863271713257e-02 -9.297194331884384155e-02 3.369629383087158203e-02 -3.030205965042114258e-01 -1.868280619382858276e-01 9.134555608034133911e-02 -3.700341284275054932e-01 -1.790519505739212036e-01 -2.106366008520126343e-01 1.611052155494689941e-01 -4.506715014576911926e-02 -1.126763597130775452e-01 2.024973183870315552e-01 -2.180645465850830078e-01 1.799596697092056274e-01 -2.405064553022384644e-01 9.520410746335983276e-02 1.920145004987716675e-01 2.496470063924789429e-01 -3.154817521572113037e-01 1.266142129898071289e-01 1.839545555412769318e-02
2.672453820705413818e-01 -3.038295507431030273e-01 -7.744088768959045410e-02 2.113758027553558350e-01 -3.586166724562644958e-02 -1.694889552891254425e-02 1.192172989249229431e-02 -7.349532097578048706e-02 1.642802059650421143e-01 8.110330998897552490e-02 7.617773860692977905e-02 7.867830246686935425e-02 6.761850416660308838e-02 -1.921665370464324951e-01 -1.187880486249923706e-01 -1.184911727905273438e-01 -1.243729144334793091e-01 -1.044498234987258911e-01 -5.875416472554206848e-02 7.317958772182464600e-02 2.076656520366668701e-01 1.032404303550720215e-01 -1.070068627595901489e-01 -5.442079901695251465e-01 3.770296275615692139e-01 -1.791742742061614990e-01 1.786645203828811646e-01 2.225930988788604736e-01 5.028104409575462341e-02 2.826423384249210358e-02 8.727817237377166748e-02 -3.685966366901993752e-03
3.282062411308288574e-01 -2.689980864524841309e-01 1.348699778318405151e-01 2.413229048252105713e-01 2.149984240531921387e-01 1.224081441760063171e-01 -3.640256226062774658e-01 -1.183189079165458679e-01 -1.133575588464736938e-01 -1.451289951801300049e-01 3.050813376903533936e-01 -1.402298659086227417e-01 1.932742148637771606e-01 6.633198261260986328e-02 -2.583060562610626221e-01 4.829098936170339584e-03 -1.117005478590726852e-02 -4.065710306167602539e-02 -6.769590079784393311e-02 2.378666400909423828e-01 -2.081626094877719879e-02 1.569523811340332031e-01 -1.085837706923484802e-01 -1.056091412901878357e-01 1.292467713356018066e-01 -7.411579787731170654e-02 -1.454680562019348145e-01 2.638654112815856934e-01 -1.169808581471443176e-01 -5.096871033310890198e-02 -7.831091433763504028e-02 -1.851204484701156616e-01
1.226326152682304382e-01 -3.564594686031341553e-02 -2.345074201002717018e-03 4.412528276443481445e-01 2.196124643087387085e-01 -6.677675247192382812e-02 2.019626349210739136e-01 1.317431628704071045e-01 -1.907616481184959412e-02 -3.014901280403137207e-02 -7.529540453106164932e-03 -1.011745408177375793e-01 2.393532991409301758e-01 -2.630296349525451660e-01 1.133408993482589722e-01 1.158103421330451965e-01 -2.660593092441558838e-01 -5.833757668733596802e-02 1.639981716871261597e-01 2.093002796173095703e-01 8.956152945756912231e-02 5.657057277858257294e-03 9.265951812267303467e-02 -3.771991431713104248e-01 7.118386030197143555e-02 -2.779164612293243408e-01 1.335680931806564331e-01 -3.810335695743560791e-02 -2.322215288877487183e-01 -1.743417382240295410e-01 1.328774839639663696e-01 -8.038734644651412964e-02
1.615324616432189941e-01 -8.480984717607498169e-02 5.191823467612266541e-02 -9.704589098691940308e-02 5.616939812898635864e-02 -2.629245221614837646e-01 1.171672865748405457e-01 -1.273300498723983765e-01 -2.385296486318111420e-02 -1.101583987474441528e-01 1.161796376109123230e-01 -3.581304475665092468e-02 1.220173388719558716e-01 -7.060147076845169067e-02 -5.735166370868682861e-02 -1.018203198909759521e-01 -5.342536568641662598e-01 2.481569051742553711e-01 1.919572204351425171e-01 2.995720207691192627e-01 1.531062424182891846e-01 3.134293109178543091e-02 5.755201727151870728e-02 -1.792939007282257080e-01 8.254174888134002686e-02 -3.465047478675842285e-01 7.762514799833297729e-02 -2.020640075206756592e-01 -2.122482210397720337e-01 1.863147467374801636e-01 6.612571328878402710e-02 -3.255215240642428398e-03
-1.008255481719970703e-01 -1.948606409132480621e-02 2.846825122833251953e-01 -2.294581830501556396e-01 -8.583361655473709106e-02 -1.605728454887866974e-02 3.908326104283332825e-02 6.127241998910903931e-02 1.977086625993251801e-02 -5.526742711663246155e-02 2.599260210990905762e-01 8.343598246574401855e-02 2.609938010573387146e-02 3.493170440196990967e-02 -1.500797867774963379e-01 -1.005746647715568542e-01 -4.842366874217987061e-01 -1.290476471185684204e-01 1.387200504541397095e-01 1.529296934604644775e-01 8.466215431690216064e-02 4.907364025712013245e-02 -3.187067434191703796e-02 -4.701752215623855591e-02 2.314570248126983643e-01 -8.649453520774841309e-02 -7.706453651189804077e-02 2.279579192399978638e-01 -4.646160006523132324e-01 -2.840049862861633301e-01 7.171189039945602417e-02 -5.607920885086059570e-02
-3.698984906077384949e-02 1.073465123772621155e-01 1.030487194657325745e-02 1.495572477579116821e-01 2.227836996316909790e-01 1.749441623687744141e-01 1.003343462944030762e-01 6.524717807769775391e-02 1.910421252250671387e-01 -1.532006263732910156e-01 1.440406441688537598e-01 -1.033588871359825134e-01 -1.016402748064137995e-04 7.245626300573348999e-02 -1.913928836584091187e-01 6.627127528190612793e-02 -3.144409358501434326e-01 -7.424806058406829834e-02 -1.461023539304733276e-01 3.311146795749664307e-01 3.480832874774932861e-01 2.108054608106613159e-01 -4.052311927080154419e-02 -1.263773739337921143e-01 3.690771162509918213e-01 6.267142295837402344e-02 4.821971431374549866e-02 9.127045422792434692e-02 -2.076487541198730469e-01 -2.325457632541656494e-01 2.542782425880432129e-01 -3.412253037095069885e-02
1.300338655710220337e-01 -5.847600474953651428e-02 1.146745905280113220e-01 5.097255576401948929e-03 -1.585436463356018066e-01 -4.059782922267913818e-01 2.851588428020477295e-01 1.899583637714385986e-01 1.927993893623352051e-01 1.061717942357063293e-01 7.189418375492095947e-02 -7.345865480601787567e-03 2.101258635520935059e-01 4.529672488570213318e-02 -2.519633434712886810e-02 -7.270066440105438232e-02 -2.307693958282470703e-01 7.223612070083618164e-02 1.362581253051757812e-01 4.021877348423004150e-01 -8.164342492818832397e-02 1.268825829029083252e-01 1.192205026745796204e-01 -2.498741596937179565e-01 2.289608120918273926e-01 -2.417231798171997070e-01 -2.710758745670318604e-01 -3.232836350798606873e-02 -7.659234106540679932e-02 -3.363247960805892944e-02 7.893412560224533081e-02 1.285756826400756836e-01
1.306659132242202759e-01 2.151504307985305786e-01 2.087714672088623047e-01 1.104871109127998352e-01 3.152110874652862549e-01 1.853484101593494415e-02 -2.650453448295593262e-01 -6.821091473102569580e-02 4.941586554050445557e-01 7.466465979814529419e-02 -1.998034305870532990e-02 -1.386653184890747070e-01 -5.422969907522201538e-02 -1.181801110506057739e-01 -3.129692003130912781e-02 -4.614724311977624893e-03 -4.008487761020660400e-01 3.889325598720461130e-04 -1.569724529981613159e-01 -1.081048604100942612e-02 9.361304342746734619e-02 -1.825047135353088379e-01 1.243708133697509766e-01 -9.394247829914093018e-02 1.519623547792434692e-01 1.161384359002113342e-01 -8.788681030273437500e-02 -4.720951244235038757e-02 -3.550214320421218872e-02 -1.194086372852325439e-01 3.224311172962188721e-01 3.348962962627410889e-02
3.126959875226020813e-02 1.410336494445800781e-01 2.051830850541591644e-02 2.143354266881942749e-01 2.630575001239776611e-01 5.298656411468982697e-03 1.099629029631614685e-01 -4.287181422114372253e-02 1.859708577394485474e-01 1.404170691967010498e-01 1.996131837368011475e-01 -9.459602087736129761e-02 3.288990259170532227e-01 1.103720739483833313e-01 -2.961244247853755951e-02 2.416629642248153687e-01 -5.852972269058227539e-01 1.283434629440307617e-01 1.673829704523086548e-01 3.165993988513946533e-01 -6.505737453699111938e-02 1.753984391689300537e-01 -1.240625279024243355e-04 -4.628104623407125473e-03 1.117098331451416016e-01 -2.248500287532806396e-02 -2.097022160887718201e-02 9.179803729057312012e-02 8.523692935705184937e-02 -9.270096570253372192e-02 7.471806555986404419e-02 -3.570703417062759399e-02
-2.274162322282791138e-01 7.358773052692413330e-02 4.723416864871978760e-01 -2.406053692102432251e-01 1.615578532218933105e-01 4.428982362151145935e-02 2.275338172912597656e-01 -1.835267804563045502e-02 1.899915784597396851e-01 -3.797343745827674866e-02 2.389520853757858276e-01 1.489446610212326050e-01 1.918167471885681152e-01 1.275080908089876175e-02 -6.662561791017651558e-04 1.926709152758121490e-02 -2.553933858871459961e-01 -1.126872822642326355e-01 2.202336676418781281e-02 1.565064191818237305e-01 -6.597267091274261475e-02 2.679581940174102783e-01 6.272004544734954834e-02 -1.907113790512084961e-01 8.279406279325485229e-02 -1.015322357416152954e-01 -1.907598599791526794e-02 -8.295971155166625977e-02 -1.166208907961845398e-01 -2.216234058141708374e-01 1.460747420787811279e-01 -3.157871961593627930e-01
2.887316048145294189e-01 1.239031851291656494e-01 2.109162211418151855e-01 -1.797675937414169312e-01 1.342035830020904541e-01 -7.199610024690628052e-02 -4.901217296719551086e-02 -1.513480842113494873e-01 -4.890132322907447815e-02 -2.361738979816436768e-01 2.527256011962890625e-01 5.193404108285903931e-02 1.821584701538085938e-01 4.175923392176628113e-02 1.103040110319852829e-02 -2.879374325275421143e-01 -5.930533632636070251e-03 -1.938615143299102783e-01 -1.229736208915710449e-01 -5.230599641799926758e-02 1.339804679155349731e-01 -3.912747651338577271e-02 2.007734328508377075e-01 -9.912963211536407471e-02 1.747231483459472656e-01 -3.223607242107391357e-01 -3.535279259085655212e-02 3.632612228393554688e-01 -2.169692814350128174e-01 -2.248995602130889893e-01 2.021004557609558105e-01 -4.514618217945098877e-02
1.416894495487213135e-01 3.305854275822639465e-02 -2.442992627620697021e-01 2.537263333797454834e-01 1.367993354797363281e-01 -1.705176681280136108e-01 6.237779185175895691e-02 -1.307517439126968384e-01 7.732981443405151367e-02 4.674864560365676880e-02 1.030270755290985107e-01 9.359074383974075317e-02 3.483470678329467773e-01 -5.877409130334854126e-02 -2.470791339874267578e-01 -1.360991150140762329e-01 -1.061160862445831299e-01 -2.818620800971984863e-01 3.367910906672477722e-02 1.724312454462051392e-01 -2.134119123220443726e-01 1.474100649356842041e-01 2.901279181241989136e-02 -1.880223751068115234e-01 1.668781042098999023e-01 -1.979580670595169067e-01 -1.699295043945312500e-01 -2.347650937736034393e-03 -3.197531700134277344e-01 -2.812798619270324707e-01 2.273388355970382690e-01 9.030680172145366669e-03
2.428567707538604736e-01 -4.305377975106239319e-02 -4.977749660611152649e-02 1.703460365533828735e-01 9.199856221675872803e-02 -1.760584414005279541e-01 -4.427108541131019592e-02 -1.692617237567901611e-01 -1.354232430458068848e-01 1.157276257872581482e-01 2.509656846523284912e-01 1.551701575517654419e-01 2.243295907974243164e-01 -8.653018623590469360e-02 -2.323950231075286865e-01 -1.391520798206329346e-01 -2.474618107080459595e-01 -2.827171385288238525e-01 1.879927664995193481e-01 1.894582957029342651e-01 -2.525445520877838135e-01 5.858134850859642029e-02 1.242460235953330994e-01 -1.127225905656814575e-01 1.178691461682319641e-01 -1.496523618698120117e-01 -2.830785512924194336e-01 7.139273732900619507e-02 -2.430264800786972046e-01 -2.414784878492355347e-01 2.016249299049377441e-01 1.800191029906272888e-02
3.073120713233947754e-01 -3.150410652160644531e-01 8.822570741176605225e-02 -1.028647273778915405e-02 -5.291564390063285828e-02 -1.318898200988769531e-01 -2.245384603738784790e-01 -2.446007542312145233e-02 2.539859851822257042e-03 2.254707962274551392e-01 1.647560894489288330e-01 4.132152721285820007e-02 2.400008887052536011e-01 6.481543928384780884e-02 -1.010960564017295837e-01 -2.986122071743011475e-01 -2.499396204948425293e-01 -1.561534553766250610e-01 -1.587759554386138916e-01 1.955007761716842651e-01 -3.888487070798873901e-02 -2.430850639939308167e-02 -1.714230626821517944e-01 -4.938489943742752075e-02 -6.511519849300384521e-02 -5.638989154249429703e-03 2.985446155071258545e-02 1.954557299613952637e-01 -6.465374678373336792e-02 -4.316171109676361084e-01 2.605627775192260742e-01 -1.942091621458530426e-02
1.145750470459461212e-02 -1.474429070949554443e-01 -7.327362895011901855e-02 1.008436009287834167e-01 9.488806873559951782e-02 -1.289435178041458130e-01 1.461451053619384766e-01 4.315467551350593567e-02 -2.877169847488403320e-02 -5.818647518754005432e-02 -1.181795895099639893e-01 -1.616312935948371887e-02 3.449324369430541992e-01 -3.309727646410465240e-03 -2.656535506248474121e-01 -4.574853926897048950e-02 -3.212150335311889648e-01 -2.807842493057250977e-01 2.094044983386993408e-01 1.443586200475692749e-01 -1.421835571527481079e-01 9.562073647975921631e-02 1.452724635601043701e-01 -3.417693674564361572e-01 9.072761982679367065e-02 -4.640769362449645996e-01 -1.114121302962303162e-01 -7.283912599086761475e-02 -1.804104894399642944e-01 -7.661919295787811279e-02 9.307133406400680542e-02 -3.561754152178764343e-02
-2.062100321054458618e-01 -4.453651607036590576e-02 2.438250556588172913e-02 1.470589488744735718e-01 -1.782205104827880859e-01 -5.067209526896476746e-02 -1.721997163258492947e-03 7.960369437932968140e-02 -1.277290433645248413e-01 -6.481949985027313232e-02 1.264394223690032959e-01 -8.572457730770111084e-02 3.539972901344299316e-01 -5.135641247034072876e-02 6.044935062527656555e-02 -1.268315035849809647e-02 -1.388699710369110107e-01 -3.686780333518981934e-01 1.151909027248620987e-02 2.756837904453277588e-01 7.763303816318511963e-02 1.562375873327255249e-01 9.891752852126955986e-04 -1.152110397815704346e-01 2.911872267723083496e-01 -3.463833034038543701e-01 3.085710704326629639e-01 1.158764511346817017e-01 -1.883799433708190918e-01 -1.417290419340133667e-01 2.638496756553649902e-01 5.766309052705764771e-02
6.300102919340133667e-02 -1.551804244518280029e-01 -4.019218310713768005e-02 -4.452915862202644348e-02 -1.006949841976165771e-01 7.710340619087219238e-02 -3.074647188186645508e-01 -1.827208846807479858e-01 -6.708700209856033325e-02 -2.201794236898422241e-01 1.366942375898361206e-01 -1.307802498340606689e-01 2.221013046801090240e-02 2.697400450706481934e-01 8.415013551712036133e-02 -3.249314129352569580e-01 -2.011166661977767944e-01 -1.099462211132049561e-01 -8.033143728971481323e-02 4.997605085372924805e-02 1.691372990608215332e-01 3.105261921882629395e-01 6.553100049495697021e-02 -3.536992669105529785e-01 3.491888940334320068e-02 -8.890425413846969604e-02 -1.475368589162826538e-01 1.735687702894210815e-01 -1.699736416339874268e-01 -8.063965290784835815e-02 2.767062783241271973e-01 -2.465109527111053467e-01
1.065064594149589539e-01 -1.116171702742576599e-01 2.351720035076141357e-01 3.477512598037719727e-01 -9.037964046001434326e-03 9.638261795043945312e-02 2.807607650756835938e-01 -4.293467476963996887e-02 1.476122140884399414e-01 -8.083193004131317139e-02 1.509132534265518188e-01 -1.524537056684494019e-01 3.085240125656127930e-01 -3.369541466236114502e-02 -1.439161747694015503e-01 1.399753838777542114e-01 -3.030931353569030762e-01 -1.992060840129852295e-01 8.790774643421173096e-02 6.064356863498687744e-02 -1.702424138784408569e-01 -1.450942307710647583e-01 -2.196810208261013031e-02 -4.199087917804718018e-01 9.168497473001480103e-02 -1.880789399147033691e-01 -1.185640767216682434e-01 -1.705264598131179810e-01 4.391472321003675461e-03 -1.617960780858993530e-01 9.581944346427917480e-02 -8.284001797437667847e-02
1.056599766016006470e-01 2.143968790769577026e-01 -5.887813493609428406e-02 6.855143606662750244e-02 1.090442910790443420e-01 2.409053295850753784e-01 6.433023512363433838e-02 -1.226573437452316284e-01 3.999439179897308350e-01 1.268481910228729248e-01 2.306708097457885742e-01 -1.923878490924835205e-01 1.253512352705001831e-01 8.395724743604660034e-02 -2.132362127304077148e-01 1.238115280866622925e-01 -3.419730067253112793e-01 3.107677400112152100e-02 1.945045739412307739e-01 8.057084679603576660e-02 3.665261566638946533e-01 6.744770705699920654e-02 -2.069677971303462982e-02 -1.758448332548141479e-01 1.752221956849098206e-02 -2.136376053094863892e-01 5.060764402151107788e-02 1.720335334539413452e-01 -4.362912103533744812e-02 -3.390701115131378174e-02 2.238270044326782227e-01 -1.789816170930862427e-01
1.810954660177230835e-01 -6.054656580090522766e-02 -6.018020957708358765e-02 1.916798204183578491e-01 2.318782359361648560e-01 -8.828707784414291382e-02 1.522030979394912720e-01 3.187943994998931885e-02 3.116877935826778412e-02 1.227497085928916931e-01 2.575598359107971191e-01 7.926082611083984375e-02 2.537353634834289551e-01 -9.189021587371826172e-02 -2.204778939485549927e-01 -2.588765323162078857e-01 -1.672985106706619263e-01 -3.979755938053131104e-01 -1.432468183338642120e-02 1.095584630966186523e-01 -2.365351468324661255e-01 4.211614653468132019e-02 1.123145520687103271e-01 -1.355713903903961182e-01 4.503494873642921448e-02 -2.086180448532104492e-01 -1.520921140909194946e-01 -1.894146203994750977e-02 -2.701229155063629150e-01 -2.263537347316741943e-01 2.122905701398849487e-01 -1.863105595111846924e-01
2.183716893196105957e-01 -1.447699815034866333e-01 -1.670250594615936279e-01 1.950910538434982300e-01 1.439995169639587402e-01 -2.069701403379440308e-01 -1.292988359928131104e-01 -6.831555813550949097e-02 1.105827018618583679e-01 7.761112600564956665e-02 1.754278093576431274e-01 2.908896468579769135e-02 2.899043560028076172e-01 -2.265789210796356201e-01 -3.326898217201232910e-01 -1.534539312124252319e-01 -2.111483812332153320e-01 -2.875981628894805908e-01 2.224191557615995407e-03 2.281640097498893738e-02 -1.525719761848449707e-01 -3.543480299413204193e-03 1.209475621581077576e-01 -1.582994014024734497e-01 1.862583160400390625e-01 -1.767790317535400391e-01 -1.504440903663635254e-01 -7.060892134904861450e-02 -1.821599900722503662e-01 -2.847372591495513916e-01 1.701286435127258301e-01 -1.827316582202911377e-01
1.888649165630340576e-02 1.193618774414062500e-01 2.273750454187393188e-01 6.602661311626434326e-02 -1.508090645074844360e-01 -2.553567290306091309e-01 7.368067651987075806e-02 -3.672184348106384277e-01 1.914934068918228149e-01 3.951932489871978760e-02 3.164551258087158203e-01 -3.807994425296783447e-01 2.027399688959121704e-01 -1.057653278112411499e-01 1.145855803042650223e-02 -1.010046601295471191e-01 -1.830051988363265991e-01 1.519344300031661987e-01 4.518618807196617126e-02 -7.667593657970428467e-02 -2.703871391713619232e-02 2.220758199691772461e-01 1.693128198385238647e-01 -5.127317458391189575e-02 2.787476181983947754e-01 -1.030332595109939575e-01 -2.208084613084793091e-01 3.237056732177734375e-02 6.324450671672821045e-02 -1.521085202693939209e-01 2.780129760503768921e-02 -2.079215198755264282e-01
1.152600720524787903e-01 1.283837705850601196e-01 2.670787870883941650e-01 -2.083866856992244720e-02 -3.736152872443199158e-02 -1.464262902736663818e-01 3.529148399829864502e-01 -2.965716645121574402e-02 6.109479814767837524e-03 1.243387237191200256e-01 1.908309310674667358e-01 -2.111022025346755981e-01 7.401739805936813354e-02 -3.108851425349712372e-02 2.101990431547164917e-01 -9.458287968300282955e-04 -5.403981804847717285e-01 -1.137184202671051025e-01 -7.678827643394470215e-02 1.206657513976097107e-01 1.705641746520996094e-01 -1.372560262680053711e-01 1.688744872808456421e-01 -1.131665036082267761e-01 -1.009012460708618164e-01 -3.688571155071258545e-01 -3.953192755579948425e-02 9.403721243143081665e-02 -1.020504757761955261e-01 -1.216061860322952271e-01 -7.154086977243423462e-02 -3.816673159599304199e-02
-9.930386394262313843e-02 3.363030403852462769e-02 1.598338223993778229e-02 1.696730256080627441e-01 -6.096870079636573792e-02 5.744905024766921997e-02 1.597018241882324219e-01 -5.939193442463874817e-02 1.388522423803806305e-02 8.687777072191238403e-02 2.703561820089817047e-02 -2.571997344493865967e-01 2.246566861867904663e-01 -1.584247946739196777e-01 -1.248745247721672058e-01 -6.934085488319396973e-02 -3.073810040950775146e-01 -3.462976217269897461e-01 1.850286722183227539e-01 3.645074069499969482e-01 -3.516775369644165039e-02 -8.213891834020614624e-02 1.328846365213394165e-01 -4.191880524158477783e-01 1.269430667161941528e-01 -3.275049626827239990e-01 -1.819332242012023926e-01 -7.778727263212203979e-02 -9.018480777740478516e-03 -2.535258419811725616e-02 7.587457448244094849e-02 -3.804063796997070312e-02
3.347080200910568237e-02 8.057369291782379150e-02 7.608536398038268089e-04 -2.499573081731796265e-01 1.770432293415069580e-01 1.167398467659950256e-01 -1.023877114057540894e-01 -1.686006784439086914e-01 3.135325908660888672e-01 6.334768980741500854e-02 3.285581171512603760e-01 3.760367035865783691e-01 2.327729910612106323e-01 8.519367873668670654e-02 -1.386595666408538818e-01 1.653964519500732422e-01 -3.774801790714263916e-01 1.901424117386341095e-02 -7.589419931173324585e-02 1.304513961076736450e-01 -6.523486263176891953e-06 4.892781842499971390e-03 1.653752624988555908e-01 -2.579357028007507324e-01 1.831731796264648438e-01 -2.129187434911727905e-01 1.089874356985092163e-01 -1.295644640922546387e-01 2.633920498192310333e-02 -1.164586767554283142e-01 -2.809570729732513428e-02 6.481826305389404297e-02
-1.225323304533958435e-01 2.369628995656967163e-01 2.770068347454071045e-01 7.634188234806060791e-02 2.308753132820129395e-01 -8.046428859233856201e-02 -2.112534493207931519e-01 -3.440338419750332832e-03 3.480347394943237305e-01 3.794039040803909302e-02 -4.598758369684219360e-02 -2.661466300487518311e-01 5.740615725517272949e-02 -9.485331177711486816e-02 -1.773011684417724609e-01 -1.092594787478446960e-01 -1.966401189565658569e-01 3.012974187731742859e-02 -1.031853854656219482e-01 1.100638508796691895e-01 -7.911056280136108398e-02 5.421383306384086609e-02 -1.747886538505554199e-01 -1.487019658088684082e-01 -1.384737044572830200e-01 -1.697685867547988892e-01 -2.635770440101623535e-01 1.330533251166343689e-02 -2.189279347658157349e-01 -3.159981071949005127e-01 9.809411317110061646e-02 -3.023624122142791748e-01
1.144700124859809875e-01 1.833576336503028870e-02 5.761663988232612610e-02 2.466577291488647461e-01 4.440038502216339111e-01 1.100056096911430359e-01 -2.516550719738006592e-01 1.034541502594947815e-01 2.189740240573883057e-01 -4.941690713167190552e-02 5.616430938243865967e-02 -2.062307000160217285e-01 1.162585616111755371e-01 3.613868653774261475e-01 -1.002903506159782410e-01 1.786825656890869141e-01 -3.707000613212585449e-01 -1.525754481554031372e-01 1.612013280391693115e-01 2.477839142084121704e-01 -6.099456176161766052e-02 -1.736122369766235352e-01 1.166365519165992737e-01 -1.347994357347488403e-01 4.182371869683265686e-02 -1.652082055807113647e-01 6.334073096513748169e-02 -3.125622123479843140e-02 8.757535368204116821e-02 1.793326810002326965e-02 3.016616217792034149e-02 -1.725925132632255554e-02
-2.093325704336166382e-01 7.170911133289337158e-02 1.790545731782913208e-01 6.923482567071914673e-02 -3.455242887139320374e-02 -4.024158418178558350e-02 9.239660203456878662e-02 -2.260739356279373169e-01 2.267412375658750534e-03 2.522045075893402100e-01 3.730664774775505066e-02 -2.275278270244598389e-01 3.273651301860809326e-01 -8.516195416450500488e-02 -1.283041238784790039e-01 -5.015322193503379822e-02 -2.892055809497833252e-01 1.598017066717147827e-01 -1.317166239023208618e-01 1.800081133842468262e-02 2.893968522548675537e-01 -2.095785290002822876e-01 -3.164571896195411682e-02 -3.087044358253479004e-01 2.275299280881881714e-01 -3.504063785076141357e-01 -5.809906497597694397e-02 -5.825675092637538910e-03 9.174236655235290527e-02 -1.730775386095046997e-01 2.470393292605876923e-02 -1.838019788265228271e-01
-4.988950490951538086e-02 1.324596852064132690e-01 2.390685230493545532e-01 4.850815981626510620e-02 -1.401066221296787262e-02 -2.763373255729675293e-01 2.236996889114379883e-01 3.502926230430603027e-02 2.319907993078231812e-01 6.170041859149932861e-02 1.409118175506591797e-01 -1.978859007358551025e-01 2.154929190874099731e-02 7.074809074401855469e-02 -2.001593858003616333e-01 -1.104858592152595520e-01 -4.404873549938201904e-01 -1.251654233783483505e-02 4.632081836462020874e-02 1.615362465381622314e-01 -6.890542060136795044e-02 2.983098328113555908e-01 -3.411929821595549583e-03 -1.361984908580780029e-01 -5.329158902168273926e-02 3.349328646436333656e-03 -5.577798932790756226e-02 -1.407289206981658936e-01 6.379173696041107178e-02 -4.990354180335998535e-01 -6.778638809919357300e-02 -7.595970295369625092e-03
5.360416322946548462e-02 1.477763354778289795e-01 -1.232043802738189697e-01 1.919534616172313690e-02 3.002769649028778076e-01 5.266918614506721497e-02 -9.933039546012878418e-02 -6.070417910814285278e-02 4.194017946720123291e-01 3.526673465967178345e-02 -1.537594050168991089e-01 1.189436241984367371e-01 1.960834860801696777e-01 -1.296317726373672485e-01 4.162143170833587646e-02 -1.606567353010177612e-01 -3.762977719306945801e-01 1.612169481813907623e-02 -3.474368527531623840e-02 1.609176397323608398e-01 2.531383931636810303e-01 7.081679254770278931e-02 2.504848241806030273e-01 -3.096687793731689453e-01 1.762599349021911621e-01 -8.746861666440963745e-02 -4.063998162746429443e-02 -1.370086818933486938e-01 -6.285385228693485260e-03 -4.593905806541442871e-02 2.763865888118743896e-01 1.454243808984756470e-01
3.126305043697357178e-01 -2.303259633481502533e-02 -3.532506525516510010e-02 3.456731438636779785e-01 9.964945167303085327e-02 1.058928892016410828e-01 1.976515501737594604e-01 -1.655754894018173218e-01 -4.696288332343101501e-02 1.067699305713176727e-02 8.258135989308357239e-03 -3.518491387367248535e-01 2.860359251499176025e-01 -1.230270415544509888e-01 -1.461906824260950089e-02 -3.463685885071754456e-02 -2.842168211936950684e-01 6.710701622068881989e-03 8.553858846426010132e-02 2.360340207815170288e-01 7.376763969659805298e-02 1.390952337533235550e-02 9.838015586137771606e-02 -3.129687309265136719e-01 -7.859207689762115479e-02 -4.060046672821044922e-01 -1.126146316528320312e-01 3.857275843620300293e-02 -1.256348937749862671e-01 -8.914525806903839111e-02 -1.513482443988323212e-02 -5.054893717169761658e-02
-6.298583745956420898e-02 -3.844643011689186096e-02 6.470721960067749023e-02 -8.369198441505432129e-02 -2.200418710708618164e-02 -1.117800921201705933e-01 -6.912714242935180664e-02 8.129838854074478149e-02 1.061481311917304993e-01 3.966873884201049805e-02 3.858170211315155029e-01 2.169165760278701782e-01 4.335900768637657166e-02 2.413852512836456299e-01 1.850323635153472424e-03 -2.338150590658187866e-01 -4.780530035495758057e-01 -9.671413339674472809e-03 2.704342603683471680e-01 7.781899720430374146e-02 1.817512810230255127e-01 -1.416854709386825562e-01 -9.111920371651649475e-03 -9.363842010498046875e-02 -9.759148955345153809e-02 -3.371568024158477783e-01 -1.839181631803512573e-01 8.723958581686019897e-02 -1.162247881293296814e-01 -2.429998815059661865e-01 -1.679389476776123047e-01 -1.592661626636981964e-02
2.508611381053924561e-01 1.448922902345657349e-01 1.357547640800476074e-01 1.829720288515090942e-01 4.398138076066970825e-02 -2.063639611005783081e-01 -1.830422729253768921e-01 -5.211775749921798706e-02 2.965604066848754883e-01 2.157625108957290649e-01 2.200957387685775757e-03 -3.405662253499031067e-02 -4.668400064110755920e-02 2.734471298754215240e-02 -1.665894389152526855e-01 -3.074554540216922760e-02 -3.022869825363159180e-01 -1.735702753067016602e-01 -8.557765930891036987e-02 1.985122710466384888e-01 1.719157397747039795e-01 -4.540893062949180603e-02 2.579131722450256348e-01 -1.610943078994750977e-01 3.285053074359893799e-01 7.393893599510192871e-02 -3.117715567350387573e-02 -9.366726875305175781e-02 6.585934758186340332e-02 -6.765253841876983643e-03 3.876095414161682129e-01 -2.146161049604415894e-01
1.092798486351966858e-01 1.566563844680786133e-01 9.580020606517791748e-02 2.799942344427108765e-02 1.831038147211074829e-01 1.488717645406723022e-01 1.212527230381965637e-02 -1.808319985866546631e-01 3.237200677394866943e-01 2.082737162709236145e-02 2.290366441011428833e-01 -7.754243165254592896e-02 7.183707505464553833e-02 3.843126818537712097e-02 1.603150814771652222e-01 -2.793912291526794434e-01 -2.713328897953033447e-01 -4.318119287490844727e-01 -1.714577227830886841e-01 1.346932649612426758e-01 -2.735604939516633749e-04 -1.469307243824005127e-01 1.466526687145233154e-01 -1.463831812143325806e-01 -2.799351327121257782e-02 4.875924810767173767e-02 1.459594368934631348e-01 -6.429234892129898071e-02 1.834701597690582275e-01 5.923270806670188904e-02 1.925580650568008423e-01 -3.404805660247802734e-01
1.635625213384628296e-01 -2.783110141754150391e-01 1.217383518815040588e-01 1.209064871072769165e-01 -6.982745230197906494e-02 -7.137233018875122070e-02 -2.561439573764801025e-02 1.418871879577636719e-01 7.701629400253295898e-02 -1.422060281038284302e-01 2.470914423465728760e-01 -2.180420160293579102e-01 3.589043021202087402e-02 1.381583660840988159e-01 -2.580034434795379639e-01 2.056445777416229248e-01 -3.417677283287048340e-01 1.647760532796382904e-02 1.047663167119026184e-01 2.315920144319534302e-01 -2.749189920723438263e-02 -3.022632002830505371e-02 4.677101969718933105e-02 -3.155186474323272705e-01 3.655843138694763184e-01 3.064490109682083130e-02 -1.489644646644592285e-01 2.661558091640472412e-01 1.624503582715988159e-01 -6.351034343242645264e-02 1.596920937299728394e-01 5.449467897415161133e-02
1.125114336609840393e-01 1.106502264738082886e-01 1.971988081932067871e-01 -9.912055730819702148e-02 1.383464634418487549e-01 2.717655897140502930e-02 2.617173828184604645e-03 2.315050549805164337e-02 3.344624638557434082e-01 -7.338417321443557739e-02 3.366309106349945068e-01 -3.730573132634162903e-02 6.547691300511360168e-03 -1.118773221969604492e-01 7.617332786321640015e-02 2.926878631114959717e-02 -3.432643115520477295e-01 -2.773042917251586914e-01 -1.988301873207092285e-01 4.741057455539703369e-01 2.804117510095238686e-03 -8.452466130256652832e-02 1.905395537614822388e-01 -2.388005144894123077e-02 2.212171703577041626e-01 -1.159362401813268661e-02 1.700011789798736572e-01 9.705685824155807495e-02 -5.754968896508216858e-02 -7.557620108127593994e-02 2.999632991850376129e-02 2.332432717084884644e-01
-5.528663098812103271e-02 9.145583212375640869e-02 7.658977992832660675e-03 -3.865482285618782043e-02 8.178701251745223999e-02 -2.572070360183715820e-01 -1.192408353090286255e-01 -7.635311782360076904e-02 3.048197552561759949e-02 1.681313104927539825e-02 -1.449669897556304932e-01 -6.249313801527023315e-02 2.229723781347274780e-01 4.334733635187149048e-02 1.583747714757919312e-01 1.326416134834289551e-01 -2.459234446287155151e-01 -1.765380203723907471e-01 7.052561640739440918e-02 3.114507794380187988e-01 9.282344579696655273e-02 3.893307643011212349e-03 1.753684319555759430e-02 -3.663631379604339600e-01 2.912226915359497070e-01 -3.833724856376647949e-01 3.156479001045227051e-01 -5.496109649538993835e-02 -1.816894300282001495e-02 -1.725926548242568970e-01 2.675877511501312256e-01 -2.806745469570159912e-02
1.231097579002380371e-01 1.518800407648086548e-01 1.223644912242889404e-01 1.651908271014690399e-02 -2.804579772055149078e-02 2.584772929549217224e-02 -1.009544134140014648e-01 6.644926220178604126e-02 4.313172101974487305e-01 9.701127558946609497e-02 9.558293223381042480e-02 -9.710291028022766113e-02 2.614472433924674988e-02 8.674383908510208130e-02 -2.804147303104400635e-01 -9.249986708164215088e-02 -3.115607202053070068e-01 -2.129547297954559326e-01 1.032084822654724121e-01 -1.426063757389783859e-02 1.961421370506286621e-01 -1.436033695936203003e-01 -2.376994676887989044e-02 -4.107507765293121338e-01 2.779502868652343750e-01 9.074817597866058350e-02 5.034389439970254898e-03 1.993233710527420044e-01 -2.157753333449363708e-02 -1.246261149644851685e-01 2.201702445745468140e-01 2.229173183441162109e-01
6.200300157070159912e-02 -1.372186690568923950e-01 3.173860907554626465e-01 3.453226089477539062e-01 3.376323580741882324e-01 1.356395483016967773e-01 1.250019855797290802e-02 -1.308490037918090820e-01 -6.864450126886367798e-02 -4.978097043931484222e-03 6.877879798412322998e-02 2.485513873398303986e-02 1.558685749769210815e-01 -1.645511686801910400e-01 3.733505727723240852e-03 -7.706720381975173950e-02 -3.603112101554870605e-01 8.194430731236934662e-03 -2.749386429786682129e-02 1.456407308578491211e-01 -1.708336025476455688e-01 1.598424613475799561e-01 -1.626055240631103516e-01 -4.090702533721923828e-01 -9.687519632279872894e-03 -1.473589688539505005e-01 8.765749633312225342e-02 2.017097026109695435e-01 1.106958538293838501e-01 -1.491316407918930054e-01 -8.785112202167510986e-02 -1.658344715833663940e-01
1.376458108425140381e-01 9.095712751150131226e-02 1.863525956869125366e-01 1.974424719810485840e-01 1.853399276733398438e-01 -4.761751368641853333e-02 -2.381553202867507935e-01 9.287306666374206543e-02 2.979339659214019775e-01 9.294700622558593750e-02 -1.033888682723045349e-01 -2.775565348565578461e-02 -1.623570770025253296e-01 9.524751454591751099e-02 -2.057802975177764893e-01 -7.774187624454498291e-02 -3.063142895698547363e-01 -2.934395074844360352e-01 -2.342275232076644897e-01 2.321682870388031006e-01 1.855439096689224243e-01 7.528350502252578735e-02 2.152650058269500732e-01 -3.461408913135528564e-01 2.846243381500244141e-01 1.007473096251487732e-01 -6.575504690408706665e-02 -1.244632527232170105e-03 -6.940075010061264038e-02 -3.056220524013042450e-02 5.552130192518234253e-02 -7.181476056575775146e-02
1.198657453060150146e-01 2.486778944730758667e-01 -3.955996781587600708e-02 2.189707607030868530e-01 -3.011780790984630585e-03 -3.026019409298896790e-02 -8.345580846071243286e-02 2.515146434307098389e-01 1.585640013217926025e-01 -1.507475227117538452e-01 2.098124027252197266e-01 -3.368304967880249023e-01 2.291315495967864990e-01 -3.047491014003753662e-01 2.135623618960380554e-02 -3.995130583643913269e-02 -2.253337800502777100e-01 9.097740799188613892e-02 1.798624098300933838e-01 2.043955326080322266e-01 -2.432284876704216003e-02 1.854792833328247070e-01 -3.957990184426307678e-02 -2.439880818128585815e-01 9.839846193790435791e-02 -9.691030532121658325e-02 6.381659954786300659e-02 -4.105262830853462219e-02 1.384913623332977295e-01 -3.854404985904693604e-01 1.771988929249346256e-03 -1.688492894172668457e-01
1.269915699958801270e-01 7.242767512798309326e-02 -4.051716998219490051e-02 1.195042021572589874e-02 1.869961023330688477e-01 -1.509671509265899658e-01 -3.792735934257507324e-02 -2.803583145141601562e-01 4.074499011039733887e-01 -9.337674081325531006e-02 9.126747399568557739e-02 -3.277002647519111633e-02 6.032737717032432556e-02 1.651948243379592896e-01 -8.902098238468170166e-02 1.609089225530624390e-01 -1.145755946636199951e-01 -2.639745175838470459e-01 1.100651025772094727e-01 6.192518025636672974e-02 3.039038777351379395e-01 2.223237305879592896e-01 -1.213597208261489868e-01 -3.007167279720306396e-01 1.897070556879043579e-01 6.827888637781143188e-02 -5.036420747637748718e-02 7.263346761465072632e-02 -8.005279302597045898e-02 -2.788898944854736328e-01 2.995661199092864990e-01 -1.485515832901000977e-01
1.914191991090774536e-01 -1.777209788560867310e-01 -7.309437543153762817e-02 -5.917705968022346497e-02 -2.218638733029365540e-02 7.916759699583053589e-02 -2.913287580013275146e-01 -1.262539029121398926e-01 -4.919811617583036423e-04 2.005096897482872009e-02 -9.809968993067741394e-03 8.290890604257583618e-02 3.373466134071350098e-01 -1.247729286551475525e-01 -2.483226060867309570e-01 -5.257654935121536255e-02 -2.657128870487213135e-01 -3.240149021148681641e-01 1.056588161736726761e-02 2.528088092803955078e-01 -2.432714588940143585e-02 -1.366184502840042114e-01 -2.310863137245178223e-02 2.787977829575538635e-02 1.800149232149124146e-01 -4.540536999702453613e-01 2.981118299067020416e-02 -7.523176819086074829e-02 -1.046907603740692139e-01 -1.353958845138549805e-01 2.795715332031250000e-01 -3.786108270287513733e-02
-2.123232036828994751e-01 -2.064245752990245819e-02 8.391867578029632568e-02 1.926475912332534790e-01 1.963292658329010010e-01 -9.177535772323608398e-02 -1.588444858789443970e-01 2.302517294883728027e-01 3.489430248737335205e-01 7.486815005540847778e-02 3.832219839096069336e-01 5.655997991561889648e-02 -6.014074385166168213e-02 6.755606830120086670e-02 6.524211168289184570e-02 2.291565835475921631e-01 -3.443797826766967773e-01 -1.217555105686187744e-01 -1.949668116867542267e-02 2.220429480075836182e-01 1.092719510197639465e-01 -1.055242419242858887e-01 1.904115974903106689e-01 -2.759190201759338379e-01 2.375059761106967926e-02 -2.044400721788406372e-01 -2.518936805427074432e-02 5.882716737687587738e-03 -5.550934374332427979e-02 -4.228103905916213989e-02 1.639883518218994141e-01 -2.222358882427215576e-01
2.029794305562973022e-01 5.422507971525192261e-02 3.006212972104549408e-02 1.407603770494461060e-01 -8.987440168857574463e-02 -1.929349452257156372e-02 2.623799741268157959e-01 -3.468986228108406067e-02 -6.861313432455062866e-02 -9.439621865749359131e-02 1.464636325836181641e-01 -2.593153417110443115e-01 2.758584320545196533e-01 -3.368883207440376282e-02 1.007630079984664917e-01 5.972806364297866821e-02 -5.005375742912292480e-01 -5.915500596165657043e-02 1.279134023934602737e-02 3.849173372145742178e-04 -5.145484954118728638e-02 -2.084162384271621704e-01 2.385710626840591431e-01 -2.719642817974090576e-01 1.289138197898864746e-01 -1.829070597887039185e-01 -4.377383738756179810e-02 -3.331995755434036255e-02 -1.095136106014251709e-01 -2.898740172386169434e-01 -2.796325683593750000e-01 -6.997302174568176270e-02
3.229238092899322510e-01 2.243281155824661255e-01 -1.515323966741561890e-01 1.028531789779663086e-01 2.399946749210357666e-01 9.171515703201293945e-03 6.653483957052230835e-02 1.944718509912490845e-02 3.193074762821197510e-01 -1.421196013689041138e-01 2.781738638877868652e-01 -1.623941808938980103e-01 1.460865586996078491e-01 1.230750754475593567e-01 7.263731956481933594e-02 9.488264471292495728e-02 -3.105935752391815186e-01 1.553623825311660767e-01 1.331939548254013062e-01 1.537694633007049561e-01 -1.826752722263336182e-01 1.934117376804351807e-01 2.042529433965682983e-01 -5.371010303497314453e-02 1.673100441694259644e-01 -3.271425515413284302e-02 -1.295881718397140503e-01 -1.011911779642105103e-01 -1.629169285297393799e-02 -1.534631252288818359e-01 3.239088058471679688e-01 -1.024282500147819519e-01
1.592561304569244385e-01 2.302164584398269653e-01 3.863665834069252014e-02 -2.871163561940193176e-02 3.518870472908020020e-01 1.239968091249465942e-01 3.359376266598701477e-02 -3.519105538725852966e-02 3.669197857379913330e-01 1.795490831136703491e-01 2.190605103969573975e-01 2.911609970033168793e-02 3.371395766735076904e-01 -9.036952257156372070e-02 -1.020816788077354431e-01 8.775082975625991821e-02 -3.783723115921020508e-01 2.742314338684082031e-01 -7.083890587091445923e-02 2.778616547584533691e-01 1.649506948888301849e-02 -7.314176857471466064e-02 7.052242290228605270e-03 -1.928302049636840820e-01 2.254194766283035278e-01 -1.190309301018714905e-01 3.280721977353096008e-02 -6.485786288976669312e-02 -7.332602888345718384e-02 2.019472047686576843e-02 -4.315934784244745970e-04 5.100490897893905640e-02
2.912668585777282715e-01 7.292752712965011597e-02 2.090180106461048126e-02 -8.845297619700431824e-03 1.952110081911087036e-01 -5.202520638704299927e-02 -1.255383994430303574e-02 -6.691134721040725708e-02 4.456132054328918457e-01 1.843070089817047119e-01 2.537655234336853027e-01 1.860313713550567627e-01 2.795987427234649658e-01 -1.816097497940063477e-01 -3.623337298631668091e-02 1.189376935362815857e-01 -4.388901591300964355e-01 -5.050124973058700562e-02 -9.671258181333541870e-02 1.367849856615066528e-01 6.231586262583732605e-02 6.338995695114135742e-02 -1.750134833855554461e-04 -1.861771345138549805e-01 2.619640827178955078e-01 3.942240774631500244e-02 -1.368926614522933960e-01 2.979560289531946182e-03 -7.421456277370452881e-02 1.514415293931961060e-01 8.172719925642013550e-02 -1.259713917970657349e-01
-1.646848171949386597e-01 2.747491188347339630e-02 1.431230641901493073e-02 6.465391814708709717e-02 -1.966132037341594696e-02 -2.014298364520072937e-02 8.963574469089508057e-02 -7.433251291513442993e-02 1.754239946603775024e-01 8.448310941457748413e-02 1.176938340067863464e-01 -1.746083945035934448e-01 2.398457825183868408e-01 5.011376738548278809e-02 -6.263499706983566284e-02 4.845562949776649475e-02 -1.725929379463195801e-01 -3.663566112518310547e-01 6.137643009424209595e-02 1.459475755691528320e-01 -1.331238299608230591e-01 -2.346209138631820679e-01 8.731093257665634155e-02 -5.648861527442932129e-01 2.264534980058670044e-01 -1.603013724088668823e-01 -8.092014491558074951e-02 -1.810904443264007568e-01 -1.587719172239303589e-01 -1.368861943483352661e-01 -1.190100517123937607e-02 -2.363436669111251831e-01
3.761298954486846924e-01 -2.670620977878570557e-01 1.826919429004192352e-02 7.275950163602828979e-02 2.503028810024261475e-01 -3.801521286368370056e-02 -1.208606585860252380e-01 -4.078103601932525635e-02 2.353063970804214478e-01 -3.219939395785331726e-02 -4.323095455765724182e-02 9.496193379163742065e-02 1.395956426858901978e-02 -2.708786129951477051e-01 -2.717765867710113525e-01 9.357181191444396973e-02 -5.142512265592813492e-03 -1.737346947193145752e-01 -1.436563134193420410e-01 1.549678742885589600e-01 1.521719545125961304e-01 1.685569807887077332e-02 2.073387652635574341e-01 -4.027540385723114014e-01 7.538103312253952026e-02 -2.828534245491027832e-01 6.445243209600448608e-02 1.621142923831939697e-01 -1.490082740783691406e-01 -1.241306290030479431e-01 1.413604617118835449e-01 2.252546697854995728e-02
1.664206832647323608e-01 4.342845827341079712e-02 3.310459852218627930e-01 1.885601505637168884e-02 1.553893536329269409e-01 -1.173363551497459412e-01 -7.797770947217941284e-02 -1.866414770483970642e-02 -5.821039527654647827e-02 1.417021267116069794e-02 1.968832314014434814e-01 6.559354066848754883e-02 2.741600573062896729e-01 -4.376069991849362850e-04 -4.740802571177482605e-02 -1.863843500614166260e-01 7.046853750944137573e-02 -2.672914266586303711e-01 -9.657760709524154663e-02 -9.902330487966537476e-02 2.979073822498321533e-01 2.660846412181854248e-01 3.941402956843376160e-02 -1.209222599864006042e-01 1.554073989391326904e-01 -3.444411456584930420e-01 -4.899930953979492188e-02 1.766136139631271362e-01 -1.739435344934463501e-01 -3.741854727268218994e-01 1.360127776861190796e-01 1.445658355951309204e-01
1.830027550458908081e-01 3.496959432959556580e-02 -4.023728519678115845e-02 8.639431558549404144e-03 4.998667538166046143e-01 2.083460241556167603e-01 -9.249231964349746704e-02 -1.199564263224601746e-01 1.766297072172164917e-01 4.952598735690116882e-02 2.148408740758895874e-01 1.280340999364852905e-01 2.813196778297424316e-01 1.725439354777336121e-02 -5.684999376535415649e-02 1.819817125797271729e-01 -2.471633702516555786e-01 1.089421957731246948e-01 -3.917377442121505737e-02 8.380380272865295410e-02 -8.884150534868240356e-03 -8.874449133872985840e-02 1.182985454797744751e-01 -4.735464155673980713e-01 2.203494012355804443e-01 -6.291583925485610962e-02 -3.120094165205955505e-02 -8.160531520843505859e-02 -8.493187278509140015e-02 5.885535478591918945e-02 -1.331205964088439941e-01 -1.383164823055267334e-01
-1.255238354206085205e-01 -8.142831921577453613e-02 -2.857568860054016113e-02 3.320837020874023438e-01 -6.848428398370742798e-02 4.630612954497337341e-02 6.180160120129585266e-02 -4.104934036731719971e-01 -1.840381696820259094e-02 2.517236582934856415e-02 1.014927402138710022e-01 -2.186514735221862793e-01 3.214969038963317871e-01 -7.632112503051757812e-02 9.268072247505187988e-02 1.521500349044799805e-01 -2.830588817596435547e-01 5.470632016658782959e-02 3.299355879426002502e-02 3.015075437724590302e-02 1.291892081499099731e-01 -5.984004214406013489e-02 7.016574591398239136e-02 -2.754318416118621826e-01 -5.856185033917427063e-02 -3.353623747825622559e-01 -1.025113910436630249e-01 1.800580918788909912e-01 -7.732934504747390747e-02 -1.137361600995063782e-01 2.985623776912689209e-01 -1.852047741413116455e-01
1.212630793452262878e-01 9.117942303419113159e-02 2.904529869556427002e-02 -5.708696320652961731e-02 1.541614383459091187e-01 1.876727561466395855e-03 -4.495610296726226807e-01 -1.182451397180557251e-01 3.519551753997802734e-01 -3.193182051181793213e-01 1.398158967494964600e-01 -5.398589745163917542e-02 3.808218836784362793e-01 -1.121423989534378052e-01 -6.541323661804199219e-02 1.371750235557556152e-01 -4.061748832464218140e-02 -1.244482770562171936e-01 9.577149152755737305e-02 1.789618879556655884e-01 1.618715077638626099e-01 -1.360577493906021118e-01 3.419338911771774292e-02 -1.109174564480781555e-01 2.577815055847167969e-01 -1.367380172014236450e-01 7.586041837930679321e-02 -1.350578814744949341e-01 4.449609294533729553e-02 -1.557923257350921631e-01 9.916452318429946899e-02 -2.056085020303726196e-01
-1.798999905586242676e-01 1.638130545616149902e-01 1.678627282381057739e-01 1.388936638832092285e-01 1.302364617586135864e-01 -5.566835030913352966e-02 -4.725694656372070312e-01 -6.791751086711883545e-02 6.735828518867492676e-02 -2.283976785838603973e-02 3.196876049041748047e-01 -1.432766169309616089e-01 2.662923932075500488e-01 -7.417191565036773682e-02 1.735072284936904907e-01 -1.272734105587005615e-01 -1.543105542659759521e-01 -6.615276634693145752e-02 1.903165429830551147e-01 7.369669526815414429e-02 -2.487280592322349548e-02 -1.504632383584976196e-01 -1.522568613290786743e-01 -2.123649418354034424e-01 2.418514490127563477e-01 -7.672953605651855469e-02 -8.650084584951400757e-02 1.169019099324941635e-02 -1.600412577390670776e-01 1.075527518987655640e-01 3.221492171287536621e-01 1.431616544723510742e-01
-1.200601384043693542e-01 -1.515998840332031250e-01 1.758710443973541260e-01 2.161131799221038818e-01 1.227595061063766479e-01 -1.092390418052673340e-01 2.137018740177154541e-01 -2.178285717964172363e-01 3.199279010295867920e-01 -4.328195378184318542e-02 3.300823569297790527e-01 -3.185855150222778320e-01 2.385007590055465698e-01 -1.105481460690498352e-01 -1.341492086648941040e-01 -8.487430959939956665e-02 -1.090050041675567627e-01 9.661491215229034424e-02 1.422567069530487061e-01 1.689406931400299072e-01 1.203096508979797363e-01 2.883407175540924072e-01 6.164475344121456146e-03 -2.872056141495704651e-02 -1.468377411365509033e-01 1.437262282706797123e-03 -7.923856377601623535e-02 1.445931792259216309e-01 -1.368095912039279938e-02 -3.540471792221069336e-01 1.097370758652687073e-01 -3.263493627309799194e-02
7.528433203697204590e-02 -1.012672390788793564e-02 -1.717799603939056396e-01 1.084551960229873657e-02 -2.916662581264972687e-02 -1.603906154632568359e-01 -7.435506582260131836e-02 -1.679868102073669434e-01 3.868917226791381836e-01 -8.046410046517848969e-03 -6.112401187419891357e-02 -1.193431168794631958e-01 1.319020893424749374e-02 -1.031528189778327942e-01 -1.026226282119750977e-01 4.770812764763832092e-02 -3.316400647163391113e-01 -6.613007187843322754e-02 -2.495696544647216797e-01 1.414382755756378174e-01 6.531266868114471436e-02 -6.935436278581619263e-02 3.339047431945800781e-01 -3.444605171680450439e-01 3.768520653247833252e-01 -6.487070769071578979e-02 -7.791241165250539780e-03 4.068909212946891785e-02 1.618221700191497803e-01 -2.478425055742263794e-01 1.684793382883071899e-01 1.145430728793144226e-01
-2.146872133016586304e-02 1.447622627019882202e-01 2.728726565837860107e-01 -4.028883576393127441e-02 -1.402700692415237427e-01 -8.719773590564727783e-02 3.796717897057533264e-02 1.699408330023288727e-02 2.788062095642089844e-01 5.699774250388145447e-02 2.789892852306365967e-01 -1.178102418780326843e-01 1.964214891195297241e-01 1.420891582965850830e-01 -1.585790067911148071e-01 -1.272128196433186531e-03 -2.877947986125946045e-01 -3.418479561805725098e-01 -7.182163745164871216e-02 2.510920464992523193e-01 9.984759986400604248e-02 -4.463158547878265381e-02 3.241179585456848145e-01 7.757222047075629234e-04 2.197429984807968140e-01 -1.038075238466262817e-01 3.101743459701538086e-01 5.419916473329067230e-03 -1.786005795001983643e-01 1.394069641828536987e-01 1.591727137565612793e-01 -5.854337359778583050e-04
-1.290757060050964355e-01 8.530724793672561646e-02 1.274089664220809937e-01 -8.326219767332077026e-02 1.917886584997177124e-01 -2.507568895816802979e-01 -1.442722529172897339e-01 -3.282013908028602600e-02 1.710015982389450073e-01 -2.525046467781066895e-02 2.885760180652141571e-02 -4.395298659801483154e-02 3.338649868965148926e-01 1.038598418235778809e-01 2.421366721391677856e-01 -1.037647500634193420e-01 -2.478635907173156738e-01 -6.089746579527854919e-02 2.774017862975597382e-02 6.777955591678619385e-02 -9.816577285528182983e-02 -1.777776628732681274e-01 8.591373264789581299e-02 -2.477218955755233765e-01 1.975289583206176758e-01 -1.482566446065902710e-01 2.819369733333587646e-01 2.046661525964736938e-01 -4.177729487419128418e-01 5.358225479722023010e-02 2.487982958555221558e-01 6.979810446500778198e-02
4.827623441815376282e-02 4.609179794788360596e-01 1.346858292818069458e-01 2.487316429615020752e-01 1.547566652297973633e-01 1.324036624282598495e-03 9.116470813751220703e-02 -1.554152071475982666e-01 1.322455853223800659e-01 -2.754477262496948242e-01 2.427768260240554810e-01 -8.210858702659606934e-02 1.620575636625289917e-01 1.953608542680740356e-02 -1.551196724176406860e-01 2.964117191731929779e-02 -2.964053452014923096e-01 -4.828912019729614258e-02 1.215981170535087585e-01 -5.024721613153815269e-04 -2.158890813589096069e-01 1.639823317527770996e-01 -5.885291099548339844e-02 -1.934421360492706299e-01 1.461549103260040283e-01 -1.283588111400604248e-01 3.276102542877197266e-01 1.177493780851364136e-01 -9.804554283618927002e-02 -1.692590117454528809e-01 1.466682851314544678e-01 3.520738566294312477e-03
-8.646548539400100708e-02 2.744736671447753906e-01 2.341516911983489990e-01 9.417597204446792603e-02 1.564835011959075928e-01 -8.631695061922073364e-02 -8.972955495119094849e-02 1.222835620865225792e-03 1.824248880147933960e-01 4.331107810139656067e-02 6.005071103572845459e-02 -1.235167011618614197e-01 2.473054677248001099e-01 -1.308604329824447632e-01 2.471916377544403076e-01 -2.068248391151428223e-01 -2.777283191680908203e-01 1.103792488574981689e-01 -7.321187108755111694e-02 2.253292500972747803e-01 -1.370614767074584961e-02 3.136625289916992188e-01 -8.471672236919403076e-02 -2.404697984457015991e-01 1.641328930854797363e-01 -7.466171681880950928e-02 -3.051201701164245605e-01 -3.692511469125747681e-02 -1.572379320859909058e-01 -1.770845055580139160e-01 9.348414093255996704e-02 -2.765815854072570801e-01
-9.928955137729644775e-02 9.140720218420028687e-02 3.366611599922180176e-01 3.799111843109130859e-01 2.314866036176681519e-01 9.944092482328414917e-02 -1.214239895343780518e-01 -1.052411273121833801e-01 2.321379482746124268e-01 -9.260118007659912109e-02 2.851266860961914062e-01 -1.404738575220108032e-01 1.364924479275941849e-02 -1.445542275905609131e-01 1.317667663097381592e-01 4.156640917062759399e-02 -2.303623966872692108e-02 -3.321396186947822571e-02 1.369564682245254517e-01 2.670549154281616211e-01 8.805520087480545044e-02 -9.268457442522048950e-02 3.603954017162322998e-01 -1.454309523105621338e-01 -1.613340340554714203e-02 -2.125611305236816406e-01 1.914438754320144653e-01 6.427447497844696045e-02 -2.435404956340789795e-01 5.882041901350021362e-02 1.330708414316177368e-01 7.321757823228836060e-02
2.211299389600753784e-01 3.450975120067596436e-01 5.229780822992324829e-02 2.745242118835449219e-01 2.614820897579193115e-01 -1.951945722103118896e-01 1.834272146224975586e-01 -2.496670186519622803e-01 6.940390914678573608e-02 -1.987265348434448242e-01 1.269278824329376221e-01 5.992811545729637146e-02 2.097469419240951538e-01 -7.992969453334808350e-02 -9.619278460741043091e-02 -1.361426860094070435e-01 -4.505522847175598145e-01 -7.249397784471511841e-02 -7.046899199485778809e-02 1.668012738227844238e-01 -8.954759687185287476e-02 -2.336633577942848206e-02 2.631269991397857666e-01 6.015542522072792053e-02 2.816210035234689713e-04 1.121846213936805725e-01 -1.261500418186187744e-01 1.009061858057975769e-01 1.110564321279525757e-01 -7.819965481758117676e-02 1.030681356787681580e-01 -1.380668729543685913e-01
4.677196964621543884e-02 1.785737127065658569e-01 2.305008471012115479e-01 2.494477331638336182e-01 -5.533524975180625916e-02 1.886878013610839844e-01 -1.283209677785634995e-02 -9.127788990736007690e-02 3.740173876285552979e-01 2.370800077915191650e-01 1.023777350783348083e-01 -2.006538063287734985e-01 6.998443510383367538e-03 8.746136724948883057e-02 2.606284990906715393e-02 7.112473249435424805e-02 -3.696434497833251953e-01 -9.183047711849212646e-02 1.326347980648279190e-02 7.326445728540420532e-02 1.287722289562225342e-01 9.255990386009216309e-02 1.249574869871139526e-02 -1.590101271867752075e-01 1.431737095117568970e-01 -7.220999896526336670e-02 -3.870415687561035156e-01 8.981925249099731445e-02 -3.561891987919807434e-02 -8.808971941471099854e-02 3.503541052341461182e-01 1.630066186189651489e-01
2.912529408931732178e-01 1.181585043668746948e-01 3.924950659275054932e-01 2.654731273651123047e-01 1.650416404008865356e-01 2.296455502510070801e-01 2.310457527637481689e-01 9.023554623126983643e-02 2.025345563888549805e-01 -5.545047670602798462e-02 7.550913095474243164e-02 -9.168454259634017944e-02 2.052657306194305420e-01 -6.519255042076110840e-02 -1.969500184059143066e-01 -9.877166152000427246e-02 -2.000851482152938843e-01 2.193647027015686035e-01 -1.807169914245605469e-01 1.812092661857604980e-01 -1.317309290170669556e-01 -1.767458021640777588e-02 -4.140887781977653503e-02 -3.550476729869842529e-01 2.695584110915660858e-02 -1.412698179483413696e-01 1.306432187557220459e-01 8.082304149866104126e-03 -9.327206760644912720e-02 -1.316864937543869019e-01 -1.321296244859695435e-01 4.054870456457138062e-02
2.971190512180328369e-01 -2.281493544578552246e-01 3.499126061797142029e-02 -8.033854514360427856e-02 1.505550742149353027e-01 -2.845233380794525146e-01 -1.376337409019470215e-01 -2.429673671722412109e-01 -6.201111152768135071e-02 -3.133543068543076515e-03 9.850831329822540283e-02 -1.523129940032958984e-01 1.809226721525192261e-01 1.160319801419973373e-02 -1.141550838947296143e-01 -1.703976094722747803e-01 -3.277045786380767822e-01 -2.563298642635345459e-01 -3.937934041023254395e-01 1.755452901124954224e-01 -1.575034707784652710e-01 9.304203093051910400e-02 -8.873066306114196777e-02 -2.204418927431106567e-01 -6.174952164292335510e-02 -8.960651606321334839e-02 -2.096583247184753418e-01 5.335530266165733337e-02 6.270446628332138062e-02 -9.920345246791839600e-02 1.602423489093780518e-01 -1.081058531999588013e-01
1.713232249021530151e-01 1.659902743995189667e-02 -1.142196729779243469e-01 1.196904033422470093e-01 2.800353467464447021e-01 1.244259439408779144e-02 1.747513189911842346e-02 -9.857946634292602539e-02 -1.196421403437852859e-02 -2.203034237027168274e-02 2.401414513587951660e-01 1.032662615180015564e-01 2.130829691886901855e-01 -3.404790163040161133e-01 -1.887449920177459717e-01 -1.448036730289459229e-01 -1.379823833703994751e-01 -2.131494134664535522e-01 1.324858814477920532e-01 1.890841424465179443e-01 -1.307526081800460815e-01 1.349725723266601562e-01 -6.083752959966659546e-02 -3.554436266422271729e-01 1.636508703231811523e-01 -2.777341604232788086e-01 -1.412790864706039429e-01 2.765894634649157524e-03 -3.012824356555938721e-01 -3.803774714469909668e-02 2.601585388183593750e-01 2.452674508094787598e-02
8.808559179306030273e-02 1.832779198884963989e-01 -7.333818078041076660e-02 -6.173508707433938980e-03 -9.369487874209880829e-03 1.769066043198108673e-02 1.408613771200180054e-01 -8.107209205627441406e-02 5.390460044145584106e-02 1.664361543953418732e-02 8.641737699508666992e-02 -3.604625463485717773e-01 2.163840532302856445e-01 -3.526777774095535278e-02 -1.586962193250656128e-01 -1.314547006040811539e-02 -2.601341009140014648e-01 -8.372493088245391846e-02 1.348916292190551758e-01 3.525461256504058838e-01 -4.904865846037864685e-02 -1.525539308786392212e-01 7.840369641780853271e-02 -4.576797187328338623e-01 2.166016399860382080e-02 -2.680490016937255859e-01 -1.279903054237365723e-01 -3.492361605167388916e-01 -9.027445316314697266e-02 -6.107742711901664734e-02 1.261883527040481567e-01 -1.244208887219429016e-01
3.992935419082641602e-01 -2.926955744624137878e-02 9.060797281563282013e-03 1.669765859842300415e-01 2.654621899127960205e-01 1.836021430790424347e-02 1.953245103359222412e-01 -1.395017653703689575e-01 1.261281073093414307e-01 2.433587014675140381e-01 1.884731054306030273e-01 1.252883858978748322e-02 -1.661795526742935181e-01 1.629462838172912598e-02 -2.312829494476318359e-01 -6.281949579715728760e-03 -1.464941948652267456e-01 1.540455222129821777e-02 1.369528006762266159e-02 1.092313304543495178e-01 1.585044711828231812e-01 -4.845377430319786072e-02 -7.632452994585037231e-02 -4.902114868164062500e-01 1.923904716968536377e-01 -5.921623483300209045e-02 1.763238757848739624e-01 3.546343371272087097e-02 2.403004653751850128e-02 -1.337663531303405762e-01 3.008272051811218262e-01 -4.294630140066146851e-02
8.482715487480163574e-02 1.547192037105560303e-01 -5.710409209132194519e-02 2.175456732511520386e-01 -4.063705727458000183e-02 -5.068080127239227295e-02 -1.930905729532241821e-01 2.118973433971405029e-01 2.006385922431945801e-01 -2.569271065294742584e-02 5.566103756427764893e-02 -1.682973951101303101e-01 2.916187047958374023e-01 1.919990032911300659e-01 -1.482570171356201172e-01 -1.989861726760864258e-01 -3.505011498928070068e-01 1.444219350814819336e-01 -3.880543261766433716e-02 9.161525964736938477e-02 -1.223652809858322144e-02 -8.906375616788864136e-03 -3.363369405269622803e-01 -1.681434810161590576e-01 1.414469778537750244e-01 -2.987827919423580170e-02 -2.819875441491603851e-02 1.233322843909263611e-01 4.490609467029571533e-02 -1.191275790333747864e-01 2.370170503854751587e-01 -4.141658246517181396e-01
-1.978117525577545166e-01 1.182615235447883606e-01 -1.093608886003494263e-01 1.237288787961006165e-01 2.336827218532562256e-01 3.027983568608760834e-02 -2.133807837963104248e-01 -2.318151891231536865e-01 2.993950247764587402e-01 -2.709111571311950684e-01 2.542496025562286377e-01 -1.460680216550827026e-01 1.147121265530586243e-01 2.481706887483596802e-01 -1.772125512361526489e-01 -6.669855117797851562e-02 -2.741819620132446289e-01 6.035384163260459900e-02 2.065762728452682495e-01 -3.002957813441753387e-02 2.802267670631408691e-01 1.520915925502777100e-01 -1.210922598838806152e-01 -4.590610414743423462e-02 2.151191085577011108e-01 -1.301863193511962891e-01 1.713213622570037842e-01 8.966134488582611084e-02 -1.201062053442001343e-01 -1.744507551193237305e-01 1.248193457722663879e-01 5.775509029626846313e-02
-3.256605938076972961e-02 -1.719511747360229492e-01 1.440094783902168274e-02 2.674786150455474854e-01 -1.873062402009963989e-01 9.078441560268402100e-02 3.509916365146636963e-03 -1.177450492978096008e-01 1.928658187389373779e-01 -1.601336896419525146e-02 3.562969714403152466e-02 -2.908874750137329102e-01 1.473104208707809448e-01 -4.420266300439834595e-02 -1.817402243614196777e-01 1.255282461643218994e-01 -2.837855815887451172e-01 -2.918819785118103027e-01 1.264576315879821777e-01 2.136619985103607178e-01 -3.033680617809295654e-01 -1.070979833602905273e-01 -4.360833764076232910e-02 -2.712982892990112305e-01 7.943482697010040283e-02 -2.303990870714187622e-01 -2.875021100044250488e-01 -7.181396335363388062e-02 -4.700482264161109924e-02 -2.810037434101104736e-01 9.707865118980407715e-02 -2.132153697311878204e-02
9.919169545173645020e-02 -1.307717561721801758e-01 1.391776800155639648e-01 -2.327671349048614502e-01 -1.919672079384326935e-02 -1.346848309040069580e-01 -9.469165652990341187e-02 7.281229645013809204e-02 1.594023406505584717e-01 1.443055719137191772e-01 2.569732367992401123e-01 5.952257663011550903e-02 4.102033004164695740e-02 2.348148822784423828e-01 -2.633586525917053223e-01 -1.523104608058929443e-01 -4.080522060394287109e-01 8.884618873707950115e-04 2.549884095788002014e-02 2.090537846088409424e-01 1.104159876704216003e-01 4.516700655221939087e-02 -2.288156002759933472e-02 -4.659171402454376221e-02 2.271480411291122437e-01 -1.339201033115386963e-01 -2.295909523963928223e-01 -8.166170865297317505e-02 -4.275645315647125244e-01 -2.173514813184738159e-01 -8.799837529659271240e-02 -8.395457267761230469e-02
2.056486010551452637e-01 -7.711952179670333862e-02 2.144469767808914185e-01 4.228672757744789124e-02 -7.367114722728729248e-02 -1.494734585285186768e-01 -1.521625816822052002e-01 2.234767526388168335e-01 7.975035160779953003e-02 -8.405228704214096069e-02 1.152472645044326782e-01 -1.334098130464553833e-01 1.056257933378219604e-01 1.678684800863265991e-01 -3.273667097091674805e-01 2.348720133304595947e-01 -4.127386808395385742e-01 -1.120884623378515244e-02 -1.400979049503803253e-02 6.642931699752807617e-02 -9.313768148422241211e-02 -1.601294577121734619e-01 1.255755275487899780e-01 -3.969013392925262451e-01 2.883048057556152344e-01 -6.512465327978134155e-02 2.607757784426212311e-02 1.352968811988830566e-01 1.014663279056549072e-01 -7.035868614912033081e-02 1.584727764129638672e-01 1.659381836652755737e-01
9.702697396278381348e-02 -4.059084877371788025e-02 1.826727986335754395e-01 7.182681560516357422e-02 -4.732452332973480225e-02 -2.018648535013198853e-01 -5.708816275000572205e-02 1.035081222653388977e-01 2.470093965530395508e-01 -4.363431409001350403e-02 3.547441959381103516e-01 2.812428586184978485e-02 1.286547631025314331e-01 6.313164532184600830e-02 -1.822190918028354645e-02 1.448418498039245605e-01 -2.972992360591888428e-01 -3.313941359519958496e-01 -3.769411519169807434e-02 3.443898260593414307e-01 2.511859238147735596e-01 -7.383035868406295776e-02 4.451928138732910156e-01 -9.183940291404724121e-02 1.609878391027450562e-01 -2.728389017283916473e-02 1.181028187274932861e-01 9.038134664297103882e-02 -5.460996180772781372e-02 1.006743907928466797e-01 8.043505251407623291e-02 1.645236648619174957e-02
1.170880198478698730e-01 1.933407271280884743e-03 1.012378707528114319e-01 1.610486954450607300e-01 6.977052241563796997e-02 2.343124151229858398e-01 3.752844780683517456e-02 7.552485167980194092e-02 3.356903493404388428e-01 5.829500779509544373e-02 2.089541703462600708e-01 -5.195923522114753723e-02 2.470498830080032349e-01 -2.283187396824359894e-02 -3.511244356632232666e-01 -1.326601505279541016e-01 -2.374295145273208618e-01 -3.666922822594642639e-02 2.941518425941467285e-01 1.347412262111902237e-02 9.268725663423538208e-02 -8.464611321687698364e-02 1.939538568258285522e-01 -3.285099565982818604e-01 3.477432429790496826e-01 2.210911922156810760e-02 -2.498720772564411163e-02 2.748483121395111084e-01 -1.134236380457878113e-01 1.526344940066337585e-02 -7.112805265933275223e-03 4.338804632425308228e-02
2.328578382730484009e-01 -2.164593040943145752e-01 1.984044313430786133e-01 2.008967697620391846e-01 -5.945127084851264954e-02 4.053260758519172668e-02 -2.677447795867919922e-01 4.488698765635490417e-02 1.000130176544189453e-01 -9.184718132019042969e-02 3.072236180305480957e-01 -2.053149789571762085e-01 5.817108601331710815e-02 5.396089982241392136e-03 -3.995842635631561279e-01 1.600571423768997192e-01 -3.606166243553161621e-01 7.971561700105667114e-02 1.144792586565017700e-01 1.180972903966903687e-02 1.014107838273048401e-01 -3.405210748314857483e-02 1.125355064868927002e-01 -3.087409138679504395e-01 2.428189814090728760e-01 -5.438241362571716309e-02 -4.839073494076728821e-02 -7.108734548091888428e-02 1.405986547470092773e-01 -8.027600497007369995e-02 6.842669099569320679e-02 1.654102206230163574e-01
1.999286003410816193e-02 9.088186919689178467e-02 -2.216605544090270996e-01 -2.591906115412712097e-02 2.225268818438053131e-02 1.113164499402046204e-01 -1.072705984115600586e-01 -2.489738911390304565e-02 3.674754798412322998e-01 -2.119129523634910583e-02 2.735727652907371521e-02 -1.094912141561508179e-01 3.015972301363945007e-02 9.819573909044265747e-02 -2.058966904878616333e-01 -1.045802012085914612e-01 -5.844693183898925781e-01 -1.331852674484252930e-01 5.987202282994985580e-03 4.357409104704856873e-02 6.393309682607650757e-02 1.203181073069572449e-01 1.284053027629852295e-01 -1.868128627538681030e-01 1.863399893045425415e-01 5.103094503283500671e-03 5.710636451840400696e-02 3.524634540081024170e-01 6.899055838584899902e-02 -2.615482211112976074e-01 1.746959984302520752e-01 8.521416038274765015e-02
2.113424390554428101e-01 3.855757117271423340e-01 -1.018814072012901306e-01 3.653121888637542725e-01 2.273686677217483521e-01 2.825687229633331299e-01 -5.784774199128150940e-02 5.785674438811838627e-04 1.782213151454925537e-01 6.436242163181304932e-02 2.941126525402069092e-01 -2.237227559089660645e-01 1.785766631364822388e-01 -4.204346984624862671e-02 1.527531910687685013e-02 -3.448961302638053894e-02 -2.745727002620697021e-01 1.072665154933929443e-01 -1.994317173957824707e-01 1.286687552928924561e-01 1.574788093566894531e-01 -3.604993224143981934e-02 -1.308117900043725967e-02 -2.039626985788345337e-01 1.603983044624328613e-01 3.930166736245155334e-02 -2.013527601957321167e-01 -2.122509293258190155e-02 1.514249015599489212e-02 -1.504700537770986557e-02 1.975796818733215332e-01 -3.936874866485595703e-02
3.587891757488250732e-01 1.074794530868530273e-01 -1.367608550935983658e-02 2.208090126514434814e-01 2.421622127294540405e-01 -3.757337108254432678e-02 2.114043533802032471e-01 -6.459892541170120239e-02 3.246321082115173340e-01 -5.747897177934646606e-02 2.940157055854797363e-01 -2.608184218406677246e-01 1.403820961713790894e-01 1.694444753229618073e-02 -5.704964697360992432e-02 -2.241888828575611115e-02 -3.302943110466003418e-01 2.258989214897155762e-02 1.338132917881011963e-01 2.013097852468490601e-01 -2.173447757959365845e-01 1.243183985352516174e-01 1.762546151876449585e-01 -4.022816568613052368e-02 1.406115889549255371e-01 -1.069143936038017273e-01 2.191859036684036255e-01 -4.353800415992736816e-02 -1.085712835192680359e-01 1.597644574940204620e-02 1.971074044704437256e-01 -1.396222561597824097e-01
8.960068970918655396e-02 -1.249561458826065063e-01 4.139017686247825623e-02 -7.850059866905212402e-02 -2.296154946088790894e-02 -5.848087742924690247e-02 1.629928052425384521e-01 -9.189657121896743774e-02 1.665392704308032990e-02 1.121764555573463440e-01 1.479063183069229126e-01 -1.659098118543624878e-01 8.727296441793441772e-02 -7.451867219060659409e-03 4.939563944935798645e-02 2.093425840139389038e-01 -4.596270024776458740e-01 -8.440140634775161743e-02 -1.627116277813911438e-02 2.772060036659240723e-01 1.746779978275299072e-01 -2.015009820461273193e-01 9.056150168180465698e-02 -9.935338795185089111e-02 2.329677790403366089e-01 -3.436100184917449951e-01 -1.040068343281745911e-01 7.830205559730529785e-02 1.613195091485977173e-01 -3.259118497371673584e-01 -1.146972328424453735e-01 -3.065275251865386963e-01
5.926065146923065186e-02 4.075851142406463623e-01 -9.526997059583663940e-02 2.441800385713577271e-02 -1.590420491993427277e-03 4.663092643022537231e-02 1.897643804550170898e-01 1.350038871169090271e-02 1.177313625812530518e-01 -8.568561822175979614e-02 2.038546800613403320e-01 -2.311353534460067749e-01 2.547277696430683136e-02 9.692545980215072632e-02 -2.038463801145553589e-01 3.678489103913307190e-02 -4.121029973030090332e-01 -2.366543374955654144e-02 7.960710674524307251e-02 2.519770562648773193e-01 6.576162576675415039e-02 -1.007823273539543152e-01 1.145863756537437439e-01 -2.309375852346420288e-01 3.232713639736175537e-01 6.780874729156494141e-02 -3.098266571760177612e-02 1.410018950700759888e-01 -1.924010962247848511e-01 -2.022040337324142456e-01 1.356716901063919067e-01 -2.564554214477539062e-01
2.625358290970325470e-02 -7.012303173542022705e-02 -5.214191600680351257e-02 3.620180860161781311e-02 4.949227869510650635e-01 -1.093465536832809448e-01 -4.432511515915393829e-03 9.841963648796081543e-02 1.915261596441268921e-01 -1.595663577318191528e-01 -9.288547933101654053e-02 -6.871204823255538940e-02 -9.879652410745620728e-03 -2.404355257749557495e-02 -2.453262358903884888e-01 -1.615106314420700073e-01 -5.203794240951538086e-01 1.256626844406127930e-01 2.140739001333713531e-02 3.712102770805358887e-01 1.209717020392417908e-01 -5.010436102747917175e-02 1.955579370260238647e-01 -2.278158366680145264e-01 1.245811432600021362e-01 -4.452179186046123505e-03 5.868702009320259094e-02 1.308161299675703049e-02 3.791744634509086609e-02 4.943835665471851826e-04 9.213603287935256958e-02 1.011482812464237213e-02
-1.389115024358034134e-02 -2.342599630355834961e-02 -2.851824648678302765e-02 -1.995006352663040161e-01 3.319785892963409424e-01 3.309129551053047180e-02 -1.018583849072456360e-01 8.037423342466354370e-02 3.130182325839996338e-01 -4.372426867485046387e-02 1.063310876488685608e-01 -6.652412563562393188e-02 1.726401150226593018e-01 -1.317361891269683838e-01 2.513607144355773926e-01 -8.759178221225738525e-02 -4.058487117290496826e-01 -9.301805496215820312e-02 7.018397748470306396e-02 -6.611884385347366333e-02 -1.887999475002288818e-02 -2.420681901276111603e-02 -1.054255478084087372e-02 -2.396779060363769531e-01 4.133198261260986328e-01 -1.348548829555511475e-01 -2.454684302210807800e-02 6.940752267837524414e-02 1.601216495037078857e-01 -2.393059283494949341e-01 2.195895165205001831e-01 1.736088097095489502e-01
4.296768456697463989e-02 7.372683286666870117e-02 4.555519819259643555e-01 1.150530204176902771e-02 2.311429567635059357e-02 -1.736182272434234619e-01 9.500451385974884033e-02 -4.740873277187347412e-01 1.694117635488510132e-01 -7.643509656190872192e-02 1.689496785402297974e-01 -1.904036253690719604e-01 1.676440685987472534e-01 2.026388347148895264e-01 4.726829379796981812e-02 -1.775321066379547119e-01 -9.689778089523315430e-02 2.063627094030380249e-01 6.095445528626441956e-02 1.598264127969741821e-01 8.992712199687957764e-02 1.053057685494422913e-01 2.186826616525650024e-02 -2.235344238579273224e-02 2.879326641559600830e-01 -2.025270015001296997e-01 -7.063124328851699829e-02 1.030232906341552734e-01 -7.149589061737060547e-02 -8.663625270128250122e-02 -1.124858260154724121e-01 2.283695340156555176e-01
-8.694460615515708923e-03 -2.485540062189102173e-01 1.880277097225189209e-01 1.761176288127899170e-01 8.199631236493587494e-03 1.934680715203285217e-02 -3.918591141700744629e-01 -1.221574842929840088e-01 2.191434502601623535e-01 -1.099977046251296997e-01 1.362107545137405396e-01 -1.507415622472763062e-01 2.860822379589080811e-01 8.118137717247009277e-02 7.224506884813308716e-02 -5.386949703097343445e-02 -1.841464042663574219e-01 -1.865578293800354004e-01 -7.003508508205413818e-02 4.246743023395538330e-01 1.378065347671508789e-01 1.763165444135665894e-01 1.880398094654083252e-01 -1.062564179301261902e-01 -1.394994091242551804e-02 -1.189555078744888306e-01 1.034783646464347839e-01 -1.626878827810287476e-01 1.332302987575531006e-01 1.416734308004379272e-01 1.066556945443153381e-01 -2.312781512737274170e-01
6.148212403059005737e-02 -2.322949618101119995e-01 3.708096742630004883e-01 4.261608049273490906e-02 1.737884730100631714e-01 1.883263885974884033e-02 -1.602492034435272217e-01 2.497505247592926025e-01 2.009143233299255371e-01 -2.662307582795619965e-02 1.519940793514251709e-01 -1.969399452209472656e-01 1.464344561100006104e-01 1.206675991415977478e-01 -3.252741694450378418e-01 1.949198842048645020e-01 -3.680854737758636475e-01 4.981228709220886230e-02 -1.153919547796249390e-01 -4.413291439414024353e-02 1.427473574876785278e-01 7.216340862214565277e-03 5.442251637578010559e-02 -2.855825126171112061e-01 2.185190171003341675e-01 -1.050970889627933502e-02 -8.303749375045299530e-03 2.176532894372940063e-01 5.216569826006889343e-02 -1.147812381386756897e-01 8.716776221990585327e-02 1.568144261837005615e-01
-3.571479022502899170e-02 1.674114763736724854e-01 1.421478688716888428e-01 1.182741746306419373e-01 -4.987308382987976074e-02 1.018685325980186462e-01 7.016888260841369629e-02 -8.233268558979034424e-02 7.743551582098007202e-02 -5.595442652702331543e-02 4.195251688361167908e-02 -2.645620144903659821e-02 2.182129174470901489e-01 -1.229473277926445007e-01 1.539929024875164032e-02 -1.388607472181320190e-01 -4.517466425895690918e-01 -1.286830902099609375e-01 -2.978707849979400635e-01 2.931615710258483887e-01 3.835140466690063477e-01 -4.172964394092559814e-02 2.190983146429061890e-01 -4.200467839837074280e-02 1.552847325801849365e-01 5.579484254121780396e-02 1.595982909202575684e-01 -1.613442599773406982e-01 -9.526111185550689697e-02 -4.610597714781761169e-02 3.602077364921569824e-01 6.722208857536315918e-02
-3.339686244726181030e-02 1.837981492280960083e-01 -3.183054924011230469e-02 2.919995486736297607e-01 1.043046712875366211e-01 1.675395481288433075e-02 -7.391625642776489258e-02 -1.291131228208541870e-01 3.610123395919799805e-01 -2.740225195884704590e-01 1.821729540824890137e-01 -2.400938980281352997e-02 1.134807541966438293e-01 3.528722748160362244e-02 -1.514584869146347046e-01 -2.724248543381690979e-02 -2.735434174537658691e-01 -8.700600266456604004e-02 1.037587076425552368e-01 6.765397638082504272e-02 3.867146372795104980e-01 3.247002065181732178e-01 2.350059524178504944e-02 -1.459579020738601685e-01 1.671344786882400513e-01 -2.670632489025592804e-02 2.293833792209625244e-01 -2.322054497199133039e-04 -1.760790348052978516e-01 -2.674850821495056152e-01 6.957426667213439941e-02 -7.290628552436828613e-02
2.835373282432556152e-01 9.654414653778076172e-02 1.441658437252044678e-01 -4.731955751776695251e-02 1.594203412532806396e-01 1.863666228018701077e-03 1.008176803588867188e-01 -2.242114692926406860e-01 3.316964805126190186e-01 3.044989891350269318e-02 2.569302618503570557e-01 3.485150635242462158e-01 2.026705443859100342e-02 1.464393883943557739e-01 -2.357536703348159790e-01 1.253149360418319702e-01 -3.665285706520080566e-01 1.329858507961034775e-02 -6.421589851379394531e-02 8.871372789144515991e-02 8.397434651851654053e-02 6.857817620038986206e-02 4.498464986681938171e-02 -2.995780408382415771e-01 3.505223691463470459e-01 -5.037528276443481445e-02 8.458045870065689087e-02 -8.745352923870086670e-02 -1.378358453512191772e-01 -2.231717295944690704e-02 1.015409361571073532e-02 -6.419971468858420849e-04
1.591023951768875122e-01 -1.254398673772811890e-01 -1.108930557966232300e-01 2.460210174322128296e-01 1.616518050432205200e-01 -7.744630426168441772e-02 -1.638558506965637207e-01 -9.243553876876831055e-02 1.404715329408645630e-01 7.659859955310821533e-02 3.038583993911743164e-01 1.635204255580902100e-01 2.248093336820602417e-01 -2.358226180076599121e-01 -2.777231335639953613e-01 -7.958226650953292847e-02 -1.714382469654083252e-01 -3.793995678424835205e-01 5.103334411978721619e-02 1.593616902828216553e-01 -1.762343198060989380e-01 3.141640499234199524e-02 1.253898143768310547e-01 -1.483014523983001709e-01 1.899433508515357971e-02 -1.360105574131011963e-01 -2.496313154697418213e-01 -2.186594530940055847e-03 -2.966058254241943359e-01 -1.309980601072311401e-01 1.281238347291946411e-01 -1.024371832609176636e-01
1.449324637651443481e-01 5.809687077999114990e-02 -7.083656638860702515e-02 -4.278123006224632263e-02 1.557548791170120239e-01 -2.106117606163024902e-01 -9.103411808609962463e-03 -3.160561919212341309e-01 1.131124868988990784e-01 -6.227026879787445068e-02 4.422617852687835693e-01 -6.142616644501686096e-02 1.642141118645668030e-02 7.595252245664596558e-02 4.194023460149765015e-02 -2.070342302322387695e-01 -1.202052161097526550e-01 2.289968580007553101e-01 2.108751535415649414e-01 3.867197334766387939e-01 -1.218222379684448242e-01 7.765659689903259277e-02 7.131969928741455078e-02 -1.693605929613113403e-01 3.382965028285980225e-01 -2.204561233520507812e-01 7.602908462285995483e-02 1.858509033918380737e-01 -2.143483608961105347e-02 -1.826816610991954803e-02 -9.060829877853393555e-02 7.455933094024658203e-02
-6.922236084938049316e-02 1.656460314989089966e-01 5.720053240656852722e-02 -1.643255800008773804e-01 1.640078984200954437e-02 -1.235612481832504272e-02 2.388421446084976196e-02 5.065276846289634705e-02 8.677624911069869995e-02 5.450062453746795654e-02 2.267371118068695068e-01 -9.714969992637634277e-02 4.007663950324058533e-02 -4.807494208216667175e-02 -1.146714854985475540e-02 9.783006459474563599e-02 -6.433725953102111816e-01 -5.522117018699645996e-02 5.244752392172813416e-02 2.183927893638610840e-01 -1.847885996103286743e-01 -1.792415380477905273e-01 1.383040696382522583e-01 -2.732084691524505615e-01 -2.374891340732574463e-01 -6.554500013589859009e-02 -2.239411771297454834e-01 1.984486877918243408e-01 -8.703389205038547516e-03 -2.569380998611450195e-01 3.572967275977134705e-02 -6.246642395853996277e-02
1.780065298080444336e-01 -1.911489963531494141e-01 1.229228335432708263e-03 -4.496144596487283707e-03 2.209536582231521606e-01 -3.364050760865211487e-02 -3.264191150665283203e-01 -2.197068184614181519e-01 -4.723938181996345520e-02 -1.280066817998886108e-01 4.463453590869903564e-02 1.287273168563842773e-01 1.798924952745437622e-01 2.289545983076095581e-01 1.314988881349563599e-01 -2.639940083026885986e-01 -3.985597789287567139e-01 -2.798050940036773682e-01 -2.735245525836944580e-01 1.261114776134490967e-01 -2.175673283636569977e-02 6.616321206092834473e-02 5.831668153405189514e-02 -1.791786402463912964e-01 -4.269153252243995667e-02 -4.809301719069480896e-02 1.282245218753814697e-01 1.474875807762145996e-01 -2.704571187496185303e-01 -3.465251997113227844e-02 2.157793939113616943e-02 -1.807601451873779297e-01
9.266886860132217407e-02 5.961642414331436157e-02 2.335072606801986694e-01 1.243944093585014343e-01 1.941577643156051636e-01 -2.607311308383941650e-01 2.718292921781539917e-02 2.850070595741271973e-01 1.948566436767578125e-01 1.989585533738136292e-02 3.613907992839813232e-01 -8.138528466224670410e-02 7.574214041233062744e-02 1.137747615575790405e-01 -1.535890251398086548e-01 1.275088340044021606e-01 -2.576315701007843018e-01 6.254208087921142578e-02 1.106618270277976990e-01 2.669034302234649658e-01 -7.382288575172424316e-02 -1.803497076034545898e-01 1.109822914004325867e-01 -1.798845231533050537e-01 -7.329548150300979614e-02 -4.103227257728576660e-01 4.164444282650947571e-03 -8.640430122613906860e-02 1.673596799373626709e-01 2.470464818179607391e-02 2.180757075548171997e-01 4.769209027290344238e-02
1.015287265181541443e-01 -2.599436342716217041e-01 3.389865458011627197e-01 2.994503080844879150e-01 3.112307190895080566e-01 2.253833115100860596e-01 -4.194835573434829712e-02 -1.389623153954744339e-03 6.243428215384483337e-02 -7.154712080955505371e-02 3.980912268161773682e-02 -8.302643150091171265e-02 7.423256337642669678e-02 9.416570514440536499e-02 -1.327445805072784424e-01 -6.397898495197296143e-02 -2.845887541770935059e-01 1.358561366796493530e-01 3.734189644455909729e-02 9.140634536743164062e-02 -1.918511390686035156e-01 -9.996339678764343262e-02 -2.710640132427215576e-01 -3.222507238388061523e-01 -9.692645072937011719e-02 -2.633135616779327393e-01 1.959181157872080803e-03 7.664402574300765991e-02 -1.511745303869247437e-01 -2.642289102077484131e-01 2.868229337036609650e-02 -5.576334521174430847e-02
4.840356484055519104e-02 1.316196471452713013e-01 1.136379968374967575e-02 1.789404004812240601e-01 2.311664633452892303e-02 2.249527275562286377e-01 -7.922445237636566162e-02 -2.523538768291473389e-01 1.410329192876815796e-01 -2.431483119726181030e-01 2.583087682723999023e-01 -4.077062755823135376e-02 1.261406857520341873e-02 1.349223852157592773e-01 -2.008402794599533081e-01 1.965309726074337959e-03 -2.690237462520599365e-01 -4.465566948056221008e-02 1.110366582870483398e-01 3.736346960067749023e-01 2.232259660959243774e-01 2.364417612552642822e-01 -6.001093611121177673e-02 -3.766928240656852722e-02 2.267082780599594116e-01 -1.812089234590530396e-01 2.957232892513275146e-01 -1.433048117905855179e-02 -1.745611429214477539e-01 -2.174300551414489746e-01 1.172613501548767090e-01 -1.433289349079132080e-01
1.183401420712471008e-01 -1.483187526464462280e-01 -1.177395358681678772e-01 2.560979127883911133e-01 2.591741085052490234e-01 -4.285940155386924744e-02 -2.675245702266693115e-02 -8.798321336507797241e-02 1.381970010697841644e-02 -1.474890857934951782e-01 1.425582263618707657e-02 2.944525778293609619e-01 2.286248654127120972e-01 -3.014818765223026276e-02 -2.029754519462585449e-01 -8.726064115762710571e-02 -2.048520594835281372e-01 -2.411706894636154175e-01 2.222184836864471436e-01 1.538079082965850830e-01 1.070796698331832886e-01 1.279695704579353333e-02 -2.863089926540851593e-02 -3.638472780585289001e-02 3.429261967539787292e-02 -4.187260568141937256e-01 6.730155646800994873e-02 7.129359990358352661e-02 -3.661554157733917236e-01 -1.506605595350265503e-01 2.388373911380767822e-01 -9.680802375078201294e-02
1.306071318686008453e-02 2.908962965011596680e-02 1.422402709722518921e-01 1.073622852563858032e-01 -4.044847935438156128e-02 -8.651928603649139404e-02 3.798564672470092773e-01 2.252262830734252930e-02 1.347791105508804321e-01 1.212254092097282410e-01 2.299731969833374023e-01 -2.623651623725891113e-01 2.796080112457275391e-01 1.320911198854446411e-01 -1.489270478487014771e-01 -9.619032032787799835e-03 -4.176266491413116455e-01 2.821119725704193115e-01 -3.388147801160812378e-02 -9.271730482578277588e-02 -9.843949228525161743e-03 -4.670574143528938293e-02 1.040045171976089478e-01 -1.832848340272903442e-01 5.089097842574119568e-02 -3.896874785423278809e-01 1.268908977508544922e-01 -1.638808399438858032e-01 -6.177956610918045044e-02 -1.137090176343917847e-01 8.659102767705917358e-02 -9.347984939813613892e-02
1.574491411447525024e-01 -1.738789305090904236e-02 -1.742505729198455811e-01 3.879173472523689270e-02 2.365073859691619873e-01 -1.837777644395828247e-01 -2.172331698238849640e-02 -1.171300187706947327e-01 -7.160031795501708984e-02 1.672821789979934692e-01 1.374038308858871460e-01 4.645007196813821793e-03 1.456269770860671997e-01 -1.840673685073852539e-01 -2.242594063282012939e-01 -1.176104098558425903e-01 -2.457294315099716187e-01 -2.267470806837081909e-01 1.575815677642822266e-02 2.559169530868530273e-01 -1.625141948461532593e-01 1.138092353940010071e-01 7.763341069221496582e-02 -2.450397908687591553e-01 8.602514117956161499e-02 -3.211711645126342773e-01 -2.547690272331237793e-01 -1.143174478784203529e-03 -3.446226119995117188e-01 -2.088817059993743896e-01 9.646880626678466797e-02 -1.943659931421279907e-01
2.140221744775772095e-01 -2.685223221778869629e-01 -5.961319059133529663e-02 1.075967401266098022e-01 1.866389662027359009e-01 -2.919077277183532715e-01 -3.977288305759429932e-02 -2.427748870104551315e-03 8.348454535007476807e-02 -2.661845386028289795e-01 1.802672147750854492e-01 -3.629720956087112427e-02 -1.035946756601333618e-01 -4.639315605163574219e-02 -1.387066692113876343e-01 -4.535732865333557129e-01 -1.706764250993728638e-01 4.154703393578529358e-02 -5.650546029210090637e-02 -8.790295687504112720e-04 2.571474909782409668e-01 5.434895306825637817e-02 -5.128554627299308777e-02 -1.236672624945640564e-01 1.397299617528915405e-01 -2.049500197172164917e-01 -3.861319646239280701e-02 3.426164090633392334e-01 -1.140949130058288574e-01 -2.281997799873352051e-01 1.589136719703674316e-01 -6.350115686655044556e-02
1.803813278675079346e-01 2.030225656926631927e-02 5.169563740491867065e-02 1.442232131958007812e-01 1.308757960796356201e-01 5.232294276356697083e-02 5.823674052953720093e-02 -1.106034815311431885e-01 3.962563276290893555e-01 -7.466088235378265381e-02 7.042407989501953125e-02 3.670382127165794373e-02 4.529147595167160034e-02 7.001569867134094238e-02 8.982733637094497681e-02 8.204788714647293091e-02 -3.211928009986877441e-01 -1.342619657516479492e-01 -1.019687876105308533e-01 2.385788112878799438e-01 4.312885403633117676e-01 1.124868392944335938e-01 -5.782426521182060242e-02 -4.650922119617462158e-02 3.755790889263153076e-01 1.014359667897224426e-02 -4.612715169787406921e-02 -1.362622529268264771e-02 -2.818202376365661621e-01 -6.557066738605499268e-02 2.783920168876647949e-01 1.416122168302536011e-01
2.031069993972778320e-01 2.252025902271270752e-01 -6.016668677330017090e-02 3.903066813945770264e-01 -1.507700420916080475e-02 2.736305594444274902e-01 -5.943025276064872742e-02 -2.583823800086975098e-01 1.708454191684722900e-01 -3.789205336943268776e-03 3.919361531734466553e-01 -4.920024797320365906e-02 -2.396084368228912354e-02 -8.000295609235763550e-02 -3.759039938449859619e-02 2.592793665826320648e-02 -2.409003525972366333e-01 -4.409882426261901855e-02 3.632009495049715042e-03 1.183841228485107422e-01 2.022983729839324951e-01 -2.973132021725177765e-02 -6.997162848711013794e-02 -1.398307681083679199e-01 2.447770386934280396e-01 5.415860936045646667e-02 -3.112847506999969482e-01 -5.622083693742752075e-02 2.375163882970809937e-02 -2.431048899888992310e-01 2.104973793029785156e-01 -7.236167788505554199e-02
1.352375298738479614e-01 -1.757909543812274933e-02 1.664650887250900269e-01 1.279018074274063110e-01 3.033170476555824280e-02 -2.112878113985061646e-01 8.127293735742568970e-02 -1.393663138151168823e-01 1.324966996908187866e-01 6.727892905473709106e-02 2.839802801609039307e-01 -4.015282392501831055e-01 9.606054425239562988e-02 9.230446815490722656e-02 5.189189314842224121e-02 1.441822201013565063e-01 1.376015227288007736e-02 2.449896782636642456e-01 -5.744134541600942612e-04 1.634103246033191681e-02 2.828465402126312256e-01 3.759591579437255859e-01 8.291213959455490112e-02 -2.222793102264404297e-01 1.038707122206687927e-01 -1.554657220840454102e-01 -1.481894552707672119e-01 9.083360433578491211e-02 4.834090545773506165e-02 -2.401348054409027100e-01 1.864816844463348389e-01 -2.500149607658386230e-01
-8.412323147058486938e-02 5.234935879707336426e-02 2.576461136341094971e-01 -2.890585362911224365e-02 2.543025612831115723e-01 -3.011935390532016754e-02 2.519902586936950684e-01 -9.511800110340118408e-02 2.216808199882507324e-01 -2.602020278573036194e-02 2.331627011299133301e-01 2.229757793247699738e-02 1.203801631927490234e-01 -1.536899209022521973e-01 -7.504541426897048950e-02 -1.240616813302040100e-01 -4.037845730781555176e-01 -8.965460956096649170e-02 1.233806014060974121e-01 1.528147887438535690e-02 1.936267167329788208e-01 -6.715593487024307251e-02 1.687201112508773804e-01 -8.753252774477005005e-02 5.315912514925003052e-02 -3.157281279563903809e-01 -2.795999646186828613e-01 -2.603304758667945862e-02 -3.370273113250732422e-01 1.680734008550643921e-01 -3.450636938214302063e-02 1.787987202405929565e-01
-5.177651345729827881e-02 7.128339260816574097e-02 5.771597102284431458e-02 2.489609420299530029e-01 2.111663520336151123e-01 4.117204993963241577e-02 -2.525826990604400635e-01 2.101152092218399048e-01 2.894353587180376053e-03 -1.497285664081573486e-01 2.468521445989608765e-01 -2.193565964698791504e-01 2.602137923240661621e-01 -1.824110150337219238e-01 5.873758718371391296e-02 -7.311817258596420288e-02 -3.295931816101074219e-01 -3.481231257319450378e-02 1.860806494951248169e-01 1.657573282718658447e-01 6.533259991556406021e-03 1.155792847275733948e-01 9.956932626664638519e-03 -1.751257032155990601e-01 2.921349108219146729e-01 -7.296656072139739990e-02 2.345149964094161987e-01 4.182123392820358276e-02 3.662583418190479279e-03 -3.159422660246491432e-03 -6.505393888801336288e-03 -4.096795022487640381e-01
6.958074122667312622e-02 -8.131782710552215576e-02 6.808751821517944336e-02 3.732316792011260986e-01 -2.212700396776199341e-01 -8.282174170017242432e-02 1.116424277424812317e-01 -3.784283697605133057e-01 2.256876416504383087e-02 7.275380194187164307e-02 1.643811613321304321e-01 7.199805229902267456e-02 3.239975571632385254e-01 -8.840882033109664917e-02 1.411792123690247536e-03 7.531964033842086792e-02 -2.853675186634063721e-01 1.695710271596908569e-01 8.070129156112670898e-02 -6.202136352658271790e-02 2.393890619277954102e-01 -5.957315117120742798e-02 -1.655430346727371216e-02 -2.219001799821853638e-01 1.046835631132125854e-01 -3.367273211479187012e-01 9.235031902790069580e-03 1.812908351421356201e-01 1.961326412856578827e-02 -2.044000625610351562e-01 7.660441100597381592e-02 -2.009905129671096802e-01
1.055425256490707397e-01 -1.601385921239852905e-01 1.486299633979797363e-01 3.496975004673004150e-01 -1.924139112234115601e-01 -6.080403178930282593e-02 -1.548965126276016235e-01 -4.886210430413484573e-03 -1.139892730861902237e-02 -1.405523158609867096e-02 2.084209024906158447e-01 -2.032672911882400513e-01 1.793045699596405029e-01 -7.520031929016113281e-02 -4.842205345630645752e-02 2.846152782440185547e-01 -3.195838034152984619e-01 1.419479250907897949e-01 -5.637024715542793274e-02 2.536970078945159912e-01 4.679315909743309021e-02 -1.065490022301673889e-01 2.528659105300903320e-01 -3.268166258931159973e-02 5.877077206969261169e-02 -2.833324074745178223e-01 -2.092313915491104126e-01 2.608691155910491943e-01 -1.976064890623092651e-01 4.954395815730094910e-02 1.720342934131622314e-01 -1.132485195994377136e-01
-3.890655469149351120e-03 2.233587503433227539e-01 4.343656823039054871e-03 -1.620199084281921387e-01 5.444967746734619141e-02 -1.200032979249954224e-01 1.199983209371566772e-01 2.332621514797210693e-01 1.707864701747894287e-01 8.400271832942962646e-02 4.303908944129943848e-01 -2.799293771386146545e-02 1.690404266119003296e-01 7.752508856356143951e-03 -3.359886705875396729e-01 -6.227003037929534912e-02 -4.511896967887878418e-01 1.457422971725463867e-01 2.564380317926406860e-02 2.377863079309463501e-01 -1.000551506876945496e-01 -1.632870174944400787e-02 -6.739650666713714600e-02 1.910757273435592651e-02 1.598396152257919312e-01 -1.914164125919342041e-01 -1.917676031589508057e-01 1.210436318069696426e-02 -1.453114300966262817e-01 -2.189959883689880371e-01 4.207516834139823914e-02 -5.340213328599929810e-02
2.091913968324661255e-01 2.776674628257751465e-01 -1.487027108669281006e-01 4.770720005035400391e-02 -5.735725630074739456e-03 1.303578913211822510e-01 1.146093979477882385e-01 1.352829486131668091e-01 3.309118151664733887e-01 2.867483161389827728e-02 3.427962660789489746e-01 -2.044745981693267822e-01 -3.048856370151042938e-02 -8.910503983497619629e-02 -1.194330770522356033e-02 -8.463076502084732056e-02 -4.838159084320068359e-01 1.123785898089408875e-01 -1.926540397107601166e-02 2.561320662498474121e-01 7.804480940103530884e-02 1.003376394510269165e-01 1.089055314660072327e-01 -2.042437437921762466e-03 5.681997537612915039e-02 -3.092824816703796387e-01 -8.123322576284408569e-02 -1.187109127640724182e-01 -1.563990712165832520e-01 -1.491754502058029175e-01 -1.035749986767768860e-01 -5.242542549967765808e-02
2.284960001707077026e-01 -1.114083677530288696e-01 4.251511394977569580e-01 2.644840180873870850e-01 4.301697611808776855e-01 2.089340686798095703e-01 1.006340384483337402e-01 -1.392974257469177246e-01 -2.580973785370588303e-03 -5.655561760067939758e-02 1.259657144546508789e-01 -4.730607941746711731e-02 2.909801602363586426e-01 7.188677042722702026e-02 -1.084551289677619934e-01 1.377199590206146240e-01 -1.235999912023544312e-01 4.548148438334465027e-02 -1.553646475076675415e-01 9.530459344387054443e-02 -4.765543714165687561e-02 -1.066044494509696960e-01 -3.272031620144844055e-02 -3.754838705062866211e-01 -1.827885396778583527e-02 -4.483814164996147156e-02 -1.141014397144317627e-01 3.020291402935981750e-02 -1.822525262832641602e-01 -1.261255890130996704e-01 3.772224858403205872e-02 -1.071520149707794189e-01
1.898163855075836182e-01 -7.976801693439483643e-02 -3.292165324091911316e-02 3.167547881603240967e-01 2.002236843109130859e-01 -1.308010518550872803e-01 2.761667668819427490e-01 -1.908134520053863525e-01 -7.384718209505081177e-02 6.246030703186988831e-02 -1.655682921409606934e-01 -1.309005916118621826e-01 2.659327387809753418e-01 -1.646649837493896484e-01 -9.239263087511062622e-02 5.435341969132423401e-02 -4.223093092441558838e-01 -6.548417732119560242e-03 6.041663512587547302e-02 1.666390895843505859e-01 -9.259776771068572998e-02 7.798966020345687866e-02 9.773080050945281982e-02 -3.564245998859405518e-01 9.236362576484680176e-02 -2.865263521671295166e-01 3.377776592969894409e-02 8.990626037120819092e-02 -3.049822524189949036e-02 -2.288055121898651123e-01 9.398033469915390015e-02 8.072259835898876190e-03
3.218899071216583252e-01 2.227829247713088989e-01 1.985544860363006592e-01 2.728683948516845703e-01 6.323969364166259766e-02 3.047652542591094971e-01 -5.300026386976242065e-02 -7.454074919223785400e-02 2.147472798824310303e-01 4.911473765969276428e-02 2.836761772632598877e-01 -6.241057440638542175e-02 -1.383405625820159912e-01 -1.303800493478775024e-01 7.758676540106534958e-03 -1.880931705236434937e-01 -3.384361267089843750e-01 -7.763518486171960831e-03 -5.517818965017795563e-03 1.863856241106987000e-02 1.468347571790218353e-02 1.486897915601730347e-01 1.080972477793693542e-01 -1.430118083953857422e-01 2.890900671482086182e-01 1.048987805843353271e-01 -3.264405131340026855e-01 1.948649808764457703e-02 -5.691871047019958496e-02 -7.195731997489929199e-02 1.993209421634674072e-01 6.363680213689804077e-02
-3.928622230887413025e-02 1.097690016031265259e-01 1.764675229787826538e-01 2.273047268390655518e-01 1.046258583664894104e-01 1.484775822609663010e-02 -1.804501712322235107e-01 8.831068873405456543e-03 1.684903204441070557e-01 -1.503514945507049561e-01 1.468740850687026978e-01 9.965513832867145538e-03 2.729181945323944092e-01 -3.472784534096717834e-02 -1.229124441742897034e-01 -1.620692610740661621e-01 -3.551698029041290283e-01 2.118312865495681763e-01 1.108180657029151917e-01 -1.135100424289703369e-02 -7.916337996721267700e-02 -5.835181102156639099e-03 -9.475339204072952271e-02 4.117625206708908081e-02 2.189732342958450317e-01 -1.391697824001312256e-01 -3.856727853417396545e-02 3.276451528072357178e-01 9.074597060680389404e-02 -3.210792541503906250e-01 -8.019180595874786377e-02 -4.192205667495727539e-01
1.220032572746276855e-02 2.632699608802795410e-01 2.219596058130264282e-01 7.023881189525127411e-03 8.770285546779632568e-02 -1.410205215215682983e-01 -1.883692666888237000e-02 1.695573627948760986e-01 1.339656561613082886e-01 7.339953910559415817e-03 1.576369702816009521e-01 6.227584555745124817e-02 -2.377904951572418213e-02 4.007020220160484314e-02 -1.679096668958663940e-01 1.890740916132926941e-02 -3.270617127418518066e-01 5.580675322562456131e-03 -3.039253130555152893e-02 1.912251263856887817e-01 1.930159181356430054e-01 6.302885711193084717e-02 3.466204404830932617e-01 -1.812323778867721558e-01 2.453161217272281647e-02 -3.489645123481750488e-01 -2.469413727521896362e-01 -3.818818926811218262e-02 -3.863267600536346436e-01 -1.148800924420356750e-01 -2.049018293619155884e-01 -1.383258253335952759e-01
3.269081190228462219e-02 2.418988617137074471e-03 1.819423958659172058e-02 -1.279827505350112915e-01 4.112107679247856140e-02 2.987915463745594025e-02 2.574228048324584961e-01 -1.857877522706985474e-01 1.135728582739830017e-01 -1.428890377283096313e-01 1.269977390766143799e-01 -2.258420288562774658e-01 4.865511879324913025e-02 1.750278174877166748e-01 -1.050900742411613464e-01 -6.881452351808547974e-02 -3.971946537494659424e-01 -7.678155601024627686e-02 -1.525561511516571045e-01 -3.354705572128295898e-01 -8.661187253892421722e-03 -1.586795784533023834e-02 2.693335711956024170e-01 -1.929776072502136230e-01 1.519072353839874268e-01 -2.370677590370178223e-01 1.722043901681900024e-01 -6.712083704769611359e-03 3.512478992342948914e-02 -3.031881451606750488e-01 1.657564938068389893e-01 -3.007123768329620361e-01
2.302903980016708374e-01 -1.029205396771430969e-01 -4.104679822921752930e-02 7.341855019330978394e-02 1.288384348154067993e-01 2.907857857644557953e-02 -3.457553982734680176e-01 -9.574081003665924072e-02 9.856139868497848511e-02 -5.086227878928184509e-02 6.558869779109954834e-02 -2.490308880805969238e-02 -8.724413812160491943e-02 1.980366408824920654e-01 -1.283588856458663940e-01 -4.830066561698913574e-01 -2.872302532196044922e-01 -1.964452862739562988e-01 -2.903485894203186035e-01 4.029005393385887146e-02 6.588424742221832275e-02 7.128798216581344604e-02 -2.411244495306164026e-04 -3.086014389991760254e-01 1.368833240121603012e-02 -1.260523647069931030e-01 1.387904491275548935e-02 3.096611611545085907e-02 -2.879797518253326416e-01 2.192274667322635651e-02 1.017307862639427185e-02 -2.385286688804626465e-01
2.588964998722076416e-01 -3.899021074175834656e-02 -2.604216895997524261e-02 1.524535715579986572e-01 -1.366429310292005539e-02 -1.277109049260616302e-02 -2.983547151088714600e-01 -1.420595645904541016e-01 1.498108059167861938e-01 9.395947307348251343e-02 -6.450860202312469482e-02 -1.222539879381656647e-02 1.066072508692741394e-01 -4.842568188905715942e-02 8.154793083667755127e-02 2.021005600690841675e-01 -3.227972090244293213e-01 3.307149559259414673e-02 1.912872344255447388e-01 3.572069481015205383e-02 -1.877459436655044556e-01 -6.879155337810516357e-02 -4.258989822119474411e-03 -3.197076320648193359e-01 1.737901754677295685e-02 -5.871649384498596191e-01 5.234334990382194519e-02 -3.526101261377334595e-02 -1.417524218559265137e-01 -1.831936985254287720e-01 1.140205189585685730e-01 1.120750606060028076e-02
6.089124362915754318e-03 7.081599533557891846e-02 1.272259652614593506e-01 -1.460366696119308472e-01 -1.968853920698165894e-02 -1.140788570046424866e-02 2.310769408941268921e-01 -1.087031736969947815e-01 1.459399014711380005e-01 1.970746219158172607e-01 1.424352675676345825e-01 -3.310291767120361328e-01 2.535471022129058838e-01 -1.207138225436210632e-02 4.215231537818908691e-02 2.248870208859443665e-02 -4.481202363967895508e-01 -1.858579926192760468e-02 -9.806759655475616455e-02 2.025335133075714111e-01 2.212487012147903442e-01 -3.331676125526428223e-01 1.530866622924804688e-01 -1.798847764730453491e-01 -3.375262767076492310e-02 -3.125482201576232910e-01 -3.917296230792999268e-02 1.921247877180576324e-02 9.467910043895244598e-03 -1.716238111257553101e-01 -1.210679113864898682e-01 -1.500456333160400391e-01
3.377656266093254089e-02 1.375398635864257812e-01 1.210340298712253571e-02 -3.952475264668464661e-02 1.458219625055789948e-02 -2.275641560554504395e-01 1.030074805021286011e-01 -1.121204718947410583e-01 2.488766908645629883e-01 -6.631503999233245850e-02 2.530078589916229248e-01 1.270027011632919312e-01 2.139790952205657959e-01 1.427061483263969421e-02 1.786619573831558228e-01 -1.732639782130718231e-02 -2.158505469560623169e-01 -1.806617341935634613e-02 2.504867315292358398e-01 2.968813478946685791e-01 1.031529083847999573e-01 -1.217722296714782715e-01 4.782243166118860245e-03 -3.187506794929504395e-01 1.337603628635406494e-01 -4.085767567157745361e-01 -1.667836159467697144e-01 1.428618729114532471e-01 -8.192811161279678345e-02 -1.289330795407295227e-02 -1.192125082015991211e-01 3.151597082614898682e-01
1.824541240930557251e-01 -5.048375204205513000e-02 -2.479181438684463501e-02 2.148774713277816772e-01 1.954477131366729736e-01 -1.278851032257080078e-01 9.648732841014862061e-02 -1.939420104026794434e-01 3.989531472325325012e-02 1.543939858675003052e-01 1.771399229764938354e-01 9.863387048244476318e-02 8.205927163362503052e-02 -1.312019228935241699e-01 -2.646979689598083496e-01 -1.510014086961746216e-01 -1.584106981754302979e-01 -3.631513416767120361e-01 1.440683454275131226e-01 1.795875728130340576e-01 -2.036356925964355469e-01 2.854965813457965851e-02 -6.253119558095932007e-02 -1.875323355197906494e-01 1.039775162935256958e-01 -2.536638677120208740e-01 -1.564212441444396973e-01 7.137839496135711670e-02 -3.037620186805725098e-01 -1.239053905010223389e-01 3.483351469039916992e-01 -8.674657344818115234e-02
2.131478637456893921e-01 -3.804780170321464539e-02 8.893199265003204346e-02 3.088425993919372559e-01 -5.600818619132041931e-02 -1.528947800397872925e-01 4.309453070163726807e-02 -1.973095834255218506e-01 1.540626734495162964e-01 1.416124999523162842e-01 1.665763407945632935e-01 -1.558673679828643799e-01 3.279953896999359131e-01 -1.650155484676361084e-01 -1.354386657476425171e-02 8.516760542988777161e-03 -2.199171334505081177e-01 3.344993591308593750e-01 -3.026461601257324219e-01 1.316945403814315796e-01 1.136860325932502747e-01 -1.494460701942443848e-01 1.679488122463226318e-01 -7.997564971446990967e-02 7.235375046730041504e-02 -2.295076251029968262e-01 -2.312272228300571442e-02 1.074553504586219788e-01 -6.474777311086654663e-02 -7.363521307706832886e-02 2.771506607532501221e-01 -2.369742095470428467e-01
1.830169558525085449e-01 -2.146482616662979126e-01 -1.673048734664916992e-01 1.247325316071510315e-01 -1.549942139536142349e-02 -1.355756223201751709e-01 1.018582880496978760e-01 -1.462945789098739624e-01 3.189793601632118225e-02 -2.127782404422760010e-01 2.281108126044273376e-02 1.681624352931976318e-01 3.875798285007476807e-01 8.199812471866607666e-02 7.049502432346343994e-02 -8.692351728677749634e-02 -1.431394219398498535e-01 -2.672812342643737793e-02 -1.078514307737350464e-01 1.331833600997924805e-01 -8.089762181043624878e-02 2.985902130603790283e-02 -8.448916673660278320e-02 -8.763884752988815308e-02 3.036102950572967529e-01 -4.961113631725311279e-01 -1.981850713491439819e-01 1.530862692743539810e-02 -1.943857818841934204e-01 -2.571974098682403564e-01 1.544574499130249023e-01 5.904733017086982727e-02
9.380261600017547607e-02 9.884138405323028564e-02 -2.107783108949661255e-01 1.700822710990905762e-01 1.051850095391273499e-01 -6.188251823186874390e-02 1.260475963354110718e-01 -7.256308197975158691e-02 3.129078745841979980e-01 -3.325864672660827637e-01 1.282314360141754150e-01 -1.546395123004913330e-01 4.951539635658264160e-02 9.363438189029693604e-02 5.102464184165000916e-02 1.530715674161911011e-01 -1.358236074447631836e-01 -1.391413155943155289e-02 -6.109835952520370483e-02 2.464504214003682137e-03 4.464451223611831665e-02 -5.788622796535491943e-02 2.600457966327667236e-01 -1.998635679483413696e-01 4.853105843067169189e-01 -2.136486470699310303e-01 -3.301491960883140564e-02 2.648122012615203857e-01 -2.669832482933998108e-02 -1.508604437112808228e-01 2.731980979442596436e-01 1.017673872411251068e-02
-1.396825015544891357e-01 1.054099723696708679e-01 7.864216715097427368e-02 1.482990235090255737e-01 1.589426696300506592e-01 -7.630906254053115845e-02 -7.472372613847255707e-03 -2.675292193889617920e-01 -3.671740740537643433e-02 -2.728056311607360840e-01 1.531544476747512817e-01 -7.721053808927536011e-02 2.668850421905517578e-01 -3.225793242454528809e-01 2.130506560206413269e-02 1.928463280200958252e-01 -2.341095507144927979e-01 2.574380934238433838e-01 -7.020779699087142944e-02 -2.427778020501136780e-02 -6.650375574827194214e-02 2.086398564279079437e-02 2.427510172128677368e-01 -2.599975168704986572e-01 1.400134414434432983e-01 -2.246168553829193115e-01 -2.594792842864990234e-01 2.578321471810340881e-02 -1.051606461405754089e-01 -3.069764375686645508e-01 6.234018504619598389e-02 -1.231013014912605286e-01
-6.815728545188903809e-02 -1.014378517866134644e-01 1.141563355922698975e-01 3.066958487033843994e-01 -1.195233017206192017e-01 -3.509559854865074158e-02 -5.939114093780517578e-02 -1.767339706420898438e-01 1.353353857994079590e-01 -3.468727469444274902e-01 1.885709762573242188e-01 1.411671563982963562e-02 3.165336251258850098e-01 7.589316368103027344e-02 2.853807434439659119e-02 8.994035422801971436e-02 -4.485850632190704346e-01 -2.824160158634185791e-01 -2.140216380357742310e-01 1.490318626165390015e-01 1.437010616064071655e-01 -2.065682224929332733e-02 1.779024600982666016e-01 1.421833410859107971e-02 -1.512256357818841934e-02 -2.728687599301338196e-02 2.115583606064319611e-02 -2.195261716842651367e-01 1.929839551448822021e-01 4.028821736574172974e-02 1.939164251089096069e-01 -1.021080017089843750e-01
1.398903578519821167e-01 1.873670220375061035e-01 6.311557441949844360e-02 3.715102076530456543e-01 -3.320538252592086792e-02 -7.517547812312841415e-03 1.034140661358833313e-01 -1.534408926963806152e-01 2.751629352569580078e-01 3.496550954878330231e-03 2.694835364818572998e-01 -9.425123035907745361e-02 1.069933995604515076e-01 1.255428642034530640e-01 -4.985062777996063232e-02 5.554910004138946533e-02 -4.090828895568847656e-01 1.730063259601593018e-01 1.659940332174301147e-01 -9.567740559577941895e-02 -2.437270730733871460e-01 1.729509234428405762e-01 2.552291750907897949e-01 7.713181525468826294e-02 -1.106282845139503479e-01 -2.874540984630584717e-01 5.037107691168785095e-02 6.201011314988136292e-02 -4.144484177231788635e-02 -1.824903637170791626e-01 1.598374992609024048e-01 -1.473036557435989380e-01
-9.166757576167583466e-03 1.380980461835861206e-01 -2.141515538096427917e-02 -7.338300347328186035e-02 4.566705971956253052e-02 -1.258697062730789185e-01 -2.139535993337631226e-01 4.052561521530151367e-02 1.044460907578468323e-01 -2.489907145500183105e-01 -7.269073976203799248e-04 -7.264567166566848755e-02 7.451794296503067017e-02 -1.312276721000671387e-01 2.245988994836807251e-01 1.089674457907676697e-01 -3.956122696399688721e-02 -1.482292860746383667e-01 8.218709379434585571e-02 2.642818987369537354e-01 9.940030425786972046e-02 7.761617656797170639e-03 9.149066358804702759e-02 -4.019338190555572510e-01 1.278754472732543945e-01 -5.329244732856750488e-01 1.484625339508056641e-01 1.216656789183616638e-01 -3.893118724226951599e-02 -2.572827935218811035e-01 2.281756997108459473e-01 -9.696129709482192993e-02
1.182887777686119080e-01 -4.981330409646034241e-02 -7.659963518381118774e-02 -2.168217301368713379e-01 9.417134523391723633e-02 -5.063492804765701294e-02 -1.929400563240051270e-01 -3.909564018249511719e-01 1.088458746671676636e-01 -8.247251808643341064e-02 8.172946423292160034e-02 1.004898771643638611e-01 2.118015587329864502e-01 -6.796105206012725830e-02 -1.533983200788497925e-01 -2.563958466053009033e-01 -2.310056239366531372e-01 -7.211578637361526489e-02 -2.563783526420593262e-01 -1.151438578963279724e-01 8.113549649715423584e-02 2.881522988900542259e-03 8.178738504648208618e-02 -1.762529313564300537e-01 2.818134427070617676e-02 -3.254886269569396973e-01 -4.585093259811401367e-02 3.189880251884460449e-01 -5.146960029378533363e-04 -2.283672243356704712e-01 3.292705118656158447e-01 -4.365121945738792419e-02
-3.315114080905914307e-01 5.366423353552818298e-02 3.041366636753082275e-01 1.949918419122695923e-01 1.362331211566925049e-01 2.630458772182464600e-02 -4.193971157073974609e-01 7.752953469753265381e-02 1.509220153093338013e-01 -7.403901219367980957e-02 1.536789834499359131e-01 -1.211513951420783997e-01 2.087764143943786621e-01 -1.029669493436813354e-02 1.947156935930252075e-01 -8.007199317216873169e-02 -2.149669080972671509e-01 -7.706923782825469971e-02 3.785179555416107178e-02 -1.522685308009386063e-02 3.240364044904708862e-02 -1.356136798858642578e-01 -1.236356124281883240e-01 -2.331581711769104004e-01 1.550567597150802612e-01 -2.871925830841064453e-01 2.462621629238128662e-01 -1.447255373932421207e-03 -1.836360543966293335e-01 -6.877550482749938965e-02 1.924299299716949463e-01 1.241542771458625793e-01
3.405694067478179932e-01 -1.338777132332324982e-02 3.186544477939605713e-01 -5.097096040844917297e-02 7.442197203636169434e-02 -9.577916562557220459e-02 5.332140624523162842e-02 -1.068325266242027283e-01 1.931798756122589111e-01 -1.102526634931564331e-01 3.218175470829010010e-01 1.000109240412712097e-01 9.655661135911941528e-02 -1.218186467885971069e-01 6.420182436704635620e-02 -8.334414660930633545e-02 -3.201028406620025635e-01 -3.014479950070381165e-02 1.898947358131408691e-01 -9.310541674494743347e-03 1.749641150236129761e-01 4.589307680726051331e-02 -1.080805659294128418e-01 -2.471157461404800415e-01 -3.492970019578933716e-02 -3.644414991140365601e-02 4.123540595173835754e-02 -2.988411784172058105e-01 -2.597374618053436279e-01 -3.532083332538604736e-01 5.964544834569096565e-04 1.472755372524261475e-01
2.233494371175765991e-01 3.878543376922607422e-01 7.646175473928451538e-02 2.776681482791900635e-01 2.542333900928497314e-01 -9.241794049739837646e-02 6.947467476129531860e-02 -6.450875103473663330e-02 1.219597980380058289e-01 -2.352415919303894043e-01 2.388065215200185776e-03 -7.400754839181900024e-02 3.045375049114227295e-01 1.729566156864166260e-01 -3.362259268760681152e-02 -1.086519956588745117e-01 -1.772236377000808716e-01 -3.230063319206237793e-01 -3.580173850059509277e-02 1.008280441164970398e-01 -1.407005041837692261e-01 1.355235427618026733e-01 1.116295624524354935e-02 -5.561367049813270569e-02 2.148789912462234497e-01 -3.188312649726867676e-01 2.342238128185272217e-01 8.276701718568801880e-02 -4.120132327079772949e-02 -1.283807456493377686e-01 -8.089340478181838989e-02 -2.134080603718757629e-02
2.309074625372886658e-02 5.019851960241794586e-04 1.445468962192535400e-01 3.124856054782867432e-01 -5.998700857162475586e-02 1.810944080352783203e-01 -5.070845130831003189e-03 1.674077212810516357e-01 1.316809505224227905e-01 -2.438887357711791992e-01 6.835516542196273804e-02 1.030861139297485352e-01 2.526972591876983643e-01 1.858904063701629639e-01 2.203579759225249290e-03 -2.338601052761077881e-01 -3.452306687831878662e-01 1.545906364917755127e-01 6.243956089019775391e-02 1.283806860446929932e-01 -7.638766616582870483e-02 1.805936098098754883e-01 -1.935195773839950562e-01 -2.409310787916183472e-01 9.435505419969558716e-02 -6.085488200187683105e-02 -4.000074043869972229e-02 1.835491061210632324e-01 1.304969191551208496e-01 -3.356323540210723877e-01 9.010031074285507202e-02 -2.969020903110504150e-01
9.151779860258102417e-02 2.653624713420867920e-01 1.706343144178390503e-01 1.980088651180267334e-01 8.412592858076095581e-02 2.888861298561096191e-01 -9.463549405336380005e-02 -2.116305679082870483e-01 1.339558362960815430e-01 1.174933016300201416e-01 2.152646034955978394e-01 6.915055960416793823e-02 -8.346580713987350464e-02 -5.556589365005493164e-02 -1.828361069783568382e-03 -7.396855950355529785e-02 -5.989404320716857910e-01 2.631279081106185913e-02 -4.408352449536323547e-02 8.057238161563873291e-02 6.472016870975494385e-02 2.154291421175003052e-02 1.774273812770843506e-02 4.029512032866477966e-02 -8.138586767017841339e-03 -8.912628889083862305e-02 -1.170299574732780457e-01 -4.829055443406105042e-02 4.506300389766693115e-02 -3.015339970588684082e-01 2.828775942325592041e-01 1.968505382537841797e-01
-6.731772795319557190e-03 1.344935297966003418e-01 -1.909424811601638794e-01 6.715818494558334351e-02 -2.315470948815345764e-02 -1.329698264598846436e-01 -1.102412864565849304e-02 -1.428727954626083374e-01 2.992875277996063232e-01 -8.341956138610839844e-02 8.379025012254714966e-02 -5.757329612970352173e-02 -1.288966834545135498e-01 -1.282584816217422485e-01 -2.336902543902397156e-02 -8.793528378009796143e-02 -2.731530070304870605e-01 -1.135901361703872681e-01 -1.588722318410873413e-01 2.779209315776824951e-01 6.465125083923339844e-02 4.146172106266021729e-02 2.468207925558090210e-01 -3.863796591758728027e-01 5.276579856872558594e-01 -6.811925023794174194e-02 -3.015631437301635742e-02 -4.101526457816362381e-03 8.296234160661697388e-02 -1.258354485034942627e-01 -6.557701999554410577e-05 2.027903050184249878e-01
6.479465216398239136e-02 7.451128959655761719e-02 -6.822301447391510010e-02 1.596998572349548340e-01 6.343717686831951141e-03 5.713584274053573608e-02 -3.846418559551239014e-01 -3.180832266807556152e-01 -1.825505169108510017e-04 4.453860968351364136e-02 2.208902239799499512e-01 -1.208021342754364014e-01 1.498759835958480835e-01 3.048386275768280029e-01 7.453516591340303421e-03 -4.822079837322235107e-01 -1.849102228879928589e-01 -4.211296886205673218e-02 -2.535158693790435791e-01 -7.006756030023097992e-03 -4.092387482523918152e-02 2.088441252708435059e-01 1.143151298165321350e-01 -2.205865979194641113e-01 -2.408888377249240875e-02 -4.903583228588104248e-02 3.995908051729202271e-02 2.094364911317825317e-02 -1.411237716674804688e-01 -1.406991034746170044e-01 1.955379247665405273e-01 -6.365822255611419678e-02
1.839739382266998291e-01 -5.556726828217506409e-02 -2.012908011674880981e-01 6.131594628095626831e-02 2.049116492271423340e-01 1.449787914752960205e-01 3.865985199809074402e-02 -2.942058742046356201e-01 -6.431301683187484741e-02 3.121173474937677383e-03 2.568057477474212646e-01 2.856587432324886322e-02 2.153874188661575317e-01 -1.417056620121002197e-01 -2.219964712858200073e-01 -2.112185359001159668e-01 -4.983239248394966125e-02 -1.261848062276840210e-01 -2.900185063481330872e-02 7.096009701490402222e-02 1.078254580497741699e-01 -1.174002736806869507e-01 -5.738740041851997375e-02 -2.298012673854827881e-01 1.171310320496559143e-01 -5.802211761474609375e-01 -1.132929101586341858e-01 5.481813102960586548e-02 -2.184284627437591553e-01 -4.904701560735702515e-02 3.267551586031913757e-02 1.151324957609176636e-01
-1.120233908295631409e-01 1.302636265754699707e-01 1.571308374404907227e-01 1.793944686651229858e-01 -5.784524977207183838e-02 -8.262707293033599854e-02 -1.772777289152145386e-01 8.118316531181335449e-02 3.786164224147796631e-01 -1.997298896312713623e-01 1.729819178581237793e-01 -2.484271973371505737e-01 9.899605065584182739e-03 -1.249047443270683289e-01 3.972573578357696533e-02 -1.364669110625982285e-02 -2.729811966419219971e-01 -2.201438322663307190e-02 2.388453930616378784e-01 2.587418556213378906e-01 7.457064837217330933e-02 1.086199134588241577e-01 -1.286715865135192871e-01 -1.979627758264541626e-01 1.631449162960052490e-01 -2.150625362992286682e-02 -2.107255160808563232e-02 -8.541548252105712891e-02 1.195353791117668152e-01 -4.033434092998504639e-01 -4.058267921209335327e-02 -2.958560883998870850e-01
-7.886518537998199463e-02 -6.619048118591308594e-02 3.390963077545166016e-01 2.348818778991699219e-01 5.056865885853767395e-02 -2.412886321544647217e-01 9.025608748197555542e-02 -2.976444363594055176e-01 3.234444260597229004e-01 -6.035513430833816528e-02 2.051721215248107910e-01 1.287624537944793701e-01 -9.197646751999855042e-03 7.804206013679504395e-02 -1.465711370110511780e-02 -2.572766244411468506e-01 -1.251714080572128296e-01 -1.168004050850868225e-01 4.256070852279663086e-01 7.447389513254165649e-02 5.412725731730461121e-02 1.283137202262878418e-01 -4.530609399080276489e-02 -1.766996830701828003e-01 1.439435184001922607e-01 -2.259212434291839600e-01 6.047831848263740540e-04 -3.390800580382347107e-02 -1.350021213293075562e-01 -2.094639390707015991e-01 -1.347100287675857544e-01 1.965700834989547729e-02
-5.628739669919013977e-02 -1.553824245929718018e-01 -8.025922626256942749e-02 1.435733437538146973e-01 -1.172529626637697220e-02 3.956236876547336578e-03 7.996208220720291138e-02 -7.746765762567520142e-02 6.778245419263839722e-02 7.403526455163955688e-02 8.157371729612350464e-02 -1.927239149808883667e-01 3.045641481876373291e-01 1.978962309658527374e-02 -7.960989326238632202e-02 3.957765176892280579e-02 -2.641136050224304199e-01 -2.026222795248031616e-01 1.299537867307662964e-01 3.118499517440795898e-01 -1.634442955255508423e-01 -1.562735885381698608e-01 -4.449046030640602112e-02 -4.816107451915740967e-01 3.064069449901580811e-01 -2.813102304935455322e-01 -1.801436394453048706e-01 -1.816818565130233765e-01 2.078285440802574158e-02 -3.570389375090599060e-02 1.656432300806045532e-01 -2.277116663753986359e-02
8.259925246238708496e-02 2.865031659603118896e-01 -1.350434869527816772e-01 4.659753758460283279e-03 7.202173769474029541e-02 1.481358706951141357e-01 2.746979594230651855e-01 2.200013026595115662e-02 1.776556521654129028e-01 -3.750042244791984558e-02 4.081910848617553711e-01 -2.123199254274368286e-01 1.344812214374542236e-01 2.688444256782531738e-01 -1.255545765161514282e-01 -9.776956588029861450e-02 -2.777455747127532959e-01 7.937165349721908569e-02 -6.078999489545822144e-02 3.213671445846557617e-01 5.724741518497467041e-02 1.109976768493652344e-01 -4.813687130808830261e-02 -8.607303351163864136e-02 2.619426548480987549e-01 -8.739177882671356201e-02 8.038421161472797394e-03 4.964287579059600830e-02 -8.027815818786621094e-02 -2.633711397647857666e-01 2.116275280714035034e-01 -1.195575967431068420e-01
3.122990429401397705e-01 4.437326639890670776e-02 1.803465783596038818e-01 -1.413970738649368286e-01 -8.930502831935882568e-02 -1.412242650985717773e-01 -4.805240407586097717e-02 1.568277031183242798e-01 3.163494169712066650e-01 -2.467125356197357178e-01 2.073533385992050171e-01 -2.095529288053512573e-01 1.492279022932052612e-01 5.752794072031974792e-02 1.067882031202316284e-02 -2.140333503484725952e-01 -1.673737615346908569e-01 -4.400735720992088318e-02 1.477570682764053345e-01 -1.930742710828781128e-02 1.429595351219177246e-01 9.755266457796096802e-02 7.830112427473068237e-02 -3.020727634429931641e-01 -9.049970656633377075e-02 -1.696399897336959839e-01 7.519963383674621582e-02 -7.747278362512588501e-02 -4.344770014286041260e-01 -2.379696518182754517e-01 -6.258711218833923340e-03 1.585623435676097870e-02
1.160659492015838623e-01 1.719268113374710083e-01 9.022354334592819214e-02 -8.650312572717666626e-02 1.337934732437133789e-01 -1.586320549249649048e-01 -1.572412550449371338e-01 1.905150152742862701e-02 -3.297157213091850281e-02 9.826640039682388306e-02 2.992272973060607910e-01 1.391407102346420288e-02 2.744750380516052246e-01 -1.778132617473602295e-01 2.675578296184539795e-01 1.791601069271564484e-02 -3.591056466102600098e-01 -2.910442948341369629e-01 2.504465542733669281e-02 4.686877503991127014e-02 -2.199946939945220947e-01 -6.116392463445663452e-02 -1.005074232816696167e-01 -9.540572017431259155e-02 2.477019876241683960e-01 -1.060446873307228088e-01 2.472390979528427124e-01 1.766363978385925293e-01 -1.426465213298797607e-01 -1.517792642116546631e-01 2.645327746868133545e-01 -1.665408462285995483e-01
4.681901633739471436e-02 2.691264748573303223e-01 3.642820119857788086e-01 1.056199669837951660e-01 -3.911111876368522644e-02 -4.703309014439582825e-02 -3.797733187675476074e-01 -2.318807179108262062e-03 3.396901488304138184e-01 -2.229191958904266357e-01 3.040958009660243988e-02 -3.936205059289932251e-02 2.329159080982208252e-01 -1.778593286871910095e-02 9.445139020681381226e-02 -8.632697910070419312e-02 -3.420220613479614258e-01 9.272018074989318848e-02 -1.018219366669654846e-01 1.564616337418556213e-02 9.493632614612579346e-02 1.321714669466018677e-01 -5.708571895956993103e-02 4.394575580954551697e-02 2.303201854228973389e-01 -4.637063667178153992e-02 -7.183659076690673828e-02 -8.916227519512176514e-02 -1.676891744136810303e-01 -2.571728229522705078e-01 -1.091181710362434387e-01 -2.296034693717956543e-01
-1.464084237813949585e-01 2.460095435380935669e-01 1.612114310264587402e-01 2.636269927024841309e-01 2.722600102424621582e-02 -3.881093561649322510e-01 2.987198531627655029e-02 -6.439606845378875732e-02 -3.067244030535221100e-02 4.855846613645553589e-02 2.521141171455383301e-01 7.347377389669418335e-02 -2.571193501353263855e-02 2.347941994667053223e-01 -1.731963902711868286e-01 -7.016254216432571411e-02 -1.765137314796447754e-01 -9.269871562719345093e-02 -2.485543787479400635e-01 2.441989183425903320e-01 5.296043306589126587e-02 1.422186661511659622e-02 2.392640858888626099e-01 -1.058228239417076111e-01 -4.315454512834548950e-03 -2.454014867544174194e-01 -1.727068275213241577e-01 1.600396037101745605e-01 -3.645548820495605469e-01 -8.896648883819580078e-02 -1.174647212028503418e-01 1.640099100768566132e-02
5.350704304873943329e-03 2.416996061801910400e-01 4.515408352017402649e-02 -8.395057171583175659e-03 4.410370811820030212e-02 -1.092583164572715759e-01 -6.371287256479263306e-02 -7.577797770500183105e-02 1.649104207754135132e-01 -1.055386662483215332e-01 3.753530681133270264e-01 -1.836582832038402557e-02 1.657588034868240356e-01 5.512320995330810547e-02 -3.761863708496093750e-02 1.949043013155460358e-02 -1.635372638702392578e-01 7.006800174713134766e-02 -1.277888938784599304e-02 2.542721629142761230e-01 -1.614728569984436035e-01 2.029740437865257263e-02 8.201422169804573059e-03 -4.306968748569488525e-01 2.334445118904113770e-01 3.878972828388214111e-01 3.005779981613159180e-01 -3.962393850088119507e-02 -3.715243190526962280e-03 -2.716051340103149414e-01 1.280708312988281250e-01 -9.111137688159942627e-02
3.162200376391410828e-02 2.321915030479431152e-01 7.778766006231307983e-02 1.103733032941818237e-01 3.701084479689598083e-02 1.754697710275650024e-01 -1.467514187097549438e-01 -8.145764470100402832e-03 4.807200729846954346e-01 1.460817158222198486e-01 2.150285243988037109e-01 -1.129577234387397766e-01 -4.176740720868110657e-02 -7.668469846248626709e-02 8.560332655906677246e-02 8.140905760228633881e-03 -5.587428808212280273e-01 1.679521650075912476e-01 -5.850939452648162842e-02 1.067875921726226807e-01 5.257113650441169739e-02 1.727572232484817505e-01 -1.085646077990531921e-02 -8.345602452754974365e-02 2.135236859321594238e-01 -2.452873624861240387e-02 -8.841572701930999756e-02 -1.180726066231727600e-01 -1.663758456707000732e-01 -1.562272757291793823e-01 1.464299857616424561e-01 -1.012039706110954285e-01
1.875911951065063477e-01 -7.708379626274108887e-02 1.082621291279792786e-01 5.869921296834945679e-03 1.607124209403991699e-01 -4.654358699917793274e-02 -3.134192824363708496e-01 1.070436686277389526e-01 2.821915447711944580e-01 2.183278463780879974e-02 1.231451928615570068e-01 -6.884219590574502945e-03 1.771248131990432739e-01 -1.540609747171401978e-01 3.729754686355590820e-02 -2.255314737558364868e-01 -1.612033247947692871e-01 -7.626965641975402832e-02 5.951579287648200989e-02 2.196682095527648926e-01 1.687806546688079834e-01 -6.025160104036331177e-02 2.290472537279129028e-01 2.921182475984096527e-02 4.236920773983001709e-01 -6.781256198883056641e-02 -1.249552890658378601e-02 -2.840831577777862549e-01 1.092657148838043213e-01 -1.708464510738849640e-02 3.058269619941711426e-01 -2.587982714176177979e-01
1.109292507171630859e-01 7.540849596261978149e-02 -1.815862804651260376e-01 9.184672683477401733e-02 4.675963893532752991e-02 -9.563809633255004883e-02 5.306654423475265503e-02 -8.001580834388732910e-02 1.840681433677673340e-01 -2.279624044895172119e-01 9.949435293674468994e-02 4.626986011862754822e-02 2.634094655513763428e-01 -5.380914360284805298e-02 -1.658176332712173462e-01 4.437685012817382812e-02 -3.664458692073822021e-01 -3.084440529346466064e-01 1.044683232903480530e-01 1.341090202331542969e-01 -3.941167294979095459e-01 3.878669068217277527e-02 -4.709685221314430237e-02 -6.742991507053375244e-03 -1.263129804283380508e-02 -3.572808206081390381e-01 8.632849156856536865e-02 1.500862985849380493e-01 -4.858857393264770508e-02 -2.513454258441925049e-01 2.779772877693176270e-01 4.904085770249366760e-02
6.249154359102249146e-02 1.056035012006759644e-01 -6.422353535890579224e-02 2.491986304521560669e-01 1.285405158996582031e-01 -2.888730168342590332e-01 -1.037147566676139832e-01 -3.597100079059600830e-02 2.344630062580108643e-01 1.012536957859992981e-01 1.089228019118309021e-01 -9.124147146940231323e-02 1.789312064647674561e-01 -6.672800984233617783e-03 7.315545529127120972e-02 -9.358787536621093750e-02 -2.392449676990509033e-01 -4.431350231170654297e-01 9.452810883522033691e-02 9.997815638780593872e-02 1.465874165296554565e-01 1.123766452074050903e-01 1.850037127733230591e-01 -3.641945868730545044e-02 -1.020393222570419312e-01 -3.198228180408477783e-01 2.711162529885768890e-02 3.748690783977508545e-01 -4.288791865110397339e-02 -4.859416559338569641e-02 -2.344108223915100098e-01 -1.406922489404678345e-01
1.132146716117858887e-01 -1.440138220787048340e-01 2.709765136241912842e-01 7.223103195428848267e-02 -5.244854465126991272e-02 1.296552419662475586e-01 -8.227016776800155640e-02 -1.287031322717666626e-01 1.935524642467498779e-01 3.129495680332183838e-01 3.710283637046813965e-01 -1.421745121479034424e-01 9.792385250329971313e-02 9.245195984840393066e-02 -4.059713184833526611e-01 -2.404612302780151367e-02 -3.357873260974884033e-01 -1.065047574229538441e-03 -1.148018464446067810e-01 5.719712353311479092e-04 -3.130814805626869202e-02 6.904795765876770020e-02 -3.263463824987411499e-02 -2.564838826656341553e-01 1.486684530973434448e-01 2.775882184505462646e-02 -1.028307303786277771e-01 2.099138051271438599e-01 2.131741195917129517e-01 9.649363160133361816e-02 1.918812394142150879e-01 2.203911729156970978e-02
3.207682967185974121e-01 4.307908117771148682e-01 -3.456992795690894127e-03 1.206715926527976990e-01 -1.316911727190017700e-01 2.812945470213890076e-02 -1.448968076147139072e-03 8.922591805458068848e-03 2.660186290740966797e-01 -1.927923560142517090e-01 -2.615103125572204590e-02 -7.825290411710739136e-02 3.097910284996032715e-01 1.788731664419174194e-01 -7.829038798809051514e-02 -2.576422095298767090e-01 -1.037690043449401855e-01 -2.497719824314117432e-01 9.747967123985290527e-02 8.033026754856109619e-02 -1.052133813500404358e-01 1.324974279850721359e-02 -7.953646779060363770e-02 -1.619708687067031860e-01 1.501084417104721069e-01 -1.880216002464294434e-01 2.207659780979156494e-01 7.985942810773849487e-02 2.822751551866531372e-02 -2.160177081823348999e-01 1.658445298671722412e-01 -2.064958214759826660e-01
1.089483033865690231e-02 3.495123237371444702e-02 -2.742257416248321533e-01 5.484196916222572327e-02 -5.618679150938987732e-02 7.634279131889343262e-02 -1.257204562425613403e-01 -1.328680515289306641e-01 3.176975250244140625e-01 -2.510791420936584473e-01 5.534713715314865112e-02 2.165408432483673096e-02 -2.849678881466388702e-02 1.234992668032646179e-01 -1.604927629232406616e-01 1.543650776147842407e-01 -1.368750035762786865e-01 -1.250186562538146973e-01 -1.962651014328002930e-01 1.686334908008575439e-01 5.291320383548736572e-02 7.737819850444793701e-02 2.444240003824234009e-01 -2.968487739562988281e-01 3.852698802947998047e-01 -1.755117028951644897e-01 -1.687245257198810577e-02 -1.289380639791488647e-01 -6.581172347068786621e-02 -4.020019471645355225e-01 1.523730605840682983e-01 3.974648192524909973e-02
6.734214723110198975e-02 2.033518701791763306e-01 1.265375465154647827e-01 -1.503000408411026001e-01 1.248573362827301025e-01 3.064701333642005920e-02 -8.821502327919006348e-02 -1.709519624710083008e-01 2.775807380676269531e-01 1.157497763633728027e-01 1.728826016187667847e-01 2.038773745298385620e-01 7.983227819204330444e-02 6.489314883947372437e-02 -1.672146916389465332e-01 1.437351852655410767e-01 -4.611963927745819092e-01 4.526022821664810181e-02 -1.162865832448005676e-01 1.954838633537292480e-01 -1.907998323440551758e-01 1.217987388372421265e-01 5.646693706512451172e-02 -4.359203875064849854e-01 2.451987564563751221e-01 -1.715788990259170532e-01 -3.271416574716567993e-02 1.055577769875526428e-02 2.498022280633449554e-02 1.963454782962799072e-01 1.415806356817483902e-03 2.283014124259352684e-03
5.226467549800872803e-02 -5.422209203243255615e-02 -7.122696936130523682e-02 -5.994977056980133057e-02 2.239028178155422211e-02 6.599066406488418579e-02 7.915357500314712524e-02 -1.573968976736068726e-01 1.354647427797317505e-01 -1.575648188591003418e-01 3.148271888494491577e-02 -2.746701836585998535e-01 3.000424504280090332e-01 -1.075979843735694885e-01 -1.012406945228576660e-01 9.930443763732910156e-02 -3.097675144672393799e-01 -1.656109988689422607e-01 1.569830328226089478e-01 3.032440543174743652e-01 -1.081568002700805664e-01 -3.410573899745941162e-01 -5.513312667608261108e-02 -3.394134640693664551e-01 2.050643414258956909e-01 -2.355857789516448975e-01 -2.288820743560791016e-01 -1.173861920833587646e-01 -5.167368799448013306e-03 -6.577802449464797974e-02 -2.137522958219051361e-02 -2.316640317440032959e-01
3.974105417728424072e-02 1.829863935708999634e-01 2.469002455472946167e-01 -1.858160197734832764e-01 -6.115583237260580063e-03 2.198230326175689697e-01 9.928004443645477295e-02 -7.879684120416641235e-02 -1.598033010959625244e-01 -1.083298027515411377e-01 1.254696696996688843e-01 -3.026944696903228760e-01 2.543805837631225586e-01 -7.554575800895690918e-02 -1.402705609798431396e-01 -7.171104848384857178e-02 -4.959834516048431396e-01 -6.020900979638099670e-02 8.144889026880264282e-02 1.425164192914962769e-01 -8.863989263772964478e-02 1.508168503642082214e-02 1.504449099302291870e-01 -1.877359896898269653e-01 -6.862805038690567017e-02 -9.428145736455917358e-02 -2.566507756710052490e-01 3.950568288564682007e-02 7.329268753528594971e-02 1.069642324000597000e-02 2.641755342483520508e-01 -2.575146555900573730e-01
4.292270541191101074e-02 -2.813663566485047340e-03 2.927855588495731354e-02 1.343893818557262421e-03 1.193037554621696472e-01 -7.031682133674621582e-02 1.562871970236301422e-02 -1.978622078895568848e-01 1.475753933191299438e-01 1.164305657148361206e-01 3.180674612522125244e-01 -1.591723561286926270e-01 2.294282466173171997e-01 4.385332390666007996e-02 -1.126605421304702759e-01 -3.612352311611175537e-01 -1.610877066850662231e-01 -2.696376740932464600e-01 -2.877387404441833496e-01 1.229408979415893555e-01 4.571136087179183960e-02 9.613607078790664673e-03 5.330046266317367554e-02 -1.300637274980545044e-01 2.596802115440368652e-01 1.486763954162597656e-01 1.289644241333007812e-01 -2.918764948844909668e-01 1.169661805033683777e-01 -2.049738541245460510e-02 3.072701990604400635e-01 -2.464921772480010986e-01
1.037178412079811096e-01 1.245185546576976776e-02 1.243047565221786499e-01 -4.955251887440681458e-02 4.697180539369583130e-02 -1.485104113817214966e-01 -1.915169805288314819e-01 -1.625764816999435425e-01 1.453607063740491867e-02 -9.541651234030723572e-04 2.345560342073440552e-01 2.276521325111389160e-01 3.365899324417114258e-01 7.872427813708782196e-03 -1.244434937834739685e-01 -2.365641593933105469e-01 1.760982908308506012e-02 -3.330380618572235107e-01 -1.422111690044403076e-01 -1.032497957348823547e-01 3.304007649421691895e-01 6.851141899824142456e-02 1.096551120281219482e-01 -1.221377030014991760e-01 7.009411603212356567e-02 -3.149864673614501953e-01 -7.011622935533523560e-02 1.872833371162414551e-01 -8.440474420785903931e-02 -3.151011168956756592e-01 2.329409271478652954e-01 6.516493856906890869e-02
-2.099632173776626587e-01 1.342604756355285645e-01 6.514751818031072617e-03 9.799715131521224976e-02 6.965101510286331177e-02 2.389150410890579224e-01 1.567245088517665863e-02 -3.596631586551666260e-01 3.671431541442871094e-01 5.997953470796346664e-03 1.723943054676055908e-01 -1.002703309059143066e-01 -1.641462743282318115e-01 -5.002805590629577637e-02 1.110637262463569641e-01 7.148440927267074585e-02 -4.230914711952209473e-01 -1.480827629566192627e-01 1.308886148035526276e-02 1.369229406118392944e-01 5.668608099222183228e-02 1.224862597882747650e-02 2.327719181776046753e-01 -9.932561218738555908e-02 2.031397819519042969e-01 -2.158343493938446045e-01 -1.734893769025802612e-02 -3.820421406999230385e-03 5.669670924544334412e-02 -2.773580551147460938e-01 2.330421507358551025e-01 7.301124930381774902e-02
6.239365413784980774e-02 1.274947077035903931e-03 2.535674534738063812e-02 -9.322058409452438354e-02 -1.211961358785629272e-01 -2.109065502882003784e-01 -3.348774462938308716e-02 -1.822628974914550781e-01 4.335841536521911621e-01 -7.569930702447891235e-02 3.260809481143951416e-01 1.054326966404914856e-01 -9.383656084537506104e-02 3.049906902015209198e-02 -3.273667395114898682e-02 -5.596783757209777832e-02 -4.998539686203002930e-01 -1.483554095029830933e-01 -1.357781887054443359e-01 3.107162117958068848e-01 1.258489042520523071e-01 2.817282825708389282e-02 1.350601613521575928e-01 -1.922462508082389832e-02 2.088541090488433838e-01 -8.057943731546401978e-02 2.071465998888015747e-01 9.205649048089981079e-02 -1.583385616540908813e-01 6.428878754377365112e-02 1.159201711416244507e-01 4.388781636953353882e-02
-8.948350697755813599e-02 1.740877032279968262e-01 7.956062257289886475e-02 3.154819309711456299e-01 2.643082737922668457e-01 -2.266883850097656250e-01 -2.582328580319881439e-02 -1.803971230983734131e-01 2.492825835943222046e-01 -8.234394341707229614e-02 -5.794402584433555603e-02 -1.548609882593154907e-01 4.986082389950752258e-02 -2.805010676383972168e-01 -5.670661339536309242e-04 -1.776780784130096436e-01 -4.115555435419082642e-02 1.424598693847656250e-01 -6.102807354182004929e-03 8.538226597011089325e-03 1.476757526397705078e-01 -1.036597043275833130e-02 2.635625302791595459e-01 -2.167947590351104736e-01 1.058843880891799927e-01 -1.915600895881652832e-01 -8.655779063701629639e-03 -2.257706224918365479e-01 -1.484922915697097778e-01 -3.757463395595550537e-01 -3.483535349369049072e-02 -2.617062330245971680e-01
-1.629383070394396782e-03 1.998717524111270905e-02 6.797401607036590576e-02 5.465055257081985474e-02 3.017120361328125000e-01 7.855292409658432007e-02 -2.800189852714538574e-01 -5.339040607213973999e-02 9.832798689603805542e-02 1.065334901213645935e-01 4.537911117076873779e-01 -3.637204468250274658e-01 8.173971623182296753e-02 1.647907868027687073e-02 -3.049968779087066650e-01 2.745272219181060791e-01 -1.989171802997589111e-01 7.439299672842025757e-02 -1.498720794916152954e-01 8.513339608907699585e-02 1.751632057130336761e-02 -6.128127127885818481e-02 1.247910931706428528e-01 -2.129404842853546143e-01 1.066403761506080627e-01 -2.142228186130523682e-01 -3.350866585969924927e-02 3.888382390141487122e-02 9.040661156177520752e-02 9.374735504388809204e-02 -2.247161976993083954e-02 -2.485861480236053467e-01
5.037461221218109131e-02 -2.924425294622778893e-03 -4.972781613469123840e-02 -3.808106109499931335e-02 1.458504498004913330e-01 -1.049096137285232544e-01 1.279725879430770874e-01 -2.778612375259399414e-01 2.739775776863098145e-01 -1.070120036602020264e-01 3.961574435234069824e-01 6.361490488052368164e-02 -9.742560237646102905e-02 9.787616878747940063e-02 -2.085772901773452759e-01 -1.109148114919662476e-01 -1.957329660654067993e-01 2.143744081258773804e-01 1.486769914627075195e-01 3.877939581871032715e-01 5.217238888144493103e-02 -6.345552951097488403e-02 9.674443304538726807e-02 -2.847491800785064697e-01 1.975834220647811890e-01 -1.661904454231262207e-01 1.688684970140457153e-01 -9.216199815273284912e-02 -1.664990782737731934e-01 -1.853541433811187744e-01 -1.072104424238204956e-01 1.187425106763839722e-01
1.246639043092727661e-01 -5.689699202775955200e-02 2.172982841730117798e-01 -6.612017005681991577e-02 1.720798760652542114e-01 -6.214798986911773682e-02 9.443204104900360107e-02 5.697561055421829224e-02 1.087332740426063538e-01 -2.487178891897201538e-01 3.165265917778015137e-01 4.528178647160530090e-02 -9.444346651434898376e-03 -4.109212383627891541e-02 -1.085166558623313904e-01 -3.083027005195617676e-01 -1.358069032430648804e-01 3.584760800004005432e-02 3.148551881313323975e-01 1.175610274076461792e-01 -1.120254546403884888e-01 -3.426638543605804443e-01 1.460497975349426270e-01 -4.253168404102325439e-02 3.766963183879852295e-01 -2.664586007595062256e-01 -1.470879763364791870e-01 1.270042359828948975e-01 -2.246789336204528809e-01 -9.756089001893997192e-02 -3.694266825914382935e-02 -4.058369994163513184e-02
1.885385215282440186e-01 -8.925365656614303589e-02 -1.226430460810661316e-01 2.378577589988708496e-01 1.391465514898300171e-01 -4.250947386026382446e-02 5.656084418296813965e-02 -7.903301715850830078e-02 1.081337556242942810e-01 2.162037640810012817e-01 2.308397144079208374e-01 2.408565133810043335e-01 3.590094447135925293e-01 -1.546982526779174805e-01 -1.783383041620254517e-01 -2.509101927280426025e-01 -2.327364236116409302e-01 -1.282186508178710938e-01 8.858388662338256836e-02 2.820173837244510651e-02 -2.466677129268646240e-01 1.514632105827331543e-01 -4.399415105581283569e-02 -1.682403981685638428e-01 1.708753108978271484e-01 -1.700489521026611328e-01 -1.883837878704071045e-01 -1.539100613445043564e-02 -1.487516611814498901e-01 -2.515722513198852539e-01 2.426563352346420288e-01 -7.434006035327911377e-02
2.174089401960372925e-01 2.234660647809505463e-02 1.149526536464691162e-01 2.719102501869201660e-01 1.010380908846855164e-01 2.288254797458648682e-01 -1.048382185399532318e-02 -5.526532977819442749e-02 3.076837360858917236e-01 2.729347944259643555e-01 2.838091254234313965e-01 -8.031521737575531006e-02 -1.662035137414932251e-01 -3.273113816976547241e-02 2.082005888223648071e-01 1.233642548322677612e-02 -3.071624040603637695e-01 -1.802041083574295044e-01 -1.030322387814521790e-01 1.519954502582550049e-01 1.194410920143127441e-01 1.228149980306625366e-01 -3.702940884977579117e-03 -2.276322394609451294e-01 2.087931632995605469e-01 6.428149342536926270e-02 -1.548717468976974487e-01 1.389415413141250610e-01 -1.840641498565673828e-01 -1.059032455086708069e-01 3.029700815677642822e-01 3.704677522182464600e-02
2.632350921630859375e-01 -9.302755445241928101e-02 -8.403433859348297119e-02 1.375219374895095825e-01 1.912353783845901489e-01 3.043028898537158966e-02 6.489675026386976242e-03 5.780244618654251099e-02 3.672635555267333984e-01 3.953986465930938721e-01 -2.024312317371368408e-02 1.707807928323745728e-02 -1.095935236662626266e-02 3.128427565097808838e-01 -1.579488813877105713e-01 4.141665250062942505e-02 -3.380298316478729248e-01 -2.105822786688804626e-02 -7.808767259120941162e-02 1.371999531984329224e-01 -4.477458074688911438e-02 1.270184814929962158e-01 8.672894537448883057e-02 -3.760138452053070068e-01 1.861634403467178345e-01 -1.457218527793884277e-01 5.534362047910690308e-02 -1.151219010353088379e-01 -7.192810624837875366e-02 -5.145017802715301514e-02 1.972818672657012939e-01 -1.140017956495285034e-01
5.128929391503334045e-02 -2.706436134758405387e-05 9.005954861640930176e-02 2.596728503704071045e-01 -5.494285374879837036e-02 1.376017034053802490e-01 2.713062763214111328e-01 -1.989216208457946777e-01 -4.432147368788719177e-02 3.242269391193985939e-03 9.221579134464263916e-02 -9.639142453670501709e-02 3.448060452938079834e-01 6.828277558088302612e-02 6.814962625503540039e-02 -1.500547826290130615e-01 -2.860010862350463867e-01 -1.701552867889404297e-01 2.777597904205322266e-01 2.245857417583465576e-01 -8.904959261417388916e-02 1.451584603637456894e-02 1.614983379840850830e-01 -2.870356738567352295e-01 1.855638176202774048e-01 -2.939834296703338623e-01 -1.385661363601684570e-01 -2.880766093730926514e-01 -4.028510302305221558e-03 -4.117982834577560425e-02 1.771761476993560791e-01 -7.149604707956314087e-02
1.035564839839935303e-01 1.187985539436340332e-01 1.382562667131423950e-01 4.073686897754669189e-01 2.895209491252899170e-01 -1.023323610424995422e-01 -1.071770768612623215e-02 9.540416300296783447e-02 2.623161673545837402e-01 -2.287892252206802368e-01 7.832320034503936768e-02 -3.827001154422760010e-01 2.455545365810394287e-01 1.423201560974121094e-01 2.696660719811916351e-02 -1.018616110086441040e-01 8.479636907577514648e-02 -4.956988617777824402e-03 1.439803838729858398e-01 1.659355312585830688e-01 3.854100778698921204e-02 -7.660400867462158203e-02 1.115993261337280273e-01 -1.559421271085739136e-01 3.282723575830459595e-02 -2.324477881193161011e-01 1.371401548385620117e-01 -1.510945558547973633e-01 -1.655123978853225708e-01 -1.889405250549316406e-01 1.863528490066528320e-01 1.643531769514083862e-01
1.748367398977279663e-01 3.669662028551101685e-02 -2.468111217021942139e-01 1.521029323339462280e-01 2.560966610908508301e-01 -8.730307966470718384e-02 -3.480756282806396484e-02 9.685822576284408569e-02 -1.535496395081281662e-02 -1.904938183724880219e-02 1.535185724496841431e-01 -2.116599529981613159e-01 6.709440052509307861e-02 -2.762131951749324799e-02 4.929526895284652710e-02 8.199618756771087646e-02 -2.682109773159027100e-01 -4.455752372741699219e-01 1.294170171022415161e-01 1.277413964271545410e-01 -1.567504256963729858e-01 1.472091078758239746e-01 2.598057035356760025e-04 -1.685522645711898804e-01 1.636518537998199463e-01 -2.249499857425689697e-01 -6.429772824048995972e-02 3.196343779563903809e-01 -1.844416558742523193e-01 -2.292602956295013428e-01 2.496415823698043823e-01 -7.792752981185913086e-02
1.730261743068695068e-01 2.132367938756942749e-01 -9.524808824062347412e-02 3.526893258094787598e-01 3.476297557353973389e-01 2.157585509121417999e-02 2.058534920215606689e-01 -1.270010769367218018e-01 2.313590645790100098e-01 9.564023464918136597e-02 5.937770381569862366e-02 -2.147235125303268433e-01 3.602169752120971680e-01 -1.904826760292053223e-01 -1.200898289680480957e-01 -5.540436878800392151e-02 -2.555004358291625977e-01 8.512874692678451538e-02 1.767696626484394073e-02 1.376094967126846313e-01 -1.413892656564712524e-01 5.758370459079742432e-02 -9.255115687847137451e-02 -7.839158922433853149e-02 2.590579092502593994e-01 -2.471538782119750977e-01 7.323024794459342957e-03 1.912898756563663483e-02 -1.693232171237468719e-02 -1.398887783288955688e-01 1.926628202199935913e-01 -9.589299559593200684e-03
4.209220409393310547e-02 -1.482709944248199463e-01 1.092727258801460266e-01 9.930949658155441284e-02 -2.534365952014923096e-01 1.312329433858394623e-02 -1.712589524686336517e-02 7.586191594600677490e-02 2.127495110034942627e-01 -3.022508509457111359e-02 3.806001543998718262e-01 -2.776381075382232666e-01 -4.922781139612197876e-02 3.009805381298065186e-01 1.533974856138229370e-01 -1.246527656912803650e-01 -1.149416938424110413e-01 -1.261931359767913818e-01 5.961273610591888428e-02 8.974466472864151001e-02 -2.023074626922607422e-01 -3.439191877841949463e-01 6.158041208982467651e-02 -4.148637950420379639e-01 2.250245213508605957e-01 -1.214123740792274475e-01 5.032502487301826477e-02 5.235796328634023666e-03 5.076203122735023499e-02 -1.429136097431182861e-01 1.061644926667213440e-01 -7.568044215440750122e-02
-1.583722382783889771e-01 -1.435432732105255127e-01 -1.512056682258844376e-02 4.058221578598022461e-01 2.697826623916625977e-01 -1.051270589232444763e-01 -4.134749993681907654e-02 -3.930548578500747681e-02 -1.441828608512878418e-01 1.436923295259475708e-01 2.423992753028869629e-01 -1.839648783206939697e-01 6.173335388302803040e-02 -1.712520122528076172e-01 -7.581268250942230225e-02 -9.509365260601043701e-02 -1.549008637666702271e-01 1.561769992113113403e-01 -1.988782081753015518e-03 5.506480485200881958e-02 -1.473950222134590149e-02 1.019231528043746948e-01 2.729220986366271973e-01 -3.061043620109558105e-01 5.108325928449630737e-02 -1.206268277019262314e-02 -2.111266404390335083e-01 -5.288362875580787659e-02 -8.152350783348083496e-02 -4.179211258888244629e-01 1.061280146241188049e-01 -2.177897393703460693e-01
-4.049016535282135010e-02 -1.207999214529991150e-01 -3.574584051966667175e-02 6.544890254735946655e-02 9.137183427810668945e-02 8.616655319929122925e-02 -3.737457990646362305e-01 -2.353430539369583130e-01 -6.910578906536102295e-02 -2.399674803018569946e-01 -5.253438372164964676e-03 -1.859297975897789001e-02 -1.465199422091245651e-02 3.008322119712829590e-01 -6.671276688575744629e-02 -4.715133011341094971e-01 -1.961281746625900269e-01 1.105781048536300659e-01 -3.424672037363052368e-02 1.681920140981674194e-01 -8.563701063394546509e-02 1.720202714204788208e-01 1.072139143943786621e-01 -1.947869658470153809e-01 1.595278829336166382e-01 -1.750089824199676514e-01 -4.712569713592529297e-02 -3.059751167893409729e-02 -1.616820394992828369e-01 -2.293842136859893799e-01 2.161329090595245361e-01 -1.895118504762649536e-01
2.495880424976348877e-01 1.371758282184600830e-01 -8.582331985235214233e-02 2.232459634542465210e-01 2.341664135456085205e-01 7.442041486501693726e-02 -2.130506038665771484e-01 6.553976237773895264e-02 2.889726758003234863e-01 3.345260769128799438e-02 8.747451007366180420e-02 -1.798686832189559937e-01 8.524426817893981934e-02 1.047908514738082886e-01 1.568481028079986572e-01 -1.158611327409744263e-01 -2.393756210803985596e-01 -2.734920084476470947e-01 -2.371717011556029320e-03 1.834931671619415283e-01 1.182323545217514038e-01 4.317460581660270691e-02 1.933658868074417114e-01 -3.416021587327122688e-03 -1.010166183114051819e-01 -1.903441697359085083e-01 1.643476188182830811e-01 1.091490983963012695e-01 -1.723071783781051636e-01 -3.835604488849639893e-01 -2.814677953720092773e-01 -1.015568450093269348e-01
1.494158506393432617e-01 2.351370751857757568e-01 -1.635492146015167236e-01 3.076321482658386230e-01 1.055542975664138794e-01 -4.069040715694427490e-02 3.608696907758712769e-02 -1.031966581940650940e-01 1.351027935743331909e-01 6.119596585631370544e-02 2.883942425251007080e-01 -2.744831442832946777e-01 -3.247485309839248657e-02 -1.265059709548950195e-01 -4.957755655050277710e-02 -8.492071926593780518e-02 -2.501876056194305420e-01 -9.969931095838546753e-02 -7.330080121755599976e-02 1.123099029064178467e-01 -4.088618457317352295e-01 6.209963932633399963e-02 1.607339233160018921e-01 2.843306213617324829e-02 1.995000988245010376e-01 -3.170867264270782471e-01 1.116716191172599792e-01 -1.589612215757369995e-01 -1.302391737699508667e-01 -1.505545228719711304e-01 2.215320914983749390e-01 -1.184697896242141724e-01
2.493373751640319824e-01 -3.661790490150451660e-02 -1.435912400484085083e-01 1.541005074977874756e-01 1.729427576065063477e-01 1.543792430311441422e-02 -1.037334203720092773e-01 -2.472788244485855103e-01 2.527854442596435547e-01 1.492643207311630249e-01 -1.548126190900802612e-01 -7.609371840953826904e-02 3.757861256599426270e-01 -1.594001054763793945e-01 -1.281746625900268555e-01 5.426593124866485596e-02 -2.325363010168075562e-01 -1.766107082366943359e-01 7.161051034927368164e-02 1.312668323516845703e-01 -1.429973095655441284e-01 3.642948716878890991e-02 -2.287556882947683334e-03 -3.234216272830963135e-01 4.708274081349372864e-02 -3.821034729480743408e-01 -1.628709211945533752e-02 -1.049441769719123840e-01 -5.676731839776039124e-02 -2.673304378986358643e-01 1.055949926376342773e-01 9.376851469278335571e-02
1.434885710477828979e-01 1.583528220653533936e-01 9.600081294775009155e-02 2.953744232654571533e-01 1.507021635770797729e-01 1.231517195701599121e-01 -1.490755081176757812e-01 -2.383739799261093140e-01 1.742002367973327637e-01 -1.408065296709537506e-02 1.503324210643768311e-01 -2.228049486875534058e-01 -9.200978279113769531e-02 -2.079639583826065063e-01 1.149290427565574646e-01 5.673617497086524963e-02 -1.614644229412078857e-01 -3.589759469032287598e-01 2.332528382539749146e-01 1.694029718637466431e-01 -2.513202130794525146e-01 8.227542787790298462e-02 2.335641235113143921e-01 -2.520200610160827637e-01 1.137678697705268860e-01 -3.190226852893829346e-01 7.200095057487487793e-02 1.500751525163650513e-01 3.655400499701499939e-02 6.473108194768428802e-03 1.343993470072746277e-02 -1.270319917239248753e-03
1.141436174511909485e-01 8.205776661634445190e-02 1.074362248182296753e-01 -6.124614551663398743e-02 2.138319015502929688e-01 3.706527501344680786e-02 -4.076918959617614746e-01 -5.835365131497383118e-02 1.721973568201065063e-01 -1.330048739910125732e-01 2.057344764471054077e-01 3.651270270347595215e-02 6.862421333789825439e-02 -2.538976669311523438e-01 -1.627184897661209106e-01 -4.551674425601959229e-02 -2.938832938671112061e-01 -1.863246262073516846e-01 3.049897588789463043e-02 1.759530603885650635e-02 1.161279454827308655e-01 7.385624200105667114e-02 3.072138130664825439e-01 -2.056881934404373169e-01 2.197580784559249878e-01 1.846448034048080444e-01 -8.425940573215484619e-02 -8.726675808429718018e-02 1.498381495475769043e-01 -8.988545835018157959e-02 3.350358903408050537e-01 -2.041301131248474121e-01
4.427112638950347900e-01 -4.637947771698236465e-03 1.477578431367874146e-01 4.684504121541976929e-02 1.099136751145124435e-02 -1.171744987368583679e-01 -7.067874819040298462e-02 1.482873260974884033e-01 1.421597748994827271e-01 -2.499301433563232422e-01 -2.244945429265499115e-02 1.035352423787117004e-01 8.982355147600173950e-02 -1.286540925502777100e-01 5.684957653284072876e-02 7.380262017250061035e-02 6.811351329088211060e-02 -7.642789185047149658e-02 -1.829296946525573730e-01 4.109789803624153137e-02 1.429213881492614746e-01 -1.205046661198139191e-02 1.713223755359649658e-01 -1.476451009511947632e-01 4.807114303112030029e-01 -2.163410186767578125e-01 1.531569361686706543e-01 1.429631859064102173e-01 -2.402251958847045898e-01 -3.082847893238067627e-01 1.405013948678970337e-01 1.732755079865455627e-02
-2.109768539667129517e-01 2.173083424568176270e-01 2.569480836391448975e-01 1.138940975069999695e-01 1.583339646458625793e-02 -5.817386135458946228e-02 6.269729346968233585e-04 -2.323649525642395020e-01 3.305229842662811279e-01 -1.282879263162612915e-01 1.416640728712081909e-01 -2.517704367637634277e-01 1.490600779652595520e-02 4.482724145054817200e-02 -2.711026370525360107e-01 -1.365641951560974121e-01 -2.991850972175598145e-01 -1.060553118586540222e-01 1.354147940874099731e-01 -2.076860144734382629e-02 4.887878522276878357e-02 3.886968195438385010e-01 6.677856296300888062e-02 7.096303254365921021e-02 6.796586513519287109e-02 -5.610213056206703186e-02 -1.869654953479766846e-01 9.643995016813278198e-02 1.270567178726196289e-01 -3.313231766223907471e-01 6.050409749150276184e-02 -6.327970325946807861e-02
-1.719396412372589111e-01 -1.580954939126968384e-01 2.296574264764785767e-01 1.106530502438545227e-01 2.174978852272033691e-01 5.260128062218427658e-03 1.752921938896179199e-01 1.613487675786018372e-02 1.543387025594711304e-01 -2.079591751098632812e-01 3.241994678974151611e-01 -1.400747597217559814e-01 2.009506523609161377e-02 2.696232199668884277e-01 -1.308197826147079468e-01 1.777715981006622314e-01 -9.176162630319595337e-02 -1.298161149024963379e-01 2.026427835226058960e-01 1.169288307428359985e-01 2.208963334560394287e-01 -2.017019838094711304e-01 1.037686094641685486e-01 -3.030026555061340332e-01 5.794038251042366028e-02 -3.263592720031738281e-01 -3.301313146948814392e-02 -7.132481783628463745e-02 9.854698926210403442e-02 -9.433697909116744995e-02 2.841316759586334229e-01 3.273963555693626404e-02
3.380687832832336426e-01 3.468315675854682922e-02 3.209559619426727295e-01 -3.000224828720092773e-01 -1.424559112638235092e-02 -2.081719189882278442e-01 6.117440294474363327e-03 1.749610900878906250e-02 2.198294103145599365e-01 -1.736682057380676270e-01 3.848170638084411621e-01 6.338379532098770142e-02 1.453603357076644897e-01 -3.066179156303405762e-01 -1.339982151985168457e-01 -1.043370589613914490e-01 -2.758948802947998047e-01 -1.010730415582656860e-01 6.537596136331558228e-02 1.264143288135528564e-01 6.986571848392486572e-02 -2.650989405810832977e-02 1.787121407687664032e-02 -3.418312966823577881e-02 1.749836653470993042e-01 -1.657813489437103271e-01 5.247873812913894653e-02 -6.707873195409774780e-02 -1.672143787145614624e-01 -2.097381204366683960e-01 -1.149380430579185486e-01 -9.405901283025741577e-02
5.211820825934410095e-02 3.464876115322113037e-02 -1.902211010456085205e-01 2.940484583377838135e-01 2.381608039140701294e-01 1.633905917406082153e-01 1.239528134465217590e-01 2.005719579756259918e-02 2.648868560791015625e-01 6.594260036945343018e-02 2.852798998355865479e-01 -1.034550964832305908e-01 2.377875298261642456e-01 2.172863036394119263e-01 9.148226678371429443e-02 -2.790479920804500580e-02 -2.685350477695465088e-01 -2.419155091047286987e-01 7.533846050500869751e-02 7.494237273931503296e-02 8.087304234504699707e-02 1.937013268470764160e-01 3.102430403232574463e-01 -1.051164418458938599e-01 -8.039685338735580444e-02 -2.330067902803421021e-01 1.671339198946952820e-02 1.842419058084487915e-01 -2.867129258811473846e-02 -2.085843682289123535e-01 -2.307464778423309326e-01 -9.436675161123275757e-02
-5.952100083231925964e-02 -3.176102042198181152e-02 3.420377075672149658e-01 2.245308607816696167e-01 1.079158410429954529e-01 -3.692095279693603516e-01 6.721491459757089615e-03 -1.398720890283584595e-01 9.213033318519592285e-02 -1.823730766773223877e-01 1.688602007925510406e-02 -9.425880759954452515e-02 -8.075395226478576660e-02 -1.844716966152191162e-01 -1.932232677936553955e-01 -2.724922895431518555e-01 -3.144660890102386475e-01 -4.163812100887298584e-02 1.432924717664718628e-01 2.409081012010574341e-01 1.951834410429000854e-01 2.652272284030914307e-01 -8.045776933431625366e-02 -9.739242494106292725e-02 1.551144868135452271e-01 -1.568438112735748291e-01 3.515097498893737793e-02 -1.456064134836196899e-01 1.258766511455178261e-03 -2.458481490612030029e-01 3.238827362656593323e-02 -1.457238942384719849e-01
9.066745638847351074e-02 -7.621134864166378975e-04 7.198031991720199585e-02 -4.890324920415878296e-02 -7.428123801946640015e-02 1.760864108800888062e-01 3.452406227588653564e-01 1.768703572452068329e-02 1.531423628330230713e-01 -1.248387098312377930e-01 1.703009158372879028e-01 -1.271460950374603271e-01 -3.781930357217788696e-02 8.864458650350570679e-02 8.837708830833435059e-02 -1.128997951745986938e-01 -5.463707447052001953e-01 -2.483189851045608521e-02 -1.731714010238647461e-01 7.849535346031188965e-02 6.201723963022232056e-02 -1.201628372073173523e-01 1.752912104129791260e-01 2.134756557643413544e-02 1.637013256549835205e-01 -3.370171487331390381e-01 1.564073860645294189e-01 4.205262288451194763e-02 -5.859149992465972900e-02 -3.925969004631042480e-01 1.677202992141246796e-02 -7.010594755411148071e-02
-1.807740330696105957e-01 9.680525213479995728e-02 2.388688921928405762e-01 8.310133218765258789e-02 1.305292695760726929e-01 -1.363228708505630493e-01 -5.473542213439941406e-02 1.305408030748367310e-01 1.908819675445556641e-01 -3.351490199565887451e-02 2.921741008758544922e-01 1.522212922573089600e-01 -2.176999486982822418e-02 -9.372652322053909302e-02 -2.346769124269485474e-01 1.966872215270996094e-01 -2.927956879138946533e-01 -1.169793680310249329e-01 -7.247257232666015625e-02 2.325283885002136230e-01 3.584943711757659912e-01 3.742254897952079773e-02 1.503944694995880127e-01 -2.272960692644119263e-01 2.008536458015441895e-01 -1.961972862482070923e-01 2.924966216087341309e-01 -1.632706969976425171e-01 -6.420791149139404297e-02 -2.959308587014675140e-02 1.215571090579032898e-01 -1.243186965584754944e-01
-2.679743990302085876e-02 -1.402372773736715317e-02 2.704692184925079346e-01 3.082261979579925537e-01 -1.252478957176208496e-01 -1.857272535562515259e-01 -1.087492611259222031e-02 5.317863449454307556e-02 2.231711000204086304e-01 -1.892524659633636475e-01 7.102491706609725952e-02 -5.618520826101303101e-02 1.692838668823242188e-01 -6.578297913074493408e-02 -3.497923538088798523e-02 1.161886453628540039e-01 -3.165036141872406006e-01 1.593374162912368774e-01 -4.131556153297424316e-01 3.010813295841217041e-01 -6.790758669376373291e-02 -3.235551714897155762e-02 -4.010217636823654175e-02 -2.851464748382568359e-01 -2.972970344126224518e-02 -3.210407793521881104e-01 -7.437849789857864380e-02 -2.597595006227493286e-02 -7.964660227298736572e-02 -6.747394055128097534e-02 -1.965484619140625000e-01 -3.314352780580520630e-02
-3.259516507387161255e-02 -7.921667397022247314e-02 7.892393320798873901e-02 7.103110849857330322e-02 4.069330636411905289e-03 -1.389603167772293091e-01 1.318872570991516113e-01 -2.278459221124649048e-01 9.034832566976547241e-02 2.237150967121124268e-01 1.874137111008167267e-02 -3.014729917049407959e-01 3.695308566093444824e-01 7.413568347692489624e-02 -1.807005405426025391e-01 1.494149267673492432e-01 -3.466175794601440430e-01 1.588789373636245728e-01 -1.408106684684753418e-01 2.044988274574279785e-01 2.295003980398178101e-01 -3.445662930607795715e-02 9.856473654508590698e-02 -1.107473894953727722e-01 1.307722479104995728e-01 -2.616710066795349121e-01 -1.106090098619461060e-01 -4.563403874635696411e-02 4.805415868759155273e-03 -3.594004213809967041e-01 1.100124791264533997e-03 -1.852674335241317749e-01
2.046107649803161621e-01 -5.903307721018791199e-02 6.534042209386825562e-02 7.194149494171142578e-02 -5.388225242495536804e-02 9.415853023529052734e-02 -3.264273703098297119e-01 -8.333549648523330688e-02 1.376338303089141846e-01 2.223191559314727783e-01 7.857948541641235352e-03 -5.897326022386550903e-02 2.142219990491867065e-01 -5.152736231684684753e-02 -4.969761148095130920e-02 2.376605421304702759e-01 -1.207698285579681396e-01 9.722413495182991028e-03 1.217652037739753723e-01 5.658159404993057251e-02 -6.205505132675170898e-02 5.881705321371555328e-03 4.205145407468080521e-03 -4.155877530574798584e-01 8.045946061611175537e-02 -4.400366544723510742e-01 1.180939972400665283e-01 -1.335114240646362305e-01 -1.058290973305702209e-01 -2.762100398540496826e-01 3.338392674922943115e-01 -1.965968869626522064e-02
1.033338308334350586e-01 -3.148217797279357910e-01 1.438501477241516113e-01 -9.612797945737838745e-02 2.836931347846984863e-01 -8.304662257432937622e-02 1.533605903387069702e-02 -1.199184283614158630e-01 -3.585458919405937195e-02 -1.158187910914421082e-02 2.158473730087280273e-01 3.040048852562904358e-02 -4.528838023543357849e-02 2.711997628211975098e-01 -7.702672481536865234e-02 -3.955851793289184570e-01 -1.036677584052085876e-01 -1.583645194768905640e-01 -2.732288241386413574e-01 7.548221200704574585e-02 2.562637440860271454e-03 6.544906646013259888e-02 7.310461252927780151e-02 -1.222589761018753052e-01 1.107300445437431335e-01 -5.972279608249664307e-02 -1.073569059371948242e-01 1.552893072366714478e-01 -1.350920945405960083e-01 -2.590162158012390137e-01 3.674612343311309814e-01 -2.423463165760040283e-01
8.436850458383560181e-02 1.360027194023132324e-01 1.107210293412208557e-01 2.326907590031623840e-02 1.160666719079017639e-01 2.505806684494018555e-01 -2.427718341350555420e-01 -2.920437157154083252e-01 4.545904099941253662e-01 3.130784258246421814e-02 1.784627288579940796e-01 -4.021072387695312500e-02 1.798590272665023804e-02 2.625825814902782440e-02 2.700122073292732239e-02 2.162062674760818481e-01 -2.965295314788818359e-01 -7.274182885885238647e-02 -1.477477997541427612e-01 1.554609984159469604e-01 9.435465559363365173e-03 1.666285991668701172e-01 3.681725822389125824e-03 -1.062324792146682739e-01 8.953011780977249146e-02 3.931405767798423767e-02 -1.628809273242950439e-01 1.074854508042335510e-01 -2.598231434822082520e-01 -2.002047747373580933e-01 2.914989590644836426e-01 1.814696788787841797e-01
4.166949167847633362e-02 1.508572250604629517e-01 1.215737015008926392e-01 -2.984230220317840576e-02 3.495658338069915771e-01 5.236336588859558105e-02 -1.564229428768157959e-01 -2.836286723613739014e-01 1.873893588781356812e-01 4.198647104203701019e-03 1.541116982698440552e-01 -5.935299769043922424e-02 2.582712471485137939e-01 8.015460520982742310e-02 1.187724918127059937e-01 5.333090201020240784e-02 -2.013178467750549316e-01 -2.882785797119140625e-01 2.636550068855285645e-01 7.702433317899703979e-02 -3.297232091426849365e-01 6.793849915266036987e-02 1.538157910108566284e-01 -2.480622380971908569e-01 2.329046130180358887e-01 -8.878032863140106201e-02 3.147202134132385254e-01 5.321344826370477676e-03 -9.880050271749496460e-02 -9.377600252628326416e-02 -8.791928179562091827e-03 7.376599591225385666e-03
1.385767906904220581e-01 -2.165080606937408447e-01 1.326647400856018066e-01 -1.623789668083190918e-01 1.335995495319366455e-01 2.573185041546821594e-02 -1.436919420957565308e-01 -2.841164171695709229e-01 1.976953744888305664e-01 -1.623167991638183594e-01 2.520204782485961914e-01 9.736723452806472778e-02 2.527740597724914551e-01 -1.084937527775764465e-02 -4.911653324961662292e-02 -1.996975392103195190e-01 3.857359290122985840e-02 -1.292954236268997192e-01 -1.403970718383789062e-01 -6.245525553822517395e-02 2.901878654956817627e-01 -5.981098115444183350e-02 -4.924133885651826859e-03 -2.376029789447784424e-01 1.413972210139036179e-02 -2.257234752178192139e-01 -6.751913577318191528e-03 3.857418894767761230e-01 -1.422237008810043335e-01 -1.362709999084472656e-01 2.796885967254638672e-01 -1.491481512784957886e-01
1.013374775648117065e-01 1.152729168534278870e-01 1.777034252882003784e-02 3.904945850372314453e-01 -2.629597485065460205e-02 2.965940535068511963e-01 -2.275002747774124146e-02 -3.866466283798217773e-01 3.463407754898071289e-01 2.318027429282665253e-02 1.915929466485977173e-01 -1.813491731882095337e-01 -1.671059280633926392e-01 1.665327101945877075e-01 -2.051486372947692871e-01 -3.461694344878196716e-02 -2.496601194143295288e-01 -2.371157146990299225e-02 -3.632693737745285034e-02 1.594148278236389160e-01 1.852773278951644897e-01 -6.186312064528465271e-02 2.862873673439025879e-02 -1.558139324188232422e-01 1.897783577442169189e-01 -7.409693300724029541e-02 -2.034220546483993530e-01 6.136686354875564575e-02 -7.242308557033538818e-02 -1.468539237976074219e-01 1.714529395103454590e-01 1.430294383317232132e-02
2.254456132650375366e-01 2.740743756294250488e-01 1.328569054603576660e-01 2.683556973934173584e-01 9.929007291793823242e-02 8.740790188312530518e-02 8.378213644027709961e-02 -1.553186178207397461e-01 3.873950839042663574e-01 2.709810622036457062e-02 2.319432646036148071e-01 -1.524680294096469879e-02 7.611565291881561279e-02 -4.131020605564117432e-02 -1.188373938202857971e-01 -5.786933377385139465e-02 -2.251774519681930542e-01 -1.781972050666809082e-01 -2.195747047662734985e-01 3.038042411208152771e-02 3.369978070259094238e-01 -1.277061700820922852e-01 7.824634015560150146e-02 -1.731442660093307495e-01 5.138857662677764893e-02 1.084745824337005615e-01 -2.092230170965194702e-01 -8.696939051151275635e-02 -1.409613490104675293e-01 -1.538766622543334961e-01 -1.456325501203536987e-01 -2.790407240390777588e-01
5.552623793482780457e-02 1.815592795610427856e-01 2.573785372078418732e-02 3.148024203255772591e-03 4.568846151232719421e-02 1.004894077777862549e-01 3.277341276407241821e-02 -2.441807985305786133e-01 4.355630576610565186e-01 -1.418151557445526123e-01 4.303465411067008972e-02 -9.839548170566558838e-02 9.686407446861267090e-02 2.254596799612045288e-01 -1.024168450385332108e-02 1.582670509815216064e-01 -2.577875852584838867e-01 -2.503184378147125244e-01 -2.035720087587833405e-02 1.594598740339279175e-01 4.410867393016815186e-01 1.985635980963706970e-02 -5.402046442031860352e-02 -1.027451828122138977e-01 1.009212806820869446e-01 -1.828886419534683228e-01 -1.964408718049526215e-02 8.611598610877990723e-02 -8.800122141838073730e-02 -1.827853769063949585e-01 3.399802744388580322e-01 -1.100435182452201843e-01
-1.976838707923889160e-02 2.189825326204299927e-01 5.007411167025566101e-02 9.595348685979843140e-02 2.464906126260757446e-01 2.342454344034194946e-01 -8.533019572496414185e-02 -2.343903183937072754e-01 2.349142134189605713e-01 -2.436468750238418579e-01 1.216860394924879074e-02 3.954427689313888550e-02 1.856907457113265991e-01 2.248549088835716248e-02 -1.271622329950332642e-01 8.862009644508361816e-02 -3.317833244800567627e-01 2.579771727323532104e-02 -1.266207247972488403e-01 3.004756271839141846e-01 2.134429663419723511e-01 1.499082446098327637e-01 -1.583610028028488159e-01 -2.765410952270030975e-02 3.025539517402648926e-01 -3.313420712947845459e-01 -3.395358100533485413e-02 -4.857075214385986328e-02 -6.747515499591827393e-02 -4.025937244296073914e-02 2.461613714694976807e-01 6.539868563413619995e-02
-4.833165183663368225e-02 1.540212780237197876e-01 1.213724259287118912e-02 4.167358204722404480e-02 2.777586132287979126e-02 -4.172278940677642822e-02 7.964002341032028198e-02 -1.719486862421035767e-01 -1.009775698184967041e-02 -2.120355144143104553e-02 1.751602068543434143e-02 7.274425029754638672e-02 -1.314544230699539185e-01 -5.827212706208229065e-02 1.364856064319610596e-01 -2.805705964565277100e-01 -5.487278103828430176e-01 -6.151901558041572571e-02 -1.457920204848051071e-02 1.621447056531906128e-01 1.786470860242843628e-01 -8.325485140085220337e-02 2.054155468940734863e-01 -2.166175544261932373e-01 3.213044703006744385e-01 -2.719939351081848145e-01 -5.106743797659873962e-02 -3.211333602666854858e-02 2.356837838888168335e-01 -2.730031609535217285e-01 -1.095646098256111145e-01 -1.648296862840652466e-01
5.292394757270812988e-02 -1.417681872844696045e-01 3.794021606445312500e-01 -5.547272972762584686e-03 -1.163107156753540039e-01 -2.217432111501693726e-01 7.508178800344467163e-02 -2.313901185989379883e-01 9.653314203023910522e-02 9.148865006864070892e-03 1.918802410364151001e-01 -2.498403489589691162e-01 3.815562129020690918e-01 1.745993196964263916e-01 -1.749808937311172485e-01 -4.514249414205551147e-02 -4.181858152151107788e-02 8.962747454643249512e-02 -7.018870860338211060e-02 1.218353211879730225e-01 2.612894400954246521e-02 3.649233281612396240e-01 2.359573245048522949e-01 -1.610640287399291992e-01 9.369889274239540100e-03 -1.756704449653625488e-01 1.534608602523803711e-01 -1.253637671470642090e-01 1.496844291687011719e-01 -2.366610914468765259e-01 -1.266851555556058884e-02 8.392367511987686157e-03
2.628591656684875488e-01 -1.120889261364936829e-01 2.532067000865936279e-01 -9.664628654718399048e-02 9.911590814590454102e-02 -2.811850607395172119e-01 1.394566148519515991e-02 -1.415527611970901489e-01 2.738373279571533203e-01 6.244125217199325562e-02 2.883402407169342041e-01 -8.035899698734283447e-02 1.370564997196197510e-01 -9.572576731443405151e-03 2.891688942909240723e-01 1.636011302471160889e-01 -2.711429297924041748e-01 -2.950358949601650238e-02 1.252578049898147583e-01 7.672819495201110840e-02 4.508556798100471497e-02 2.671667747199535370e-02 -5.799426510930061340e-02 -3.305411338806152344e-01 -7.676226645708084106e-02 -1.084172874689102173e-01 7.917317748069763184e-02 -1.277695000171661377e-01 -2.252357602119445801e-01 -3.471829593181610107e-01 -6.260922551155090332e-02 1.061257869005203247e-01
-2.320151925086975098e-01 7.718897610902786255e-02 3.305385112762451172e-01 -9.207770973443984985e-02 -1.893368549644947052e-02 -7.801547646522521973e-02 1.031339019536972046e-01 -8.111052215099334717e-02 9.029754251241683960e-02 -5.181018635630607605e-02 3.475816249847412109e-01 -2.914140559732913971e-02 -8.717172592878341675e-02 4.656317830085754395e-02 -3.402922451496124268e-01 1.599487476050853729e-02 -5.134973675012588501e-02 -2.073553651571273804e-01 6.217079609632492065e-02 1.892770975828170776e-01 8.432840555906295776e-02 -1.776113919913768768e-02 2.606858909130096436e-01 -2.576666474342346191e-01 1.569680273532867432e-01 -2.557625770568847656e-01 -1.739261001348495483e-01 -1.004904881119728088e-02 -3.366972208023071289e-01 -1.426256299018859863e-01 -9.914557635784149170e-02 -2.223793864250183105e-01
6.547934561967849731e-02 -6.295423209667205811e-02 1.425659805536270142e-01 -1.093386709690093994e-01 -7.399422675371170044e-02 1.164454668760299683e-01 -1.065497919917106628e-01 -3.626367151737213135e-01 3.533951342105865479e-01 -5.929633975028991699e-02 2.155173569917678833e-01 -5.256960168480873108e-02 2.931180298328399658e-01 4.167747497558593750e-02 9.394503384828567505e-02 -2.663258910179138184e-01 2.665111050009727478e-02 2.436115443706512451e-01 -1.337068676948547363e-01 2.897840142250061035e-01 -2.422435283660888672e-01 4.637703672051429749e-02 9.806626290082931519e-02 -1.777147799730300903e-01 2.428144402801990509e-02 -2.748944163322448730e-01 -9.705018252134323120e-02 -7.997558265924453735e-02 -1.740308552980422974e-01 -1.353628039360046387e-01 -1.083607971668243408e-01 -1.904878616333007812e-01
1.220601722598075867e-01 -1.275609582662582397e-01 1.857792288064956665e-01 -1.204110905528068542e-01 -1.850756555795669556e-01 -5.813360214233398438e-02 -2.530525811016559601e-02 3.686007112264633179e-02 5.986321717500686646e-02 1.204843968152999878e-01 4.206362962722778320e-01 4.767220094799995422e-02 -3.499687882140278816e-03 1.835995763540267944e-01 -2.716067135334014893e-01 -3.422513008117675781e-01 -3.288806080818176270e-01 -2.053017914295196533e-02 7.604850828647613525e-02 9.602343291044235229e-02 1.002619788050651550e-01 3.948285430669784546e-02 1.929267942905426025e-01 -4.886501119472086430e-04 1.494999527931213379e-01 -1.241271942853927612e-01 1.061188951134681702e-01 1.534077618271112442e-02 -3.335435688495635986e-01 -1.943671703338623047e-01 1.830295287072658539e-02 -2.953148782253265381e-01
-1.473278850317001343e-01 2.171444594860076904e-01 9.094031155109405518e-02 7.047007977962493896e-02 3.859522566199302673e-02 5.959134176373481750e-02 -1.591901183128356934e-01 -6.315870676189661026e-03 7.847943156957626343e-02 9.450735151767730713e-02 3.474077284336090088e-01 -6.602969020605087280e-02 -2.734025418758392334e-01 3.400809364393353462e-04 -2.145566940307617188e-01 -9.633387625217437744e-02 -4.226934611797332764e-01 -9.595522284507751465e-02 -2.372854053974151611e-01 1.591349840164184570e-01 2.466052174568176270e-01 -3.184522315859794617e-02 2.842321991920471191e-01 2.554764226078987122e-02 -2.664771163836121559e-03 -3.815658986568450928e-01 6.237326189875602722e-02 -1.288944482803344727e-01 -6.359732896089553833e-02 -6.829772889614105225e-02 1.519574671983718872e-01 -8.123738318681716919e-02
1.474546790122985840e-01 -2.733847200870513916e-01 1.888198107481002808e-01 6.740310788154602051e-02 3.183658123016357422e-01 -1.706951260566711426e-01 -2.627927660942077637e-01 -1.090709343552589417e-01 9.017769247293472290e-02 -3.483137860894203186e-02 2.738635241985321045e-01 1.800966560840606689e-01 -7.105983793735504150e-02 4.357371479272842407e-02 7.948328554630279541e-02 -2.162246555089950562e-01 -2.118574976921081543e-01 -2.965207695960998535e-01 -2.295119911432266235e-01 -5.576246604323387146e-02 7.961483299732208252e-02 1.899453699588775635e-01 4.090698435902595520e-02 -2.008122801780700684e-01 1.138622611761093140e-01 -1.707598939538002014e-02 -1.833576261997222900e-01 2.848783135414123535e-01 -1.407758444547653198e-01 -1.788995414972305298e-01 1.489815115928649902e-01 -3.338209586217999458e-03
3.099362365901470184e-03 7.850458472967147827e-02 1.358220130205154419e-01 -1.086277365684509277e-01 4.229928553104400635e-02 -3.237218037247657776e-02 -3.307385146617889404e-01 -1.800181269645690918e-01 6.897793710231781006e-02 -2.779924273490905762e-01 -6.876543164253234863e-02 -6.784705072641372681e-02 3.358279466629028320e-01 -1.465548127889633179e-01 -5.237375944852828979e-02 -4.422258958220481873e-02 5.694207735359668732e-03 -2.345431447029113770e-01 2.141149714589118958e-03 8.039005845785140991e-02 1.778222471475601196e-01 1.498070508241653442e-01 3.533471003174781799e-02 -2.710055112838745117e-01 1.304934918880462646e-01 -4.130470752716064453e-01 5.266585573554039001e-02 -1.185187920928001404e-01 -6.113478913903236389e-03 -4.323078095912933350e-01 7.760768383741378784e-02 -3.079571947455406189e-02
-8.815751969814300537e-02 -8.493990451097488403e-02 1.263074725866317749e-01 4.958159849047660828e-02 2.748211920261383057e-01 -7.595274364575743675e-04 -1.821903139352798462e-02 -2.038914710283279419e-01 3.302020728588104248e-01 -1.698896735906600952e-01 -9.907839447259902954e-02 -1.031194552779197693e-01 -4.884169623255729675e-02 -2.089870870113372803e-01 -1.921378821134567261e-01 -1.036973372101783752e-01 -4.107266664505004883e-01 -4.745565727353096008e-02 -1.825687438249588013e-01 1.006961911916732788e-01 -3.746252134442329407e-02 -3.169095888733863831e-02 4.420818984508514404e-01 -1.895996928215026855e-01 1.349427849054336548e-01 7.295858114957809448e-03 -2.917642332613468170e-02 -2.348390370607376099e-01 -5.021871253848075867e-02 -8.047303557395935059e-02 2.375078052282333374e-01 -9.597128629684448242e-02
2.297077178955078125e-01 -2.044437527656555176e-01 3.928487002849578857e-02 1.392283588647842407e-01 -6.998877972364425659e-03 8.474864065647125244e-03 -3.698052465915679932e-01 -2.049173265695571899e-01 8.458954095840454102e-02 -5.532805621623992920e-02 2.172693057218566537e-04 -1.725757569074630737e-01 1.024204865097999573e-01 2.957234382629394531e-01 -3.438352048397064209e-02 -3.054376840591430664e-01 -2.381948530673980713e-01 -2.490477859973907471e-01 -2.550461590290069580e-01 1.975291222333908081e-01 1.196666285395622253e-01 1.380407363176345825e-01 1.471232324838638306e-01 -2.040152624249458313e-02 2.085712924599647522e-02 -1.522207707166671753e-01 1.938572674989700317e-01 -2.848405949771404266e-02 -8.190309256315231323e-02 -9.805706888437271118e-02 2.380320131778717041e-01 -2.449087351560592651e-01
-1.768062561750411987e-01 3.044891357421875000e-01 1.820351183414459229e-01 2.117734402418136597e-01 2.243877947330474854e-02 -1.313234269618988037e-01 -2.389546930789947510e-01 -2.269166335463523865e-02 1.249958425760269165e-01 1.902174651622772217e-01 2.469217330217361450e-01 -2.909612953662872314e-01 3.175048232078552246e-01 1.637581437826156616e-01 1.464427113533020020e-01 2.904738858342170715e-02 -3.408676013350486755e-02 -2.413822114467620850e-01 -9.667541831731796265e-02 1.691362559795379639e-01 -1.488621085882186890e-01 -1.141920536756515503e-01 1.699118465185165405e-01 -4.845437034964561462e-02 1.916661709547042847e-01 -4.479688033461570740e-02 -9.587450325489044189e-02 5.801203101873397827e-02 -2.687787711620330811e-01 -1.602729260921478271e-01 1.608031541109085083e-01 1.908968091011047363e-01
-1.659909784793853760e-01 1.644866019487380981e-01 8.794587850570678711e-02 1.203418299555778503e-01 8.310291916131973267e-02 -1.984592527151107788e-01 -1.007840037345886230e-02 9.005481004714965820e-02 8.394683897495269775e-02 6.607487797737121582e-02 3.229114413261413574e-01 -1.666415035724639893e-01 3.673326969146728516e-01 -6.908062100410461426e-02 1.957811713218688965e-01 -8.404631912708282471e-02 2.003600075840950012e-02 -1.327873170375823975e-01 3.740097209811210632e-02 1.529808193445205688e-01 -2.394646406173706055e-01 -6.120885722339153290e-03 6.438787281513214111e-02 -4.886429607868194580e-01 1.157223582267761230e-01 -1.242011785507202148e-01 3.810436278581619263e-02 3.075317442417144775e-01 -2.159856632351875305e-02 -9.835946559906005859e-02 1.927129030227661133e-01 1.576655209064483643e-01
2.311674132943153381e-02 5.712051410228013992e-03 8.386085927486419678e-02 8.259978890419006348e-02 4.000215232372283936e-02 8.703361451625823975e-02 -1.244102567434310913e-01 8.043692260980606079e-02 1.214473992586135864e-01 2.244062125682830811e-01 2.847709655761718750e-01 -1.027434617280960083e-01 3.127630054950714111e-01 3.794887289404869080e-02 -2.502287030220031738e-01 3.231889568269252777e-03 -2.707155346870422363e-01 -1.041472330689430237e-02 5.169866979122161865e-02 -6.261147558689117432e-02 1.528824418783187866e-01 -3.937415406107902527e-02 8.970863372087478638e-02 -5.201654434204101562e-01 3.207146823406219482e-01 -1.500110607594251633e-02 -1.676869839429855347e-01 2.495498657226562500e-01 1.926734447479248047e-01 1.105924230068922043e-02 5.520693212747573853e-02 1.360481977462768555e-01
1.152865961194038391e-01 6.167872995138168335e-02 3.149101436138153076e-01 2.118668556213378906e-01 -1.237728372216224670e-01 -1.199736744165420532e-01 -1.367441564798355103e-01 -8.887681365013122559e-02 1.118926778435707092e-01 -1.319507062435150146e-01 2.137599885463714600e-01 1.653479933738708496e-01 -3.479537367820739746e-02 -6.391151994466781616e-02 1.466127932071685791e-01 -3.987954556941986084e-01 -1.443648785352706909e-01 -3.209602786228060722e-03 3.502654433250427246e-01 2.486169487237930298e-01 -9.943984448909759521e-02 -1.984900049865245819e-02 -1.685820072889328003e-01 -2.030311524868011475e-01 1.682360172271728516e-01 -4.744978621602058411e-02 -1.900348067283630371e-02 1.178910210728645325e-01 -1.346106976270675659e-01 -1.842064857482910156e-01 2.736919224262237549e-01 1.915706843137741089e-01
1.110568270087242126e-02 -1.161463260650634766e-01 2.997172772884368896e-01 3.030917644500732422e-01 -3.159923478960990906e-02 3.548580408096313477e-02 6.052640452980995178e-02 1.853917241096496582e-01 3.202667236328125000e-01 -1.524613797664642334e-01 9.760715067386627197e-02 -1.466132104396820068e-01 2.460534870624542236e-01 5.652056634426116943e-02 1.465385407209396362e-01 -1.108115389943122864e-01 -2.544476091861724854e-01 -1.450205743312835693e-01 -1.427692472934722900e-01 3.561913967132568359e-01 -8.745676837861537933e-03 1.729830801486968994e-01 3.149926662445068359e-01 -3.261573985219001770e-02 2.671694159507751465e-01 4.396605491638183594e-02 3.146141767501831055e-02 5.528144165873527527e-02 -2.969417907297611237e-02 -1.008348912000656128e-01 -2.373006045818328857e-01 -4.516410082578659058e-02
3.417521715164184570e-01 1.488479673862457275e-01 1.829617768526077271e-01 2.561526298522949219e-01 4.368759319186210632e-02 -3.353836536407470703e-01 3.552169725298881531e-02 -9.103238582611083984e-02 1.968926340341567993e-01 -7.297800481319427490e-02 3.704380989074707031e-01 -4.837051033973693848e-02 3.034997284412384033e-01 -1.014204882085323334e-02 1.398065388202667236e-01 -7.737890630960464478e-02 -1.440575122833251953e-01 -4.990380629897117615e-02 1.091492399573326111e-01 1.875735074281692505e-02 4.348041489720344543e-02 8.449929207563400269e-02 1.394107490777969360e-01 -5.233150720596313477e-02 -1.085171699523925781e-01 -1.109711900353431702e-01 -2.915642559528350830e-01 -1.344789564609527588e-01 -2.421885579824447632e-01 -1.416223943233489990e-01 -2.526886165142059326e-01 1.242719963192939758e-02
-8.371447212994098663e-03 4.450665786862373352e-02 8.871509134769439697e-02 1.916230469942092896e-01 1.032738015055656433e-02 -3.564931452274322510e-02 -1.226493194699287415e-01 6.465580314397811890e-02 3.144055008888244629e-01 -2.532339990139007568e-01 1.613359600305557251e-01 -3.648062348365783691e-01 1.458914130926132202e-01 6.676493585109710693e-02 -1.291693840175867081e-02 -1.031682863831520081e-01 -4.117918014526367188e-01 -3.645904958248138428e-01 8.649815805256366730e-03 2.704327702522277832e-01 -6.169121339917182922e-02 2.409059703350067139e-01 -1.534850448369979858e-01 -3.459452465176582336e-02 2.553935945034027100e-01 1.657875180244445801e-01 -3.303479030728340149e-02 -1.909615658223628998e-02 1.219465676695108414e-02 -1.184180602431297302e-01 -2.971693640574812889e-03 -5.885495245456695557e-02
1.263113319873809814e-01 2.723399698734283447e-01 1.126925870776176453e-01 2.199887037277221680e-01 2.278859317302703857e-01 2.853777408599853516e-01 -4.633496701717376709e-02 -2.431879192590713501e-01 3.156965374946594238e-01 -9.317807108163833618e-02 1.299964487552642822e-01 -1.406521201133728027e-01 -9.036648273468017578e-02 7.839410752058029175e-02 1.850276738405227661e-01 2.372965216636657715e-02 -3.529011011123657227e-01 -1.010337993502616882e-01 -8.626886457204818726e-02 1.246452257037162781e-01 4.955524206161499023e-02 1.114525049924850464e-01 5.879786610603332520e-02 -1.024151891469955444e-01 2.543005347251892090e-01 -9.576322883367538452e-02 -2.247476279735565186e-01 -1.786212623119354248e-01 -2.396803498268127441e-01 -1.420398801565170288e-01 1.369930505752563477e-01 1.441831737756729126e-01
3.015672266483306885e-01 -7.339367270469665527e-02 2.195235341787338257e-01 -6.262335460633039474e-03 -7.610907405614852905e-02 -1.256067752838134766e-01 -1.220422461628913879e-01 4.790922999382019043e-02 2.704338729381561279e-01 2.326596677303314209e-01 5.115429759025573730e-01 2.605061233043670654e-02 2.228961437940597534e-01 3.152328729629516602e-02 1.879101544618606567e-01 -9.373978525400161743e-02 -2.310160845518112183e-01 4.127461463212966919e-02 2.828009128570556641e-01 1.198969185352325439e-01 1.174287721514701843e-01 -1.348327286541461945e-02 -1.664379835128784180e-01 -2.951601147651672363e-01 1.218608859926462173e-02 -1.123187318444252014e-01 1.332568377256393433e-01 -9.119519963860511780e-03 -1.490639150142669678e-01 -9.236938320100307465e-03 -3.866129263769835234e-04 3.408768773078918457e-02
-6.315694004297256470e-02 2.198355048894882202e-01 2.873251736164093018e-01 7.310882955789566040e-02 -1.250865012407302856e-01 -3.288217186927795410e-01 4.478067159652709961e-02 -1.223358958959579468e-01 1.096485555171966553e-01 -3.054871410131454468e-02 8.194296061992645264e-02 2.038380503654479980e-01 9.853833913803100586e-02 1.418313086032867432e-01 5.620244145393371582e-02 -3.776932060718536377e-01 -2.567290365695953369e-01 4.090229794383049011e-02 2.503737807273864746e-01 2.531913220882415771e-01 -9.667193144559860229e-02 5.833713710308074951e-02 9.693150059320032597e-04 -2.654816508293151855e-01 -5.136783793568611145e-02 -2.283935844898223877e-01 7.862177491188049316e-02 -1.637911796569824219e-02 2.541830576956272125e-02 -2.932818830013275146e-01 1.758434623479843140e-01 1.604515612125396729e-01
1.236405521631240845e-01 -1.825634576380252838e-02 1.401456445455551147e-01 -1.431225389242172241e-01 -7.657983154058456421e-02 -1.722564846277236938e-01 -8.509474247694015503e-02 1.048065815120935440e-02 2.177424728870391846e-01 -7.313688099384307861e-02 4.254790842533111572e-01 -4.140960052609443665e-02 -4.422825574874877930e-02 2.132258005440235138e-02 -1.600281707942485809e-02 -2.661717534065246582e-01 -3.469133079051971436e-01 -3.073503449559211731e-02 1.353504061698913574e-01 2.122534066438674927e-01 2.417914867401123047e-01 1.575980335474014282e-02 1.661601066589355469e-01 2.634228579699993134e-02 -5.316352099180221558e-02 -2.829190157353878021e-02 6.072000041604042053e-02 1.222075372934341431e-01 -4.147242605686187744e-01 -2.499120533466339111e-01 7.793643325567245483e-02 -2.406052500009536743e-01
-3.399025183171033859e-03 -9.179063141345977783e-02 1.954512149095535278e-01 -2.734305150806903839e-02 9.204973280429840088e-02 -1.785416007041931152e-01 5.597824975848197937e-02 -3.654858842492103577e-02 2.056444585323333740e-01 -9.180039167404174805e-03 3.800113201141357422e-01 -1.531279385089874268e-01 2.601976990699768066e-01 1.217564269900321960e-01 -8.840812742710113525e-02 6.456865370273590088e-02 -2.137411385774612427e-01 -3.023029863834381104e-01 -1.366745531558990479e-01 2.941893935203552246e-01 1.653414517641067505e-01 -2.285309135913848877e-01 3.893842697143554688e-01 -1.012636050581932068e-01 1.539734750986099243e-01 -1.661350578069686890e-02 -6.564002018421888351e-03 2.963914908468723297e-02 -4.799852147698402405e-02 2.580423653125762939e-01 1.107574030756950378e-01 1.151108369231224060e-01
-3.579835593700408936e-02 -3.152889013290405273e-02 1.643429398536682129e-01 -2.679114937782287598e-01 -6.670762598514556885e-02 5.137765407562255859e-02 2.792552858591079712e-02 1.339082866907119751e-01 4.752363637089729309e-02 4.012557864189147949e-02 2.844737768173217773e-01 1.544013060629367828e-02 -4.998255148530006409e-02 2.349011749029159546e-01 -8.250494301319122314e-02 -2.970498204231262207e-01 -5.695495605468750000e-01 -2.768480405211448669e-02 1.394414529204368591e-02 1.903167963027954102e-01 5.676114186644554138e-02 8.388073742389678955e-02 7.272744178771972656e-02 -8.852620422840118408e-02 2.316202968358993530e-01 -2.363796681165695190e-01 -1.518249660730361938e-01 5.664983019232749939e-02 -2.733985185623168945e-01 -5.933665856719017029e-02 -1.107769273221492767e-02 -1.904146969318389893e-01
1.269362717866897583e-01 -3.611188381910324097e-02 2.279207408428192139e-01 2.087834179401397705e-01 2.600290253758430481e-02 -5.644250661134719849e-02 -2.050166130065917969e-01 2.236561924219131470e-01 4.383841902017593384e-02 1.717447936534881592e-01 3.494487106800079346e-01 -2.737367153167724609e-01 -2.066068053245544434e-01 5.053836852312088013e-02 1.072817854583263397e-02 -2.110871672630310059e-01 -2.390804141759872437e-01 -3.965663164854049683e-02 -3.369559943675994873e-01 1.233704090118408203e-01 -1.517645455896854401e-02 -6.585185974836349487e-02 -2.086726576089859009e-01 -2.323640733957290649e-01 -5.574023351073265076e-02 -2.981669604778289795e-01 -5.877639353275299072e-02 -2.699891477823257446e-02 -1.806214600801467896e-01 -7.926157861948013306e-02 -1.311728805303573608e-01 1.756368577480316162e-01
8.467464894056320190e-02 -2.394353272393345833e-03 9.177049249410629272e-02 9.474088251590728760e-02 5.184039101004600525e-02 -4.949763417243957520e-02 -6.462212651968002319e-02 -1.685966849327087402e-01 1.673242598772048950e-01 3.526567667722702026e-02 1.530104875564575195e-01 1.264061033725738525e-01 -3.901454061269760132e-02 1.681889593601226807e-01 3.793080523610115051e-02 -1.620331108570098877e-01 -4.032395184040069580e-01 -3.012808263301849365e-01 -1.805573105812072754e-01 2.054938673973083496e-01 -3.987935185432434082e-02 7.379239052534103394e-02 -5.494736507534980774e-02 -8.864270150661468506e-02 2.951652705669403076e-01 8.380434662103652954e-02 3.783292174339294434e-01 -1.451508700847625732e-01 -5.815619230270385742e-02 2.152951806783676147e-02 4.508084058761596680e-01 4.325856454670429230e-03
5.399425700306892395e-02 9.382537007331848145e-02 1.350267678499221802e-01 1.107591316103935242e-01 2.683881521224975586e-01 4.115892946720123291e-02 -2.698339223861694336e-01 1.266202777624130249e-01 3.000334203243255615e-01 6.923697143793106079e-02 4.664344713091850281e-02 9.000434540212154388e-03 6.148348003625869751e-02 -1.034126654267311096e-01 1.914035230875015259e-01 -3.331680968403816223e-02 -3.120743632316589355e-01 -4.826447367668151855e-02 -2.912488416768610477e-04 1.155736669898033142e-01 2.872502803802490234e-02 -2.366093844175338745e-01 -1.005392149090766907e-01 -2.582142949104309082e-01 1.456699520349502563e-01 -3.065119087696075439e-01 2.605561017990112305e-01 5.018090456724166870e-02 2.938312590122222900e-01 -1.603645384311676025e-01 3.111811578273773193e-01 -6.920173019170761108e-02
1.917819976806640625e-01 6.168552674353122711e-03 9.582328051328659058e-02 1.564151644706726074e-01 -1.159765645861625671e-01 4.349732398986816406e-02 -8.572742342948913574e-02 6.219315528869628906e-02 5.622289702296257019e-02 1.139875426888465881e-01 2.406868040561676025e-01 1.136464327573776245e-01 3.031054437160491943e-01 7.578811794519424438e-02 -3.740042150020599365e-01 -2.903857268393039703e-02 -2.607819139957427979e-01 -9.231857210397720337e-02 1.320229619741439819e-01 8.368827402591705322e-02 2.238158285617828369e-01 -1.350436806678771973e-01 1.731276065111160278e-01 -4.447524249553680420e-01 3.066355288028717041e-01 -2.273564925417304039e-03 -8.798081427812576294e-02 1.171138957142829895e-01 1.040224544703960419e-02 7.998668402433395386e-02 7.948471605777740479e-02 2.285880744457244873e-01
-7.516206055879592896e-02 1.347869932651519775e-01 8.957740664482116699e-02 -1.661203205585479736e-01 -1.064409613609313965e-01 2.528851293027400970e-02 -1.237845048308372498e-02 3.679100051522254944e-02 2.856493368744850159e-02 9.493717551231384277e-02 3.502158522605895996e-01 -7.381926476955413818e-02 7.987359911203384399e-02 5.260189995169639587e-02 -3.114347457885742188e-01 -2.998198568820953369e-01 -4.246366322040557861e-01 8.163250982761383057e-02 1.305193156003952026e-01 1.472642719745635986e-01 1.410619914531707764e-01 -8.752960711717605591e-02 -7.021375000476837158e-02 -1.035620924085378647e-02 1.915529966354370117e-01 -2.914404273033142090e-01 -1.449182778596878052e-01 -5.297637358307838440e-02 -3.322164118289947510e-01 -1.976593881845474243e-01 -7.935774326324462891e-02 -1.834544390439987183e-01
-1.007783710956573486e-01 -2.468455769121646881e-02 2.355759888887405396e-01 -1.184616908431053162e-01 1.243098899722099304e-01 2.475568205118179321e-01 1.076183915138244629e-01 -1.242247745394706726e-01 1.317662596702575684e-01 3.253525495529174805e-01 2.608917355537414551e-01 -2.210424840450286865e-01 2.538536787033081055e-01 1.295780986547470093e-01 -3.694066032767295837e-02 -1.475954055786132812e-01 -4.341244399547576904e-01 1.160032898187637329e-01 -1.845956593751907349e-01 -8.576553314924240112e-02 5.095430836081504822e-02 -8.623883128166198730e-02 1.082750111818313599e-01 -2.396208643913269043e-01 1.826535463333129883e-01 -3.950446471571922302e-02 -1.083007976412773132e-01 -2.579542435705661774e-02 -8.409478515386581421e-02 -1.509437561035156250e-01 -2.203152924776077271e-01 -1.522924900054931641e-01
-1.064995750784873962e-01 9.470367431640625000e-02 3.886140137910842896e-02 -7.954987883567810059e-02 -1.002559289336204529e-01 -8.449660614132881165e-03 2.048386819660663605e-02 4.202109202742576599e-02 1.759321242570877075e-02 -3.496482223272323608e-02 4.967737197875976562e-01 1.496284455060958862e-01 1.864733397960662842e-01 1.604599207639694214e-01 5.944115296006202698e-02 -2.833723723888397217e-01 -3.245775997638702393e-01 1.032733321189880371e-01 4.258487373590469360e-02 2.900703847408294678e-01 1.540131717920303345e-01 -1.286378055810928345e-01 -6.935997307300567627e-02 -3.774033784866333008e-01 8.850222080945968628e-02 -1.677661240100860596e-01 -9.848158061504364014e-02 3.612090274691581726e-02 -2.763880491256713867e-01 -7.545804232358932495e-02 -1.608696579933166504e-01 -7.621205411851406097e-03
-1.461969129741191864e-02 -1.133439876139163971e-02 3.045976459980010986e-01 1.222088038921356201e-01 1.417474001646041870e-01 -1.968374699354171753e-01 -5.736862868070602417e-02 1.563657224178314209e-01 -1.349693443626165390e-02 -6.559849530458450317e-02 1.316830366849899292e-01 -9.872736036777496338e-02 -1.953972578048706055e-01 1.375501751899719238e-01 -1.799417883157730103e-01 1.644991338253021240e-01 -5.339867472648620605e-01 -2.915984950959682465e-02 5.007618293166160583e-02 1.642474532127380371e-01 3.273763135075569153e-02 4.154571797698736191e-03 3.356398940086364746e-01 -3.581100702285766602e-02 -3.159698471426963806e-02 -2.787861526012420654e-01 -1.507649272680282593e-01 3.528836369514465332e-02 -1.774499267339706421e-01 -1.849756985902786255e-01 -9.803829342126846313e-02 -2.207671701908111572e-01
-2.747849561274051666e-03 -4.169094841927289963e-03 3.325276672840118408e-01 2.920816540718078613e-01 -2.025372907519340515e-02 -2.460930496454238892e-01 -1.083042994141578674e-01 4.376140609383583069e-02 -8.594176732003688812e-03 -1.856770217418670654e-01 3.256289660930633545e-02 -1.916062533855438232e-01 1.744069159030914307e-01 6.039397418498992920e-02 -9.584245085716247559e-02 -1.003580540418624878e-02 -3.217118978500366211e-01 6.660548597574234009e-02 -3.831366002559661865e-01 1.874290853738784790e-01 1.724609173834323883e-02 -2.633836353197693825e-03 -4.321185499429702759e-02 -4.072235524654388428e-01 -7.500202953815460205e-02 -2.461315691471099854e-01 -1.369049549102783203e-01 1.627277433872222900e-01 -7.568805664777755737e-02 5.148306488990783691e-02 -1.894622445106506348e-01 1.522755622863769531e-02
-1.067314371466636658e-01 -1.411607712507247925e-01 -5.400694441050291061e-03 2.525019943714141846e-01 2.847077250480651855e-01 -7.117751985788345337e-02 -2.030482739210128784e-01 -4.030495882034301758e-01 1.844347119331359863e-01 -1.903746128082275391e-01 1.732266247272491455e-01 8.717943727970123291e-02 -7.850355654954910278e-02 -1.224595308303833008e-01 -6.724113225936889648e-02 -4.994847811758518219e-03 -3.003603816032409668e-01 -3.305525332689285278e-02 -1.695007085800170898e-01 4.372004047036170959e-02 -1.004880443215370178e-01 1.986196450889110565e-02 1.486534476280212402e-01 -2.164525538682937622e-01 2.664443552494049072e-01 1.206750571727752686e-01 -3.827743604779243469e-02 -3.031238615512847900e-01 1.273516565561294556e-01 -2.364006936550140381e-01 1.370314061641693115e-01 -1.017010882496833801e-01
-9.802781976759433746e-03 -1.997666805982589722e-01 -3.742743283510208130e-02 1.144049167633056641e-01 1.953428983688354492e-01 -5.827292799949645996e-02 -1.074657365679740906e-01 -3.257273137569427490e-01 1.916345059871673584e-01 -2.988941371440887451e-01 2.726464569568634033e-01 -3.457099199295043945e-02 6.416150927543640137e-02 3.459599241614341736e-02 -6.333123147487640381e-02 -4.856756702065467834e-02 -3.683668971061706543e-01 -1.903453767299652100e-01 -1.054814681410789490e-01 1.264658719301223755e-01 -1.086241379380226135e-01 -2.762453854084014893e-01 2.543204464018344879e-03 -1.914331167936325073e-01 -1.741829216480255127e-01 7.572899013757705688e-02 -8.486268669366836548e-02 -2.891684174537658691e-01 -3.300509229302406311e-02 1.813297974877059460e-03 3.239708840847015381e-01 -1.275792717933654785e-01
2.900589406490325928e-01 6.896956823766231537e-03 1.481861919164657593e-01 3.725267201662063599e-02 1.598806530237197876e-01 -1.295996159315109253e-01 -2.403020113706588745e-01 -2.974402392283082008e-03 3.244738876819610596e-01 2.113317325711250305e-02 -1.657960116863250732e-01 -1.287365108728408813e-01 8.716954290866851807e-02 -1.106059849262237549e-01 -2.701530158519744873e-01 1.085069775581359863e-01 -2.418659180402755737e-01 -2.950021624565124512e-01 1.055536866188049316e-01 1.021736487746238708e-01 1.896366477012634277e-01 -5.483380705118179321e-02 2.825192213058471680e-01 -2.629928290843963623e-01 2.798396050930023193e-01 -2.788658738136291504e-01 4.667074885219335556e-03 -3.038800694048404694e-02 1.048631221055984497e-01 2.291172742843627930e-02 1.123586371541023254e-01 -4.189167916774749756e-02
4.290308424970135093e-06 -1.133558377623558044e-01 5.093047767877578735e-02 -2.921106219291687012e-01 1.992528587579727173e-01 -1.005280688405036926e-01 -2.811625003814697266e-01 -3.068743348121643066e-01 -2.475837012752890587e-03 -1.203034669160842896e-01 1.996962279081344604e-01 9.570208191871643066e-02 2.530694305896759033e-01 1.279140710830688477e-01 -8.758932352066040039e-02 -1.672681272029876709e-01 -1.019638106226921082e-01 -1.069318279623985291e-01 -1.152860224246978760e-01 -1.626190543174743652e-01 2.104294896125793457e-01 3.377423062920570374e-02 1.462436467409133911e-01 -1.132074669003486633e-01 1.925491094589233398e-01 -3.953931927680969238e-01 -8.760853856801986694e-02 1.966383159160614014e-01 -8.257977664470672607e-02 -3.230918049812316895e-01 6.524284929037094116e-02 1.464914809912443161e-02
2.284570410847663879e-02 -1.268375217914581299e-01 8.694865554571151733e-02 6.748411059379577637e-02 1.463153660297393799e-01 5.532588809728622437e-02 -5.551478639245033264e-02 -4.128766886424273252e-04 4.439089596271514893e-01 -1.667038947343826294e-01 -1.586896628141403198e-01 -3.323910534381866455e-01 1.220989227294921875e-01 -1.367244124412536621e-02 9.500957280397415161e-02 -4.451092332601547241e-02 -2.956731319427490234e-01 -6.024056300520896912e-02 -2.049127072095870972e-01 2.810791730880737305e-01 2.542114555835723877e-01 8.478876948356628418e-02 2.076859027147293091e-01 -7.880270481109619141e-02 3.070378005504608154e-01 1.820219308137893677e-02 3.199714422225952148e-02 -1.627435386180877686e-01 -2.783594839274883270e-02 -3.017311692237854004e-01 9.395161271095275879e-02 3.393834829330444336e-02
-6.932740658521652222e-02 -8.680625818669795990e-03 -4.778945446014404297e-02 8.648356795310974121e-02 1.722885519266128540e-01 -2.153792083263397217e-01 -6.128982640802860260e-04 -1.638979762792587280e-01 6.398704648017883301e-02 1.865042746067047119e-01 6.035859510302543640e-02 -2.839478552341461182e-01 2.526383101940155029e-01 -6.041043251752853394e-02 -1.264601945877075195e-01 1.685708016157150269e-01 -3.318657577037811279e-01 2.028826177120208740e-01 -1.517726778984069824e-01 2.036444544792175293e-01 2.858368158340454102e-01 -1.264232844114303589e-01 2.139586061239242554e-01 -1.604685485363006592e-01 1.164863258600234985e-01 -1.310150772333145142e-01 -2.188360095024108887e-01 -5.840390920639038086e-03 -5.635545030236244202e-02 -4.195812940597534180e-01 6.161643937230110168e-02 -2.635741420090198517e-02
3.027196824550628662e-01 -1.747036129236221313e-01 2.626379132270812988e-01 7.459031045436859131e-02 -9.053352475166320801e-02 -1.598658040165901184e-02 1.280603408813476562e-01 -9.479780495166778564e-02 2.728611230850219727e-01 -2.490518838167190552e-01 4.876345992088317871e-01 -1.649132072925567627e-01 2.943816184997558594e-01 -6.377016752958297729e-02 -5.352342501282691956e-03 -1.259459257125854492e-01 -1.267937421798706055e-01 3.814955055713653564e-02 1.788120120763778687e-01 -4.419076442718505859e-02 1.031488552689552307e-01 4.501595720648765564e-02 7.717081159353256226e-02 -1.970561593770980835e-01 -8.777477592229843140e-02 -1.018865182995796204e-01 -2.298104763031005859e-01 -1.238294839859008789e-01 -6.454678624868392944e-02 -1.422891616821289062e-01 -1.874949783086776733e-01 -8.165320754051208496e-02
1.346841305494308472e-01 -3.391149938106536865e-01 1.449929326772689819e-01 8.239709585905075073e-02 8.045241236686706543e-02 8.284722268581390381e-02 -1.417337059974670410e-01 -1.535224765539169312e-01 -4.195395112037658691e-02 -4.283590707927942276e-03 2.579653859138488770e-01 -1.293179839849472046e-01 1.888378709554672241e-01 -8.643411099910736084e-02 1.276837587356567383e-01 -2.590025067329406738e-01 7.450884580612182617e-02 -3.173539638519287109e-01 -7.934514433145523071e-02 3.052289970219135284e-02 1.359777897596359253e-01 1.818831861019134521e-01 -2.916506491601467133e-02 -1.910834759473800659e-01 -3.877014666795730591e-02 -4.775874614715576172e-01 2.356339944526553154e-03 -1.104020234197378159e-02 -7.045576721429824829e-02 -2.204957008361816406e-01 1.874374039471149445e-02 -2.905339002609252930e-01
1.788326650857925415e-01 -7.951854169368743896e-02 -1.905021667480468750e-01 2.420361638069152832e-01 2.295284718275070190e-01 2.116574533283710480e-02 -2.988074906170368195e-02 -1.990409195423126221e-01 5.117465183138847351e-02 -6.184226274490356445e-02 2.672130763530731201e-01 1.460916176438331604e-02 2.797070443630218506e-01 1.453197896480560303e-01 -3.552374839782714844e-01 -7.136295735836029053e-02 -2.030314877629280090e-02 -2.315629422664642334e-01 4.249731451272964478e-02 4.438764974474906921e-02 -1.315372735261917114e-01 2.759479731321334839e-02 -1.155789569020271301e-01 -5.585696175694465637e-02 1.270129829645156860e-01 -4.019694626331329346e-01 8.378823287785053253e-03 8.634595572948455811e-02 -2.369339317083358765e-01 -6.907596439123153687e-02 3.544878065586090088e-01 -1.793636754155158997e-02
2.506155371665954590e-01 -7.407572865486145020e-02 2.473832219839096069e-01 5.668465793132781982e-02 -1.053633838891983032e-01 -1.263256371021270752e-01 1.570153534412384033e-01 -6.008832901716232300e-02 3.797858059406280518e-01 -1.094749756157398224e-02 2.339268326759338379e-01 -1.212836131453514099e-01 1.942498683929443359e-01 -5.492852255702018738e-02 1.207929402589797974e-01 1.106333360075950623e-02 -5.182612538337707520e-01 -7.424835581332445145e-03 5.075876787304878235e-02 2.683008611202239990e-01 4.660591110587120056e-02 -4.384427517652511597e-02 5.215298756957054138e-02 -2.893793582916259766e-02 4.096257034689188004e-03 -5.694900080561637878e-02 1.311358958482742310e-01 -1.510411351919174194e-01 -3.239677250385284424e-01 -7.228485494852066040e-02 -1.916877478361129761e-01 4.073248431086540222e-02
-1.953453868627548218e-01 -1.674249023199081421e-01 1.774226576089859009e-01 1.389835178852081299e-01 2.240472100675106049e-02 -3.846262022852897644e-02 6.205638870596885681e-03 8.529264479875564575e-03 1.045259386301040649e-01 -3.701548324897885323e-03 2.831270992755889893e-01 -1.995688527822494507e-01 1.003526803106069565e-02 1.585060507059097290e-01 -2.795756161212921143e-01 2.344680726528167725e-01 -1.862526983022689819e-01 1.672295778989791870e-01 -1.506314873695373535e-01 9.517987072467803955e-02 -1.173036471009254456e-01 -2.012620307505130768e-02 3.278177976608276367e-01 -3.854357004165649414e-01 9.268338233232498169e-02 -3.397706151008605957e-01 1.363094151020050049e-01 1.454342752695083618e-01 -2.486581355333328247e-01 1.121422089636325836e-02 1.408799365162849426e-02 -3.338601067662239075e-02
-6.950250267982482910e-02 -1.122004762291908264e-01 4.868531599640846252e-02 1.167484000325202942e-01 3.097753226757049561e-01 -1.580681204795837402e-01 -1.135677546262741089e-01 1.788448356091976166e-02 2.378697395324707031e-01 6.240693852305412292e-02 -8.934266120195388794e-02 4.925024881958961487e-02 5.966324359178543091e-02 -1.546284109354019165e-01 -2.783319354057312012e-01 -2.149588465690612793e-01 -3.882287740707397461e-01 1.188015639781951904e-01 -2.939952015876770020e-01 3.713971376419067383e-01 -3.086094930768013000e-02 -1.254582852125167847e-01 1.730613708496093750e-01 -8.967372030019760132e-02 3.139543831348419189e-01 -1.080365255475044250e-01 2.385266870260238647e-02 -6.991629302501678467e-02 -7.200050354003906250e-02 -2.010659426450729370e-01 -6.852099299430847168e-02 2.224482782185077667e-02
1.317850947380065918e-01 1.598558276891708374e-01 -1.123589128255844116e-01 -8.823647350072860718e-02 1.025447025895118713e-01 -2.606564462184906006e-01 -2.431765943765640259e-02 -1.608833819627761841e-01 1.016406044363975525e-01 1.890361011028289795e-01 3.083076477050781250e-01 3.506049513816833496e-01 1.751162111759185791e-01 9.034352749586105347e-02 2.004551291465759277e-01 -4.507341235876083374e-02 -2.305835038423538208e-01 -1.313980370759963989e-01 -2.043047249317169189e-01 -1.505022868514060974e-02 -1.023130267858505249e-01 9.429401904344558716e-02 4.430162534117698669e-02 -3.387229144573211670e-01 -9.851360693573951721e-03 -3.118938505649566650e-01 -2.059984020888805389e-02 2.444515004754066467e-02 -9.964913874864578247e-02 -2.537294030189514160e-01 2.079806625843048096e-01 1.491131335496902466e-01
8.637735247611999512e-02 8.291856944561004639e-02 1.910795569419860840e-01 -2.215776592493057251e-02 1.544956713914871216e-01 -1.263594478368759155e-01 -1.208792701363563538e-01 -7.114237546920776367e-02 8.398935198783874512e-02 -9.886849671602249146e-02 3.092669248580932617e-01 1.096819341182708740e-01 3.627889156341552734e-01 -4.277994483709335327e-02 -1.109841018915176392e-01 -1.564214825630187988e-01 7.964604347944259644e-02 -1.660648286342620850e-01 -1.697098612785339355e-01 -1.796481162309646606e-01 1.341396123170852661e-01 1.017500534653663635e-01 1.626149863004684448e-01 -1.091806516051292419e-01 1.037447303533554077e-01 -3.831132650375366211e-01 -1.525344401597976685e-01 1.849826872348785400e-01 -1.433032751083374023e-01 -3.607214093208312988e-01 2.557367682456970215e-01 4.035490751266479492e-02
-9.355657547712326050e-02 -2.596436999738216400e-02 7.962056249380111694e-02 1.153205782175064087e-01 2.349879359826445580e-03 -1.530220173299312592e-02 -1.478330604732036591e-02 -1.651528924703598022e-01 1.579106450080871582e-01 1.890054494142532349e-01 1.439426094293594360e-02 -1.532597392797470093e-01 3.088519275188446045e-01 5.165021494030952454e-02 -1.819755285978317261e-01 -1.096980124711990356e-01 -2.635504603385925293e-01 -2.662381231784820557e-01 1.568103432655334473e-01 1.467118859291076660e-01 -2.941594123840332031e-01 -1.578631252050399780e-01 2.842589095234870911e-02 -3.537520766258239746e-01 2.960329651832580566e-01 -2.058229148387908936e-01 -1.765837073326110840e-01 -3.118589520454406738e-01 2.740055881440639496e-02 -1.477897614240646362e-01 8.437924087047576904e-02 -6.030876934528350830e-02
-1.734586656093597412e-01 1.203876137733459473e-01 1.225386112928390503e-01 2.547129094600677490e-01 1.298110932111740112e-01 -3.193943575024604797e-02 -2.284053713083267212e-02 1.212655305862426758e-01 3.731330931186676025e-01 -5.507747083902359009e-02 3.950623571872711182e-01 -2.777185477316379547e-02 -1.802206188440322876e-01 -1.067229174077510834e-02 -9.685900062322616577e-02 9.728422015905380249e-02 -1.771722882986068726e-01 1.644197851419448853e-02 -6.345469504594802856e-02 3.558415174484252930e-01 5.924705043435096741e-02 -1.937659978866577148e-01 2.243363410234451294e-01 -1.882782727479934692e-01 2.786724269390106201e-01 -2.516259551048278809e-01 -8.213266730308532715e-02 3.123562783002853394e-02 -2.346323989331722260e-02 1.382560655474662781e-02 1.832287758588790894e-01 -1.404595673084259033e-01
-2.184705436229705811e-01 8.533160388469696045e-02 1.357227712869644165e-01 5.747267976403236389e-02 1.630274951457977295e-01 -1.436983346939086914e-01 -2.433071844279766083e-02 -5.928884819149971008e-02 2.138832062482833862e-01 -2.812223136425018311e-01 3.760988712310791016e-01 1.167858764529228210e-01 1.432345658540725708e-01 4.053775221109390259e-02 -1.193825528025627136e-01 1.223436295986175537e-01 -1.857772916555404663e-01 -7.765770703554153442e-02 1.560340672731399536e-01 2.506588399410247803e-01 2.947947680950164795e-01 -2.872940301895141602e-01 7.626350969076156616e-02 -2.742120027542114258e-01 3.658348286990076303e-04 -2.669353187084197998e-01 -9.229008853435516357e-02 -1.039773002266883850e-01 1.687067598104476929e-01 1.925275474786758423e-02 2.017417550086975098e-01 4.841501265764236450e-02
1.356609910726547241e-01 2.528434060513973236e-02 2.561500668525695801e-01 2.188853621482849121e-01 -5.048294737935066223e-02 -6.701134145259857178e-02 -3.136540055274963379e-01 1.866005063056945801e-01 1.187607496976852417e-01 -1.772326231002807617e-01 2.908749580383300781e-01 -1.970483362674713135e-01 2.075982987880706787e-01 2.175401151180267334e-01 -1.835954338312149048e-01 1.278681904077529907e-01 -2.712820470333099365e-01 -8.351108059287071228e-03 -2.723360955715179443e-01 -6.251229904592037201e-03 -7.265692949295043945e-02 -4.560064990073442459e-03 1.152471229434013367e-01 -2.701755464076995850e-01 -7.120722904801368713e-03 -2.729881703853607178e-01 -9.887258708477020264e-02 7.914215326309204102e-02 1.943248510360717773e-02 -3.773192688822746277e-02 -2.836772203445434570e-01 -7.370612025260925293e-02
-1.069638133049011230e-01 -1.157616972923278809e-01 1.968104690313339233e-01 2.445666790008544922e-01 1.557064205408096313e-01 -3.545412793755531311e-02 -1.643259823322296143e-01 1.128181144595146179e-01 5.009118095040321350e-02 1.303938329219818115e-01 4.492074251174926758e-01 2.347798086702823639e-02 6.749605387449264526e-02 1.726111918687820435e-01 -4.506614804267883301e-02 9.639547765254974365e-02 -1.389924436807632446e-01 -4.557675868272781372e-02 3.223475441336631775e-02 -3.344393149018287659e-02 -2.146622985601425171e-01 -3.046228885650634766e-01 1.829905807971954346e-01 -2.903522253036499023e-01 2.138361483812332153e-01 -7.023099064826965332e-02 -7.133495807647705078e-02 1.147766783833503723e-01 9.378577768802642822e-02 -1.807649284601211548e-01 3.913967013359069824e-01 7.218759041279554367e-03
1.098977848887443542e-01 -2.701002173125743866e-02 2.992096245288848877e-01 1.129866540431976318e-01 5.494034383445978165e-03 -1.375845167785882950e-02 -1.208006069064140320e-01 3.031614795327186584e-02 1.271565407514572144e-01 1.729865372180938721e-02 2.290948182344436646e-01 -3.308944702148437500e-01 1.388202458620071411e-01 1.589324921369552612e-01 -3.022363483905792236e-01 9.276481717824935913e-02 -3.617039620876312256e-01 -2.497068606317043304e-02 -1.637973487377166748e-01 1.702089160680770874e-01 1.579713076353073120e-01 -1.044167727231979370e-01 1.945111006498336792e-01 -2.214514762163162231e-01 3.687182068824768066e-01 5.405009910464286804e-02 2.730254782363772392e-03 1.168830096721649170e-01 1.526203602552413940e-01 -1.085724029690027237e-02 5.465726181864738464e-02 2.394037544727325439e-01
3.247407674789428711e-01 2.365103513002395630e-01 -1.730794310569763184e-01 2.412111908197402954e-01 2.758131325244903564e-01 1.453109532594680786e-01 6.740555167198181152e-02 9.085660427808761597e-02 3.492960929870605469e-01 -8.410900086164474487e-02 2.587681412696838379e-01 -1.729490458965301514e-01 1.162957027554512024e-01 1.063861250877380371e-01 6.706613581627607346e-03 -9.234797209501266479e-02 -2.356887757778167725e-01 7.059068977832794189e-02 1.291764229536056519e-01 1.666339188814163208e-01 -9.177166968584060669e-02 1.602169722318649292e-01 2.187718302011489868e-01 -2.931038439273834229e-01 -3.996741771697998047e-02 -1.608910262584686279e-01 6.999740004539489746e-02 -4.814427718520164490e-02 9.064440429210662842e-02 3.695615008473396301e-02 2.475854456424713135e-01 5.177667737007141113e-02
6.693351268768310547e-02 8.148115128278732300e-02 -5.694081261754035950e-02 6.830766797065734863e-02 1.731640100479125977e-01 -1.532502472400665283e-01 -8.618994057178497314e-02 -3.138413429260253906e-01 3.059721291065216064e-01 -4.218441992998123169e-02 4.121884703636169434e-01 -2.378631569445133209e-02 8.019778877496719360e-02 2.178296446800231934e-01 -2.399001866579055786e-01 -2.788234055042266846e-01 -1.682429909706115723e-01 1.499383710324764252e-02 1.306620538234710693e-01 3.007591664791107178e-01 -2.146447747945785522e-01 -7.679276913404464722e-02 -1.668972708284854889e-02 -1.883554756641387939e-01 -6.390739232301712036e-02 -1.585542559623718262e-01 2.441636621952056885e-01 -8.786782855167984962e-04 -5.299696698784828186e-02 -4.568039625883102417e-02 -1.149451732635498047e-01 1.892178058624267578e-01
1.628152579069137573e-01 1.978488638997077942e-02 1.474369317293167114e-01 1.228163838386535645e-01 1.859748512506484985e-01 -9.576606750488281250e-02 -2.757780253887176514e-01 8.648549020290374756e-02 -3.361839102581143379e-03 -1.083361282944679260e-01 1.516158282756805420e-01 -2.287639491260051727e-02 2.840630412101745605e-01 4.388169199228286743e-02 -1.949666142463684082e-01 1.134999170899391174e-01 -3.514965176582336426e-01 -1.328518390655517578e-01 1.346239447593688965e-01 -6.912241876125335693e-02 3.480407595634460449e-02 -1.376176774501800537e-01 1.453441083431243896e-01 -3.730504214763641357e-01 4.126285612583160400e-01 1.887711435556411743e-01 -1.107891723513603210e-01 -1.504189372062683105e-01 -1.847397387027740479e-01 1.018759831786155701e-01 -9.366019628942012787e-03 1.014024540781974792e-01
1.518090441823005676e-02 -8.678425848484039307e-02 6.490823626518249512e-02 -1.125251501798629761e-02 2.168323099613189697e-01 -4.285733774304389954e-02 -3.931249976158142090e-01 -2.851044237613677979e-01 -3.300381079316139221e-02 -2.047450654208660126e-02 1.687433868646621704e-01 -9.891305863857269287e-02 3.735655173659324646e-02 1.436994969844818115e-01 -8.419313281774520874e-02 -3.702398240566253662e-01 -3.454086184501647949e-01 -1.939775794744491577e-01 -2.241729050874710083e-01 1.392081975936889648e-01 1.102152243256568909e-01 1.200116798281669617e-01 1.157285645604133606e-01 -1.666020303964614868e-01 -1.148342862725257874e-01 -7.895286381244659424e-02 9.701000899076461792e-02 2.524673007428646088e-02 -2.339984476566314697e-01 -1.487782001495361328e-01 3.074487298727035522e-02 -3.092980086803436279e-01
-1.190966442227363586e-01 -4.014102276414632797e-03 1.011478379368782043e-01 -7.860774546861648560e-02 1.743838489055633545e-01 2.382341772317886353e-02 7.731191813945770264e-03 -4.547230899333953857e-02 -1.589653431437909603e-03 2.083585858345031738e-01 3.960909694433212280e-02 -2.669798731803894043e-01 4.119819700717926025e-01 1.576189547777175903e-01 1.953103765845298767e-02 1.689057201147079468e-01 -4.067913293838500977e-01 1.076878756284713745e-01 -2.268511056900024414e-01 5.223822221159934998e-02 2.925298213958740234e-01 -7.567124813795089722e-02 4.768896102905273438e-02 -1.937742084264755249e-01 1.286185383796691895e-01 -2.654751837253570557e-01 -3.185180425643920898e-01 9.401756525039672852e-02 -9.073906391859054565e-02 -1.129143908619880676e-01 -3.764784708619117737e-02 -1.201524958014488220e-01
1.568562090396881104e-01 5.427599698305130005e-02 -1.205001026391983032e-02 2.836084961891174316e-01 3.400189429521560669e-02 1.612000912427902222e-01 -5.279889702796936035e-02 -1.799324899911880493e-01 3.602374196052551270e-01 -6.596753001213073730e-02 3.698320984840393066e-01 -1.164144724607467651e-01 1.324711143970489502e-01 2.823098897933959961e-01 3.759458661079406738e-02 -3.123129531741142273e-02 -1.585395485162734985e-01 -1.168507803231477737e-02 -9.616971015930175781e-02 9.842564165592193604e-02 2.163619995117187500e-01 1.350362598896026611e-01 -1.989881843328475952e-01 -6.968365982174873352e-03 3.793146014213562012e-01 -8.236043155193328857e-02 1.647638380527496338e-01 -5.816245079040527344e-02 -2.921782135963439941e-01 -1.408412307500839233e-01 2.428236231207847595e-02 -9.794227033853530884e-02
2.533801496028900146e-01 -4.409929737448692322e-02 -1.809631884098052979e-01 1.236216649413108826e-01 6.664656847715377808e-02 -4.994264245033264160e-02 -1.678397208452224731e-01 -1.104307249188423157e-01 4.441300407052040100e-02 -7.186468574218451977e-04 7.915897667407989502e-02 3.199016302824020386e-02 2.773195803165435791e-01 -1.409569084644317627e-01 -2.167329639196395874e-01 -2.106039375066757202e-01 -1.543406397104263306e-01 -2.990929186344146729e-01 3.895410150289535522e-02 2.263011187314987183e-01 -2.457901686429977417e-01 4.285976663231849670e-02 -1.031606420874595642e-01 -2.526182234287261963e-01 2.021941393613815308e-01 -3.688994646072387695e-01 -2.237281054258346558e-01 -1.132014393806457520e-01 -9.651312977075576782e-02 -2.344840764999389648e-01 1.488739699125289917e-01 -1.101977154612541199e-01
1.481946557760238647e-01 3.383437097072601318e-01 1.156008094549179077e-01 9.621581435203552246e-02 2.452659048140048981e-02 2.054395079612731934e-01 -3.012150526046752930e-02 -1.529646664857864380e-01 2.825621664524078369e-01 -1.966121979057788849e-02 1.706211715936660767e-01 3.722644411027431488e-03 -9.719800204038619995e-02 5.381102114915847778e-02 -1.861286759376525879e-01 -1.598856151103973389e-01 -2.794277071952819824e-01 -1.578593850135803223e-01 -1.983197331428527832e-01 1.946939378976821899e-01 4.480380564928054810e-02 -2.909889817237854004e-01 6.988394260406494141e-02 -1.741205304861068726e-01 1.354225873947143555e-01 7.672126591205596924e-02 -3.106976151466369629e-01 5.680153891444206238e-02 -1.207851842045783997e-01 -9.796025604009628296e-02 7.403720915317535400e-02 -3.689896464347839355e-01
2.311921417713165283e-01 -6.292597949504852295e-02 4.527823626995086670e-01 2.172210365533828735e-01 5.687981843948364258e-02 1.976139247417449951e-01 -6.834653019905090332e-02 2.730441465973854065e-02 1.331533044576644897e-01 1.247366890311241150e-03 1.359619349241256714e-01 1.143875718116760254e-02 1.536276191473007202e-01 -1.354535967111587524e-01 -8.071195334196090698e-02 -2.191206067800521851e-02 -8.703275024890899658e-02 2.040840238332748413e-01 -1.591395586729049683e-01 3.394746184349060059e-01 -2.313464581966400146e-01 -8.846531808376312256e-02 -2.036999445408582687e-03 -3.259750902652740479e-01 2.222687751054763794e-02 2.826428040862083435e-02 4.997273162007331848e-02 1.669997125864028931e-01 1.227628886699676514e-01 -3.728108108043670654e-01 6.519663333892822266e-02 1.000288277864456177e-01
-1.270626187324523926e-01 -1.298866569995880127e-01 1.956744641065597534e-01 1.440908461809158325e-01 2.748849391937255859e-01 -1.726946234703063965e-02 1.761973835527896881e-02 1.245233491063117981e-01 2.096903920173645020e-01 6.638071686029434204e-02 3.805550634860992432e-01 -8.681306988000869751e-02 4.096832871437072754e-02 1.924045234918594360e-01 -6.571090221405029297e-02 4.555012583732604980e-01 -1.711156517267227173e-01 -6.832110881805419922e-02 -1.341792792081832886e-01 2.423110753297805786e-01 -2.711212448775768280e-02 -3.449686616659164429e-02 2.247127890586853027e-01 -2.926156818866729736e-01 1.032085642218589783e-01 -2.238195091485977173e-01 -1.004467532038688660e-01 5.408709496259689331e-02 -6.412772927433252335e-03 -6.084956228733062744e-02 1.598438918590545654e-01 1.151399314403533936e-01
1.066897958517074585e-01 1.564988046884536743e-01 2.893668115139007568e-01 -5.247341468930244446e-03 -1.230082064867019653e-01 -4.749234020709991455e-02 4.771550372242927551e-02 -4.125303030014038086e-02 3.034160435199737549e-01 -2.141072899103164673e-01 2.884694337844848633e-01 -1.590701192617416382e-01 2.445694506168365479e-01 -1.441548168659210205e-01 1.107744313776493073e-02 -1.756046414375305176e-01 -2.645443379878997803e-01 -1.957665979862213135e-01 -2.648090422153472900e-01 3.074468970298767090e-01 1.879222393035888672e-01 2.534995377063751221e-01 9.547249227762222290e-02 -2.018808871507644653e-01 1.098608970642089844e-01 3.684036433696746826e-02 8.947765082120895386e-02 -4.952042363584041595e-03 4.494216665625572205e-02 2.032265961170196533e-01 5.544513836503028870e-02 -1.037709638476371765e-01
-2.108604460954666138e-02 -1.343341451138257980e-02 1.959900557994842529e-01 1.183657124638557434e-01 1.833616495132446289e-01 3.234439715743064880e-02 -1.117089390754699707e-01 1.153453066945075989e-01 1.728069782257080078e-01 -1.526693552732467651e-01 3.880306780338287354e-01 -1.497499942779541016e-01 -1.336694210767745972e-01 4.015906453132629395e-01 -8.788994699716567993e-02 1.384023278951644897e-01 -1.159596070647239685e-01 -1.549101173877716064e-01 4.734444245696067810e-02 1.482241600751876831e-01 9.138651192188262939e-03 -1.737536191940307617e-01 1.164823025465011597e-01 -3.527892827987670898e-01 -1.903195120394229889e-02 -3.472317159175872803e-01 -7.435601949691772461e-02 1.587496697902679443e-01 1.792634129524230957e-01 -2.220336347818374634e-02 1.947894394397735596e-01 4.608982056379318237e-02
1.063454076647758484e-01 -1.608221083879470825e-01 2.865932583808898926e-01 -1.657125307247042656e-03 -1.606796532869338989e-01 -4.958477616310119629e-02 1.373676806688308716e-01 -8.230804651975631714e-02 4.618208408355712891e-01 -1.459296047687530518e-01 1.840455830097198486e-01 3.077106364071369171e-02 2.295785248279571533e-01 -1.113778948783874512e-01 -3.587351413443684578e-03 -1.978732496500015259e-01 -2.459500730037689209e-01 -1.301615089178085327e-01 3.027954511344432831e-02 2.062519192695617676e-01 -8.470891416072845459e-02 9.361209720373153687e-02 4.818525910377502441e-02 -3.648775815963745117e-01 -1.275785714387893677e-01 6.541436910629272461e-02 2.560637146234512329e-02 1.551851183176040649e-01 -2.522994577884674072e-01 -1.107633337378501892e-01 -2.428866624832153320e-01 2.446366474032402039e-02
2.414236962795257568e-01 4.947884008288383484e-02 -6.626808643341064453e-02 3.942718207836151123e-01 -1.619235426187515259e-01 4.114886000752449036e-02 -8.388624340295791626e-02 -1.504249721765518188e-01 5.614323914051055908e-02 1.438289880752563477e-02 1.963806301355361938e-01 -1.052095070481300354e-01 2.435493022203445435e-01 -1.861738711595535278e-01 -6.337466835975646973e-02 9.333477914333343506e-02 -3.400208950042724609e-01 1.719973087310791016e-01 1.476269681006669998e-02 3.698546066880226135e-02 1.198831275105476379e-01 3.553900867700576782e-02 -2.428493928164243698e-03 -2.131409794092178345e-01 -1.676685363054275513e-01 -2.602351903915405273e-01 -2.232961654663085938e-01 5.363925918936729431e-02 -2.790394052863121033e-02 -1.696374565362930298e-01 2.322394251823425293e-01 -3.496176302433013916e-01
1.727668009698390961e-02 1.274551451206207275e-02 1.905789971351623535e-01 3.327293321490287781e-02 2.270977199077606201e-01 -1.764500588178634644e-01 -1.543598324060440063e-01 -1.122777611017227173e-01 4.008481502532958984e-01 -1.216433867812156677e-01 1.565828621387481689e-01 -2.427778393030166626e-01 1.055112034082412720e-01 3.056974709033966064e-02 2.322161495685577393e-01 -1.313491612672805786e-01 -2.767018079757690430e-01 2.079037874937057495e-01 1.314724087715148926e-01 1.421332806348800659e-01 -1.119370386004447937e-01 2.575029619038105011e-02 -1.780949234962463379e-01 -1.083438768982887268e-01 -9.947372227907180786e-02 -3.377311527729034424e-01 -2.911739647388458252e-01 -2.155855149030685425e-01 8.387034386396408081e-02 -9.249314665794372559e-02 6.772519648075103760e-02 1.071171313524246216e-01
1.439527869224548340e-01 3.306010365486145020e-02 -1.956372410058975220e-01 2.780399918556213379e-01 -1.809692382812500000e-01 -2.419088184833526611e-01 -5.121515691280364990e-02 4.342206567525863647e-02 1.145182847976684570e-01 -5.257333815097808838e-02 4.145278781652450562e-02 -1.041602119803428650e-01 4.873288869857788086e-01 6.962629966437816620e-03 9.982988238334655762e-02 6.465010344982147217e-02 -9.769534319639205933e-02 -9.324581176042556763e-02 1.004272475838661194e-01 1.715162396430969238e-01 8.110161870718002319e-02 -2.959475107491016388e-02 6.067641451954841614e-02 -1.664639413356781006e-01 2.016752660274505615e-01 -4.225106835365295410e-01 1.579055637121200562e-01 1.023333296179771423e-01 -1.258335113525390625e-01 -2.303668111562728882e-01 2.555557489395141602e-01 3.609344735741615295e-02
1.974399685859680176e-01 2.079731822013854980e-01 -1.057740300893783569e-01 5.589459091424942017e-02 2.734591364860534668e-01 -2.450058050453662872e-02 2.774762511253356934e-01 6.260728836059570312e-02 1.391038596630096436e-01 4.276979714632034302e-02 3.293920457363128662e-01 -2.914591729640960693e-01 1.348092854022979736e-01 2.321431487798690796e-01 2.455321140587329865e-02 -9.630879759788513184e-02 -2.698303759098052979e-02 -1.390318572521209717e-01 -6.312064081430435181e-02 3.006887435913085938e-01 -5.177377164363861084e-02 2.794909104704856873e-02 -1.063356176018714905e-02 -1.422228813171386719e-01 2.833568453788757324e-01 -1.667641475796699524e-02 3.377483785152435303e-02 2.662517428398132324e-01 -3.118466734886169434e-01 -2.123981565237045288e-01 1.120655760169029236e-01 -6.937137991189956665e-02
5.876249819993972778e-02 1.424964815378189087e-01 3.113323748111724854e-01 1.653776019811630249e-01 -1.830132491886615753e-02 2.883113548159599304e-02 -1.248927973210811615e-02 -2.005335241556167603e-01 1.381777673959732056e-01 5.698521062731742859e-02 1.676689833402633667e-01 1.691194176673889160e-01 1.246569305658340454e-01 -1.825256347656250000e-01 -2.683390490710735321e-02 -7.946500927209854126e-02 -9.035034105181694031e-03 2.845066785812377930e-01 -3.568436205387115479e-02 2.916307747364044189e-01 -7.309865951538085938e-02 -4.554968836600892246e-05 2.612847983837127686e-01 -2.867037057876586914e-01 -8.523519150912761688e-03 -1.954738944768905640e-01 -1.396880149841308594e-01 -9.015057235956192017e-02 -2.540114894509315491e-02 -2.001894265413284302e-01 1.240549236536026001e-01 -4.798863828182220459e-01
1.629404127597808838e-01 -5.920856073498725891e-02 -2.970310747623443604e-01 4.770433995872735977e-03 -1.777435839176177979e-02 5.499437078833580017e-02 1.535464078187942505e-01 -6.074681505560874939e-02 2.254230082035064697e-01 1.118183806538581848e-01 -2.267244830727577209e-02 -2.087770700454711914e-01 1.001521199941635132e-01 1.140127629041671753e-01 -4.837552830576896667e-02 -1.028453111648559570e-01 -5.159998536109924316e-01 1.548870652914047241e-01 -2.862252295017242432e-02 9.203279763460159302e-02 5.933328345417976379e-02 7.950926083140075207e-04 2.637684345245361328e-01 -1.428539603948593140e-01 2.719997167587280273e-01 -1.634826660156250000e-01 -2.608017064630985260e-02 2.422547042369842529e-01 9.713667631149291992e-02 -2.948778271675109863e-01 2.409285902976989746e-01 -1.304262503981590271e-02
-4.385141655802726746e-02 -8.391033113002777100e-02 1.996337473392486572e-01 2.913833260536193848e-01 -1.746843755245208740e-02 -1.980316191911697388e-01 -3.518806099891662598e-01 -2.539154589176177979e-01 7.077550143003463745e-02 3.547379374504089355e-02 2.588439881801605225e-01 2.537722140550613403e-02 8.401602506637573242e-02 8.851049840450286865e-02 1.827175915241241455e-01 1.474683433771133423e-01 -1.786673814058303833e-01 -2.416027486324310303e-01 1.077936664223670959e-01 -6.641041953116655350e-03 -4.064663371536880732e-04 -3.156101107597351074e-01 2.946624159812927246e-02 -7.306555658578872681e-02 1.539533585309982300e-01 7.463136687874794006e-03 -8.684343099594116211e-02 8.478633314371109009e-02 -3.833374381065368652e-01 -2.536088228225708008e-01 1.900745183229446411e-01 2.951150946319103241e-02
2.391187101602554321e-01 -2.367092072963714600e-01 -2.291437238454818726e-01 -3.833555057644844055e-02 1.199879422783851624e-01 2.042427472770214081e-02 -2.001518458127975464e-01 -1.469953656196594238e-01 1.150408983230590820e-01 -1.993359066545963287e-02 1.305925548076629639e-01 5.635635554790496826e-02 3.535612523555755615e-01 -2.815023064613342285e-01 -1.846635043621063232e-01 -2.557261884212493896e-01 -2.442919909954071045e-01 -2.854165434837341309e-01 -8.429189026355743408e-02 7.851237058639526367e-02 1.454611029475927353e-02 -9.443435817956924438e-02 2.346251755952835083e-01 -1.390546113252639771e-01 1.179512515664100647e-01 -3.686055243015289307e-01 5.786164104938507080e-02 -3.585429117083549500e-02 -2.903124131262302399e-02 -9.579183161258697510e-02 1.209575235843658447e-01 4.163466021418571472e-02
1.595043987035751343e-01 -5.440128594636917114e-02 2.864557504653930664e-01 5.539399757981300354e-02 -1.249777451157569885e-01 1.421806216239929199e-01 -2.357582300901412964e-01 -2.511405646800994873e-01 1.213232800364494324e-01 -1.604126393795013428e-01 -3.184225410223007202e-02 1.119910031557083130e-01 1.284232437610626221e-01 9.461995214223861694e-02 5.117328092455863953e-02 -2.721864879131317139e-01 -1.219320222735404968e-01 -2.755478024482727051e-01 -6.560426205396652222e-02 2.716220021247863770e-01 1.623007804155349731e-01 1.936229318380355835e-01 2.126821428537368774e-01 -1.589007861912250519e-02 8.019388467073440552e-02 -4.309764206409454346e-01 8.973102271556854248e-02 -1.134557873010635376e-01 4.641729593276977539e-02 1.068982575088739395e-02 1.949195861816406250e-01 -2.104187309741973877e-01
7.136675715446472168e-02 -2.529442869126796722e-02 3.220585733652114868e-02 4.171215742826461792e-02 2.171631753444671631e-01 -2.268774434924125671e-02 -2.666126191616058350e-01 -1.329102516174316406e-01 -5.274156108498573303e-02 -8.397642523050308228e-02 5.918787419795989990e-02 -6.679556518793106079e-02 2.227966636419296265e-01 1.722013205289840698e-01 9.155375510454177856e-02 -4.240168333053588867e-01 -2.660527825355529785e-01 -3.468854129314422607e-01 -3.537188470363616943e-01 5.568290129303932190e-02 -7.710070908069610596e-02 8.475675433874130249e-02 1.343693137168884277e-01 -2.661898136138916016e-01 -1.231478154659271240e-02 -4.839579761028289795e-02 -2.174884825944900513e-02 -1.050110310316085815e-01 -2.342870682477951050e-01 -1.022876873612403870e-01 8.969835191965103149e-02 -2.470640838146209717e-01
1.039541140198707581e-01 1.309118866920471191e-01 3.958382084965705872e-02 2.345003336668014526e-01 -2.535818703472614288e-02 5.865903105586767197e-03 -1.553644686937332153e-01 6.998308748006820679e-02 4.747579693794250488e-01 9.277033060789108276e-02 2.767826616764068604e-02 -3.567794337868690491e-02 5.462725460529327393e-02 -6.429244298487901688e-03 -3.976930975914001465e-01 -1.484100073575973511e-01 -2.695001959800720215e-01 -1.783301234245300293e-01 6.942956894636154175e-02 9.038916975259780884e-02 8.536560088396072388e-02 -1.315028816461563110e-01 1.024052128195762634e-01 -3.660356700420379639e-01 2.892144322395324707e-01 7.706196606159210205e-02 4.215679690241813660e-02 1.755075901746749878e-01 -2.343868277966976166e-02 -1.420463174581527710e-01 3.187150880694389343e-02 1.901471614837646484e-01
1.120895370841026306e-01 -2.786271870136260986e-01 2.685469090938568115e-01 -1.002415642142295837e-01 3.787063658237457275e-01 -1.442475020885467529e-01 -1.623229235410690308e-01 -2.217005752027034760e-02 5.818753689527511597e-02 -1.456336081027984619e-01 2.125942409038543701e-01 1.582614630460739136e-01 1.983601786196231842e-02 5.496686324477195740e-02 -9.814579971134662628e-03 -2.500147521495819092e-01 -2.704500555992126465e-01 -2.377612143754959106e-01 -2.592063546180725098e-01 -2.416101284325122833e-02 -3.127506701275706291e-03 1.245760843157768250e-01 8.126051723957061768e-02 -2.157415300607681274e-01 1.616663932800292969e-01 -7.036668062210083008e-02 -1.809066981077194214e-01 2.919521033763885498e-01 -1.406446248292922974e-01 -7.686200737953186035e-02 1.866865456104278564e-01 -1.140200532972812653e-03
1.443426758050918579e-01 -1.692455112934112549e-01 -6.023469939827919006e-02 5.728140100836753845e-02 7.819721102714538574e-02 7.393196970224380493e-02 -2.118014395236968994e-01 -4.522213712334632874e-02 1.749808155000209808e-02 8.384556323289871216e-02 4.300165548920631409e-02 2.118756175041198730e-01 2.331121265888214111e-01 -2.682114206254482269e-02 -2.145498842000961304e-01 -1.493823826313018799e-01 -2.000962644815444946e-01 -4.145268797874450684e-01 -6.580746173858642578e-02 2.273676544427871704e-01 -7.059777528047561646e-02 3.109589032828807831e-02 2.084946334362030029e-01 -9.137517213821411133e-02 -7.633145898580551147e-03 -4.887636005878448486e-01 -1.512548774480819702e-01 -4.357075318694114685e-02 -1.384417414665222168e-01 -1.512164771556854248e-01 2.634431123733520508e-01 -8.255192637443542480e-02
1.591136679053306580e-02 1.718665361404418945e-01 -8.025773614645004272e-02 9.823072701692581177e-02 1.858482956886291504e-01 3.186213597655296326e-02 -1.327603012323379517e-01 -1.241345331072807312e-01 2.198316007852554321e-01 -2.085730135440826416e-01 2.633369266986846924e-01 -1.204860433936119080e-01 1.722796708345413208e-01 1.173514965921640396e-02 -1.090935170650482178e-01 -2.230003103613853455e-02 -3.198814690113067627e-01 5.312719196081161499e-02 1.852760761976242065e-01 1.970218420028686523e-01 4.265199601650238037e-01 1.664963513612747192e-01 -1.650770753622055054e-01 -3.685080632567405701e-02 2.712373733520507812e-01 -1.295696496963500977e-01 2.328186631202697754e-01 7.296200841665267944e-02 -1.580962352454662323e-02 -2.781332135200500488e-01 1.180751100182533264e-01 9.820474684238433838e-02
3.109201490879058838e-01 -9.405974298715591431e-02 1.407807916402816772e-01 2.323991060256958008e-01 -5.086553096771240234e-02 -4.565541818737983704e-02 -2.764572501182556152e-01 6.743074953556060791e-02 4.403524100780487061e-02 -1.470886021852493286e-01 1.716257333755493164e-01 -2.575021684169769287e-01 8.573160320520401001e-02 1.522786319255828857e-01 -3.526600599288940430e-01 1.441094428300857544e-01 -3.923182785511016846e-01 5.371623113751411438e-02 -2.132169902324676514e-02 -5.288852006196975708e-02 1.046266853809356689e-01 -8.722000569105148315e-02 5.824276804924011230e-02 -3.437125384807586670e-01 2.450776249170303345e-01 5.101655051112174988e-02 -9.093384444713592529e-02 1.512754112482070923e-01 1.506191194057464600e-01 -3.537806123495101929e-02 1.324172019958496094e-01 6.757865846157073975e-02
2.910079658031463623e-01 -1.197327896952629089e-01 9.012992680072784424e-02 8.878366649150848389e-02 1.074712052941322327e-01 -8.748503774404525757e-02 -3.462853133678436279e-01 -2.342427968978881836e-01 3.055614233016967773e-02 -6.511727720499038696e-02 -8.419969677925109863e-02 -7.348170131444931030e-02 1.127116382122039795e-02 1.035915538668632507e-01 7.938235998153686523e-03 -5.050628781318664551e-01 -2.365318089723587036e-01 -1.836159229278564453e-01 -2.171472012996673584e-01 5.149067938327789307e-02 7.848148792982101440e-02 1.719039827585220337e-01 9.619439393281936646e-02 -1.857066154479980469e-01 2.447950281202793121e-02 -8.451271802186965942e-02 -1.247423142194747925e-01 5.182798206806182861e-02 -2.114312797784805298e-01 -2.950396239757537842e-01 8.963701874017715454e-02 -1.504025012254714966e-01
6.199089810252189636e-02 -1.274040900170803070e-02 -1.635506898164749146e-01 2.024646848440170288e-01 2.106554210186004639e-01 1.254680454730987549e-01 -2.926236018538475037e-02 -2.065249383449554443e-01 3.511176407337188721e-01 -1.599891483783721924e-02 3.725710213184356689e-01 -1.910499855875968933e-02 -1.741422899067401886e-02 1.440951824188232422e-01 -2.655869536101818085e-02 -1.036462187767028809e-01 -1.206206753849983215e-01 5.325728654861450195e-02 1.726193875074386597e-01 2.310017943382263184e-01 2.408799380064010620e-01 9.907882660627365112e-02 2.138428092002868652e-01 1.423453539609909058e-01 3.101312741637229919e-02 -2.058434337377548218e-01 6.370726972818374634e-02 7.456622272729873657e-02 -7.998097687959671021e-02 -4.293862581253051758e-01 -9.069869667291641235e-02 -2.075465619564056396e-01
2.576305568218231201e-01 7.111275568604469299e-03 8.639636635780334473e-02 -1.377712935209274292e-01 1.083026081323623657e-02 6.296310573816299438e-02 -1.661799997091293335e-01 -7.249472197145223618e-03 -3.693065047264099121e-02 7.513298094272613525e-02 5.600195005536079407e-02 7.204779237508773804e-02 1.675725877285003662e-01 -3.459633444435894489e-04 -2.405313551425933838e-01 -1.494604498147964478e-01 -2.462018132209777832e-01 -4.938725233078002930e-01 -8.462437987327575684e-02 6.561151891946792603e-02 -2.710534445941448212e-02 -2.355116307735443115e-01 1.186773031949996948e-01 3.762193024158477783e-02 3.884494677186012268e-02 -4.222586452960968018e-01 -2.660230994224548340e-01 -3.013100475072860718e-02 -6.446620821952819824e-02 -2.349666804075241089e-01 2.262378484010696411e-01 -4.519106820225715637e-02
-7.527973502874374390e-02 5.476938188076019287e-02 1.507373712956905365e-02 2.129032909870147705e-01 1.551541239023208618e-01 -1.000198274850845337e-01 1.585260629653930664e-01 -5.051297321915626526e-02 2.321956157684326172e-01 -1.353495419025421143e-01 4.240383207798004150e-01 -4.544974491000175476e-02 1.112473309040069580e-01 1.852626912295818329e-02 1.745325326919555664e-01 2.919250540435314178e-02 -4.224281609058380127e-01 2.788224220275878906e-01 3.716838732361793518e-02 -4.299786523915827274e-04 -1.682506650686264038e-01 9.792719781398773193e-02 2.553717792034149170e-01 -6.546350568532943726e-02 -2.052101306617259979e-02 -3.711572587490081787e-01 -1.571507304906845093e-01 -1.568343490362167358e-01 2.929360605776309967e-02 -1.131268516182899475e-01 4.190231487154960632e-02 -1.342635005712509155e-01
2.721085846424102783e-01 -1.619473472237586975e-02 2.538208849728107452e-03 4.172717928886413574e-01 1.297603249549865723e-01 1.839062198996543884e-02 1.160384789109230042e-01 -2.170558720827102661e-01 -8.718200027942657471e-02 -1.952104270458221436e-02 6.954236328601837158e-02 -2.574962079524993896e-01 3.583799898624420166e-01 -1.433590948581695557e-01 6.454405188560485840e-02 -9.682229720056056976e-03 -2.728691101074218750e-01 1.633807271718978882e-01 1.835450343787670135e-02 2.173035889863967896e-01 3.438194841146469116e-02 -8.297599852085113525e-02 1.827895268797874451e-02 -3.232768177986145020e-01 -1.205258257687091827e-02 -3.268243968486785889e-01 -1.110580340027809143e-01 -5.024956166744232178e-02 8.544695377349853516e-02 -2.096840292215347290e-01 1.403665542602539062e-02 -8.091123402118682861e-02
1.185630112886428833e-01 -5.759381875395774841e-02 2.929980121552944183e-02 3.024525940418243408e-01 9.064921736717224121e-02 5.063204467296600342e-02 7.814598083496093750e-02 -1.587449163198471069e-01 -1.067890133708715439e-02 7.128238212317228317e-03 4.601500928401947021e-02 1.016136184334754944e-01 2.153154760599136353e-01 -8.026961982250213623e-02 -3.274351656436920166e-01 -3.523030132055282593e-02 -3.238153159618377686e-01 -2.127349078655242920e-01 1.480381190776824951e-01 8.111236989498138428e-02 -1.151816919445991516e-01 7.930285483598709106e-02 6.133893970400094986e-03 -4.217806160449981689e-01 7.099484652280807495e-02 -3.631019890308380127e-01 -1.379927098751068115e-01 -3.228054642677307129e-01 -4.565844312310218811e-02 -8.639616519212722778e-02 7.109995931386947632e-02 1.533080041408538818e-01
-9.804101288318634033e-02 1.497101336717605591e-01 2.770842909812927246e-01 1.935397982597351074e-01 2.140730768442153931e-01 -2.236532866954803467e-01 -9.442470967769622803e-02 -2.897030115127563477e-02 1.101678833365440369e-01 1.836146973073482513e-02 2.495612353086471558e-01 -5.910473689436912537e-02 -2.389796525239944458e-01 1.678490638732910156e-01 -1.524703651666641235e-01 1.227638572454452515e-01 -2.890686690807342529e-01 2.394055249169468880e-03 -8.057541400194168091e-02 1.511619091033935547e-01 5.799802392721176147e-02 8.613946288824081421e-02 3.060026168823242188e-01 -7.092066854238510132e-02 2.342607527971267700e-01 -1.821259856224060059e-01 -2.502969503402709961e-01 2.473200261592864990e-01 -2.861111760139465332e-01 -9.717473387718200684e-02 -1.321800500154495239e-01 5.735372751951217651e-02
2.615014314651489258e-01 -2.066601663827896118e-01 1.605108082294464111e-01 8.720812946557998657e-02 -3.488565608859062195e-02 1.307362318038940430e-01 6.566598266363143921e-02 -3.441603109240531921e-02 -1.731755398213863373e-02 -1.607672125101089478e-01 -5.394440144300460815e-02 -1.383615732192993164e-01 1.736606508493423462e-01 -1.168415471911430359e-01 -1.425408720970153809e-01 -1.910153776407241821e-01 -2.238239645957946777e-01 -3.390037119388580322e-01 4.550948739051818848e-02 -4.649407416582107544e-02 -1.510475128889083862e-01 1.602069288492202759e-01 1.005717813968658447e-01 -2.950600087642669678e-01 1.775677353143692017e-01 -2.553095519542694092e-01 -2.465848624706268311e-01 2.393276430666446686e-02 -3.906021416187286377e-01 8.198916912078857422e-02 2.220402508974075317e-01 3.640434145927429199e-02
-4.373616725206375122e-02 -1.600824892520904541e-01 1.602814346551895142e-01 -3.343990072607994080e-02 -3.224167972803115845e-02 1.227041706442832947e-01 -2.065191864967346191e-01 -9.363924711942672729e-02 2.267929315567016602e-01 -3.987395018339157104e-02 -1.226126104593276978e-01 -2.401662170886993408e-01 2.687073685228824615e-02 4.532360285520553589e-02 -5.751859024167060852e-02 -3.684923946857452393e-01 7.577964663505554199e-02 -3.648146986961364746e-02 -2.059122473001480103e-01 2.809799611568450928e-01 -1.112779974937438965e-02 3.289891779422760010e-02 3.022053837776184082e-01 -2.739264369010925293e-01 6.758614629507064819e-02 -3.022826611995697021e-01 -2.163701802492141724e-01 1.613209024071693420e-02 -1.236595213413238525e-01 -3.815501928329467773e-01 -5.486537888646125793e-02 -8.737176656723022461e-02
8.535113185644149780e-02 1.483357846736907959e-01 3.706567734479904175e-02 2.140932232141494751e-01 -6.876970082521438599e-02 -5.102516338229179382e-02 -1.433388888835906982e-01 -2.421798110008239746e-01 4.477182030677795410e-02 1.886343508958816528e-01 1.468292772769927979e-01 -1.309683322906494141e-01 2.869085371494293213e-01 -7.021650671958923340e-02 5.434430390596389771e-02 -4.995703697204589844e-02 -2.256662845611572266e-01 4.214301407337188721e-01 -1.003704965114593506e-01 8.120655268430709839e-02 2.803050279617309570e-01 1.449228674173355103e-01 2.230589240789413452e-01 -2.424891293048858643e-01 5.139760300517082214e-02 -6.474468111991882324e-02 -2.267410159111022949e-01 5.325459316372871399e-02 -2.884084917604923248e-02 -2.345469295978546143e-01 1.957626789808273315e-01 -2.437248229980468750e-01
1.068382561206817627e-01 1.376767177134752274e-02 8.519539982080459595e-02 2.752602994441986084e-01 -1.228602603077888489e-01 -1.705524027347564697e-01 -2.234619259834289551e-01 -6.785267591476440430e-02 1.360983550548553467e-01 -1.152230650186538696e-01 1.800247728824615479e-01 -1.784681081771850586e-01 -1.058559641242027283e-01 -3.054553866386413574e-01 -1.126678287982940674e-02 1.680584438145160675e-02 -8.485667407512664795e-02 -1.442233175039291382e-01 -5.728203430771827698e-02 6.384398043155670166e-02 -1.606360971927642822e-01 -4.897034727036952972e-03 1.490681171417236328e-01 -1.069207116961479187e-02 1.850754022598266602e-01 -2.714054286479949951e-01 -1.463574618101119995e-01 -1.248366907238960266e-01 3.338227421045303345e-02 -4.761486351490020752e-01 2.720029354095458984e-01 2.746138870716094971e-01
9.955562651157379150e-02 5.701870098710060120e-02 -1.050997525453567505e-01 1.157137602567672729e-01 1.205752417445182800e-01 -1.301371604204177856e-01 4.873203113675117493e-02 -3.641237914562225342e-01 2.252191305160522461e-01 -1.719025373458862305e-01 4.447185695171356201e-01 -1.134692318737506866e-02 9.193556755781173706e-02 1.355639547109603882e-01 -1.331140846014022827e-01 -2.002102583646774292e-01 -1.968497633934020996e-01 -1.776647716760635376e-01 1.474557816982269287e-01 1.473081111907958984e-01 -2.116065770387649536e-01 1.067758426070213318e-01 1.388740539550781250e-01 -2.566243708133697510e-01 7.673186063766479492e-02 -1.468803584575653076e-01 3.627614974975585938e-01 8.367280662059783936e-02 -1.608347706496715546e-02 3.820961341261863708e-02 -7.909543812274932861e-02 6.359861046075820923e-02
1.462973654270172119e-01 4.409340396523475647e-02 2.274057120084762573e-01 1.252556890249252319e-01 1.558147221803665161e-01 -1.865988969802856445e-01 -2.888526618480682373e-01 3.527575731277465820e-02 -1.373474299907684326e-01 -7.210493832826614380e-02 3.593337535858154297e-01 -2.058261632919311523e-01 3.407024592161178589e-02 3.689262866973876953e-01 -2.124571949243545532e-01 9.060996025800704956e-02 -3.084428608417510986e-01 -9.251088649034500122e-02 1.009659096598625183e-01 3.841825202107429504e-02 -1.542053371667861938e-01 2.952146902680397034e-02 7.050878554582595825e-02 -2.251139730215072632e-01 3.907557204365730286e-02 -3.655148446559906006e-01 7.946134544909000397e-03 6.795204430818557739e-02 2.053099721670150757e-01 -3.670854493975639343e-02 -5.195700563490390778e-03 1.759572885930538177e-02
3.126746118068695068e-01 3.096502833068370819e-02 2.529508471488952637e-01 4.201638400554656982e-01 -7.716928422451019287e-02 -2.257365360856056213e-02 -6.496163457632064819e-02 -7.277975231409072876e-02 -4.248450696468353271e-02 -1.760454028844833374e-01 2.809839546680450439e-01 5.395766347646713257e-03 1.497423648834228516e-01 1.699731200933456421e-01 -1.310973167419433594e-01 2.572691626846790314e-02 -5.578546226024627686e-02 -2.322564572095870972e-01 1.739069819450378418e-01 6.578787416219711304e-02 2.628857269883155823e-02 -1.939100921154022217e-01 1.819158345460891724e-01 -3.766816556453704834e-01 2.236029356718063354e-01 3.168727457523345947e-02 -1.248397603631019592e-01 -3.456663340330123901e-02 2.355999201536178589e-01 -1.046856790781021118e-01 1.403234302997589111e-01 -7.065179198980331421e-02
-5.778540298342704773e-02 1.706934869289398193e-01 -4.112713411450386047e-02 2.779534645378589630e-02 -1.623379588127136230e-01 1.115812063217163086e-01 -1.173874586820602417e-01 -3.872586414217948914e-02 3.749550506472587585e-02 9.378743916749954224e-02 5.595690757036209106e-02 -2.147184908390045166e-01 3.055185675621032715e-01 -1.627032309770584106e-01 -8.429967612028121948e-02 -2.469711005687713623e-03 -2.002110928297042847e-01 -2.356318533420562744e-01 -3.110649436712265015e-02 3.290007412433624268e-01 -1.790603846311569214e-01 8.329757302999496460e-02 2.081038244068622589e-02 -4.458249509334564209e-01 6.131404638290405273e-02 -3.316191434860229492e-01 -2.851578295230865479e-01 -2.208947688341140747e-01 -3.068641014397144318e-02 -1.808884888887405396e-01 4.860590025782585144e-02 4.169676825404167175e-02
-8.782223612070083618e-02 8.645516633987426758e-02 7.438847795128822327e-03 -1.909162104129791260e-01 5.022590979933738708e-02 -1.048221811652183533e-01 -1.073904186487197876e-01 -1.643744409084320068e-01 -3.291466087102890015e-02 -2.314110845327377319e-01 5.659939348697662354e-02 -2.244580090045928955e-01 1.074756756424903870e-01 3.932995721697807312e-02 1.402447372674942017e-01 1.453589349985122681e-01 -1.394573301076889038e-01 -4.042551815509796143e-01 -3.700897796079516411e-03 -8.720405399799346924e-03 2.958322875201702118e-02 1.008760929107666016e-01 1.384527981281280518e-01 -2.349641174077987671e-01 3.743953108787536621e-01 -3.217464685440063477e-01 6.663769483566284180e-02 1.074507534503936768e-01 -2.055709958076477051e-01 -2.768273055553436279e-01 2.080193310976028442e-01 -2.095205485820770264e-01
-4.438089951872825623e-02 2.130515724420547485e-01 1.017342433333396912e-01 2.351835221052169800e-01 2.365671545267105103e-01 -5.678139999508857727e-02 1.225398927927017212e-01 -2.674839198589324951e-01 1.026914268732070923e-01 1.314499229192733765e-01 1.285651884973049164e-02 -6.940444558858871460e-02 2.899874933063983917e-02 1.502286344766616821e-01 -1.671710014343261719e-01 -4.395569860935211182e-02 -4.843900501728057861e-01 1.298290491104125977e-02 -2.164747416973114014e-01 -6.670363247394561768e-02 3.446144983172416687e-02 9.016630053520202637e-02 1.852403134107589722e-01 7.358704507350921631e-02 6.039014458656311035e-02 -2.060769796371459961e-01 6.937141716480255127e-02 -2.319614887237548828e-01 -2.605811953544616699e-01 -1.752830743789672852e-01 3.398655354976654053e-01 -3.322059661149978638e-02
2.927307039499282837e-02 3.897270560264587402e-02 7.780348509550094604e-02 1.759861856698989868e-01 -7.988323271274566650e-02 1.711746454238891602e-01 -6.274741142988204956e-02 2.873127162456512451e-01 4.345839321613311768e-01 6.081498228013515472e-03 4.405665099620819092e-01 -7.598720956593751907e-03 -5.239530280232429504e-02 1.499430537223815918e-01 -1.049012020230293274e-01 -1.033652648329734802e-01 -2.096833586692810059e-01 -1.223777234554290771e-01 5.135723575949668884e-02 3.217458352446556091e-02 1.747272014617919922e-01 1.924588084220886230e-01 2.042183876037597656e-01 -2.808945812284946442e-02 2.200437039136886597e-01 -2.610523067414760590e-02 -7.725117355585098267e-02 -1.451588571071624756e-01 -6.523184478282928467e-02 -2.561435997486114502e-01 2.348050177097320557e-01 -1.861184090375900269e-01
-1.171437874436378479e-01 2.560558021068572998e-01 1.623107343912124634e-01 2.655272483825683594e-01 1.287527084350585938e-01 1.373978108167648315e-01 1.649682372808456421e-01 -2.122447192668914795e-01 1.285552084445953369e-01 -1.097718849778175354e-01 2.098749428987503052e-01 1.877098716795444489e-02 2.728523612022399902e-01 7.549133896827697754e-02 -8.202479779720306396e-02 -3.411031514406204224e-02 -2.413459122180938721e-01 -8.489318937063217163e-02 4.413808137178421021e-02 3.681947663426399231e-02 -1.583310030400753021e-02 1.123171821236610413e-01 -1.030039414763450623e-02 8.446621894836425781e-02 3.362302184104919434e-01 -2.011499404907226562e-01 4.385544359683990479e-02 -1.012265495955944061e-02 -5.826978385448455811e-02 -1.542737931013107300e-01 4.834181070327758789e-01 2.232459038496017456e-01
-1.733669489622116089e-01 4.198729619383811951e-02 2.325967252254486084e-01 9.763463586568832397e-02 9.362068027257919312e-02 -2.828343510627746582e-01 2.651881799101829529e-02 -2.743475884199142456e-02 -1.915825903415679932e-02 -1.292313337326049805e-01 2.195607721805572510e-01 -1.211820766329765320e-01 -1.772961467504501343e-01 5.595862865447998047e-02 -3.541665673255920410e-01 8.977693319320678711e-02 -3.521794974803924561e-01 -2.608246728777885437e-02 -1.275887489318847656e-01 2.199625372886657715e-01 1.804041564464569092e-01 2.772794850170612335e-02 2.351754605770111084e-01 -1.811786890029907227e-01 5.215594172477722168e-02 -3.000002503395080566e-01 -4.065596312284469604e-02 2.019296586513519287e-01 -3.354661464691162109e-01 6.892179697751998901e-02 -5.526864528656005859e-02 -3.401221183594316244e-04
3.167089223861694336e-01 -9.958004578948020935e-03 3.140348792076110840e-01 -1.359202712774276733e-01 -8.471909910440444946e-02 6.565068662166595459e-02 -4.055714979767799377e-02 4.959383606910705566e-02 4.218893051147460938e-01 -6.451524049043655396e-02 2.936471104621887207e-01 -5.845978111028671265e-02 1.007471457123756409e-01 -6.808472331613302231e-03 -8.872310072183609009e-02 -5.798341333866119385e-02 -4.015778005123138428e-01 -1.359988301992416382e-01 1.089079380035400391e-01 2.414571493864059448e-01 3.014741539955139160e-01 5.637358501553535461e-02 8.806032687425613403e-02 7.884873449802398682e-02 -5.939008295536041260e-02 -1.252595037221908569e-01 1.463684737682342529e-01 5.741573497653007507e-02 -2.331824898719787598e-01 -3.382867202162742615e-02 -7.049125432968139648e-02 -1.062975078821182251e-01
2.300387769937515259e-01 6.634349375963211060e-02 -1.234786361455917358e-01 7.052879035472869873e-02 5.653634294867515564e-02 2.913662493228912354e-01 -1.695670485496520996e-01 -1.625113040208816528e-01 4.479014575481414795e-01 -1.776088029146194458e-01 2.636306881904602051e-01 -7.236022502183914185e-02 1.813190281391143799e-01 1.033147796988487244e-01 -1.554773002862930298e-01 -7.581122219562530518e-03 -2.835593819618225098e-01 -9.007304906845092773e-02 -1.578725576400756836e-01 2.324098199605941772e-01 2.374191284179687500e-01 8.342606574296951294e-02 -7.202519569545984268e-03 1.238665655255317688e-01 2.129661738872528076e-01 -1.533093154430389404e-01 2.308806180953979492e-01 4.900746513158082962e-03 -5.308926850557327271e-02 -1.459885686635971069e-01 1.086466088891029358e-01 1.495825033634901047e-02
-1.821039468050003052e-01 1.711643859744071960e-02 5.021311044692993164e-01 4.780707508325576782e-02 -6.360225379467010498e-02 -3.622063668444752693e-04 -3.905739402398467064e-03 -1.871645003557205200e-01 3.197879493236541748e-01 -1.249350532889366150e-01 1.757225394248962402e-01 3.162164986133575439e-02 -2.014323920011520386e-01 1.161884590983390808e-01 -9.398043155670166016e-02 -2.541531324386596680e-01 -2.068466395139694214e-01 -6.692653149366378784e-02 1.779967695474624634e-01 3.167762756347656250e-01 1.433159112930297852e-01 1.790896505117416382e-01 2.826086059212684631e-02 -5.546981096267700195e-02 1.151014678180217743e-02 -1.621006280183792114e-01 7.905787974596023560e-02 2.017572820186614990e-01 -1.936353147029876709e-01 -1.854850500822067261e-01 5.987806990742683411e-02 -1.055817678570747375e-01
-2.722644060850143433e-02 -5.772917345166206360e-02 2.033893018960952759e-01 2.539479136466979980e-01 9.171102941036224365e-02 -1.242467435076832771e-03 2.657594084739685059e-01 -2.271886020898818970e-01 -2.800634875893592834e-02 -5.373737215995788574e-02 2.543062269687652588e-01 -3.537071645259857178e-01 2.357864230871200562e-01 -1.551626324653625488e-01 -1.107160225510597229e-01 -2.503453791141510010e-01 -9.277226775884628296e-02 6.799465417861938477e-02 -1.512308865785598755e-01 2.922104895114898682e-01 2.353419363498687744e-02 -8.432944864034652710e-02 -1.424896568059921265e-01 -1.178523451089859009e-01 2.552276253700256348e-01 -1.366548389196395874e-01 -1.447135061025619507e-01 6.489079445600509644e-02 6.070220842957496643e-02 -3.897269070148468018e-02 -8.601160347461700439e-02 -3.555905222892761230e-01
-6.823960691690444946e-02 2.265475094318389893e-01 1.677018553018569946e-01 -5.133940652012825012e-02 -2.912806570529937744e-01 -1.076778024435043335e-01 -8.845812641084194183e-03 -1.284243762493133545e-01 1.561450213193893433e-01 -5.658429861068725586e-02 -5.849416181445121765e-02 -9.781906008720397949e-02 2.831656858325004578e-02 1.321631073951721191e-01 7.716068625450134277e-02 -1.485528796911239624e-02 -5.513832569122314453e-01 7.852839678525924683e-02 1.116888076066970825e-01 2.377230972051620483e-01 -2.689344435930252075e-02 -2.149609662592411041e-02 3.682889789342880249e-02 -1.074871122837066650e-01 1.696536242961883545e-01 -3.444242775440216064e-01 4.394638910889625549e-02 -9.207037091255187988e-02 1.934896260499954224e-01 -3.572551310062408447e-01 -1.329724639654159546e-01 -3.730368986725807190e-02
-3.694985061883926392e-02 2.124873846769332886e-01 -1.233703643083572388e-01 -6.158275995403528214e-03 -5.035493150353431702e-02 2.694354392588138580e-02 -2.823451906442642212e-02 1.335556618869304657e-03 1.314071845263242722e-02 -3.170067444443702698e-02 3.676537275314331055e-01 -1.550033390522003174e-01 2.994697540998458862e-02 9.550169110298156738e-03 9.812249243259429932e-02 -1.424931827932596207e-02 -5.862796902656555176e-01 -2.872586622834205627e-02 2.041559815406799316e-01 3.003278374671936035e-01 -4.019881039857864380e-02 -1.236757487058639526e-01 2.392212301492691040e-01 -1.413972768932580948e-02 1.862282902002334595e-01 -1.815438121557235718e-01 -2.919781208038330078e-01 -1.316455453634262085e-01 -8.234773576259613037e-02 -1.787517368793487549e-01 -5.167385563254356384e-02 -2.418349497020244598e-02
3.086940646171569824e-01 -3.754524290561676025e-01 2.656019665300846100e-02 4.893170297145843506e-02 -7.463896181434392929e-03 3.099388182163238525e-01 -4.764183983206748962e-02 -2.001738995313644409e-01 3.888045437633991241e-03 -4.536580666899681091e-02 2.469227463006973267e-01 -2.698589563369750977e-01 1.626034975051879883e-01 6.510848645120859146e-03 -1.951474249362945557e-01 -1.152722761034965515e-01 -1.735921651124954224e-01 -1.701345592737197876e-01 -8.501541614532470703e-02 2.259182333946228027e-01 -1.720242202281951904e-01 -9.694615006446838379e-02 1.555993258953094482e-01 -2.111712098121643066e-01 -1.981412172317504883e-01 -1.042564213275909424e-01 8.576993644237518311e-02 6.423135846853256226e-02 1.930282413959503174e-01 -1.055699288845062256e-01 2.707426548004150391e-01 2.494176616892218590e-03
2.472933828830718994e-01 6.202580779790878296e-02 3.439086079597473145e-01 -3.061002492904663086e-02 -5.000525154173374176e-03 -1.362864375114440918e-01 4.025374352931976318e-02 -1.434554755687713623e-01 1.749518066644668579e-01 -1.930547356605529785e-01 3.085011243820190430e-01 -2.477047890424728394e-01 6.657643616199493408e-02 5.977592989802360535e-02 2.495079338550567627e-01 -1.299998760223388672e-01 -2.950033545494079590e-01 3.217788413166999817e-02 7.460548728704452515e-02 1.122717931866645813e-01 9.278976172208786011e-02 3.670995309948921204e-02 -3.000628054141998291e-01 -1.472102403640747070e-01 1.534712594002485275e-02 -1.062614396214485168e-01 -2.314986139535903931e-01 -1.214785799384117126e-01 -3.046503663063049316e-01 -2.226142138242721558e-01 5.940774828195571899e-02 9.873137623071670532e-02
-8.365224301815032959e-02 2.462611719965934753e-02 3.944767713546752930e-01 7.132770866155624390e-02 1.204051822423934937e-01 -1.300785988569259644e-01 6.498182564973831177e-02 -1.464310586452484131e-01 3.950014710426330566e-02 1.767769455909729004e-02 3.734612762928009033e-01 1.987720578908920288e-01 -7.544835656881332397e-02 -4.516447335481643677e-02 1.929808259010314941e-01 -3.301303982734680176e-01 -3.828775286674499512e-01 -2.915105596184730530e-02 1.063129864633083344e-02 1.291491836309432983e-01 1.609890460968017578e-01 5.753958597779273987e-02 4.195477962493896484e-01 -3.364466130733489990e-02 1.386078447103500366e-01 -1.263002604246139526e-01 -1.166864261031150818e-01 2.155113779008388519e-02 -4.139528796076774597e-02 1.073743849992752075e-01 8.180544525384902954e-02 -4.654356453102082014e-04
2.953759394586086273e-02 1.065991148352622986e-01 -9.582705050706863403e-02 -3.907335177063941956e-02 1.035691574215888977e-01 -3.973520919680595398e-02 -1.924153119325637817e-01 1.421896815299987793e-01 3.809905946254730225e-01 5.320655554533004761e-02 2.720768796280026436e-03 -6.442046724259853363e-03 2.537521719932556152e-01 -8.843098580837249756e-02 1.786791384220123291e-01 -2.278170883655548096e-01 -4.747153818607330322e-01 1.132830828428268433e-01 -7.694461196660995483e-02 3.685962036252021790e-02 6.820008903741836548e-02 -5.808975175023078918e-02 4.130659997463226318e-02 -2.498170584440231323e-01 2.100387513637542725e-01 -1.612502783536911011e-01 4.597247391939163208e-02 5.792293231934309006e-04 2.305268794298171997e-01 -5.814964324235916138e-02 3.737860321998596191e-01 1.317486166954040527e-01
1.332314312458038330e-01 -1.254140734672546387e-01 -7.998115569353103638e-02 1.094696745276451111e-01 -1.393923442810773849e-02 6.658544391393661499e-02 8.882075548171997070e-02 -3.079173862934112549e-01 -7.906182110309600830e-02 -6.848555803298950195e-02 1.454680562019348145e-01 -9.195630997419357300e-02 5.008206367492675781e-01 -1.043001264333724976e-01 -1.776128709316253662e-01 -5.052843689918518066e-02 -1.118757650256156921e-01 -3.336452543735504150e-01 8.755257725715637207e-02 1.224071905016899109e-01 2.915761619806289673e-02 1.460608989000320435e-01 -8.615894615650177002e-02 -3.658305704593658447e-01 6.498070806264877319e-02 -3.107621371746063232e-01 -2.018367797136306763e-01 -1.038591712713241577e-01 -1.061428338289260864e-01 -1.275828033685684204e-01 9.600096382200717926e-03 -1.207183673977851868e-01
1.560058742761611938e-01 -3.339360654354095459e-02 1.957230269908905029e-01 5.818521976470947266e-02 9.190319478511810303e-02 1.857750713825225830e-01 -1.180550530552864075e-01 3.447097539901733398e-02 4.020621180534362793e-01 1.695904582738876343e-01 2.780317142605781555e-02 -3.573893569409847260e-03 1.074390336871147156e-01 1.937053054571151733e-01 -1.312137097120285034e-01 6.694192439317703247e-02 -2.948524355888366699e-01 -2.970378398895263672e-01 9.008366614580154419e-02 1.632279455661773682e-01 3.947036564350128174e-01 -6.788860261440277100e-02 -7.535540312528610229e-02 -8.750926703214645386e-02 2.359413504600524902e-01 -9.842880070209503174e-03 -2.580861151218414307e-01 -7.561715319752693176e-03 -1.326466649770736694e-01 -1.593306809663772583e-01 2.519447505474090576e-01 -1.593744009733200073e-02
1.219993904232978821e-01 -1.047027334570884705e-01 1.416072845458984375e-01 -1.258285343647003174e-02 9.673561900854110718e-02 1.031238469295203686e-03 -2.455029934644699097e-01 -2.262889295816421509e-01 3.297349670901894569e-03 -1.953324824571609497e-01 1.991677433252334595e-01 6.550703942775726318e-02 6.706184148788452148e-02 2.469188719987869263e-01 -3.305394947528839111e-02 -4.386708438396453857e-01 -3.140009343624114990e-01 -2.446445822715759277e-01 -2.551316320896148682e-01 1.427147090435028076e-01 -1.261863410472869873e-01 8.786638081073760986e-02 -4.021660611033439636e-02 -2.356079369783401489e-01 -1.268817335367202759e-01 -8.964500576257705688e-02 -8.755876123905181885e-02 -1.134494692087173462e-01 -2.190839499235153198e-01 -1.578923165798187256e-01 1.560213565826416016e-01 -1.592723876237869263e-01
1.266065239906311035e-01 -2.198402136564254761e-01 1.632099896669387817e-01 5.110275372862815857e-02 1.407239139080047607e-01 -1.814914196729660034e-01 -1.612132638692855835e-01 2.626295387744903564e-02 3.014753572642803192e-02 -1.956405341625213623e-01 1.339309513568878174e-01 2.074156254529953003e-01 1.330546885728836060e-01 -2.235612459480762482e-02 -2.892255783081054688e-02 -3.267745375633239746e-01 -2.496148794889450073e-01 -1.445576548576354980e-01 -2.201548069715499878e-01 -1.173685193061828613e-01 1.363397985696792603e-01 1.084091141819953918e-01 -5.546995997428894043e-02 -2.747127115726470947e-01 1.443907916545867920e-01 -2.840875685214996338e-01 3.975367546081542969e-02 2.602226138114929199e-01 5.646174773573875427e-02 -1.534846425056457520e-02 4.106638133525848389e-01 -6.127206981182098389e-02
3.929329290986061096e-02 1.638290882110595703e-01 2.034585773944854736e-01 3.204285204410552979e-01 -5.106458440423011780e-02 -1.917626895010471344e-02 -1.623137593269348145e-01 -2.833364307880401611e-01 1.656154990196228027e-01 -2.766006886959075928e-01 3.456116914749145508e-01 2.036905288696289062e-01 -2.471820712089538574e-01 -4.295639321208000183e-02 -1.419649422168731689e-01 -1.620596200227737427e-01 -2.928407490253448486e-01 1.007021740078926086e-01 6.784425675868988037e-02 6.703623384237289429e-02 2.078188806772232056e-01 4.311339184641838074e-02 -1.540498882532119751e-01 -8.163335733115673065e-03 1.470531821250915527e-01 -2.672340273857116699e-01 1.788331866264343262e-01 9.046052582561969757e-03 8.238300681114196777e-03 -1.579994708299636841e-01 1.319362968206405640e-01 -4.827850311994552612e-02
2.714064531028270721e-02 -9.855479001998901367e-02 1.589446365833282471e-01 6.731794029474258423e-02 2.865375280380249023e-01 -7.816358655691146851e-02 3.302039206027984619e-01 -2.894884720444679260e-02 9.098183363676071167e-02 -5.987067893147468567e-02 2.901325225830078125e-01 5.410483106970787048e-02 8.006222546100616455e-02 -2.670964300632476807e-01 3.624740988016128540e-02 -4.327265918254852295e-02 -4.055454730987548828e-01 4.093336686491966248e-02 2.361476272344589233e-01 1.138531118631362915e-01 1.944787502288818359e-01 -7.847791910171508789e-02 1.275514364242553711e-01 -3.059704303741455078e-01 1.809889525175094604e-01 -3.127325773239135742e-01 -1.841220408678054810e-01 -1.302806753665208817e-02 -1.086958944797515869e-01 1.251319795846939087e-01 1.068587508052587509e-02 2.847646176815032959e-02
-2.710480988025665283e-01 -2.196948044002056122e-02 2.069466859102249146e-01 6.027327105402946472e-02 3.447201102972030640e-02 6.386975198984146118e-02 -1.110529601573944092e-01 -1.417116224765777588e-01 1.529905647039413452e-01 -2.787366211414337158e-01 4.631907939910888672e-01 -5.057891085743904114e-02 1.343594640493392944e-01 2.863656878471374512e-01 3.244183212518692017e-02 4.862490668892860413e-02 8.363865315914154053e-02 2.253917232155799866e-02 8.673532307147979736e-02 2.231750339269638062e-01 2.384385466575622559e-01 -1.433178335428237915e-01 1.467117816209793091e-01 -3.343764543533325195e-01 2.161123603582382202e-01 -2.194019109010696411e-01 -7.534691691398620605e-02 -5.760198086500167847e-02 8.417198061943054199e-02 -4.243597015738487244e-02 1.281895488500595093e-01 -1.245606988668441772e-01
1.066287085413932800e-01 1.419956535100936890e-01 1.080309823155403137e-01 -2.371820360422134399e-01 -2.012905776500701904e-01 -1.941821873188018799e-01 -7.926521450281143188e-02 -2.421067096292972565e-02 7.809009402990341187e-02 1.548043787479400635e-01 2.547147870063781738e-01 4.126299545168876648e-02 4.903279989957809448e-02 2.152383774518966675e-01 -1.785209029912948608e-01 -2.079849243164062500e-01 -4.314890205860137939e-01 -8.421494066715240479e-02 1.384962946176528931e-01 2.473226785659790039e-01 2.451677620410919189e-01 -3.393058851361274719e-02 2.822395414113998413e-02 -6.795652955770492554e-02 1.863311529159545898e-01 -2.289055734872817993e-01 -5.213919281959533691e-02 1.364998668432235718e-01 -2.964283525943756104e-01 -1.362262219190597534e-01 1.189045887440443039e-02 -1.990216821432113647e-01
1.335462778806686401e-01 -3.553614318370819092e-01 -7.814165204763412476e-02 -3.926781564950942993e-02 1.562965214252471924e-01 -1.226092502474784851e-01 -2.438357621431350708e-01 1.889270730316638947e-03 3.497755900025367737e-02 -2.340516299009323120e-01 1.487875878810882568e-01 3.190353512763977051e-02 2.034188807010650635e-01 8.311212807893753052e-02 -4.981373623013496399e-02 -2.042198628187179565e-01 -3.244292140007019043e-01 -3.730594813823699951e-01 -2.386707216501235962e-01 1.000158339738845825e-01 -2.302614003419876099e-01 -1.784583367407321930e-02 -1.166036874055862427e-01 -2.172413170337677002e-01 -5.802984163165092468e-02 -5.956769734621047974e-02 -1.762482821941375732e-01 6.205346807837486267e-02 -8.896530419588088989e-02 -2.757641971111297607e-01 1.463606655597686768e-01 -7.032662630081176758e-02
-1.769680082798004150e-01 7.419531047344207764e-02 4.300962686538696289e-01 -7.370315492153167725e-02 -4.090551659464836121e-02 -4.712251573801040649e-02 1.227493733167648315e-01 6.295745074748992920e-02 3.063111007213592529e-01 -1.251030117273330688e-01 3.212844431400299072e-01 1.036390885710716248e-01 1.263533718883991241e-02 -6.377302110195159912e-02 6.456056982278823853e-02 8.361400105059146881e-04 -2.567153573036193848e-01 -7.236340083181858063e-03 -5.158729106187820435e-02 2.141555249691009521e-01 -1.605151444673538208e-01 2.733003497123718262e-01 8.615266531705856323e-02 -3.019260466098785400e-01 2.049864456057548523e-02 -1.013999208807945251e-01 -1.640300005674362183e-01 -4.403556883335113525e-02 -2.158598452806472778e-01 -1.988669186830520630e-01 1.334240734577178955e-01 -2.469590902328491211e-01
-3.699782863259315491e-02 -2.745871245861053467e-02 3.405772745609283447e-01 2.357608824968338013e-01 -1.234222948551177979e-01 -1.134344041347503662e-01 -8.567686378955841064e-02 -1.401359736919403076e-01 3.112686574459075928e-01 -5.901871621608734131e-02 3.019382655620574951e-01 1.175170391798019409e-01 1.914954930543899536e-01 -2.013251781463623047e-01 1.006071567535400391e-01 2.499287202954292297e-02 -2.490191161632537842e-01 5.031123012304306030e-02 5.126181244850158691e-02 3.442139327526092529e-01 -1.701939105987548828e-01 1.243691369891166687e-01 2.168980240821838379e-01 -8.414729684591293335e-02 -1.378601491451263428e-01 -3.009077906608581543e-01 -1.581709533929824829e-01 -2.205068022012710571e-01 -3.770451620221138000e-02 3.867974504828453064e-02 8.674621582031250000e-02 -8.843875490128993988e-03
-3.874692693352699280e-02 9.051100164651870728e-02 1.280042827129364014e-01 1.768169552087783813e-01 1.906049251556396484e-01 -1.424653083086013794e-01 -2.935815043747425079e-02 -2.149416357278823853e-01 1.881218999624252319e-01 -6.785905361175537109e-02 1.726222485303878784e-01 -2.018868736922740936e-02 2.631991207599639893e-01 -2.603548169136047363e-01 -1.616886258125305176e-01 -1.323084533214569092e-01 -3.895293474197387695e-01 -3.804268538951873779e-01 -1.494835913181304932e-01 2.245663702487945557e-01 1.071476787328720093e-01 -3.873568400740623474e-02 2.185218632221221924e-01 -2.953813783824443817e-02 -1.515642851591110229e-01 2.447219043970108032e-01 -3.554270789027214050e-02 -1.218330189585685730e-01 9.490872919559478760e-02 -5.445196479558944702e-02 2.076697051525115967e-01 -5.617686361074447632e-02
-1.859083473682403564e-01 6.821446865797042847e-02 2.362001538276672363e-01 2.993112802505493164e-01 1.634022891521453857e-01 -2.687644064426422119e-01 -1.549960225820541382e-01 -1.416261941194534302e-01 -3.300547972321510315e-02 -3.697922080755233765e-02 9.686671942472457886e-02 -2.966990694403648376e-02 1.568025201559066772e-01 -1.785684823989868164e-01 2.578334510326385498e-01 -1.360443830490112305e-01 -2.643859386444091797e-01 -2.019356191158294678e-01 -1.941913738846778870e-02 5.464044958353042603e-02 9.319665282964706421e-02 -2.611517310142517090e-01 -4.098938405513763428e-02 -1.780425310134887695e-01 2.400691211223602295e-01 -3.432102873921394348e-02 1.437598764896392822e-01 6.372133735567331314e-03 -2.490361034870147705e-01 -9.909897297620773315e-02 2.965250909328460693e-01 2.337080985307693481e-01
8.147276192903518677e-02 -1.892016679048538208e-01 1.907827705144882202e-01 1.365308612585067749e-01 -1.759217828512191772e-01 -4.678546637296676636e-02 -1.088920757174491882e-01 -1.961494684219360352e-01 3.435239493846893311e-01 -3.425252437591552734e-02 1.398855000734329224e-01 -3.774330765008926392e-02 2.905432283878326416e-01 2.694115042686462402e-01 -1.811655005440115929e-03 -2.979694604873657227e-01 3.993950039148330688e-02 1.267096251249313354e-01 9.468451142311096191e-02 2.152893543243408203e-01 -1.172805875539779663e-01 1.356478780508041382e-01 1.917347162961959839e-01 -4.009378850460052490e-01 9.096010029315948486e-02 -1.582691520452499390e-01 2.772454405203461647e-03 -8.888619393110275269e-02 -7.935937494039535522e-02 -4.590967670083045959e-02 -6.841065734624862671e-02 -2.759433686733245850e-01
1.599057912826538086e-01 -4.012127220630645752e-02 -4.452623426914215088e-02 4.110023677349090576e-01 2.155888266861438751e-02 -9.308525919914245605e-02 6.814944744110107422e-02 -1.007571592926979065e-01 -6.166896969079971313e-02 1.050736978650093079e-01 3.050173632800579071e-02 -2.973566651344299316e-01 2.073274701833724976e-01 -5.731923505663871765e-02 -1.054021343588829041e-01 7.375750690698623657e-03 -2.610052227973937988e-01 -5.209756270051002502e-02 2.545821666717529297e-01 2.381080090999603271e-01 1.669671945273876190e-02 -1.061384528875350952e-01 8.586237579584121704e-02 -4.629502296447753906e-01 1.266104876995086670e-01 -3.125234544277191162e-01 -1.208232939243316650e-01 -7.838401198387145996e-02 1.386348903179168701e-01 -1.117911264300346375e-01 1.560994982719421387e-01 -1.574160531163215637e-02
-7.985056377947330475e-03 -1.597343087196350098e-01 -2.014628499746322632e-01 3.300594687461853027e-01 -1.769269108772277832e-01 -1.493348777294158936e-01 -1.979706436395645142e-01 -1.008818000555038452e-01 1.444399207830429077e-01 -1.686759889125823975e-01 3.033689260482788086e-01 -8.419975638389587402e-02 4.853049516677856445e-01 -1.784768849611282349e-01 -1.714840345084667206e-02 -1.300326436758041382e-01 -1.748913526535034180e-01 -6.004108116030693054e-02 1.884711347520351410e-02 9.073881059885025024e-02 3.089171275496482849e-02 -1.449494957923889160e-01 5.272177513688802719e-03 1.403043512254953384e-02 5.556572601199150085e-02 -3.412167727947235107e-01 -2.003230601549148560e-01 2.236855179071426392e-01 -3.240758553147315979e-02 -1.019051969051361084e-01 3.428874909877777100e-02 -4.056238010525703430e-02
2.165808528661727905e-01 7.674072682857513428e-02 3.362899646162986755e-02 1.233699992299079895e-01 1.722961664199829102e-01 9.125860780477523804e-02 -3.110666386783123016e-02 -1.285521835088729858e-01 3.948968648910522461e-01 2.366042435169219971e-01 1.691471189260482788e-01 -2.613882906734943390e-02 -1.995745599269866943e-01 1.064773648977279663e-01 -9.304653853178024292e-02 8.735714107751846313e-02 -3.762106597423553467e-01 -7.072971016168594360e-02 -1.290594786405563354e-01 1.273067444562911987e-01 1.088385134935379028e-01 -4.744357615709304810e-02 1.830216199159622192e-01 -4.121202230453491211e-01 3.032951653003692627e-01 -1.203529834747314453e-01 1.651367843151092529e-01 -9.103359282016754150e-02 1.052857413887977600e-01 6.786035746335983276e-02 9.641779959201812744e-02 -5.306529626250267029e-02
2.474595010280609131e-01 8.221016824245452881e-02 6.435744464397430420e-02 1.197159290313720703e-01 -3.232334554195404053e-02 8.544478565454483032e-02 1.656459122896194458e-01 1.204673275351524353e-01 1.407278180122375488e-01 -2.480576336383819580e-01 2.162512838840484619e-01 -1.730791926383972168e-01 5.052028596401214600e-02 8.359886705875396729e-02 4.870758857578039169e-03 -1.694187372922897339e-01 -3.272812664508819580e-01 4.286214336752891541e-02 1.031203120946884155e-01 3.213194012641906738e-01 -1.016163825988769531e-01 3.168428242206573486e-01 -2.127331495285034180e-01 -7.263796776533126831e-02 3.558422327041625977e-01 -3.651274740695953369e-02 5.069111287593841553e-02 -3.836647421121597290e-02 -1.014343425631523132e-01 -1.726208031177520752e-01 2.322523444890975952e-01 -2.383397668600082397e-01
7.110768556594848633e-02 2.151783108711242676e-01 -2.282934635877609253e-02 1.730091720819473267e-01 9.152340143918991089e-02 -2.599613964557647705e-01 -2.280747890472412109e-02 -3.335314989089965820e-01 2.082449793815612793e-01 -1.419785083271563053e-03 3.364583551883697510e-01 -2.491452358663082123e-02 -4.289130866527557373e-02 2.107883989810943604e-01 -9.366242587566375732e-02 -1.085231676697731018e-01 -1.921306103467941284e-01 -1.746619641780853271e-01 2.002996653318405151e-01 2.926004827022552490e-01 -1.738823801279067993e-01 -2.129098027944564819e-01 1.158707290887832642e-01 -2.829683721065521240e-01 2.161918953061103821e-02 -1.181551739573478699e-01 3.329259455204010010e-01 8.569403551518917084e-03 -9.746231883764266968e-02 -8.832739293575286865e-02 -3.390128165483474731e-02 -2.108535729348659515e-02
-1.808559149503707886e-01 -1.644624620676040649e-01 7.402805238962173462e-02 6.520009785890579224e-02 1.139153540134429932e-02 2.489156275987625122e-02 5.616898462176322937e-02 -5.802887678146362305e-02 7.494729757308959961e-02 -2.109940201044082642e-01 4.374080598354339600e-01 7.200949639081954956e-02 1.375826001167297363e-01 3.739920258522033691e-02 -1.513146888464689255e-02 1.699755527079105377e-02 -4.312087893486022949e-01 6.757491733878850937e-03 1.530714929103851318e-01 1.010073050856590271e-01 6.194084137678146362e-02 -3.069816231727600098e-01 -6.215972825884819031e-02 -3.469688296318054199e-01 3.020282685756683350e-01 -4.874192923307418823e-02 6.785939633846282959e-02 2.455218508839607239e-02 -2.179383486509323120e-01 -1.153706982731819153e-01 -1.985739022493362427e-01 1.214852780103683472e-01
-1.835612580180168152e-02 2.212634980678558350e-01 8.754217624664306641e-02 1.847311705350875854e-01 1.856821328401565552e-01 -1.731074899435043335e-01 -2.020411342382431030e-01 -1.111048609018325806e-01 1.978662610054016113e-01 -1.524395793676376343e-01 2.559371665120124817e-02 -2.127281874418258667e-01 -3.380734473466873169e-02 -1.896381750702857971e-02 -5.258850753307342529e-02 -7.715988904237747192e-02 -2.557686902582645416e-02 -1.842709258198738098e-02 1.350942552089691162e-01 2.584340870380401611e-01 7.616088539361953735e-02 -3.383704721927642822e-01 2.505347430706024170e-01 -2.441273033618927002e-01 1.707356274127960205e-01 -1.586396396160125732e-01 3.023776412010192871e-01 -2.618455886840820312e-01 -1.345636695623397827e-01 -2.129133939743041992e-01 2.560863792896270752e-01 2.761994861066341400e-02
8.513447642326354980e-02 -3.378764688968658447e-01 2.287046238780021667e-02 -6.619254499673843384e-02 2.188437134027481079e-01 -1.539136171340942383e-01 -2.454816699028015137e-01 -2.207573950290679932e-01 3.674457222223281860e-02 1.035655196756124496e-02 2.305864393711090088e-01 1.294501423835754395e-01 7.788054645061492920e-02 1.974751651287078857e-01 -4.733093827962875366e-02 -3.350386023521423340e-01 -1.738085895776748657e-01 -1.909056901931762695e-01 -1.794543713331222534e-01 6.231729313731193542e-02 1.438020169734954834e-01 4.993760585784912109e-02 1.566087752580642700e-01 -1.556936651468276978e-01 4.311674088239669800e-02 4.608182702213525772e-03 -2.704601883888244629e-01 2.498916685581207275e-01 -1.465485095977783203e-01 -2.350671142339706421e-01 2.529074251651763916e-01 -9.654472023248672485e-02
2.024246156215667725e-01 2.882267534732818604e-02 1.147908493876457214e-01 2.077708542346954346e-01 -1.019672676920890808e-01 -1.612043380737304688e-01 -1.501241028308868408e-01 1.937265135347843170e-02 1.463011950254440308e-01 -6.003506109118461609e-02 3.017440736293792725e-01 -1.200411170721054077e-01 1.729412525892257690e-01 1.414062678813934326e-01 1.250594705343246460e-01 -2.618033252656459808e-02 -8.116964250802993774e-02 -2.897464632987976074e-01 -2.084155082702636719e-01 5.024455189704895020e-01 1.267175972461700439e-01 6.584668904542922974e-02 2.292861044406890869e-01 8.464590460062026978e-02 1.674384921789169312e-01 -1.299521028995513916e-01 -8.366530388593673706e-02 -1.758961379528045654e-01 -1.465145647525787354e-01 1.046508848667144775e-01 2.201353758573532104e-01 1.247119009494781494e-01
3.387337625026702881e-01 -2.698418498039245605e-01 3.580630570650100708e-02 3.961385414004325867e-02 -6.956562865525484085e-03 -5.281291529536247253e-02 -1.710888743400573730e-01 -8.188172429800033569e-02 2.104439437389373779e-01 5.063665658235549927e-02 5.187686998397111893e-03 -2.159639596939086914e-01 2.200982719659805298e-01 1.532692611217498779e-01 -1.753386706113815308e-01 -2.971897125244140625e-01 -1.318470984697341919e-01 -1.099323257803916931e-01 -2.329868972301483154e-01 -1.321613788604736328e-01 -7.879745215177536011e-02 -8.323583751916885376e-03 -2.787949144840240479e-01 -4.438151046633720398e-02 8.600482344627380371e-02 -2.282755523920059204e-01 -3.865299001336097717e-02 1.165941506624221802e-01 -1.027134656906127930e-01 -3.414658606052398682e-01 3.119180798530578613e-01 5.650609731674194336e-03
2.845131456851959229e-01 -9.888487868010997772e-03 5.321521684527397156e-02 7.502242922782897949e-02 1.969253718852996826e-01 5.579948052763938904e-02 -3.040718436241149902e-01 1.719690412282943726e-01 3.727068603038787842e-01 -1.065898835659027100e-01 1.186973452568054199e-01 8.419169485569000244e-02 8.720968663692474365e-02 -2.044500857591629028e-01 1.768856346607208252e-01 -1.321358382701873779e-01 -8.684361726045608521e-02 -2.840055339038372040e-02 -1.021507382392883301e-01 2.329540252685546875e-01 4.869698605034500360e-04 1.252322047948837280e-01 2.913974225521087646e-01 -5.326346680521965027e-02 2.934820353984832764e-01 -6.660842150449752808e-02 -7.457884401082992554e-02 -1.415151804685592651e-01 1.183022707700729370e-01 -9.757206588983535767e-02 3.580591976642608643e-01 -1.805619001388549805e-01
6.203204765915870667e-02 2.995721697807312012e-01 5.861574411392211914e-02 -2.724092639982700348e-02 -9.787965565919876099e-03 -1.474852412939071655e-01 8.313924074172973633e-02 6.683627516031265259e-02 1.266028285026550293e-01 -3.265592753887176514e-01 9.508692473173141479e-02 1.553055793046951294e-01 3.759718537330627441e-01 -1.413777172565460205e-01 -9.351211786270141602e-02 -1.409978978335857391e-02 -1.944342106580734253e-01 -2.619239091873168945e-01 -1.004714146256446838e-01 2.655036747455596924e-01 -8.041300624608993530e-02 -7.503412663936614990e-02 1.258751004934310913e-01 -1.104807555675506592e-01 3.319454193115234375e-01 3.659820556640625000e-02 2.701317369937896729e-01 -1.346342116594314575e-01 -2.037103027105331421e-01 -2.377034574747085571e-01 1.107389479875564575e-01 -5.344472825527191162e-02
1.516776233911514282e-01 1.223232448101043701e-01 -1.045661568641662598e-01 6.312736868858337402e-02 1.572952866554260254e-01 2.208498865365982056e-02 -1.309397164732217789e-02 -1.231896132230758667e-01 -2.028084918856620789e-02 1.643150299787521362e-01 1.806294471025466919e-01 1.521738320589065552e-01 1.799159198999404907e-01 -1.767337024211883545e-01 -8.054225891828536987e-02 5.539226531982421875e-02 -4.305942952632904053e-01 -2.887518107891082764e-01 -5.525121465325355530e-02 -1.969549208879470825e-01 1.448196321725845337e-01 1.096842903643846512e-02 4.663345590233802795e-02 -3.040007650852203369e-01 -8.273164182901382446e-02 -4.287220537662506104e-01 1.845726221799850464e-01 1.834127679467201233e-02 -2.323691695928573608e-01 -1.667172610759735107e-01 1.298040598630905151e-01 1.316975429654121399e-02
1.568563431501388550e-01 9.529247134923934937e-02 1.769764721393585205e-01 9.415379166603088379e-02 5.505208298563957214e-02 -1.615051329135894775e-01 -1.228202953934669495e-01 -2.535479888319969177e-02 2.832221388816833496e-01 2.310661673545837402e-01 -4.939553514122962952e-02 -8.517351001501083374e-02 -9.875413775444030762e-02 3.100896254181861877e-02 1.208244916051626205e-02 -3.204025700688362122e-02 -3.440191745758056641e-01 -1.870957314968109131e-01 -1.625201553106307983e-01 2.384554445743560791e-01 3.236821293830871582e-01 -2.367992997169494629e-01 1.897718906402587891e-01 -3.000452220439910889e-01 2.222062349319458008e-01 -3.689169138669967651e-02 -1.761798560619354248e-01 -9.292799979448318481e-02 1.007317304611206055e-01 9.882038086652755737e-02 2.469017207622528076e-01 -1.769279688596725464e-01
2.014919370412826538e-01 7.608985900878906250e-02 -3.863248229026794434e-02 9.553195536136627197e-02 -2.053711861371994019e-01 -1.945250034332275391e-01 -1.466550119221210480e-02 -1.251334100961685181e-01 1.194616481661796570e-01 -8.579253219068050385e-03 9.841298311948776245e-02 -3.965404629707336426e-02 -3.990334644913673401e-02 1.491143405437469482e-01 -1.474701166152954102e-01 -1.062356308102607727e-01 -2.695709764957427979e-01 9.944805502891540527e-02 -2.663367390632629395e-01 1.107600778341293335e-01 5.284310132265090942e-02 1.484958827495574951e-01 3.829235136508941650e-01 -4.973913133144378662e-01 4.197756573557853699e-02 -4.970276262611150742e-03 -2.224705070257186890e-01 -5.979602411389350891e-02 -3.279764950275421143e-01 7.294934988021850586e-02 5.822569504380226135e-02 -9.417756646871566772e-02
2.191999852657318115e-01 -7.729382067918777466e-02 -1.585088670253753662e-01 -6.870774924755096436e-02 6.937138736248016357e-02 -1.989710330963134766e-01 -1.041045635938644409e-01 -2.435488440096378326e-02 8.003459870815277100e-02 -1.414891332387924194e-01 1.634864956140518188e-01 4.137915745377540588e-02 6.529284268617630005e-02 -7.511694729328155518e-02 7.864402234554290771e-02 -2.903595864772796631e-01 -8.912803977727890015e-02 -2.257810980081558228e-01 -2.096721529960632324e-01 -3.494611009955406189e-02 -7.741623371839523315e-02 3.493333980441093445e-02 -2.183680422604084015e-02 -4.387552142143249512e-01 7.177795469760894775e-02 -2.575655281543731689e-01 -2.096109092235565186e-01 1.625047475099563599e-01 -6.089554354548454285e-02 -1.870586723089218140e-01 4.507392644882202148e-01 -1.305052638053894043e-01
6.430450826883316040e-02 2.810445725917816162e-01 2.564651966094970703e-01 2.607338428497314453e-01 2.452552467584609985e-01 -6.529860198497772217e-02 -4.961481783539056778e-03 -6.196733564138412476e-02 1.559693962335586548e-01 3.320486098527908325e-02 9.724834561347961426e-02 -6.310933083295822144e-02 2.015170827507972717e-02 -2.821187116205692291e-02 -3.353508412837982178e-01 1.092135533690452576e-01 -3.056549429893493652e-01 1.451907157897949219e-01 1.446891948580741882e-02 -8.608397096395492554e-02 -3.008652031421661377e-01 6.531222909688949585e-02 3.048887252807617188e-01 -3.560596108436584473e-01 3.626660257577896118e-02 3.954328596591949463e-02 1.091460790485143661e-02 -3.506485745310783386e-02 -1.544422358274459839e-01 -2.102902531623840332e-01 1.490321904420852661e-01 1.386583447456359863e-01
1.086604222655296326e-01 -1.401323229074478149e-01 6.248434633016586304e-02 4.339593052864074707e-01 -4.700065031647682190e-02 8.936932310461997986e-03 4.311250895261764526e-02 -1.719690412282943726e-01 1.024086549878120422e-01 3.238521516323089600e-02 8.580072969198226929e-02 -1.266353428363800049e-01 2.241267859935760498e-01 -1.375751495361328125e-01 -9.681468456983566284e-02 9.439726173877716064e-02 -3.668264746665954590e-01 5.352628417313098907e-03 1.660711169242858887e-01 2.383611351251602173e-01 -1.575077623128890991e-01 -1.313682496547698975e-01 1.153303757309913635e-01 -4.177865386009216309e-01 7.869867235422134399e-02 -3.460236489772796631e-01 -7.674030959606170654e-02 -1.323158890008926392e-01 1.120696440339088440e-01 2.736003324389457703e-02 8.766049891710281372e-02 -3.190496563911437988e-02
-1.724186167120933533e-02 -3.507597446441650391e-01 1.525507569313049316e-01 2.654327452182769775e-01 -7.456808537244796753e-02 -7.317072153091430664e-02 -2.675394713878631592e-01 -1.696936227381229401e-02 4.085314273834228516e-01 -2.800803072750568390e-02 1.667132526636123657e-01 -4.433664958924055099e-03 2.209424078464508057e-01 -1.647918298840522766e-02 -1.269936561584472656e-02 -2.875990234315395355e-03 6.272190809249877930e-02 8.491254597902297974e-02 -1.402859985828399658e-01 2.064666897058486938e-01 2.217834256589412689e-02 1.805455386638641357e-01 4.341850802302360535e-02 -1.859990358352661133e-01 1.072876229882240295e-01 -4.605144262313842773e-01 -5.686045810580253601e-02 1.158951893448829651e-01 1.194011345505714417e-01 -4.974449053406715393e-03 1.767781078815460205e-01 -1.631235778331756592e-01
3.752216994762420654e-01 -1.553076356649398804e-01 -2.589807100594043732e-02 2.400329858064651489e-01 -1.189178749918937683e-01 4.207296669483184814e-02 2.203295566141605377e-02 3.833012655377388000e-02 -7.397902011871337891e-02 -7.470714300870895386e-02 3.132462874054908752e-02 -2.813812792301177979e-01 2.354705631732940674e-01 -2.041734296653885394e-05 1.480717794038355350e-03 -3.214891254901885986e-01 -2.264653295278549194e-01 -2.360662519931793213e-01 1.378225237131118774e-01 -1.081379409879446030e-02 4.672174900770187378e-02 6.305626034736633301e-02 -3.735056379809975624e-03 -1.839683353900909424e-01 1.046668663620948792e-01 -3.429531157016754150e-01 -7.355637103319168091e-02 -1.953641511499881744e-02 -1.786243915557861328e-01 -7.921639084815979004e-02 3.353033661842346191e-01 2.404232174158096313e-01
1.568634510040283203e-01 -1.217322424054145813e-01 1.635690033435821533e-01 -7.461145520210266113e-02 2.462360560894012451e-01 -1.363217830657958984e-01 -1.893950700759887695e-01 -1.168849840760231018e-01 -4.287105426192283630e-02 -1.562607586383819580e-01 1.466964483261108398e-01 2.252961695194244385e-01 2.100154459476470947e-01 -7.308812439441680908e-02 -7.256944477558135986e-02 -2.555546164512634277e-01 -2.319650650024414062e-01 -1.826348453760147095e-01 -9.617588669061660767e-02 -3.021640703082084656e-02 2.287846803665161133e-01 1.956378072500228882e-01 -2.841939777135848999e-02 -2.875841856002807617e-01 3.356770798563957214e-02 -1.408634483814239502e-01 2.473115455359220505e-03 3.026703298091888428e-01 -3.300222009420394897e-02 -2.395236641168594360e-01 3.118070662021636963e-01 -2.030382752418518066e-01
-9.447816014289855957e-02 1.610813736915588379e-01 1.392109990119934082e-01 -1.353254541754722595e-02 3.984808549284934998e-02 3.627517819404602051e-02 -1.320431083440780640e-01 5.033128336071968079e-02 2.800360023975372314e-01 2.425899803638458252e-01 2.327141910791397095e-01 -1.684099584817886353e-01 2.380936145782470703e-01 1.772510409355163574e-01 1.085698306560516357e-01 -1.147208586335182190e-01 -5.719122663140296936e-02 -1.846392750740051270e-01 8.189779520034790039e-02 2.806703448295593262e-01 -2.545546889305114746e-01 -3.389012515544891357e-01 8.532432466745376587e-02 -2.542890012264251709e-01 9.507908672094345093e-02 -1.174582615494728088e-01 -1.814007014036178589e-01 -1.194779872894287109e-01 -3.506767153739929199e-01 -1.495171785354614258e-01 -8.921228436520323157e-05 7.785839494317770004e-03
1.976071149110794067e-01 3.541161715984344482e-01 1.479138433933258057e-02 -1.348927468061447144e-01 2.575564980506896973e-01 2.815302088856697083e-02 -5.235387012362480164e-02 -2.599778175354003906e-01 2.305547147989273071e-01 -7.110181450843811035e-02 2.370296269655227661e-01 -7.833619415760040283e-02 1.756154745817184448e-01 -2.761240862309932709e-02 -5.811337009072303772e-02 -1.114619821310043335e-01 -3.302127718925476074e-01 1.564971171319484711e-02 7.465870678424835205e-02 6.883012503385543823e-02 4.730319976806640625e-02 2.675145268440246582e-01 -7.826766371726989746e-02 -1.661264449357986450e-01 1.432199925184249878e-01 -2.041542530059814453e-01 4.102955460548400879e-01 -1.023032590746879578e-01 -1.160243675112724304e-01 7.652723230421543121e-03 1.727578788995742798e-01 1.609742268919944763e-02
1.591017395257949829e-01 -7.538057863712310791e-02 8.303231000900268555e-02 2.175755947828292847e-01 8.628048002719879150e-02 2.654564380645751953e-01 -1.137981414794921875e-01 -1.904854029417037964e-01 3.758386969566345215e-01 4.514035210013389587e-02 8.370043337345123291e-02 5.340231209993362427e-02 1.124512478709220886e-01 -6.927488744258880615e-02 9.361406415700912476e-02 2.547904253005981445e-01 -4.929784834384918213e-01 -1.743215024471282959e-01 -1.112007871270179749e-01 8.490374684333801270e-02 2.034869045019149780e-01 1.948235630989074707e-01 1.590957492589950562e-02 -1.126539036631584167e-01 -2.078265324234962463e-02 -3.348498791456222534e-02 -1.606354266405105591e-01 1.110387444496154785e-01 -1.942830532789230347e-01 -1.551749408245086670e-01 2.105239033699035645e-01 1.105427891016006470e-01
1.044126451015472412e-01 1.228470727801322937e-01 1.873769424855709076e-02 3.323071599006652832e-01 9.796448796987533569e-02 2.673985362052917480e-01 -2.106079757213592529e-01 -1.410931646823883057e-01 3.528744876384735107e-01 1.267211586236953735e-01 2.719794213771820068e-01 -1.411344408988952637e-01 -2.098355591297149658e-01 -1.170605570077896118e-01 -3.638027980923652649e-02 1.195433437824249268e-01 -4.147914946079254150e-01 -4.492412880063056946e-02 -9.821476414799690247e-03 1.278101503849029541e-01 -3.046760139113757759e-05 6.716426461935043335e-02 2.909369394183158875e-02 -1.042829081416130066e-01 5.567393824458122253e-02 -7.129251956939697266e-02 -2.680506110191345215e-01 2.071061879396438599e-01 -1.149589866399765015e-01 -1.144171580672264099e-01 2.311487793922424316e-01 -2.548142895102500916e-02
4.594514891505241394e-02 2.012923061847686768e-01 1.165060102939605713e-01 -7.683540135622024536e-02 -2.977733686566352844e-02 2.853409387171268463e-03 -2.148884832859039307e-01 -2.514337599277496338e-01 4.212657362222671509e-02 -9.041324257850646973e-02 3.033364117145538330e-01 -8.506086468696594238e-02 2.702784240245819092e-01 5.264531448483467102e-02 -9.159996360540390015e-02 -6.109058111906051636e-02 -7.543805986642837524e-02 -2.974478006362915039e-01 -2.418002635240554810e-01 -6.961261481046676636e-02 1.383911818265914917e-01 1.176431328058242798e-01 -1.265304908156394958e-02 -9.863362461328506470e-02 -1.815493702888488770e-01 -4.258088171482086182e-01 -1.335034519433975220e-01 2.534623742103576660e-01 -1.101679652929306030e-01 -1.583078950643539429e-01 2.939241528511047363e-01 1.008491143584251404e-01
-1.942119449377059937e-01 1.564203053712844849e-01 1.286815702915191650e-01 -1.215790659189224243e-01 4.076579958200454712e-02 -1.224549300968647003e-02 -8.873756229877471924e-02 -8.763882517814636230e-02 7.721694558858871460e-02 -1.812587082386016846e-01 2.291636019945144653e-01 3.646574914455413818e-02 -1.738088726997375488e-01 3.145816549658775330e-02 1.052875369787216187e-01 -9.241291880607604980e-02 -4.630376994609832764e-01 -1.908554881811141968e-01 7.755704969167709351e-02 4.124271571636199951e-01 -6.320247799158096313e-02 -3.363284049555659294e-03 2.224078178405761719e-01 -1.110269203782081604e-01 -7.985138148069381714e-02 -2.565257251262664795e-01 -2.620087265968322754e-01 5.554505810141563416e-02 -2.758565247058868408e-01 -9.046706557273864746e-02 4.774014651775360107e-02 1.496828347444534302e-01
-1.064886618405580521e-02 3.264640644192695618e-02 1.674300730228424072e-01 1.396578550338745117e-01 5.372342094779014587e-02 -1.306043863296508789e-01 1.814070045948028564e-01 -1.669150032103061676e-02 -9.393671154975891113e-02 5.859912186861038208e-02 2.377952784299850464e-01 -2.237343490123748779e-01 2.710714042186737061e-01 9.299132227897644043e-02 -1.568560153245925903e-01 -3.399021551012992859e-02 -4.017588198184967041e-01 3.767707049846649170e-01 9.362820535898208618e-02 4.274058714509010315e-02 8.628151379525661469e-03 -8.958329260349273682e-02 3.050518333911895752e-01 -6.372062861919403076e-02 1.058007404208183289e-01 -1.737579554319381714e-01 -1.345133185386657715e-01 -9.769847244024276733e-02 -2.159994989633560181e-01 -1.232991218566894531e-01 3.396090567111968994e-01 -7.753749191761016846e-02
1.158518642187118530e-01 3.185721114277839661e-02 4.619779810309410095e-02 3.175299465656280518e-01 2.371278777718544006e-02 2.110920473933219910e-02 -8.342578262090682983e-02 -1.684907078742980957e-01 1.588716506958007812e-01 -1.637698262929916382e-01 1.922755837440490723e-01 -3.196231126785278320e-01 -1.197599768638610840e-01 9.585247188806533813e-02 -2.033311575651168823e-01 1.102784797549247742e-01 -1.533020883798599243e-01 5.838316679000854492e-02 4.641818627715110779e-02 3.285772502422332764e-01 -2.912521660327911377e-01 -1.700233481824398041e-02 4.415986835956573486e-01 -3.316964954137802124e-02 3.880907222628593445e-02 -1.984632909297943115e-01 -1.787148118019104004e-01 -1.869553774595260620e-01 -1.576493531465530396e-01 -1.276878118515014648e-01 8.690782636404037476e-02 5.720571801066398621e-02
2.534836158156394958e-02 -1.106468662619590759e-01 -2.366455644369125366e-02 1.058078370988368988e-02 4.224677383899688721e-02 -4.309855401515960693e-02 -2.869819998741149902e-01 9.661034494638442993e-02 1.767931431531906128e-01 -1.309722214937210083e-01 -1.159803755581378937e-02 -1.311193704605102539e-01 4.553993344306945801e-01 1.193920243531465530e-02 -1.146447360515594482e-01 -4.252570867538452148e-01 2.453193813562393188e-02 1.788283437490463257e-01 -1.009025052189826965e-01 2.591466605663299561e-01 -3.597639128565788269e-02 -4.253455623984336853e-02 2.951438128948211670e-01 -3.237772881984710693e-01 3.167539462447166443e-02 -2.211618125438690186e-01 -1.139358244836330414e-02 6.418622285127639771e-02 -1.194908842444419861e-01 -1.270375549793243408e-01 -1.355264782905578613e-01 -1.262517422437667847e-01
-1.096638515591621399e-01 1.310293227434158325e-01 -8.234010636806488037e-02 1.839548051357269287e-01 2.552617490291595459e-01 1.574923545122146606e-01 -2.025991678237915039e-02 -2.684639692306518555e-01 2.819258570671081543e-01 -2.260573506355285645e-01 1.933944225311279297e-01 1.025096550583839417e-01 2.883312404155731201e-01 1.064741313457489014e-01 6.980720907449722290e-02 2.124979719519615173e-02 -3.665693104267120361e-01 -1.811474114656448364e-01 8.259810274466872215e-04 5.325874686241149902e-02 2.264882922172546387e-01 1.897858232259750366e-01 -8.703633397817611694e-02 -3.688965737819671631e-02 3.668146729469299316e-01 -1.596070677042007446e-01 -5.248856171965599060e-02 -1.675592362880706787e-01 -4.288177192211151123e-02 -1.029012352228164673e-01 1.392331719398498535e-01 -2.240354940295219421e-02
9.548001736402511597e-02 1.504988223314285278e-01 2.052090615034103394e-01 2.523472607135772705e-01 1.111356765031814575e-01 2.931067645549774170e-01 -1.334252804517745972e-01 -3.402450084686279297e-01 2.959633767604827881e-01 8.507674187421798706e-02 2.179021239280700684e-01 -4.261256009340286255e-02 5.406397208571434021e-02 -1.049825847148895264e-01 1.780074387788772583e-01 1.034463569521903992e-01 -2.966558039188385010e-01 -3.888088976964354515e-03 -1.286833137273788452e-01 1.398391127586364746e-01 2.218142300844192505e-01 1.188805252313613892e-01 1.367852091789245605e-01 -4.050419200211763382e-03 8.385629951953887939e-02 -1.744561642408370972e-02 -2.390401363372802734e-01 1.721622198820114136e-01 -1.672829389572143555e-01 -8.484760671854019165e-02 3.007242679595947266e-01 -6.497398763895034790e-02
8.023247867822647095e-02 -1.316901296377182007e-01 1.776669025421142578e-01 2.825191318988800049e-01 2.144170850515365601e-01 2.418544292449951172e-01 4.826594516634941101e-02 6.579167395830154419e-02 9.735915064811706543e-02 6.097157299518585205e-02 1.437055617570877075e-01 3.254808858036994934e-02 4.582549333572387695e-01 -1.325964778661727905e-01 -1.777955740690231323e-01 -6.803920865058898926e-02 -2.524265944957733154e-01 5.571142584085464478e-02 -2.490915730595588684e-02 2.390312403440475464e-01 -2.444880157709121704e-01 -1.475492119789123535e-01 -1.388714462518692017e-01 -3.747397661209106445e-01 -7.571606338024139404e-02 -1.109104752540588379e-01 -3.267765417695045471e-02 -8.902159519493579865e-03 -2.111360430717468262e-01 -3.750122711062431335e-02 2.656654827296733856e-02 -1.525550335645675659e-01
1.308277547359466553e-01 7.100694626569747925e-02 6.048199161887168884e-02 2.950164973735809326e-01 -2.739080972969532013e-02 -2.548741102218627930e-01 3.116285502910614014e-01 -3.906048238277435303e-01 -2.080958150327205658e-02 -1.938879042863845825e-01 1.085834577679634094e-01 3.950521349906921387e-03 3.276252746582031250e-01 -1.691939979791641235e-01 -6.593891233205795288e-02 -5.354525148868560791e-02 -3.437152206897735596e-01 -1.165037509053945541e-02 4.037808626890182495e-02 1.949791014194488525e-01 2.705458104610443115e-01 7.355625927448272705e-02 1.932424008846282959e-01 5.616355314850807190e-02 3.560093697160482407e-03 -5.803863331675529480e-02 -4.490141198039054871e-02 -2.495411485433578491e-01 3.605698794126510620e-02 -1.600791662931442261e-01 8.138886839151382446e-02 -2.233597077429294586e-02
1.696336269378662109e-02 8.706223219633102417e-02 1.901350170373916626e-01 2.388422340154647827e-01 2.176620066165924072e-01 -2.231840789318084717e-01 -1.307904720306396484e-01 -4.913393408060073853e-02 3.858128786087036133e-01 -1.217719092965126038e-01 4.303121566772460938e-01 -2.256068885326385498e-01 1.630480885505676270e-01 8.751260489225387573e-02 -2.039437182247638702e-02 1.338172554969787598e-01 1.233610697090625763e-02 -7.802327163517475128e-03 7.687455415725708008e-02 4.294965043663978577e-02 6.680377572774887085e-02 -2.806664407253265381e-01 2.692840099334716797e-01 -1.644086390733718872e-01 -2.175178229808807373e-01 -1.624532788991928101e-01 -6.444214284420013428e-02 4.496091976761817932e-02 -1.120428293943405151e-01 -1.826423965394496918e-02 1.815190315246582031e-01 -1.159771904349327087e-01
3.406135141849517822e-01 -1.856190711259841919e-01 2.178384922444820404e-03 -1.570134311914443970e-01 1.269979476928710938e-01 -4.761282727122306824e-02 -1.969981193542480469e-02 -8.936016261577606201e-02 -6.235168781131505966e-03 5.721412971615791321e-02 2.075681537389755249e-01 -1.167283132672309875e-01 9.075911343097686768e-02 1.855278015136718750e-01 2.656315080821514130e-02 -2.258472740650177002e-01 -2.207878082990646362e-01 -1.744462549686431885e-01 -3.743944764137268066e-01 1.668928712606430054e-01 -1.828252226114273071e-01 1.778920590877532959e-01 -1.759807020425796509e-01 -9.920452535152435303e-02 6.451810896396636963e-02 -1.695932447910308838e-01 -1.799469888210296631e-01 1.584685295820236206e-01 -7.615372538566589355e-03 -4.182686507701873779e-01 1.584901809692382812e-01 -8.966677822172641754e-03
9.345643222332000732e-02 2.839398682117462158e-01 6.960033625364303589e-02 1.454363614320755005e-01 2.869154810905456543e-01 1.645862162113189697e-01 -9.604223817586898804e-02 -3.387651741504669189e-01 3.854756951332092285e-01 -7.773488759994506836e-02 9.807179123163223267e-02 1.365660578012466431e-01 2.646902203559875488e-01 -6.435797363519668579e-02 4.871800914406776428e-02 -6.503313779830932617e-03 -4.040156304836273193e-01 -1.166872233152389526e-01 -1.724265515804290771e-01 4.691836610436439514e-02 1.019465476274490356e-01 2.185581326484680176e-01 2.301141805946826935e-02 4.808144271373748779e-02 2.164144665002822876e-01 -1.037760078907012939e-01 -9.089428931474685669e-02 -1.127610281109809875e-01 -2.407092414796352386e-02 -2.011578828096389771e-01 -3.052531927824020386e-02 3.735946491360664368e-02
2.075074911117553711e-01 3.840859979391098022e-02 3.283569216728210449e-01 -7.967714965343475342e-02 3.550925850868225098e-02 -2.655247747898101807e-01 -1.879772990942001343e-01 -2.153402268886566162e-01 1.334549188613891602e-01 -4.201932251453399658e-02 -6.382739543914794922e-02 -2.420611679553985596e-01 1.986038833856582642e-01 3.087548166513442993e-02 -1.904086172580718994e-01 1.553404331207275391e-01 6.023806333541870117e-02 5.545754358172416687e-02 -2.477345168590545654e-01 1.785467267036437988e-01 -5.231745913624763489e-02 8.817637711763381958e-02 1.993680149316787720e-01 -3.547698855400085449e-01 2.285963147878646851e-01 -1.952886879444122314e-01 4.354787990450859070e-02 -2.098015248775482178e-01 -2.119956351816654205e-02 -1.621901616454124451e-02 2.429333627223968506e-01 -1.807987093925476074e-01
-9.643889963626861572e-02 2.589077129960060120e-02 1.832811832427978516e-01 9.043499827384948730e-02 3.408075869083404541e-01 -2.420698702335357666e-01 -1.165193915367126465e-01 -1.750112920999526978e-01 3.864620327949523926e-01 -1.578172445297241211e-01 1.157292276620864868e-01 -3.287375569343566895e-01 1.856688857078552246e-01 -1.503824144601821899e-01 2.095417976379394531e-01 -1.776381731033325195e-01 -1.714315414428710938e-01 1.859983056783676147e-01 7.332577556371688843e-02 1.111356765031814575e-01 -1.640887707471847534e-01 -4.048096016049385071e-02 -1.210669949650764465e-01 -2.305741161108016968e-01 5.198982078582048416e-03 -1.802270561456680298e-01 -2.191729843616485596e-01 -9.492120146751403809e-02 -6.142866238951683044e-02 -3.976665064692497253e-02 1.554878652095794678e-01 6.204434484243392944e-02
1.468192040920257568e-01 1.434728652238845825e-01 -1.235160082578659058e-01 2.674494981765747070e-01 2.996282875537872314e-01 1.338440272957086563e-02 2.665301784873008728e-02 -3.099961765110492706e-02 1.665080338716506958e-01 -3.618989586830139160e-01 9.321496635675430298e-02 -5.053014680743217468e-02 8.332993090152740479e-02 4.110158979892730713e-02 -1.793762855231761932e-02 1.649478226900100708e-01 -1.909225434064865112e-01 1.154454499483108521e-01 6.833909451961517334e-02 2.549858987331390381e-01 1.307057738304138184e-01 1.878787279129028320e-01 1.767679452896118164e-01 -1.718158721923828125e-01 3.529659807682037354e-01 -2.717328667640686035e-01 3.371147066354751587e-02 1.227846816182136536e-01 -1.177956908941268921e-02 -2.120395749807357788e-01 2.838433682918548584e-01 -2.063329704105854034e-02
-5.739912018179893494e-02 -8.682425133883953094e-03 2.790940999984741211e-01 3.087688982486724854e-01 1.340463608503341675e-01 -1.582051962614059448e-01 2.017147690057754517e-01 -1.423655748367309570e-01 1.412243247032165527e-01 -7.320287823677062988e-02 1.687713414430618286e-01 -2.894387245178222656e-01 -6.761664897203445435e-02 -2.233798801898956299e-02 -1.654221676290035248e-02 -4.230578541755676270e-01 -2.140103876590728760e-01 -7.305508013814687729e-03 -8.382273465394973755e-02 2.450348883867263794e-01 -7.846648991107940674e-02 1.891572959721088409e-02 -5.219730734825134277e-02 -1.436946690082550049e-01 3.147894144058227539e-02 -4.975177720189094543e-02 -2.657660841941833496e-01 2.141780555248260498e-01 1.218222454190254211e-01 -1.174572780728340149e-01 8.862909674644470215e-02 -3.135097920894622803e-01
-6.959459930658340454e-02 1.188026145100593567e-01 1.254269033670425415e-01 -5.858607590198516846e-02 1.812757551670074463e-01 -2.703438401222229004e-01 -1.847095042467117310e-02 -3.329918533563613892e-02 1.394627988338470459e-01 1.729008406400680542e-01 1.621809899806976318e-01 -2.986286580562591553e-01 2.145957648754119873e-01 8.755747228860855103e-02 1.614293307065963745e-01 -1.059543192386627197e-01 -5.962085723876953125e-02 -2.942128777503967285e-01 1.066952645778656006e-01 2.130418568849563599e-01 -5.115866661071777344e-02 -1.025721132755279541e-01 -2.411315031349658966e-02 -2.683133482933044434e-01 1.643908470869064331e-01 -1.976657658815383911e-01 1.759974360466003418e-01 3.708820044994354248e-01 -1.991876959800720215e-01 -2.224481999874114990e-01 2.024239450693130493e-01 3.598130121827125549e-02
6.784760951995849609e-02 -2.149614505469799042e-02 -2.483918219804763794e-01 -1.359400153160095215e-02 2.043161988258361816e-01 -3.103434666991233826e-02 -2.230995744466781616e-01 3.908907528966665268e-04 4.098201170563697815e-02 2.237090170383453369e-01 1.695502847433090210e-01 1.678179949522018433e-01 4.598135054111480713e-01 -4.702791571617126465e-02 3.558528609573841095e-03 -2.207272872328758240e-02 -2.824335694313049316e-01 -1.040027812123298645e-01 -2.179569154977798462e-01 3.166205808520317078e-02 -8.964800089597702026e-02 8.073379844427108765e-02 -5.086030811071395874e-02 -3.209979236125946045e-01 1.474201679229736328e-01 -3.321488499641418457e-01 7.018961757421493530e-02 1.600270420312881470e-01 -2.846729457378387451e-01 -9.828045219182968140e-02 5.566464364528656006e-02 4.618351906538009644e-02
2.731506526470184326e-01 1.861696392297744751e-01 2.502147257328033447e-01 1.149997338652610779e-01 -3.825517371296882629e-02 4.645753651857376099e-03 2.070314735174179077e-01 8.440089225769042969e-02 -2.545621059834957123e-02 1.354052573442459106e-01 1.463460326194763184e-01 -4.512826800346374512e-01 1.965506225824356079e-01 4.337568767368793488e-03 -1.663914024829864502e-01 -1.329687535762786865e-01 -4.241567552089691162e-01 -2.429080754518508911e-02 -9.954557754099369049e-03 1.930624246597290039e-01 1.252779811620712280e-01 1.927342452108860016e-02 -5.902536958456039429e-02 -1.379773914813995361e-01 -2.095289826393127441e-01 -1.310042440891265869e-01 -1.948965191841125488e-01 1.201658248901367188e-01 8.541030436754226685e-02 -1.967612802982330322e-01 -2.272513322532176971e-02 -1.374002695083618164e-01
2.776879370212554932e-01 -1.380945295095443726e-01 3.947620689868927002e-01 2.213879115879535675e-02 -8.879072964191436768e-02 -1.731682270765304565e-01 -1.171878054738044739e-01 5.205404013395309448e-03 6.620844453573226929e-02 -2.079768329858779907e-01 3.241111636161804199e-01 -1.063224524259567261e-01 3.250540196895599365e-01 -9.421162307262420654e-02 -5.213811621069908142e-02 -1.844655722379684448e-01 -1.138972714543342590e-01 7.387753576040267944e-02 2.369422763586044312e-01 4.303571209311485291e-02 8.647248148918151855e-02 1.832269877195358276e-01 5.045543611049652100e-02 8.368137478828430176e-02 -5.501851066946983337e-02 -3.779066801071166992e-01 7.174121588468551636e-02 1.203108020126819611e-02 -2.715344429016113281e-01 -1.578835546970367432e-01 -1.822863123379647732e-03 -6.142478808760643005e-02
-3.124673105776309967e-02 3.229466080665588379e-01 -5.476737860590219498e-03 2.208068072795867920e-01 1.572273075580596924e-01 1.599115319550037384e-02 -9.495357424020767212e-02 -1.657118350267410278e-01 2.022239863872528076e-01 -2.298028916120529175e-01 2.493150532245635986e-01 6.443863362073898315e-02 1.208248510956764221e-01 1.467253714799880981e-01 1.741419197060167789e-03 -1.617558151483535767e-01 -2.712612450122833252e-01 4.359586164355278015e-03 2.600611187517642975e-02 2.137331813573837280e-01 3.144745528697967529e-01 1.466221958398818970e-01 -6.119663268327713013e-02 6.880870461463928223e-02 2.319363206624984741e-01 -7.119840383529663086e-02 2.832389771938323975e-01 1.500065177679061890e-01 -1.359069645404815674e-01 -3.096759915351867676e-01 1.921236068010330200e-01 -2.186995558440685272e-02
-2.101137302815914154e-03 -6.262736022472381592e-02 -4.534760862588882446e-02 2.244076430797576904e-01 -8.188142627477645874e-02 -1.580564528703689575e-01 5.700187385082244873e-02 -2.587996423244476318e-01 2.311497628688812256e-01 2.290906384587287903e-02 2.511271834373474121e-01 -8.717976510524749756e-03 1.345192193984985352e-01 -4.549203813076019287e-02 -1.741019636392593384e-01 -7.334110140800476074e-02 -1.464971750974655151e-01 2.911143004894256592e-01 -2.319564521312713623e-01 1.355879455804824829e-01 -6.761837750673294067e-02 -1.750418245792388916e-01 2.552829086780548096e-01 -1.818454116582870483e-01 -3.415032848715782166e-02 -3.471450507640838623e-01 -2.729701399803161621e-01 3.004492521286010742e-01 -1.225470378994941711e-01 6.387914717197418213e-02 1.174911335110664368e-01 -1.938749104738235474e-01
2.712262868881225586e-01 2.072738260030746460e-01 8.481165766716003418e-02 2.599830925464630127e-01 2.540827393531799316e-01 1.261129626072943211e-03 8.385135978460311890e-02 -8.748455345630645752e-02 2.081744819879531860e-01 -1.146015450358390808e-01 2.730329930782318115e-01 -3.219427764415740967e-01 -6.580220535397529602e-03 2.161534428596496582e-01 -6.157033517956733704e-02 -4.407672211527824402e-02 -3.528621979057788849e-03 -1.232483610510826111e-01 1.346970498561859131e-01 1.607492566108703613e-01 -3.715717196464538574e-01 -9.836875647306442261e-02 2.340599745512008667e-01 -1.264358907938003540e-01 1.988216936588287354e-01 -1.639807671308517456e-01 5.404322221875190735e-02 -7.207301259040832520e-02 -1.686277389526367188e-01 7.011944055557250977e-02 1.807868778705596924e-01 -1.549603939056396484e-01
2.713924050331115723e-01 2.080451250076293945e-01 2.412557601928710938e-01 4.296260178089141846e-01 -3.389426320791244507e-02 -1.512642651796340942e-01 4.665927030146121979e-03 -1.739667914807796478e-02 -1.743260025978088379e-01 -4.583393782377243042e-02 2.166309952735900879e-01 -6.885122507810592651e-03 6.335478276014328003e-02 1.628496348857879639e-01 -1.032751128077507019e-01 -5.413569882512092590e-02 -8.254802785813808441e-03 -3.096622228622436523e-01 1.742416471242904663e-01 3.570045530796051025e-02 1.317782551050186157e-01 -4.251163825392723083e-02 1.570437699556350708e-01 -3.696779906749725342e-01 2.879831790924072266e-01 6.031606346368789673e-03 -1.642832458019256592e-01 1.487051020376384258e-03 1.746023297309875488e-01 -1.848918795585632324e-01 8.525107800960540771e-02 -4.835312440991401672e-02
2.694337666034698486e-01 -2.412206083536148071e-01 -1.781280189752578735e-01 -7.809947431087493896e-02 3.481136262416839600e-02 4.630813002586364746e-02 -2.336770147085189819e-01 -4.519625753164291382e-02 5.933330580592155457e-02 6.333774328231811523e-02 5.847446620464324951e-02 7.800249755382537842e-02 2.774567604064941406e-01 -2.124147862195968628e-01 -1.187744364142417908e-01 -2.524380981922149658e-01 -3.436138927936553955e-01 -2.460649460554122925e-01 -1.355466395616531372e-01 5.304989591240882874e-02 1.459821872413158417e-02 -1.611907929182052612e-01 2.430892437696456909e-01 -1.349699944257736206e-01 8.587018400430679321e-02 -4.328643977642059326e-01 5.941088125109672546e-02 -5.741010233759880066e-02 -8.444651961326599121e-02 -2.707323059439659119e-02 1.862751990556716919e-01 -8.349051326513290405e-02
5.744589865207672119e-02 -2.002485990524291992e-01 1.554738134145736694e-01 -8.900770545005798340e-02 3.076952099800109863e-01 -6.114034354686737061e-02 -2.338300049304962158e-01 -2.230332344770431519e-01 1.040579825639724731e-01 -1.175013408064842224e-01 2.639466226100921631e-01 1.750354319810867310e-01 1.164340153336524963e-01 3.761244937777519226e-02 -3.775559365749359131e-02 -3.660817146301269531e-01 -2.802511453628540039e-01 -1.908885538578033447e-01 -2.748065292835235596e-01 1.555469725281000137e-02 1.250011287629604340e-02 2.330194562673568726e-01 1.421085372567176819e-02 -1.682472825050354004e-01 8.589744567871093750e-02 -7.149846851825714111e-02 -1.700484007596969604e-01 2.477789372205734253e-01 -9.395143389701843262e-02 -6.706842035055160522e-02 2.227722108364105225e-01 -8.283442258834838867e-02
1.906823366880416870e-01 3.651771694421768188e-02 1.293546855449676514e-01 4.513586685061454773e-02 3.357120230793952942e-02 -4.502222687005996704e-02 -8.978226035833358765e-02 -2.389475516974925995e-02 5.252632498741149902e-01 1.606679409742355347e-01 9.923894703388214111e-02 -1.308660805225372314e-01 8.160873502492904663e-02 -1.540310680866241455e-01 -1.408934146165847778e-01 -1.608264744281768799e-01 -2.409240603446960449e-01 -3.885399997234344482e-01 -7.855912297964096069e-02 -5.507577210664749146e-03 2.502885460853576660e-01 -1.274315267801284790e-01 1.655523180961608887e-01 -2.217654138803482056e-01 2.636454105377197266e-01 1.279059350490570068e-01 -9.090366214513778687e-02 1.039826497435569763e-01 -1.237659603357315063e-01 -2.917585708200931549e-02 1.679839193820953369e-01 -8.334638178348541260e-02
1.239284127950668335e-01 -5.425975844264030457e-02 1.968905627727508545e-01 -3.478268384933471680e-01 -2.292508035898208618e-01 -4.053843393921852112e-02 -6.951099261641502380e-03 -4.814757034182548523e-02 3.098106086254119873e-01 -1.150976419448852539e-01 3.827261626720428467e-01 -1.685028523206710815e-01 -1.420789398252964020e-02 -2.158788442611694336e-01 -5.526040866971015930e-02 -2.229533791542053223e-01 -1.972254216670989990e-01 3.925367724150419235e-03 3.728884458541870117e-02 8.931874483823776245e-02 1.588349342346191406e-01 -6.652659922838211060e-02 1.459642052650451660e-01 -2.498925179243087769e-01 4.284566640853881836e-02 -1.756991147994995117e-01 1.864117681980133057e-01 -1.390755921602249146e-02 -2.852348685264587402e-01 -1.454785168170928955e-01 2.218630015850067139e-01 2.509796805679798126e-02
-2.042114734649658203e-01 6.206731125712394714e-02 3.911104202270507812e-01 -1.707108914852142334e-01 -3.812839975580573082e-03 -9.286737442016601562e-02 -9.828785806894302368e-02 -1.187655255198478699e-01 1.939529925584793091e-01 -3.226745128631591797e-02 2.749595344066619873e-01 9.527982771396636963e-02 7.504691183567047119e-02 -3.637446835637092590e-02 -6.043209880590438843e-02 -1.436283811926841736e-02 -1.254896372556686401e-01 1.798208244144916534e-02 6.823728978633880615e-02 3.231584727764129639e-01 -7.692118734121322632e-02 1.876445263624191284e-01 4.088198766112327576e-02 -2.907685637474060059e-01 9.289067238569259644e-02 -2.263106107711791992e-01 -1.949049532413482666e-01 -1.789873987436294556e-01 -1.782648414373397827e-01 -2.000221014022827148e-01 9.688621759414672852e-02 -3.771341443061828613e-01
-1.242770925164222717e-01 7.563808560371398926e-02 3.454447388648986816e-01 1.486429274082183838e-01 -5.216255411505699158e-02 -2.653943598270416260e-01 -5.392236635088920593e-02 -5.510026589035987854e-02 6.690912693738937378e-02 -1.059112921357154846e-01 1.357796341180801392e-01 -3.108009397983551025e-01 -9.665557742118835449e-02 -1.446159631013870239e-01 -1.310651302337646484e-01 -1.965081244707107544e-01 -3.688615262508392334e-01 -3.571484982967376709e-02 -1.758241355419158936e-01 9.649091213941574097e-02 -3.856102004647254944e-02 -1.866634935140609741e-01 2.432124018669128418e-01 -2.508103251457214355e-01 -3.582359477877616882e-02 -1.704678535461425781e-01 -1.497608870267868042e-01 9.577837586402893066e-02 -6.170816347002983093e-02 -1.668038517236709595e-01 -2.868781685829162598e-01 -1.723637729883193970e-01
2.239951640367507935e-01 4.440985321998596191e-01 8.009707927703857422e-02 9.271923452615737915e-02 2.082730531692504883e-01 -1.223158165812492371e-01 7.003921549767255783e-03 1.028522104024887085e-01 9.934908896684646606e-02 -8.285274356603622437e-02 6.076113134622573853e-02 -2.181127220392227173e-01 2.105491012334823608e-01 1.179424747824668884e-01 -1.425133645534515381e-01 -1.099658310413360596e-01 -2.683861553668975830e-01 -1.263563781976699829e-01 1.362019181251525879e-01 3.613765537738800049e-01 -1.296150833368301392e-01 2.164800763130187988e-01 -6.121994182467460632e-02 -7.373351603746414185e-02 2.440395802259445190e-01 -2.683794200420379639e-01 3.141377866268157959e-02 1.510529220104217529e-01 -7.631565630435943604e-02 -2.630573464557528496e-03 1.423321366310119629e-01 1.360687166452407837e-01
2.223018556833267212e-01 -1.149444133043289185e-01 4.237350523471832275e-01 6.203758716583251953e-02 -1.779696904122829437e-02 -6.188904494047164917e-02 -1.949848234653472900e-01 3.743637725710868835e-02 3.125419616699218750e-01 -1.465379148721694946e-01 3.798969686031341553e-01 7.217232882976531982e-02 2.993631064891815186e-01 -1.644819229841232300e-01 -7.095220685005187988e-02 -1.547330468893051147e-01 -1.215645298361778259e-01 3.305714204907417297e-02 1.451499164104461670e-01 7.556966692209243774e-02 4.056775569915771484e-02 7.883961661718785763e-04 2.627768926322460175e-02 -8.115822821855545044e-02 -2.357616424560546875e-01 -1.267218738794326782e-01 8.245424181222915649e-02 -1.520955115556716919e-01 -1.983767300844192505e-01 -2.666608691215515137e-01 -1.238855198025703430e-01 -1.308069080114364624e-01
-5.029620975255966187e-02 -2.326331883668899536e-01 1.560778170824050903e-01 2.550705373287200928e-01 2.638766467571258545e-01 -2.113821953535079956e-01 -1.602464765310287476e-01 -1.413761228322982788e-01 -1.740977354347705841e-02 -1.788404881954193115e-01 2.164119929075241089e-01 -8.268218487501144409e-02 3.686358630657196045e-01 8.052515238523483276e-02 -5.904836207628250122e-02 -9.414065629243850708e-02 -5.625367537140846252e-02 -3.452506288886070251e-02 5.769923329353332520e-03 2.546113729476928711e-01 -1.858278065919876099e-01 1.763510257005691528e-01 -1.525070965290069580e-01 -2.578704059123992920e-01 4.363359883427619934e-02 -5.588576942682266235e-02 -8.250303566455841064e-03 1.495188474655151367e-01 1.036481261253356934e-01 -2.346048057079315186e-01 1.717563346028327942e-02 -3.676080703735351562e-01
1.657080799341201782e-01 5.019511282444000244e-02 2.537154257297515869e-01 2.765016853809356689e-01 1.517873704433441162e-01 -5.990063026547431946e-02 1.118549779057502747e-01 8.397582173347473145e-02 1.839163899421691895e-01 3.115295432507991791e-02 2.883667051792144775e-01 -9.955587238073348999e-02 -2.240542508661746979e-02 2.278404533863067627e-01 -1.240687072277069092e-01 2.434034794569015503e-01 -2.711904346942901611e-01 -6.778443604707717896e-02 4.638599976897239685e-02 1.876634061336517334e-01 1.054844036698341370e-01 -1.048572883009910583e-01 1.842456459999084473e-01 -9.783072769641876221e-02 -6.874004006385803223e-02 -5.135017037391662598e-01 -1.802928000688552856e-02 -1.111971437931060791e-01 1.000897586345672607e-01 -2.054922096431255341e-02 1.175972670316696167e-01 2.039015442132949829e-01
1.581500917673110962e-01 7.771839946508407593e-02 2.278871834278106689e-01 3.004054427146911621e-01 2.456730045378208160e-02 2.820182144641876221e-01 -1.430999487638473511e-01 -2.336271703243255615e-01 3.711678385734558105e-01 2.327464371919631958e-01 1.747413128614425659e-01 -5.001165717840194702e-02 1.203166693449020386e-02 -1.095792353153228760e-01 -6.304226815700531006e-02 1.945068389177322388e-01 -3.928812444210052490e-01 -1.737027466297149658e-01 -1.020981296896934509e-01 -1.389951910823583603e-02 5.139945540577173233e-03 1.636783182621002197e-01 7.060897070914506912e-03 -3.720045462250709534e-02 1.366399675607681274e-01 -8.129759877920150757e-02 -1.327199190855026245e-01 -6.234955508261919022e-04 -2.506977617740631104e-01 -7.017878443002700806e-02 2.362248003482818604e-01 -5.268598720431327820e-02
-8.349594473838806152e-02 -2.288155704736709595e-01 1.736904829740524292e-01 -5.566600337624549866e-02 -5.424779653549194336e-02 6.301696598529815674e-02 -4.140881076455116272e-02 -3.782374262809753418e-01 1.978222578763961792e-01 -1.605195850133895874e-01 1.253705471754074097e-01 -6.316396594047546387e-02 1.462782025337219238e-01 6.307724863290786743e-02 -2.153068929910659790e-01 -2.521467506885528564e-01 -1.706873625516891479e-01 -3.266197144985198975e-01 -1.147394850850105286e-01 1.837633550167083740e-01 -2.072784155607223511e-01 1.653741449117660522e-01 2.795894816517829895e-02 -3.162090480327606201e-01 -1.091410592198371887e-01 -8.884552121162414551e-02 1.072033587843179703e-02 -2.762940227985382080e-01 -1.274917721748352051e-01 7.488043606281280518e-02 2.177698165178298950e-01 -1.281354278326034546e-01
-9.391076117753982544e-02 3.412837907671928406e-02 4.021742045879364014e-01 -1.221503540873527527e-01 7.525534182786941528e-02 -2.462129145860671997e-01 1.223235428333282471e-01 1.242106705904006958e-01 2.284162193536758423e-01 -4.641989246010780334e-02 3.846556246280670166e-01 6.113424152135848999e-02 -2.022458240389823914e-02 4.203027486801147461e-02 -1.072970628738403320e-01 1.550970226526260376e-01 -1.940092146396636963e-01 -4.995043203234672546e-02 1.342042684555053711e-01 2.739360630512237549e-01 -3.209856152534484863e-02 -4.826822876930236816e-02 3.000727891921997070e-01 -1.749692112207412720e-01 1.612718701362609863e-01 -2.859907746315002441e-01 -1.339840441942214966e-01 -5.443183705210685730e-03 -2.703213095664978027e-01 -1.212082579731941223e-01 2.460928820073604584e-02 -3.937980905175209045e-02
2.053193747997283936e-01 -1.040868684649467468e-01 1.783493012189865112e-01 -2.022569477558135986e-01 1.051556020975112915e-01 -6.539526395499706268e-03 -1.324705183506011963e-01 -3.495458364486694336e-01 1.044749543070793152e-01 -1.928848773241043091e-02 1.662260293960571289e-01 3.332785889506340027e-02 3.201374709606170654e-01 1.058538556098937988e-01 6.366101652383804321e-02 -3.309575319290161133e-01 8.285811543464660645e-02 -1.176793947815895081e-01 1.184251275844871998e-03 -1.567875384353101254e-03 2.812869846820831299e-01 -3.899804875254631042e-02 7.751452922821044922e-02 -2.237225919961929321e-01 -7.721962779760360718e-02 -1.683606058359146118e-01 -2.067176401615142822e-01 2.055118680000305176e-01 -1.488103345036506653e-02 -3.452257215976715088e-01 2.199528366327285767e-01 1.080583557486534119e-01
2.261658459901809692e-01 1.111458763480186462e-01 -3.723627701401710510e-02 -4.289223998785018921e-02 -2.352599799633026123e-01 5.446228384971618652e-02 -2.708896994590759277e-01 -7.893350720405578613e-02 1.310169845819473267e-01 -2.855628728866577148e-01 1.162431985139846802e-01 -1.863568574190139771e-01 1.992730647325515747e-01 9.654216468334197998e-02 -1.950457096099853516e-01 -4.933179169893264771e-02 -5.036947783082723618e-03 -7.812064886093139648e-02 -9.145285189151763916e-02 1.629724502563476562e-01 -1.522519588470458984e-01 -2.808526530861854553e-02 2.481912262737751007e-02 -2.822140157222747803e-01 2.896621823310852051e-01 -1.478616595268249512e-01 -2.871524095535278320e-01 1.499046338722109795e-03 -9.246938675642013550e-02 -3.667916357517242432e-01 -2.820783257484436035e-01 5.217106267809867859e-02
-1.750394254922866821e-01 1.037166360765695572e-02 5.774437636137008667e-02 -2.681265957653522491e-02 3.188989311456680298e-02 -8.397982269525527954e-02 -2.151360958814620972e-01 -3.025500178337097168e-01 3.761406838893890381e-01 -1.115659847855567932e-01 3.983696456998586655e-03 -1.287346631288528442e-01 -2.023198306560516357e-01 -1.604458130896091461e-02 -1.190073862671852112e-01 -1.097122803330421448e-01 -1.246517896652221680e-01 -1.133603975176811218e-01 -1.116770058870315552e-01 1.478231996297836304e-01 9.500374644994735718e-02 -1.049144715070724487e-01 1.069731265306472778e-01 -1.229077950119972229e-01 3.742449879646301270e-01 -2.961974740028381348e-01 1.962808072566986084e-01 -4.150304198265075684e-02 4.050443321466445923e-02 -2.964656054973602295e-01 3.277192413806915283e-01 8.447243273258209229e-02
8.424688130617141724e-02 2.161670662462711334e-02 1.663956791162490845e-01 3.106819987297058105e-01 2.709635347127914429e-02 5.466711893677711487e-02 -1.182431951165199280e-01 7.068167626857757568e-02 1.314053237438201904e-01 -1.978076761588454247e-03 7.827723026275634766e-02 8.166565001010894775e-02 1.710565537214279175e-01 1.105660498142242432e-01 -3.579024970531463623e-01 -2.224027216434478760e-01 -3.767555654048919678e-01 -3.017885424196720123e-02 2.437119334936141968e-01 -7.327918708324432373e-02 1.978139728307723999e-01 -8.084917068481445312e-02 3.655598685145378113e-02 -3.996450006961822510e-01 1.707901358604431152e-01 5.071180686354637146e-02 -1.416729688644409180e-01 1.451200693845748901e-01 6.862507760524749756e-02 1.733280718326568604e-02 1.085591167211532593e-01 3.039849698543548584e-01
3.148764669895172119e-01 -2.112018316984176636e-01 1.181984841823577881e-01 2.009231299161911011e-01 4.015704989433288574e-01 -3.404624462127685547e-01 1.196269597858190536e-02 -6.275688856840133667e-02 -1.251819822937250137e-02 -1.593289375305175781e-01 2.518258690834045410e-01 1.226127445697784424e-01 1.001577451825141907e-01 3.368261037394404411e-03 2.143925800919532776e-02 -2.674289941787719727e-01 -1.892293393611907959e-01 -2.341857850551605225e-01 -1.542764008045196533e-01 2.919709496200084686e-02 7.320830971002578735e-02 1.947953402996063232e-01 6.555610895156860352e-02 -1.233880072832107544e-01 7.240780442953109741e-02 -1.182031780481338501e-01 -4.523591697216033936e-02 2.233689576387405396e-01 5.666373297572135925e-02 -7.747842930257320404e-03 2.853098511695861816e-01 -2.604433521628379822e-02
2.005359828472137451e-01 -1.675997045822441578e-03 9.343391284346580505e-03 -4.211198538541793823e-02 1.218677014112472534e-01 -4.394892975687980652e-02 1.122030913829803467e-01 -1.339671164751052856e-01 2.507030963897705078e-01 3.086329065263271332e-02 2.553894184529781342e-02 1.081178858876228333e-01 -1.284567415714263916e-01 2.410747706890106201e-01 -1.989352554082870483e-01 8.711551129817962646e-02 -1.247049048542976379e-01 -9.944810718297958374e-02 6.809455901384353638e-02 3.322710990905761719e-01 3.128578960895538330e-01 1.175272837281227112e-01 -3.998154029250144958e-02 -3.420260846614837646e-01 2.637838721275329590e-01 -1.453988403081893921e-01 -8.892571926116943359e-02 -1.768998429179191589e-02 -2.190560847520828247e-02 -2.758861184120178223e-01 3.927785754203796387e-01 -1.100283190608024597e-01
9.795009344816207886e-02 3.446487188339233398e-01 8.200449496507644653e-02 9.886102750897407532e-03 1.275916993618011475e-01 9.064131975173950195e-02 1.798380911350250244e-01 -2.049683481454849243e-01 2.096885740756988525e-01 1.987480185925960541e-02 1.682911366224288940e-01 -1.121951341629028320e-01 1.969638019800186157e-01 6.939052045345306396e-02 -1.427605152130126953e-01 -7.071911543607711792e-02 -6.418792605400085449e-01 1.113446205854415894e-01 -2.007422745227813721e-01 6.330268830060958862e-02 -8.254111558198928833e-02 -1.560825482010841370e-02 1.338077187538146973e-01 -2.729956060647964478e-02 -8.663079142570495605e-02 -1.223442256450653076e-01 -1.491527706384658813e-01 -1.105750799179077148e-01 1.928071081638336182e-01 -1.464683264493942261e-01 1.962313614785671234e-02 3.618195280432701111e-02
2.887618029490113258e-03 -1.031634062528610229e-01 3.654150366783142090e-01 1.663279952481389046e-03 -2.556047141551971436e-01 1.091413497924804688e-01 -3.063587546348571777e-01 -1.118762344121932983e-01 1.196312978863716125e-01 1.240223646163940430e-01 1.165549159049987793e-01 -9.604144841432571411e-03 3.875724971294403076e-01 -1.777260750532150269e-01 2.145290747284889221e-02 1.714087277650833130e-01 -3.123044036328792572e-02 2.917533926665782928e-02 1.292658299207687378e-01 1.317165940999984741e-01 -1.463647633790969849e-01 2.678984776139259338e-02 1.218251958489418030e-01 -3.426835834980010986e-01 2.114059478044509888e-01 -1.361128389835357666e-01 -2.084530517458915710e-02 1.268099993467330933e-01 -1.808988600969314575e-01 -2.482320219278335571e-01 1.879552304744720459e-01 -1.322330087423324585e-01
-9.104630351066589355e-02 1.812975704669952393e-01 1.569565981626510620e-01 -1.305423863232135773e-02 5.620389059185981750e-02 3.061063587665557861e-02 -8.629650622606277466e-02 -1.277781575918197632e-01 5.394667759537696838e-02 6.742578744888305664e-02 1.878789365291595459e-01 -1.519024968147277832e-01 1.827644258737564087e-01 1.512383669614791870e-01 -8.652761578559875488e-02 2.053993493318557739e-01 -4.002259969711303711e-01 2.336070984601974487e-01 -1.690215617418289185e-01 1.208687275648117065e-01 4.236689507961273193e-01 -1.063651293516159058e-01 1.926401630043983459e-02 -9.274742752313613892e-02 2.897887527942657471e-01 -2.419973164796829224e-01 -8.617204427719116211e-02 -3.830060362815856934e-02 -1.188387423753738403e-01 -2.788938283920288086e-01 -1.775278598070144653e-01 -4.264598712325096130e-02
-1.700888872146606445e-01 -2.970246039330959320e-02 2.209077775478363037e-01 2.552309632301330566e-01 1.046153903007507324e-01 6.085056439042091370e-02 -9.864958375692367554e-02 2.258250117301940918e-01 2.553447484970092773e-01 3.724994882941246033e-02 3.404613733291625977e-01 1.977216452360153198e-02 -1.481433063745498657e-01 3.908460587263107300e-02 -1.409813761711120605e-01 1.637448370456695557e-01 -2.159918099641799927e-01 -1.137847602367401123e-01 -1.148970946669578552e-01 3.114132285118103027e-01 1.204404234886169434e-01 -2.294972985982894897e-01 2.289597690105438232e-01 -1.660805195569992065e-01 1.559909582138061523e-01 -1.778330653905868530e-01 7.080249488353729248e-02 1.653061434626579285e-02 -1.682894825935363770e-01 -5.161071568727493286e-02 2.299229651689529419e-01 -2.564376592636108398e-01
1.308447867631912231e-01 2.199172526597976685e-01 -1.083599403500556946e-01 1.998135298490524292e-01 -6.800339324399828911e-04 1.134463772177696228e-01 -2.096655666828155518e-01 -1.073227524757385254e-01 3.163551986217498779e-01 -7.264850288629531860e-02 2.346193939447402954e-01 -2.407252229750156403e-02 -1.592924259603023529e-02 1.198449507355690002e-01 -4.092850908637046814e-02 -2.555472552776336670e-01 -2.026715427637100220e-01 1.713297218084335327e-01 1.556074023246765137e-01 9.116236865520477295e-02 2.310480773448944092e-01 1.597019731998443604e-01 -1.191333010792732239e-01 6.932266522198915482e-03 2.507393360137939453e-01 -2.516004443168640137e-01 1.544114053249359131e-01 -5.704693868756294250e-02 -3.224298655986785889e-01 -2.603153884410858154e-01 2.112425267696380615e-01 7.885877788066864014e-02
-4.359002783894538879e-02 1.097663715481758118e-01 2.997811436653137207e-01 3.755768388509750366e-02 1.208388879895210266e-01 -4.385686293244361877e-02 -2.164833694696426392e-01 1.894930899143218994e-01 3.132593333721160889e-01 -2.541446089744567871e-01 -1.607422903180122375e-02 1.079760305583477020e-02 2.221950441598892212e-01 -1.103570908308029175e-01 -9.412451088428497314e-02 -2.468058653175830841e-02 -1.741580367088317871e-01 5.889565870165824890e-02 3.044074401259422302e-02 2.284165620803833008e-01 1.690981686115264893e-01 2.941730022430419922e-01 -1.133335661143064499e-02 -2.632864117622375488e-01 1.758740097284317017e-01 -5.416786298155784607e-02 -2.826892137527465820e-01 -1.480286102741956711e-02 -3.402775228023529053e-01 -1.728282570838928223e-01 1.742510870099067688e-02 -1.729718297719955444e-01
2.069245576858520508e-01 -5.573579296469688416e-02 2.597182691097259521e-01 2.774933576583862305e-01 1.040057390928268433e-01 2.570438943803310394e-02 -2.609597519040107727e-02 1.345374714583158493e-02 2.672934234142303467e-01 3.453000634908676147e-02 3.469443321228027344e-01 -1.930487575009465218e-03 -8.714914321899414062e-02 1.507688015699386597e-01 1.917267441749572754e-01 -1.016118228435516357e-01 6.215215846896171570e-02 -2.285616844892501831e-02 7.120179384946823120e-02 1.120829582214355469e-02 -1.436122506856918335e-01 -3.221525847911834717e-01 6.060050055384635925e-02 -3.417623043060302734e-01 2.640028297901153564e-01 -1.669055521488189697e-01 -1.280245650559663773e-02 -1.100805923342704773e-01 2.337546087801456451e-02 -1.037572249770164490e-01 3.886735737323760986e-01 1.342217531055212021e-02
1.702021248638629913e-02 2.102597989141941071e-02 8.488711714744567871e-02 1.739003956317901611e-01 5.098531022667884827e-02 -9.950105100870132446e-02 -9.820909053087234497e-02 8.258751034736633301e-02 2.037080526351928711e-01 1.524784415960311890e-01 6.412046402692794800e-02 7.602481544017791748e-02 1.612036973237991333e-01 -9.580012410879135132e-02 -1.903073340654373169e-01 -2.713756263256072998e-01 -2.298346906900405884e-01 -1.056864783167839050e-01 1.169710755348205566e-01 5.126465857028961182e-02 2.206755429506301880e-01 -1.081785652786493301e-03 -6.504595745354890823e-03 -6.267093420028686523e-01 2.385716736316680908e-01 -1.488300040364265442e-02 -6.118531525135040283e-02 1.902936547994613647e-01 -1.421152949333190918e-01 6.883171387016773224e-03 1.201992295682430267e-02 2.718457579612731934e-01
3.371346741914749146e-02 -2.246279120445251465e-01 -2.170979790389537811e-02 1.125319972634315491e-01 3.419291675090789795e-01 -9.851802140474319458e-02 -5.779087916016578674e-02 2.685082517564296722e-02 1.339344084262847900e-01 -2.451450228691101074e-01 2.900939583778381348e-01 4.830411076545715332e-02 5.181615706533193588e-03 -2.308688163757324219e-01 -2.257853597402572632e-01 -3.904632329940795898e-01 -1.323305815458297729e-01 7.160094380378723145e-02 -1.275012493133544922e-01 -3.162283077836036682e-02 1.245308220386505127e-01 -7.220949977636337280e-02 -1.491214334964752197e-01 -2.322815656661987305e-01 -9.630107342672999948e-06 -2.467470020055770874e-01 3.492659702897071838e-02 3.489938080310821533e-01 -1.135795712471008301e-01 -1.333599239587783813e-01 1.786124557256698608e-01 1.329746213741600513e-03
5.345315933227539062e-01 -2.605185508728027344e-01 -7.900184392929077148e-02 1.783163994550704956e-01 1.677215546369552612e-01 -2.335784025490283966e-02 2.015626728534698486e-01 -1.973289400339126587e-01 -7.915369421243667603e-02 4.268619418144226074e-02 1.479131579399108887e-01 -1.558764129877090454e-01 2.239517420530319214e-01 2.112035639584064484e-02 -2.490137219429016113e-01 1.252121180295944214e-01 -2.083937674760818481e-01 -1.122560054063796997e-01 7.773138582706451416e-02 1.247169971466064453e-01 -7.339055836200714111e-02 -1.049173325300216675e-01 1.026005372405052185e-01 -2.021899223327636719e-01 1.022268608212471008e-01 -2.854875922203063965e-01 1.263793259859085083e-01 2.508126385509967804e-02 -6.330050062388181686e-03 -1.764456778764724731e-01 1.324805766344070435e-01 -1.219437271356582642e-01
3.621969223022460938e-01 -2.213741987943649292e-01 3.050581365823745728e-02 1.381976008415222168e-01 -5.855084583163261414e-02 6.265950947999954224e-02 -5.345325171947479248e-02 2.496576495468616486e-02 -1.222910881042480469e-01 -3.010973706841468811e-02 2.420198358595371246e-02 -1.745340228080749512e-01 2.366299033164978027e-01 7.647617161273956299e-02 -2.336670830845832825e-02 -2.946873009204864502e-01 -2.269217967987060547e-01 -1.945848315954208374e-01 2.838003449141979218e-02 -1.430191099643707275e-01 -4.100112989544868469e-02 2.113552764058113098e-02 -7.772545516490936279e-02 -1.949337869882583618e-01 1.196342408657073975e-01 -3.172708749771118164e-01 -7.577352225780487061e-02 -5.091838072985410690e-03 -2.709636092185974121e-01 -2.384341210126876831e-01 4.148479700088500977e-01 1.136120185256004333e-01
9.333158284425735474e-02 1.522688269615173340e-01 1.245430335402488708e-01 1.509222239255905151e-01 1.943018138408660889e-01 -3.925646841526031494e-02 -1.586850732564926147e-01 -7.184056937694549561e-02 1.563819050788879395e-01 -1.745851337909698486e-01 5.120914578437805176e-01 1.101206541061401367e-01 -1.603204160928726196e-01 1.827732194215059280e-03 -9.827779233455657959e-02 5.212033540010452271e-02 -3.314586579799652100e-01 8.108094334602355957e-02 3.010598011314868927e-02 2.781400084495544434e-01 2.829901278018951416e-01 7.624526321887969971e-02 1.013251859694719315e-02 -1.439386904239654541e-01 3.197154104709625244e-01 -6.898627430200576782e-02 2.309485673904418945e-01 4.594574857037514448e-04 -1.455819159746170044e-01 -8.490230143070220947e-02 3.059939481317996979e-02 -4.147076606750488281e-02
-6.312695890665054321e-02 -1.043164823204278946e-02 2.715839147567749023e-01 1.394214481115341187e-01 1.856771260499954224e-01 -2.701115608215332031e-01 1.147385984659194946e-01 -2.416958063840866089e-01 2.301429063081741333e-01 -8.636450022459030151e-02 1.560253798961639404e-01 -3.034942150115966797e-01 9.717679023742675781e-02 -1.094093620777130127e-01 -4.774269834160804749e-02 -3.948285281658172607e-01 -1.862700432538986206e-01 1.106440648436546326e-01 5.289614573121070862e-02 1.918782144784927368e-01 -9.286215156316757202e-02 -7.008772343397140503e-03 -7.592646032571792603e-02 3.031239658594131470e-02 -1.029608324170112610e-01 -2.471162527799606323e-01 -6.605100631713867188e-02 -1.845937222242355347e-01 1.268030107021331787e-01 -3.298224508762359619e-01 1.577081084251403809e-01 -7.404958456754684448e-02
1.432627737522125244e-01 -1.543169934302568436e-02 9.710288047790527344e-02 3.924294561147689819e-02 2.652043700218200684e-01 8.424402773380279541e-02 -2.268582611577585340e-04 -1.390687972307205200e-01 3.551715910434722900e-01 -1.440537720918655396e-01 7.962378859519958496e-02 -4.043496400117874146e-02 1.287218183279037476e-01 1.971567124128341675e-01 -9.080588072538375854e-02 1.555802673101425171e-01 -2.834595739841461182e-01 -1.478133201599121094e-01 -1.020199656486511230e-01 2.227648049592971802e-01 4.385381042957305908e-01 -8.695973083376884460e-03 -1.054757162928581238e-01 1.216504070907831192e-02 2.088271230459213257e-01 4.390862304717302322e-03 7.438571751117706299e-02 1.642341762781143188e-01 -2.021694034337997437e-01 -2.301134318113327026e-01 3.038049638271331787e-01 2.413941174745559692e-02
1.568016856908798218e-01 1.198204681277275085e-01 2.195646613836288452e-01 2.353814542293548584e-01 2.295410260558128357e-02 -2.046942897140979767e-02 -1.585250794887542725e-01 1.948969066143035889e-01 -8.135779201984405518e-02 -1.421936899423599243e-01 7.677853107452392578e-02 -8.159393817186355591e-02 1.897280216217041016e-01 1.402351409196853638e-01 -6.475275009870529175e-02 -1.073403060436248779e-01 -2.830810248851776123e-01 9.087520092725753784e-02 1.319843381643295288e-01 1.979613751173019409e-01 -9.025321155786514282e-02 2.155516147613525391e-01 -4.212076589465141296e-02 -2.207978069782257080e-01 2.552918791770935059e-01 2.333241514861583710e-02 -5.673689767718315125e-02 3.314589262008666992e-01 1.529671624302864075e-02 -1.790168881416320801e-01 7.349326461553573608e-02 -4.647512137889862061e-01
1.269191503524780273e-01 1.279539614915847778e-01 9.539477527141571045e-02 1.898574084043502808e-01 3.143119812011718750e-02 3.206084296107292175e-02 -5.420139059424400330e-02 -2.196464240550994873e-01 4.930981621146202087e-02 1.925037205219268799e-01 2.515973150730133057e-01 -8.881793171167373657e-02 2.837917208671569824e-01 -6.747719645500183105e-02 -1.133388802409172058e-01 1.056257933378219604e-01 -2.481593191623687744e-01 4.271861910820007324e-01 -1.004028394818305969e-01 8.862902410328388214e-03 3.758310154080390930e-02 -3.201461583375930786e-02 1.218586787581443787e-01 -4.524568840861320496e-02 -5.509073287248611450e-02 -3.164404630661010742e-01 -3.040448762476444244e-02 3.334184736013412476e-02 7.832425646483898163e-03 -3.071010410785675049e-01 2.737791836261749268e-01 -3.182845115661621094e-01
-2.176248840987682343e-02 1.152604520320892334e-01 -2.916262857615947723e-02 1.313782036304473877e-01 1.335987150669097900e-01 1.879177987575531006e-02 1.540445983409881592e-01 -1.811280846595764160e-01 1.534441709518432617e-01 -1.125815138220787048e-02 2.642346620559692383e-01 -2.873086929321289062e-01 3.055959045886993408e-01 3.045811057090759277e-01 -1.142991706728935242e-01 8.190746605396270752e-02 -3.646956086158752441e-01 2.568735182285308838e-01 -6.385336071252822876e-02 1.833265274763107300e-01 -1.275320500135421753e-01 2.513263523578643799e-01 1.356568001210689545e-02 8.610427379608154297e-02 2.488240450620651245e-01 -2.463083565235137939e-01 -5.558083765208721161e-03 1.316108852624893188e-01 -1.733802109956741333e-01 -1.158091649413108826e-01 6.282028555870056152e-02 -1.922638900578022003e-02
-4.289188608527183533e-02 5.285497754812240601e-02 1.065707057714462280e-01 1.126267239451408386e-01 1.019003763794898987e-01 -2.221237955382093787e-04 1.882690787315368652e-01 -5.967062339186668396e-02 1.899332255125045776e-01 -7.961723953485488892e-02 2.839902341365814209e-01 -1.545563191175460815e-01 1.124828010797500610e-01 1.953926831483840942e-01 -7.996959984302520752e-02 1.129196658730506897e-01 -4.286330938339233398e-01 4.178116023540496826e-01 1.666090823709964752e-02 7.787985354661941528e-02 -1.474536508321762085e-01 -1.222362667322158813e-01 2.840264737606048584e-01 -2.824581861495971680e-01 -1.581419445574283600e-02 -1.994027197360992432e-01 -4.352743178606033325e-02 -1.926994174718856812e-01 -1.133101508021354675e-01 -7.757569104433059692e-02 2.098967581987380981e-01 -3.577665239572525024e-02
1.852497458457946777e-01 -1.471014767885208130e-01 1.352455765008926392e-01 8.203618228435516357e-02 -1.511602941900491714e-02 -1.060762032866477966e-01 -1.985251754522323608e-01 -4.596818611025810242e-02 -1.374537199735641479e-01 9.178473614156246185e-03 3.857187032699584961e-01 -1.606638580560684204e-01 1.051385551691055298e-01 1.768267452716827393e-01 -2.914961278438568115e-01 7.852968573570251465e-02 -3.049631118774414062e-01 4.361623898148536682e-03 4.931935667991638184e-02 3.464043140411376953e-02 -2.118478566408157349e-01 5.541785433888435364e-02 1.848014146089553833e-01 -2.687123715877532959e-01 1.966236084699630737e-01 -3.932131230831146240e-01 1.568142697215080261e-02 -1.435114294290542603e-01 2.002483010292053223e-01 -9.832470677793025970e-03 -7.515016198158264160e-02 1.675211042165756226e-01
8.888771384954452515e-02 -6.709558516740798950e-02 8.919781446456909180e-02 6.295543164014816284e-02 -1.142174378037452698e-01 2.307051718235015869e-01 -9.834045171737670898e-02 -4.122789949178695679e-02 2.318104356527328491e-01 -5.271750688552856445e-02 2.020151168107986450e-01 -1.506496369838714600e-01 1.476332172751426697e-02 1.607550531625747681e-01 8.425267040729522705e-02 -9.272390604019165039e-02 -5.787976980209350586e-01 7.224821019917726517e-03 -1.884139329195022583e-01 2.558070719242095947e-01 1.520428955554962158e-01 6.154549121856689453e-02 1.016714572906494141e-01 5.308330059051513672e-02 1.604522466659545898e-01 -5.599909275770187378e-02 -8.870237320661544800e-02 -2.973773181438446045e-01 -1.943576894700527191e-02 -1.530301570892333984e-01 4.267304763197898865e-02 -3.307631909847259521e-01
1.364323198795318604e-01 2.382651269435882568e-01 5.338617600500583649e-03 1.592969149351119995e-01 -3.520868718624114990e-02 6.287357211112976074e-02 -8.152314461767673492e-03 6.672222912311553955e-02 4.181730151176452637e-01 2.825497090816497803e-01 1.883954554796218872e-01 -1.673370748758316040e-01 2.524268925189971924e-01 -5.062937736511230469e-02 -2.949581444263458252e-01 -2.168834358453750610e-01 -2.743365466594696045e-01 -2.418989986181259155e-01 9.385154396295547485e-02 9.333454072475433350e-02 1.561778038740158081e-01 -9.242212772369384766e-02 8.705081790685653687e-02 -2.696617543697357178e-01 2.588350176811218262e-01 -2.293216250836849213e-02 -4.282858967781066895e-02 1.671438366174697876e-01 -6.845014542341232300e-02 -1.250777207314968109e-02 -3.339903056621551514e-02 -5.664019659161567688e-02
1.445757001638412476e-01 -8.292160183191299438e-02 3.817310929298400879e-02 3.185644149780273438e-01 1.605268865823745728e-01 -1.044813916087150574e-01 -1.158645376563072205e-01 -3.467606306076049805e-01 9.118332713842391968e-02 -1.610405044630169868e-03 2.461619973182678223e-01 -1.580771654844284058e-01 3.109722435474395752e-01 -1.192391365766525269e-01 7.750912010669708252e-02 2.452647835016250610e-01 -2.375979572534561157e-01 1.593593806028366089e-01 -2.082573026418685913e-01 -2.013147175312042236e-01 6.062597781419754028e-02 5.219517741352319717e-03 4.831082373857498169e-02 -2.534737288951873779e-01 -2.083983272314071655e-02 -2.609458267688751221e-01 -1.779706180095672607e-01 -1.242216303944587708e-01 -1.147699877619743347e-01 -1.966479718685150146e-01 -9.615715593099594116e-03 -1.560259163379669189e-01
1.103242784738540649e-01 9.014747291803359985e-02 -3.553057555109262466e-03 3.879818022251129150e-01 7.515032589435577393e-02 8.119860291481018066e-02 5.504233762621879578e-02 -1.066278740763664246e-01 -1.543954201042652130e-02 -3.981557115912437439e-02 1.507322490215301514e-02 -2.110105603933334351e-01 2.149156481027603149e-01 -9.720671176910400391e-02 -2.097897082567214966e-01 -2.438072115182876587e-02 -3.337385952472686768e-01 -1.739806383848190308e-01 1.300957649946212769e-01 1.820388734340667725e-01 -9.277996420860290527e-02 -1.647110879421234131e-01 2.318210713565349579e-02 -4.760802686214447021e-01 1.136794537305831909e-01 -3.258677124977111816e-01 -8.746911585330963135e-02 -2.437611371278762817e-01 5.002013966441154480e-02 -1.047287806868553162e-01 1.674177497625350952e-02 3.352961316704750061e-02
-1.905008591711521149e-02 1.564467698335647583e-01 2.079280316829681396e-01 1.707014590501785278e-01 -1.168420612812042236e-01 -6.276986002922058105e-02 1.632550805807113647e-01 -7.292173057794570923e-02 4.093209281563758850e-02 2.729700207710266113e-01 6.477245688438415527e-02 -2.099292725324630737e-01 2.173404395580291748e-01 1.109579727053642273e-01 6.848251819610595703e-02 1.575934737920761108e-01 -3.972949087619781494e-01 -2.139307856559753418e-01 -1.562254428863525391e-01 4.705301672220230103e-02 1.354224830865859985e-01 -1.637018918991088867e-01 7.551587186753749847e-03 -2.311829924583435059e-01 2.701155282557010651e-02 -3.463074564933776855e-01 -2.415349632501602173e-01 -8.610863983631134033e-02 -7.789144665002822876e-02 -3.055995404720306396e-01 -1.376292109489440918e-01 -7.756439596414566040e-02
1.519189961254596710e-02 1.336585730314254761e-01 3.582020699977874756e-01 8.232581615447998047e-02 -1.394017338752746582e-01 2.016429044306278229e-02 -2.915482223033905029e-01 -1.931321173906326294e-01 1.043093651533126831e-01 2.813192009925842285e-01 1.973990499973297119e-01 -5.234506726264953613e-02 9.400612860918045044e-02 -1.429047882556915283e-01 2.156261205673217773e-01 7.302457094192504883e-02 -2.970625832676887512e-02 1.105133518576622009e-01 -1.119366567581892014e-02 1.498647481203079224e-01 -8.863240480422973633e-02 9.087781608104705811e-02 1.752630174160003662e-01 -3.589459359645843506e-01 2.566957175731658936e-01 -1.786292344331741333e-01 -2.153531908988952637e-01 2.417575567960739136e-02 4.050916060805320740e-02 -3.153452575206756592e-01 4.932926967740058899e-02 -1.795310527086257935e-01
-1.520654857158660889e-01 2.664339542388916016e-01 2.580095827579498291e-01 1.166914775967597961e-01 2.395485937595367432e-01 -1.666194349527359009e-01 -2.159591997042298317e-03 2.956353425979614258e-01 -4.246142879128456116e-02 -4.757332056760787964e-02 4.850147366523742676e-01 1.457567662000656128e-01 -2.652199938893318176e-02 2.531756646931171417e-02 3.744333982467651367e-02 -1.264203488826751709e-01 -3.483563959598541260e-01 -6.761655211448669434e-02 -2.302236855030059814e-01 3.290952369570732117e-02 1.104597523808479309e-01 5.437914282083511353e-02 1.565651148557662964e-01 -4.534160345792770386e-02 4.117457196116447449e-02 -1.478234231472015381e-01 -1.016627848148345947e-01 -8.052746951580047607e-02 -2.496071457862854004e-01 -2.050285488367080688e-01 3.863328695297241211e-02 -7.704779505729675293e-02
1.657524704933166504e-01 -8.794990926980972290e-02 2.956022620201110840e-01 -2.208375483751296997e-01 6.029246374964714050e-02 8.092378079891204834e-02 -3.117639571428298950e-02 -7.022847235202789307e-02 2.202809303998947144e-01 -3.349431604146957397e-02 3.834888041019439697e-01 3.173244744539260864e-02 1.591984331607818604e-01 1.728858053684234619e-01 3.051418960094451904e-01 -9.744085371494293213e-02 -1.686642020940780640e-01 4.529534839093685150e-03 2.712487578392028809e-01 2.856196463108062744e-01 -8.813768625259399414e-03 1.697566658258438110e-01 -6.315343081951141357e-02 -2.952524423599243164e-01 3.659204021096229553e-02 -2.425479888916015625e-02 -1.093043982982635498e-01 -6.753178313374519348e-04 -2.801412940025329590e-01 -1.814830303192138672e-01 2.896200492978096008e-02 1.648876816034317017e-01
3.126358687877655029e-01 6.208993121981620789e-02 3.854954540729522705e-01 -1.070098951458930969e-01 -5.268230568617582321e-03 -3.552981615066528320e-01 1.500844806432723999e-01 2.488581463694572449e-02 2.299405932426452637e-01 -1.353458613157272339e-01 3.390847444534301758e-01 -1.649452559649944305e-02 5.514971166849136353e-02 -3.725681081414222717e-02 5.878887698054313660e-02 -2.591407299041748047e-01 -3.915322571992874146e-02 9.863392449915409088e-03 -1.498959865421056747e-02 2.197728864848613739e-02 1.294336318969726562e-01 7.268460094928741455e-02 1.019302681088447571e-01 -2.262445688247680664e-01 1.919599622488021851e-01 -1.240897774696350098e-01 2.088402211666107178e-01 -8.778615295886993408e-02 -2.018879503011703491e-01 -2.640846669673919678e-01 -9.964266419410705566e-02 -1.323224157094955444e-01
1.904276572167873383e-02 -6.628914922475814819e-02 2.312643080949783325e-01 2.542381584644317627e-01 1.261603087186813354e-01 -1.171171143651008606e-01 -1.866634376347064972e-02 -1.576553285121917725e-01 1.492256205528974533e-02 1.931011229753494263e-01 8.675428479909896851e-02 -6.009612604975700378e-02 3.665695488452911377e-01 1.123065408319234848e-02 1.645999252796173096e-01 1.758364737033843994e-01 -3.060764670372009277e-01 1.537176966667175293e-01 -1.875407993793487549e-01 -3.762667533010244370e-03 2.536079883575439453e-01 -2.040378451347351074e-01 1.137768924236297607e-01 -9.985155612230300903e-02 4.425387829542160034e-02 -2.925341427326202393e-01 -3.222311437129974365e-01 9.431816637516021729e-02 8.967082947492599487e-02 -2.309724986553192139e-01 1.440179198980331421e-01 -1.318010836839675903e-01
1.234492212533950806e-01 2.233019918203353882e-01 3.020134568214416504e-01 3.641588985919952393e-02 2.171345204114913940e-01 -1.015917286276817322e-01 -1.739139407873153687e-01 1.277374010533094406e-02 2.283381819725036621e-01 -6.303857266902923584e-02 -4.439605399966239929e-02 -3.882680535316467285e-01 9.155783057212829590e-02 -5.650006234645843506e-02 -1.027966365218162537e-01 -1.374063640832901001e-01 -2.280950248241424561e-01 2.673343718051910400e-01 4.051142558455467224e-02 -2.685270644724369049e-02 -2.104043588042259216e-02 9.303489327430725098e-02 -9.009529836475849152e-03 -1.013863831758499146e-01 2.760374732315540314e-02 -1.133378520607948303e-01 -1.173864230513572693e-01 1.204009503126144409e-01 -1.026935353875160217e-01 -4.123181104660034180e-01 9.281630069017410278e-02 -3.581292033195495605e-01
3.746474683284759521e-01 -6.184018775820732117e-02 1.016908511519432068e-01 2.519342005252838135e-01 5.557515099644660950e-02 8.615291677415370941e-03 -5.296056158840656281e-03 -1.299854665994644165e-01 1.473117917776107788e-01 6.442402303218841553e-02 -6.556268781423568726e-02 2.794174849987030029e-02 1.351026594638824463e-01 1.930617913603782654e-02 -1.230915710330009460e-01 -2.807325124740600586e-01 -4.192740917205810547e-01 9.427985176444053650e-03 -2.681552059948444366e-02 8.607742190361022949e-02 2.466150224208831787e-01 -4.318757653236389160e-01 5.780181661248207092e-02 -2.650119066238403320e-01 -7.277713622897863388e-03 1.368417888879776001e-01 1.240449845790863037e-01 1.062777787446975708e-01 -8.330015093088150024e-02 -2.262100428342819214e-01 -2.524437615647912025e-03 -9.952389448881149292e-02
-7.771512493491172791e-03 1.292878836393356323e-01 1.751898527145385742e-01 2.133477032184600830e-01 1.260952353477478027e-01 -2.555164881050586700e-02 -9.681077674031257629e-03 -5.466893315315246582e-02 7.204730063676834106e-02 9.153801947832107544e-02 1.459769010543823242e-01 -7.202950119972229004e-02 1.597851142287254333e-02 1.539804935455322266e-01 -7.571896910667419434e-02 -1.060003191232681274e-01 -4.705758392810821533e-01 -3.692410588264465332e-01 -3.825494647026062012e-01 -2.817222848534584045e-02 2.506087720394134521e-01 -5.919131636619567871e-02 1.576338261365890503e-01 1.581258773803710938e-01 2.394525855779647827e-01 -3.227613121271133423e-02 -6.519348919391632080e-02 -1.051195934414863586e-01 -1.061122193932533264e-01 -2.006571143865585327e-01 2.451430261135101318e-01 1.213081646710634232e-03
-1.320531815290451050e-01 2.858062274754047394e-03 5.199951678514480591e-02 1.288391500711441040e-01 5.819823220372200012e-02 -5.967495590448379517e-02 9.292623959481716156e-03 -5.177017301321029663e-02 4.667111486196517944e-02 -1.199785023927688599e-01 3.112372457981109619e-01 -8.279550075531005859e-02 1.659100353717803955e-01 -5.965061858296394348e-02 -3.559930622577667236e-02 -1.695906221866607666e-01 -5.304396152496337891e-01 -2.921341359615325928e-01 -2.532584667205810547e-01 1.309168934822082520e-01 3.169359266757965088e-01 -1.014185845851898193e-01 3.237158656120300293e-01 9.092225134372711182e-02 9.393609315156936646e-02 1.647741496562957764e-01 -7.828224450349807739e-02 -1.506069451570510864e-01 4.706730693578720093e-02 -1.740620583295822144e-01 4.677988588809967041e-02 -2.931532822549343109e-02
2.175324559211730957e-01 2.474697977304458618e-01 -2.619898878037929535e-03 -5.108555406332015991e-02 2.269044816493988037e-01 -1.310496330261230469e-01 2.410353422164916992e-01 -1.554937213659286499e-01 1.368793100118637085e-01 -2.259965538978576660e-01 4.686216115951538086e-01 -2.549895644187927246e-01 1.017609164118766785e-01 1.653496728977188468e-04 -9.267684817314147949e-02 -9.744542650878429413e-03 -4.490751773118972778e-02 -1.492469459772109985e-01 1.023799479007720947e-01 3.632738888263702393e-01 -1.168028116226196289e-01 5.640472099184989929e-02 1.141518056392669678e-01 -2.011382728815078735e-01 5.489346757531166077e-02 -3.961372748017311096e-02 -5.467932671308517456e-03 2.982528507709503174e-01 -1.112823784351348877e-01 2.215000241994857788e-02 1.024200245738029480e-01 1.021086126565933228e-01
-6.819786876440048218e-02 1.060118377208709717e-01 1.780301779508590698e-01 6.203462183475494385e-02 1.538134366273880005e-01 -1.448066234588623047e-01 1.125781163573265076e-01 9.631022810935974121e-02 3.753122640773653984e-03 -4.001910239458084106e-02 4.297960698604583740e-01 -1.143926475197076797e-02 -1.032011657953262329e-01 1.770979166030883789e-01 -5.681253969669342041e-02 -1.370320171117782593e-01 -3.127181231975555420e-01 -2.728914022445678711e-01 -2.282811403274536133e-01 -8.888145536184310913e-02 9.234113991260528564e-02 -1.268742084503173828e-01 -8.773632347583770752e-02 -2.056192308664321899e-01 1.426241695880889893e-01 -2.753191888332366943e-01 -7.731487508863210678e-03 -2.570988237857818604e-01 -3.172460496425628662e-01 -1.449238955974578857e-01 -2.007189691066741943e-01 -1.965731196105480194e-02
3.275055885314941406e-01 -1.411330997943878174e-01 -1.724662035703659058e-01 -5.406665429472923279e-02 4.433927312493324280e-02 1.194150187075138092e-03 -8.728695660829544067e-02 -1.592772603034973145e-01 1.495524942874908447e-01 -5.994060076773166656e-03 1.134531795978546143e-01 -3.512270376086235046e-02 1.597696840763092041e-01 -2.577908337116241455e-01 -3.872750103473663330e-01 -7.647182792425155640e-02 -2.588411271572113037e-01 -3.147019445896148682e-01 1.158842518925666809e-01 4.309622570872306824e-02 2.937018312513828278e-02 -1.529141515493392944e-01 4.050032049417495728e-02 -1.021493598818778992e-01 4.348983243107795715e-02 -4.000892639160156250e-01 1.348517090082168579e-01 -2.432765439152717590e-02 -1.859782636165618896e-01 -2.115103751420974731e-01 2.076496779918670654e-01 7.335009053349494934e-03
3.126861155033111572e-01 1.131668239831924438e-01 2.074147313833236694e-01 2.745947241783142090e-01 4.365221038460731506e-02 -8.572822064161300659e-02 -1.341875195503234863e-01 -1.890173405408859253e-01 3.259987104684114456e-03 2.800686359405517578e-01 -3.955339267849922180e-02 -4.109222069382667542e-02 -9.231998771429061890e-02 -4.329025000333786011e-02 -2.570965886116027832e-01 -1.958941668272018433e-01 -4.680257737636566162e-01 -1.636194884777069092e-01 -2.498097568750381470e-01 -8.891977369785308838e-02 1.494485586881637573e-01 -9.039760380983352661e-02 -5.372567102313041687e-02 -2.263118624687194824e-01 -2.422690950334072113e-02 1.381584256887435913e-01 5.764768645167350769e-02 -1.093179685994982719e-03 -1.306515634059906006e-01 -2.494789958000183105e-01 6.405887007713317871e-02 -6.544473767280578613e-02
7.605292648077011108e-02 1.522575616836547852e-01 2.101268023252487183e-01 2.323583364486694336e-01 2.769216708838939667e-02 -4.245691001415252686e-03 -3.802084922790527344e-01 1.016507446765899658e-01 4.679314047098159790e-02 -3.804496675729751587e-02 4.051429927349090576e-01 -1.563833355903625488e-01 -1.733302325010299683e-02 3.396021425724029541e-01 -1.425415873527526855e-01 1.608538031578063965e-01 -3.418565988540649414e-01 -9.248249232769012451e-02 -1.422375440597534180e-01 1.500458121299743652e-01 8.548451215028762817e-02 -6.128903478384017944e-02 1.934779137372970581e-01 -2.080100029706954956e-01 1.441384851932525635e-01 -1.827864050865173340e-01 7.828986644744873047e-02 -7.334982603788375854e-02 1.235660091042518616e-01 -1.508578844368457794e-02 -1.335678696632385254e-01 -6.476857513189315796e-02
-2.849891036748886108e-02 7.161324471235275269e-02 8.270562440156936646e-02 -5.657417327165603638e-02 1.745844781398773193e-01 3.841119632124900818e-02 -5.799711495637893677e-02 -2.978083193302154541e-01 3.020114302635192871e-01 1.903571486473083496e-01 7.036697119474411011e-02 1.299609839916229248e-01 1.395372748374938965e-01 -2.694292962551116943e-01 2.167607471346855164e-02 1.199852824211120605e-01 -2.720102369785308838e-01 -1.812795102596282959e-01 -7.366635650396347046e-02 1.216367632150650024e-01 -4.603958129882812500e-02 -1.527113169431686401e-01 -3.276364505290985107e-02 -4.311870038509368896e-01 3.073260784149169922e-01 -1.494327932596206665e-01 2.965050935745239258e-01 1.388713866472244263e-01 -8.331697434186935425e-02 -7.489155977964401245e-02 9.758827090263366699e-02 -1.350133568048477173e-01
8.980823308229446411e-02 1.081854104995727539e-01 1.324407160282135010e-01 8.179984986782073975e-02 -2.323884665966033936e-01 -1.936515793204307556e-02 -2.565831542015075684e-01 -4.141724482178688049e-02 1.007898524403572083e-01 -2.078300565481185913e-01 -7.084073871374130249e-02 -1.392355114221572876e-01 2.441928237676620483e-01 1.394530832767486572e-01 -2.229569107294082642e-01 -3.134431689977645874e-02 -8.448272198438644409e-02 -1.201791465282440186e-01 -1.166661381721496582e-01 4.108094573020935059e-01 -5.702943354845046997e-02 -1.453418005257844925e-02 -1.069832742214202881e-01 -2.320112586021423340e-01 2.163552343845367432e-01 -1.887185275554656982e-01 -3.363663852214813232e-01 -1.035751309245824814e-02 -7.743591815233230591e-02 -3.390638232231140137e-01 -1.926850229501724243e-01 -9.301698766648769379e-03
5.089229345321655273e-02 -4.973824322223663330e-02 2.113702446222305298e-01 1.787703186273574829e-01 2.520794570446014404e-01 -1.708272993564605713e-01 5.330409854650497437e-02 -4.965093731880187988e-02 1.443329602479934692e-01 9.081145748496055603e-03 3.029369115829467773e-01 -1.562924236059188843e-01 7.566433399915695190e-02 4.216297343373298645e-02 3.352124392986297607e-01 -1.792370229959487915e-01 -2.198631465435028076e-01 2.315931022167205811e-01 8.351325988769531250e-02 1.808078885078430176e-01 -1.321447044610977173e-01 -3.296549022197723389e-01 -2.506903000175952911e-02 -1.341858208179473877e-01 8.660806715488433838e-02 -2.244839966297149658e-01 -1.087066605687141418e-01 -2.067589163780212402e-01 -5.779381841421127319e-02 -9.123142808675765991e-02 3.029409348964691162e-01 1.698582172393798828e-01
7.117227464914321899e-02 9.570315480232238770e-02 5.583785101771354675e-02 -1.014679297804832458e-02 1.730055361986160278e-01 -2.403845787048339844e-01 1.285463273525238037e-01 -4.635364115238189697e-01 2.159190922975540161e-01 -2.090231925249099731e-01 4.526991248130798340e-01 -2.407607994973659515e-02 -6.094054505228996277e-02 1.093470901250839233e-01 4.342464357614517212e-02 -1.012523770332336426e-01 -1.504587382078170776e-01 -6.407576054334640503e-02 1.372411549091339111e-01 3.971039950847625732e-01 4.594361234921962023e-05 4.078603535890579224e-02 -6.833315640687942505e-02 -1.966539621353149414e-01 -2.934467047452926636e-02 -1.765453070402145386e-01 5.500486120581626892e-02 1.734796166419982910e-01 9.935285896062850952e-03 -8.048097044229507446e-02 -7.643111050128936768e-02 -1.181905046105384827e-01
9.856374561786651611e-02 3.621884062886238098e-02 -2.263320982456207275e-01 3.369144797325134277e-01 1.829001158475875854e-01 1.967575214803218842e-02 5.934271216392517090e-02 -9.944262355566024780e-02 3.317239582538604736e-01 1.172717474400997162e-02 1.917832344770431519e-02 -3.535689413547515869e-01 2.951301448047161102e-02 -1.414281874895095825e-01 -4.250627383589744568e-02 -1.171858236193656921e-01 -2.320690006017684937e-01 -1.965168416500091553e-01 8.787233382463455200e-02 1.686421483755111694e-01 -2.408461123704910278e-01 3.818732875515706837e-05 4.702163115143775940e-02 -1.730278432369232178e-01 1.516233682632446289e-01 -3.563575744628906250e-01 2.038561105728149414e-01 2.062420099973678589e-01 -1.314957588911056519e-01 -1.923673972487449646e-02 1.846750974655151367e-01 -1.959132030606269836e-02
1.921931952238082886e-01 -6.248416379094123840e-02 2.000608593225479126e-01 8.585906773805618286e-02 -5.746134743094444275e-02 1.411675959825515747e-01 -3.687772154808044434e-01 -1.688233762979507446e-01 2.217316478490829468e-01 1.884350031614303589e-01 -1.579500362277030945e-02 -2.169364094734191895e-01 9.867690503597259521e-02 -1.235781982541084290e-02 -1.320635080337524414e-01 2.714766561985015869e-01 -4.608027637004852295e-03 -6.610048562288284302e-02 -3.448374569416046143e-02 1.731034666299819946e-01 -3.717478737235069275e-02 -7.959837466478347778e-02 -7.909557968378067017e-02 -3.823031485080718994e-01 2.529680430889129639e-01 -3.886735737323760986e-01 1.621702872216701508e-02 -6.718475371599197388e-02 -6.549293547868728638e-02 -1.594254076480865479e-01 1.943855583667755127e-01 8.953879028558731079e-02
[truncated: 3,272,791 more chars]
