# Supplementary material for: The Language of Innovation
Source: PLoS One. 2020 Apr 30;15(4):e0230107. doi: 10.1371/journal.pone.0230107 (PMC7194493; doi:10.1371/journal.pone.0230107)
Supplement: S4 File — (GZ) [file pone.0230107.s004.tar.gz › 1982-1986/V2Run_10_VS_4500_embeddings1982-1986ED32.txt]

8.250188082456588745e-02 9.730144590139389038e-02 2.656490206718444824e-01 -2.434130311012268066e-01 1.333502354100346565e-03 -1.581899076700210571e-02 -1.754379719495773315e-01 -7.557533681392669678e-02 2.496264576911926270e-01 -1.305548995733261108e-01 -3.406380414962768555e-01 1.965245045721530914e-02 -9.586724638938903809e-02 -1.356287151575088501e-01 2.685494720935821533e-01 1.140506118535995483e-01 -8.698194473981857300e-02 -3.993372432887554169e-03 -1.945881247520446777e-01 -2.831704542040824890e-02 -1.147696524858474731e-01 7.350507378578186035e-02 1.580974161624908447e-01 -1.022481024265289307e-01 4.266432523727416992e-01 1.061697974801063538e-01 -1.852869391441345215e-01 -1.432734280824661255e-01 2.706644237041473389e-01 2.899263203144073486e-01 -4.758888483047485352e-02 2.578681148588657379e-02
4.174199327826499939e-02 -3.858071565628051758e-02 2.127878367900848389e-01 -5.338832736015319824e-01 2.206874489784240723e-01 3.084756731986999512e-01 -1.719330847263336182e-01 6.012327596545219421e-02 6.719422992318868637e-03 -1.072994060814380646e-02 8.652325719594955444e-02 -5.363969877362251282e-02 -2.470165938138961792e-01 2.726740539073944092e-01 -5.762491375207901001e-02 -1.331721711903810501e-02 6.641596555709838867e-02 3.162121474742889404e-01 -7.216411642730236053e-03 2.190233618021011353e-01 3.296605497598648071e-02 3.630656003952026367e-02 4.973946884274482727e-02 -8.337425440549850464e-02 -4.217869415879249573e-02 -1.274078786373138428e-01 -9.301438182592391968e-02 2.290940433740615845e-01 -3.639078140258789062e-02 2.633862793445587158e-01 -1.356095671653747559e-01 8.685842901468276978e-02
-5.021022632718086243e-03 -2.705473639070987701e-02 2.197985351085662842e-01 -5.187752246856689453e-01 2.202434837818145752e-02 1.257240325212478638e-01 -2.828899919986724854e-01 1.294285804033279419e-01 2.371760904788970947e-01 -1.164455115795135498e-01 2.738359272480010986e-01 1.731409430503845215e-01 1.776957660913467407e-01 -8.561765402555465698e-02 -2.806044928729534149e-02 1.339439600706100464e-01 2.540722861886024475e-02 1.722007989883422852e-01 -9.837271645665168762e-03 1.092465072870254517e-01 1.934553384780883789e-01 -1.341919507831335068e-02 1.585786640644073486e-01 -3.994332998991012573e-02 -1.857732683420181274e-01 1.250904053449630737e-01 -1.276788711547851562e-01 2.535418272018432617e-01 9.734293073415756226e-02 8.346354216337203979e-02 -2.309595048427581787e-01 1.706347912549972534e-01
1.718882285058498383e-02 3.262698054313659668e-01 1.569319963455200195e-01 -2.827456891536712646e-01 9.633331000804901123e-02 1.870917975902557373e-01 -2.311172932386398315e-01 1.526030432432889938e-02 6.094422191381454468e-02 5.337208509445190430e-02 9.862061589956283569e-02 1.317920833826065063e-01 -2.318538427352905273e-01 -9.913486242294311523e-02 2.070600092411041260e-01 1.540100276470184326e-01 -1.993332505226135254e-01 1.099892035126686096e-01 1.008076872676610947e-02 -2.216771543025970459e-01 -5.551274493336677551e-02 -2.308930754661560059e-01 1.585810333490371704e-01 -8.244748413562774658e-02 2.105011045932769775e-01 -1.248772814869880676e-01 -1.828646957874298096e-01 1.200278475880622864e-01 3.586276471614837646e-01 1.231981739401817322e-01 -2.524614334106445312e-01 -1.490681320428848267e-01
1.462570764124393463e-02 1.037320196628570557e-01 1.510150730609893799e-01 -5.345585346221923828e-01 2.640433013439178467e-01 8.438917249441146851e-02 -1.918827295303344727e-01 -1.957295089960098267e-01 1.212410107254981995e-01 1.076793894171714783e-01 2.067124694585800171e-01 1.138361245393753052e-01 -7.752567529678344727e-02 -6.617391109466552734e-02 3.175965845584869385e-01 -2.139185089617967606e-03 2.441339567303657532e-02 5.124914273619651794e-02 1.331275552511215210e-01 -2.006667256355285645e-01 -1.200282648205757141e-01 1.292760521173477173e-01 6.036799028515815735e-02 -7.475987076759338379e-02 2.100535780191421509e-01 -1.253548264503479004e-01 -2.454585395753383636e-02 -1.364358663558959961e-01 2.144052833318710327e-01 2.963004708290100098e-01 -9.777817130088806152e-02 -1.063528656959533691e-01
1.187851428985595703e-01 1.254063844680786133e-01 8.716464787721633911e-02 -1.434169858694076538e-01 3.816817402839660645e-01 6.670197099447250366e-02 -2.846021354198455811e-01 1.934656128287315369e-02 2.781463861465454102e-01 3.980955481529235840e-02 2.455534785985946655e-01 1.436912268400192261e-01 -4.500218927860260010e-01 4.137224704027175903e-02 9.727808646857738495e-03 1.715829074382781982e-01 -1.523229479789733887e-01 2.263680994510650635e-01 -3.425902873277664185e-02 -5.990491062402725220e-02 -5.864684656262397766e-02 -1.064489781856536865e-01 1.612487584352493286e-01 -1.333075314760208130e-01 1.594517678022384644e-01 -1.365176290273666382e-01 -1.681656539440155029e-01 7.966552674770355225e-02 -3.781694918870925903e-02 2.112235724925994873e-01 2.222306281328201294e-02 2.320699095726013184e-01
-4.037268757820129395e-01 9.284855797886848450e-03 2.707509100437164307e-01 -1.486611813306808472e-01 2.497959583997726440e-01 2.883849143981933594e-01 -1.840852499008178711e-01 2.422856539487838745e-01 3.891130685806274414e-01 7.132089138031005859e-02 9.021779894828796387e-02 8.521067351102828979e-02 -1.127615720033645630e-01 1.230430677533149719e-01 1.844847798347473145e-01 1.537014394998550415e-01 -1.521861925721168518e-02 -1.362765431404113770e-01 3.868508711457252502e-02 1.333373226225376129e-02 -2.698296606540679932e-01 1.526161730289459229e-01 5.033560469746589661e-02 -1.418964564800262451e-01 6.939700245857238770e-02 -1.900570094585418701e-01 4.272324591875076294e-02 8.245037496089935303e-02 -4.515227302908897400e-02 -5.822544917464256287e-03 -1.358322948217391968e-01 1.913639307022094727e-01
2.204742282629013062e-01 -5.653513595461845398e-02 2.620597481727600098e-01 -5.770903453230857849e-02 1.845710165798664093e-02 2.198451161384582520e-01 -1.289525926113128662e-01 7.946131378412246704e-02 1.612942367792129517e-01 -2.333128005266189575e-01 1.095683053135871887e-01 1.147904433310031891e-02 9.231432527303695679e-02 3.413769900798797607e-01 -3.836848214268684387e-02 6.538937240839004517e-02 9.848156571388244629e-02 1.832919567823410034e-01 -2.704397439956665039e-01 -6.966244429349899292e-02 -2.721748352050781250e-01 1.529874503612518311e-01 2.218146324157714844e-01 -1.908619552850723267e-01 -3.820789232850074768e-02 -3.628136217594146729e-02 1.286433190107345581e-01 7.567275315523147583e-02 4.349695146083831787e-01 1.463306397199630737e-01 -1.862007826566696167e-01 -8.028168231248855591e-02
-1.553034689277410507e-02 2.602120339870452881e-01 1.866941452026367188e-01 -1.077685356140136719e-01 2.484938502311706543e-01 6.988665461540222168e-02 -2.980752885341644287e-01 -4.543270915746688843e-02 1.029834002256393433e-01 1.036902591586112976e-01 1.521948724985122681e-01 3.252405822277069092e-01 -3.665085732936859131e-01 7.880527526140213013e-02 7.967696338891983032e-02 -3.914586082100868225e-02 1.075989082455635071e-01 1.710071712732315063e-01 -1.505739986896514893e-01 5.944282561540603638e-02 -1.130331158638000488e-01 1.056378036737442017e-01 3.348184823989868164e-01 -2.324270159006118774e-01 8.924430608749389648e-02 -9.054474532604217529e-02 -2.958514094352722168e-01 9.958799928426742554e-02 -4.178002476692199707e-02 2.045667916536331177e-01 9.855591505765914917e-02 -7.285812497138977051e-02
2.496078051626682281e-02 2.277519553899765015e-01 2.040047198534011841e-01 -3.185063302516937256e-01 3.315491080284118652e-01 1.503210794180631638e-02 -1.670464575290679932e-01 1.606864482164382935e-01 1.943314373493194580e-01 1.661185622215270996e-01 -1.338822990655899048e-01 -4.653486236929893494e-02 -2.543895244598388672e-01 1.771629452705383301e-01 1.240256577730178833e-01 8.278108388185501099e-02 -1.192262247204780579e-01 2.937637269496917725e-01 -2.357347607612609863e-01 -1.121353283524513245e-01 -1.450125426054000854e-01 3.927647322416305542e-02 6.729991734027862549e-02 -3.409445881843566895e-01 -2.000931054353713989e-01 1.501773763447999954e-02 9.645412862300872803e-02 1.721156090497970581e-01 -1.022225320339202881e-01 1.003672629594802856e-01 1.394347995519638062e-01 7.499423623085021973e-02
-3.404494374990463257e-02 8.539305999875068665e-03 3.081291913986206055e-01 -4.110506772994995117e-01 -9.585033357143402100e-02 6.006065756082534790e-02 -3.977197408676147461e-01 5.729459226131439209e-03 6.159557774662971497e-02 9.189973026514053345e-02 1.310456395149230957e-01 -2.866260334849357605e-02 3.748205304145812988e-02 -4.660779982805252075e-02 1.942189484834671021e-01 1.635992228984832764e-01 -2.383737126365303993e-03 1.813605614006519318e-02 -1.253968030214309692e-01 -1.800073981285095215e-01 -5.853954330086708069e-02 -2.320331484079360962e-01 2.295328974723815918e-01 -3.731206357479095459e-01 8.099473267793655396e-02 -7.208656519651412964e-02 1.347944587469100952e-01 1.617506295442581177e-01 2.559913098812103271e-01 1.452420651912689209e-01 -7.183511555194854736e-02 1.415892839431762695e-01
5.253950599581003189e-03 1.724905967712402344e-01 1.523657143115997314e-01 -6.180703267455101013e-02 2.240485548973083496e-01 4.500343278050422668e-02 -1.191257461905479431e-01 1.061043217778205872e-01 2.551865577697753906e-01 3.297345340251922607e-02 6.491746008396148682e-02 4.109858721494674683e-02 7.189261168241500854e-02 1.411844342947006226e-01 -4.677768051624298096e-02 2.774587869644165039e-01 6.038992106914520264e-02 1.298640817403793335e-01 -2.133873552083969116e-01 1.327395588159561157e-01 -6.609226018190383911e-02 1.643383353948593140e-01 1.346747726202011108e-01 1.554830819368362427e-01 2.479074150323867798e-01 6.720191240310668945e-02 -1.889777034521102905e-01 3.200012743473052979e-01 3.513595461845397949e-01 3.882403671741485596e-01 -1.789795160293579102e-01 -1.465245485305786133e-01
-9.066062420606613159e-02 -7.433176040649414062e-02 2.715967595577239990e-01 -3.754593729972839355e-01 2.319192737340927124e-01 1.142223179340362549e-02 -1.651552915573120117e-01 5.520030111074447632e-02 1.254554390907287598e-01 -5.323063582181930542e-03 -1.613568216562271118e-01 -4.164373874664306641e-02 -1.940163671970367432e-01 2.155576646327972412e-01 1.268802285194396973e-01 6.696361303329467773e-02 -2.209258526563644409e-01 3.540996909141540527e-01 -1.577846109867095947e-01 -8.346346020698547363e-02 -2.210465222597122192e-01 -3.969370946288108826e-02 -2.545589581131935120e-02 5.623021721839904785e-02 -9.186509251594543457e-02 -2.171227149665355682e-02 -3.736646771430969238e-01 5.971103534102439880e-02 -1.041973009705543518e-01 2.694930136203765869e-01 -7.602325081825256348e-02 -1.933497935533523560e-01
4.376006498932838440e-02 -3.149297833442687988e-02 -4.507393389940261841e-02 -3.453979492187500000e-01 2.386015504598617554e-01 -2.923313900828361511e-02 -8.386883139610290527e-02 5.908467620611190796e-02 2.408984750509262085e-01 -2.694325521588325500e-03 1.913405805826187134e-01 2.046006172895431519e-01 -8.803542703390121460e-02 -7.642971724271774292e-02 1.390326321125030518e-01 3.377265036106109619e-01 1.105855591595172882e-02 2.181645333766937256e-01 -2.165984064340591431e-01 -2.186698280274868011e-02 -3.644047081470489502e-01 -3.471593605354428291e-03 7.388614863157272339e-02 -2.315818667411804199e-01 1.001133620738983154e-01 8.369046449661254883e-02 1.381559222936630249e-01 2.759302854537963867e-01 -1.039636656641960144e-01 3.278916180133819580e-01 6.312045454978942871e-02 -4.897275939583778381e-02
1.487470716238021851e-01 -1.852778494358062744e-01 3.134682178497314453e-01 -1.479517221450805664e-01 1.794680207967758179e-02 2.236854434013366699e-01 -3.194362521171569824e-01 2.086190730333328247e-01 2.206554114818572998e-01 8.709599822759628296e-02 7.948711514472961426e-02 2.882591784000396729e-01 -3.854567930102348328e-02 -1.351923942565917969e-01 3.797155246138572693e-02 6.511483341455459595e-02 -9.263440966606140137e-02 3.537205755710601807e-01 -1.606173217296600342e-01 -9.180907905101776123e-02 -2.765010483562946320e-02 -3.408277928829193115e-01 1.040676981210708618e-01 3.470002487301826477e-02 4.473485052585601807e-02 -1.092230826616287231e-01 -3.944699093699455261e-02 2.432187497615814209e-01 6.246145814657211304e-02 2.074802666902542114e-01 1.945883929729461670e-01 -2.166804188163951039e-04
2.619178034365177155e-02 1.012443900108337402e-01 1.219257563352584839e-01 -1.398874074220657349e-01 3.635569214820861816e-01 2.749768495559692383e-01 -1.926445513963699341e-01 -2.221547961235046387e-01 1.830065101385116577e-01 2.003626152873039246e-02 5.749777331948280334e-02 1.007903460413217545e-02 -2.475666105747222900e-01 1.372394263744354248e-01 -8.315253257751464844e-02 2.558354660868644714e-02 1.455970108509063721e-01 6.432560086250305176e-02 1.008997336030006409e-01 3.998152539134025574e-02 -1.729351282119750977e-01 2.339030355215072632e-01 -2.969529628753662109e-01 -1.229903995990753174e-01 -1.408467441797256470e-01 2.292035222053527832e-01 -2.450348138809204102e-01 -1.837618499994277954e-01 3.342278003692626953e-01 8.284598588943481445e-02 8.697824925184249878e-02 -1.342595666646957397e-01
-1.608463525772094727e-01 -5.977499485015869141e-02 2.540651336312294006e-02 -4.838095903396606445e-01 -2.113043665885925293e-01 1.615397185087203979e-01 -6.026301160454750061e-02 -1.112072467803955078e-01 1.490317881107330322e-01 -9.848768264055252075e-02 1.087823137640953064e-01 -6.339351832866668701e-02 -2.821009755134582520e-01 8.995962142944335938e-02 2.818204164505004883e-01 3.907232284545898438e-01 -5.284157395362854004e-02 2.728420495986938477e-01 6.449121981859207153e-02 5.012657865881919861e-02 -6.861364096403121948e-02 2.143561840057373047e-01 7.576630264520645142e-02 -1.089009642601013184e-01 3.668624162673950195e-02 -3.643965721130371094e-02 -1.260437965393066406e-01 1.230699121952056885e-01 6.656045466661453247e-02 9.223267436027526855e-02 1.179647743701934814e-01 2.623892128467559814e-01
-2.994987368583679199e-01 2.308730632066726685e-01 2.107875496149063110e-01 -3.987395763397216797e-01 2.080515325069427490e-01 4.725120496004819870e-03 -1.194554269313812256e-01 1.389999985694885254e-01 2.019028812646865845e-01 2.655204534530639648e-01 -4.128793254494667053e-02 -1.760614686645567417e-03 -5.869284272193908691e-02 -5.284070223569869995e-02 -7.084757834672927856e-02 9.323073923587799072e-02 -1.848704367876052856e-01 2.849968373775482178e-01 2.266948856413364410e-02 4.157955199480056763e-02 -4.802295193076133728e-02 -2.277205698192119598e-02 1.778274178504943848e-01 -1.834676712751388550e-01 -1.112241521477699280e-01 1.490866672247648239e-02 -1.799212694168090820e-01 2.404985204339027405e-02 1.564106158912181854e-02 4.446829259395599365e-01 1.044407039880752563e-01 -5.969677865505218506e-02
-5.327562615275382996e-02 -1.900253891944885254e-01 1.070445924997329712e-01 -2.283786237239837646e-01 1.657545268535614014e-01 -4.037597030401229858e-02 -3.799186646938323975e-02 -9.327843785285949707e-02 1.893223077058792114e-01 2.618839144706726074e-01 1.252294778823852539e-01 2.077246010303497314e-01 -2.396083325147628784e-01 -3.076809272170066833e-02 -6.392330676317214966e-02 3.499083817005157471e-01 -2.894912064075469971e-01 2.463367432355880737e-01 3.805246949195861816e-02 -2.971189320087432861e-01 -2.236657738685607910e-01 -1.466387044638395309e-02 3.728101402521133423e-02 -1.723585426807403564e-01 3.463967936113476753e-03 -6.218297034502029419e-02 -6.295241415500640869e-02 2.794366776943206787e-01 2.262322455644607544e-01 2.349430620670318604e-01 -3.639361634850502014e-02 2.941418997943401337e-02
2.031955122947692871e-01 -2.986679039895534515e-02 1.989101618528366089e-01 -1.705458611249923706e-01 1.174356266856193542e-01 3.698851540684700012e-02 -2.152764052152633667e-01 5.026044324040412903e-02 -4.804439470171928406e-02 -3.024560511112213135e-01 1.525226086378097534e-01 8.809750899672508240e-03 -2.704215347766876221e-01 1.109085008502006531e-01 1.261101104319095612e-02 3.907562494277954102e-01 1.337800770998001099e-01 4.776748642325401306e-02 -6.630651652812957764e-02 3.680825531482696533e-01 -1.353486776351928711e-01 -6.849773228168487549e-02 1.701768338680267334e-01 -3.347326517105102539e-01 4.888521879911422729e-02 -5.582892894744873047e-02 -5.542309582233428955e-02 -2.130913585424423218e-01 2.664377093315124512e-01 1.334639936685562134e-01 -4.020861908793449402e-02 -3.535898029804229736e-02
-9.983066469430923462e-02 7.558414340019226074e-02 1.322508603334426880e-01 -2.833410203456878662e-01 2.153010964393615723e-01 3.251304626464843750e-01 -1.719644516706466675e-01 -5.790046975016593933e-02 2.134975790977478027e-01 8.705271407961845398e-03 -6.952334195375442505e-02 8.536141365766525269e-02 4.044661298394203186e-02 -8.117448538541793823e-02 8.566410839557647705e-02 1.746357232332229614e-01 -1.558191776275634766e-01 2.406543120741844177e-02 -1.231101062148809433e-02 6.176133174449205399e-03 -2.655395269393920898e-01 1.208848208189010620e-01 3.760791942477226257e-02 -2.920091338455677032e-02 -5.689480900764465332e-02 -4.294725060462951660e-01 3.213680535554885864e-02 2.834550440311431885e-01 -4.073824267834424973e-03 2.645410001277923584e-01 -2.174922823905944824e-01 3.145111799240112305e-01
1.064869463443756104e-01 1.472024321556091309e-01 2.254568934440612793e-01 -4.601932466030120850e-01 2.820704281330108643e-01 1.012667715549468994e-01 -2.473925352096557617e-01 1.913770660758018494e-02 1.216219961643218994e-01 5.051936954259872437e-02 9.048558026552200317e-02 1.233197376132011414e-01 -2.162269502878189087e-01 3.062801621854305267e-02 3.101645223796367645e-02 3.064630553126335144e-02 -3.317312002182006836e-01 1.990591138601303101e-01 2.136619240045547485e-01 -1.030475944280624390e-01 7.619724422693252563e-02 2.984836325049400330e-02 -3.538620099425315857e-02 -1.066818982362747192e-01 1.314042955636978149e-01 3.372460007667541504e-01 -1.801930367946624756e-01 -1.511303186416625977e-01 -1.390650719404220581e-01 8.093218505382537842e-02 1.515941321849822998e-01 4.701421037316322327e-02
-6.446629017591476440e-02 5.287200957536697388e-02 2.236600369215011597e-01 -3.674052357673645020e-01 2.163676917552947998e-01 -7.379496237263083458e-04 -2.495612651109695435e-01 -2.273271232843399048e-01 -1.285850852727890015e-01 -4.831303283572196960e-02 -1.101579368114471436e-01 -8.082734793424606323e-02 -3.650529682636260986e-01 -7.546366006135940552e-02 1.516923904418945312e-01 2.885089814662933350e-01 -1.520240455865859985e-01 4.654288664460182190e-02 2.600866183638572693e-02 -8.254273235797882080e-02 -7.037957757711410522e-02 -7.369638886302709579e-03 4.017014801502227783e-01 -2.119183242321014404e-01 -9.281664155423641205e-03 8.562773466110229492e-02 -2.603693306446075439e-01 1.890411041676998138e-02 -3.286420181393623352e-02 9.806068986654281616e-02 -1.829621791839599609e-01 2.710140682756900787e-02
3.281094878911972046e-02 -7.681197952479124069e-03 1.799648553133010864e-01 -4.989039003849029541e-01 1.555672734975814819e-01 1.727083325386047363e-01 -1.917691379785537720e-01 1.002323403954505920e-01 1.153921857476234436e-01 1.245576888322830200e-01 1.369805335998535156e-01 2.678455710411071777e-01 4.988028202205896378e-03 -1.659555137157440186e-01 1.394392251968383789e-01 2.110654860734939575e-01 -5.758487805724143982e-02 -1.303864419460296631e-01 -4.491302073001861572e-01 -5.256056413054466248e-02 1.399496495723724365e-01 -7.970485091209411621e-02 1.246372610330581665e-02 -8.728714287281036377e-02 1.226788908243179321e-01 -7.803856581449508667e-02 -2.568776607513427734e-01 8.861673623323440552e-02 1.083523184061050415e-01 1.562360674142837524e-01 -1.179368197917938232e-01 4.774262383580207825e-02
2.789183557033538818e-01 1.403951346874237061e-01 2.972504198551177979e-01 -3.042166829109191895e-01 1.767898499965667725e-01 1.059869602322578430e-01 -1.920362859964370728e-01 -1.367286499589681625e-02 -5.194342508912086487e-02 2.550845779478549957e-02 -2.005992531776428223e-01 3.572655320167541504e-01 -8.653638511896133423e-02 -2.355060772970318794e-03 1.918676942586898804e-01 1.802898347377777100e-01 -1.062138453125953674e-01 2.439902424812316895e-01 3.152618184685707092e-02 -8.798597753047943115e-02 4.699125885963439941e-02 -2.430229634046554565e-01 2.302096933126449585e-01 -2.408253550529479980e-01 1.778116822242736816e-01 -5.669348314404487610e-02 1.117085888981819153e-01 -1.581234857439994812e-02 2.033991515636444092e-01 1.590637415647506714e-01 -1.498833745718002319e-01 -7.408779114484786987e-02
-3.940693289041519165e-02 -3.521542623639106750e-02 2.627654373645782471e-01 -3.161482214927673340e-01 1.961710602045059204e-01 -2.707033045589923859e-02 -1.245310977101325989e-01 -9.803697466850280762e-02 3.343836963176727295e-01 1.580389589071273804e-02 -2.033105343580245972e-01 -1.651963293552398682e-01 -1.931107938289642334e-01 -2.588086724281311035e-01 -1.917670667171478271e-01 4.666894301772117615e-02 -2.095155715942382812e-01 1.100489944219589233e-01 -6.300924811512231827e-03 1.243332922458648682e-01 1.216301023960113525e-01 1.283540725708007812e-01 -9.306531399488449097e-03 -3.225134909152984619e-01 3.023867309093475342e-02 -2.618844807147979736e-01 -1.652456820011138916e-01 1.379620879888534546e-01 2.196613103151321411e-01 -1.777891963720321655e-01 -1.415104418992996216e-01 1.317722499370574951e-01
-2.578436024487018585e-02 -5.261470377445220947e-02 8.847018331289291382e-02 -4.385198354721069336e-01 9.328739345073699951e-02 -2.921687625348567963e-02 -2.662293910980224609e-01 -9.131412208080291748e-02 -5.063469707965850830e-02 -1.056424900889396667e-01 -7.802891731262207031e-02 -3.454901278018951416e-02 -1.051536574959754944e-01 -1.311837285757064819e-01 -2.048647589981555939e-02 3.258881568908691406e-01 -1.237244009971618652e-01 2.786530740559101105e-02 -6.168268620967864990e-02 1.547100543975830078e-01 -1.598260551691055298e-01 -2.467333525419235229e-01 2.586261332035064697e-01 -2.051859647035598755e-01 2.795133292675018311e-01 -1.167681664228439331e-01 -3.752269446849822998e-01 -1.261959671974182129e-01 1.019683852791786194e-01 1.292042434215545654e-01 7.849095761775970459e-02 1.755055040121078491e-01
5.727685615420341492e-02 -5.637567862868309021e-02 2.937396466732025146e-01 -4.289352595806121826e-01 1.267620027065277100e-01 1.190658565610647202e-02 -1.442709863185882568e-01 1.912063360214233398e-02 3.641924560070037842e-01 4.288878664374351501e-02 7.345876097679138184e-02 1.402291208505630493e-01 -2.060095034539699554e-02 -3.442716598510742188e-01 -5.160811170935630798e-02 7.746180891990661621e-02 1.384887695312500000e-01 -6.502408068627119064e-03 -7.121091336011886597e-02 3.793072700500488281e-02 1.016140580177307129e-01 -2.691276073455810547e-01 2.037563920021057129e-01 -1.044892296195030212e-01 1.992850154638290405e-01 2.798238396644592285e-01 -4.342458769679069519e-02 1.924761086702346802e-01 1.516035646200180054e-01 1.022031009197235107e-01 -1.943284422159194946e-01 9.835286438465118408e-02
3.238562960177659988e-03 1.823172788135707378e-03 2.669506967067718506e-01 -9.488647431135177612e-02 1.641719490289688110e-01 -1.951026916503906250e-02 -2.025618851184844971e-01 7.800392061471939087e-02 2.878455221652984619e-01 -1.271846443414688110e-01 6.727471202611923218e-02 1.817964613437652588e-01 5.817554425448179245e-03 -5.673855170607566833e-02 1.926591694355010986e-01 6.296230852603912354e-02 -1.343799233436584473e-01 2.801420688629150391e-01 1.519719511270523071e-01 -5.455220863223075867e-02 -1.784441769123077393e-01 -2.719341814517974854e-01 1.092541739344596863e-01 -2.075267583131790161e-01 3.185553550720214844e-01 -2.580281160771846771e-02 1.320597901940345764e-02 4.406151175498962402e-02 2.871719896793365479e-01 3.041920661926269531e-01 -3.140330016613006592e-01 5.522501468658447266e-02
1.923147439956665039e-01 1.156402230262756348e-01 2.526699900627136230e-01 -1.597761921584606171e-02 2.184979170560836792e-01 1.986750215291976929e-01 -3.608960211277008057e-01 -1.030878499150276184e-01 2.527420222759246826e-01 1.183747500181198120e-01 -1.133051887154579163e-01 5.855874717235565186e-02 -1.542300879955291748e-01 -7.613552361726760864e-02 7.463062554597854614e-02 1.820035427808761597e-01 -6.283350288867950439e-02 2.550604045391082764e-01 2.790120542049407959e-01 -1.782946586608886719e-01 1.423614285886287689e-02 -2.285395562648773193e-01 1.705489307641983032e-01 -2.843112647533416748e-01 1.588100790977478027e-01 -3.608804894611239433e-03 9.301940351724624634e-02 5.949764326214790344e-02 1.710104197263717651e-01 1.451022475957870483e-01 -1.980806440114974976e-01 -1.645206809043884277e-01
5.700641777366399765e-03 -6.004438269883394241e-03 3.455870151519775391e-01 -3.119834959506988525e-01 2.456519603729248047e-01 2.880621254444122314e-01 -1.937040537595748901e-01 2.710741460323333740e-01 6.846990436315536499e-02 6.338065117597579956e-02 8.909286558628082275e-02 2.004790306091308594e-01 -1.001965254545211792e-01 -3.815111517906188965e-02 1.543416082859039307e-01 1.346247643232345581e-01 -3.956181108951568604e-01 -1.273235380649566650e-01 2.560114860534667969e-01 -1.263808757066726685e-01 -7.223101705312728882e-02 3.241543844342231750e-02 -8.176536113023757935e-02 7.038253545761108398e-02 2.958166897296905518e-01 9.403745643794536591e-03 -2.088913694024085999e-02 -2.368403226137161255e-02 1.961013376712799072e-01 -9.194233268499374390e-02 -9.964212775230407715e-02 3.143714740872383118e-02
3.827095031738281250e-02 2.072659088298678398e-03 2.216218113899230957e-01 -1.541943997144699097e-01 -5.716063454747200012e-02 2.517389655113220215e-01 -2.184004336595535278e-01 7.701475173234939575e-02 3.786184489727020264e-01 1.646376401185989380e-01 5.948597565293312073e-02 2.097262255847454071e-02 -3.309121131896972656e-01 1.207988709211349487e-01 -1.862863451242446899e-02 2.097451984882354736e-01 -3.215793147683143616e-02 -5.930916406214237213e-03 -3.674673736095428467e-01 -3.557078540325164795e-02 -1.085176467895507812e-01 2.426339685916900635e-01 6.435485184192657471e-02 6.661158800125122070e-02 -1.538489162921905518e-01 -1.305886656045913696e-01 7.725907489657402039e-03 -3.220627084374427795e-02 2.018798142671585083e-01 4.001673460006713867e-01 4.406685009598731995e-02 -3.541145101189613342e-02
2.117166221141815186e-01 8.580074645578861237e-03 7.217322289943695068e-02 -1.336580663919448853e-01 1.403377801179885864e-01 4.297439754009246826e-01 2.511765435338020325e-02 7.055918127298355103e-02 4.507829546928405762e-01 5.045573040843009949e-02 -3.278460800647735596e-01 1.183727830648422241e-01 -1.259766072034835815e-01 -1.964062601327896118e-01 3.212746977806091309e-01 1.168973743915557861e-01 -1.846045814454555511e-02 4.080042988061904907e-02 -5.334692075848579407e-02 1.082785129547119141e-01 -8.796007931232452393e-02 -3.286630287766456604e-02 7.566581666469573975e-02 -1.848874092102050781e-01 -1.104164868593215942e-01 3.231877461075782776e-02 -1.212794557213783264e-01 1.267043650150299072e-01 -1.547305583953857422e-01 2.980301976203918457e-01 2.470499090850353241e-02 -2.822501026093959808e-02
-1.153912744484841824e-03 7.733132690191268921e-02 2.919004559516906738e-01 -1.595971435308456421e-01 2.858467400074005127e-01 2.324375659227371216e-01 -2.794939875602722168e-01 3.450568914413452148e-01 1.133739352226257324e-01 -5.084328725934028625e-02 5.734231323003768921e-02 1.596385240554809570e-01 -4.369704052805900574e-02 4.602345451712608337e-02 1.686618477106094360e-01 2.659694254398345947e-01 2.197625488042831421e-02 4.082472994923591614e-02 3.226175010204315186e-01 -3.111556172370910645e-01 -1.509119570255279541e-01 9.237204492092132568e-02 1.123795509338378906e-01 -2.585140168666839600e-01 1.695484966039657593e-01 7.653371896594762802e-03 8.615630865097045898e-02 6.670553982257843018e-02 1.268956810235977173e-01 9.765248000621795654e-02 -8.626686781644821167e-02 1.242004483938217163e-01
3.811343759298324585e-02 -2.371679842472076416e-01 -6.938498467206954956e-02 -5.172500014305114746e-01 1.979384571313858032e-01 1.840635836124420166e-01 -2.275217920541763306e-01 1.560681164264678955e-01 1.260800212621688843e-01 -2.147135138511657715e-01 2.763404697179794312e-02 2.276534885168075562e-01 -1.461642235517501831e-01 -1.669649481773376465e-01 3.113819360733032227e-01 2.244648486375808716e-01 1.163027994334697723e-02 6.748565286397933960e-02 -4.116389527916908264e-02 -1.393315345048904419e-01 -8.421085029840469360e-02 4.151455312967300415e-02 -6.673302501440048218e-02 -2.686695158481597900e-01 3.339565917849540710e-02 -1.546874642372131348e-01 1.411725673824548721e-02 1.302147209644317627e-01 2.088909149169921875e-01 1.770391315221786499e-02 1.089853867888450623e-01 -1.755548454821109772e-02
8.544682711362838745e-02 2.749668657779693604e-01 2.852763235569000244e-01 -1.913148462772369385e-01 2.341562360525131226e-01 3.206101655960083008e-01 -2.813765704631805420e-01 -1.618748009204864502e-01 1.288554668426513672e-01 -5.986674875020980835e-02 4.320285469293594360e-02 2.062989771366119385e-01 -1.980026364326477051e-01 1.799824535846710205e-01 2.443632036447525024e-01 1.769518554210662842e-01 -1.338490545749664307e-01 1.805421859025955200e-01 2.185180187225341797e-01 1.019579842686653137e-01 1.616256497800350189e-02 -2.273227423429489136e-01 -4.376444034278392792e-03 -1.446911543607711792e-01 1.475367397069931030e-01 -1.179949846118688583e-02 1.180053055286407471e-01 9.261313825845718384e-02 1.161977127194404602e-01 2.383774966001510620e-01 -1.122011467814445496e-01 1.589267863892018795e-03
-1.050262600183486938e-01 2.371327728033065796e-01 1.967594474554061890e-01 -1.065255254507064819e-01 4.166937768459320068e-01 1.817999780178070068e-01 -2.531837522983551025e-01 -9.474123269319534302e-02 5.897247046232223511e-02 -3.813641145825386047e-02 2.129155397415161133e-01 6.239853426814079285e-02 -1.670200526714324951e-01 -1.110869497060775757e-01 1.057244315743446350e-01 1.260994821786880493e-01 -2.376488000154495239e-01 2.641120851039886475e-01 1.096265614032745361e-01 -2.748518288135528564e-01 -9.156459569931030273e-02 2.220616042613983154e-01 1.437822729349136353e-01 -2.214068621397018433e-01 1.768583655357360840e-01 -2.447593770921230316e-02 1.195755749940872192e-01 -1.652312129735946655e-01 1.874881386756896973e-01 4.278959333896636963e-02 1.649970412254333496e-01 -5.070698261260986328e-02
5.803619977086782455e-03 1.567040383815765381e-02 2.694575786590576172e-01 -4.663943499326705933e-02 2.661185264587402344e-01 2.845274209976196289e-01 -3.379179835319519043e-01 -6.155239418148994446e-02 4.447710886597633362e-02 1.572527736425399780e-01 -2.375842779874801636e-01 2.726188600063323975e-01 -2.243664115667343140e-01 1.228066086769104004e-01 2.013393789529800415e-01 1.353708356618881226e-01 9.043224155902862549e-02 2.627250254154205322e-01 -4.004247486591339111e-02 -1.333971023559570312e-01 6.690640747547149658e-02 -1.985630244016647339e-01 1.004071682691574097e-01 -2.241329848766326904e-01 2.577982842922210693e-01 6.234353035688400269e-02 -4.275501519441604614e-02 2.549116909503936768e-01 9.461009502410888672e-02 -2.807395532727241516e-02 -1.306200474500656128e-01 -9.300756454467773438e-02
-4.142481088638305664e-02 -2.045117616653442383e-01 1.111683249473571777e-01 -2.437808513641357422e-01 1.008718684315681458e-01 -5.621479824185371399e-02 -3.590308725833892822e-01 -6.266743689775466919e-02 -1.779332160949707031e-01 1.989658921957015991e-02 -8.587796986103057861e-02 -1.581863611936569214e-01 -3.182959854602813721e-01 5.335228517651557922e-03 -5.763466935604810715e-03 1.662239283323287964e-01 -3.975614532828330994e-02 8.715941011905670166e-02 -3.754253685474395752e-01 1.069367453455924988e-01 -2.701723873615264893e-01 -1.334652900695800781e-01 2.531360983848571777e-01 -2.699073553085327148e-01 1.454754173755645752e-01 1.508969217538833618e-01 -1.333777606487274170e-01 -1.328359991312026978e-01 1.804581284523010254e-01 7.673543877899646759e-03 4.156447201967239380e-02 2.050287574529647827e-01
-4.673664644360542297e-02 -2.734722802415490150e-03 1.649994105100631714e-01 -9.198894351720809937e-02 1.948514431715011597e-01 2.058248817920684814e-01 -3.369435667991638184e-01 -6.165084615349769592e-02 1.940363496541976929e-01 4.195027053356170654e-02 1.712581813335418701e-01 3.541493415832519531e-01 1.585621386766433716e-01 -4.629037901759147644e-02 2.568024694919586182e-01 4.612331092357635498e-02 -1.570681929588317871e-01 2.053341865539550781e-01 -1.071184501051902771e-01 -6.841528415679931641e-02 -2.280705422163009644e-01 -2.260673940181732178e-01 1.599083542823791504e-01 -3.013179302215576172e-01 4.996029660105705261e-02 -3.142922744154930115e-02 -4.017659649252891541e-02 3.641632199287414551e-02 1.253104656934738159e-01 3.327091336250305176e-01 -1.674212068319320679e-01 -1.077618226408958435e-01
8.810728043317794800e-02 1.095947399735450745e-01 4.777769744396209717e-02 -4.159799814224243164e-01 3.611059784889221191e-01 1.181702613830566406e-01 -2.711084783077239990e-01 -4.693819954991340637e-02 1.616775840520858765e-01 1.167164295911788940e-01 3.085591197013854980e-01 1.264825761318206787e-01 -1.887164711952209473e-01 7.553950417786836624e-03 7.381901144981384277e-02 2.062859386205673218e-01 2.326318323612213135e-01 -3.040419146418571472e-02 1.285512186586856842e-02 2.239334210753440857e-02 -1.136715710163116455e-01 -5.705774575471878052e-02 2.950939536094665527e-01 -2.365210503339767456e-01 -4.382931441068649292e-02 3.643642738461494446e-02 -1.758984625339508057e-01 2.331450879573822021e-01 -7.122646085917949677e-03 7.918899506330490112e-02 1.681085079908370972e-01 1.102745383977890015e-01
1.694041490554809570e-01 -2.700922824442386627e-02 1.515958905220031738e-01 -4.249897301197052002e-01 2.990295588970184326e-01 -6.754808127880096436e-02 -1.117284670472145081e-01 2.265478111803531647e-02 2.274760603904724121e-01 -8.912532031536102295e-02 -4.417765513062477112e-02 2.007010132074356079e-01 1.664835400879383087e-02 -2.331851236522197723e-02 -1.722408980131149292e-01 3.310161232948303223e-01 2.393756248056888580e-02 -7.493068277835845947e-02 -2.578272819519042969e-01 -1.160744428634643555e-01 -2.435792982578277588e-01 1.357423216104507446e-01 2.047606110572814941e-01 -2.295603305101394653e-01 -1.210438013076782227e-01 -2.283591479063034058e-01 -7.596482336521148682e-02 9.397638589143753052e-02 -6.984452903270721436e-02 2.031847834587097168e-01 -1.630472838878631592e-01 7.314649969339370728e-02
1.686409860849380493e-01 1.582597047090530396e-01 3.170092403888702393e-01 -2.797822654247283936e-01 1.349215060472488403e-01 2.323638051748275757e-01 -1.522368490695953369e-01 8.039741218090057373e-02 6.662239879369735718e-02 4.907710477709770203e-02 -7.358142733573913574e-02 1.412623226642608643e-01 -9.464626014232635498e-02 -1.793808341026306152e-01 3.277447819709777832e-01 -1.585036516189575195e-01 -8.346395194530487061e-02 3.158552050590515137e-01 9.390571713447570801e-02 1.983254849910736084e-01 -9.032253921031951904e-02 1.459372788667678833e-02 1.302175670862197876e-01 -3.483971953392028809e-01 -8.625120669603347778e-02 -8.660142123699188232e-02 -6.561535410583019257e-03 2.539514899253845215e-01 7.263990491628646851e-02 -7.942081987857818604e-02 -2.330822348594665527e-01 -1.141814664006233215e-01
-1.099382638931274414e-01 3.289221227169036865e-01 4.506788551807403564e-01 -1.875739246606826782e-01 1.181689649820327759e-01 1.565071046352386475e-01 -7.538729906082153320e-02 -2.312342077493667603e-01 1.875021010637283325e-01 2.374585904181003571e-02 -4.911693930625915527e-02 1.853346377611160278e-01 -1.609649658203125000e-01 9.357520937919616699e-02 1.893921196460723877e-01 2.544227242469787598e-02 -1.433748006820678711e-01 2.191969156265258789e-01 8.172248303890228271e-02 -5.349466949701309204e-02 -2.132206410169601440e-02 -1.784625798463821411e-01 2.109552025794982910e-01 -3.699128925800323486e-01 1.114958003163337708e-01 1.058991774916648865e-01 3.993896022439002991e-02 6.015931814908981323e-02 1.070107296109199524e-01 7.759428769350051880e-02 -2.300050854682922363e-01 -9.556466341018676758e-02
2.077599316835403442e-01 1.636476814746856689e-01 2.858957648277282715e-01 2.738964930176734924e-02 2.398814857006072998e-01 8.455638587474822998e-02 -4.642634987831115723e-01 -5.288431048393249512e-02 1.014272198081016541e-01 6.293466314673423767e-03 -5.934149399399757385e-02 1.942027956247329712e-01 6.743971258401870728e-02 6.976400036364793777e-03 -3.049547672271728516e-01 1.108448579907417297e-01 -3.189974278211593628e-02 9.839212149381637573e-02 -2.833284437656402588e-01 2.980290949344635010e-01 6.011101603507995605e-02 9.261430054903030396e-02 -4.615835845470428467e-02 -2.895525097846984863e-01 -5.566465482115745544e-02 1.023660376667976379e-01 1.368142515420913696e-01 9.752547740936279297e-02 6.108860485255718231e-03 2.237063497304916382e-01 1.822642236948013306e-01 -5.331479012966156006e-03
8.965019881725311279e-02 2.469421476125717163e-01 3.311506509780883789e-01 -2.156331539154052734e-01 2.448752224445343018e-01 2.383037805557250977e-01 -2.064280360937118530e-01 -7.136874645948410034e-02 1.696578413248062134e-01 -2.623583078384399414e-01 4.253054410219192505e-02 -1.001083254814147949e-01 -1.790801994502544403e-02 -7.874687761068344116e-02 -2.218796126544475555e-02 -1.604630239307880402e-02 -3.799306154251098633e-01 -1.234771907329559326e-01 -5.635025724768638611e-02 -2.077728956937789917e-01 1.193676888942718506e-01 1.377006918191909790e-01 1.930418908596038818e-01 -2.374664545059204102e-01 1.920818723738193512e-02 -1.444427520036697388e-01 -3.225316107273101807e-01 -2.507723635062575340e-03 -7.448825519531965256e-03 3.964667767286300659e-02 1.641537845134735107e-01 8.368890732526779175e-02
9.565870463848114014e-02 1.240784227848052979e-01 2.956161797046661377e-01 -1.425768285989761353e-01 -6.690166424959897995e-03 3.764146864414215088e-01 -1.342996209859848022e-01 -1.235354989767074585e-01 3.489703813102096319e-04 7.754426449537277222e-02 -1.596446633338928223e-01 1.879401654005050659e-01 -1.665778607130050659e-01 -7.947689853608608246e-03 7.189190387725830078e-02 2.368679791688919067e-01 -1.043678671121597290e-01 1.516603529453277588e-01 1.802934706211090088e-01 -5.033123493194580078e-02 -6.003490462899208069e-02 -1.736500114202499390e-01 1.235909461975097656e-01 -2.516794204711914062e-01 2.405047416687011719e-01 6.106346845626831055e-02 -1.013745665550231934e-01 2.399894446134567261e-01 7.929613441228866577e-02 2.694286704063415527e-01 -3.604653179645538330e-01 -1.312756240367889404e-01
2.171374112367630005e-01 1.522930711507797241e-01 1.310853660106658936e-01 -1.004000753164291382e-01 2.716096341609954834e-01 -1.823770254850387573e-02 -2.777619361877441406e-01 -2.003265470266342163e-01 3.351002335548400879e-01 -3.314312919974327087e-02 -2.554742693901062012e-01 -1.486287266016006470e-01 -1.108595579862594604e-01 1.839369721710681915e-02 1.237135604023933411e-01 2.382764220237731934e-01 -2.168319225311279297e-01 -2.780640721321105957e-01 -1.924962154589593410e-03 3.257183730602264404e-01 -1.304359883069992065e-01 -1.132602244615554810e-01 1.236945912241935730e-01 -1.497603394091129303e-02 1.159664988517761230e-01 1.506492048501968384e-01 1.057788264006376266e-02 2.082594484090805054e-01 8.958585560321807861e-02 1.487777084112167358e-01 1.994959115982055664e-01 1.291109994053840637e-02
5.604685470461845398e-02 -5.634866654872894287e-02 2.347559183835983276e-01 -2.885538153350353241e-02 1.203346997499465942e-01 2.251437753438949585e-01 -2.112765461206436157e-01 1.771691590547561646e-01 2.673133611679077148e-01 1.738077960908412933e-02 -8.484265208244323730e-02 -5.075349472463130951e-03 -2.505883872509002686e-01 -2.094444073736667633e-02 3.941664472222328186e-02 2.678721249103546143e-01 -1.663279235363006592e-01 -2.352225407958030701e-02 -2.336182445287704468e-01 -1.649204641580581665e-01 -1.323999017477035522e-01 1.637219041585922241e-01 1.892053335905075073e-01 3.261747583746910095e-02 -2.303162217140197754e-01 4.936160519719123840e-02 6.402377784252166748e-02 -2.272624373435974121e-01 3.479656279087066650e-01 3.621025383472442627e-01 1.305313259363174438e-01 9.675239026546478271e-02
5.616103485226631165e-02 2.710092253983020782e-02 2.336949110031127930e-01 -1.960238218307495117e-01 1.898253113031387329e-01 1.804377138614654541e-01 -2.298708260059356689e-01 4.140616208314895630e-02 4.341807365417480469e-01 3.458429127931594849e-02 -3.020966425538063049e-02 -2.533762156963348389e-02 -1.304795891046524048e-01 1.270850300788879395e-01 9.193373471498489380e-02 2.251740843057632446e-01 -2.488382011651992798e-01 7.367729675024747849e-03 -1.867114752531051636e-01 -1.127713080495595932e-02 3.413342637941241264e-04 3.045163750648498535e-01 1.022083535790443420e-01 2.205834686756134033e-01 -1.629779636859893799e-01 -2.459473349153995514e-02 -1.150136697106063366e-03 -1.546274274587631226e-01 1.997880786657333374e-01 3.685389459133148193e-01 7.938191294670104980e-02 -1.200811415910720825e-01
1.183106228709220886e-01 -1.075493320822715759e-01 2.370424121618270874e-01 -4.157804250717163086e-01 1.009499803185462952e-01 -4.402575641870498657e-02 -3.662578463554382324e-01 4.619737621396780014e-03 4.883771017193794250e-02 -7.195986062288284302e-02 -5.013835430145263672e-02 1.555621176958084106e-01 -1.937880814075469971e-01 -3.292021155357360840e-01 -9.798449464142322540e-03 3.265187144279479980e-02 6.184647977352142334e-02 1.479934602975845337e-01 1.410050392150878906e-01 -3.540537133812904358e-02 -2.980264127254486084e-01 -5.697929859161376953e-02 8.316800743341445923e-02 -2.402404248714447021e-01 -6.269042938947677612e-02 -2.349996119737625122e-01 -8.879102766513824463e-02 -1.562515199184417725e-01 2.531025707721710205e-01 1.518486812710762024e-02 -1.208093836903572083e-01 2.093074768781661987e-01
-1.224315986037254333e-01 1.022912338376045227e-01 1.182416304945945740e-01 -2.682046592235565186e-01 7.040983438491821289e-02 3.306094706058502197e-01 -2.441289573907852173e-01 2.391374111175537109e-01 1.747563481330871582e-01 -1.636123508214950562e-01 -3.984619304537773132e-02 1.121966466307640076e-01 -2.470993846654891968e-01 2.998086214065551758e-01 -2.984557449817657471e-01 1.253692060708999634e-01 -9.859228879213333130e-02 -1.104114353656768799e-01 -5.641645565629005432e-02 -5.338668078184127808e-02 -1.222629994153976440e-01 1.484316885471343994e-01 -4.220009595155715942e-02 -9.450798854231834412e-03 5.300391837954521179e-02 3.931197524070739746e-02 1.416216492652893066e-01 -5.994848161935806274e-02 1.634838432073593140e-01 3.783884942531585693e-01 1.821670830249786377e-01 1.802101433277130127e-01
2.185991778969764709e-02 7.541444897651672363e-02 3.052035570144653320e-01 -3.183634877204895020e-01 1.160166189074516296e-01 2.358903288841247559e-01 -8.108208328485488892e-02 -1.129655982367694378e-03 3.478195965290069580e-01 -6.591744720935821533e-02 -1.429934352636337280e-01 -1.244795769453048706e-01 -5.192942544817924500e-02 -7.636795192956924438e-02 9.535133838653564453e-03 -2.897813217714428902e-03 -8.312528580427169800e-02 -2.159025967121124268e-01 -1.053642630577087402e-01 -9.588685631752014160e-02 -3.679773807525634766e-01 2.820477634668350220e-02 3.580092266201972961e-02 -1.941003054380416870e-01 -2.134362012147903442e-01 1.611426770687103271e-01 -4.456860944628715515e-02 -6.680965423583984375e-02 1.460070610046386719e-01 2.885189652442932129e-01 2.867859303951263428e-01 1.999954283237457275e-01
-1.183604728430509567e-02 -4.027879983186721802e-02 2.220229059457778931e-01 7.696985453367233276e-02 2.661992311477661133e-01 1.516973972320556641e-01 -1.498650461435317993e-01 1.961904764175415039e-01 1.080502057448029518e-03 -2.713654935359954834e-01 -1.432560943067073822e-02 4.366669654846191406e-01 -8.947423845529556274e-02 -2.955496609210968018e-01 1.293207332491874695e-02 2.288343012332916260e-01 -2.812143862247467041e-01 5.189966410398483276e-02 -6.334844976663589478e-02 2.030434757471084595e-01 -1.640009582042694092e-01 5.232134368270635605e-03 2.303959429264068604e-01 -9.395521879196166992e-02 8.134862035512924194e-02 2.685803472995758057e-01 -9.977276623249053955e-02 1.063190773129463196e-01 1.763181835412979126e-01 1.086502149701118469e-01 -9.125165641307830811e-02 -9.329477697610855103e-02
-3.430684283375740051e-02 7.398629933595657349e-02 -3.751824423670768738e-02 -4.343007206916809082e-01 1.546503901481628418e-01 9.734300896525382996e-03 -1.781659573316574097e-01 1.495743393898010254e-01 2.054256796836853027e-01 -9.124691598117351532e-03 1.902190595865249634e-01 3.614571392536163330e-01 1.242390368133783340e-02 -1.045685708522796631e-01 1.146295964717864990e-01 5.176656693220138550e-02 1.447975039482116699e-01 1.936521381139755249e-01 -1.270727217197418213e-01 -1.518130749464035034e-01 -2.157187908887863159e-01 1.202364787459373474e-01 -3.853266686201095581e-02 -1.652438044548034668e-01 -1.602778285741806030e-01 -9.801419824361801147e-02 -1.024407595396041870e-01 1.613812297582626343e-01 3.119858503341674805e-01 3.004444241523742676e-01 1.345694810152053833e-01 1.555076688528060913e-01
-1.494631320238113403e-01 8.958913385868072510e-02 1.862954795360565186e-01 -3.666830062866210938e-01 8.287101984024047852e-02 -6.696369498968124390e-02 -1.848991066217422485e-01 1.385707855224609375e-01 4.895496070384979248e-01 -1.268946528434753418e-01 -8.481626957654953003e-02 6.520700454711914062e-02 -2.351269125938415527e-02 5.521179363131523132e-02 -1.082954630255699158e-01 3.397459089756011963e-01 7.589905709028244019e-02 2.470626831054687500e-01 -2.177271246910095215e-02 -1.631302982568740845e-01 -1.069926917552947998e-01 -2.355869561433792114e-01 -4.508020356297492981e-02 -7.350159436464309692e-02 -3.955375775694847107e-02 -1.003023833036422729e-01 1.209795940667390823e-02 1.553714871406555176e-01 2.854667901992797852e-01 2.165922075510025024e-01 4.011220112442970276e-02 5.978234857320785522e-02
2.037452757358551025e-01 -1.579264551401138306e-01 2.944138050079345703e-01 1.262503266334533691e-01 2.161740325391292572e-02 7.834222912788391113e-02 -3.717195689678192139e-01 -1.886610984802246094e-01 3.496286571025848389e-01 -1.731625050306320190e-01 7.323744893074035645e-02 -1.258756816387176514e-01 -6.324559450149536133e-02 2.328715473413467407e-01 -1.990909315645694733e-02 -1.253717578947544098e-03 -1.997011341154575348e-02 1.410522460937500000e-01 -2.116440832614898682e-01 -1.039511263370513916e-01 2.475766539573669434e-01 -5.047856643795967102e-02 1.931479275226593018e-01 -3.474708795547485352e-01 -9.783782064914703369e-03 4.817329719662666321e-02 -1.141799613833427429e-01 1.854495890438556671e-02 2.598226070404052734e-01 1.043451875448226929e-01 -5.159588530659675598e-02 -1.544708162546157837e-01
-6.718634814023971558e-02 -5.391063168644905090e-02 3.190782070159912109e-01 -3.033633232116699219e-01 8.185573667287826538e-02 1.749362349510192871e-01 -1.464288830757141113e-01 1.171481162309646606e-01 3.569512665271759033e-01 -4.032687470316886902e-02 -1.076149493455886841e-01 -1.289976481348276138e-02 -1.490769386291503906e-01 1.254124939441680908e-01 -6.094256415963172913e-02 -2.138055302202701569e-02 -6.329420208930969238e-02 -3.770903125405311584e-02 -7.931461557745933533e-03 -1.363541781902313232e-01 -3.208351731300354004e-01 8.616194128990173340e-02 3.912634402513504028e-02 -3.329773843288421631e-01 -1.694703847169876099e-01 2.187298685312271118e-01 -8.442167937755584717e-02 -1.966443210840225220e-01 -1.711238361895084381e-02 1.731978654861450195e-01 3.459480106830596924e-01 1.555100381374359131e-01
-1.710353344678878784e-01 8.873917907476425171e-02 1.385164707899093628e-01 -2.581276595592498779e-01 4.017528519034385681e-02 1.021396517753601074e-01 -1.475396454334259033e-01 -9.978700429201126099e-02 3.727828860282897949e-01 4.307193681597709656e-03 -1.770230084657669067e-01 9.112583100795745850e-02 -1.393495947122573853e-01 -2.546944618225097656e-01 5.673945695161819458e-02 6.946685910224914551e-02 -9.274596720933914185e-02 -5.617776513099670410e-02 1.091739162802696228e-01 -6.499335914850234985e-02 -2.942496836185455322e-01 5.229346752166748047e-01 -9.217471629381179810e-02 -1.604441255331039429e-01 1.434472501277923584e-01 2.351383864879608154e-01 -1.394805312156677246e-01 -6.029783189296722412e-02 5.506851896643638611e-02 -1.728693246841430664e-01 8.205905556678771973e-02 -3.916375339031219482e-02
6.858073174953460693e-02 1.724126003682613373e-02 8.930351585149765015e-03 -1.571976691484451294e-01 1.233418956398963928e-01 2.926598489284515381e-01 -2.240593880414962769e-01 1.807113587856292725e-01 2.223444581031799316e-01 7.056157290935516357e-02 -7.396635133773088455e-03 3.024690151214599609e-01 -1.175925955176353455e-01 -1.819693446159362793e-01 -2.886162102222442627e-01 1.445380505174398422e-02 -1.209335178136825562e-01 -1.040305197238922119e-02 -2.771178185939788818e-01 -1.571274250745773315e-01 -3.132118880748748779e-01 1.217933967709541321e-01 5.797762796282768250e-02 -2.151981890201568604e-01 1.759537756443023682e-01 2.025188654661178589e-01 7.456950098276138306e-02 2.233559638261795044e-01 2.609186470508575439e-01 -9.289611876010894775e-02 -1.405364125967025757e-01 -8.587796986103057861e-02
-8.187127113342285156e-02 1.982457488775253296e-01 1.742123514413833618e-01 -2.394279837608337402e-01 4.669173806905746460e-02 4.070333763957023621e-02 -2.638231813907623291e-01 -5.355921573936939240e-03 9.580375999212265015e-02 5.717298388481140137e-02 6.997034698724746704e-02 1.807056069374084473e-01 -3.717808425426483154e-01 -2.024030834436416626e-01 1.052495092153549194e-01 -1.331121325492858887e-01 -1.589625477790832520e-01 3.084044158458709717e-01 2.655111439526081085e-02 -1.952688843011856079e-01 -3.443183749914169312e-02 4.650094732642173767e-02 2.961414456367492676e-01 -2.894147336483001709e-01 2.129033803939819336e-01 1.130169555544853210e-01 -1.985245756804943085e-02 1.165187805891036987e-01 7.866273075342178345e-02 1.544714868068695068e-01 -1.805188655853271484e-01 2.571696937084197998e-01
1.140523254871368408e-01 5.722402781248092651e-02 -1.078774686902761459e-02 -4.066177606582641602e-01 -1.251434087753295898e-01 1.700077801942825317e-01 -2.063059210777282715e-01 1.065913140773773193e-01 1.983963102102279663e-01 -1.049719899892807007e-01 -3.860023617744445801e-01 2.048670202493667603e-01 -5.263662338256835938e-02 -9.202767908573150635e-02 -1.348029822111129761e-01 9.349962323904037476e-02 -1.112928465008735657e-01 -3.889906033873558044e-02 -1.359950900077819824e-01 1.120893508195877075e-01 -1.030782759189605713e-01 2.808631062507629395e-01 8.344453573226928711e-02 -8.832945674657821655e-02 9.289810061454772949e-02 2.281670570373535156e-01 -2.405246943235397339e-01 -2.730725705623626709e-01 -1.490666810423135757e-02 9.778678417205810547e-02 2.836356163024902344e-01 -8.772973716259002686e-02
-1.026056781411170959e-01 -4.224499687552452087e-02 3.369046747684478760e-01 -2.089632302522659302e-01 2.861640453338623047e-01 1.879388242959976196e-01 -2.921378314495086670e-01 8.880869485437870026e-03 -4.493707418441772461e-02 -1.414616554975509644e-01 1.831069141626358032e-01 1.863047331571578979e-01 -3.373721614480018616e-03 -1.208749264478683472e-01 2.886593043804168701e-01 2.783853188157081604e-02 1.212223153561353683e-02 2.689327299594879150e-01 5.834033247083425522e-03 -3.917685896158218384e-02 2.143389359116554260e-02 -7.824265211820602417e-02 -4.381362721323966980e-02 -4.065203964710235596e-01 2.546253800392150879e-01 -1.108835712075233459e-01 -2.296638488769531250e-02 -1.212204024195671082e-01 2.390902191400527954e-01 1.263027489185333252e-01 1.539620459079742432e-01 4.382739961147308350e-02
-5.358221009373664856e-02 8.753120899200439453e-02 6.899508833885192871e-02 -2.574830055236816406e-01 3.895749449729919434e-01 2.990500926971435547e-01 -1.333884000778198242e-01 2.011550590395927429e-02 2.727543413639068604e-01 1.258985400199890137e-01 -2.413658984005451202e-02 7.490193843841552734e-02 4.454870149493217468e-02 -9.346032142639160156e-02 1.776158958673477173e-01 4.307428747415542603e-02 -2.687083780765533447e-01 2.283431142568588257e-01 2.499489933252334595e-01 -1.213656738400459290e-02 3.842826560139656067e-02 -1.674270033836364746e-01 3.350586444139480591e-02 -1.065076142549514771e-01 2.396250367164611816e-01 2.644796073436737061e-01 -3.440144062042236328e-01 -7.848608307540416718e-03 -7.201740145683288574e-02 1.217989400029182434e-01 1.538751572370529175e-01 -5.864337086677551270e-03
2.129368633031845093e-01 -2.171497233211994171e-02 2.354961261153221130e-02 -1.142669469118118286e-01 1.041385903954505920e-01 3.019901514053344727e-01 -2.570271790027618408e-01 7.714495807886123657e-02 1.462433673441410065e-02 -1.345291584730148315e-01 2.746270298957824707e-01 6.923744454979896545e-03 -2.578800916671752930e-01 -3.444020748138427734e-01 2.803425490856170654e-02 1.182602066546678543e-02 -2.748484909534454346e-01 6.304869055747985840e-02 -2.901293933391571045e-01 2.513883411884307861e-01 -2.577553093433380127e-01 1.484934985637664795e-01 -3.705120179802179337e-03 -1.645294278860092163e-01 1.615841835737228394e-01 2.815386354923248291e-01 -1.218223646283149719e-01 4.423590749502182007e-02 -3.866500779986381531e-02 -5.864827334880828857e-02 8.306821435689926147e-02 -1.011508330702781677e-01
-5.258928984403610229e-02 -1.700162142515182495e-02 2.100046724081039429e-01 -7.654932141304016113e-02 2.588224112987518311e-01 2.826505713164806366e-02 -1.649680584669113159e-01 -2.616032026708126068e-02 2.573028802871704102e-01 9.955628775060176849e-03 -4.716711118817329407e-02 1.003607437014579773e-01 1.199095323681831360e-02 2.262463718652725220e-01 -1.314161717891693115e-01 2.658677101135253906e-01 -6.165332626551389694e-03 -2.370330877602100372e-02 -2.005855292081832886e-01 9.294946491718292236e-02 -1.422623991966247559e-01 3.384921848773956299e-01 1.608217358589172363e-01 -1.860625147819519043e-01 1.156381070613861084e-01 -1.817959100008010864e-01 -2.782443352043628693e-02 3.814102411270141602e-01 2.832711040973663330e-01 1.331154704093933105e-01 -1.549881994724273682e-01 -2.719981372356414795e-01
8.541022241115570068e-02 1.604666374623775482e-02 1.838220208883285522e-01 -1.464567333459854126e-01 1.619586944580078125e-01 2.606295049190521240e-01 -1.355085074901580811e-01 1.073966920375823975e-01 4.600622355937957764e-01 1.394828110933303833e-01 -2.737102471292018890e-02 1.065243408083915710e-01 -1.454683095216751099e-01 1.000822186470031738e-01 5.832383409142494202e-02 1.466669589281082153e-01 -4.597058519721031189e-02 2.690612338483333588e-02 -1.942661553621292114e-01 -1.004913225769996643e-01 1.732132025063037872e-02 1.815558969974517822e-01 2.079059630632400513e-01 8.448151499032974243e-02 -7.859317958354949951e-02 1.699606627225875854e-01 5.096565186977386475e-02 -1.814292669296264648e-01 2.105658501386642456e-01 4.768493771553039551e-01 1.896581500768661499e-01 -3.580562770366668701e-02
5.548945441842079163e-02 6.404517590999603271e-02 1.636496633291244507e-01 -9.460216760635375977e-02 8.495521545410156250e-02 2.978845238685607910e-01 -2.041428089141845703e-01 8.566109836101531982e-02 4.123324155807495117e-01 6.415872834622859955e-03 1.014870926737785339e-01 -1.507009714841842651e-01 -2.610284686088562012e-01 7.225950807332992554e-02 1.375392265617847443e-02 3.040404617786407471e-01 -7.364920526742935181e-02 8.385661244392395020e-02 -2.246499061584472656e-01 -1.813794076442718506e-01 4.932720586657524109e-02 2.656530737876892090e-01 1.403788477182388306e-01 6.255889683961868286e-02 -1.472162604331970215e-01 1.700887382030487061e-01 1.030419245362281799e-01 -1.939261406660079956e-01 2.557531297206878662e-01 2.927323877811431885e-01 1.954536698758602142e-02 1.756549812853336334e-02
2.862977683544158936e-01 1.524074375629425049e-01 1.590791493654251099e-01 -1.674744486808776855e-01 -9.559976309537887573e-02 5.015981569886207581e-02 9.559334255754947662e-03 -1.425717920064926147e-01 3.483791649341583252e-01 -1.845788657665252686e-01 3.047748804092407227e-01 -3.810076415538787842e-02 -1.498751044273376465e-01 2.188666164875030518e-01 -2.168153077363967896e-01 7.937804609537124634e-02 -2.108352491632103920e-03 2.024351805448532104e-01 3.606929630041122437e-02 3.309342265129089355e-02 1.269857883453369141e-01 1.900163888931274414e-01 2.433506846427917480e-01 -5.500610545277595520e-02 1.818968802690505981e-01 3.896239399909973145e-02 2.389711141586303711e-02 -6.807604338973760605e-03 3.630166947841644287e-01 3.164002597332000732e-01 -4.496752226259559393e-04 1.046757325530052185e-01
1.557093262672424316e-01 -4.450611025094985962e-02 2.762963175773620605e-01 -2.449433207511901855e-01 2.348668128252029419e-01 1.782232969999313354e-01 -8.043564856052398682e-02 4.909876734018325806e-02 4.148358702659606934e-01 -2.528515830636024475e-02 -3.046063892543315887e-02 -4.033258929848670959e-02 -6.342292577028274536e-02 -7.767673116177320480e-03 -8.452349156141281128e-02 1.127596870064735413e-01 1.301876008510589600e-01 -1.690929941833019257e-02 2.107147313654422760e-02 -1.692142523825168610e-02 -1.770702302455902100e-01 1.397635638713836670e-01 2.032537595368921757e-04 -1.017201244831085205e-01 -1.559399664402008057e-01 2.698486447334289551e-01 6.544321775436401367e-02 -2.798839807510375977e-01 4.744309931993484497e-02 4.788326621055603027e-01 1.373665928840637207e-01 -1.818007677793502808e-01
-5.235466733574867249e-02 -2.037038207054138184e-01 1.961983740329742432e-02 -1.966339200735092163e-01 1.163487583398818970e-01 2.801441550254821777e-01 -4.551558792591094971e-01 1.952800452709197998e-01 2.107577621936798096e-01 6.204260513186454773e-02 -8.839684724807739258e-02 -3.150252252817153931e-02 -1.946439892053604126e-01 -9.275748580694198608e-02 -5.295695364475250244e-02 -1.540607959032058716e-01 1.257152855396270752e-01 6.438669562339782715e-02 2.750105597078800201e-02 1.092604473233222961e-01 -1.631052196025848389e-01 -1.747593730688095093e-01 2.317696511745452881e-01 3.921376541256904602e-02 1.151745095849037170e-01 7.188526540994644165e-02 -2.024099230766296387e-02 -2.591809257864952087e-02 1.657453477382659912e-01 3.482318222522735596e-01 3.205177485942840576e-01 -1.823876649141311646e-01
6.206229329109191895e-02 7.857037335634231567e-02 3.001174032688140869e-01 -2.091476321220397949e-01 -1.824479252099990845e-01 -3.006610646843910217e-02 -1.265880316495895386e-01 7.769165933132171631e-02 -1.316010300070047379e-02 -1.244250386953353882e-01 -1.559596229344606400e-02 6.692412495613098145e-02 5.933995917439460754e-02 8.774041384458541870e-02 -1.149533540010452271e-01 2.255911827087402344e-01 -7.081305608153343201e-03 1.005182741209864616e-03 -3.814544975757598877e-01 7.430917769670486450e-02 -1.117455400526523590e-02 4.189036786556243896e-02 5.405487865209579468e-02 -4.220055043697357178e-01 2.760953903198242188e-01 1.073636710643768311e-01 5.399971734732389450e-03 -1.139200851321220398e-01 3.404981791973114014e-01 2.389075160026550293e-01 1.857117563486099243e-02 -3.100226223468780518e-01
3.215474188327789307e-01 -8.896150439977645874e-02 2.321441620588302612e-01 -2.990743219852447510e-01 1.124225854873657227e-01 2.498109340667724609e-01 -9.429763257503509521e-02 1.566392630338668823e-01 3.140493333339691162e-01 -7.443863898515701294e-02 -1.578890085220336914e-01 -5.231226980686187744e-02 -3.417430818080902100e-02 -1.541524231433868408e-01 5.233651399612426758e-02 2.132541984319686890e-01 -1.397527307271957397e-01 1.086093261837959290e-01 -2.174275927245616913e-02 -7.893785834312438965e-02 -1.475010663270950317e-01 8.412990719079971313e-02 -1.613626331090927124e-01 -3.043165504932403564e-01 -3.894412517547607422e-01 1.741023957729339600e-01 -4.850675165653228760e-02 -1.219701915979385376e-01 8.140683174133300781e-02 1.988491415977478027e-01 1.637620292603969574e-02 -2.738876454532146454e-02
5.247825384140014648e-02 1.975387036800384521e-01 3.030740618705749512e-01 -1.524309366941452026e-01 4.057228565216064453e-01 3.546848297119140625e-01 -1.586872041225433350e-01 -1.171795427799224854e-01 1.029842346906661987e-01 1.395940482616424561e-01 9.848022460937500000e-02 1.776876449584960938e-01 -1.094844862818717957e-01 -5.915078520774841309e-02 1.668154448270797729e-01 8.065553009510040283e-02 -8.624779433012008667e-02 3.413917124271392822e-01 1.543042212724685669e-01 -1.013260632753372192e-01 2.459317212924361229e-03 -8.774593472480773926e-03 1.473873555660247803e-01 -3.044800162315368652e-01 -8.105195313692092896e-02 1.211566925048828125e-01 6.764636933803558350e-02 1.296392679214477539e-01 -3.522496297955513000e-02 1.817707717418670654e-01 -2.023459225893020630e-01 -4.684638604521751404e-02
1.073283702135086060e-01 -2.592700906097888947e-02 2.059593051671981812e-01 -7.273114472627639771e-02 5.672120302915573120e-02 3.201959729194641113e-01 -1.273933798074722290e-01 -4.419281333684921265e-02 4.545846879482269287e-01 1.163997203111648560e-01 -7.880557328462600708e-03 8.927013725042343140e-02 -2.269898355007171631e-01 -8.476344496011734009e-02 3.176074847579002380e-02 2.759330570697784424e-01 -1.957182586193084717e-01 -1.187184974551200867e-01 -3.594593107700347900e-01 -6.872607022523880005e-02 -3.816769644618034363e-02 1.848065704107284546e-01 2.528262734413146973e-01 1.028609797358512878e-01 -1.281276196241378784e-01 6.849808245897293091e-02 -3.885265672579407692e-03 -8.490125089883804321e-02 2.087109535932540894e-01 2.658993303775787354e-01 1.124090999364852905e-01 -2.034256421029567719e-02
8.094865828752517700e-02 7.799331098794937134e-02 1.660798490047454834e-01 6.578220520168542862e-03 7.228934764862060547e-02 1.280920952558517456e-01 -2.265368849039077759e-01 1.085239052772521973e-01 5.129095315933227539e-01 -3.363013640046119690e-02 -3.121154010295867920e-02 1.786266714334487915e-01 -2.878272235393524170e-01 -3.702056780457496643e-02 4.018130898475646973e-02 1.358302682638168335e-01 -8.668974041938781738e-02 1.150746718049049377e-01 -2.420543432235717773e-01 -4.712774418294429779e-03 -6.797783076763153076e-02 2.238225042819976807e-01 7.153398543596267700e-02 4.840584471821784973e-02 -1.540425419807434082e-01 -7.894224673509597778e-02 3.872724622488021851e-02 -1.933992356061935425e-01 2.165977209806442261e-01 4.162023961544036865e-01 2.069708704948425293e-01 -1.591269299387931824e-02
-6.861989200115203857e-02 4.936584830284118652e-02 -3.475609421730041504e-02 -3.610426485538482666e-01 4.867411218583583832e-03 2.880616486072540283e-01 -3.634182810783386230e-01 -9.184855222702026367e-02 1.914544254541397095e-01 -1.434256583452224731e-01 -2.282208651304244995e-01 5.625827237963676453e-02 -7.354435324668884277e-02 1.769575029611587524e-01 1.992002725601196289e-01 1.869586259126663208e-01 -1.980544626712799072e-01 1.428734362125396729e-01 -7.611669600009918213e-02 1.967155635356903076e-01 -2.860420756042003632e-02 -8.124173432588577271e-02 -1.630115658044815063e-01 -3.904892504215240479e-02 -4.160422831773757935e-02 4.435750544071197510e-01 -9.935135394334793091e-02 -3.297817707061767578e-02 1.729122251272201538e-01 -6.384757906198501587e-02 6.589219719171524048e-02 1.629105657339096069e-01
4.691577330231666565e-02 -1.428461968898773193e-01 9.381329640746116638e-03 -1.867972910404205322e-01 -9.318362176418304443e-02 2.680308818817138672e-01 -1.105456054210662842e-01 -2.199892401695251465e-01 3.328214883804321289e-01 -1.593588292598724365e-01 -1.314095407724380493e-01 2.880394160747528076e-01 -8.414917439222335815e-02 -2.606621384620666504e-01 -1.500731706619262695e-02 9.649673104286193848e-02 -4.514355584979057312e-02 3.061161339282989502e-01 1.646018773317337036e-02 -1.298779845237731934e-01 -1.543882042169570923e-01 2.956975810229778290e-02 -7.070110645145177841e-03 -2.032256871461868286e-01 -1.375435665249824524e-02 3.444209098815917969e-01 -1.169389560818672180e-01 -2.082816660404205322e-01 2.073453366756439209e-01 4.843496158719062805e-02 2.097211331129074097e-01 -1.901925355195999146e-01
8.787842839956283569e-02 -1.645788699388504028e-01 2.307718545198440552e-01 -1.397851854562759399e-01 2.379656136035919189e-01 3.221392929553985596e-01 -2.904909104108810425e-02 -4.799579456448554993e-02 3.310857713222503662e-01 1.103316545486450195e-01 -3.302368819713592529e-01 5.909011885523796082e-02 -2.695007435977458954e-02 -2.062904983758926392e-01 1.442991644144058228e-01 1.637157350778579712e-01 9.515956044197082520e-04 1.525300275534391403e-02 5.919480696320533752e-02 4.698380827903747559e-02 -1.345136165618896484e-01 1.605158746242523193e-01 4.762639850378036499e-02 -2.237114608287811279e-01 -3.540832698345184326e-01 1.152247115969657898e-01 -7.600291818380355835e-02 1.115095429122447968e-02 2.848941460251808167e-02 3.782647848129272461e-01 -7.732122391462326050e-02 8.399146795272827148e-02
-1.089143846184015274e-02 7.728541642427444458e-02 2.882396280765533447e-01 -4.317981898784637451e-01 2.997305691242218018e-01 3.178626894950866699e-01 -1.908906847238540649e-01 2.872835397720336914e-01 6.342545151710510254e-02 -1.088980436325073242e-01 -5.572558939456939697e-02 1.808981299400329590e-01 5.643143877387046814e-02 -1.210658550262451172e-01 1.642823517322540283e-01 1.116491034626960754e-01 -1.560302525758743286e-01 -9.088429808616638184e-02 1.087745055556297302e-01 8.802119642496109009e-02 -2.115836888551712036e-01 8.190634101629257202e-02 -1.072107031941413879e-01 1.177003905177116394e-01 2.605345249176025391e-01 -1.318199485540390015e-01 -1.360468938946723938e-02 1.969402730464935303e-01 5.920909345149993896e-02 6.664912402629852295e-02 -8.451468497514724731e-02 -1.928701549768447876e-01
3.026082739233970642e-02 1.206852719187736511e-01 -1.522076725959777832e-01 -1.026845052838325500e-01 1.330518573522567749e-01 1.988004595041275024e-01 -4.204520583152770996e-01 1.362379081547260284e-02 1.531860530376434326e-01 9.780365973711013794e-02 -4.892846941947937012e-02 -1.341883540153503418e-01 -2.462086975574493408e-01 -1.014515534043312073e-01 1.578407362103462219e-02 2.553991787135601044e-02 -1.435489803552627563e-01 7.662415970116853714e-03 -3.519913256168365479e-01 5.378834903240203857e-02 4.268873855471611023e-02 8.649244159460067749e-02 3.456477820873260498e-02 -3.790273666381835938e-01 -9.929525107145309448e-02 3.514761924743652344e-01 1.104683578014373779e-01 2.300360649824142456e-01 2.842888236045837402e-01 4.056144878268241882e-02 -2.781858481466770172e-02 8.946272730827331543e-02
-2.181906998157501221e-02 -1.309076100587844849e-01 3.434877693653106689e-01 -4.538450539112091064e-01 2.128056287765502930e-01 1.133271828293800354e-01 -9.604538977146148682e-02 1.879012435674667358e-01 1.490450352430343628e-01 -4.752130806446075439e-02 2.298704162240028381e-02 -2.311205714941024780e-01 -2.691057622432708740e-01 7.139520347118377686e-02 -3.051178995519876480e-03 1.561894565820693970e-01 -4.533091932535171509e-02 3.467345833778381348e-01 -4.794369637966156006e-02 6.874783337116241455e-02 -5.728731397539377213e-03 -1.194334775209426880e-01 2.710637822747230530e-02 -3.496647477149963379e-01 8.147231489419937134e-02 4.847136884927749634e-02 -2.071856707334518433e-01 7.143100351095199585e-02 -7.488521933555603027e-02 -1.482322663068771362e-01 4.494399204850196838e-02 -1.490354686975479126e-01
6.989744305610656738e-02 1.656708568334579468e-01 1.688013598322868347e-02 -1.826774328947067261e-01 1.919254846870899200e-02 1.279274523258209229e-01 7.493589818477630615e-02 -1.352834254503250122e-01 3.194265663623809814e-01 -3.765187459066510201e-03 -8.556734770536422729e-02 2.964030802249908447e-01 -3.424330353736877441e-01 1.357959359884262085e-01 1.086331456899642944e-01 2.065048217773437500e-01 -2.570204623043537140e-02 7.904969155788421631e-02 3.173330426216125488e-02 7.173871248960494995e-02 2.964746765792369843e-02 4.732118919491767883e-02 -2.222303599119186401e-01 -3.054446578025817871e-01 -1.810622960329055786e-01 2.316280156373977661e-01 -3.891034424304962158e-01 -1.048111915588378906e-01 2.267039716243743896e-01 1.265244483947753906e-01 -1.752080023288726807e-01 -1.427210308611392975e-02
1.453453302383422852e-01 9.328230470418930054e-02 -1.072489246726036072e-01 -2.958406507968902588e-01 2.388868629932403564e-01 1.470797229558229446e-02 -1.760240942239761353e-01 -7.058871537446975708e-02 3.826755881309509277e-01 -3.829507157206535339e-02 2.421979792416095734e-02 7.837928831577301025e-02 -9.569819271564483643e-02 -7.805636525154113770e-02 9.589338302612304688e-02 1.061043739318847656e-01 -2.571349740028381348e-01 1.342855691909790039e-01 -2.003178372979164124e-02 2.450621128082275391e-01 -3.088489472866058350e-01 -8.079568296670913696e-02 2.391905710101127625e-02 -2.928966879844665527e-01 -1.194844394922256470e-01 3.759432137012481689e-01 1.643271595239639282e-01 8.169229328632354736e-02 1.160338968038558960e-01 -2.201071530580520630e-01 -5.892271175980567932e-02 -1.808057422749698162e-03
-2.978912740945816040e-02 -1.486835032701492310e-01 1.695459634065628052e-01 -3.041195869445800781e-01 1.759751886129379272e-01 7.250870019197463989e-02 -4.620834589004516602e-01 -6.604906916618347168e-02 9.810520708560943604e-02 8.000295492820441723e-04 2.521792352199554443e-01 1.802390366792678833e-01 -4.764868691563606262e-02 1.479594111442565918e-01 2.522689998149871826e-01 1.288229227066040039e-01 -1.079201176762580872e-01 7.616391777992248535e-02 1.797355478629469872e-03 -3.398987650871276855e-01 -1.631062477827072144e-01 -2.390710823237895966e-02 4.938526824116706848e-02 -1.277550905942916870e-01 3.160673081874847412e-01 -1.547934710979461670e-01 -1.028737649321556091e-01 5.437093600630760193e-02 1.199925541877746582e-01 2.325669974088668823e-01 -4.592864215373992920e-02 -6.817875057458877563e-02
-4.600571841001510620e-02 -2.325664646923542023e-02 2.874120473861694336e-01 -1.622071713209152222e-01 2.364152297377586365e-02 2.693811953067779541e-01 -4.271816462278366089e-02 -2.134665846824645996e-01 3.979736566543579102e-01 -2.401547506451606750e-02 -1.213873028755187988e-01 -1.433540433645248413e-01 -5.772279947996139526e-02 7.719544321298599243e-02 4.175217449665069580e-02 -1.513125002384185791e-02 -5.406318232417106628e-02 4.977075755596160889e-02 2.849726006388664246e-02 6.464395206421613693e-03 -4.285079538822174072e-01 1.880007982254028320e-02 3.218162804841995239e-02 -2.858768403530120850e-01 -2.505694627761840820e-01 3.028037548065185547e-01 -1.908919513225555420e-01 -6.931667774915695190e-02 1.358177810907363892e-01 2.146683335304260254e-01 1.338834315538406372e-01 1.060127392411231995e-01
1.556937694549560547e-01 1.537054479122161865e-01 1.041154377162456512e-02 -1.199485287070274353e-01 -1.536257266998291016e-01 1.857478469610214233e-01 -1.613310575485229492e-01 1.307414472103118896e-01 2.748572528362274170e-01 1.285208761692047119e-01 -6.851266603916883469e-03 9.862326830625534058e-02 1.464601457118988037e-01 -2.108546942472457886e-01 -9.552962332963943481e-02 2.249487489461898804e-01 -9.189207106828689575e-02 -1.036343500018119812e-01 -3.040338680148124695e-02 -1.825165152549743652e-01 -2.971763312816619873e-01 2.694829702377319336e-01 2.282500416040420532e-01 -3.410337567329406738e-01 2.357633858919143677e-01 3.418424725532531738e-02 5.683369934558868408e-02 -4.555934108793735504e-03 3.507899940013885498e-01 -1.935803145170211792e-01 7.515359669923782349e-02 1.151820993982255459e-03
1.634153574705123901e-01 2.880225889384746552e-02 2.627843022346496582e-01 -3.001369237899780273e-01 2.043812572956085205e-01 2.037366777658462524e-01 -2.518054842948913574e-01 5.723937880247831345e-03 -3.595994412899017334e-02 -1.600936949253082275e-01 -5.174412950873374939e-02 1.674072146415710449e-01 1.612476408481597900e-01 -1.292697787284851074e-01 1.705845147371292114e-01 8.312461525201797485e-02 4.607512429356575012e-02 2.821972370147705078e-01 3.340065246447920799e-03 -6.040174048393964767e-03 -8.278588205575942993e-02 -2.542474269866943359e-01 9.727025032043457031e-02 -2.649971544742584229e-01 2.601298689842224121e-01 -1.689607948064804077e-01 -2.787422537803649902e-01 2.517267130315303802e-02 1.164024844765663147e-01 2.548883855342864990e-01 -1.896888017654418945e-01 9.072701632976531982e-02
-1.371869146823883057e-01 1.040769368410110474e-01 2.313720732927322388e-01 -9.661398828029632568e-02 3.746506199240684509e-02 1.478773802518844604e-01 -2.275930196046829224e-01 2.144895493984222412e-02 6.822180747985839844e-02 -1.718062758445739746e-01 2.312789261341094971e-01 1.265884377062320709e-02 7.891499996185302734e-02 3.320288658142089844e-02 1.846748441457748413e-01 2.521302700042724609e-01 -8.835136890411376953e-02 3.482817411422729492e-01 -9.697164595127105713e-02 3.038693070411682129e-01 -3.268495798110961914e-01 8.563970215618610382e-03 2.938043884932994843e-02 -4.076529294252395630e-02 2.082032561302185059e-01 7.098779082298278809e-02 -1.170905083417892456e-01 -2.200302183628082275e-01 -1.999115012586116791e-02 1.898173689842224121e-01 -3.022193014621734619e-01 2.461117506027221680e-01
-3.799027577042579651e-02 -6.874266266822814941e-02 2.308461517095565796e-01 -3.580990135669708252e-01 1.014283373951911926e-01 1.137810796499252319e-01 -2.605619430541992188e-01 4.491422325372695923e-02 2.194194048643112183e-01 -2.376370318233966827e-02 -5.119738727807998657e-02 -1.385207846760749817e-02 1.226561516523361206e-01 -1.323027014732360840e-01 -1.189247965812683105e-01 9.068663418292999268e-02 -1.211306452751159668e-01 2.242845147848129272e-01 -4.699136018753051758e-01 -2.337424755096435547e-01 1.647741198539733887e-01 6.398365646600723267e-02 -2.230866067111492157e-02 -2.653509080410003662e-01 2.199872583150863647e-01 -3.790239617228507996e-02 -1.987704932689666748e-01 -4.147507622838020325e-02 -3.009457432199269533e-04 -5.033867433667182922e-02 -2.671596109867095947e-01 -7.191253453493118286e-02
-7.517606019973754883e-02 8.960182219743728638e-02 2.248104959726333618e-01 -3.240560591220855713e-01 5.401711538434028625e-02 4.920148104429244995e-02 -4.957542121410369873e-01 2.552967667579650879e-01 -1.474214196205139160e-01 1.926959753036499023e-01 5.043034628033638000e-02 1.954011023044586182e-01 -1.081967502832412720e-01 -1.340842247009277344e-01 2.373276837170124054e-02 6.129146367311477661e-02 1.783374696969985962e-02 1.244497820734977722e-01 -4.824994131922721863e-02 3.934859484434127808e-02 -4.783316552639007568e-01 -2.367620356380939484e-02 1.401709169149398804e-01 -3.571249172091484070e-02 1.648436337709426880e-01 5.226239096373319626e-03 -2.017969638109207153e-01 9.290663897991180420e-02 1.609493941068649292e-01 -1.230256538838148117e-02 3.370659425854682922e-03 9.108817577362060547e-02
2.199683897197246552e-02 3.647785633802413940e-02 -5.447658523917198181e-02 -4.180205166339874268e-01 1.066100597381591797e-01 1.404989212751388550e-01 -3.339462578296661377e-01 1.017023250460624695e-01 1.842472702264785767e-01 2.346003428101539612e-03 -2.365432828664779663e-01 1.950657367706298828e-01 -3.794066011905670166e-01 6.670370697975158691e-02 -4.678549990057945251e-02 2.453184127807617188e-02 8.076678961515426636e-02 -1.491947919130325317e-01 6.085205078125000000e-02 5.469691380858421326e-02 -1.769496649503707886e-01 1.921680383384227753e-02 2.429981231689453125e-01 -2.033533155918121338e-01 2.420554310083389282e-02 -5.752410739660263062e-02 -1.296773403882980347e-01 6.933406740427017212e-02 -7.826922833919525146e-02 4.025597274303436279e-01 -2.303751185536384583e-02 1.630171537399291992e-01
9.061717987060546875e-02 7.957986742258071899e-02 3.368134200572967529e-01 -2.612600028514862061e-01 -8.388967067003250122e-02 3.038794398307800293e-01 -3.079556524753570557e-01 1.485015600919723511e-01 1.355144530534744263e-01 -5.706272786483168602e-04 1.413658112287521362e-01 2.881844341754913330e-01 -7.145655900239944458e-02 -1.194880306720733643e-01 9.666073322296142578e-02 2.784642577171325684e-01 -1.735284365713596344e-02 2.085833996534347534e-01 -7.892279326915740967e-02 -1.833887398242950439e-01 -1.074360031634569168e-02 -2.934498786926269531e-01 9.334930032491683960e-02 -7.774063944816589355e-02 7.149307057261466980e-03 9.173972904682159424e-02 6.003909930586814880e-02 -3.836716338992118835e-02 1.821107566356658936e-01 2.245734483003616333e-01 -2.645979821681976318e-01 8.949773013591766357e-02
1.110075414180755615e-02 1.713850796222686768e-01 4.671873524785041809e-02 -6.758894026279449463e-02 7.113894075155258179e-02 1.090008616447448730e-01 -2.707585990428924561e-01 9.204255044460296631e-02 4.263955354690551758e-01 -1.437636911869049072e-01 1.575021594762802124e-01 -3.031882345676422119e-01 2.661964297294616699e-01 -1.848612166941165924e-02 -5.618340149521827698e-02 -7.148181647062301636e-02 -1.740079820156097412e-01 8.354888856410980225e-02 6.679365783929824829e-02 -1.602907329797744751e-01 -8.965559303760528564e-02 7.253227382898330688e-02 6.737896800041198730e-02 -3.090454041957855225e-01 -7.630508393049240112e-02 -3.164159134030342102e-02 -2.681131362915039062e-01 8.352053165435791016e-02 3.196771144866943359e-01 2.134771943092346191e-01 9.917055815458297729e-02 2.056766003370285034e-01
6.036390736699104309e-02 2.348470538854598999e-01 2.627398967742919922e-01 -3.703921139240264893e-01 2.067457586526870728e-01 1.355938762426376343e-01 -2.619877457618713379e-01 -1.571313887834548950e-01 1.439508944749832153e-01 -2.391271293163299561e-01 1.147942990064620972e-01 1.923379600048065186e-01 -4.581985250115394592e-02 -7.217738032341003418e-02 -2.524110302329063416e-02 2.058748453855514526e-01 -7.737556099891662598e-02 1.995085328817367554e-01 2.376210689544677734e-02 3.337299078702926636e-02 -1.362230479717254639e-01 -2.615065574645996094e-01 1.755336076021194458e-01 -2.536168694496154785e-01 3.344731926918029785e-01 -1.577000766992568970e-01 -2.982171438634395599e-02 -7.987796515226364136e-02 7.363559305667877197e-02 -3.792809695005416870e-02 -4.517886042594909668e-02 1.402107179164886475e-01
-6.284913420677185059e-02 -2.165600359439849854e-01 -5.094555206596851349e-03 -2.368263900279998779e-01 5.939605087041854858e-02 -2.350302226841449738e-02 -4.089604616165161133e-01 -1.083022728562355042e-01 2.034136950969696045e-01 1.599781960248947144e-01 -1.607615947723388672e-01 3.398330882191658020e-02 -1.595733612775802612e-01 9.979299269616603851e-03 3.816945850849151611e-01 -7.559130340814590454e-02 -2.379751205444335938e-01 7.313014939427375793e-03 -2.952410876750946045e-01 3.401590883731842041e-02 -1.986366696655750275e-02 -1.882915198802947998e-01 6.545287370681762695e-02 -2.221973538398742676e-01 -1.395753622055053711e-01 2.961159348487854004e-01 -1.969628334045410156e-01 -3.496501967310905457e-02 7.964894175529479980e-02 1.782528609037399292e-01 -2.388795278966426849e-02 1.365937441587448120e-01
2.455916404724121094e-01 2.810652554035186768e-01 4.119168519973754883e-01 -1.120754629373550415e-01 1.625173836946487427e-01 7.586920261383056641e-02 -3.254327774047851562e-01 1.359096616506576538e-01 3.191245347261428833e-02 1.442951522767543793e-02 8.054877072572708130e-02 2.357890009880065918e-01 -2.295227199792861938e-01 2.432806640863418579e-01 1.607306897640228271e-01 1.097088083624839783e-01 -2.317753992974758148e-02 5.761385709047317505e-02 6.292541045695543289e-03 -1.576729714870452881e-01 -5.554941669106483459e-02 1.573671214282512665e-02 2.199994176626205444e-01 -2.059005051851272583e-01 2.517764642834663391e-02 -3.286387026309967041e-02 -1.401441991329193115e-01 2.470276504755020142e-01 -8.388489484786987305e-02 2.379294335842132568e-01 -1.018506810069084167e-01 1.719715446233749390e-01
2.375513315200805664e-02 -1.132733747363090515e-01 2.427134662866592407e-01 -9.155312925577163696e-02 2.099113613367080688e-01 2.152079790830612183e-01 -9.536632895469665527e-02 7.577233761548995972e-02 3.211432397365570068e-01 -2.749236226081848145e-01 1.728769391775131226e-02 1.190910786390304565e-01 -9.881609678268432617e-02 -1.179670244455337524e-01 -1.845436729490756989e-02 2.195084244012832642e-01 5.882327631115913391e-02 1.521470770239830017e-02 -2.306420803070068359e-01 4.938982799649238586e-02 -1.122934669256210327e-01 2.536692619323730469e-01 2.189971953630447388e-01 1.051340028643608093e-01 1.679057925939559937e-01 -1.457535028457641602e-01 -1.465027332305908203e-01 -5.866240710020065308e-02 4.771187156438827515e-02 5.120202898979187012e-01 1.096471697092056274e-01 5.093782767653465271e-02
1.255336552858352661e-01 3.140937909483909607e-02 1.875431686639785767e-01 -3.444389104843139648e-01 2.102783173322677612e-01 2.770949602127075195e-01 -1.295157819986343384e-01 -2.532757073640823364e-02 1.069590225815773010e-01 -1.487496867775917053e-02 -3.564537689089775085e-02 6.713493913412094116e-02 -2.280981093645095825e-01 -2.673003673553466797e-01 -4.086787626147270203e-02 -3.573552668094635010e-01 6.173815112560987473e-03 3.187568187713623047e-01 -4.158866778016090393e-02 1.606821864843368530e-01 -1.913387030363082886e-01 -3.915686532855033875e-02 -1.214928030967712402e-01 -1.710225790739059448e-01 2.728090584278106689e-01 -9.940294921398162842e-02 -1.905038356781005859e-01 -1.166580468416213989e-01 6.113674491643905640e-02 3.152108192443847656e-02 -1.192241236567497253e-01 -2.371536195278167725e-01
8.733166754245758057e-02 8.349312096834182739e-02 7.799187302589416504e-02 -3.844623267650604248e-01 1.256669461727142334e-01 2.132378071546554565e-01 9.344771504402160645e-03 -1.786869466304779053e-01 1.120701581239700317e-01 -2.140166461467742920e-01 -2.534675300121307373e-01 1.689830720424652100e-01 2.795566990971565247e-02 -5.528556555509567261e-02 1.631370186805725098e-02 1.806650459766387939e-01 -3.019306622445583344e-02 3.053611516952514648e-02 2.707418613135814667e-02 -9.509436041116714478e-02 -3.638188838958740234e-01 6.089205294847488403e-02 -1.379239708185195923e-01 7.928531616926193237e-03 -1.324680894613265991e-01 3.521714508533477783e-01 -2.178145647048950195e-01 -1.599220037460327148e-01 2.701579034328460693e-01 2.525408864021301270e-01 -6.989672034978866577e-02 -1.652421951293945312e-01
-3.345924243330955505e-02 1.444694101810455322e-01 2.287202626466751099e-01 -3.989771902561187744e-01 1.196427047252655029e-01 1.069469451904296875e-01 -1.777501404285430908e-01 2.095842063426971436e-01 2.853661961853504181e-02 2.915920913219451904e-01 -7.348518073558807373e-02 9.283388406038284302e-02 -1.672442816197872162e-02 -1.240517664700746536e-02 1.762244254350662231e-01 2.609871923923492432e-01 -2.921364009380340576e-01 3.782361447811126709e-01 -3.296776860952377319e-02 -7.140919566154479980e-02 1.130051985383033752e-01 1.262177824974060059e-01 1.124418973922729492e-01 -1.400579661130905151e-01 1.879360759630799294e-03 2.767747342586517334e-01 -1.392260342836380005e-01 -4.588445182889699936e-03 -2.181868813931941986e-02 1.746935248374938965e-01 1.942250579595565796e-01 7.413663715124130249e-02
-1.106347590684890747e-01 1.583841294050216675e-01 1.009053140878677368e-01 -5.505457520484924316e-01 3.129869699478149414e-01 3.004446029663085938e-01 -6.036204751580953598e-03 5.608609318733215332e-02 2.683529257774353027e-01 -8.371192961931228638e-02 1.118782237172126770e-01 -3.693869803100824356e-03 1.599138369783759117e-03 7.223640102893114090e-03 1.240499690175056458e-01 -8.369607478380203247e-02 -9.084348380565643311e-02 1.065206751227378845e-01 4.164214730262756348e-01 -5.461670458316802979e-02 -1.352256387472152710e-01 6.307327747344970703e-02 4.917241167277097702e-03 -8.427607268095016479e-02 2.674945592880249023e-01 1.118058562278747559e-01 -5.563533678650856018e-02 7.964893430471420288e-02 6.379823386669158936e-02 1.001315712928771973e-01 -4.982369393110275269e-02 9.236109256744384766e-02
-1.339974254369735718e-01 1.515172123908996582e-01 1.847992688417434692e-01 -2.153747379779815674e-01 2.700594663619995117e-01 2.233031988143920898e-01 -2.850075960159301758e-01 1.973793953657150269e-01 3.122098445892333984e-01 -7.368492335081100464e-02 2.706311270594596863e-02 1.277434229850769043e-01 -9.015110880136489868e-02 -6.489112973213195801e-02 2.383528500795364380e-01 1.077553331851959229e-01 -8.994191884994506836e-02 1.098883002996444702e-01 2.296444326639175415e-01 -2.245784252882003784e-01 -2.945414483547210693e-01 -2.481530979275703430e-02 -9.939847886562347412e-02 -1.306077986955642700e-01 2.952018380165100098e-01 -1.316814720630645752e-01 -1.300816237926483154e-01 5.827444419264793396e-02 1.116330996155738831e-01 7.177173346281051636e-02 -2.308750301599502563e-01 -3.854312375187873840e-02
-6.023404002189636230e-02 -9.021516144275665283e-02 1.013719439506530762e-01 -2.071397453546524048e-01 2.402958273887634277e-01 3.747920393943786621e-01 -3.353544697165489197e-02 2.089005112648010254e-01 3.298349082469940186e-01 -1.710070669651031494e-02 -2.763643860816955566e-01 -6.973014771938323975e-02 4.616089165210723877e-03 -1.222989708185195923e-01 1.877084523439407349e-01 2.042305767536163330e-01 1.736370623111724854e-01 -4.244488477706909180e-02 -1.993931084871292114e-02 1.295509282499551773e-02 -8.586329221725463867e-02 2.954209595918655396e-02 2.496441751718521118e-01 -3.042783737182617188e-01 -2.663835585117340088e-01 -2.178652770817279816e-02 -1.606327146291732788e-01 4.459017515182495117e-02 1.661714315414428711e-01 2.272851765155792236e-01 -1.873262673616409302e-01 -2.388618513941764832e-02
1.017467305064201355e-01 -1.048495434224605560e-02 2.184899747371673584e-01 -3.300692141056060791e-01 3.748572468757629395e-01 5.133662745356559753e-02 9.506040066480636597e-02 8.837381377816200256e-03 3.923292160034179688e-01 -2.198159843683242798e-01 -1.822928488254547119e-01 2.884959280490875244e-01 -1.256108433008193970e-01 8.556558936834335327e-02 -5.632729828357696533e-02 1.664867401123046875e-01 -5.950529128313064575e-03 -8.347772806882858276e-02 -2.775210738182067871e-01 -1.287037432193756104e-01 -5.827609822154045105e-02 -1.355465352535247803e-01 1.267139464616775513e-01 -4.393375292420387268e-02 8.586258441209793091e-02 -1.667014062404632568e-01 6.240519881248474121e-02 5.097344517707824707e-02 2.120345532894134521e-01 2.678789496421813965e-01 7.855688780546188354e-02 5.484870076179504395e-02
-6.475458294153213501e-02 1.012087799608707428e-03 1.856509596109390259e-01 -1.380954831838607788e-01 3.377191424369812012e-01 3.020643070340156555e-02 -2.174876183271408081e-01 1.117168664932250977e-01 1.191713288426399231e-01 -1.449556052684783936e-01 8.666253089904785156e-02 -1.679785549640655518e-01 -3.638202091678977013e-03 2.145664542913436890e-01 -8.315061032772064209e-02 7.403826341032981873e-03 -9.966223686933517456e-02 5.885190516710281372e-02 -8.112192153930664062e-02 2.160067558288574219e-01 -8.588552474975585938e-02 2.492821961641311646e-01 1.689556241035461426e-01 -2.113223373889923096e-01 2.110008746385574341e-01 8.953917026519775391e-02 1.293106973171234131e-01 4.992446005344390869e-01 2.266274988651275635e-01 2.534808218479156494e-01 3.799085738137364388e-03 -8.390332572162151337e-03
-1.008903831243515015e-01 1.564964056015014648e-01 3.238972127437591553e-01 -4.338518679141998291e-01 2.544916868209838867e-01 2.603020370006561279e-01 -1.385608464479446411e-01 2.039380073547363281e-01 2.593887746334075928e-01 -6.054575368762016296e-02 -7.314749807119369507e-02 -2.351292818784713745e-01 1.472672969102859497e-01 1.888947486877441406e-01 1.318759918212890625e-01 6.079984083771705627e-02 2.804975211620330811e-02 6.660497933626174927e-02 9.988731890916824341e-02 -2.241449058055877686e-01 -3.195524513721466064e-01 3.308836370706558228e-02 -7.618024945259094238e-02 -1.387001201510429382e-02 1.015962064266204834e-01 -1.604522764682769775e-01 -6.090126186609268188e-02 1.833245158195495605e-01 1.104314774274826050e-01 1.228115428239107132e-02 7.841810584068298340e-02 4.810236021876335144e-02
-2.093908935785293579e-01 4.793400689959526062e-02 1.739620268344879150e-01 -2.303642332553863525e-01 5.057903006672859192e-02 3.381184637546539307e-01 -3.135903775691986084e-01 -2.633608579635620117e-01 1.724143326282501221e-01 7.994651049375534058e-02 -9.554583579301834106e-02 -2.211637236177921295e-02 -1.377172619104385376e-01 2.112461477518081665e-01 -6.129721179604530334e-02 5.127294734120368958e-02 1.052153930068016052e-01 -9.020153665915131569e-04 1.053445041179656982e-02 -1.185058429837226868e-01 -6.839608401060104370e-02 1.133254021406173706e-01 -1.172367036342620850e-01 -2.585709989070892334e-01 -2.070270031690597534e-01 2.008097469806671143e-01 -4.006149172782897949e-01 -1.640239171683788300e-02 2.697582840919494629e-01 1.564791500568389893e-01 7.461231201887130737e-02 1.075705513358116150e-02
1.053689941763877869e-01 -2.063909024000167847e-01 1.948425769805908203e-01 -1.583306938409805298e-01 3.849518597126007080e-01 2.654981911182403564e-01 -2.366406768560409546e-01 4.500330542214214802e-04 1.053589675575494766e-02 -2.026335895061492920e-01 -1.018141284584999084e-01 1.677348017692565918e-01 -2.418439686298370361e-01 1.503053009510040283e-01 2.209376394748687744e-01 -4.761808738112449646e-02 3.119932413101196289e-01 4.534909501671791077e-02 -2.174074649810791016e-01 3.683928772807121277e-02 -1.820725947618484497e-01 4.297022894024848938e-02 1.871758252382278442e-01 -2.720008492469787598e-01 1.874380409717559814e-01 -5.480003729462623596e-02 -9.240225702524185181e-02 -2.509568445384502411e-02 -8.474225550889968872e-02 7.730027288198471069e-02 -4.251670092344284058e-02 2.060443162918090820e-01
2.287556231021881104e-01 -1.912088692188262939e-01 1.392831653356552124e-01 -1.497724205255508423e-01 8.132304996252059937e-02 -8.964053541421890259e-02 -3.955303430557250977e-01 4.361521899700164795e-01 2.882319986820220947e-01 2.091728001832962036e-01 -5.619243532419204712e-02 2.025503367185592651e-01 -1.715321093797683716e-01 9.753749519586563110e-02 4.375765472650527954e-02 -6.044433265924453735e-02 -1.830345690250396729e-01 -1.179127022624015808e-01 2.310000360012054443e-01 7.037042081356048584e-02 -1.892978698015213013e-01 2.763948403298854828e-02 -2.532807178795337677e-02 -1.767733097076416016e-01 -7.011508941650390625e-02 -6.014448776841163635e-02 -8.552553504705429077e-02 1.032746806740760803e-01 2.988952100276947021e-01 4.609332606196403503e-02 8.269518613815307617e-03 1.361427083611488342e-02
-4.489194601774215698e-02 2.288782596588134766e-01 1.000239029526710510e-01 -2.919015586376190186e-01 6.606667488813400269e-02 1.199473440647125244e-02 -3.818216919898986816e-01 1.199441403150558472e-02 3.819223940372467041e-01 1.927378959953784943e-02 -7.303747534751892090e-02 -3.542135283350944519e-02 -1.268687695264816284e-01 -3.045129589736461639e-02 1.249235495924949646e-01 4.048747569322586060e-02 -6.778598576784133911e-02 -3.769207000732421875e-02 1.285975128412246704e-01 2.830052971839904785e-01 -1.353962123394012451e-01 5.504078790545463562e-02 -1.645471751689910889e-01 -3.385760486125946045e-01 8.684244006872177124e-02 3.501916229724884033e-01 9.690327942371368408e-02 -1.070093661546707153e-01 1.185593307018280029e-01 -1.645519435405731201e-01 7.349710911512374878e-02 2.226788699626922607e-01
5.500566959381103516e-02 -5.238614976406097412e-02 3.829153999686241150e-02 -4.361231923103332520e-01 9.193600714206695557e-02 -1.269272416830062866e-01 -1.818230748176574707e-01 1.845243759453296661e-02 2.978244721889495850e-01 -6.962733343243598938e-03 5.851563066244125366e-02 2.952172458171844482e-01 -6.438151467591524124e-03 -1.777913570404052734e-01 2.861547470092773438e-01 2.755117714405059814e-01 1.564727723598480225e-02 1.952984035015106201e-01 -7.442883402109146118e-02 -4.109398648142814636e-02 -2.438260912895202637e-01 -3.378872573375701904e-02 -8.767133951187133789e-02 -2.095373421907424927e-01 1.686162501573562622e-01 -1.843805164098739624e-01 -1.854577511548995972e-01 2.063868343830108643e-01 1.554691493511199951e-01 1.889892071485519409e-01 2.412316948175430298e-02 1.346958875656127930e-01
-5.690697953104972839e-02 3.821745142340660095e-02 2.330278456211090088e-01 -3.458927869796752930e-01 -6.058651953935623169e-03 1.321525722742080688e-01 -3.923946619033813477e-01 1.301885843276977539e-01 -4.249529913067817688e-02 4.821922257542610168e-02 -8.532683551311492920e-02 2.096967697143554688e-01 -1.009571254253387451e-01 -2.343692779541015625e-01 -1.209100708365440369e-01 3.253786265850067139e-02 -1.802398264408111572e-02 2.104183584451675415e-01 1.309300065040588379e-01 1.446867585182189941e-01 -3.645366132259368896e-01 -2.798918820917606354e-02 2.806866466999053955e-01 -2.628966867923736572e-01 -5.030835047364234924e-02 -7.563145458698272705e-02 -9.790962934494018555e-02 -2.589457333087921143e-01 9.166148304939270020e-02 -6.874052435159683228e-02 -1.717014908790588379e-01 7.073472440242767334e-02
-2.228535525500774384e-02 -1.083816774189472198e-02 5.042259767651557922e-02 -1.838408112525939941e-01 -1.173230186104774475e-01 9.961445629596710205e-02 -3.477506935596466064e-01 3.170476853847503662e-01 2.228920310735702515e-01 2.068293280899524689e-02 -2.397569417953491211e-01 3.621937334537506104e-01 -1.223716884851455688e-02 1.781608909368515015e-01 3.378161787986755371e-02 -7.890796661376953125e-02 -2.401124536991119385e-01 1.084955111145973206e-01 2.547102272510528564e-01 9.177453815937042236e-02 -2.219482325017452240e-03 1.028401777148246765e-02 2.148516476154327393e-01 -4.412671178579330444e-02 4.604846239089965820e-02 -1.208222471177577972e-02 -2.041960358619689941e-01 1.908462941646575928e-01 1.013714820146560669e-01 3.731811344623565674e-01 -1.694688946008682251e-02 -1.368104964494705200e-01
-1.820893883705139160e-01 1.025261953473091125e-01 3.062121272087097168e-01 -2.208659201860427856e-01 2.894206941127777100e-01 3.363481909036636353e-02 -1.924180686473846436e-01 1.899522542953491211e-01 5.805513262748718262e-02 1.831756830215454102e-01 8.190576918423175812e-03 8.612891286611557007e-02 -2.404731214046478271e-01 -1.262229532003402710e-01 1.179546788334846497e-01 6.343442946672439575e-02 -4.902008175849914551e-01 -1.639753021299839020e-02 -1.352546662092208862e-01 1.818616688251495361e-01 -6.544847786426544189e-02 1.372415721416473389e-01 1.643346622586250305e-02 -1.162623763084411621e-01 1.324669569730758667e-01 2.727507650852203369e-01 -7.759957015514373779e-02 7.389107346534729004e-02 -1.275266557931900024e-01 2.422472238540649414e-01 8.597711473703384399e-02 7.124854624271392822e-02
8.696236461400985718e-02 -2.431510575115680695e-02 -1.427747607231140137e-01 3.307701274752616882e-02 1.531576067209243774e-01 2.930943965911865234e-01 -5.039628148078918457e-01 -2.120469957590103149e-01 1.013017743825912476e-01 1.377533525228500366e-01 -3.635843843221664429e-02 8.318766951560974121e-02 -2.460271269083023071e-01 3.626229241490364075e-02 8.089269697666168213e-02 8.237998187541961670e-02 -2.766602933406829834e-01 3.807085752487182617e-02 -1.335316747426986694e-01 8.478291332721710205e-02 -8.017703890800476074e-02 4.245388880372047424e-02 -1.848784834146499634e-01 -2.582811117172241211e-01 1.062596589326858521e-01 2.943528592586517334e-01 -1.894787400960922241e-01 2.005679607391357422e-01 8.633005619049072266e-02 1.595104187726974487e-01 -1.284335106611251831e-01 1.175758242607116699e-01
1.959797926247119904e-02 -9.706324338912963867e-02 2.826307117938995361e-01 -2.911703586578369141e-01 -3.824932500720024109e-03 1.908548548817634583e-02 -2.635167241096496582e-01 1.820854693651199341e-01 -2.773228287696838379e-02 3.937996178865432739e-02 -2.471881359815597534e-01 8.778348565101623535e-03 -2.031787335872650146e-01 -1.113543733954429626e-01 -8.271055296063423157e-03 -3.054143190383911133e-01 -2.142860889434814453e-01 3.595237135887145996e-01 1.449877321720123291e-01 1.707541495561599731e-01 -2.448620051145553589e-01 2.356814593076705933e-01 -9.248613566160202026e-02 -6.792031228542327881e-02 5.631255730986595154e-02 1.924953237175941467e-02 -2.338742464780807495e-01 1.876238286495208740e-01 1.433873325586318970e-01 1.070582866668701172e-01 6.821060925722122192e-02 1.670110821723937988e-01
-3.316369950771331787e-01 2.540616393089294434e-01 6.621001288294792175e-03 -3.974527418613433838e-01 1.591114699840545654e-01 2.071197479963302612e-01 1.338426321744918823e-01 8.373281359672546387e-02 9.620398283004760742e-02 -1.172557771205902100e-01 -3.177243098616600037e-02 -3.405717760324478149e-02 -2.647962607443332672e-02 1.715358048677444458e-01 3.815808296203613281e-01 1.998789012432098389e-01 -3.142470121383666992e-01 1.198430955410003662e-01 2.633644640445709229e-02 7.686004787683486938e-02 -7.537486404180526733e-02 1.212732791900634766e-01 1.291122734546661377e-01 -1.241056323051452637e-01 1.735196262598037720e-01 7.376626878976821899e-02 -1.559392828494310379e-02 -1.241285204887390137e-01 2.842185795307159424e-01 3.951102495193481445e-02 6.701534241437911987e-02 1.524888575077056885e-01
-1.085484623908996582e-01 2.489959597587585449e-01 2.098968774080276489e-01 -9.248855710029602051e-02 -2.709965035319328308e-02 3.784208893775939941e-01 -3.215897083282470703e-01 -1.494087576866149902e-01 1.787243485450744629e-01 -5.071309581398963928e-02 2.389639057219028473e-02 1.468890905380249023e-01 -9.349184483289718628e-02 -6.651367247104644775e-02 1.050507128238677979e-01 2.478671371936798096e-01 1.860946714878082275e-01 2.772843241691589355e-01 1.918935179710388184e-01 -2.702427096664905548e-02 2.373611479997634888e-01 -3.486645594239234924e-02 1.622866541147232056e-01 -2.828060686588287354e-01 2.630381286144256592e-01 2.298076823353767395e-02 -5.442787706851959229e-02 -3.100053779780864716e-02 2.029339373111724854e-01 1.116170957684516907e-01 -1.332335025072097778e-01 6.043063476681709290e-02
1.502869278192520142e-02 1.783229112625122070e-01 1.246317327022552490e-01 -1.895880848169326782e-01 2.555766701698303223e-01 6.372449547052383423e-02 -1.819262653589248657e-01 -3.341310657560825348e-03 2.770633697509765625e-01 -3.166634440422058105e-01 9.052127599716186523e-02 -2.062887102365493774e-01 9.725129604339599609e-02 -3.224278092384338379e-01 -7.708685100078582764e-02 1.031327918171882629e-01 -3.324743211269378662e-01 5.963668227195739746e-02 -3.168740496039390564e-02 -7.146015018224716187e-02 -7.528416067361831665e-02 1.155040860176086426e-01 -4.521697387099266052e-02 -4.405339956283569336e-01 4.650079086422920227e-02 1.559162884950637817e-01 -2.932143211364746094e-01 1.306583080440759659e-02 2.588937990367412567e-02 1.384301297366619110e-02 5.533955991268157959e-02 6.597583740949630737e-02
1.011678203940391541e-01 -5.505897104740142822e-02 1.851557493209838867e-01 -9.363880008459091187e-02 -1.666038930416107178e-01 -5.865480634383857250e-04 -1.083651632070541382e-01 -1.848027557134628296e-01 4.173347055912017822e-01 -1.482984125614166260e-01 -2.145422063767910004e-02 -2.265083938837051392e-01 8.994329720735549927e-02 3.997798562049865723e-01 -3.109464421868324280e-02 1.920708268880844116e-01 -2.316807806491851807e-01 1.698562651872634888e-01 -1.563941389322280884e-01 -2.487925440073013306e-02 -1.928630173206329346e-01 2.822667732834815979e-02 2.956533432006835938e-01 -1.008673682808876038e-01 2.073370516300201416e-01 -1.997630484402179718e-02 -6.619010120630264282e-02 -8.908616006374359131e-02 2.698882222175598145e-01 1.421585977077484131e-01 8.891811966896057129e-02 1.284059137105941772e-01
1.543238759040832520e-01 1.338590830564498901e-01 1.944115012884140015e-01 -1.736018657684326172e-01 6.190342083573341370e-02 3.015987277030944824e-01 -9.777589887380599976e-02 7.776618003845214844e-02 3.764207959175109863e-01 7.043086737394332886e-02 -8.470847457647323608e-02 3.940222784876823425e-02 -2.139102965593338013e-01 1.612132042646408081e-01 7.720426470041275024e-02 3.123164474964141846e-01 -9.108363837003707886e-02 9.746479801833629608e-03 -6.911130994558334351e-02 -1.882961094379425049e-01 -1.063195094466209412e-01 1.993451118469238281e-01 4.925750195980072021e-02 5.303050205111503601e-02 -3.308923169970512390e-02 -1.075974851846694946e-01 1.312981098890304565e-01 -2.245409637689590454e-01 1.280781775712966919e-01 4.813525080680847168e-01 1.242416799068450928e-01 -2.294121682643890381e-02
5.719402804970741272e-02 -4.227164760231971741e-02 9.659813344478607178e-02 -2.254037857055664062e-01 1.639118045568466187e-01 3.819258213043212891e-01 8.270036429166793823e-02 5.495492368936538696e-02 3.490391075611114502e-01 9.467519819736480713e-02 -2.079354971647262573e-01 -1.026595383882522583e-01 -3.135869977995753288e-03 -2.738345563411712646e-01 1.159493178129196167e-01 1.183685213327407837e-01 1.604016870260238647e-01 3.837487846612930298e-02 -1.844983547925949097e-02 2.712354995310306549e-03 -2.249661684036254883e-01 9.424062818288803101e-02 8.523784577846527100e-02 -2.675907909870147705e-01 -9.754224121570587158e-02 1.778218299150466919e-01 -3.255384862422943115e-01 -1.401563286781311035e-01 -4.290696606040000916e-02 3.329348862171173096e-01 -5.418488383293151855e-02 1.300169974565505981e-01
1.008268594741821289e-01 1.073516011238098145e-01 2.055822610855102539e-01 -2.962240576744079590e-01 2.861075699329376221e-01 2.730661630630493164e-01 -1.427553445100784302e-01 -1.258633881807327271e-01 1.508963257074356079e-01 -6.333476305007934570e-02 -1.333963572978973389e-01 -4.115363210439682007e-02 -1.168268173933029175e-01 6.950565427541732788e-02 -4.862133786082267761e-02 2.987116575241088867e-01 -9.970740973949432373e-02 3.816184028983116150e-02 -9.295844472944736481e-03 -4.587491452693939209e-01 -9.843766689300537109e-02 -2.188219726085662842e-01 -3.648379817605018616e-02 -2.691935300827026367e-01 1.018884126096963882e-02 2.487357938662171364e-03 1.561200320720672607e-01 7.262586615979671478e-03 1.637085080146789551e-01 1.736730784177780151e-01 -5.682368203997612000e-02 2.475473284721374512e-01
2.248301953077316284e-01 2.215396761894226074e-01 1.255910098552703857e-01 -2.154919356107711792e-01 8.962991088628768921e-02 -1.109865233302116394e-01 -3.547799885272979736e-01 -1.752802580595016479e-01 1.974990963935852051e-01 4.799382016062736511e-02 2.871094048023223877e-01 2.181453816592693329e-02 -1.941855847835540771e-01 -2.082833275198936462e-02 1.709706336259841919e-01 -2.740806639194488525e-01 -2.464274764060974121e-01 -1.510458737611770630e-01 1.166506633162498474e-01 1.105291247367858887e-01 -5.337017029523849487e-02 -1.358052492141723633e-01 1.776500940322875977e-01 -2.013459652662277222e-01 1.110596135258674622e-01 2.225493192672729492e-01 -1.788061857223510742e-01 -1.607445650734007359e-03 2.594053149223327637e-01 9.911534190177917480e-02 -1.442214101552963257e-01 2.574099926277995110e-04
1.189599856734275818e-01 1.741055548191070557e-01 4.085479378700256348e-01 -1.393367052078247070e-01 4.946152567863464355e-01 -3.404662478715181351e-03 -1.655407249927520752e-01 -1.030119210481643677e-01 1.087111756205558777e-01 1.232394948601722717e-02 1.730278134346008301e-01 1.017232332378625870e-02 -1.477503180503845215e-01 -2.105980515480041504e-01 1.994578689336776733e-01 -1.308183670043945312e-01 -1.483347415924072266e-01 7.090073078870773315e-02 -7.404571026563644409e-02 6.062864884734153748e-02 1.460515707731246948e-02 1.368554234504699707e-01 3.752747476100921631e-01 5.620882287621498108e-02 -9.318065829575061798e-03 1.768151819705963135e-01 -1.796806305646896362e-01 1.544105410575866699e-01 5.935472995042800903e-02 1.359794288873672485e-01 -1.074872612953186035e-01 3.579131886363029480e-02
8.920645713806152344e-02 -3.645325899124145508e-01 1.183879226446151733e-01 -1.514070574194192886e-02 -4.043408203870058060e-03 2.320552170276641846e-01 -9.630881994962692261e-02 2.550885379314422607e-01 4.236885607242584229e-01 9.135838598012924194e-02 -4.518425837159156799e-02 -5.226748809218406677e-02 -8.343340014107525349e-04 -1.905224621295928955e-01 6.841789931058883667e-02 3.847660422325134277e-01 -8.563198149204254150e-02 2.608726359903812408e-02 6.383437197655439377e-03 8.299437165260314941e-02 -6.626635789871215820e-02 5.688480660319328308e-02 -6.539168953895568848e-02 -2.168041169643402100e-01 -2.180157899856567383e-01 1.113017871975898743e-01 -1.018485352396965027e-01 1.666750572621822357e-02 2.011202126741409302e-01 3.804841339588165283e-01 6.510762963443994522e-03 7.324796915054321289e-02
2.107139974832534790e-01 1.204116418957710266e-01 1.480700969696044922e-01 -3.299682438373565674e-01 2.509516291320323944e-02 1.597957611083984375e-01 -1.945243626832962036e-01 8.982729166746139526e-02 9.430331736803054810e-02 -3.719269484281539917e-02 9.201381355524063110e-02 3.490515053272247314e-01 -1.809984594583511353e-01 1.413674093782901764e-02 -2.523786425590515137e-01 5.462592467665672302e-02 -2.998411357402801514e-01 -3.360860049724578857e-02 -1.665161736309528351e-02 -4.799318313598632812e-02 -2.081749886274337769e-01 1.074509173631668091e-01 1.271511763334274292e-01 -2.430193573236465454e-01 3.030416369438171387e-01 1.165090203285217285e-01 8.025184273719787598e-02 1.472612768411636353e-01 2.451676577329635620e-01 -2.756062150001525879e-01 4.556640610098838806e-02 -5.103168264031410217e-02
-3.685435513034462929e-03 -8.917924016714096069e-03 3.621151447296142578e-01 -4.393964409828186035e-01 8.176175504922866821e-02 6.015036720782518387e-03 -1.857297867536544800e-01 2.873928286135196686e-02 4.375394284725189209e-01 1.037364676594734192e-01 -1.349126994609832764e-01 -6.929258257150650024e-02 1.610881835222244263e-01 -2.338682264089584351e-01 -3.689237171784043312e-03 1.262330710887908936e-01 -4.160833731293678284e-02 2.517517805099487305e-01 -1.886702626943588257e-01 -3.091355226933956146e-02 2.418756186962127686e-01 1.294901687651872635e-02 -7.172467559576034546e-02 -2.169407010078430176e-01 2.166486978530883789e-01 -7.194273173809051514e-02 -1.128504574298858643e-01 8.773904293775558472e-03 -2.780850604176521301e-02 -4.094138275831937790e-03 -1.767978072166442871e-01 4.854692518711090088e-02
-3.842908889055252075e-02 -5.211695283651351929e-02 2.941182255744934082e-01 -3.827964067459106445e-01 1.469890587031841278e-03 8.745463937520980835e-02 -2.586177289485931396e-01 3.898648917675018311e-02 -5.418267846107482910e-02 7.441917806863784790e-02 -1.384930610656738281e-01 3.093865215778350830e-01 -1.732499301433563232e-01 -2.375960797071456909e-01 -2.095293626189231873e-02 4.905343055725097656e-02 5.535402521491050720e-02 6.213089823722839355e-02 1.649686321616172791e-02 1.157965213060379028e-01 -2.911426126956939697e-01 -6.915581226348876953e-02 1.373191475868225098e-01 -2.296120524406433105e-01 1.440805494785308838e-01 -1.077709794044494629e-01 -3.325344920158386230e-01 -2.151060849428176880e-01 2.258610874414443970e-01 -6.447275727987289429e-02 -2.078571021556854248e-01 -6.855308264493942261e-02
-5.354320630431175232e-03 9.674044698476791382e-02 2.350815534591674805e-01 -2.774165868759155273e-01 -1.126965656876564026e-01 2.882722914218902588e-01 -2.299437224864959717e-01 1.325863599777221680e-01 3.371680378913879395e-01 4.317008331418037415e-02 7.768294215202331543e-02 1.613220870494842529e-01 2.228658832609653473e-02 -1.789583712816238403e-01 9.829211980104446411e-02 1.832413077354431152e-01 -1.983945518732070923e-01 4.037154614925384521e-01 -1.996420919895172119e-01 -1.819054037332534790e-01 -4.849822819232940674e-02 -1.583019793033599854e-01 9.681440144777297974e-02 -1.292316466569900513e-01 -6.306465715169906616e-02 5.730661004781723022e-02 6.602565199136734009e-02 1.875603497028350830e-01 -3.373309224843978882e-02 1.676537990570068359e-01 -2.489686757326126099e-01 -4.425613582134246826e-02
1.733075082302093506e-02 -1.115318685770034790e-01 3.904104232788085938e-01 -3.000153303146362305e-01 8.486942201852798462e-02 4.100125655531883240e-02 -5.940405279397964478e-02 1.656129956245422363e-01 3.839719891548156738e-01 8.718096464872360229e-02 5.027881637215614319e-02 -1.003506630659103394e-01 -1.213026493787765503e-01 -1.798520535230636597e-01 -2.350323274731636047e-02 2.338084280490875244e-01 3.189710155129432678e-02 2.103215456008911133e-01 -3.014156222343444824e-01 -1.184112653136253357e-01 2.496620714664459229e-01 -4.485326260328292847e-02 -1.021005213260650635e-01 -1.798574030399322510e-01 1.517030298709869385e-01 5.556922033429145813e-02 -1.943219453096389771e-01 3.299747779965400696e-02 2.008848488330841064e-01 -4.669998958706855774e-02 -2.156647294759750366e-01 1.543934494256973267e-01
-2.808654494583606720e-02 -5.297994241118431091e-02 1.815711557865142822e-01 -1.041274592280387878e-01 1.204993501305580139e-01 7.255797088146209717e-02 -7.282054424285888672e-02 -2.794362045824527740e-02 1.557608842849731445e-01 2.200986444950103760e-01 1.608107388019561768e-01 4.223073720932006836e-01 -4.683241620659828186e-02 2.271899953484535217e-03 1.946732699871063232e-01 1.566343158483505249e-01 -1.451871395111083984e-01 2.807762622833251953e-01 -8.439499884843826294e-02 -2.093234360218048096e-01 -2.355468720197677612e-01 -1.580065935850143433e-01 2.247024029493331909e-01 -8.451954275369644165e-02 2.383982390165328979e-01 5.351407453417778015e-03 -1.771272867918014526e-01 2.650193572044372559e-01 1.759164929389953613e-01 2.635711729526519775e-01 1.841609948314726353e-03 1.932832449674606323e-01
6.067265570163726807e-02 2.698682844638824463e-01 2.326020598411560059e-01 -3.838944435119628906e-01 2.126029431819915771e-01 1.802583336830139160e-01 6.747055053710937500e-02 -1.758772507309913635e-02 1.378300040960311890e-01 6.659017503261566162e-02 8.128623664379119873e-02 -5.810175463557243347e-02 -8.056659996509552002e-02 -1.139430031180381775e-01 1.944763362407684326e-01 1.288988590240478516e-01 9.915421158075332642e-02 2.369722574949264526e-01 1.364824026823043823e-01 -2.144754528999328613e-01 6.490353494882583618e-02 -7.686258107423782349e-02 3.227596580982208252e-01 -2.160398811101913452e-01 3.022076785564422607e-01 1.966650187969207764e-01 -4.088208824396133423e-02 -1.924480050802230835e-01 2.205726206302642822e-01 9.398478269577026367e-02 8.908509463071823120e-02 -8.008880168199539185e-02
4.768541827797889709e-02 -1.660405658185482025e-02 1.929425001144409180e-01 -3.996922373771667480e-01 3.399154245853424072e-01 -9.608395397663116455e-03 -6.583834439516067505e-02 1.304615586996078491e-01 6.784853339195251465e-02 1.435629725456237793e-01 -1.458629965782165527e-01 5.029331520199775696e-02 -3.102445229887962341e-02 -2.167072705924510956e-02 9.781847149133682251e-02 1.111039593815803528e-01 -3.491953313350677490e-01 3.388834893703460693e-01 2.024519145488739014e-01 4.234058037400245667e-02 -1.158232539892196655e-01 1.232566013932228088e-01 6.952245533466339111e-02 -4.391162469983100891e-02 2.430322393774986267e-02 3.246301114559173584e-01 -1.788564324378967285e-01 3.089814446866512299e-03 -3.228238970041275024e-02 3.144928514957427979e-01 1.516655832529067993e-01 1.235447749495506287e-01
9.557731449604034424e-02 -7.819990068674087524e-02 -2.137518972158432007e-01 -3.739303648471832275e-01 1.192185282707214355e-02 1.827674359083175659e-01 -5.854270607233047485e-02 -1.741241514682769775e-01 2.905758321285247803e-01 -7.053513824939727783e-02 6.160889938473701477e-02 1.464628279209136963e-01 -1.101543828845024109e-01 -1.891585588455200195e-01 1.716657131910324097e-01 8.755166083574295044e-02 1.354733258485794067e-01 2.835027873516082764e-01 -1.132057681679725647e-01 -6.418294459581375122e-02 -2.411576807498931885e-01 1.629536151885986328e-01 8.759114891290664673e-02 -8.016893267631530762e-02 -2.070543915033340454e-01 2.938340306282043457e-01 -3.127580285072326660e-01 -3.437728062272071838e-02 2.569371461868286133e-01 7.762272655963897705e-02 -8.607204258441925049e-02 -1.005282029509544373e-01
8.812646567821502686e-02 7.615755498409271240e-02 1.002706065773963928e-01 -2.125256359577178955e-01 1.764255203306674957e-02 2.818584442138671875e-01 -8.703497797250747681e-02 6.561988592147827148e-02 1.797251552343368530e-01 3.486782908439636230e-01 4.035956412553787231e-02 3.343398869037628174e-01 -1.411233842372894287e-01 -1.061287447810173035e-01 2.061389684677124023e-01 -5.575682595372200012e-02 -2.984757423400878906e-01 3.048960566520690918e-01 -7.868969812989234924e-03 -1.850731223821640015e-01 -1.457294672727584839e-01 -7.880478352308273315e-02 1.697127372026443481e-01 -2.959271967411041260e-01 1.450062636286020279e-02 2.198397368192672729e-01 4.342365637421607971e-02 -5.625947192311286926e-02 6.982339173555374146e-02 9.990492835640907288e-03 3.406375646591186523e-02 2.749423980712890625e-01
-1.107039451599121094e-01 -2.118503600358963013e-01 1.218697875738143921e-01 -5.151282548904418945e-01 2.863713502883911133e-01 5.934624373912811279e-02 -9.653912857174873352e-03 -1.140077412128448486e-01 2.290071547031402588e-01 -1.795286834239959717e-01 3.143948316574096680e-01 1.051377803087234497e-01 -7.992143929004669189e-02 -1.486520320177078247e-01 1.346998214721679688e-01 1.473948359489440918e-01 -3.139940500259399414e-01 -2.047220617532730103e-02 -1.930680125951766968e-03 -2.764982543885707855e-02 9.247398935258388519e-03 1.573807448148727417e-01 4.509580135345458984e-02 5.818929150700569153e-02 1.700620949268341064e-01 -5.256491899490356445e-02 -8.241956681013107300e-02 -5.353261530399322510e-02 2.840159237384796143e-01 7.049719989299774170e-02 -1.043772250413894653e-01 1.821546703577041626e-01
1.800982654094696045e-01 -2.408506125211715698e-01 2.409834712743759155e-01 -2.288906276226043701e-01 2.944250404834747314e-01 -4.450790956616401672e-02 -1.682051457464694977e-02 2.307043671607971191e-01 1.843485534191131592e-01 1.800880394876003265e-02 1.451470553874969482e-01 3.197855353355407715e-01 -1.360320150852203369e-01 8.367339521646499634e-02 1.777656227350234985e-01 -3.359980182722210884e-04 -7.717005908489227295e-02 -6.673658732324838638e-03 2.199026290327310562e-03 5.227097496390342712e-02 -9.140465408563613892e-02 -5.315747112035751343e-02 -4.976585507392883301e-02 -1.399232894182205200e-01 2.145739048719406128e-01 1.857192665338516235e-01 -6.525024771690368652e-03 6.832885742187500000e-02 1.331449598073959351e-01 4.839168488979339600e-01 -3.012016415596008301e-02 2.492861747741699219e-01
1.527122855186462402e-01 3.703243657946586609e-02 2.609573677182197571e-02 -3.732000291347503662e-01 1.845186948776245117e-01 3.679078519344329834e-01 -2.116250246763229370e-01 1.458545178174972534e-01 -3.424929827451705933e-02 -4.815720766782760620e-02 -9.215623885393142700e-02 1.316331028938293457e-01 -5.020157992839813232e-02 1.801503449678421021e-01 7.624102383852005005e-02 1.683902889490127563e-01 -1.183363720774650574e-01 -4.313287511467933655e-02 8.630571514368057251e-02 3.785138726234436035e-01 -7.705055642873048782e-03 1.831178218126296997e-01 -1.570838540792465210e-01 3.937621414661407471e-02 1.719722151756286621e-01 3.973943591117858887e-01 -3.989192843437194824e-02 3.513914719223976135e-02 1.328438222408294678e-01 2.260619774460792542e-02 -2.560683153569698334e-02 -2.566947042942047119e-01
1.431573927402496338e-01 -1.315287053585052490e-01 3.170266374945640564e-02 -1.459671705961227417e-01 6.395836919546127319e-02 1.274279057979583740e-01 -2.581601738929748535e-01 -1.495475471019744873e-01 -4.485882446169853210e-02 -1.237918436527252197e-02 -1.575918495655059814e-01 5.091189593076705933e-02 -2.266403287649154663e-01 9.027884900569915771e-02 2.614677697420120239e-02 2.970437109470367432e-01 -2.055913954973220825e-01 1.465479731559753418e-01 -4.303829371929168701e-02 4.436515271663665771e-01 -7.179074734449386597e-02 -8.887518942356109619e-02 4.581715445965528488e-03 -3.845920264720916748e-01 1.592744886875152588e-01 -2.342725694179534912e-01 -1.712602525949478149e-01 -1.166536808013916016e-01 8.036107569932937622e-02 2.659297585487365723e-01 -1.387147307395935059e-01 9.752552211284637451e-02
5.601777881383895874e-02 1.843374818563461304e-01 2.489167749881744385e-01 -4.006048738956451416e-01 -2.817670814692974091e-02 -1.041824519634246826e-01 -5.286117643117904663e-02 1.059421077370643616e-01 3.295408189296722412e-01 1.118804737925529480e-01 2.591970376670360565e-02 3.432254120707511902e-02 2.356946282088756561e-02 -1.900839060544967651e-01 -8.439228869974613190e-03 1.080373898148536682e-01 -1.155325993895530701e-01 2.733879089355468750e-01 -3.227925002574920654e-01 -2.862708084285259247e-02 3.060688078403472900e-01 4.525656625628471375e-02 -5.721874907612800598e-02 -4.004140794277191162e-01 1.788989156484603882e-01 3.766642883419990540e-02 -1.493892520666122437e-01 2.239935845136642456e-02 1.297350227832794189e-01 -4.044766351580619812e-02 -8.918230235576629639e-02 9.099038690328598022e-02
-2.072279006242752075e-01 2.442019619047641754e-02 -1.310061514377593994e-01 -2.042092084884643555e-01 1.633552759885787964e-01 2.620122432708740234e-01 -1.753334850072860718e-01 1.044502630829811096e-01 -9.824628382921218872e-02 -1.769009791314601898e-02 -6.095374468713998795e-03 2.384467273950576782e-01 -6.705591082572937012e-02 -8.905953913927078247e-02 3.234388306736946106e-02 1.152220889925956726e-01 -1.785482279956340790e-02 3.589482605457305908e-01 -4.646319430321455002e-03 -1.324182301759719849e-01 -9.015595912933349609e-02 2.162069678306579590e-01 1.269726753234863281e-01 -2.700954675674438477e-01 6.462614983320236206e-02 -1.714085042476654053e-01 -9.025851637125015259e-02 -2.472158074378967285e-01 3.446952104568481445e-01 2.940476834774017334e-01 -2.118572592735290527e-01 1.528122574090957642e-01
6.436436623334884644e-02 -2.288944646716117859e-02 3.066948056221008301e-01 -1.411793678998947144e-01 3.355121314525604248e-01 -6.266882270574569702e-02 -3.634717762470245361e-01 -4.052383825182914734e-02 2.216391712427139282e-01 -8.782204240560531616e-03 9.394652396440505981e-02 1.046913564205169678e-01 -3.244171440601348877e-01 -1.198417022824287415e-01 2.528667151927947998e-01 -6.645712256431579590e-02 -9.321473538875579834e-02 2.074481695890426636e-01 3.703881055116653442e-02 -1.350432336330413818e-01 1.875014305114746094e-01 1.766426563262939453e-01 2.674120962619781494e-01 -4.646462574601173401e-02 1.743401959538459778e-02 2.495789378881454468e-01 -2.369477972388267517e-02 2.074277549982070923e-01 8.712334930896759033e-02 4.575936589390039444e-03 -1.825928241014480591e-01 1.250755041837692261e-01
2.191541902720928192e-02 2.830251120030879974e-02 3.798744678497314453e-01 -2.442994266748428345e-01 3.136861920356750488e-01 3.346414268016815186e-01 -1.754773110151290894e-01 1.165723651647567749e-01 2.909310460090637207e-01 1.484995335340499878e-01 -2.873825840651988983e-02 2.458038330078125000e-01 -1.072285845875740051e-01 -1.203259304165840149e-01 2.283250838518142700e-01 1.687145829200744629e-01 -6.283349543809890747e-02 -1.341812610626220703e-01 2.549916505813598633e-01 6.456219404935836792e-02 -1.329943537712097168e-01 3.270959854125976562e-02 -9.894366562366485596e-02 5.569685250520706177e-03 3.049785494804382324e-01 -4.549306631088256836e-02 9.326361119747161865e-02 1.392954438924789429e-01 -4.019486531615257263e-02 -8.966165781021118164e-02 -5.255522578954696655e-02 1.006743237376213074e-01
4.071358218789100647e-02 5.188734829425811768e-02 2.614383697509765625e-01 8.168430067598819733e-03 1.083408817648887634e-01 3.130976557731628418e-01 -9.615193307399749756e-02 9.427936375141143799e-02 4.113799333572387695e-01 9.103803336620330811e-02 1.838152855634689331e-02 1.102092042565345764e-01 -1.891147345304489136e-01 2.805845253169536591e-02 -8.496008813381195068e-02 2.114217132329940796e-01 -2.430196851491928101e-01 6.750363856554031372e-02 -3.509568870067596436e-01 -5.153662711381912231e-02 5.871554836630821228e-02 2.702526152133941650e-01 9.925738722085952759e-02 5.553543195128440857e-02 -1.034931838512420654e-01 -4.501383379101753235e-02 5.270935222506523132e-02 -1.950729340314865112e-01 1.029430255293846130e-01 4.036751091480255127e-01 -4.870142042636871338e-02 1.118196621537208557e-01
1.152069345116615295e-01 -2.129423618316650391e-02 4.829511046409606934e-03 -3.718974590301513672e-01 2.455287724733352661e-01 2.193681746721267700e-01 -2.176593095064163208e-01 1.536853909492492676e-01 1.188703402876853943e-01 1.358002573251724243e-01 -2.093653380870819092e-01 1.287576705217361450e-01 -4.509084299206733704e-02 1.661436408758163452e-01 2.700795233249664307e-01 7.024715095758438110e-02 -1.581212878227233887e-01 -1.334390938282012939e-01 -1.155987605452537537e-01 1.446486823260784149e-02 -2.450299710035324097e-01 4.330810904502868652e-01 1.204762831330299377e-01 6.760472804307937622e-02 1.013177111744880676e-01 3.002814650535583496e-01 1.027038246393203735e-01 -7.537125796079635620e-02 -2.898178249597549438e-02 -6.728938221931457520e-02 -3.981452435255050659e-02 1.461572945117950439e-01
1.346362084150314331e-01 -2.808094955980777740e-02 6.355173140764236450e-02 -4.044497609138488770e-01 2.167352475225925446e-02 4.442375004291534424e-01 1.585848778486251831e-01 -2.135071903467178345e-01 2.894140779972076416e-01 -1.205563079565763474e-02 -8.857632428407669067e-02 2.733828723430633545e-01 1.241091787815093994e-01 -1.879517105408012867e-03 2.714562695473432541e-03 -1.534802764654159546e-01 -1.382458060979843140e-01 3.177022635936737061e-01 -3.835758659988641739e-03 1.151894703507423401e-01 -6.193141639232635498e-02 1.109593138098716736e-01 8.243712782859802246e-02 -1.412973552942276001e-01 7.706180214881896973e-02 2.745362520217895508e-01 1.259602606296539307e-01 -1.350681036710739136e-01 1.548505872488021851e-01 8.281934261322021484e-02 -1.245636418461799622e-01 3.801015391945838928e-02
1.639218032360076904e-01 7.125395536422729492e-02 8.413224667310714722e-02 -1.012826561927795410e-01 -4.250598698854446411e-02 2.378885298967361450e-01 -1.199499294161796570e-01 -1.841862648725509644e-01 1.632004678249359131e-01 -8.700708299875259399e-02 1.685751974582672119e-01 -1.450421102344989777e-02 7.256337255239486694e-02 2.163688838481903076e-01 1.040592975914478302e-02 3.275434374809265137e-01 -1.328597068786621094e-01 7.649959623813629150e-02 -3.801688551902770996e-01 2.139693051576614380e-01 -1.068338826298713684e-01 -1.047006901353597641e-02 2.730507850646972656e-01 -2.574401795864105225e-01 -2.870525419712066650e-02 -4.090967588126659393e-03 2.453473955392837524e-02 -1.385562866926193237e-01 3.873713612556457520e-01 2.489475756883621216e-01 1.714255078695714474e-03 -1.511751562356948853e-01
2.427532821893692017e-01 7.244611158967018127e-03 2.232947200536727905e-01 -5.468688011169433594e-01 9.468051791191101074e-02 1.302204430103302002e-01 1.263736654072999954e-02 5.122467130422592163e-02 1.205753162503242493e-01 -3.889217600226402283e-02 -3.101523816585540771e-01 -1.209784150123596191e-01 -3.369886279106140137e-01 -3.669194504618644714e-02 -6.783960014581680298e-02 2.225699275732040405e-02 -2.766799032688140869e-01 9.151840209960937500e-02 -5.102818831801414490e-02 9.079242497682571411e-02 -1.281361728906631470e-01 -1.777525432407855988e-02 7.134020328521728516e-02 -2.213625460863113403e-01 4.299017041921615601e-02 1.346086990088224411e-02 -2.655184864997863770e-01 -9.346492588520050049e-03 6.333272904157638550e-02 -1.638233065605163574e-01 1.615106128156185150e-02 -2.148798555135726929e-01
-1.698830164968967438e-02 1.619971394538879395e-01 1.522315144538879395e-01 -1.611879020929336548e-01 4.146455973386764526e-02 2.187252491712570190e-01 -2.336572706699371338e-01 1.256251037120819092e-01 3.893818259239196777e-01 -4.204760789871215820e-01 -2.686911076307296753e-02 -1.712851673364639282e-01 1.317172497510910034e-01 9.228894487023353577e-03 -4.726932197809219360e-02 1.119823474436998367e-02 -3.699855804443359375e-01 1.797168254852294922e-01 -2.090478688478469849e-01 -8.009558171033859253e-02 -3.644628450274467468e-02 5.332128144800662994e-03 -4.587215930223464966e-02 -2.189927399158477783e-01 -1.462576389312744141e-01 -9.946937672793865204e-03 -2.254934459924697876e-01 7.683088630437850952e-02 1.949985772371292114e-01 1.107741668820381165e-01 1.538650095462799072e-01 -5.629178509116172791e-02
-7.533527445048093796e-03 1.580044627189636230e-01 2.650250494480133057e-01 -2.643886506557464600e-01 3.717683553695678711e-01 1.787347905337810516e-02 -2.698517441749572754e-01 4.468246549367904663e-02 8.655311912298202515e-02 1.069965437054634094e-01 -3.551421687006950378e-02 4.658026993274688721e-02 -3.800132870674133301e-01 -2.410730570554733276e-01 6.857284158468246460e-02 -2.848812006413936615e-02 7.822541892528533936e-02 2.161944657564163208e-01 5.187029950320720673e-03 -6.374941673129796982e-03 5.232254508882761002e-03 2.038715481758117676e-01 2.717535197734832764e-01 1.375961769372224808e-02 -1.229023262858390808e-01 3.408678174018859863e-01 -2.999854460358619690e-02 1.176916286349296570e-01 1.228933185338973999e-01 3.816642612218856812e-02 -1.889653950929641724e-01 1.555904150009155273e-01
-7.359275966882705688e-02 1.551773995161056519e-01 3.609108328819274902e-01 -3.887155354022979736e-01 1.824939697980880737e-01 3.780257329344749451e-02 -8.414843678474426270e-02 9.264709800481796265e-02 2.454009503126144409e-01 1.073687300086021423e-01 4.650175943970680237e-02 8.042152225971221924e-02 -2.649758756160736084e-01 1.682591885328292847e-01 -1.335511356592178345e-01 3.850275278091430664e-01 3.037418983876705170e-02 6.737597286701202393e-02 -1.523220688104629517e-01 8.250236511230468750e-02 -1.551557183265686035e-01 2.351722717285156250e-01 4.508697241544723511e-02 9.735372662544250488e-02 -2.135788649320602417e-02 2.228258736431598663e-02 -5.657122656702995300e-02 -4.810493811964988708e-02 5.873609334230422974e-03 2.278923690319061279e-01 1.885102093219757080e-01 -2.709827721118927002e-01
1.488340646028518677e-01 1.096479818224906921e-01 6.282971589826047421e-04 -3.901546597480773926e-01 2.694931924343109131e-01 1.454027444124221802e-01 1.099920347332954407e-01 -4.816323518753051758e-02 2.635959088802337646e-01 1.712866723537445068e-01 -2.436691373586654663e-01 1.029221788048744202e-01 -5.667754635214805603e-02 -1.181529536843299866e-01 9.882468730211257935e-02 8.821666985750198364e-02 -1.516393274068832397e-01 8.664865978062152863e-03 -2.817651629447937012e-02 -1.016925796866416931e-01 -1.340554207563400269e-01 6.741271913051605225e-02 2.135461010038852692e-02 -3.335294127464294434e-01 -4.892003163695335388e-02 3.961006700992584229e-01 -2.051152884960174561e-01 -5.017988383769989014e-02 2.617255449295043945e-01 6.680781487375497818e-03 2.408395558595657349e-01 -5.533464625477790833e-02
1.166736781597137451e-01 7.606997340917587280e-02 2.351897805929183960e-01 -8.660336583852767944e-02 2.270532697439193726e-01 1.735109090805053711e-01 -2.785462439060211182e-01 4.070059210062026978e-02 4.848363995552062988e-01 9.382439404726028442e-02 1.269471552222967148e-02 4.817919060587882996e-02 -1.463087201118469238e-01 3.951337561011314392e-02 -5.882527679204940796e-03 3.322677016258239746e-01 3.162844805046916008e-03 -1.206810623407363892e-01 -1.072398498654365540e-01 -1.929886192083358765e-01 -8.465082198381423950e-02 2.228234857320785522e-01 7.841552048921585083e-02 7.408765703439712524e-02 -1.779932528734207153e-01 -1.296965405344963074e-02 8.835683763027191162e-02 -1.117925718426704407e-01 2.756355702877044678e-01 2.889368832111358643e-01 1.736709922552108765e-01 5.982116982340812683e-02
2.075325325131416321e-02 7.893821597099304199e-02 4.257301390171051025e-01 9.505686908960342407e-02 2.171922326087951660e-01 6.837195158004760742e-02 2.925646863877773285e-02 1.720303744077682495e-01 8.862789720296859741e-02 -1.623897403478622437e-01 -6.361180543899536133e-02 9.010241180658340454e-02 -2.728823125362396240e-01 1.225333511829376221e-01 -2.218294143676757812e-01 1.565095484256744385e-01 -2.109424322843551636e-01 8.561761677265167236e-02 -2.085046917200088501e-01 7.353372871875762939e-02 -2.118919193744659424e-01 -1.418733876198530197e-02 4.601902142167091370e-02 -1.692765951156616211e-01 -5.764035880565643311e-02 -7.897890359163284302e-02 2.844620682299137115e-02 1.477777659893035889e-01 5.171029567718505859e-01 9.182704985141754150e-02 -1.448243856430053711e-01 7.480549067258834839e-02
-5.167590454220771790e-02 6.522953510284423828e-02 2.790580093860626221e-01 4.465994238853454590e-02 2.532143592834472656e-01 6.847295910120010376e-02 -4.721501171588897705e-01 1.167491227388381958e-01 9.215900301933288574e-02 9.793411940336227417e-02 2.811007760465145111e-02 1.386142075061798096e-01 -2.824825048446655273e-01 -7.191439718008041382e-02 1.597622185945510864e-01 1.485466659069061279e-01 -1.358439028263092041e-01 3.049283921718597412e-01 1.196250170469284058e-01 -2.055222541093826294e-01 -1.734589040279388428e-02 1.227976754307746887e-01 2.269621938467025757e-01 -4.143456369638442993e-02 1.684588789939880371e-01 -1.340250074863433838e-01 -1.575787663459777832e-01 1.318136006593704224e-01 9.701683372259140015e-02 9.258639067411422729e-02 -2.000517845153808594e-01 2.324921488761901855e-01
-9.274379163980484009e-02 1.440247744321823120e-01 2.166948616504669189e-01 -1.307370215654373169e-01 4.394843429327011108e-02 2.853117287158966064e-01 -1.622181236743927002e-01 4.764584824442863464e-02 1.864982545375823975e-01 -6.290513277053833008e-02 6.332808732986450195e-02 -5.662404745817184448e-02 -3.291591629385948181e-02 -8.869895339012145996e-02 2.064241766929626465e-01 1.210923418402671814e-01 7.569868862628936768e-02 3.163615763187408447e-01 1.771945208311080933e-01 -1.050852984189987183e-01 -5.078365281224250793e-02 -7.626564055681228638e-02 5.404034852981567383e-01 -1.861011981964111328e-01 3.484155237674713135e-01 1.388908326625823975e-01 1.136912219226360321e-02 8.093624562025070190e-02 1.857054680585861206e-01 5.612063035368919373e-02 3.022999316453933716e-02 -1.152047589421272278e-01
7.315435260534286499e-02 2.535312771797180176e-01 1.087847054004669189e-01 -2.739621102809906006e-01 7.870930433273315430e-02 -1.541114505380392075e-02 -3.536617457866668701e-01 -2.592069506645202637e-01 2.779662311077117920e-01 -2.610870450735092163e-02 -3.038681149482727051e-01 7.210861146450042725e-02 -1.242959350347518921e-01 2.105380594730377197e-01 3.013105094432830811e-01 -3.255814081057906151e-03 -2.302636764943599701e-02 -3.769620507955551147e-02 -3.641477227210998535e-02 1.311230808496475220e-01 -1.271912455558776855e-02 -6.752569973468780518e-02 -4.039417207241058350e-02 -2.377722114324569702e-01 1.579598188400268555e-01 3.112009465694427490e-01 -7.563875615596771240e-02 -1.648638211190700531e-02 4.037193581461906433e-02 -1.946427226066589355e-01 1.365691125392913818e-01 2.222837656736373901e-01
-1.545811444520950317e-01 6.372755020856857300e-02 -1.166358962655067444e-01 -1.972546130418777466e-01 -5.754133220762014389e-03 4.345625638961791992e-01 -1.328593045473098755e-01 1.593121290206909180e-01 3.257380425930023193e-01 7.777571678161621094e-02 -1.335138678550720215e-01 2.950351685285568237e-02 -9.760520607233047485e-02 7.534977048635482788e-02 4.785309731960296631e-02 1.366055905818939209e-01 -1.321789026260375977e-01 2.677668035030364990e-01 -1.059472188353538513e-01 -7.908688485622406006e-02 -4.482557773590087891e-01 2.591598629951477051e-01 -6.088452879339456558e-03 -1.778417676687240601e-01 3.629815578460693359e-02 7.433772087097167969e-02 -2.937628142535686493e-02 -1.776166558265686035e-01 1.377505064010620117e-01 -2.112752795219421387e-01 -4.108283668756484985e-03 -1.063903868198394775e-01
2.179732546210289001e-02 1.110886782407760620e-02 4.884193465113639832e-02 -9.305477142333984375e-02 9.523748606443405151e-02 -5.428943317383527756e-03 -4.655385911464691162e-01 -3.263589367270469666e-02 2.925511896610260010e-01 3.280939459800720215e-01 -9.675667434930801392e-02 5.721685662865638733e-02 -8.505030721426010132e-02 -3.760244697332382202e-02 3.591555058956146240e-01 -2.468278706073760986e-01 -1.987640112638473511e-01 1.323403269052505493e-01 -2.715720236301422119e-02 3.673115000128746033e-02 1.671966314315795898e-01 -3.689480200409889221e-02 7.479311525821685791e-02 -7.555496692657470703e-02 1.368620544672012329e-01 1.201923713088035583e-01 -2.774154245853424072e-01 -1.609772294759750366e-01 8.784189820289611816e-02 2.827175855636596680e-01 -1.547082364559173584e-01 9.837315976619720459e-02
-2.021391689777374268e-02 1.164921522140502930e-01 1.916621625423431396e-01 -2.658866643905639648e-01 -3.778772428631782532e-03 2.316948920488357544e-01 -1.277055591344833374e-01 -2.217304110527038574e-01 3.439129292964935303e-01 1.033885106444358826e-01 -1.887683868408203125e-01 1.412653475999832153e-01 -2.481231987476348877e-01 2.222634702920913696e-01 -1.002158001065254211e-01 3.712192550301551819e-02 4.486512020230293274e-02 -8.576048165559768677e-02 -8.289918303489685059e-02 3.932670131325721741e-02 -6.060592085123062134e-02 -3.799158334732055664e-02 -1.306230574846267700e-01 -2.702712118625640869e-01 -1.192437037825584412e-01 1.939476877450942993e-01 -3.616050779819488525e-01 9.363283962011337280e-02 2.113350331783294678e-01 9.053596109151840210e-02 2.963495552539825439e-01 -8.616648614406585693e-02
-2.084075957536697388e-01 1.989495381712913513e-02 2.195995002985000610e-01 -2.800722420215606689e-01 9.278306365013122559e-02 2.867811620235443115e-01 -1.485476195812225342e-01 1.015323996543884277e-01 2.640167474746704102e-01 2.307479269802570343e-02 2.202578762080520391e-04 -2.595185360405594110e-04 -2.059804499149322510e-01 5.875058472156524658e-02 -6.457763910293579102e-02 -7.363948225975036621e-02 -3.082728013396263123e-02 1.551588624715805054e-01 9.218088537454605103e-02 1.981813162565231323e-01 -3.241759538650512695e-02 6.732648611068725586e-02 -5.549764260649681091e-02 -1.593540236353874207e-02 -1.298319399356842041e-01 3.190842643380165100e-02 -3.880514204502105713e-01 -7.910493761301040649e-02 4.577086567878723145e-01 -1.944294273853302002e-01 2.405004352331161499e-01 1.378286182880401611e-01
2.028706856071949005e-02 4.950573667883872986e-02 -2.377002313733100891e-02 -3.363534212112426758e-01 2.911444008350372314e-01 2.549645602703094482e-01 -8.567114919424057007e-02 -2.326907403767108917e-02 1.249932125210762024e-01 2.258303612470626831e-01 1.206578388810157776e-01 1.207173615694046021e-01 -2.058843150734901428e-02 -3.234966397285461426e-01 -1.931354105472564697e-01 -1.324178725481033325e-01 -3.188776969909667969e-01 -3.412706032395362854e-02 -2.675304934382438660e-02 3.722939640283584595e-02 -3.512753248214721680e-01 4.729702137410640717e-03 7.875619083642959595e-02 -2.806232571601867676e-01 1.382118463516235352e-01 1.986057758331298828e-01 4.084027186036109924e-02 -1.183417961001396179e-01 2.497566342353820801e-01 -1.273997426033020020e-01 -2.824895828962326050e-02 5.637318268418312073e-02
9.036593139171600342e-02 1.266361624002456665e-01 6.641014665365219116e-02 -2.744344770908355713e-01 1.827044188976287842e-01 1.909412443637847900e-01 -2.781570516526699066e-02 -8.402429521083831787e-02 1.650663912296295166e-01 6.846609176136553288e-04 -1.304025650024414062e-01 2.175478339195251465e-01 -1.856426298618316650e-01 -2.496401667594909668e-01 1.591389924287796021e-01 1.851552724838256836e-01 -2.575307190418243408e-01 2.702522873878479004e-01 2.292868494987487793e-01 -7.727988064289093018e-02 -1.684754043817520142e-01 -1.392304804176092148e-02 1.888139992952346802e-01 -1.758145391941070557e-01 1.471093893051147461e-01 3.089075982570648193e-01 7.538450416177511215e-03 1.422893255949020386e-01 1.782361418008804321e-01 -1.308485120534896851e-01 2.990005314350128174e-01 4.156857356429100037e-02
1.494849622249603271e-01 1.321148723363876343e-01 3.885270357131958008e-01 -1.209886223077774048e-01 1.041243225336074829e-01 3.349941670894622803e-01 -1.733379065990447998e-01 4.641621932387351990e-02 2.921781539916992188e-01 -3.232479989528656006e-01 1.413490921258926392e-01 -2.212815284729003906e-01 -6.247939541935920715e-02 -2.760690636932849884e-02 -6.818170845508575439e-02 -2.064803838729858398e-01 -6.514108926057815552e-02 1.580005586147308350e-01 -5.482024699449539185e-02 -1.937724351882934570e-01 -1.614366471767425537e-01 8.261207491159439087e-02 -9.901674836874008179e-02 -4.045095443725585938e-01 -4.283758997917175293e-02 6.880745291709899902e-02 -5.091128498315811157e-02 -2.145977877080440521e-02 1.676579266786575317e-01 -3.828158136457204819e-03 1.004006043076515198e-01 6.847212463617324829e-02
-2.544129453599452972e-02 8.966890722513198853e-02 2.567977309226989746e-01 -3.092008829116821289e-01 6.435182690620422363e-02 2.137445956468582153e-01 -1.650380194187164307e-01 -7.702249288558959961e-02 4.134190380573272705e-01 -8.986640721559524536e-03 -1.010014209896326065e-02 1.931231655180454254e-02 -5.673675984144210815e-02 -4.827661812305450439e-02 -2.838711440563201904e-02 3.184373723343014717e-03 -1.362104266881942749e-01 8.090545237064361572e-02 5.255376175045967102e-02 -1.248186305165290833e-01 -3.374617695808410645e-01 3.701340034604072571e-02 -8.290889672935009003e-03 -1.578255444765090942e-01 -2.604904472827911377e-01 5.546469241380691528e-02 -1.738388687372207642e-01 -1.010813862085342407e-01 4.331605881452560425e-02 4.015148878097534180e-01 2.821440696716308594e-01 1.766178011894226074e-01
-4.199202638119459152e-03 1.621997207403182983e-01 2.941925525665283203e-01 7.567406445741653442e-02 1.661151051521301270e-01 2.899866700172424316e-01 -2.037455588579177856e-01 -9.661914408206939697e-02 3.005628585815429688e-01 -4.123609885573387146e-02 4.285565763711929321e-02 7.779321819543838501e-02 6.142991036176681519e-02 -1.329478174448013306e-01 3.468796908855438232e-01 1.245010122656822205e-01 4.999589547514915466e-02 4.083279371261596680e-01 4.388448968529701233e-02 -1.134521737694740295e-01 8.786724507808685303e-02 -1.039231345057487488e-01 2.308276593685150146e-01 -4.562979191541671753e-02 3.599512577056884766e-01 -1.701738312840461731e-02 -4.155585914850234985e-02 4.203851521015167236e-02 2.285715937614440918e-01 -4.407034255564212799e-03 9.898227453231811523e-02 9.131644666194915771e-02
1.025824993848800659e-01 1.325506716966629028e-01 -1.205496340990066528e-01 -1.105034500360488892e-01 1.202079802751541138e-01 6.108434125781059265e-02 -2.359594404697418213e-01 -1.809884458780288696e-01 2.541048824787139893e-01 -3.982299566268920898e-02 1.037903949618339539e-01 1.180283278226852417e-01 -1.327797174453735352e-01 2.457848042249679565e-01 2.018317580223083496e-01 -2.812214791774749756e-01 -3.013685345649719238e-01 1.379441022872924805e-01 1.213726922869682312e-01 1.325613558292388916e-01 1.276637427508831024e-02 7.463663071393966675e-02 8.105250447988510132e-02 -8.174576610326766968e-02 -1.181847900152206421e-01 2.323456555604934692e-01 -1.443485170602798462e-01 1.570327728986740112e-01 4.455895721912384033e-01 1.851225793361663818e-01 -1.440377980470657349e-01 1.472151726484298706e-01
7.728645205497741699e-02 -2.475827001035213470e-02 -2.468791231513023376e-02 -2.354263812303543091e-01 -3.706435486674308777e-02 3.120904266834259033e-01 -2.168549150228500366e-01 7.782892137765884399e-02 1.829283237457275391e-01 1.344179511070251465e-01 -2.543185353279113770e-01 3.667070865631103516e-01 7.435292750597000122e-02 -1.068731993436813354e-01 6.135830655694007874e-02 3.886087611317634583e-02 -2.075918912887573242e-01 2.430122494697570801e-01 -2.040812671184539795e-01 1.397435814142227173e-01 -2.389095127582550049e-01 -1.313088089227676392e-02 -1.488301996141672134e-02 -7.134758681058883667e-02 1.378817260265350342e-01 7.740698009729385376e-02 -2.217204421758651733e-01 9.805498272180557251e-02 2.913753390312194824e-01 -3.358055949211120605e-01 6.261150538921356201e-02 -3.689059242606163025e-02
2.826906740665435791e-01 1.053271815180778503e-01 -5.326288565993309021e-02 -4.160771965980529785e-01 6.922160089015960693e-02 4.509509075433015823e-03 -1.278014779090881348e-01 -1.150654330849647522e-01 -8.441344648599624634e-02 1.238993601873517036e-03 4.706302285194396973e-02 2.341359704732894897e-01 7.873861491680145264e-02 6.168073788285255432e-02 -6.736505031585693359e-02 1.598170846700668335e-01 -1.493580192327499390e-01 1.112287417054176331e-01 -1.336126774549484253e-01 -2.646597623825073242e-01 -5.860753357410430908e-02 1.005123481154441833e-01 2.086767703294754028e-01 -3.854571282863616943e-01 -1.155334115028381348e-01 1.466333270072937012e-01 -1.812366247177124023e-01 1.908526122570037842e-01 3.478073179721832275e-01 1.285054236650466919e-01 1.288933306932449341e-01 8.915635198354721069e-02
1.309351325035095215e-01 -1.820379942655563354e-01 9.609466791152954102e-02 -1.250111758708953857e-01 8.739408105611801147e-02 1.777458041906356812e-01 -2.374926358461380005e-01 -1.081014648079872131e-01 5.983810126781463623e-02 -1.144308298826217651e-01 1.596901416778564453e-01 -3.388742730021476746e-02 9.176030755043029785e-02 2.183503657579421997e-01 -1.174435112625360489e-02 3.545110821723937988e-01 -2.095470577478408813e-01 4.458393529057502747e-02 -2.600257396697998047e-01 3.891056776046752930e-02 -2.189256101846694946e-01 -1.022047549486160278e-01 -3.929047286510467529e-02 -1.856319308280944824e-01 1.271612346172332764e-01 7.461331039667129517e-02 -3.208689391613006592e-02 -7.718375325202941895e-02 4.005717337131500244e-01 3.646466135978698730e-01 2.665820531547069550e-02 -2.450250387191772461e-01
5.161687731742858887e-02 -1.221410334110260010e-01 5.832005292177200317e-02 -9.698005765676498413e-02 1.751526445150375366e-01 2.450163066387176514e-01 -1.354354470968246460e-01 5.697105079889297485e-02 4.540245532989501953e-01 -8.717779815196990967e-02 -1.489181220531463623e-01 9.057205170392990112e-02 -3.462209105491638184e-01 1.374038457870483398e-01 -2.372228503227233887e-01 1.351903527975082397e-01 -1.811474561691284180e-03 -1.350425779819488525e-01 4.173905029892921448e-02 -1.973063498735427856e-02 -3.028082847595214844e-01 -5.483994260430335999e-03 -5.737684201449155807e-03 -1.900709047913551331e-02 -1.451099216938018799e-01 9.214748442173004150e-02 -3.511935770511627197e-01 4.205894842743873596e-02 8.613835275173187256e-02 3.083730936050415039e-01 2.886391477659344673e-03 1.738634407520294189e-01
1.529918611049652100e-01 -7.372487336397171021e-02 4.276029020547866821e-02 -2.328716069459915161e-01 -8.683420717716217041e-02 2.421492040157318115e-01 2.214870229363441467e-02 -6.029539927840232849e-02 3.024536669254302979e-01 -8.556028455495834351e-02 2.309970371425151825e-02 2.450477033853530884e-01 -6.024714186787605286e-02 -2.384689599275588989e-01 1.575555205345153809e-01 1.154030859470367432e-01 -4.721520096063613892e-02 3.439074456691741943e-01 5.648268759250640869e-02 -2.692275680601596832e-02 -1.000130921602249146e-01 1.160380523651838303e-02 -6.018754839897155762e-02 -2.118422687053680420e-01 -1.393866986036300659e-01 3.010176122188568115e-01 -3.258085846900939941e-01 -2.962673902511596680e-01 2.855841815471649170e-01 8.114197105169296265e-02 -1.834563724696636200e-02 -1.062068566679954529e-01
-8.190467208623886108e-02 -1.387637853622436523e-01 -8.674687892198562622e-02 -3.837090432643890381e-01 2.503330819308757782e-03 1.774040907621383667e-01 -3.051696419715881348e-01 1.833520978689193726e-01 1.870039850473403931e-01 2.639040648937225342e-01 -2.820941209793090820e-01 2.052614688873291016e-01 1.151473000645637512e-01 7.411608099937438965e-02 3.561437129974365234e-02 1.403512954711914062e-01 -5.787358433008193970e-02 -2.709342539310455322e-01 -1.060320585966110229e-01 4.291254281997680664e-02 -2.002675682306289673e-01 3.513043224811553955e-01 4.070643335580825806e-02 -1.891769021749496460e-01 7.251210510730743408e-02 7.330419123172760010e-02 -1.501197814941406250e-01 -3.559966385364532471e-02 6.773935747332870960e-04 1.567069292068481445e-01 -1.103636026382446289e-01 -1.817452162504196167e-01
7.055024057626724243e-02 9.532874077558517456e-02 2.439117133617401123e-01 -5.018270015716552734e-02 7.209029793739318848e-02 2.537623345851898193e-01 -1.441979557275772095e-01 1.964390426874160767e-01 3.719507455825805664e-01 1.917120218276977539e-01 1.379657685756683350e-01 3.219184279441833496e-02 -2.479574829339981079e-01 -4.416423384100198746e-03 2.069992758333683014e-02 2.816708385944366455e-01 -1.816421151161193848e-01 -4.211217537522315979e-02 -1.013064906001091003e-01 4.309290274977684021e-02 -1.066735088825225830e-01 1.153425276279449463e-01 1.557968109846115112e-01 1.171778235584497452e-02 -1.963800191879272461e-01 2.956300973892211914e-02 1.684879697859287262e-02 -1.508288681507110596e-01 1.740798652172088623e-01 5.022476315498352051e-01 1.225548703223466873e-02 -1.317183673381805420e-01
-6.239469349384307861e-02 1.367948502302169800e-01 2.029891312122344971e-01 -1.077696010470390320e-01 1.468569636344909668e-01 3.110177516937255859e-01 -1.059263199567794800e-01 -1.878776699304580688e-01 6.729315221309661865e-02 2.235422283411026001e-01 -1.089668124914169312e-01 1.200215294957160950e-01 -1.665465831756591797e-01 7.924272865056991577e-02 1.729240864515304565e-01 6.805837899446487427e-02 1.190709918737411499e-01 -4.921719059348106384e-02 1.142165064811706543e-01 4.860095679759979248e-02 2.032140037044882774e-03 4.187256563454866409e-03 -9.530889242887496948e-02 -3.085287809371948242e-01 3.401258215308189392e-02 3.457406461238861084e-01 -4.112439453601837158e-01 9.605580568313598633e-02 3.704927861690521240e-01 2.303430577740073204e-03 1.835807859897613525e-01 6.411421298980712891e-02
1.157101243734359741e-01 5.169750377535820007e-02 1.979900449514389038e-01 -1.838708966970443726e-01 1.800713501870632172e-02 8.696166425943374634e-02 -1.019737944006919861e-01 1.767476499080657959e-01 2.532252371311187744e-01 9.989696741104125977e-02 6.361876428127288818e-02 3.168480843305587769e-02 -1.070455238223075867e-01 9.239473938941955566e-02 -1.594272851943969727e-01 2.864430844783782959e-01 1.349855065345764160e-01 -2.426863759756088257e-01 -3.521863371133804321e-03 1.483297646045684814e-01 -2.158092707395553589e-01 1.157778277993202209e-01 1.944714784622192383e-01 -1.161717027425765991e-01 -7.130123674869537354e-03 3.983388468623161316e-02 -1.878222227096557617e-01 -3.277982771396636963e-02 3.314973413944244385e-01 2.845991253852844238e-01 4.640254080295562744e-01 1.297057326883077621e-02
3.601528704166412354e-02 1.539758294820785522e-01 -8.271361142396926880e-02 -3.924846351146697998e-01 1.195469796657562256e-01 8.287075161933898926e-02 -3.072005808353424072e-01 -1.338692903518676758e-01 7.030724734067916870e-02 -1.155905425548553467e-01 2.503864699974656105e-03 8.340442180633544922e-02 -2.510172426700592041e-01 -1.491459608078002930e-01 3.701961785554885864e-02 1.276198476552963257e-01 -1.203019618988037109e-01 3.516923785209655762e-01 -2.307758182287216187e-01 -2.284002453088760376e-01 -1.631210148334503174e-01 -6.887245923280715942e-02 8.442319184541702271e-02 -9.672684967517852783e-02 4.275944083929061890e-02 5.151162669062614441e-02 -2.313023954629898071e-01 2.825376391410827637e-01 -5.139004066586494446e-02 2.923487126827239990e-01 1.861251741647720337e-01 2.229725569486618042e-02
6.325887888669967651e-02 2.995791435241699219e-01 -6.653410196304321289e-02 -4.024688601493835449e-01 1.578810811042785645e-01 3.536670804023742676e-01 -1.768872439861297607e-01 -1.490721255540847778e-01 1.420534998178482056e-01 -6.918408907949924469e-03 1.265198141336441040e-01 8.587203174829483032e-02 -3.095529675483703613e-01 4.020857438445091248e-02 6.413519382476806641e-02 6.821105629205703735e-02 2.356666512787342072e-02 -1.487736403942108154e-01 -4.263056442141532898e-02 1.291363537311553955e-01 -8.189068734645843506e-02 3.332883417606353760e-01 -1.249401718378067017e-01 -1.094998493790626526e-01 -1.620793789625167847e-01 7.712444663047790527e-02 -2.983452379703521729e-01 1.441412419080734253e-01 2.107759714126586914e-01 -2.651017159223556519e-02 1.043742075562477112e-01 4.373108223080635071e-02
-9.519542008638381958e-02 7.925730198621749878e-02 1.669265478849411011e-01 -1.437535285949707031e-01 1.351620405912399292e-01 -1.483910996466875076e-02 -1.008453145623207092e-01 1.265681684017181396e-01 -1.835545524954795837e-02 -1.627003997564315796e-01 -2.768293917179107666e-01 1.492320150136947632e-01 -1.273408234119415283e-01 -9.639924019575119019e-02 8.321994543075561523e-02 1.883320063352584839e-01 -1.113090813159942627e-01 2.996541559696197510e-01 2.266084849834442139e-01 2.884021401405334473e-01 -3.585349768400192261e-02 4.125717561691999435e-03 9.575115889310836792e-02 -1.045487895607948303e-01 1.204180866479873657e-01 -1.045440807938575745e-01 -2.696229219436645508e-01 -4.056446254253387451e-01 2.990156114101409912e-01 2.302894145250320435e-01 -1.755113452672958374e-01 6.164116039872169495e-02
2.440183013677597046e-01 1.938992887735366821e-01 1.358927786350250244e-01 -1.072114184498786926e-01 1.048560440540313721e-01 2.035898715257644653e-01 -6.254636496305465698e-02 -2.842688858509063721e-01 9.989088773727416992e-02 2.775339782238006592e-01 -1.845109909772872925e-01 1.632658839225769043e-01 -1.345541030168533325e-01 7.972741499543190002e-03 2.446832805871963501e-01 1.380838900804519653e-01 -3.085732161998748779e-01 2.541379332542419434e-01 1.010300442576408386e-01 6.196160800755023956e-03 -8.846847712993621826e-02 1.602431833744049072e-01 4.224204644560813904e-02 -1.303187478333711624e-02 -4.756414145231246948e-02 2.793358564376831055e-01 -3.222294151782989502e-01 3.006089851260185242e-02 -2.580978348851203918e-02 1.280671805143356323e-01 2.885126471519470215e-01 9.101679548621177673e-03
1.479531675577163696e-01 -1.500155478715896606e-01 -1.139071807265281677e-01 -2.702101171016693115e-01 1.568605452775955200e-01 1.792527288198471069e-01 -4.160334169864654541e-01 -1.992340944707393646e-02 3.214345574378967285e-01 -8.789692074060440063e-02 -1.566109061241149902e-01 1.463253349065780640e-01 -4.175365269184112549e-01 7.115138228982686996e-03 -5.391393601894378662e-02 -1.443744003772735596e-01 1.372721046209335327e-01 -5.553454626351594925e-03 -9.020493924617767334e-02 1.621101237833499908e-02 -9.160804003477096558e-02 9.468221664428710938e-02 2.825884222984313965e-01 -1.325692683458328247e-01 -3.542362898588180542e-02 -1.723181158304214478e-01 -3.834604844450950623e-02 1.408417224884033203e-01 -1.926034875214099884e-02 2.852205634117126465e-01 4.994472116231918335e-02 7.578869163990020752e-02
-1.743225604295730591e-01 3.557923017069697380e-03 1.318479031324386597e-01 -1.254787445068359375e-01 3.648643568158149719e-02 9.177329391241073608e-02 1.211196742951869965e-02 -1.466152071952819824e-01 2.057454884052276611e-01 -3.107147663831710815e-02 8.811349421739578247e-02 1.857704371213912964e-01 -2.426526881754398346e-02 3.708257153630256653e-02 -8.108777552843093872e-02 1.058350652456283569e-01 -2.005878686904907227e-01 4.036275297403335571e-02 -2.955639958381652832e-01 8.435937762260437012e-02 -2.417608052492141724e-01 3.500406742095947266e-01 2.160620838403701782e-01 7.142046093940734863e-02 2.143243104219436646e-01 9.709416888654232025e-03 -1.193182077258825302e-02 2.650173008441925049e-01 4.160195589065551758e-01 3.409370183944702148e-01 -2.209221571683883667e-02 -1.563924700021743774e-01
1.856429278850555420e-01 8.992042392492294312e-02 1.181871742010116577e-01 -2.130043804645538330e-01 3.570775687694549561e-02 -9.400813281536102295e-02 -3.104178607463836670e-01 2.773690819740295410e-01 3.211981654167175293e-01 1.447341889142990112e-01 -2.494849562644958496e-01 2.172650545835494995e-01 -2.701197564601898193e-01 1.880870163440704346e-01 3.649760410189628601e-02 -2.959224581718444824e-01 -2.514394521713256836e-01 -2.442251704633235931e-02 -6.299620121717453003e-02 9.505031257867813110e-02 -1.573662273585796356e-02 3.240245953202247620e-02 5.590270739048719406e-03 -1.954250484704971313e-01 1.069141477346420288e-01 -8.853448927402496338e-02 -7.520538568496704102e-02 2.968099415302276611e-01 2.051161378622055054e-01 7.791686803102493286e-02 1.268317364156246185e-02 7.895024865865707397e-02
-2.693580090999603271e-02 -1.659695953130722046e-01 7.066099345684051514e-02 -5.367602780461311340e-02 -8.504248410463333130e-02 2.254396080970764160e-01 -7.406530529260635376e-02 5.553108826279640198e-02 1.665259450674057007e-01 -2.419610321521759033e-01 -1.052171438932418823e-01 1.134542152285575867e-01 -7.662135176360607147e-03 3.318179631605744362e-03 9.235574305057525635e-02 1.181646436452865601e-01 4.351712018251419067e-02 1.473175585269927979e-01 2.093031257390975952e-01 1.057989373803138733e-01 -2.506871521472930908e-01 2.643046677112579346e-01 2.442636340856552124e-01 -2.952336668968200684e-01 3.339481949806213379e-01 3.360215425491333008e-01 -1.914710998535156250e-01 2.683106958866119385e-01 1.373963505029678345e-01 2.465105615556240082e-02 -1.729258298873901367e-01 -1.544357389211654663e-01
-2.520075738430023193e-01 -8.404621481895446777e-02 2.698643207550048828e-01 -3.542475998401641846e-01 2.687283456325531006e-01 -1.676291823387145996e-01 -2.246340960264205933e-01 2.606424391269683838e-01 3.244723677635192871e-01 1.758541166782379150e-01 -1.676797308027744293e-02 -3.845541551709175110e-02 -2.176891863346099854e-01 1.274157222360372543e-02 2.133372426033020020e-01 -6.497220695018768311e-02 -3.185390308499336243e-02 2.505987584590911865e-01 -1.027040779590606689e-01 1.139358989894390106e-02 4.973379895091056824e-02 3.846539556980133057e-02 7.120579481124877930e-02 -4.386152699589729309e-02 -2.169133350253105164e-02 2.053469121456146240e-01 -8.608198165893554688e-02 3.926481585949659348e-04 1.187861487269401550e-01 2.990114986896514893e-01 1.290768086910247803e-01 -1.465683281421661377e-01
1.745568662881851196e-01 7.992960512638092041e-03 -3.104471042752265930e-02 -8.758077770471572876e-02 1.973135769367218018e-01 1.016892045736312866e-01 -4.159176945686340332e-01 -8.083206601440906525e-03 9.085012972354888916e-02 -8.829012513160705566e-02 2.878698706626892090e-01 -1.422323733568191528e-01 -4.181676357984542847e-02 -1.035870090126991272e-01 -1.688157208263874054e-02 -1.983009874820709229e-01 -3.459924161434173584e-01 -7.246876507997512817e-02 7.185533642768859863e-02 -3.965045884251594543e-02 2.701151184737682343e-02 6.478437036275863647e-02 2.237481772899627686e-01 -3.190313279628753662e-02 1.503303763456642628e-03 2.101445943117141724e-01 -2.505787909030914307e-01 -1.273182928562164307e-01 4.137138128280639648e-01 2.169456183910369873e-01 -1.704998463392257690e-01 9.543450176715850830e-02
-2.621839940547943115e-01 3.637196123600006104e-02 2.010915428400039673e-01 -9.698544745333492756e-04 2.061451673507690430e-01 2.889688909053802490e-01 -2.908302843570709229e-01 -3.334502503275871277e-02 1.074753031134605408e-01 -5.820608511567115784e-02 9.667427092790603638e-02 3.207479417324066162e-02 1.291261166334152222e-01 -1.237713620066642761e-01 6.210111826658248901e-02 1.135538518428802490e-01 -6.814678758382797241e-02 4.416085779666900635e-01 -1.708352379500865936e-02 -2.522120177745819092e-01 8.240924775600433350e-02 2.240969687700271606e-01 1.785779148340225220e-01 -1.768697947263717651e-01 4.263562560081481934e-01 5.253380909562110901e-02 -5.457928776741027832e-02 -1.829051761887967587e-03 1.690299063920974731e-01 5.455715581774711609e-02 1.491512823849916458e-02 2.658632397651672363e-02
4.627913981676101685e-02 8.496691286563873291e-02 -4.484585672616958618e-02 -4.362707436084747314e-01 7.899684831500053406e-03 3.489090874791145325e-02 -2.752664983272552490e-01 1.459890007972717285e-01 3.768605589866638184e-01 6.494836509227752686e-02 2.197577655315399170e-01 3.333581387996673584e-01 -1.297396272420883179e-01 -2.145153433084487915e-01 1.940773725509643555e-01 3.258673250675201416e-01 1.941477879881858826e-02 8.423031121492385864e-02 -7.416535168886184692e-02 4.502349346876144409e-02 -1.535323560237884521e-01 2.306465990841388702e-02 -3.975603729486465454e-02 -1.585306413471698761e-02 2.927094399929046631e-01 -1.734181493520736694e-01 -1.156741008162498474e-01 5.551553890109062195e-02 1.295864861458539963e-02 1.094335094094276428e-01 -8.264673873782157898e-03 4.691539332270622253e-02
-3.283854946494102478e-02 -5.790900439023971558e-02 1.162681579589843750e-01 -7.041595876216888428e-02 -6.526959687471389771e-02 2.052776217460632324e-01 -2.265851199626922607e-01 7.591564953327178955e-02 1.502742469310760498e-01 -2.116088271141052246e-01 1.284686326980590820e-01 9.479765594005584717e-02 -6.918331980705261230e-02 5.133564770221710205e-02 -1.663710623979568481e-01 2.705386281013488770e-01 -3.680595010519027710e-02 2.247262895107269287e-01 -3.516198396682739258e-01 2.115264981985092163e-01 1.387813501060009003e-02 -3.404415771365165710e-02 -8.263719826936721802e-02 -2.650919556617736816e-01 2.355683296918869019e-01 -7.125947158783674240e-04 -2.466931194067001343e-02 -2.661757171154022217e-01 4.060093462467193604e-01 1.603291183710098267e-01 4.095343872904777527e-02 -2.336164712905883789e-01
1.956519670784473419e-03 1.574524641036987305e-01 1.809075325727462769e-01 -9.991426765918731689e-02 4.712836816906929016e-02 1.607647240161895752e-01 -5.670519918203353882e-02 -1.255419105291366577e-01 2.741404771804809570e-01 -9.328020364046096802e-02 -2.614820599555969238e-01 1.098105907440185547e-01 -2.522948086261749268e-01 1.550038307905197144e-01 6.345496326684951782e-02 3.097063004970550537e-01 4.170281812548637390e-02 2.458622306585311890e-02 -1.281473636627197266e-01 1.693771779537200928e-02 -2.256368249654769897e-01 3.050026595592498779e-01 -1.763880997896194458e-01 5.710424389690160751e-03 2.103935554623603821e-02 9.250927716493606567e-02 -3.217149898409843445e-02 9.358856827020645142e-02 1.012246906757354736e-01 5.324609875679016113e-01 8.311985433101654053e-02 -1.412171423435211182e-01
2.691385746002197266e-01 1.724736951291561127e-02 -9.859976172447204590e-02 -1.075157821178436279e-01 2.155577838420867920e-01 9.491188079118728638e-02 -3.651388287544250488e-01 -2.701285667717456818e-02 2.158731669187545776e-01 1.395347267389297485e-01 -9.045397490262985229e-02 2.685945294797420502e-02 -2.083161771297454834e-01 -3.837553858757019043e-01 2.884635627269744873e-01 9.786022827029228210e-03 -2.044996321201324463e-01 1.704219728708267212e-01 -1.139947921037673950e-01 1.522579491138458252e-01 -1.047427207231521606e-02 -1.708471477031707764e-01 2.344313263893127441e-02 -1.991830915212631226e-01 -6.011698395013809204e-02 2.661157250404357910e-01 -1.258970797061920166e-01 4.483614489436149597e-02 1.503721345216035843e-02 1.956234276294708252e-01 -2.441276907920837402e-01 -2.372158691287040710e-02
7.732212543487548828e-03 1.419673562049865723e-01 -2.157018780708312988e-01 -2.157914936542510986e-01 9.567529708147048950e-02 3.529408574104309082e-01 -1.805814206600189209e-01 2.402043640613555908e-01 2.999372482299804688e-01 6.623726338148117065e-02 8.304201811552047729e-02 -1.042878404259681702e-01 6.744471937417984009e-02 1.224226877093315125e-01 -1.019041761755943298e-01 2.335264533758163452e-01 -2.120789736509323120e-01 5.429264903068542480e-02 6.407859176397323608e-02 3.645976781845092773e-01 -1.328105181455612183e-01 3.394599854946136475e-01 1.952667981386184692e-01 -1.702996790409088135e-01 1.176221668720245361e-01 2.152915596961975098e-01 4.705100785940885544e-03 1.308845728635787964e-02 -1.987804658710956573e-02 -4.905275255441665649e-02 -5.810314044356346130e-02 1.206855550408363342e-01
-7.373200263828039169e-03 -1.072093099355697632e-01 1.745959222316741943e-01 -2.261531502008438110e-01 6.004087626934051514e-02 3.669527173042297363e-01 -7.301589101552963257e-02 9.984809160232543945e-02 3.788546919822692871e-01 1.021362468600273132e-01 -3.143667280673980713e-01 -9.008184075355529785e-02 -6.610137876123189926e-03 -2.524391114711761475e-01 5.676858872175216675e-02 2.448780238628387451e-01 4.555712640285491943e-02 1.545855030417442322e-02 1.801926642656326294e-01 -9.290593117475509644e-02 -5.155735090374946594e-02 4.212640970945358276e-02 -1.105404458940029144e-02 -3.012147843837738037e-01 -1.343635916709899902e-01 -3.474003821611404419e-02 -1.215583905577659607e-01 8.341151475906372070e-02 6.387048214673995972e-02 4.241634011268615723e-01 -3.557437285780906677e-02 -2.114919386804103851e-02
1.476563811302185059e-01 9.373372793197631836e-02 1.268343925476074219e-01 -2.531424164772033691e-01 3.217570483684539795e-01 1.346470713615417480e-01 9.583091735839843750e-02 1.392362713813781738e-01 7.026913762092590332e-02 3.217340409755706787e-01 2.683279104530811310e-02 -1.288884691894054413e-02 -1.799542754888534546e-01 -2.705762982368469238e-01 9.702016599476337433e-03 -5.369817465543746948e-02 -2.687692344188690186e-01 3.148982822895050049e-01 -2.376809157431125641e-02 -5.366399139165878296e-02 -1.724437475204467773e-01 -6.289757788181304932e-02 2.254837453365325928e-01 -2.003923654556274414e-01 8.359716832637786865e-02 3.586764335632324219e-01 1.045214198529720306e-02 -8.501944132149219513e-03 1.818017661571502686e-01 1.037501022219657898e-01 -1.702357642352581024e-02 2.040745019912719727e-01
1.864875294268131256e-02 -1.543823331594467163e-01 2.387048453092575073e-01 -1.632876507937908173e-02 3.889121860265731812e-02 -8.305588364601135254e-02 -3.438774645328521729e-01 1.081483811140060425e-01 2.340556979179382324e-01 -2.326189726591110229e-01 -1.689485460519790649e-01 1.574997752904891968e-01 -1.037318035960197449e-01 -1.080772280693054199e-01 1.199931204319000244e-01 7.201607525348663330e-02 -8.509649336338043213e-02 -9.912860393524169922e-02 -2.543540112674236298e-02 2.075443565845489502e-01 -9.775543212890625000e-02 7.228417694568634033e-02 2.215035110712051392e-01 -1.970296651124954224e-01 3.211750686168670654e-01 3.336166739463806152e-01 -1.071591600775718689e-01 2.634029686450958252e-01 2.126227915287017822e-01 -1.788677424192428589e-01 1.748409122228622437e-01 -9.695238620042800903e-02
-7.364239543676376343e-02 3.001318126916885376e-02 2.729721069335937500e-01 -1.576132625341415405e-01 -1.440411526709794998e-02 1.049599871039390564e-01 -2.997894287109375000e-01 4.072264134883880615e-01 2.903094589710235596e-01 -1.010876893997192383e-02 -1.559571027755737305e-01 7.149844616651535034e-02 -1.029895618557929993e-01 2.695656120777130127e-01 2.248655259609222412e-01 -8.414865285158157349e-02 -1.063479334115982056e-01 -8.353955298662185669e-02 -4.349690861999988556e-03 -2.879039943218231201e-02 -1.143375877290964127e-03 1.082656607031822205e-01 2.538701593875885010e-01 -8.634430170059204102e-02 1.804159283638000488e-01 3.124499693512916565e-02 2.155089005827903748e-02 5.137668922543525696e-02 8.748696744441986084e-02 2.385374605655670166e-01 2.681086659431457520e-01 3.111646771430969238e-01
-1.274683326482772827e-01 -2.230496890842914581e-02 -1.868697404861450195e-01 -5.301605165004730225e-02 5.560862272977828979e-02 2.681623101234436035e-01 -4.006128311157226562e-01 -9.329658746719360352e-02 1.564278453588485718e-01 -9.865108132362365723e-02 -1.069664862006902695e-02 1.431788206100463867e-01 -3.432458043098449707e-01 -3.141047656536102295e-01 6.809672713279724121e-02 2.597831562161445618e-02 -2.068362385034561157e-01 7.687061280012130737e-02 5.032870918512344360e-02 2.057367563247680664e-01 1.176923960447311401e-01 -5.771840736269950867e-02 -6.652958225458860397e-03 -1.803553700447082520e-01 1.702258884906768799e-01 1.969780474901199341e-01 -1.519909501075744629e-02 1.141799092292785645e-01 2.495428770780563354e-01 2.406803220510482788e-01 -1.676118820905685425e-01 2.281961292028427124e-01
6.652395240962505341e-03 -5.124092102050781250e-02 -5.832574144005775452e-02 -3.137316703796386719e-01 9.332682192325592041e-02 3.492022752761840820e-01 -2.668309807777404785e-01 -1.920121163129806519e-01 6.989373266696929932e-02 4.011374711990356445e-02 -1.202634125947952271e-01 7.313542813062667847e-02 1.435866504907608032e-01 -7.635402679443359375e-02 -6.855881214141845703e-02 7.017548382282257080e-02 -1.729719489812850952e-01 3.095330484211444855e-02 -1.407516151666641235e-01 1.218490004539489746e-01 -1.780342757701873779e-01 2.466974258422851562e-01 1.882153898477554321e-01 -1.404883861541748047e-01 -5.914657562971115112e-02 -2.165464013814926147e-01 -2.023649215698242188e-01 7.688208669424057007e-02 4.389842450618743896e-01 -2.553499341011047363e-01 1.154786124825477600e-01 -1.124736219644546509e-01
8.991277962923049927e-02 7.966362684965133667e-02 2.292212285101413727e-02 -2.743424475193023682e-01 3.098984807729721069e-02 2.548206448554992676e-01 -1.638493835926055908e-01 2.710543274879455566e-01 3.347852826118469238e-02 -1.552893966436386108e-01 -1.223554760217666626e-01 1.464573945850133896e-02 -5.227784812450408936e-02 -2.395439296960830688e-01 2.762336134910583496e-01 -2.070602588355541229e-02 -2.885944545269012451e-01 5.958074331283569336e-02 -2.784694731235504150e-01 -1.183700412511825562e-01 -2.161597311496734619e-01 -8.904991298913955688e-02 2.114951759576797485e-01 -1.036176085472106934e-01 1.342897415161132812e-01 1.986180543899536133e-01 -2.123284786939620972e-01 -7.484408468008041382e-02 -1.273795366287231445e-01 3.018780648708343506e-01 -2.399185448884963989e-01 6.855931133031845093e-02
-1.230563744902610779e-01 7.669486105442047119e-02 1.870905011892318726e-01 -1.006437465548515320e-01 1.871208399534225464e-01 1.197407618165016174e-01 -3.139960467815399170e-01 -9.165968000888824463e-02 1.948489099740982056e-01 -1.028801687061786652e-02 8.997917175292968750e-02 3.351040929555892944e-02 -2.095374763011932373e-01 -2.441014349460601807e-01 2.758529186248779297e-01 1.600103378295898438e-01 -1.780601888895034790e-01 3.208101689815521240e-01 2.213595658540725708e-01 -1.000043302774429321e-01 -6.643037497997283936e-02 2.791471965610980988e-02 -1.451422926038503647e-02 -3.661367595195770264e-01 2.674717605113983154e-01 1.625394374132156372e-01 -6.082068383693695068e-02 9.276988357305526733e-02 1.518397480249404907e-01 -2.285539060831069946e-01 -4.982106387615203857e-02 6.237604841589927673e-02
1.308288723230361938e-01 -1.993802636861801147e-01 2.575108967721462250e-02 -3.463131785392761230e-01 3.681588768959045410e-01 -8.572179824113845825e-02 -1.887449473142623901e-01 -7.580938935279846191e-02 1.205756515264511108e-01 3.656191751360893250e-02 2.733638137578964233e-02 7.465295493602752686e-02 8.857841789722442627e-02 7.581251114606857300e-02 9.307973831892013550e-02 4.301616922020912170e-03 5.034232512116432190e-02 3.352088928222656250e-01 -3.216784074902534485e-02 2.200665473937988281e-01 -1.402035355567932129e-01 -4.224701970815658569e-02 3.147948682308197021e-01 -3.147328495979309082e-01 1.138552203774452209e-01 -1.438942253589630127e-01 -1.351679265499114990e-01 -1.269977092742919922e-01 1.099588647484779358e-01 1.991205364465713501e-01 -2.996618747711181641e-01 -1.550268381834030151e-02
-1.353755295276641846e-01 4.383739829063415527e-02 2.163963764905929565e-01 -1.692485362291336060e-01 1.257706284523010254e-01 1.662176549434661865e-01 -1.256430298089981079e-01 1.186816170811653137e-01 2.174267768859863281e-01 7.568711042404174805e-02 -2.607404440641403198e-02 -1.845897734165191650e-01 -4.123027622699737549e-01 3.573445975780487061e-02 2.633953690528869629e-01 2.479137182235717773e-01 -2.717176675796508789e-01 -1.361780017614364624e-01 -1.199817657470703125e-01 6.047639623284339905e-02 -1.801355034112930298e-01 8.389451354742050171e-02 2.223973721265792847e-01 -2.958472445607185364e-02 1.704579591751098633e-02 1.992924138903617859e-02 -1.920606642961502075e-01 7.194267958402633667e-02 7.166937924921512604e-03 3.734329640865325928e-01 2.415206730365753174e-01 -1.608248054981231689e-02
-2.301273196935653687e-01 -1.201891750097274780e-01 7.444864511489868164e-02 -2.157245725393295288e-01 2.286491245031356812e-01 1.647776067256927490e-01 -1.966210454702377319e-01 -3.373739719390869141e-01 3.074455559253692627e-01 -1.433200202882289886e-02 -2.154403924942016602e-01 2.242448329925537109e-01 3.111444786190986633e-02 2.191314101219177246e-01 -8.230429142713546753e-02 4.666330665349960327e-02 -7.831404358148574829e-02 5.002909898757934570e-02 1.219420507550239563e-01 8.674155175685882568e-02 1.636326760053634644e-01 7.775667309761047363e-02 4.801892042160034180e-01 -1.919743567705154419e-01 -1.293807476758956909e-02 5.049057304859161377e-02 4.525908082723617554e-02 5.027879774570465088e-02 6.824132800102233887e-02 1.997516304254531860e-01 5.860893055796623230e-02 -1.125322431325912476e-01
1.980007439851760864e-01 2.897350788116455078e-01 3.531439900398254395e-01 -3.472009897232055664e-01 1.825887709856033325e-01 2.952823340892791748e-01 -1.538139581680297852e-01 -1.284949854016304016e-02 2.589187324047088623e-01 3.836239874362945557e-02 1.803987026214599609e-01 1.614385098218917847e-01 -4.805051162838935852e-02 -1.895920000970363617e-02 -1.538179069757461548e-01 1.399831026792526245e-01 -3.615955635905265808e-02 1.381471455097198486e-01 -9.677503257989883423e-02 -4.931291937828063965e-02 1.452116221189498901e-01 2.409025654196739197e-02 -5.494058877229690552e-02 -2.912098467350006104e-01 -2.687325328588485718e-02 -7.379835005849599838e-03 1.293585002422332764e-01 -1.544680297374725342e-01 1.103611588478088379e-01 -9.495466202497482300e-02 -3.211959898471832275e-01 8.236793428659439087e-02
-2.094301432371139526e-01 -1.870341747999191284e-01 5.284400656819343567e-02 -1.953167319297790527e-01 2.559763193130493164e-01 -1.208088025450706482e-01 -3.579003512859344482e-01 5.898094736039638519e-03 3.130751848220825195e-01 1.839194595813751221e-01 -3.722434118390083313e-02 4.552042856812477112e-02 -3.307606577873229980e-01 -7.376603037118911743e-02 2.059714496135711670e-01 2.022225707769393921e-01 -1.120017468929290771e-01 -2.378972619771957397e-02 1.128263622522354126e-01 8.396045863628387451e-02 -7.944656908512115479e-02 -1.401989161968231201e-01 2.114234268665313721e-01 -1.047453209757804871e-01 -1.651362329721450806e-01 2.141259610652923584e-01 1.069280877709388733e-02 3.547587431967258453e-03 1.239370033144950867e-01 3.033333420753479004e-01 -1.058965176343917847e-01 -1.792954057455062866e-01
1.540505588054656982e-01 1.887676119804382324e-01 1.733337938785552979e-01 -4.755798876285552979e-01 -1.086597889661788940e-01 -1.024256944656372070e-01 -2.113951742649078369e-01 -2.095161192119121552e-02 2.929140031337738037e-01 1.328158825635910034e-01 5.189908668398857117e-02 1.611684709787368774e-01 -3.064750730991363525e-01 -5.304746329784393311e-02 2.629797160625457764e-01 2.144227623939514160e-01 1.298614293336868286e-01 1.546026021242141724e-01 3.920975700020790100e-02 4.345492646098136902e-02 -4.697919264435768127e-02 5.136692896485328674e-03 1.641363352537155151e-01 -2.028581202030181885e-01 2.171195745468139648e-01 -2.761561237275600433e-02 -5.162643268704414368e-02 1.782452464103698730e-01 -3.191003575921058655e-02 1.175820603966712952e-01 1.851063966751098633e-01 1.644386351108551025e-01
-1.056450232863426208e-01 1.279255449771881104e-01 2.028454840183258057e-01 -4.632404446601867676e-01 1.265448778867721558e-01 3.723456859588623047e-01 -2.337404787540435791e-01 2.124081850051879883e-01 3.119412064552307129e-01 -3.695463761687278748e-02 -1.870261877775192261e-01 1.113715022802352905e-01 -3.427480906248092651e-02 -3.914692625403404236e-02 1.737424135208129883e-01 -1.553286053240299225e-02 -2.355356216430664062e-01 1.071441452950239182e-02 2.346179634332656860e-01 -1.181557476520538330e-01 4.569224547594785690e-03 1.001767963171005249e-01 -1.767228096723556519e-01 -5.410276725888252258e-02 1.615316867828369141e-01 -5.740233138203620911e-02 7.924076914787292480e-02 1.846646368503570557e-01 1.397182196378707886e-01 -3.829860314726829529e-02 -8.100970834493637085e-02 1.304161995649337769e-01
-6.200781464576721191e-02 -2.023825794458389282e-02 1.028593778610229492e-01 -3.018011152744293213e-01 9.327138960361480713e-02 3.987751603126525879e-01 4.001860693097114563e-02 5.293292924761772156e-02 3.916387557983398438e-01 -4.127792082726955414e-03 -2.004917860031127930e-01 1.108276918530464172e-01 1.739110350608825684e-01 -1.738823503255844116e-01 1.682421714067459106e-01 2.484694272279739380e-01 9.261313825845718384e-02 1.578514426946640015e-01 -6.064264569431543350e-03 1.831975132226943970e-01 -8.411716669797897339e-02 4.601281508803367615e-02 3.250171616673469543e-02 -3.015566170215606689e-01 -1.881307065486907959e-01 7.986617088317871094e-02 -1.080827564001083374e-01 7.279119640588760376e-02 -5.160931497812271118e-02 3.358330428600311279e-01 6.293056160211563110e-02 1.382701396942138672e-01
2.732629142701625824e-02 1.499508172273635864e-01 -4.127993434667587280e-02 -2.233857363462448120e-01 9.309881925582885742e-02 4.563794732093811035e-01 1.398900058120489120e-02 -1.827387362718582153e-01 3.707858026027679443e-01 1.310698688030242920e-01 7.738010585308074951e-02 1.124832928180694580e-01 2.484749108552932739e-01 -2.559019923210144043e-01 -5.179086700081825256e-02 3.281329572200775146e-02 -2.522630989551544189e-01 1.184404492378234863e-01 -1.051752865314483643e-01 2.066233605146408081e-01 -6.670539826154708862e-02 4.003235325217247009e-02 1.529787331819534302e-01 -3.633106872439384460e-02 1.285784877836704254e-02 1.776739954948425293e-01 -1.696869581937789917e-01 -1.532654017210006714e-01 -1.284196879714727402e-02 2.807971239089965820e-01 -7.197014987468719482e-02 1.998363435268402100e-01
4.856491068494506180e-05 5.886525288224220276e-02 2.191684097051620483e-01 -3.610465675592422485e-02 1.356927305459976196e-01 1.725325882434844971e-01 -1.974759399890899658e-01 7.696236670017242432e-02 1.186976134777069092e-01 -1.219440549612045288e-01 1.157482787966728210e-01 2.358153869863599539e-04 1.598952710628509521e-02 3.996092081069946289e-02 3.682272434234619141e-01 5.428090691566467285e-02 -5.001153796911239624e-02 3.107924759387969971e-01 -2.236780822277069092e-01 2.805633842945098877e-01 -2.509971559047698975e-01 -4.820568487048149109e-02 1.988665610551834106e-01 1.007655542343854904e-02 3.210795819759368896e-01 -3.148816898465156555e-02 -1.380938738584518433e-01 -4.189016520977020264e-01 6.043654307723045349e-02 1.572467833757400513e-01 1.231924723833799362e-02 1.066417470574378967e-01
3.702759044244885445e-03 -1.062007993459701538e-02 1.674854457378387451e-01 -1.817628741264343262e-01 3.053068220615386963e-01 1.236811652779579163e-01 -1.563243865966796875e-01 9.559360891580581665e-02 3.021917045116424561e-01 -9.419916570186614990e-02 3.986410051584243774e-02 -1.228483766317367554e-01 -8.290734887123107910e-02 1.001185029745101929e-01 -5.940673127770423889e-02 1.541965305805206299e-01 6.301577389240264893e-02 -1.463144179433584213e-02 -2.330433875322341919e-01 1.506370604038238525e-01 -1.174894049763679504e-01 2.364484816789627075e-01 2.954820394515991211e-01 -3.465681895613670349e-02 1.918911635875701904e-01 9.969701617956161499e-02 1.232793703675270081e-01 4.077457487583160400e-01 2.915857434272766113e-01 2.367702275514602661e-01 -1.200263947248458862e-01 -1.118457615375518799e-01
-5.406689830124378204e-03 -2.536554820835590363e-02 1.067509055137634277e-01 -1.788983494043350220e-01 -1.476971060037612915e-02 1.563023924827575684e-01 -2.752874493598937988e-01 -2.970391511917114258e-01 2.836508303880691528e-02 2.123545557260513306e-01 2.717741578817367554e-02 1.080636903643608093e-01 -2.621269822120666504e-01 -1.993360221385955811e-01 2.093924432992935181e-01 2.910575568675994873e-01 -6.356790661811828613e-02 2.876732647418975830e-01 5.367477610707283020e-02 -1.632161438465118408e-01 -4.602744057774543762e-02 1.959025263786315918e-01 3.927754610776901245e-02 -2.991958260536193848e-01 3.270245194435119629e-01 -6.197630986571311951e-02 5.618557706475257874e-02 1.275332868099212646e-01 2.351398020982742310e-02 1.101234033703804016e-01 1.620926111936569214e-01 2.343207299709320068e-01
1.967250555753707886e-02 3.709551319479942322e-02 1.791791617870330811e-01 -2.117994576692581177e-01 1.868145912885665894e-01 1.157205179333686829e-01 -3.110423088073730469e-01 6.958613544702529907e-02 1.567838527262210846e-02 -1.541592739522457123e-02 -3.396994993090629578e-02 3.042047023773193359e-01 -4.585414379835128784e-02 -2.450022250413894653e-01 6.177607923746109009e-02 1.447114348411560059e-01 2.967594936490058899e-02 4.412087425589561462e-02 1.309282984584569931e-02 -2.485776133835315704e-02 -4.778428971767425537e-01 1.473715454339981079e-01 3.950717747211456299e-01 -9.909784793853759766e-02 6.475052214227616787e-04 2.037447132170200348e-02 -3.163355216383934021e-02 -1.382656395435333252e-02 9.549924731254577637e-02 -5.219607800245285034e-02 -3.335084915161132812e-01 2.146559357643127441e-01
9.522286057472229004e-02 1.023794487118721008e-01 -2.070545256137847900e-01 -2.710974514484405518e-01 1.400933116674423218e-01 -1.558549702167510986e-02 -4.514829814434051514e-01 -2.720771590247750282e-03 1.734759658575057983e-01 1.714247316122055054e-01 -7.295887172222137451e-02 5.252717062830924988e-02 -2.982260584831237793e-01 6.724521517753601074e-02 7.490544021129608154e-02 1.340843737125396729e-01 2.241268195211887360e-02 -2.690999768674373627e-02 -2.830376029014587402e-01 -1.556761413812637329e-01 -1.986178308725357056e-01 2.700679302215576172e-01 -2.745102941989898682e-01 -1.392168700695037842e-01 -4.747426509857177734e-02 1.632813960313796997e-01 -2.614998817443847656e-02 6.991402059793472290e-02 1.067701876163482666e-01 7.246323395520448685e-03 3.301350027322769165e-02 3.098973631858825684e-01
7.766312360763549805e-02 2.943396866321563721e-01 3.292425274848937988e-01 -3.369177281856536865e-01 2.658127248287200928e-01 2.294563055038452148e-01 -1.679530888795852661e-01 -1.531294267624616623e-02 1.283655166625976562e-01 -3.231456875801086426e-02 -6.754861027002334595e-02 7.087330520153045654e-02 -1.162380278110504150e-01 2.075438015162944794e-02 -1.908335834741592407e-01 -2.006585299968719482e-01 9.071902930736541748e-02 2.012790292501449585e-01 -7.040979713201522827e-02 -1.979274749755859375e-01 9.021893888711929321e-02 1.073549035936594009e-02 3.485193103551864624e-02 -3.204456269741058350e-01 1.330118626356124878e-01 -8.639137446880340576e-02 -2.859254181385040283e-01 -8.776420354843139648e-02 1.137166023254394531e-01 -2.525615990161895752e-01 -4.896170645952224731e-02 1.310705989599227905e-01
1.460409909486770630e-01 4.479954391717910767e-02 7.889158278703689575e-02 -4.377183914184570312e-01 1.140975505113601685e-01 2.754085361957550049e-01 -3.696834444999694824e-01 4.790098406374454498e-03 1.346446573734283447e-01 1.122363433241844177e-01 -1.109523102641105652e-01 1.677808612585067749e-01 1.041394546627998352e-01 -1.410645097494125366e-01 2.218294292688369751e-01 8.101434260606765747e-02 -2.886216342449188232e-02 -1.370042413473129272e-01 -3.297198563814163208e-02 -7.008571992628276348e-04 -1.868210583925247192e-01 2.218667715787887573e-01 2.867848873138427734e-01 7.839030772447586060e-02 2.583964467048645020e-01 2.956809699535369873e-01 -9.129824489355087280e-02 -1.472492585889995098e-03 -9.995347261428833008e-02 -4.058011621236801147e-02 -1.590168178081512451e-01 -5.402135476469993591e-02
1.470070797950029373e-02 3.739021345973014832e-02 1.287437975406646729e-01 -2.196858972311019897e-01 1.223024576902389526e-01 4.278860390186309814e-01 -1.579008698463439941e-01 1.356516927480697632e-01 2.686008214950561523e-01 -6.279673427343368530e-02 -1.741966605186462402e-01 -7.273267209529876709e-02 -7.775756716728210449e-02 1.086508780717849731e-01 -1.070938557386398315e-01 2.584769390523433685e-02 -3.357478231191635132e-02 -2.188237756490707397e-01 -1.212886348366737366e-01 -4.377083852887153625e-02 -3.439201712608337402e-01 -2.961228601634502411e-02 3.590385615825653076e-01 -2.363704741001129150e-01 1.725197881460189819e-01 9.421082586050033569e-02 4.229826107621192932e-02 -2.884086072444915771e-01 6.484815478324890137e-02 -1.298694759607315063e-01 9.843653999269008636e-03 -1.900170594453811646e-01
8.000388741493225098e-02 3.207034617662429810e-02 1.521332412958145142e-01 -1.217668652534484863e-01 -4.306446388363838196e-02 2.636952102184295654e-01 -2.376472949981689453e-01 2.092440873384475708e-01 3.909829258918762207e-01 1.571602523326873779e-01 9.491118043661117554e-02 1.462780311703681946e-02 -8.240920305252075195e-02 6.363910436630249023e-02 9.126963466405868530e-02 1.908264905214309692e-01 -1.337452232837677002e-01 -1.204541474580764771e-01 -2.763946056365966797e-01 4.171822592616081238e-02 -1.284565925598144531e-01 2.700228691101074219e-01 1.472960263490676880e-01 1.037447601556777954e-01 -1.449346393346786499e-01 1.959719322621822357e-02 1.388713531196117401e-02 -1.123288869857788086e-01 2.987300753593444824e-01 3.847612142562866211e-01 1.728980094194412231e-01 8.243586122989654541e-02
1.103680208325386047e-01 1.776592284440994263e-01 4.079610407352447510e-01 2.380640245974063873e-02 1.844183951616287231e-01 2.712728977203369141e-01 -1.454640924930572510e-01 -2.577169239521026611e-02 1.866572648286819458e-01 -1.677074842154979706e-02 1.493732333183288574e-01 1.400229334831237793e-01 -5.279478058218955994e-02 -2.283588238060474396e-02 1.959369033575057983e-01 4.184301793575286865e-01 8.302562683820724487e-02 2.068358957767486572e-01 2.185085117816925049e-01 -4.241485148668289185e-02 4.769315943121910095e-02 1.243471913039684296e-02 2.038596868515014648e-01 -2.319445163011550903e-01 2.962213158607482910e-01 -6.146252900362014771e-02 1.451664255000650883e-03 5.355343222618103027e-02 2.534430921077728271e-01 -6.738369911909103394e-02 -5.193572118878364563e-02 -5.601369962096214294e-02
-1.880663633346557617e-02 3.334033191204071045e-01 3.801954686641693115e-01 -2.416258454322814941e-01 2.839941084384918213e-01 3.422341644763946533e-01 -1.527092009782791138e-01 2.319876849651336670e-02 1.328635364770889282e-01 -1.151576936244964600e-01 -2.212540991604328156e-02 1.573907434940338135e-01 -2.748084068298339844e-01 -1.454579383134841919e-01 -1.465989798307418823e-01 2.066482007503509521e-01 -4.816282913088798523e-02 2.965347841382026672e-02 -8.537654764950275421e-03 -1.596005409955978394e-01 -9.999128058552742004e-03 -1.998046189546585083e-01 -1.522604972124099731e-01 -9.848508238792419434e-02 2.136802971363067627e-01 -4.382859915494918823e-02 -5.728396028280258179e-02 1.725243777036666870e-01 4.407241567969322205e-02 1.902939826250076294e-01 3.872489184141159058e-02 1.579403579235076904e-01
-2.989258617162704468e-02 -1.223264113068580627e-01 2.881886065006256104e-01 -2.370407432317733765e-01 1.910218968987464905e-02 4.079905748367309570e-01 -9.810291975736618042e-02 8.550947904586791992e-02 1.720176637172698975e-01 8.128698915243148804e-02 -3.462258875370025635e-01 -1.025548055768013000e-01 6.978306174278259277e-02 -1.355037093162536621e-01 5.032837390899658203e-02 2.414104640483856201e-01 3.768827300518751144e-03 1.467094384133815765e-02 1.224952116608619690e-01 2.274258621037006378e-02 -2.494412362575531006e-01 1.294749528169631958e-01 -4.974904656410217285e-02 -2.000979334115982056e-01 -1.311245858669281006e-01 2.776181101799011230e-01 -1.578048467636108398e-01 -1.177339777350425720e-01 8.246269822120666504e-02 3.606460690498352051e-01 2.025810442864894867e-02 -5.438894033432006836e-02
-4.240917041897773743e-02 -1.027166172862052917e-01 2.459921538829803467e-01 -3.386736512184143066e-01 9.392868727445602417e-02 -1.422040909528732300e-01 -1.864556521177291870e-01 1.750453859567642212e-01 1.952052712440490723e-01 -8.850177377462387085e-02 -1.330700814723968506e-01 8.085981756448745728e-02 -3.561244010925292969e-01 2.820788137614727020e-02 -1.907289624214172363e-01 -7.317867130041122437e-02 -3.061748147010803223e-01 2.566565275192260742e-01 1.037410050630569458e-01 1.194821074604988098e-01 7.745553553104400635e-02 1.555538177490234375e-01 3.259887173771858215e-02 -4.216125011444091797e-01 -5.332561209797859192e-02 1.548873931169509888e-01 -1.367302238941192627e-01 -1.177363768219947815e-01 -1.983020454645156860e-02 1.333469003438949585e-01 5.732656642794609070e-02 6.268421560525894165e-02
-2.070241421461105347e-01 -9.052453190088272095e-02 4.095883667469024658e-02 -1.863492131233215332e-01 1.491714417934417725e-01 9.234983474016189575e-02 -1.669457107782363892e-01 -5.981526523828506470e-02 4.485340714454650879e-01 2.590186893939971924e-01 -5.372599232941865921e-03 -4.704974964261054993e-02 -2.604309618473052979e-01 2.094681560993194580e-01 1.341126393526792526e-02 1.815894991159439087e-01 -1.261392533779144287e-01 1.530302017927169800e-01 -9.261871874332427979e-02 -8.512150496244430542e-02 -1.997053772211074829e-01 2.459558285772800446e-02 4.788689315319061279e-01 -1.057314351201057434e-01 -8.327902108430862427e-02 3.400433808565139771e-02 -9.521754458546638489e-03 -1.037480756640434265e-01 3.793567046523094177e-02 2.203997820615768433e-01 1.497443020343780518e-01 8.615056425333023071e-02
-3.555765151977539062e-01 1.152349784970283508e-01 1.474058330059051514e-01 -4.270017743110656738e-01 2.315561473369598389e-01 1.088113561272621155e-01 -1.083327308297157288e-01 5.570030305534601212e-03 1.973407715559005737e-01 8.115514367818832397e-02 1.301512122154235840e-01 -8.639828860759735107e-02 -5.726620182394981384e-02 4.489521682262420654e-02 1.512373387813568115e-01 8.363071084022521973e-02 -2.098763883113861084e-01 1.148415654897689819e-01 1.022020280361175537e-01 -2.006283551454544067e-01 -5.879212543368339539e-02 2.024683356285095215e-01 1.484494805335998535e-01 -1.989586502313613892e-01 -1.866940110921859741e-01 1.975263506174087524e-01 -1.225639358162879944e-01 -8.548396080732345581e-02 5.681335926055908203e-02 3.875497579574584961e-01 -2.123207971453666687e-02 9.913234412670135498e-02
9.476549178361892700e-02 -3.427632451057434082e-01 1.567721217870712280e-01 -2.013356238603591919e-01 -7.315905392169952393e-02 5.194577574729919434e-01 8.764425665140151978e-02 2.213584259152412415e-02 1.642935127019882202e-01 2.004867047071456909e-01 -1.446672230958938599e-01 -1.323263049125671387e-01 -2.052356898784637451e-01 -6.235344707965850830e-02 1.574294827878475189e-02 -9.419083595275878906e-02 1.286149770021438599e-01 1.246447637677192688e-01 2.871839329600334167e-02 -8.174758404493331909e-02 -2.448677271604537964e-02 3.568493202328681946e-02 1.112310290336608887e-01 -4.554479122161865234e-01 1.359265446662902832e-01 4.126622807234525681e-03 -9.096016734838485718e-02 2.016367763280868530e-01 1.302634775638580322e-01 2.320227399468421936e-02 -9.463801234960556030e-02 9.566807001829147339e-02
-3.290903195738792419e-02 3.319079577922821045e-01 8.614910766482353210e-03 -2.085359245538711548e-01 1.257439404726028442e-01 -1.415270939469337463e-02 -1.581616550683975220e-01 -1.079295724630355835e-01 2.906113564968109131e-01 1.180338039994239807e-01 9.709201753139495850e-02 -1.179969236254692078e-01 -1.315942108631134033e-01 -8.728639036417007446e-02 -9.792518615722656250e-02 3.304248154163360596e-01 -1.398668885231018066e-01 -1.128795072436332703e-01 -1.158080399036407471e-01 4.279499873518943787e-02 -4.167368169873952866e-03 2.004949934780597687e-02 -1.144885867834091187e-01 -1.524794995784759521e-01 -6.171095371246337891e-02 9.240457788109779358e-03 -4.638357758522033691e-01 -3.014736473560333252e-01 3.449433743953704834e-01 2.664702758193016052e-02 4.482552036643028259e-02 -1.054543554782867432e-01
-3.196636959910392761e-02 -5.766883958131074905e-03 3.434961438179016113e-01 -1.245428696274757385e-01 2.225870452821254730e-02 6.481914967298507690e-02 -1.851164400577545166e-01 -4.696902632713317871e-02 -4.952031001448631287e-02 -3.040802776813507080e-01 9.902407974004745483e-02 1.410095114260911942e-02 -6.558794528245925903e-02 3.844609111547470093e-02 -8.697041124105453491e-02 1.819388419389724731e-01 -6.375258415937423706e-02 5.161431431770324707e-02 -2.997638285160064697e-01 1.870364695787429810e-01 2.206355929374694824e-01 6.907229870557785034e-02 -6.307680904865264893e-02 -2.998136281967163086e-01 1.483691036701202393e-01 1.870655417442321777e-01 -8.704651892185211182e-02 -1.608769148588180542e-01 4.906201958656311035e-01 2.005286961793899536e-01 2.485815808176994324e-02 -1.483761221170425415e-01
1.262762695550918579e-01 -1.278592646121978760e-01 2.399214804172515869e-01 -2.172951102256774902e-01 3.882662951946258545e-01 -5.781931802630424500e-02 -9.586983919143676758e-02 -2.758027315139770508e-01 1.546149998903274536e-01 1.576193571090698242e-01 -1.711523383855819702e-01 1.445284634828567505e-01 -1.752968728542327881e-01 1.543001383543014526e-01 2.036133706569671631e-01 1.841758936643600464e-01 -8.113914728164672852e-02 1.706143617630004883e-01 1.072680205106735229e-01 5.271369218826293945e-02 2.681893110275268555e-02 1.041598767042160034e-01 3.986435830593109131e-01 -1.137355044484138489e-01 -5.846359953284263611e-02 1.230731382966041565e-01 2.041918933391571045e-01 2.768536470830440521e-02 2.499174326658248901e-01 -3.365735756233334541e-03 1.927937269210815430e-01 2.574268728494644165e-02
-3.442792594432830811e-02 -2.983274683356285095e-02 1.878306716680526733e-01 -2.555250227451324463e-01 7.092950493097305298e-02 5.510393530130386353e-02 -2.439225763082504272e-01 2.231605350971221924e-01 5.086617544293403625e-02 1.811319142580032349e-01 6.062597781419754028e-02 -6.321957707405090332e-02 -9.017496556043624878e-02 -1.409473121166229248e-01 3.049809020012617111e-03 2.931864559650421143e-01 -8.043120056390762329e-02 3.237985670566558838e-01 -8.134621381759643555e-02 -3.213351964950561523e-02 -2.436832636594772339e-01 3.081980943679809570e-01 7.752769440412521362e-02 -6.160629168152809143e-02 -8.580300211906433105e-02 2.811048626899719238e-01 -1.546313762664794922e-01 -4.405694082379341125e-02 -2.501820400357246399e-02 3.024604916572570801e-01 2.841616272926330566e-01 2.339302599430084229e-01
1.270638313144445419e-02 -2.741022109985351562e-01 2.698446512222290039e-01 -1.453581452369689941e-01 2.094618678092956543e-01 8.723290264606475830e-02 -2.754788994789123535e-01 -9.413987398147583008e-02 4.654583632946014404e-01 -1.754595190286636353e-01 4.823017399758100510e-03 -1.407091412693262100e-02 -2.224635779857635498e-01 -9.789707139134407043e-03 -7.578680664300918579e-02 1.841524988412857056e-01 9.296686947345733643e-02 -4.748049378395080566e-02 -4.502750560641288757e-02 -1.020777225494384766e-01 -2.913325130939483643e-01 1.778789311647415161e-01 3.422256186604499817e-02 -6.480351090431213379e-02 -1.276415884494781494e-01 -1.096308510750532150e-02 -7.233130186796188354e-02 -7.547101378440856934e-02 -2.289002202451229095e-02 4.100824296474456787e-01 8.648912422358989716e-03 1.276280730962753296e-01
1.104654073715209961e-01 -3.266689777374267578e-01 1.369520574808120728e-01 -3.895002305507659912e-01 -1.616177335381507874e-02 1.102305129170417786e-01 1.016862876713275909e-02 4.940143972635269165e-02 3.333208858966827393e-01 6.635942310094833374e-02 -1.425192207098007202e-01 -7.327083498239517212e-02 -1.867803484201431274e-01 3.555876761674880981e-02 1.033091172575950623e-01 1.699304394423961639e-02 -1.125715151429176331e-01 2.390847653150558472e-01 3.645902872085571289e-02 1.501417756080627441e-01 -2.775444090366363525e-01 4.144574329257011414e-02 1.935814917087554932e-01 1.918009221553802490e-01 9.825941175222396851e-03 5.202087759971618652e-02 -2.850543856620788574e-01 2.158837467432022095e-01 -5.362731963396072388e-02 2.849626541137695312e-01 1.119771972298622131e-01 1.826584190130233765e-01
1.177954301238059998e-01 -7.004068791866302490e-02 2.368155270814895630e-01 -2.466228455305099487e-01 2.769265472888946533e-01 1.053311824798583984e-01 -1.295228153467178345e-01 -1.827239543199539185e-01 8.833162486553192139e-02 -1.385609060525894165e-01 2.229998856782913208e-01 7.045836001634597778e-02 8.819933980703353882e-03 1.287386864423751831e-01 2.550067007541656494e-01 1.611789315938949585e-01 -1.474033445119857788e-01 1.728621572256088257e-01 -1.378976553678512573e-01 3.625097125768661499e-02 2.450953936204314232e-03 3.713681176304817200e-02 2.296011745929718018e-01 -2.234708964824676514e-01 -2.170505747199058533e-02 -1.860492378473281860e-01 -1.073950380086898804e-01 -2.188491821289062500e-01 1.536619365215301514e-01 1.303999423980712891e-01 -3.713734745979309082e-01 2.966223061084747314e-01
-1.424994505941867828e-02 -6.767924129962921143e-02 -4.818419367074966431e-02 -2.398577779531478882e-01 1.643224060535430908e-01 -1.070150136947631836e-01 -3.832504451274871826e-01 1.315459012985229492e-01 2.900796830654144287e-01 -1.007052138447761536e-02 -7.117644697427749634e-02 9.640271961688995361e-02 -2.009350955486297607e-01 2.139461934566497803e-01 -9.913518279790878296e-02 2.178447991609573364e-01 1.316380500793457031e-01 9.032607078552246094e-02 -4.433220028877258301e-01 -2.869731485843658447e-01 -7.361446321010589600e-02 3.051785938441753387e-02 8.892533928155899048e-02 -2.071778848767280579e-02 8.964300900697708130e-02 -5.497322976589202881e-02 -6.780509650707244873e-02 3.196438848972320557e-01 9.100543707609176636e-02 1.519361790269613266e-02 -3.324634581804275513e-02 2.101802676916122437e-01
6.063074618577957153e-02 3.269397914409637451e-01 3.301776200532913208e-02 -2.615110874176025391e-01 1.907905042171478271e-01 2.377848774194717407e-01 -3.601367175579071045e-01 -7.292503118515014648e-02 1.634074598550796509e-01 1.250961273908615112e-01 1.000320017337799072e-01 -1.469740569591522217e-01 -1.862719953060150146e-01 -2.290347814559936523e-01 8.478562533855438232e-02 8.410879224538803101e-02 4.380184784531593323e-02 1.674194037914276123e-01 9.659781306982040405e-02 2.683407366275787354e-01 -2.371233105659484863e-01 -7.029461115598678589e-02 -1.339262425899505615e-01 3.355904296040534973e-02 1.231973432004451752e-02 3.422490358352661133e-01 1.003470346331596375e-01 1.349641829729080200e-01 2.700746655464172363e-01 -1.760932151228189468e-03 -6.631289422512054443e-02 4.681850224733352661e-02
1.593068540096282959e-01 9.738535434007644653e-02 2.813186943531036377e-01 -2.779020667076110840e-01 -4.666434973478317261e-02 9.319465607404708862e-02 6.650575250387191772e-02 1.194288432598114014e-01 1.522035151720046997e-01 1.158408820629119873e-01 -1.174631863832473755e-01 7.744491100311279297e-02 -3.343122005462646484e-01 -1.841342002153396606e-01 2.985043637454509735e-02 3.924453631043434143e-02 -8.846449851989746094e-02 1.712248176336288452e-01 -2.445097416639328003e-01 1.118454262614250183e-01 -1.630374938249588013e-01 3.514569103717803955e-01 -1.181868761777877808e-01 -3.694092035293579102e-01 6.642635166645050049e-02 -2.023970633745193481e-01 -2.663801014423370361e-01 4.613935202360153198e-02 -3.817717730998992920e-02 5.070408806204795837e-04 -1.158748194575309753e-01 -1.772432625293731689e-01
-1.270871050655841827e-02 -2.059847265481948853e-01 1.299921274185180664e-01 -1.998391188681125641e-02 6.219757720828056335e-02 1.561169177293777466e-01 -3.261251002550125122e-02 -4.621303454041481018e-02 7.447257637977600098e-02 -3.490029275417327881e-01 -1.327699571847915649e-01 2.493698298931121826e-01 -2.423254996538162231e-01 -2.371204495429992676e-01 -4.623880609869956970e-02 5.674386397004127502e-02 -2.837219834327697754e-01 6.108691543340682983e-02 -1.901633441448211670e-01 4.885813966393470764e-02 -3.120419979095458984e-01 1.400554925203323364e-01 2.487836927175521851e-01 -1.638927310705184937e-01 1.305109709501266479e-01 3.499760031700134277e-01 -1.743891090154647827e-01 3.851724555715918541e-03 2.566347420215606689e-01 -4.009081050753593445e-02 -1.233675554394721985e-01 7.293501403182744980e-03
1.468595415353775024e-01 -8.483000844717025757e-02 1.150516141206026077e-02 -2.711945474147796631e-01 3.534159064292907715e-01 2.490329593420028687e-01 4.708895087242126465e-02 -3.007745444774627686e-01 1.640179455280303955e-01 1.246577054262161255e-01 5.132183060050010681e-02 -6.156666949391365051e-02 -1.896304544061422348e-03 -1.867811381816864014e-02 -4.738693311810493469e-02 2.172819077968597412e-01 -3.456837534904479980e-01 6.734918057918548584e-02 1.062149405479431152e-01 -1.257348954677581787e-01 5.501507967710494995e-02 1.468309313058853149e-01 4.730004668235778809e-01 -2.797766029834747314e-01 3.584726154804229736e-02 7.210568338632583618e-02 5.111775547266006470e-02 2.533469721674919128e-02 2.078811824321746826e-02 1.067502051591873169e-01 1.233706474304199219e-01 6.912034749984741211e-02
5.957456305623054504e-02 2.885462641716003418e-01 -1.740007102489471436e-01 -6.019217520952224731e-02 9.849468618631362915e-02 2.557872831821441650e-01 -4.716657400131225586e-01 -9.752715378999710083e-02 4.198513627052307129e-01 7.899643853306770325e-03 -7.445689290761947632e-02 -7.970214635133743286e-02 -1.228158473968505859e-01 -1.708774566650390625e-01 2.208661735057830811e-01 3.587623238563537598e-01 -1.110610365867614746e-01 4.628779366612434387e-02 -7.756177335977554321e-02 1.072084456682205200e-01 -1.557377874851226807e-01 9.253358840942382812e-02 -2.391464449465274811e-02 -2.152635483071208000e-03 5.325363948941230774e-02 2.177513837814331055e-01 9.807800874114036560e-03 4.603068530559539795e-02 -2.380644902586936951e-02 4.441550746560096741e-02 -1.534978896379470825e-01 -1.350097805261611938e-01
2.844408154487609863e-01 -8.671283721923828125e-02 -1.269957870244979858e-01 -4.108215272426605225e-01 2.111199684441089630e-02 7.349523901939392090e-02 8.913803845643997192e-02 -2.656056545674800873e-02 -4.970954358577728271e-02 1.007982939481735229e-01 -1.178199052810668945e-01 2.562201321125030518e-01 -1.170091107487678528e-01 -1.106183081865310669e-01 1.802561432123184204e-01 2.360683977603912354e-01 -1.410969793796539307e-01 1.538646221160888672e-01 2.181048132479190826e-02 -1.626609861850738525e-01 -2.604974806308746338e-01 -8.067511953413486481e-03 1.243138089776039124e-01 -2.065382450819015503e-01 1.192915216088294983e-01 2.325822114944458008e-01 -5.353641510009765625e-02 1.077210679650306702e-01 4.510158896446228027e-01 7.498876005411148071e-02 7.281422615051269531e-02 1.103423312306404114e-01
1.967348009347915649e-01 8.520807325839996338e-02 1.558675318956375122e-01 -4.052266776561737061e-01 1.996953338384628296e-01 2.327064871788024902e-01 -3.314167559146881104e-01 3.517021611332893372e-02 3.078622929751873016e-02 -6.962704658508300781e-02 -1.779806166887283325e-01 3.044483661651611328e-01 -2.900745272636413574e-01 -3.966471552848815918e-01 1.296921521425247192e-01 -1.842689067125320435e-01 -1.671030744910240173e-02 1.002552434802055359e-01 -1.509634032845497131e-02 -1.499036140739917755e-02 -1.869329363107681274e-01 -3.084308281540870667e-02 5.384103581309318542e-02 -9.010338038206100464e-02 6.006951257586479187e-02 -2.126820385456085205e-01 -6.958261877298355103e-02 5.879398086108267307e-04 5.913306772708892822e-02 1.834133081138134003e-02 -1.067226603627204895e-01 -1.068439558148384094e-01
1.890256404876708984e-01 2.351351380348205566e-01 1.558985710144042969e-01 -9.968632832169532776e-03 9.667745232582092285e-02 1.864884495735168457e-01 -2.881790995597839355e-01 -1.305061951279640198e-02 2.566144168376922607e-01 -1.845888644456863403e-01 -3.015286922454833984e-01 -5.123973637819290161e-02 -1.201529577374458313e-01 -2.601807713508605957e-01 -1.491552889347076416e-01 -5.285376682877540588e-02 2.096184529364109039e-02 2.440473735332489014e-01 -1.751792617142200470e-02 1.191202327609062195e-01 1.203526481986045837e-01 5.499806255102157593e-02 -5.396153405308723450e-02 -1.369237601757049561e-01 1.057423800230026245e-01 2.071848362684249878e-01 -3.572819828987121582e-01 2.163774333894252777e-02 1.912117004394531250e-01 1.242493465542793274e-02 3.135072588920593262e-01 1.603157669305801392e-01
-1.134982891380786896e-02 2.730014324188232422e-01 -2.225008793175220490e-02 -2.860025167465209961e-01 -3.897212073206901550e-02 -8.326973766088485718e-03 -2.044984884560108185e-02 -7.381501048803329468e-02 2.697668969631195068e-01 9.147328138351440430e-02 9.873711317777633667e-02 1.817269623279571533e-01 -5.534600093960762024e-02 -3.573951125144958496e-02 1.471434384584426880e-01 2.044456750154495239e-01 5.625521019101142883e-02 1.718692481517791748e-01 2.168285660445690155e-02 1.706908643245697021e-01 -4.340369999408721924e-02 5.709234252572059631e-02 -1.142773181200027466e-01 -4.227211475372314453e-01 -9.934110194444656372e-02 3.506633937358856201e-01 -3.454661369323730469e-01 -1.458857208490371704e-01 3.120029568672180176e-01 5.995402485132217407e-02 -2.463817130774259567e-03 1.013639569282531738e-01
5.589906126260757446e-02 -1.193394735455513000e-01 1.874807029962539673e-01 -3.308309614658355713e-01 1.895195543766021729e-01 1.767443269491195679e-01 -1.732574701309204102e-01 -1.002631150186061859e-02 5.246467590332031250e-01 -1.628910601139068604e-01 -1.063078269362449646e-01 1.651103049516677856e-01 -2.795619964599609375e-01 1.993487402796745300e-02 -1.121426820755004883e-01 -1.218633260577917099e-02 9.518126957118511200e-03 -2.314902395009994507e-01 -1.286837309598922729e-01 8.734399825334548950e-02 -7.246003299951553345e-02 -1.170373409986495972e-01 -4.730904474854469299e-02 7.114290446043014526e-02 6.750903278589248657e-02 8.211815357208251953e-02 -3.286816179752349854e-01 -3.754530474543571472e-02 -5.227496474981307983e-02 2.525530457496643066e-01 2.240592986345291138e-02 1.313728541135787964e-01
1.399700194597244263e-01 8.945849840529263020e-04 3.953876793384552002e-01 -1.032538339495658875e-01 -3.725102171301841736e-02 1.288715377449989319e-02 -8.977089077234268188e-02 5.948601290583610535e-02 7.240953296422958374e-02 -1.941758543252944946e-01 -4.450795054435729980e-02 1.388491503894329071e-02 -1.426119059324264526e-01 1.201052814722061157e-01 -3.354663029313087463e-02 2.336392849683761597e-01 -1.321589648723602295e-01 2.963926196098327637e-01 -1.716574877500534058e-01 1.160254329442977905e-01 -1.101714596152305603e-01 -4.681223258376121521e-02 1.932118833065032959e-01 -5.942751839756965637e-02 -1.330400705337524414e-01 8.355425298213958740e-02 3.084744140505790710e-02 7.151371240615844727e-02 5.428904891014099121e-01 1.412618160247802734e-01 -1.091180089861154556e-02 -3.401194512844085693e-01
-1.082191988825798035e-01 1.674566715955734253e-01 4.317976236343383789e-01 -1.036349534988403320e-01 8.516663312911987305e-02 5.528222024440765381e-02 -4.751067459583282471e-01 6.444234400987625122e-02 7.898825407028198242e-02 1.192418038845062256e-01 1.237667277455329895e-01 -5.156120285391807556e-02 -8.521568775177001953e-02 1.673477888107299805e-02 9.835277497768402100e-02 2.746998965740203857e-01 1.156288981437683105e-01 3.040870428085327148e-01 2.295034974813461304e-01 -3.265829011797904968e-02 9.421329014003276825e-03 1.604127585887908936e-01 6.301190704107284546e-02 -1.971236318349838257e-01 3.258288502693176270e-01 -5.738457292318344116e-02 3.002623468637466431e-02 1.164292693138122559e-01 1.686523705720901489e-01 2.775972336530685425e-02 -7.984896749258041382e-02 6.346365064382553101e-02
-1.035325005650520325e-01 -1.006895229220390320e-01 2.732527256011962891e-01 -2.592268288135528564e-01 7.432148605585098267e-02 1.496936827898025513e-01 -2.222648859024047852e-01 3.461109995841979980e-01 1.980115324258804321e-01 1.149094775319099426e-01 -1.406784802675247192e-01 -1.008809953927993774e-01 5.456010997295379639e-02 -4.518392233876511455e-05 7.407065480947494507e-02 -1.957370191812515259e-01 -3.857897222042083740e-02 1.637752950191497803e-01 1.417116075754165649e-01 4.313508421182632446e-02 -1.843987107276916504e-01 7.252981513738632202e-02 1.700675636529922485e-01 1.577154546976089478e-01 2.504939138889312744e-01 1.726854406297206879e-02 -3.163903057575225830e-01 1.619566380977630615e-01 -4.168762639164924622e-02 3.580812811851501465e-01 2.362001832807436585e-04 2.198679298162460327e-01
8.459188044071197510e-02 6.565025448799133301e-02 3.296499848365783691e-01 -5.675576999783515930e-02 1.274247914552688599e-01 1.528635025024414062e-01 -3.560942038893699646e-02 1.344949007034301758e-02 1.174282953143119812e-01 -2.012825943529605865e-02 -4.198270663619041443e-02 9.800615161657333374e-02 3.001739270985126495e-03 1.437201648950576782e-01 -1.134370267391204834e-01 7.645709067583084106e-02 -9.924019873142242432e-02 7.093160599470138550e-02 -2.794173061847686768e-01 1.898388415575027466e-01 -6.925379484891891479e-02 2.297132611274719238e-01 3.649788498878479004e-01 -1.036604642868041992e-01 2.831021547317504883e-01 -5.910721421241760254e-02 9.817072749137878418e-02 3.728996217250823975e-01 2.120594531297683716e-01 3.160110414028167725e-01 -2.288457751274108887e-01 -1.029734089970588684e-01
1.549832969903945923e-01 2.633839547634124756e-01 2.052967697381973267e-01 -9.715174138545989990e-02 4.295498132705688477e-02 2.931863665580749512e-01 -1.761514395475387573e-01 -1.710301451385021210e-02 5.210376903414726257e-02 2.197144925594329834e-02 8.248442411422729492e-02 1.017909590154886246e-02 -5.208624154329299927e-02 -4.180477187037467957e-02 3.544563651084899902e-01 4.617260769009590149e-02 1.209378540515899658e-01 3.660262823104858398e-01 9.234836697578430176e-02 -2.022494375705718994e-01 1.336287111043930054e-01 1.167887374758720398e-01 3.587177991867065430e-01 -2.300922125577926636e-01 1.112902164459228516e-01 3.430442884564399719e-02 -5.840337276458740234e-02 2.083385586738586426e-01 2.957867085933685303e-01 1.759259849786758423e-01 5.272400379180908203e-02 -2.851138822734355927e-02
4.890712723135948181e-02 3.477712273597717285e-01 2.356528490781784058e-01 -1.796785742044448853e-01 -1.097454428672790527e-01 6.237210705876350403e-02 -9.855481237173080444e-02 8.591666072607040405e-02 1.268856078386306763e-01 1.774769425392150879e-01 -8.339146524667739868e-02 2.056920975446701050e-01 -9.679836221039295197e-03 1.365889310836791992e-01 3.921855986118316650e-01 2.162703126668930054e-01 1.292661484330892563e-02 2.036262005567550659e-01 -3.727023303508758545e-02 -1.155287474393844604e-01 -1.670757234096527100e-01 -5.210754647850990295e-02 9.093639254570007324e-02 -2.685692012310028076e-01 4.661270976066589355e-01 1.264673620462417603e-01 -1.006152853369712830e-01 -7.324252277612686157e-02 1.247246563434600830e-01 -6.382375955581665039e-02 -4.924804717302322388e-02 3.764153271913528442e-02
7.007616758346557617e-02 1.748683154582977295e-01 4.004590213298797607e-01 1.571656554006040096e-03 1.717242747545242310e-01 7.790565490722656250e-02 -1.943388283252716064e-01 8.518318086862564087e-02 8.411908149719238281e-02 2.835129499435424805e-01 9.271052479743957520e-02 1.737357825040817261e-01 -3.371386229991912842e-01 5.973226204514503479e-02 3.268522620201110840e-01 2.669414877891540527e-01 6.674595177173614502e-02 2.647935450077056885e-01 -4.638032987713813782e-03 2.129770442843437195e-02 2.757676702458411455e-04 1.560197025537490845e-01 8.945502340793609619e-02 -2.901287078857421875e-01 -3.664897521957755089e-03 -2.011969452723860741e-03 -1.109727099537849426e-01 1.145232841372489929e-01 -1.041489765048027039e-01 2.004061490297317505e-01 -1.658967733383178711e-01 8.036488294601440430e-02
-1.221440359950065613e-01 2.388575375080108643e-01 1.880730390548706055e-01 -1.703815609216690063e-01 3.348316848278045654e-01 5.787236988544464111e-02 -3.394162952899932861e-01 1.660393625497817993e-01 8.394695073366165161e-02 1.745089888572692871e-01 1.816948503255844116e-01 9.935554116964340210e-03 -2.748225033283233643e-01 -2.340731956064701080e-02 3.845763951539993286e-02 4.852616414427757263e-02 1.090507581830024719e-01 3.476305603981018066e-01 -7.943163067102432251e-02 -2.156329452991485596e-01 -7.761453837156295776e-02 2.747325897216796875e-01 9.852066636085510254e-02 -2.259865403175354004e-01 2.748470008373260498e-01 3.079215995967388153e-02 -4.029586911201477051e-02 3.604542836546897888e-02 -7.210564333945512772e-03 1.654514074325561523e-01 -1.467714738100767136e-02 1.413988023996353149e-01
1.418645381927490234e-01 -1.562339439988136292e-02 -2.167869061231613159e-01 -3.696083426475524902e-01 9.425160288810729980e-02 7.364686578512191772e-02 -1.757307052612304688e-01 -1.636035144329071045e-01 3.593409955501556396e-01 1.655249893665313721e-01 1.101547032594680786e-01 3.248066604137420654e-01 -1.078643091022968292e-02 -7.601766288280487061e-02 1.761886328458786011e-01 3.655437231063842773e-01 -1.672798693180084229e-01 2.473328821361064911e-02 -8.355776779353618622e-03 -7.226972281932830811e-02 -3.668528497219085693e-01 6.317786127328872681e-02 1.157607361674308777e-01 -1.608454063534736633e-02 -7.635636627674102783e-02 4.718033596873283386e-03 -1.426110118627548218e-01 -2.772610075771808624e-02 2.127439975738525391e-01 -8.200318552553653717e-03 6.107951980084180832e-03 1.445985287427902222e-01
1.232745721936225891e-01 2.252361550927162170e-02 1.861871927976608276e-01 -3.713563382625579834e-01 2.060376405715942383e-01 6.969203799962997437e-02 -2.374522387981414795e-01 -2.401423752307891846e-01 8.419755846261978149e-03 -8.854363113641738892e-02 -2.933336198329925537e-01 -8.459004014730453491e-02 8.192162960767745972e-02 -9.611329995095729828e-03 -4.158815136179327965e-04 7.018753141164779663e-02 1.525242696516215801e-03 -9.687913954257965088e-02 1.588547043502330780e-02 4.639411568641662598e-01 -2.339642792940139771e-01 -1.093784158001653850e-04 -3.786452859640121460e-02 -2.348276674747467041e-01 6.824161857366561890e-02 3.386448323726654053e-01 -1.030898094177246094e-01 1.969864815473556519e-01 9.647924453020095825e-02 1.762829022482037544e-03 6.316020339727401733e-02 1.387653201818466187e-01
1.033785752952098846e-02 -2.376183867454528809e-01 5.323922261595726013e-02 -7.356861978769302368e-02 9.253625571727752686e-02 3.175136819481849670e-02 -7.110852748155593872e-02 2.287278473377227783e-01 2.995113730430603027e-01 -1.997527033090591431e-01 -4.590476676821708679e-02 2.674432992935180664e-01 2.635504305362701416e-02 -2.715772949159145355e-02 7.583510875701904297e-02 -2.018324844539165497e-02 -2.217797935009002686e-02 2.324868142604827881e-01 9.921532869338989258e-02 2.254300862550735474e-01 -1.781442165374755859e-01 2.783902883529663086e-01 5.913479998707771301e-02 -4.248870909214019775e-01 2.095868438482284546e-01 3.636612892150878906e-01 -1.003839001059532166e-01 7.272712141275405884e-02 -1.194016821682453156e-02 1.752274632453918457e-01 7.823537290096282959e-02 -1.429366618394851685e-01
3.015531003475189209e-01 -1.150236725807189941e-01 -9.222887456417083740e-02 -1.571170389652252197e-01 -3.266225382685661316e-02 5.275750160217285156e-01 -3.111988902091979980e-01 2.494868636131286621e-02 6.319283694028854370e-02 1.006554365158081055e-01 -1.033788472414016724e-01 5.285196006298065186e-02 2.038296870887279510e-02 -2.942287027835845947e-01 -9.903037548065185547e-02 -1.023803427815437317e-01 -1.950934231281280518e-01 1.210554763674736023e-01 -2.722151950001716614e-02 1.478972882032394409e-01 -2.327736765146255493e-01 1.411331146955490112e-01 1.308715194463729858e-01 -9.083229303359985352e-02 -2.201109752058982849e-02 -1.201678812503814697e-01 -1.223432943224906921e-01 -3.412698581814765930e-02 3.030362725257873535e-01 -8.008889108896255493e-02 -2.051754444837570190e-01 -6.843879073858261108e-02
2.471850663423538208e-01 -2.503852844238281250e-01 1.947689205408096313e-01 -2.881305292248725891e-02 1.004610806703567505e-01 1.158889085054397583e-01 -4.267509877681732178e-01 9.485918283462524414e-02 5.268601328134536743e-02 -4.669850692152976990e-02 -2.796310186386108398e-01 7.249341160058975220e-02 1.364248991012573242e-01 -2.058267220854759216e-02 -1.847544461488723755e-01 1.235726699233055115e-01 5.813717842102050781e-02 4.010933637619018555e-02 -2.885598242282867432e-01 1.663477420806884766e-01 -8.494695276021957397e-02 1.909683644771575928e-01 -9.434558451175689697e-02 -2.551401257514953613e-01 8.660769462585449219e-02 3.514643013477325439e-01 5.842646956443786621e-02 -1.512031406164169312e-01 1.160488054156303406e-01 9.372972883284091949e-03 -3.808198124170303345e-02 2.450306862592697144e-01
1.105432063341140747e-01 -1.670925319194793701e-01 2.776486873626708984e-01 -3.310958668589591980e-02 -1.078600878827273846e-03 2.682433128356933594e-01 -2.115764319896697998e-01 -8.168114349246025085e-03 2.547317557036876678e-02 -1.128180231899023056e-02 4.054728895425796509e-02 4.160135686397552490e-01 -1.588473320007324219e-01 -1.381926536560058594e-01 -1.985111087560653687e-01 2.526718676090240479e-01 -1.651013344526290894e-01 -7.458876073360443115e-02 -7.339312881231307983e-02 -1.844180189073085785e-02 -1.925813108682632446e-01 8.554201573133468628e-02 1.875913441181182861e-01 -3.145942389965057373e-01 2.318105399608612061e-01 1.769338101148605347e-01 1.306331306695938110e-01 7.398985326290130615e-02 2.512765526771545410e-01 -2.295781970024108887e-01 -1.311103696934878826e-03 3.575865179300308228e-02
-1.605391688644886017e-02 1.486937748268246651e-03 1.888013631105422974e-01 -1.925460547208786011e-01 2.095473110675811768e-01 8.463604748249053955e-02 -3.269898593425750732e-01 -3.960405588150024414e-01 1.107323244214057922e-01 -7.426066696643829346e-02 -3.067887127399444580e-01 1.983121782541275024e-01 -1.486814171075820923e-01 -2.635900378227233887e-01 -5.764673929661512375e-03 -4.349101707339286804e-02 -2.229291051626205444e-01 3.327325880527496338e-01 1.904007233679294586e-02 -1.158574074506759644e-01 -2.348477542400360107e-01 7.385717332363128662e-02 -3.216410428285598755e-02 -1.198904439806938171e-01 1.205051392316818237e-01 -1.994808316230773926e-01 2.514242567121982574e-02 5.794698745012283325e-02 2.102934569120407104e-01 -1.135301291942596436e-01 6.895191967487335205e-03 -4.204698279500007629e-02
3.605822324752807617e-01 1.018631309270858765e-01 1.914562284946441650e-01 -8.620151132345199585e-02 -1.019202619791030884e-01 1.476728767156600952e-01 -7.151721417903900146e-02 -9.308506548404693604e-02 7.229895144701004028e-02 2.116138860583305359e-02 6.063583493232727051e-02 4.463952966034412384e-03 -1.816178560256958008e-01 3.380382061004638672e-01 -7.114570587873458862e-02 1.996453106403350830e-01 -7.496479153633117676e-02 1.961132586002349854e-01 -1.455168724060058594e-01 1.937684975564479828e-02 -3.029271960258483887e-01 3.198409825563430786e-02 2.001697421073913574e-01 -1.477148830890655518e-01 5.544178187847137451e-02 -1.370406746864318848e-01 -1.490329355001449585e-01 1.497333198785781860e-01 4.821991026401519775e-01 1.104658767580986023e-01 -5.438835918903350830e-02 -1.831103712320327759e-01
1.199282333254814148e-01 1.268065185286104679e-03 -3.448479250073432922e-02 -1.307682543992996216e-01 2.868016660213470459e-01 -3.445583954453468323e-02 -2.817125320434570312e-01 -7.648352184332907200e-04 2.130027562379837036e-01 -1.993980854749679565e-01 -1.892978996038436890e-01 -1.810338050127029419e-01 -1.342556178569793701e-01 1.068651154637336731e-01 -1.307381093502044678e-01 1.471508592367172241e-01 1.727422922849655151e-01 1.549412868916988373e-02 -1.385894417762756348e-01 2.100158631801605225e-01 -1.055799648165702820e-01 1.055232435464859009e-01 1.464707851409912109e-01 -2.218553423881530762e-01 1.032342240214347839e-01 2.160271257162094116e-02 -1.749872863292694092e-01 2.918912172317504883e-01 1.412949860095977783e-01 4.757617413997650146e-01 -3.024241328239440918e-02 1.485644876956939697e-01
1.808948963880538940e-01 -2.229046374559402466e-01 1.127321124076843262e-01 -2.817486226558685303e-01 2.054071277379989624e-01 -5.896598100662231445e-02 -3.467325568199157715e-01 -5.538619309663772583e-02 8.140504360198974609e-02 -1.133706867694854736e-01 1.333578228950500488e-01 1.075854077935218811e-01 7.566311955451965332e-02 -1.336620748043060303e-01 2.603386044502258301e-01 1.234913915395736694e-01 -2.952186465263366699e-01 2.721585631370544434e-01 5.358493700623512268e-02 6.084615364670753479e-02 -2.231818288564682007e-01 1.570602357387542725e-01 -1.988867670297622681e-01 -3.202394023537635803e-02 1.257256567478179932e-01 -1.952775865793228149e-01 -6.916827708482742310e-02 -9.117384254932403564e-02 2.370263487100601196e-01 1.896100640296936035e-01 1.019743829965591431e-01 2.205839902162551880e-01
3.266870277002453804e-03 -1.986573636531829834e-01 1.663932651281356812e-01 4.844677448272705078e-02 -9.529009461402893066e-03 1.004924252629280090e-01 -1.149487644433975220e-01 -1.158130764961242676e-01 8.117724210023880005e-02 -8.414173126220703125e-02 -3.480267524719238281e-02 8.680672943592071533e-02 -2.563688457012176514e-01 -4.318820685148239136e-02 -8.830738952383399010e-04 3.910725116729736328e-01 -6.999498605728149414e-02 1.096291095018386841e-01 -2.951839268207550049e-01 2.820277512073516846e-01 -1.754653602838516235e-01 -2.219482809305191040e-01 1.745203696191310883e-02 -3.791096806526184082e-01 1.612481027841567993e-01 3.932339698076248169e-02 1.021353229880332947e-01 -1.288443803787231445e-01 2.669267654418945312e-01 3.310608565807342529e-01 -6.925220787525177002e-02 -5.324297025799751282e-02
-1.627721339464187622e-01 -9.963639825582504272e-02 1.163178309798240662e-01 -8.078458905220031738e-02 -4.756537824869155884e-02 1.083732768893241882e-01 -2.581646144390106201e-01 3.844008147716522217e-01 1.772728860378265381e-01 2.525977492332458496e-01 -1.201696917414665222e-01 2.068803645670413971e-02 -2.855293825268745422e-02 1.305574476718902588e-01 6.903007626533508301e-02 -1.680554747581481934e-01 -4.928658250719308853e-03 1.514844745397567749e-01 -1.353511400520801544e-02 3.499228358268737793e-01 -2.514653205871582031e-01 -8.719348348677158356e-03 1.159033831208944321e-02 -4.015312492847442627e-01 1.021438743919134140e-02 -1.269361674785614014e-01 -1.044369786977767944e-01 1.006975695490837097e-01 2.778331935405731201e-01 7.700602710247039795e-02 -4.575147852301597595e-02 2.477521151304244995e-01
-2.938769990578293800e-03 -3.717937469482421875e-01 -6.946524977684020996e-02 -1.677228957414627075e-01 -3.872778639197349548e-02 3.136032223701477051e-01 -2.553434371948242188e-01 1.536908447742462158e-01 3.723564743995666504e-01 1.782884150743484497e-01 -1.580913960933685303e-01 -1.735440194606781006e-01 -2.197519987821578979e-01 1.596159040927886963e-01 7.041465491056442261e-02 1.614703983068466187e-02 -2.393349707126617432e-01 6.996977142989635468e-03 1.378152072429656982e-01 1.141171902418136597e-01 -1.066845580935478210e-01 -9.817013889551162720e-02 1.882406473159790039e-01 -2.585625052452087402e-01 1.361072063446044922e-01 -1.152449175715446472e-01 1.411495823413133621e-02 4.388549923896789551e-02 9.915543347597122192e-02 2.577154040336608887e-01 -3.107530996203422546e-02 -1.086386144161224365e-01
2.427239865064620972e-01 1.973287463188171387e-01 3.029381632804870605e-01 -4.973586201667785645e-01 1.893099513836205006e-03 2.227584868669509888e-01 -1.820515394210815430e-01 2.719026058912277222e-02 3.183941245079040527e-01 9.703526645898818970e-02 1.048439443111419678e-01 -5.176090076565742493e-02 1.448871046304702759e-01 -9.188374876976013184e-02 -8.637414127588272095e-02 2.212410569190979004e-01 -1.257532238960266113e-01 1.366244405508041382e-01 -2.614484727382659912e-01 -1.972437202930450439e-01 -7.252805680036544800e-02 -1.509208828210830688e-01 -5.383501946926116943e-02 -4.612639173865318298e-02 7.404081523418426514e-02 4.415540397167205811e-02 1.254288107156753540e-01 4.647324234247207642e-02 9.303430467844009399e-02 9.811784327030181885e-02 -1.972997784614562988e-01 -1.089021712541580200e-01
1.180387958884239197e-01 1.067090407013893127e-01 -1.401221305131912231e-01 -1.524323225021362305e-01 -1.418876349925994873e-01 2.036260962486267090e-01 -1.385297328233718872e-01 -1.061812159605324268e-03 3.745717704296112061e-01 -5.072437971830368042e-02 -1.684950441122055054e-01 2.312760651111602783e-01 -2.386147528886795044e-02 2.845614254474639893e-01 1.849061995744705200e-01 1.999954134225845337e-01 -2.504840493202209473e-01 1.100422963500022888e-01 -1.458098292350769043e-01 2.556066513061523438e-01 1.912338286638259888e-02 3.835973143577575684e-01 2.088816370815038681e-03 -1.740252077579498291e-01 2.064436972141265869e-01 -4.387988243252038956e-03 -7.931966334581375122e-02 8.920641243457794189e-02 -1.359659582376480103e-01 4.694452136754989624e-02 -2.183276116847991943e-01 -7.771716266870498657e-02
-4.786891490221023560e-02 -1.168714985251426697e-01 -1.227841377258300781e-01 -9.420561790466308594e-02 1.209718510508537292e-01 -1.314425095915794373e-02 -5.310082435607910156e-01 1.321838498115539551e-01 1.229321137070655823e-01 -3.189361095428466797e-02 -3.735014423727989197e-02 7.543346285820007324e-02 -9.596875309944152832e-02 -2.592503130435943604e-01 -1.951183974742889404e-01 1.367689371109008789e-01 -4.946297034621238708e-02 2.373796701431274414e-01 -5.664286762475967407e-02 3.340779617428779602e-02 -8.986417949199676514e-02 -1.467396169900894165e-01 1.724950224161148071e-01 -2.563546597957611084e-01 1.589262187480926514e-01 1.055656895041465759e-01 -2.991687059402465820e-01 -3.178812265396118164e-01 1.791348308324813843e-01 1.717926189303398132e-02 -2.578059211373329163e-02 2.030657976865768433e-01
6.573135405778884888e-02 -6.211464107036590576e-02 1.465255487710237503e-02 -4.261826165020465851e-03 1.494790315628051758e-01 2.579608261585235596e-01 -2.883709371089935303e-01 -2.937354519963264465e-02 1.023886725306510925e-01 -1.937045454978942871e-01 -2.020212411880493164e-01 1.471859216690063477e-01 9.732828475534915924e-04 2.719327509403228760e-01 1.173232644796371460e-01 1.900240480899810791e-01 -2.093745917081832886e-01 -4.344019573181867599e-03 1.431918293237686157e-01 1.078255623579025269e-01 -3.235542476177215576e-01 1.451263129711151123e-01 1.000673398375511169e-01 -1.693767309188842773e-01 1.272873133420944214e-01 3.161509037017822266e-01 -3.966143131256103516e-01 1.536095440387725830e-01 1.108752377331256866e-02 -5.376276001334190369e-02 1.599115282297134399e-01 -1.352824270725250244e-01
2.253891676664352417e-01 7.069426029920578003e-02 -6.752660870552062988e-02 -1.280243098735809326e-01 2.321702092885971069e-01 -1.498031616210937500e-01 -4.574771523475646973e-01 1.322513967752456665e-01 4.182632267475128174e-02 1.523900628089904785e-01 1.123273372650146484e-01 1.718641370534896851e-01 -2.680521607398986816e-01 -5.647152662277221680e-03 2.377243489027023315e-01 5.766275897622108459e-02 -3.346798196434974670e-02 2.028359025716781616e-01 -1.116732209920883179e-01 1.237712204456329346e-01 -1.641293913125991821e-01 -1.561299860477447510e-01 2.316238135099411011e-01 -9.129648655652999878e-02 8.025895059108734131e-02 2.548997104167938232e-01 -1.702007055282592773e-01 -2.373874336481094360e-01 1.713071167469024658e-01 2.252149879932403564e-01 -2.973826229572296143e-02 -1.557313837110996246e-02
-1.231918185949325562e-01 3.178615123033523560e-02 3.414795696735382080e-01 -1.180328875780105591e-01 1.716785579919815063e-01 1.420417279005050659e-01 -3.117648661136627197e-01 -4.268625006079673767e-02 -1.146903727203607559e-02 1.492710858583450317e-01 2.923337556421756744e-02 1.161547377705574036e-03 -2.811070084571838379e-01 -3.471200540661811829e-02 2.190153896808624268e-01 2.898978590965270996e-01 2.700048731639981270e-03 2.110225409269332886e-01 1.434968709945678711e-01 -1.342504173517227173e-01 5.291873216629028320e-02 1.329059004783630371e-01 1.370598971843719482e-01 -1.893021613359451294e-01 4.276773929595947266e-01 8.514202386140823364e-02 -6.001105532050132751e-03 1.150951255112886429e-03 1.272746473550796509e-01 -6.193040683865547180e-02 2.592338025569915771e-01 1.828448027372360229e-01
1.121829003095626831e-01 -3.551186621189117432e-01 1.112909540534019470e-01 -1.168273836374282837e-01 6.103092804551124573e-02 4.301886260509490967e-02 2.232013829052448273e-02 3.274054527282714844e-01 2.822320163249969482e-01 -6.494611501693725586e-02 -1.418228745460510254e-01 1.113092601299285889e-01 -5.247606337070465088e-02 -8.237385004758834839e-02 1.754801534116268158e-02 -2.752750180661678314e-02 -1.204684823751449585e-01 1.732638627290725708e-01 1.599177867174148560e-01 7.141844928264617920e-02 -1.481412053108215332e-01 3.589959740638732910e-01 1.463288664817810059e-01 -3.004128634929656982e-01 2.097340673208236694e-01 2.886300683021545410e-01 4.135497659444808960e-02 1.211122125387191772e-01 2.163796722888946533e-01 1.400280557572841644e-02 -2.566916346549987793e-01 2.738980390131473541e-02
2.639078795909881592e-01 4.854726046323776245e-02 -2.119605801999568939e-02 -1.074134185910224915e-01 -1.422292590141296387e-01 3.045880496501922607e-01 -2.427245825529098511e-01 2.066616900265216827e-03 4.121249318122863770e-01 -6.096086651086807251e-02 -7.777011394500732422e-02 1.821845918893814087e-01 -1.388274133205413818e-01 1.005303561687469482e-01 2.079196870326995850e-01 3.299390673637390137e-01 -7.830166071653366089e-02 -1.651950031518936157e-01 5.083416402339935303e-02 3.063757121562957764e-01 1.420708838850259781e-02 2.751962244510650635e-01 1.329398304224014282e-01 -8.410741388797760010e-02 1.385257393121719360e-01 9.022943675518035889e-02 -1.336764395236968994e-01 2.037491947412490845e-01 -4.664792492985725403e-02 -6.499029695987701416e-02 -1.081246361136436462e-01 -1.202367916703224182e-01
1.572858244180679321e-01 -1.861366443336009979e-02 1.169641315937042236e-01 8.248057961463928223e-02 2.480855435132980347e-01 1.767572015523910522e-01 -3.100729584693908691e-01 6.492440402507781982e-02 6.977633386850357056e-02 -4.817369207739830017e-02 2.876414358615875244e-02 2.724789083003997803e-01 -1.160337254405021667e-01 -2.874450087547302246e-01 -4.964355006814002991e-02 1.209422349929809570e-01 -9.909223020076751709e-02 -1.975972577929496765e-02 -1.189406514167785645e-01 -5.053015053272247314e-02 -2.724170088768005371e-01 1.745277494192123413e-01 2.526654601097106934e-01 -7.369378209114074707e-02 1.867005527019500732e-01 3.537300825119018555e-01 -6.253973394632339478e-02 8.881354331970214844e-02 3.745517432689666748e-01 -2.249157428741455078e-01 -3.734961524605751038e-02 -3.059460595250129700e-02
-6.967110931873321533e-02 6.242605857551097870e-03 2.262079119682312012e-01 -4.207272231578826904e-01 -8.169320225715637207e-02 1.407117396593093872e-02 -3.414839804172515869e-01 -5.185495689511299133e-02 -1.539123654365539551e-01 8.335783332586288452e-02 -1.240549534559249878e-01 1.375190615653991699e-01 -1.354074031114578247e-01 -9.874381124973297119e-02 -3.256940096616744995e-02 9.001263976097106934e-02 -2.189748734235763550e-02 6.794447451829910278e-02 -5.676610395312309265e-02 1.690665073692798615e-02 -3.795752823352813721e-01 2.008901685476303101e-01 2.340687438845634460e-02 -2.214102447032928467e-01 -9.185304492712020874e-02 -1.086742132902145386e-01 -2.901653051376342773e-01 -2.351310551166534424e-01 2.456435561180114746e-01 -4.610824957489967346e-02 -2.595446705818176270e-01 -7.998683303594589233e-02
1.759135872125625610e-01 -5.772924795746803284e-02 1.270035654306411743e-01 -8.531355857849121094e-02 -5.496057868003845215e-02 2.508170604705810547e-01 -1.435046046972274780e-01 -3.747361898422241211e-02 2.544323801994323730e-01 4.991964995861053467e-02 5.140481516718864441e-02 4.475399553775787354e-01 -1.583373397588729858e-01 -5.175013467669487000e-02 -8.335772901773452759e-02 9.020521491765975952e-02 -2.251445949077606201e-01 5.263081565499305725e-02 -1.026395261287689209e-01 -1.298147737979888916e-01 -3.131755888462066650e-01 1.213364209979772568e-02 1.050360649824142456e-01 -3.121152520179748535e-01 3.607135117053985596e-01 1.931548863649368286e-01 5.720655247569084167e-02 -4.943201318383216858e-02 1.606803387403488159e-01 -2.151114046573638916e-01 8.572778850793838501e-02 3.588962554931640625e-02
3.159128427505493164e-01 2.298461794853210449e-01 4.987520724534988403e-02 -2.822374925017356873e-02 -8.516052365303039551e-02 8.252134919166564941e-02 -1.355499029159545898e-01 1.556916069239377975e-02 3.662606775760650635e-01 1.425571292638778687e-01 -3.060447573661804199e-01 1.889200210571289062e-01 -1.570150442421436310e-02 2.922157524153590202e-03 2.919580414891242981e-02 5.217171460390090942e-02 1.079992875456809998e-01 1.329454928636550903e-01 -4.742041230201721191e-02 3.438660874962806702e-02 7.394988834857940674e-02 1.359803974628448486e-01 3.794383108615875244e-01 -2.722862362861633301e-01 -5.084654316306114197e-02 -6.121803820133209229e-02 6.490040570497512817e-02 1.918187923729419708e-02 2.805110216140747070e-01 -2.613949775695800781e-01 -4.049002379179000854e-02 2.989087402820587158e-01
1.381954401731491089e-01 1.993019692599773407e-02 1.668360978364944458e-01 -1.652581095695495605e-01 9.532420337200164795e-02 1.057490855455398560e-01 -4.290426969528198242e-01 1.828050166368484497e-01 -8.756446838378906250e-02 -2.571824491024017334e-01 5.869128927588462830e-02 2.157245874404907227e-01 -1.214195936918258667e-01 2.336429804563522339e-02 6.123448163270950317e-02 1.992365121841430664e-01 -1.434384584426879883e-01 3.487892448902130127e-01 3.727004514075815678e-04 8.448372036218643188e-02 -1.976221650838851929e-01 1.999389678239822388e-01 2.278631329536437988e-01 1.644629091024398804e-01 1.623864173889160156e-01 -8.310249447822570801e-02 -1.837145909667015076e-02 -1.411647051572799683e-01 -5.243170261383056641e-02 2.843942940235137939e-01 -1.799379140138626099e-01 1.678007394075393677e-01
-3.218510746955871582e-02 -4.076664447784423828e-01 1.584800928831100464e-01 -2.885547876358032227e-01 7.024553418159484863e-02 1.245817840099334717e-01 -1.275002360343933105e-01 1.319604218006134033e-01 6.862234324216842651e-02 -1.827555596828460693e-01 7.108629494905471802e-02 2.590508759021759033e-01 -2.733848989009857178e-01 1.211406141519546509e-01 1.191152781248092651e-01 -9.691769629716873169e-02 -6.602935492992401123e-02 9.783518314361572266e-02 -1.092697530984878540e-01 -3.661656752228736877e-02 1.087678521871566772e-01 -5.294582992792129517e-02 1.717867515981197357e-02 -2.876105606555938721e-01 1.574190557003021240e-01 6.269555073231458664e-03 -2.288016378879547119e-01 1.247617304325103760e-01 1.371847391128540039e-01 4.104099571704864502e-01 -1.700986027717590332e-01 1.149626150727272034e-01
4.017263278365135193e-02 1.200700700283050537e-01 3.626312613487243652e-01 -3.984589278697967529e-01 -8.141755312681198120e-02 2.887720167636871338e-01 -2.734040617942810059e-01 9.021229296922683716e-02 2.744130492210388184e-01 -1.242662779986858368e-02 -6.644531339406967163e-02 -1.001427695155143738e-02 9.508587419986724854e-02 -1.251935213804244995e-02 1.649550944566726685e-01 3.380964696407318115e-01 -1.715760529041290283e-01 1.654445230960845947e-01 -2.935605049133300781e-01 -1.424941420555114746e-01 4.977113008499145508e-02 -2.015754580497741699e-01 8.557923883199691772e-02 1.284383609890937805e-02 -8.029528893530368805e-03 6.329596042633056641e-02 2.217691950500011444e-02 -2.350894547998905182e-02 8.757120370864868164e-02 -1.134530734270811081e-02 -1.710433661937713623e-01 -1.845068335533142090e-01
1.432899981737136841e-01 1.729126088321208954e-02 4.523612558841705322e-02 -2.289340794086456299e-01 -8.527667261660099030e-03 3.636536002159118652e-01 2.462739869952201843e-02 5.699408054351806641e-02 2.112363427877426147e-01 1.323063522577285767e-01 -2.994549833238124847e-02 3.873896300792694092e-01 2.420899644494056702e-02 -1.162117570638656616e-01 -2.614316344261169434e-01 4.356412217020988464e-02 -2.172424346208572388e-01 -5.324638262391090393e-02 5.693507567048072815e-02 -1.034319680184125900e-02 -2.679106891155242920e-01 -8.008442819118499756e-02 1.181812435388565063e-01 -3.252362906932830811e-01 2.450967580080032349e-01 1.657554507255554199e-01 -8.388592302799224854e-02 1.450556665658950806e-01 3.066233098506927490e-01 -1.493313163518905640e-01 -7.909765839576721191e-02 3.998760506510734558e-02
-2.077567018568515778e-02 2.924938499927520752e-01 2.208062820136547089e-02 -2.056858688592910767e-01 1.506985425949096680e-01 2.102497071027755737e-01 1.015589535236358643e-01 1.241847574710845947e-01 3.133766353130340576e-01 -1.266757398843765259e-01 1.252018809318542480e-01 9.556865692138671875e-02 -1.147036254405975342e-02 -1.647164374589920044e-01 -7.918999344110488892e-02 8.048737049102783203e-02 4.751186445355415344e-02 1.471885591745376587e-01 -7.290092855691909790e-02 -1.806358098983764648e-01 -1.506910100579261780e-02 3.655660897493362427e-02 1.482473462820053101e-01 -1.644024252891540527e-01 1.723015755414962769e-01 4.136299490928649902e-01 -3.531701564788818359e-01 -1.519412547349929810e-01 2.988815903663635254e-01 -2.722008712589740753e-02 -2.178304642438888550e-01 3.080564923584461212e-02
2.716404795646667480e-01 -6.251869350671768188e-02 -1.294280029833316803e-02 -3.387865424156188965e-01 2.043905295431613922e-02 1.878643482923507690e-01 -3.019730448722839355e-01 -4.238052666187286377e-02 2.365994453430175781e-01 1.127784326672554016e-01 6.870111916214227676e-03 2.636289596557617188e-01 1.450055390596389771e-01 -2.333258241415023804e-01 -1.854321509599685669e-01 2.331233955919742584e-02 -4.619706422090530396e-02 -7.220188528299331665e-02 9.276840090751647949e-02 -3.382680192589759827e-02 -2.081302851438522339e-01 3.254068195819854736e-01 5.224111676216125488e-02 -3.058994412422180176e-01 2.760658562183380127e-01 1.216039061546325684e-01 8.721404522657394409e-02 1.090713683515787125e-02 1.465275883674621582e-01 -1.972368545830249786e-02 -7.027784734964370728e-02 -2.046713531017303467e-01
1.112223267555236816e-01 4.622035101056098938e-02 1.392785906791687012e-01 -2.816202342510223389e-01 8.876182138919830322e-02 3.455147445201873779e-01 -6.136598065495491028e-02 -1.568290442228317261e-01 3.215140700340270996e-01 7.215411867946386337e-03 -1.218429207801818848e-01 1.524896323680877686e-01 -8.272728882730007172e-03 -1.348843723535537720e-01 -7.386104017496109009e-02 5.870093032717704773e-02 -3.022394180297851562e-01 4.006083905696868896e-01 1.452897191047668457e-01 1.595620065927505493e-01 -7.516653090715408325e-02 -2.641304023563861847e-02 2.848093397915363312e-02 -1.808442622423171997e-01 8.611527085304260254e-02 -4.701203107833862305e-02 -8.548140525817871094e-02 1.142106875777244568e-01 2.157840728759765625e-01 -3.578768074512481689e-01 1.392170041799545288e-01 -1.461790129542350769e-02
2.183210104703903198e-01 3.378997147083282471e-01 1.013032495975494385e-01 -8.523317053914070129e-03 2.027059644460678101e-01 2.864041030406951904e-01 -2.300565391778945923e-01 -7.614145427942276001e-02 3.970374464988708496e-01 -1.232785433530807495e-01 -2.891384363174438477e-01 -1.303564608097076416e-01 -4.678792133927345276e-02 -1.506862044334411621e-01 -1.477474868297576904e-01 -8.058975636959075928e-02 7.452473510056734085e-03 2.668528854846954346e-01 -9.539210051298141479e-02 4.367141798138618469e-02 1.397879719734191895e-01 1.980670168995857239e-02 -6.703845411539077759e-02 -9.786941111087799072e-02 -5.359715316444635391e-03 5.713995173573493958e-02 -2.401958853006362915e-01 1.594401001930236816e-01 2.655647397041320801e-01 -2.897071279585361481e-02 1.851552426815032959e-01 1.048851609230041504e-01
1.132823973894119263e-01 4.046462476253509521e-02 3.697159886360168457e-02 -2.606511414051055908e-01 2.506603300571441650e-01 -3.813911229372024536e-02 -2.838868498802185059e-01 1.645385660231113434e-02 9.905824065208435059e-02 -8.299343287944793701e-02 1.808230131864547729e-01 1.079052165150642395e-01 3.047300279140472412e-01 3.777982667088508606e-02 3.298952877521514893e-01 1.863927841186523438e-01 -2.457508742809295654e-01 9.481004625558853149e-02 -9.360359609127044678e-02 1.620499044656753540e-01 -2.433649003505706787e-01 1.842493563890457153e-01 1.413469612598419189e-01 -3.127889335155487061e-01 2.591349184513092041e-02 -2.011173516511917114e-01 -2.142628133296966553e-01 -4.430783540010452271e-02 6.476953625679016113e-02 1.556106507778167725e-01 1.207159608602523804e-01 1.574999690055847168e-01
1.452433466911315918e-01 1.188043039292097092e-02 8.314224332571029663e-02 -9.320077300071716309e-02 9.054734557867050171e-02 -2.933628298342227936e-02 -2.152456194162368774e-01 -1.800134927034378052e-01 1.758149713277816772e-01 -2.339400798082351685e-01 -1.583123654127120972e-01 -2.810604125261306763e-02 1.672762036323547363e-01 2.916428446769714355e-01 4.537822306156158447e-01 1.944213956594467163e-01 -8.378370106220245361e-02 3.172357380390167236e-01 -9.128265827894210815e-02 3.284761682152748108e-02 -2.579676210880279541e-01 2.978652119636535645e-01 7.161553204059600830e-02 -1.075390726327896118e-01 1.413148734718561172e-02 -8.981586992740631104e-02 -2.089116573333740234e-01 -1.950828433036804199e-01 5.881727114319801331e-02 1.274311691522598267e-01 -8.789679408073425293e-02 -2.639484032988548279e-02
3.595042973756790161e-02 -2.668081969022750854e-02 3.358946442604064941e-01 -2.719710469245910645e-01 3.087963163852691650e-01 3.851018473505973816e-02 -1.673440784215927124e-01 7.250258326530456543e-02 2.022870928049087524e-01 -2.247669398784637451e-01 -1.581542380154132843e-02 2.155173867940902710e-01 -4.453052952885627747e-02 -7.235990837216377258e-03 -5.992969498038291931e-02 1.802770048379898071e-01 2.142685204744338989e-01 2.635364532470703125e-01 -2.084022015333175659e-01 -1.940627582371234894e-02 -1.692361682653427124e-01 -1.653327643871307373e-01 7.198642939329147339e-02 -3.203312456607818604e-01 3.052054718136787415e-02 -1.900408416986465454e-01 -2.916108965873718262e-01 6.149420514702796936e-02 -5.448670685291290283e-02 2.195216119289398193e-01 -6.940230727195739746e-02 -7.564399857074022293e-03
-1.012301966547966003e-01 -4.588597454130649567e-03 8.409518748521804810e-02 -1.748375892639160156e-01 2.244269996881484985e-01 2.127224355936050415e-01 -1.265894174575805664e-01 -1.024881005287170410e-02 2.250671833753585815e-01 -1.754112690687179565e-01 -5.380626767873764038e-02 -2.248061448335647583e-02 5.946587026119232178e-02 2.020191848278045654e-01 -2.269022315740585327e-01 1.350408196449279785e-01 -8.112579584121704102e-02 1.355647444725036621e-01 -2.693264782428741455e-01 2.306276112794876099e-01 -3.175121918320655823e-02 3.205217123031616211e-01 2.281489074230194092e-01 -7.421354204416275024e-02 2.324364185333251953e-01 5.720446258783340454e-02 1.437736451625823975e-01 2.815281748771667480e-01 3.232612311840057373e-01 1.819769591093063354e-01 -3.848761552944779396e-03 -1.860285103321075439e-01
-1.153548657894134521e-01 1.418105885386466980e-02 3.437254950404167175e-02 -3.633902966976165771e-01 1.633066534996032715e-01 -1.165601462125778198e-01 -3.636527359485626221e-01 -8.673682063817977905e-02 4.638200043700635433e-04 -1.648494899272918701e-01 4.925986751914024353e-02 1.958034336566925049e-01 -3.377534449100494385e-01 -1.724617034196853638e-01 3.301861286163330078e-01 1.385678052902221680e-01 9.815149754285812378e-02 1.380624175071716309e-01 -1.599547415971755981e-01 3.775826096534729004e-02 -8.634459227323532104e-02 -3.994075208902359009e-02 4.668190702795982361e-02 -2.256313115358352661e-01 1.319412142038345337e-01 3.742467984557151794e-02 -9.481865167617797852e-02 1.394737064838409424e-01 2.800861001014709473e-01 1.065088212490081787e-01 1.458709500730037689e-02 2.795488834381103516e-01
-7.760748267173767090e-02 8.686653524637222290e-02 5.255902558565139771e-02 -4.019316136837005615e-01 1.309143304824829102e-01 2.495860904455184937e-01 -1.244531795382499695e-01 -1.602846235036849976e-01 1.815294474363327026e-01 3.058688715100288391e-02 9.995773434638977051e-02 2.870807349681854248e-01 -1.518815010786056519e-01 -1.298364531248807907e-02 2.389880716800689697e-01 1.536414474248886108e-01 1.406334936618804932e-01 3.477064892649650574e-02 -2.070605754852294922e-01 -1.009632349014282227e-01 -1.546102017164230347e-02 7.974036037921905518e-02 -9.218230098485946655e-02 -2.991976141929626465e-01 -2.094233334064483643e-01 2.462831735610961914e-01 -2.817095220088958740e-01 -9.213599562644958496e-02 3.001299500465393066e-01 2.286168374121189117e-02 -9.431303292512893677e-02 -2.698299661278724670e-02
2.199056595563888550e-01 -2.011646479368209839e-01 1.262826770544052124e-01 -5.152561143040657043e-02 9.735389798879623413e-02 1.129999831318855286e-01 -1.302090734243392944e-01 -6.187770050019025803e-03 1.616613268852233887e-01 -1.912275701761245728e-01 -2.354831695556640625e-01 1.407802402973175049e-01 2.204677611589431763e-01 1.998862475156784058e-01 1.463023275136947632e-01 2.856840789318084717e-01 -2.509602010250091553e-01 8.032039552927017212e-02 1.506315022706985474e-01 1.316449791193008423e-01 -2.964339852333068848e-01 7.878134958446025848e-03 1.268972903490066528e-01 -2.288226038217544556e-01 1.242477819323539734e-01 3.851296603679656982e-01 -2.248862534761428833e-01 1.235528886318206787e-01 1.092804521322250366e-01 -1.012508645653724670e-01 -7.559929508715867996e-03 7.794514298439025879e-02
7.637804001569747925e-02 -7.202095352113246918e-03 8.589785546064376831e-02 -1.853935569524765015e-01 9.037137776613235474e-02 1.356316963210701942e-03 -4.443610310554504395e-01 -2.570650875568389893e-01 1.761057525873184204e-01 1.469912752509117126e-02 1.646036058664321899e-01 -2.716350853443145752e-01 4.889102280139923096e-02 1.240928173065185547e-01 -2.112000137567520142e-01 1.948812752962112427e-01 -7.260558009147644043e-02 -7.557872682809829712e-02 -1.410762816667556763e-01 2.769286632537841797e-01 -2.191687226295471191e-01 2.299217283725738525e-01 1.161547601222991943e-01 -9.452921897172927856e-02 2.205111980438232422e-01 2.793523669242858887e-02 -4.156133159995079041e-02 -5.755077302455902100e-02 2.069821208715438843e-01 2.353320121765136719e-01 2.527178823947906494e-01 2.716980129480361938e-02
-1.095256283879280090e-01 1.708137094974517822e-01 2.708933949470520020e-01 -2.124918401241302490e-01 5.911832302808761597e-02 1.586021631956100464e-01 -1.103529781103134155e-01 1.991740167140960693e-01 1.910955309867858887e-01 9.929617494344711304e-02 5.298760533332824707e-02 1.983157992362976074e-01 -1.420153230428695679e-01 1.569235324859619141e-01 -1.011185199022293091e-01 2.439296692609786987e-01 -7.850945740938186646e-02 8.234622888267040253e-03 -1.999465078115463257e-01 -6.388912349939346313e-02 -1.259080413728952408e-02 2.284272462129592896e-01 1.602952778339385986e-01 -1.292553842067718506e-01 -8.787997812032699585e-02 1.014816462993621826e-01 -2.045360505580902100e-01 -8.366038650274276733e-02 5.445592477917671204e-02 4.842649400234222412e-01 1.811670362949371338e-01 -2.730810344219207764e-01
-1.317870318889617920e-01 -2.197797968983650208e-02 2.068490721285343170e-02 -2.242759466171264648e-01 7.374261319637298584e-02 7.002224028110504150e-02 -2.054566591978073120e-01 1.730722337961196899e-01 2.210171669721603394e-01 -1.462318450212478638e-01 -1.343511343002319336e-01 1.526597440242767334e-01 1.154547557234764099e-02 -1.520325988531112671e-01 5.615540966391563416e-02 2.233069241046905518e-01 6.215386837720870972e-02 1.387356370687484741e-01 2.496515512466430664e-01 1.099866032600402832e-01 -3.282949924468994141e-01 1.121656000614166260e-01 2.415204495191574097e-01 -2.746395468711853027e-01 1.120642125606536865e-01 4.296269714832305908e-01 -1.733160316944122314e-01 9.642907232046127319e-02 1.937181502580642700e-01 -1.877061873674392700e-01 -5.979215726256370544e-03 1.172645296901464462e-02
9.877749532461166382e-02 -2.056215889751911163e-02 1.900788098573684692e-01 -3.461380302906036377e-01 3.385583683848381042e-02 3.910544216632843018e-01 -2.060542106628417969e-01 7.304567098617553711e-02 1.467161625623703003e-01 1.676920056343078613e-01 -9.282672405242919922e-02 -1.524084210395812988e-01 1.073022484779357910e-01 -1.487122178077697754e-01 -1.219481602311134338e-01 -1.883658319711685181e-01 -3.478179872035980225e-02 2.483932673931121826e-01 -2.214036285877227783e-01 5.081230774521827698e-02 1.629110611975193024e-02 8.985178172588348389e-02 -6.311455368995666504e-02 6.550680100917816162e-02 2.134265005588531494e-01 4.776900634169578552e-02 -4.345951080322265625e-01 1.201424524188041687e-01 2.468225955963134766e-01 -1.173272579908370972e-01 9.768771380186080933e-02 6.917865481227636337e-03
-1.043322533369064331e-01 -2.061333358287811279e-01 4.159098118543624878e-02 -4.544426500797271729e-01 5.109942704439163208e-02 1.800372004508972168e-01 -1.996158212423324585e-01 6.855986267328262329e-02 8.748529851436614990e-02 -3.303594514727592468e-02 2.333779036998748779e-01 1.435627043247222900e-01 2.888173796236515045e-02 -6.589911133050918579e-02 1.832365095615386963e-01 -1.293098479509353638e-01 -2.782447338104248047e-01 6.650453060865402222e-02 -1.523517370223999023e-01 2.445418387651443481e-02 -1.598742455244064331e-01 1.437987834215164185e-01 5.522782728075981140e-02 -1.648308634757995605e-01 1.993057429790496826e-01 -2.696396410465240479e-01 6.015721336007118225e-02 4.347326606512069702e-02 3.702360689640045166e-01 1.089108288288116455e-01 5.240749940276145935e-02 2.603479623794555664e-01
3.312241658568382263e-02 8.567605912685394287e-02 2.187517285346984863e-01 -2.310415357351303101e-02 1.008177474141120911e-01 2.992055416107177734e-01 -2.941945493221282959e-01 1.857534050941467285e-01 5.950553715229034424e-02 -9.095706045627593994e-03 -2.608548700809478760e-01 2.131462395191192627e-01 -6.685896962881088257e-02 2.214646488428115845e-01 -4.585713148117065430e-02 7.785180211067199707e-02 8.157892525196075439e-02 -2.841905355453491211e-01 4.807942546904087067e-03 -2.343457043170928955e-01 -2.501660883426666260e-01 2.702026963233947754e-01 6.481620669364929199e-02 3.356344299390912056e-03 1.107973903417587280e-01 4.558621346950531006e-02 3.321254253387451172e-02 1.444686204195022583e-01 2.694940865039825439e-01 3.505971729755401611e-01 3.248202428221702576e-02 1.689922213554382324e-01
-1.073543280363082886e-01 -9.743104875087738037e-02 1.608265191316604614e-01 -1.125823855400085449e-01 3.358228206634521484e-01 1.834935843944549561e-01 -2.224122434854507446e-01 2.908240258693695068e-02 2.277194410562515259e-01 -2.558290027081966400e-02 1.028336305171251297e-02 -1.481583565473556519e-01 -5.786785855889320374e-02 2.150714844465255737e-01 -1.691923588514328003e-01 6.520113348960876465e-02 2.799384109675884247e-02 9.769149869680404663e-02 -1.694709062576293945e-01 1.628817319869995117e-01 -2.262201607227325439e-01 2.165112793445587158e-01 1.549007445573806763e-01 -4.795166198164224625e-03 2.066339254379272461e-01 2.002396062016487122e-02 4.215895012021064758e-02 4.066044688224792480e-01 2.542530596256256104e-01 3.118250072002410889e-01 -9.095615893602371216e-02 -1.364912539720535278e-01
9.800194948911666870e-02 -8.563975244760513306e-02 8.920823782682418823e-02 -2.948295474052429199e-01 1.064584478735923767e-01 2.894454598426818848e-01 -1.920927315950393677e-01 1.408313214778900146e-01 3.232423067092895508e-01 -8.324812352657318115e-02 -3.271166682243347168e-01 -1.483815908432006836e-01 -4.837520048022270203e-02 -1.198821887373924255e-01 2.119787782430648804e-01 2.685596644878387451e-01 8.650679886341094971e-02 2.157113701105117798e-02 4.295948147773742676e-02 -2.392597729340195656e-03 -1.716585829854011536e-02 3.798247128725051880e-02 8.412753045558929443e-02 -1.428918540477752686e-01 -2.969864904880523682e-01 8.156049996614456177e-02 -1.214926913380622864e-01 -1.777859404683113098e-02 1.135184392333030701e-01 3.678330481052398682e-01 -2.279733270406723022e-01 1.140271350741386414e-01
1.931116580963134766e-01 2.483341991901397705e-01 2.347886115312576294e-01 -4.331848621368408203e-01 5.722765997052192688e-02 5.217585340142250061e-02 -3.196342587471008301e-01 1.165822148323059082e-01 4.342493787407875061e-02 7.290212810039520264e-02 3.044762648642063141e-02 7.362626492977142334e-02 -2.072509974241256714e-01 -3.164325356483459473e-01 3.213242068886756897e-02 -2.092434018850326538e-01 -1.250593066215515137e-01 2.997875809669494629e-01 6.222253665328025818e-03 1.752023696899414062e-01 -1.753391176462173462e-01 2.854333072900772095e-02 -1.097891852259635925e-01 -1.330729871988296509e-01 1.692317426204681396e-01 -1.233320981264114380e-01 -1.921972036361694336e-01 -9.432100504636764526e-02 1.099224239587783813e-01 -2.993505075573921204e-02 4.327371343970298767e-02 -1.815396398305892944e-01
5.335545167326927185e-02 1.555936485528945923e-01 2.572324872016906738e-01 -4.970051348209381104e-01 -1.901381462812423706e-02 2.000751495361328125e-01 -2.936553210020065308e-02 1.798954308032989502e-01 4.460703209042549133e-02 8.512209355831146240e-02 -1.273384988307952881e-01 1.043694540858268738e-01 -2.290485203266143799e-01 -1.211670488119125366e-01 1.538875550031661987e-01 -6.097560375928878784e-02 2.833794988691806793e-02 1.467471569776535034e-02 -1.848484426736831665e-01 1.638933718204498291e-01 -1.610880941152572632e-01 4.047319591045379639e-01 -1.082087233662605286e-01 -3.304827213287353516e-01 1.393086612224578857e-01 -1.563812047243118286e-01 -1.342035084962844849e-01 1.321897562593221664e-02 -4.805222153663635254e-03 -6.565620750188827515e-02 -5.606736242771148682e-02 -1.140126362442970276e-01
1.257338970899581909e-01 1.308395899832248688e-02 1.925272941589355469e-01 -1.512528657913208008e-01 6.452824920415878296e-02 1.664420217275619507e-01 -2.439913898706436157e-01 -1.141786053776741028e-01 2.529779672622680664e-01 7.027044892311096191e-02 -3.225918114185333252e-01 -1.237071752548217773e-01 -9.317383170127868652e-02 -2.445356994867324829e-01 2.467716671526432037e-02 -6.380720436573028564e-02 -1.219723597168922424e-01 4.866719245910644531e-02 -1.551085561513900757e-01 2.358706444501876831e-01 2.435760498046875000e-01 -5.641597509384155273e-02 1.061079129576683044e-01 -1.966028660535812378e-01 1.724915951490402222e-01 -1.287933886051177979e-01 -2.393001168966293335e-01 1.065323650836944580e-01 3.464574813842773438e-01 -1.314726322889328003e-01 6.707168370485305786e-02 3.033842444419860840e-01
4.499381780624389648e-02 -1.338288933038711548e-01 2.042577117681503296e-01 -3.121683299541473389e-01 -2.054424434900283813e-01 3.834653496742248535e-01 -3.546965774148702621e-03 2.654447257518768311e-01 2.636969685554504395e-01 2.134077548980712891e-01 5.020113661885261536e-02 -1.003551185131072998e-01 -2.455428987741470337e-01 -4.257446527481079102e-02 -1.200766712427139282e-01 4.060186445713043213e-02 -1.607983112335205078e-01 1.726305633783340454e-01 1.833559363149106503e-03 3.230878338217735291e-02 1.531930863857269287e-01 5.264012888073921204e-02 4.672909528017044067e-02 -1.812078654766082764e-01 -1.305724307894706726e-02 -2.086724787950515747e-01 -2.742938995361328125e-01 1.693192124366760254e-01 1.691439896821975708e-01 -2.254322357475757599e-02 -2.754546999931335449e-01 -6.892615556716918945e-02
-1.030875742435455322e-01 9.689927846193313599e-02 3.551743328571319580e-01 -4.021813869476318359e-01 -6.682886183261871338e-02 8.412004262208938599e-02 -2.360386699438095093e-01 1.225064024329185486e-01 1.792571097612380981e-01 1.298978626728057861e-01 3.740622848272323608e-02 6.436056643724441528e-02 4.404912516474723816e-02 -2.199000418186187744e-01 -8.480315655469894409e-02 7.816240191459655762e-02 1.460981220006942749e-01 2.701359689235687256e-01 -2.919997572898864746e-01 -1.007054820656776428e-01 5.946205183863639832e-02 -4.833253845572471619e-02 -2.608601190149784088e-02 -2.285457849502563477e-01 1.464529037475585938e-01 -1.925512216985225677e-02 -2.121619731187820435e-01 -7.257620990276336670e-02 2.030490040779113770e-01 -6.043047830462455750e-02 -2.459855228662490845e-01 2.562760710716247559e-01
-8.330303430557250977e-02 -6.821536272764205933e-02 2.892723083496093750e-01 -4.409649670124053955e-01 8.979245275259017944e-02 1.088115945458412170e-01 5.102812126278877258e-02 -3.188327699899673462e-02 8.901731111109256744e-03 1.527393311262130737e-01 -1.672382801771163940e-01 3.129091113805770874e-02 -1.127360016107559204e-01 1.051020026206970215e-01 9.165556728839874268e-02 1.905093491077423096e-01 -4.307878613471984863e-01 2.797890305519104004e-01 2.170195244252681732e-02 -1.139601543545722961e-01 -1.422499418258666992e-01 2.350881509482860565e-02 1.538707911968231201e-01 -2.109528034925460815e-01 1.741382777690887451e-01 2.827677428722381592e-01 -8.762579411268234253e-02 8.628077805042266846e-02 -8.930419385433197021e-02 2.515921592712402344e-01 3.947136551141738892e-02 -3.781130164861679077e-02
1.463665217161178589e-01 2.133451849222183228e-01 1.899698078632354736e-01 -3.256922066211700439e-01 2.543038502335548401e-02 1.148113906383514404e-01 -2.508040070533752441e-01 2.088760733604431152e-01 1.030979976058006287e-01 1.501087248325347900e-01 -1.037180274724960327e-01 4.335259273648262024e-02 -8.272460848093032837e-02 1.024031937122344971e-01 1.169294267892837524e-01 -3.332520136609673500e-03 -1.021983176469802856e-01 -1.734352111816406250e-01 -9.937033057212829590e-02 1.191897019743919373e-01 -3.256480395793914795e-01 2.560413479804992676e-01 3.343107402324676514e-01 1.407181322574615479e-01 1.398738026618957520e-01 2.173607051372528076e-01 -1.913239508867263794e-01 1.299677640199661255e-01 -3.832276165485382080e-02 1.594980061054229736e-02 -2.578295469284057617e-01 1.935062259435653687e-01
-1.253017969429492950e-02 -2.149705737829208374e-01 4.027776718139648438e-01 -2.488473504781723022e-01 1.423013955354690552e-01 6.155867129564285278e-02 -2.448055446147918701e-01 1.185175552964210510e-01 5.705034136772155762e-01 1.160572394728660583e-01 -3.151458501815795898e-02 -7.235772907733917236e-02 1.228066161274909973e-01 -8.682288229465484619e-02 1.695029139518737793e-01 9.156420826911926270e-02 -6.979893147945404053e-02 1.845653802156448364e-01 -2.094407565891742706e-02 -5.037689581513404846e-02 -1.383371353149414062e-01 -1.270251572132110596e-01 1.946953870356082916e-02 1.209043711423873901e-01 6.567113846540451050e-02 -9.707758575677871704e-02 -1.854581832885742188e-01 -3.716100752353668213e-02 3.221017494797706604e-02 -1.115676388144493103e-01 -2.623473107814788818e-01 5.047348514199256897e-02
2.091344296932220459e-01 -1.355485618114471436e-01 1.218914464116096497e-01 -1.977998949587345123e-02 -2.056676335632801056e-02 2.489597052335739136e-01 -1.358409374952316284e-01 6.689104437828063965e-02 9.609878063201904297e-02 -1.830127686262130737e-01 2.088139951229095459e-02 6.425829976797103882e-02 -1.317780017852783203e-01 1.155255585908889771e-01 -5.505273863673210144e-02 2.757036983966827393e-01 -1.933851093053817749e-01 -4.717179387807846069e-02 -4.228056967258453369e-01 7.405865937471389771e-02 -6.951985508203506470e-02 -1.824034750461578369e-01 1.414592266082763672e-01 -1.676336377859115601e-01 1.622928082942962646e-01 7.376702874898910522e-02 -2.016640901565551758e-01 -1.885180771350860596e-01 4.133670032024383545e-01 2.650471925735473633e-01 1.727387309074401855e-02 -1.440971642732620239e-01
-1.001123860478401184e-01 1.973203420639038086e-01 9.641047567129135132e-03 -1.928405463695526123e-01 5.952737107872962952e-02 1.501157283782958984e-01 -6.172011420130729675e-02 -1.958560496568679810e-01 3.677960336208343506e-01 4.181048274040222168e-02 8.761324733495712280e-02 2.171603441238403320e-01 -1.334988921880722046e-01 6.472379714250564575e-02 1.433141827583312988e-01 1.140792146325111389e-01 1.580284982919692993e-01 2.215312719345092773e-01 -7.971571385860443115e-02 -5.577279627323150635e-02 -8.914361242204904556e-04 6.473652273416519165e-02 6.109374389052391052e-02 -4.174545407295227051e-01 -9.092435240745544434e-02 3.786399960517883301e-01 -2.631630301475524902e-01 -1.788409799337387085e-01 1.910940408706665039e-01 -1.117482781410217285e-01 -8.647062629461288452e-02 -1.517592668533325195e-01
-2.034307923167943954e-03 7.501272112131118774e-02 3.671070933341979980e-01 -4.545148834586143494e-02 2.930043935775756836e-01 4.059286415576934814e-02 -1.158864423632621765e-01 1.491471678018569946e-01 5.953899770975112915e-02 1.104484219104051590e-02 -2.955518290400505066e-02 -3.330403007566928864e-03 -4.005386233329772949e-01 -4.665741696953773499e-02 2.334770411252975464e-01 2.498062252998352051e-01 -1.072854101657867432e-01 2.879234254360198975e-01 -8.792400360107421875e-02 -5.526280030608177185e-02 4.356412217020988464e-02 1.095809489488601685e-01 3.020366728305816650e-01 5.449308454990386963e-02 1.477636098861694336e-01 3.021449148654937744e-01 -5.633970350027084351e-02 1.845765858888626099e-01 1.217812448740005493e-01 -3.236021846532821655e-02 -1.008151993155479431e-01 2.461327463388442993e-01
1.014315187931060791e-01 1.209874358028173447e-02 2.777569890022277832e-01 -1.155987977981567383e-01 3.183483332395553589e-02 2.013407349586486816e-01 -1.417346894741058350e-01 8.161077648401260376e-02 4.747808277606964111e-01 4.462845623493194580e-02 -1.345181912183761597e-01 -6.989143043756484985e-02 -1.803638637065887451e-01 4.616818577051162720e-02 -1.218357961624860764e-02 2.783310413360595703e-01 5.614808201789855957e-02 -8.566039614379405975e-03 -2.374130487442016602e-01 7.372288405895233154e-02 7.445151358842849731e-02 1.614023894071578979e-01 1.775299310684204102e-01 1.630464196205139160e-02 -7.401999831199645996e-02 7.749383151531219482e-02 -5.039155483245849609e-03 1.500448957085609436e-02 7.959100604057312012e-02 5.222691297531127930e-01 1.170457452535629272e-01 1.874782890081405640e-01
1.294371634721755981e-01 4.631113409996032715e-01 1.570471823215484619e-01 -2.025885134935379028e-01 7.940081506967544556e-02 2.119353264570236206e-01 -2.568181157112121582e-01 1.534193009138107300e-01 2.599535323679447174e-02 1.363448146730661392e-02 3.571274876594543457e-02 1.915341019630432129e-01 2.991833351552486420e-02 -2.810800075531005859e-02 3.266604840755462646e-01 5.769286304712295532e-02 -1.742368936538696289e-02 2.766067087650299072e-01 -9.282526373863220215e-02 -7.185881584882736206e-02 -1.866276562213897705e-01 8.974342606961727142e-03 5.762112513184547424e-02 -3.479389548301696777e-01 3.200549185276031494e-01 1.373402476310729980e-01 6.874301284551620483e-02 -9.989734739065170288e-02 1.300179660320281982e-01 -2.730481699109077454e-02 -3.690042346715927124e-02 -8.312159031629562378e-02
2.644673585891723633e-01 -4.943161830306053162e-02 2.373273223638534546e-01 -2.780802547931671143e-02 2.651592791080474854e-01 1.670417487621307373e-01 -1.421532332897186279e-01 2.109070122241973877e-02 4.513477981090545654e-01 -3.384301066398620605e-01 9.361787885427474976e-02 -1.741281002759933472e-01 1.436835713684558868e-02 -1.096418574452400208e-01 -4.289648309350013733e-02 3.900374099612236023e-02 -2.542604804039001465e-01 5.850527435541152954e-02 -2.123657017946243286e-01 -4.035451449453830719e-03 -6.859782338142395020e-02 -1.633685976266860962e-01 -1.055509299039840698e-01 -2.099459320306777954e-01 1.069908067584037781e-01 9.257927536964416504e-02 -2.705763876438140869e-01 -6.520089507102966309e-02 7.787212729454040527e-02 -8.737259777262806892e-04 -6.234563514590263367e-02 2.673850953578948975e-01
2.627074718475341797e-01 1.533439159393310547e-01 1.694674044847488403e-01 -5.468731522560119629e-01 9.144646674394607544e-02 7.555631548166275024e-02 -1.659713312983512878e-02 7.785208523273468018e-02 2.051236182451248169e-01 8.158294856548309326e-02 -5.736508220434188843e-02 -2.004972398281097412e-01 -1.091649681329727173e-01 -2.193259000778198242e-01 -1.190647557377815247e-01 -1.673912554979324341e-01 8.029340766370296478e-03 2.666448652744293213e-01 -4.681372269988059998e-02 1.200755089521408081e-01 -1.620799452066421509e-01 1.598618775606155396e-01 1.502948850393295288e-01 -2.367496788501739502e-01 1.869570910930633545e-01 -1.493878364562988281e-01 -2.801018357276916504e-01 1.613250002264976501e-02 3.579360619187355042e-02 -8.339871466159820557e-02 -9.615805000066757202e-03 -4.775767400860786438e-02
5.750016774982213974e-03 4.659204930067062378e-02 -1.877766801044344902e-03 5.475195497274398804e-02 3.096764385700225830e-01 1.382776498794555664e-01 -3.608530461788177490e-01 1.587517559528350830e-01 -6.693600863218307495e-02 -4.681479185819625854e-02 1.892261765897274017e-02 3.992786630988121033e-02 -1.693489700555801392e-01 -2.349750101566314697e-01 4.041340574622154236e-02 1.881980895996093750e-01 -4.276019707322120667e-02 3.219741210341453552e-02 -1.446376293897628784e-01 1.723631024360656738e-01 -3.443562388420104980e-01 -1.821932266466319561e-03 3.691266477108001709e-01 -2.961289882659912109e-01 -2.190672047436237335e-02 -9.653966873884201050e-02 -1.072310432791709900e-01 -1.232862621545791626e-01 3.062536716461181641e-01 -5.004905909299850464e-02 -4.550341889262199402e-02 2.527825832366943359e-01
1.771816611289978027e-01 4.722224920988082886e-02 3.126259446144104004e-01 -4.936496317386627197e-01 -2.594789303839206696e-02 1.294751614332199097e-01 9.490107186138629913e-03 6.441224366426467896e-02 7.796577177941799164e-03 5.121063068509101868e-02 -2.521028816699981689e-01 -1.740770488977432251e-01 -2.867740988731384277e-01 -6.418848782777786255e-02 -4.908990859985351562e-02 -1.161786466836929321e-01 4.797037690877914429e-03 1.434463113546371460e-01 -1.816715747117996216e-01 5.994752515107393265e-03 -2.719868207350373268e-03 1.733782440423965454e-01 -4.442831501364707947e-02 -3.530283570289611816e-01 1.932727396488189697e-01 -2.210018038749694824e-01 -2.015252858400344849e-01 1.562766581773757935e-01 1.769197881221771240e-01 -6.236227229237556458e-02 -1.402299944311380386e-02 -8.682623505592346191e-02
2.359837144613265991e-01 -1.094835326075553894e-01 -9.017422050237655640e-02 -3.913172334432601929e-02 3.765415549278259277e-01 2.640510201454162598e-01 -3.622915148735046387e-01 8.047822117805480957e-02 -1.083509065210819244e-02 -2.735997140407562256e-01 -1.238556727766990662e-01 9.894403815269470215e-02 2.558833062648773193e-01 -1.606243550777435303e-01 -3.420594613999128342e-03 2.987072765827178955e-01 -1.004904881119728088e-01 1.092171967029571533e-01 -7.718400657176971436e-02 -4.657445847988128662e-02 -8.730246871709823608e-02 2.007068544626235962e-01 2.116728276014328003e-01 -1.186917424201965332e-01 5.032739788293838501e-02 2.589939832687377930e-01 -1.084714010357856750e-01 2.628137171268463135e-01 6.025789678096771240e-02 1.182292867451906204e-02 3.482303395867347717e-02 2.056307904422283173e-02
-2.747884020209312439e-02 1.243758946657180786e-02 2.946276664733886719e-01 -1.216906979680061340e-01 4.502978920936584473e-02 2.407845705747604370e-01 -2.340929210186004639e-01 -1.701775193214416504e-01 9.970327466726303101e-02 2.471050322055816650e-01 -1.123522501438856125e-02 -5.458235740661621094e-02 -2.641261219978332520e-01 4.764790087938308716e-02 -1.070618107914924622e-01 4.448226466774940491e-02 -1.377541944384574890e-02 -1.273794770240783691e-01 -1.474601179361343384e-01 9.843473322689533234e-03 -1.593987494707107544e-01 -8.112476207315921783e-03 -8.501236885786056519e-02 -4.391957819461822510e-02 -1.748586893081665039e-01 3.943468034267425537e-01 -3.014721274375915527e-01 3.719061240553855896e-02 3.950419127941131592e-01 1.559593677520751953e-01 1.315561085939407349e-01 2.126074731349945068e-01
3.541533350944519043e-01 -2.109711058437824249e-02 -4.082165192812681198e-03 -1.550174802541732788e-01 4.648864641785621643e-02 1.465151458978652954e-01 -3.332511186599731445e-01 2.384263277053833008e-02 1.106436252593994141e-01 1.461993996053934097e-02 -1.854575574398040771e-01 -5.554733425378799438e-02 -2.748560309410095215e-01 1.243770644068717957e-01 -2.435418218374252319e-01 6.230242177844047546e-02 -1.950115859508514404e-01 1.994252353906631470e-01 1.535224914550781250e-01 7.226153463125228882e-02 -1.035004183650016785e-01 5.813429504632949829e-02 -1.316588968038558960e-01 -3.292981088161468506e-01 -6.045790389180183411e-02 4.334220588207244873e-01 -1.029216311872005463e-02 4.030711948871612549e-02 1.165731400251388550e-01 1.195033714175224304e-01 -1.019981428980827332e-01 -1.808772981166839600e-01
-1.318883597850799561e-01 -1.832497417926788330e-01 2.025886178016662598e-01 -2.445813566446304321e-01 6.839350610971450806e-02 1.597539037466049194e-01 -3.846087157726287842e-01 4.233264178037643433e-02 2.199866622686386108e-01 -4.616081342101097107e-02 -1.011015251278877258e-01 9.974884241819381714e-02 -3.828603327274322510e-01 1.975771188735961914e-01 3.770008310675621033e-02 -8.310285210609436035e-02 8.673877269029617310e-02 -1.866638064384460449e-01 -7.549674063920974731e-02 2.714059082791209221e-03 -9.569446742534637451e-02 -6.394662708044052124e-02 5.782521143555641174e-02 -3.404697179794311523e-01 -2.252659294754266739e-03 9.473603218793869019e-02 -1.189789250493049622e-01 -9.455986320972442627e-02 5.943978950381278992e-02 2.391548901796340942e-01 3.565562367439270020e-01 -5.552745610475540161e-02
4.088092222809791565e-02 3.320568241178989410e-03 -2.614051918499171734e-04 -3.151527643203735352e-01 1.864764690399169922e-01 3.455800935626029968e-02 1.131018623709678650e-03 1.754578351974487305e-01 1.148785352706909180e-01 1.964051425457000732e-01 -1.427627205848693848e-01 -6.829784810543060303e-02 -2.408641874790191650e-01 -6.774473004043102264e-03 -8.292671293020248413e-02 -4.188842698931694031e-02 -3.644608855247497559e-01 1.587985455989837646e-01 1.262543201446533203e-01 -1.580425798892974854e-01 -2.702820301055908203e-01 4.433917999267578125e-02 3.919699788093566895e-01 -1.370446234941482544e-01 -1.166946836747229099e-03 1.409616470336914062e-01 1.380731314420700073e-01 -7.657185196876525879e-02 2.754265069961547852e-01 2.421070784330368042e-01 -1.006962582468986511e-01 2.300226092338562012e-01
4.245212674140930176e-01 7.412146031856536865e-02 4.178952053189277649e-02 1.265559624880552292e-02 1.400655359029769897e-01 3.948537409305572510e-01 -2.657341957092285156e-01 9.364509582519531250e-02 -1.163296028971672058e-01 -2.795888856053352356e-02 -1.608595699071884155e-01 1.117716506123542786e-01 -9.970262646675109863e-02 -3.327486105263233185e-03 -9.230468422174453735e-03 -1.749173179268836975e-02 -4.925392568111419678e-02 -5.925666913390159607e-02 -1.625025272369384766e-01 -1.252125110477209091e-02 -7.731379568576812744e-02 1.444943696260452271e-01 -1.830611228942871094e-01 -3.197486698627471924e-01 -7.309885323047637939e-02 2.288335859775543213e-01 -2.678634524345397949e-01 -2.772508189082145691e-02 2.289034575223922729e-01 5.325053632259368896e-02 1.387323718518018723e-02 3.371693193912506104e-01
1.156810298562049866e-01 -8.261314593255519867e-03 6.009244546294212341e-02 -2.915871143341064453e-01 1.163797304034233093e-01 1.000314801931381226e-01 -3.882449120283126831e-02 -2.848784923553466797e-01 1.155488640069961548e-01 1.778076887130737305e-01 1.443281173706054688e-01 1.425096094608306885e-01 -7.519438862800598145e-02 -4.094165563583374023e-02 1.274405717849731445e-01 2.561676315963268280e-02 -1.306688785552978516e-01 2.415358275175094604e-01 -1.328920479863882065e-02 -2.714616358280181885e-01 -3.290557265281677246e-01 -1.145720034837722778e-01 8.284381777048110962e-02 -1.834111958742141724e-01 1.218819320201873779e-01 1.203819215297698975e-01 -2.774580121040344238e-01 2.821298539638519287e-01 2.435906082391738892e-01 2.172742038965225220e-01 2.513209879398345947e-01 1.206004172563552856e-01
-2.708103135228157043e-02 -1.282804906368255615e-01 4.540609419345855713e-01 3.347685560584068298e-02 -5.944979563355445862e-02 8.074334263801574707e-02 -1.306437551975250244e-01 3.813459277153015137e-01 2.573767304420471191e-01 1.148975044488906860e-01 -1.403391808271408081e-01 2.982097566127777100e-01 -6.145184859633445740e-02 1.076651886105537415e-01 -5.251297354698181152e-02 -2.695240080356597900e-01 -1.480975896120071411e-01 -7.631099782884120941e-03 1.447310000658035278e-01 1.110473647713661194e-02 -1.646659076213836670e-01 -2.931789727881550789e-03 4.300325736403465271e-02 -1.033693850040435791e-01 -2.793228253722190857e-02 4.062801226973533630e-02 -2.245402336120605469e-01 8.087854087352752686e-02 3.272632658481597900e-01 1.656164526939392090e-01 -2.166538536548614502e-01 2.358434908092021942e-02
4.714461043477058411e-02 1.287418752908706665e-01 1.108686625957489014e-01 -1.880929917097091675e-01 1.173366680741310120e-01 9.245255589485168457e-02 -1.352070271968841553e-02 9.084020555019378662e-02 2.807684242725372314e-01 -3.124256432056427002e-01 5.931139364838600159e-02 -2.687750943005084991e-02 -1.824615448713302612e-01 -1.642547547817230225e-01 -1.681533455848693848e-01 3.850532174110412598e-01 9.447561949491500854e-02 6.827156990766525269e-02 -1.497268229722976685e-01 8.940854668617248535e-02 -2.588864266872406006e-01 1.689450144767761230e-01 1.646438986063003540e-01 -5.543120205402374268e-02 1.375708878040313721e-01 -1.076851934194564819e-01 -3.606559336185455322e-02 7.784751057624816895e-02 2.057226896286010742e-01 4.083907902240753174e-01 2.474696636199951172e-01 8.552975952625274658e-02
2.026731967926025391e-01 4.421788733452558517e-03 3.260767459869384766e-02 -7.332465052604675293e-02 1.205959990620613098e-01 2.905512601137161255e-02 -3.327780365943908691e-01 -2.258560210466384888e-01 -4.833817074541002512e-04 -1.257422566413879395e-01 7.333552464842796326e-03 1.788375340402126312e-02 -2.494000941514968872e-01 -2.168995887041091919e-01 -1.479241400957107544e-01 2.444558292627334595e-01 1.237325519323348999e-01 2.070745080709457397e-01 -2.247533500194549561e-01 4.066439270973205566e-01 -3.135151267051696777e-01 6.055033579468727112e-02 1.250350177288055420e-01 -2.163359820842742920e-01 5.773350223898887634e-02 -8.622314780950546265e-02 1.017496511340141296e-01 -2.559466287493705750e-02 1.515546739101409912e-01 2.878479957580566406e-01 -3.369858860969543457e-02 -3.257177770137786865e-02
2.104737162590026855e-01 -6.612420082092285156e-02 5.091782286763191223e-02 -2.027267813682556152e-01 -3.742487728595733643e-02 2.247772365808486938e-01 -2.212297469377517700e-01 -1.974259018898010254e-01 1.449370831251144409e-01 -2.548938989639282227e-01 -4.708703607320785522e-03 -6.061201915144920349e-02 1.752422191202640533e-02 1.892601996660232544e-01 4.614909738302230835e-02 4.137685894966125488e-01 -6.229787319898605347e-02 1.425410658121109009e-01 -4.590372741222381592e-01 1.429159641265869141e-01 -8.490586280822753906e-02 -3.105613589286804199e-02 2.068443968892097473e-02 -1.100729182362556458e-01 1.258452534675598145e-01 -4.705635830760002136e-02 5.426126997917890549e-03 -1.654870957136154175e-01 2.453036457300186157e-01 2.584851384162902832e-01 -7.279642671346664429e-02 -1.218491718173027039e-01
6.178519688546657562e-03 7.035653293132781982e-02 1.943059563636779785e-01 -2.893576622009277344e-01 -6.653311103582382202e-02 2.920034825801849365e-01 -2.969741225242614746e-01 -3.978924825787544250e-02 3.349044322967529297e-01 -2.776985755190253258e-03 7.203524559736251831e-02 2.276173830032348633e-01 -7.239372283220291138e-02 -1.660784631967544556e-01 1.608510315418243408e-01 2.770368158817291260e-01 -4.831297323107719421e-02 2.724101245403289795e-01 -1.930891126394271851e-01 -1.903723180294036865e-01 -2.564727514982223511e-02 -2.987025976181030273e-01 9.792924672365188599e-02 -5.888603627681732178e-02 1.411668062210083008e-01 -7.145977020263671875e-02 -8.791471831500530243e-03 5.684222280979156494e-02 1.205235570669174194e-01 1.914969235658645630e-01 -2.174271345138549805e-01 9.811884164810180664e-02
2.206241637468338013e-01 1.231984421610832214e-01 1.538909375667572021e-01 -8.993620425462722778e-02 -7.455169409513473511e-02 5.455604195594787598e-02 -9.782620519399642944e-02 -1.955292075872421265e-01 1.148192435503005981e-01 1.990392245352268219e-02 5.536517594009637833e-03 1.200738921761512756e-01 -9.506647288799285889e-02 4.460295438766479492e-01 -2.177306264638900757e-02 2.568024694919586182e-01 -1.765670329332351685e-01 1.825761348009109497e-01 -1.548294425010681152e-01 -3.805720061063766479e-02 -2.179870158433914185e-01 1.224173381924629211e-01 1.555860340595245361e-01 -2.410193681716918945e-01 6.250335276126861572e-02 -8.969697356224060059e-02 -4.516893625259399414e-02 1.687353104352951050e-01 4.002071619033813477e-01 1.913709938526153564e-01 -1.920992732048034668e-01 -1.863435208797454834e-01
1.689127981662750244e-01 -9.303468279540538788e-03 2.673646509647369385e-01 -1.394742429256439209e-01 1.483926624059677124e-01 1.602100878953933716e-01 -1.577748507261276245e-01 -3.080093115568161011e-02 1.936893463134765625e-01 -3.814077749848365784e-02 4.096466675400733948e-02 7.408199459314346313e-02 -7.441800832748413086e-02 -8.657569438219070435e-02 -1.385056376457214355e-01 1.944005191326141357e-01 6.571798771619796753e-02 -1.135665550827980042e-01 -3.642118275165557861e-01 2.681917697191238403e-02 -1.864718347787857056e-01 2.594889700412750244e-01 1.674839109182357788e-01 1.372022926807403564e-01 1.112655997276306152e-01 3.158786892890930176e-02 -3.563765808939933777e-02 -8.599065989255905151e-02 1.539062559604644775e-01 5.650382637977600098e-01 1.605013459920883179e-01 2.108580805361270905e-02
2.829430066049098969e-02 -2.753011696040630341e-02 4.441822171211242676e-01 -1.302047669887542725e-01 3.234145641326904297e-01 1.226319670677185059e-01 -2.153730094432830811e-01 -1.700695157051086426e-01 1.717163473367691040e-01 2.338292151689529419e-01 1.641117036342620850e-01 -8.195566944777965546e-03 -1.994067579507827759e-01 -2.089197784662246704e-01 2.906946241855621338e-01 -5.796600133180618286e-02 -9.277604520320892334e-02 9.970625489950180054e-02 -1.365839391946792603e-01 2.445459924638271332e-02 2.170736528933048248e-02 4.112285375595092773e-02 2.918227612972259521e-01 -2.484338916838169098e-02 1.028616204857826233e-01 1.958157718181610107e-01 4.246518760919570923e-02 2.156888544559478760e-01 -3.849773854017257690e-02 1.379740834236145020e-01 -1.211363822221755981e-01 2.205112278461456299e-01
9.773090481758117676e-02 2.511472254991531372e-02 4.075356125831604004e-01 -2.031045854091644287e-01 2.400854229927062988e-02 5.600836873054504395e-02 -1.364618539810180664e-01 -1.255835685878992081e-02 4.144306778907775879e-01 -3.218059136997908354e-04 2.481435611844062805e-02 6.748296320438385010e-02 6.218759343028068542e-02 -1.829111874103546143e-01 -5.380037799477577209e-02 2.334910333156585693e-01 -6.592652201652526855e-02 8.973557502031326294e-02 -2.892578840255737305e-01 -8.774199336767196655e-02 2.058730274438858032e-01 1.859633601270616055e-03 -7.193879783153533936e-02 -3.270223140716552734e-01 1.883850246667861938e-01 -5.508280918002128601e-02 -2.387554645538330078e-01 5.887089297175407410e-02 4.620081931352615356e-02 -1.142042502760887146e-01 -3.142811954021453857e-01 1.308174878358840942e-01
2.541159689426422119e-01 -7.536328583955764771e-02 2.701078057289123535e-01 -5.616827309131622314e-02 -1.033682450652122498e-01 3.360661119222640991e-02 -1.562110781669616699e-01 9.564095735549926758e-02 1.684305518865585327e-01 -1.997283548116683960e-01 2.154797464609146118e-01 3.557784855365753174e-02 -6.464203447103500366e-02 9.981827437877655029e-02 -3.319864347577095032e-02 3.033121228218078613e-01 -7.837923616170883179e-02 1.077862977981567383e-01 -2.756922245025634766e-01 2.477239519357681274e-01 -5.599747970700263977e-02 -3.257768228650093079e-02 -8.665153756737709045e-03 -1.131719648838043213e-01 2.438908815383911133e-01 1.057146340608596802e-01 -5.868739262223243713e-02 -1.467735134065151215e-02 3.324296772480010986e-01 4.026326835155487061e-01 -1.378607153892517090e-01 -2.165826559066772461e-01
-1.038218289613723755e-02 1.525059491395950317e-01 1.821191012859344482e-01 -3.033556044101715088e-01 4.089854061603546143e-01 1.457366943359375000e-01 -4.672920331358909607e-02 -3.107023239135742188e-01 -3.218540549278259277e-02 9.305300563573837280e-02 -1.122778281569480896e-01 2.127514332532882690e-01 -1.697580814361572266e-01 -1.096412446349859238e-02 3.832942619919776917e-02 1.086663082242012024e-01 -1.202044710516929626e-01 1.101281568408012390e-01 4.273733124136924744e-03 -2.046144939959049225e-02 8.625965565443038940e-02 1.670479178428649902e-01 4.142202734947204590e-01 -8.056690543889999390e-02 1.859946995973587036e-01 2.179757952690124512e-01 -3.879227116703987122e-02 2.494850009679794312e-01 9.268148243427276611e-02 -8.011738955974578857e-02 3.687771037220954895e-02 2.275552153587341309e-01
-1.176683902740478516e-01 -5.934991315007209778e-02 6.506234407424926758e-02 -1.420696228742599487e-01 3.025000989437103271e-01 1.889367550611495972e-01 -8.386191725730895996e-02 -8.306799829006195068e-02 3.953117132186889648e-01 -2.275002300739288330e-01 -7.066196203231811523e-02 -6.276668608188629150e-02 2.588936127722263336e-02 -9.547805786132812500e-02 -1.646866351366043091e-01 8.632948994636535645e-02 -1.452335864305496216e-01 -2.688749460503458977e-03 -3.399263322353363037e-01 -3.401561826467514038e-02 -3.974224999547004700e-02 3.809869885444641113e-01 3.145602345466613770e-01 2.501294761896133423e-02 1.902494877576828003e-01 -9.251558035612106323e-02 -5.867154896259307861e-02 -1.033855825662612915e-01 6.204570084810256958e-02 3.284837007522583008e-01 -3.109948150813579559e-02 6.499425973743200302e-03
1.900144517421722412e-01 1.120236217975616455e-01 -4.641472548246383667e-02 -2.804176211357116699e-01 1.572877764701843262e-01 3.008987009525299072e-01 -1.138338819146156311e-01 -1.383885294198989868e-01 4.855622351169586182e-02 2.347801178693771362e-01 -1.363618522882461548e-01 -1.338279545307159424e-01 -9.270449727773666382e-02 -1.028999090194702148e-01 2.044136822223663330e-02 2.466782480478286743e-01 -1.795731633901596069e-01 2.516048550605773926e-01 -8.964281529188156128e-02 -2.183721773326396942e-02 -1.882242262363433838e-01 2.096164375543594360e-01 -1.896906457841396332e-02 -1.286297142505645752e-01 1.148713473230600357e-02 3.563795089721679688e-01 -2.726342082023620605e-01 9.726922959089279175e-02 8.476337790489196777e-02 -5.576600506901741028e-02 3.242576718330383301e-01 -1.484241932630538940e-01
-8.634148538112640381e-02 1.740359365940093994e-01 3.377512991428375244e-01 -2.298692166805267334e-01 8.047740161418914795e-02 2.227244526147842407e-01 -1.784125417470932007e-01 -1.217566281557083130e-01 2.214679270982742310e-01 -1.142325401306152344e-01 -1.815793663263320923e-01 -5.157923698425292969e-02 -1.270539909601211548e-01 -7.949851453304290771e-02 -9.644593112170696259e-03 -2.062300965189933777e-02 -3.653103858232498169e-02 -4.679075255990028381e-02 -1.708175241947174072e-02 -7.264998555183410645e-02 -2.899203598499298096e-01 6.575217843055725098e-02 -6.581746786832809448e-02 -3.438621163368225098e-01 -3.858895003795623779e-01 1.998603194952011108e-01 -2.774079144001007080e-01 -7.803311944007873535e-02 1.612591445446014404e-01 1.582678109407424927e-01 1.428120434284210205e-01 9.220242500305175781e-02
9.301050752401351929e-02 -1.285800486803054810e-01 3.054150342941284180e-01 -2.445987612009048462e-01 7.133521139621734619e-02 1.152313500642776489e-01 -2.902564220130443573e-02 1.876200288534164429e-01 4.209954142570495605e-01 4.305763170123100281e-02 -2.252333313226699829e-01 -2.153355926275253296e-01 -5.129981040954589844e-02 -1.519558280706405640e-01 1.715264469385147095e-01 2.177615612745285034e-01 -1.012707427144050598e-01 -8.532866835594177246e-03 7.085489481687545776e-02 -6.394840776920318604e-02 -1.877801269292831421e-01 8.309637010097503662e-02 -1.397619098424911499e-01 5.918376147747039795e-02 -2.772653289139270782e-02 9.251308441162109375e-02 -7.533919066190719604e-02 -2.013228088617324829e-01 2.768476605415344238e-01 3.731661438941955566e-01 -1.161954272538423538e-02 1.798239499330520630e-01
-9.115774929523468018e-02 5.680884048342704773e-02 9.478893876075744629e-02 -4.165834784507751465e-01 -1.086894422769546509e-01 2.977602183818817139e-01 -1.965546160936355591e-01 -1.133491247892379761e-01 1.804279088973999023e-01 1.380627006292343140e-01 1.348897814750671387e-02 -4.328169301152229309e-02 -1.174506247043609619e-01 -1.813224107027053833e-01 -2.390882931649684906e-02 -1.374728381633758545e-01 -2.241766005754470825e-01 2.985764145851135254e-01 6.767642498016357422e-02 1.921049505472183228e-01 -6.910018622875213623e-02 1.269425898790359497e-01 1.353199779987335205e-01 3.901457646861672401e-03 1.691261976957321167e-01 -2.263590320944786072e-02 -8.924777805805206299e-02 1.203497871756553650e-01 3.790867030620574951e-01 -3.103233873844146729e-01 1.301803886890411377e-01 7.445359230041503906e-02
-1.135474815964698792e-01 -2.030466049909591675e-01 2.713506817817687988e-01 -2.257365733385086060e-01 -4.992646351456642151e-02 2.048007585108280182e-02 -1.362403929233551025e-01 -1.452949047088623047e-01 4.702040553092956543e-01 1.984998583793640137e-01 2.454666420817375183e-02 -6.017576903104782104e-02 -3.900857642292976379e-03 -7.342720031738281250e-02 1.184811592102050781e-01 1.854856908321380615e-01 1.282751411199569702e-01 -5.526354163885116577e-02 -6.415846198797225952e-02 1.494388431310653687e-01 -1.725964546203613281e-01 1.884976178407669067e-01 8.421456813812255859e-02 -1.530705839395523071e-01 9.459963999688625336e-03 1.890390515327453613e-01 2.481852322816848755e-01 -2.207649946212768555e-01 2.013455033302307129e-01 3.215357363224029541e-01 -1.378289014101028442e-01 -9.622215479612350464e-02
1.727308779954910278e-01 -9.932331740856170654e-02 1.489625424146652222e-01 8.959750086069107056e-02 1.591331660747528076e-01 -5.556333065032958984e-02 -4.454575479030609131e-01 1.316396445035934448e-01 2.096231877803802490e-01 -6.548172980546951294e-02 -1.247904226183891296e-01 1.012505069375038147e-01 1.122398748993873596e-01 -1.623409800231456757e-02 -2.232784032821655273e-01 2.573519349098205566e-01 2.024947851896286011e-02 1.479214727878570557e-01 -2.537003755569458008e-01 1.842822432518005371e-01 1.422410756349563599e-01 3.649365389719605446e-03 -3.646305203437805176e-02 -2.965010404586791992e-01 1.424343418329954147e-02 9.491880238056182861e-02 -9.291786409448832273e-05 -4.235585406422615051e-02 3.443250954151153564e-01 2.152797281742095947e-01 1.723842024803161621e-01 2.172093093395233154e-01
2.343579195439815521e-02 2.145647555589675903e-01 1.134621202945709229e-01 -1.313159018754959106e-01 1.385951787233352661e-01 3.925310373306274414e-01 -1.555061042308807373e-01 -1.609784662723541260e-01 1.335832476615905762e-01 6.185413897037506104e-02 -8.001784980297088623e-02 1.220129653811454773e-01 -1.686674654483795166e-01 2.300961762666702271e-01 1.326187998056411743e-01 1.263020932674407959e-01 -1.677832100540399551e-03 -6.786415725946426392e-02 -1.623382419347763062e-01 -7.437137886881828308e-03 6.800059974193572998e-02 9.625335782766342163e-02 -9.126275777816772461e-02 -2.548715174198150635e-01 -1.397978812456130981e-01 2.669023573398590088e-01 -2.633439898490905762e-01 2.190532395616173744e-03 3.456500172615051270e-01 -9.826771169900894165e-02 4.705449100583791733e-03 3.667888343334197998e-01
-1.319606881588697433e-02 -3.170122206211090088e-01 2.833952605724334717e-01 -2.312104851007461548e-01 -1.763376295566558838e-01 -1.327524427324533463e-02 -3.354808390140533447e-01 6.821673363447189331e-02 1.988252699375152588e-01 3.068302758038043976e-02 1.576417684555053711e-01 1.182883754372596741e-01 -1.063031330704689026e-01 -1.922487914562225342e-01 1.817348748445510864e-01 1.165363043546676636e-01 8.888187818229198456e-03 7.822691649198532104e-02 2.039616927504539490e-02 2.622283399105072021e-01 8.483546227216720581e-02 3.062966465950012207e-01 -1.809538602828979492e-01 -1.215472966432571411e-01 1.072225943207740784e-01 4.973702505230903625e-02 -1.626983582973480225e-01 2.455221265554428101e-01 6.135479733347892761e-02 2.982227802276611328e-01 1.592087745666503906e-01 -1.482814829796552658e-02
-1.855581104755401611e-01 1.634783297777175903e-01 1.914474219083786011e-01 -4.200941324234008789e-01 1.498972773551940918e-01 1.154344975948333740e-01 -2.413769811391830444e-01 1.063254773616790771e-01 6.502293795347213745e-02 1.875673234462738037e-01 -1.871873140335083008e-01 -3.422789275646209717e-02 -1.452823281288146973e-01 -5.898733809590339661e-02 1.447731852531433105e-01 3.678167006000876427e-03 -1.925961971282958984e-01 -1.376321762800216675e-01 -1.126057729125022888e-01 2.033466398715972900e-01 -2.257542908191680908e-01 3.959288001060485840e-01 2.425315827131271362e-01 4.180256649851799011e-02 5.402773618698120117e-03 1.859338730573654175e-01 -1.199520081281661987e-01 8.331364952027797699e-03 -7.991187274456024170e-02 1.432869136333465576e-01 -1.741405129432678223e-01 1.204585880041122437e-01
1.992022693157196045e-01 -1.687819063663482666e-01 1.705954670906066895e-01 -3.976947069168090820e-01 1.139861792325973511e-01 9.966921806335449219e-02 -1.692598015069961548e-01 -1.575625240802764893e-01 1.366647630929946899e-01 -5.902450159192085266e-02 -3.541579842567443848e-01 -1.224204599857330322e-01 -1.360153257846832275e-01 1.433056592941284180e-01 -1.774021536111831665e-01 1.149865984916687012e-01 -2.325980067253112793e-01 7.618176937103271484e-02 -1.148337218910455704e-02 -1.091095730662345886e-01 1.472955644130706787e-01 7.303201407194137573e-02 5.041086673736572266e-02 -2.332279682159423828e-01 8.221416175365447998e-02 -1.289482265710830688e-01 -1.812409311532974243e-01 3.723871335387229919e-02 3.415206372737884521e-01 -2.150217443704605103e-01 -9.784254431724548340e-02 1.894353181123733521e-01
1.826603859663009644e-01 -2.312434017658233643e-01 4.996084868907928467e-01 -2.353364080190658569e-01 -2.485987246036529541e-01 3.449345752596855164e-02 -1.233776807785034180e-01 5.184201896190643311e-02 3.077832162380218506e-01 6.679201126098632812e-02 -2.464000321924686432e-02 -4.112811386585235596e-02 -9.253520518541336060e-02 -3.536394238471984863e-02 3.112924098968505859e-01 1.847242265939712524e-01 -3.968818858265876770e-02 1.485483050346374512e-01 -1.928113214671611786e-02 -1.565643250942230225e-01 1.553906649351119995e-01 1.135582849383354187e-01 -3.401205316185951233e-02 -2.954666614532470703e-01 3.535525128245353699e-02 2.536112442612648010e-03 -2.935008704662322998e-01 -6.732199341058731079e-02 8.261940628290176392e-02 2.201173640787601471e-02 -7.522208988666534424e-02 -7.755119353532791138e-02
2.632658481597900391e-01 -1.560582965612411499e-01 -6.367570720613002777e-03 -7.560601830482482910e-02 2.101945877075195312e-01 2.990374267101287842e-01 1.607339270412921906e-02 -1.752457953989505768e-02 2.007271498441696167e-01 7.265917956829071045e-02 -2.051192373037338257e-01 -3.837682679295539856e-02 -9.580882033333182335e-05 -1.351905763149261475e-01 1.169194802641868591e-01 1.433109045028686523e-01 1.739537902176380157e-02 -8.407396823167800903e-02 -1.004484593868255615e-01 1.366810500621795654e-01 7.303606718778610229e-03 8.454981446266174316e-02 1.483600139617919922e-01 -1.882841140031814575e-01 -1.638862341642379761e-01 1.224982291460037231e-01 -3.562487363815307617e-01 -3.279534354805946350e-02 1.500596702098846436e-01 5.431530475616455078e-01 3.820566460490226746e-02 1.874970644712448120e-01
1.284302305430173874e-02 6.376902014017105103e-02 1.154248192906379700e-01 -1.374448388814926147e-01 6.932408362627029419e-02 2.109588682651519775e-01 -2.551408410072326660e-01 -6.251631770282983780e-03 3.905004560947418213e-01 2.071816027164459229e-01 9.043923765420913696e-02 5.234238132834434509e-02 -2.070976942777633667e-01 8.020775020122528076e-02 -9.730347432196140289e-03 2.720891125500202179e-02 2.083573192358016968e-01 -1.271162880584597588e-03 6.662009656429290771e-02 2.548761665821075439e-01 -1.419480890035629272e-01 3.410193324089050293e-02 3.460949957370758057e-01 -2.578114569187164307e-01 2.674120366573333740e-01 -2.747618257999420166e-01 -5.979991331696510315e-02 1.353276427835226059e-02 -1.114580929279327393e-01 1.767245531082153320e-01 2.488844692707061768e-01 1.260246783494949341e-01
-1.971955597400665283e-01 -1.036994829773902893e-01 -1.138967424631118774e-01 -3.269983530044555664e-01 3.320548236370086670e-01 2.970927357673645020e-01 -3.149101436138153076e-01 -1.062006130814552307e-02 -2.832410298287868500e-02 2.073533684015274048e-01 6.914120167493820190e-02 7.229869952425360680e-04 4.498585476540029049e-04 -2.942092716693878174e-02 2.542318589985370636e-02 1.071248054504394531e-01 -1.034679785370826721e-01 3.067380785942077637e-01 -9.083244949579238892e-02 -2.071306854486465454e-01 3.935490176081657410e-02 2.387979775667190552e-01 -9.049287438392639160e-02 -1.315377652645111084e-01 1.410795599222183228e-01 1.738971769809722900e-01 -1.130755245685577393e-01 -3.157111108303070068e-01 2.089126855134963989e-01 1.562558263540267944e-01 -1.599151082336902618e-02 -1.250526122748851776e-02
8.505726605653762817e-02 1.314064562320709229e-01 2.852173447608947754e-01 -1.050707697868347168e-01 1.447123885154724121e-01 1.477221399545669556e-01 -3.598363995552062988e-01 -2.816947549581527710e-02 -5.961992591619491577e-02 -6.069722771644592285e-02 -1.681221723556518555e-01 1.849004626274108887e-01 -2.761456072330474854e-01 -3.419542014598846436e-01 1.880050450563430786e-01 4.585714265704154968e-02 -1.801910996437072754e-01 4.305890202522277832e-01 6.318889558315277100e-02 -3.120809048414230347e-02 -1.067830324172973633e-01 -2.039578706026077271e-01 6.349708139896392822e-02 -1.548479497432708740e-01 1.021936759352684021e-01 1.509889811277389526e-01 -1.212193146347999573e-01 9.978564828634262085e-02 1.463579684495925903e-01 2.402826398611068726e-02 -1.127168461680412292e-01 -1.152844652533531189e-01
9.080322086811065674e-02 -1.321157813072204590e-01 8.584510535001754761e-02 -2.496458292007446289e-01 3.395015597343444824e-01 2.548317015171051025e-01 -2.743832170963287354e-01 2.476316839456558228e-01 -1.600682549178600311e-02 1.105419844388961792e-01 1.354382634162902832e-01 -1.714610010385513306e-01 -2.230708599090576172e-01 -1.860616356134414673e-02 8.198463171720504761e-02 7.181045413017272949e-02 -9.109499305486679077e-02 2.926633358001708984e-01 -1.245152875781059265e-01 -2.081917822360992432e-01 -3.876093775033950806e-02 1.664072275161743164e-01 1.100247427821159363e-01 -1.696281582117080688e-01 3.742623627185821533e-01 1.050726175308227539e-01 -6.441784650087356567e-02 -1.191498935222625732e-01 5.264587700366973877e-03 2.282802611589431763e-01 1.440058648586273193e-01 -1.973619312047958374e-02
2.484477907419204712e-01 -1.104393526911735535e-01 -2.986317500472068787e-02 -2.895258963108062744e-01 -1.465858705341815948e-02 4.521305263042449951e-01 -1.291315704584121704e-01 -1.839661300182342529e-01 1.135310679674148560e-01 2.064309567213058472e-01 -1.581188524141907692e-03 1.000879406929016113e-01 -1.165148429572582245e-02 -1.092820912599563599e-01 -1.320196241140365601e-01 -1.043954864144325256e-01 -2.648503705859184265e-02 3.219229876995086670e-01 9.841059893369674683e-02 6.383708864450454712e-02 -1.398691087961196899e-01 1.512074917554855347e-01 1.455296063795685768e-03 -1.228278968483209610e-02 1.972623020410537720e-01 -8.757436648011207581e-03 -2.128952145576477051e-01 1.731034964323043823e-01 4.164885282516479492e-01 -1.554861813783645630e-01 5.508775636553764343e-02 -6.817676126956939697e-02
9.684646129608154297e-02 9.000496566295623779e-02 1.961294412612915039e-01 -9.063854068517684937e-02 1.617162823677062988e-01 -4.048424772918224335e-03 -2.472995072603225708e-01 -2.590093761682510376e-02 -1.330350488424301147e-01 -1.594023406505584717e-01 -1.700042039155960083e-01 2.953196763992309570e-01 -1.920182108879089355e-01 -2.158171981573104858e-01 4.325569793581962585e-02 1.970388293266296387e-01 -9.226091206073760986e-02 -9.187645278871059418e-03 -2.465680427849292755e-02 4.277455434203147888e-02 -3.182634413242340088e-01 1.420418825000524521e-02 3.135084807872772217e-01 -2.379387468099594116e-01 2.171782851219177246e-01 3.005871772766113281e-01 -1.437229961156845093e-01 1.554816216230392456e-01 2.565656602382659912e-01 -1.058352738618850708e-01 -1.903494894504547119e-01 3.788970038294792175e-02
-8.720297366380691528e-02 2.216345071792602539e-02 3.797208368778228760e-01 -1.782247424125671387e-01 3.596098721027374268e-01 -3.641983028501272202e-03 -2.625359594821929932e-01 -5.281358212232589722e-02 -1.194335445761680603e-01 6.390774250030517578e-02 3.994576260447502136e-02 2.039583027362823486e-01 -2.886705398559570312e-01 -6.961511820554733276e-02 1.211747750639915466e-01 2.605138719081878662e-01 5.851037800312042236e-02 1.919256597757339478e-01 -1.672429405152797699e-02 -8.173637837171554565e-02 -1.369852870702743530e-01 7.113945484161376953e-02 3.086186051368713379e-01 -5.881220847368240356e-02 1.715485900640487671e-01 2.319672107696533203e-01 -1.624600887298583984e-01 4.987273365259170532e-02 9.229189157485961914e-02 1.181276589632034302e-01 -1.603985428810119629e-01 2.292755693197250366e-01
1.413818150758743286e-01 1.042067185044288635e-01 5.082387477159500122e-02 -1.433774530887603760e-01 2.668405883014202118e-02 3.740426898002624512e-01 -2.439309805631637573e-01 -9.028344415128231049e-03 1.192836463451385498e-01 -4.010126367211341858e-02 -2.271745726466178894e-02 3.730781003832817078e-02 -1.767281591892242432e-01 -2.305140644311904907e-01 6.412883102893829346e-02 3.480347692966461182e-01 -4.077509939670562744e-01 3.218765556812286377e-02 1.336536835879087448e-02 3.426302075386047363e-01 -1.229805573821067810e-01 1.374533623456954956e-01 8.995680510997772217e-02 1.697355806827545166e-01 9.611635655164718628e-02 1.154718026518821716e-01 -8.398757129907608032e-02 1.398506462574005127e-01 1.145553290843963623e-01 -1.502481102943420410e-01 -2.770797014236450195e-01 3.173972293734550476e-02
-7.190299034118652344e-02 2.972406446933746338e-01 1.390140056610107422e-01 -2.492795139551162720e-02 -3.628515824675559998e-02 2.856461405754089355e-01 -3.591794967651367188e-01 1.605083495378494263e-01 4.648607075214385986e-01 -4.526335000991821289e-02 -2.771651372313499451e-02 6.133811175823211670e-02 1.491978317499160767e-01 8.171776682138442993e-02 1.339550465345382690e-01 4.598217550665140152e-03 5.981624126434326172e-02 7.273413240909576416e-02 1.062345355749130249e-01 1.033784300088882446e-01 1.078995764255523682e-01 -3.142702579498291016e-02 -8.510667085647583008e-02 -2.540253400802612305e-01 -1.677692532539367676e-01 3.864943087100982666e-01 -2.290303409099578857e-01 3.183101490139961243e-02 1.405257582664489746e-01 4.859605059027671814e-02 -9.712099283933639526e-02 3.864813223481178284e-02
3.425950706005096436e-01 -2.949384599924087524e-02 -1.231178939342498779e-01 -4.208465516567230225e-01 1.756491661071777344e-01 1.471056044101715088e-01 -1.319623887538909912e-01 6.003501266241073608e-02 1.374458968639373779e-01 -7.763662189245223999e-02 7.237800955772399902e-02 2.794106304645538330e-01 -5.907470732927322388e-02 -2.864819169044494629e-01 -1.239104755222797394e-02 1.501844823360443115e-01 -1.246429830789566040e-01 1.182794794440269470e-01 1.352969557046890259e-01 2.038986682891845703e-01 -2.826633751392364502e-01 -9.217561781406402588e-02 8.002751506865024567e-03 2.631764300167560577e-02 -2.046312987804412842e-01 3.201954662799835205e-01 -1.147840023040771484e-01 -8.804980665445327759e-02 1.951571851968765259e-01 1.126873567700386047e-01 -6.762719154357910156e-02 1.538714859634637833e-02
1.088781133294105530e-01 3.976758569478988647e-02 2.232941240072250366e-01 -2.734214961528778076e-01 9.418962150812149048e-02 1.193901672959327698e-01 3.854009881615638733e-02 7.723421789705753326e-03 2.069246023893356323e-01 1.822682321071624756e-01 -4.468106105923652649e-02 2.532922029495239258e-01 1.353618353605270386e-01 -4.412629008293151855e-01 -1.419012397527694702e-01 2.245884090662002563e-01 -1.887749880552291870e-01 2.010637819766998291e-01 2.915058434009552002e-01 -1.684631779789924622e-02 -2.139885872602462769e-01 2.010166645050048828e-01 7.176248729228973389e-02 4.141788929700851440e-02 -2.874972857534885406e-02 1.463469713926315308e-01 -1.858253628015518188e-01 -1.353775560855865479e-01 2.318523675203323364e-01 8.069604635238647461e-02 -1.381336301565170288e-01 -5.131139978766441345e-02
1.045241355895996094e-01 1.751835644245147705e-01 5.075671076774597168e-01 -4.889742285013198853e-02 -2.069136500358581543e-01 -2.297012507915496826e-02 -1.168202683329582214e-01 -2.156764417886734009e-01 2.038120478391647339e-01 -1.226117685437202454e-01 3.944344446063041687e-02 -2.088157087564468384e-01 3.293037787079811096e-02 -2.216546982526779175e-02 5.633996054530143738e-02 1.487040668725967407e-01 -2.947087958455085754e-02 7.417764514684677124e-02 -1.085120961070060730e-01 7.273170351982116699e-02 -4.484695494174957275e-01 1.402934491634368896e-01 1.228095144033432007e-01 -2.537159323692321777e-01 -1.541838496923446655e-01 2.500084228813648224e-02 -4.597867280244827271e-02 -8.346729911863803864e-03 1.553395986557006836e-01 1.985400468111038208e-01 -6.739197671413421631e-02 2.188648581504821777e-01
2.007930129766464233e-01 -5.347314476966857910e-02 -2.399179711937904358e-02 -1.448677778244018555e-01 -1.104576587677001953e-01 9.120579063892364502e-02 -2.947168052196502686e-01 1.379814296960830688e-01 1.332674175500869751e-01 -1.775588393211364746e-01 -2.485448867082595825e-01 -1.101267486810684204e-01 -3.502278774976730347e-02 1.231339797377586365e-01 9.627897292375564575e-02 2.237528748810291290e-02 -1.269255280494689941e-01 1.876777708530426025e-01 1.073687747120857239e-01 -3.909141942858695984e-02 -2.360704094171524048e-01 1.484030336141586304e-01 7.727083563804626465e-02 -1.060263291001319885e-01 2.643076479434967041e-01 5.665338635444641113e-01 -5.446123704314231873e-02 9.372619539499282837e-02 2.257613092660903931e-01 2.745946682989597321e-02 -1.192985102534294128e-02 -2.137917578220367432e-01
-5.874308198690414429e-02 3.763058409094810486e-02 1.307969987392425537e-01 5.983243882656097412e-02 5.255230516195297241e-02 4.048440158367156982e-01 -2.955584526062011719e-01 -3.372329100966453552e-02 1.734771728515625000e-01 1.066168621182441711e-01 -2.149191200733184814e-01 2.130518257617950439e-01 6.881761830300092697e-03 -1.806830465793609619e-01 -2.749838121235370636e-02 1.122409477829933167e-01 -1.481455657631158829e-02 3.476798534393310547e-01 -5.760176852345466614e-02 -1.096741948276758194e-02 -3.390829563140869141e-01 4.108053147792816162e-01 -1.507484763860702515e-01 -9.154171496629714966e-02 7.437369972467422485e-02 8.080743253231048584e-02 3.324597701430320740e-02 -1.897049397230148315e-01 1.067360341548919678e-01 -9.327621012926101685e-02 -1.433648318052291870e-01 -1.049696281552314758e-01
1.216390803456306458e-01 -2.876642942428588867e-01 4.955114424228668213e-02 -2.848856449127197266e-01 1.612818092107772827e-01 5.763804912567138672e-02 -1.071523576974868774e-01 2.818574383854866028e-02 2.176744341850280762e-01 -1.757115125656127930e-01 3.065329790115356445e-01 1.578890681266784668e-01 -1.956611871719360352e-01 3.050359338521957397e-02 2.485073506832122803e-01 -4.480173811316490173e-02 -7.661558222025632858e-03 6.671510636806488037e-02 7.609385065734386444e-04 -1.086356341838836670e-01 -1.117824316024780273e-01 -1.535517126321792603e-01 1.355447769165039062e-01 -3.563750684261322021e-01 2.210763394832611084e-01 9.664040803909301758e-02 -4.467143863439559937e-02 1.102460101246833801e-01 1.814102232456207275e-01 4.159595072269439697e-01 -2.578602358698844910e-02 1.953233964741230011e-02
8.141759037971496582e-02 -2.347887348150834441e-04 1.975577920675277710e-01 -1.411667019128799438e-01 5.662427470088005066e-02 3.663280308246612549e-01 -1.097126975655555725e-01 -1.259424835443496704e-01 3.993695974349975586e-01 -1.013642847537994385e-01 -7.088296115398406982e-02 -1.416132599115371704e-01 2.219405956566333771e-02 4.320952296257019043e-02 2.654839307069778442e-02 2.237553298473358154e-01 9.453846514225006104e-02 -1.390883177518844604e-01 -1.140567883849143982e-01 7.608214020729064941e-02 -5.441982671618461609e-02 7.327278703451156616e-02 1.543619036674499512e-01 -1.747222244739532471e-01 -5.158001556992530823e-02 3.336068391799926758e-01 3.707797080278396606e-02 -7.342275977134704590e-02 2.423562668263912201e-02 4.822714924812316895e-01 2.101338803768157959e-01 -1.153998374938964844e-01
9.185703843832015991e-02 2.141587436199188232e-01 2.923493385314941406e-01 -9.562066197395324707e-02 2.608068883419036865e-01 1.575579196214675903e-01 -3.892159759998321533e-01 1.247428581118583679e-01 4.590771719813346863e-02 4.744766280055046082e-02 -1.745325885713100433e-02 5.749583989381790161e-02 -1.335951834917068481e-01 1.284763962030410767e-01 1.145143583416938782e-01 1.865717917680740356e-01 4.642751067876815796e-02 3.783105015754699707e-01 1.999368220567703247e-01 -1.484159231185913086e-01 -1.180630847811698914e-01 -2.161939293146133423e-01 1.548706740140914917e-01 -2.079892903566360474e-01 7.215749472379684448e-02 -1.474333181977272034e-02 -1.889311224222183228e-01 1.192371249198913574e-01 1.761583089828491211e-01 9.084248542785644531e-02 -2.570976614952087402e-01 -7.090289890766143799e-02
2.328867465257644653e-01 -1.194665953516960144e-01 2.652300596237182617e-01 -1.130014955997467041e-01 -1.549197435379028320e-01 9.573724120855331421e-02 -2.759983539581298828e-01 -5.163202062249183655e-02 1.457682251930236816e-01 -2.525431811809539795e-01 4.986041411757469177e-02 9.075304120779037476e-02 1.919435560703277588e-01 3.011839687824249268e-01 -5.222293734550476074e-02 1.973293125629425049e-01 -1.955045312643051147e-01 6.768973171710968018e-02 -2.632347047328948975e-01 3.057206869125366211e-01 -1.761830598115921021e-01 4.661599546670913696e-02 8.585232496261596680e-02 -1.364419013261795044e-01 7.265966385602951050e-02 2.995272539556026459e-02 -1.201575696468353271e-01 -1.078244447708129883e-01 2.948915362358093262e-01 2.241813689470291138e-01 -3.709433972835540771e-02 -1.892161071300506592e-01
1.604869365692138672e-01 1.857694089412689209e-01 2.724427282810211182e-01 -1.696411371231079102e-01 1.012890934944152832e-01 4.448686912655830383e-02 1.127957832068204880e-02 3.847207501530647278e-02 1.990773230791091919e-01 1.375315189361572266e-01 -5.625656992197036743e-02 1.266164332628250122e-01 -9.799310564994812012e-02 3.002434074878692627e-01 -4.448223486542701721e-02 1.990265250205993652e-01 -1.244837269186973572e-01 4.471829906105995178e-02 -2.459725886583328247e-01 1.414181143045425415e-01 -2.181427627801895142e-01 2.547749876976013184e-02 1.445149034261703491e-01 3.280098363757133484e-02 1.584970802068710327e-01 -1.381770372390747070e-01 1.590371280908584595e-01 2.077239006757736206e-01 4.798494875431060791e-01 2.592508792877197266e-01 -9.911003708839416504e-02 -1.251540929079055786e-01
2.008990198373794556e-01 1.722848415374755859e-01 3.521636128425598145e-01 -1.211913451552391052e-01 3.415751457214355469e-01 1.976920515298843384e-01 -4.383971095085144043e-01 -1.671510785818099976e-01 6.469186395406723022e-02 1.490301936864852905e-01 -6.486137956380844116e-02 1.997109055519104004e-01 -2.111328393220901489e-01 -1.210158690810203552e-02 2.339994348585605621e-02 -5.565388500690460205e-02 -1.134500578045845032e-01 1.131681576371192932e-01 -2.009988725185394287e-01 4.777168110013008118e-02 -5.479133874177932739e-02 2.065751403570175171e-01 4.008016362786293030e-02 1.230056211352348328e-01 1.283094845712184906e-02 2.379660010337829590e-01 8.367329090833663940e-02 -4.574793204665184021e-02 -7.462744135409593582e-03 -1.243321895599365234e-01 -2.854117751121520996e-01 5.362532660365104675e-02
-8.309955010190606117e-04 -1.012709829956293106e-02 -1.512702554464340210e-02 -2.690660953521728516e-01 -8.486266434192657471e-02 3.837597966194152832e-01 -8.669984340667724609e-02 6.332471221685409546e-02 4.759841859340667725e-01 1.520626991987228394e-01 -1.948080807924270630e-01 9.553047269582748413e-02 -1.672206968069076538e-01 3.823404014110565186e-02 -9.792985394597053528e-03 1.588559001684188843e-01 -1.106297075748443604e-01 1.299279481172561646e-01 1.765208840370178223e-01 -2.261428385972976685e-01 -2.460368424654006958e-01 3.502518832683563232e-01 -6.921593844890594482e-02 -1.077985018491744995e-01 7.356546074151992798e-02 1.977029144763946533e-01 -3.560170589480549097e-04 -1.862437725067138672e-01 1.204560622572898865e-01 -6.237823143601417542e-02 2.478666231036186218e-02 2.264414355158805847e-02
3.181666433811187744e-01 1.506262808106839657e-03 2.575254440307617188e-01 -2.429402321577072144e-01 -4.041207954287528992e-02 1.378224939107894897e-01 -2.073488831520080566e-01 1.460493803024291992e-01 6.679889746010303497e-03 1.239440217614173889e-01 -2.876648008823394775e-01 7.001297175884246826e-02 -1.071105077862739563e-01 1.864578872919082642e-01 1.993574351072311401e-01 -2.423302456736564636e-02 1.377925723791122437e-01 2.078774720430374146e-01 -6.228955462574958801e-02 1.231268271803855896e-01 -6.186079606413841248e-02 3.482505381107330322e-01 -2.374560981988906860e-01 -3.739342093467712402e-01 1.856229603290557861e-01 4.276368767023086548e-02 -2.015786245465278625e-02 -4.032269865274429321e-02 3.252537548542022705e-02 -9.321651607751846313e-02 -2.163917720317840576e-01 3.741492331027984619e-02
1.517040282487869263e-01 2.607823908329010010e-02 1.856622844934463501e-01 -1.511046588420867920e-01 -5.063629150390625000e-02 9.218870103359222412e-02 -2.275713682174682617e-01 2.094815075397491455e-01 4.796383902430534363e-02 1.531274169683456421e-01 1.032674238085746765e-01 3.255213797092437744e-01 -1.121048778295516968e-01 -8.549207448959350586e-02 -2.562260925769805908e-01 9.326104819774627686e-02 -2.737447321414947510e-01 -4.053210467100143433e-02 -6.960252672433853149e-02 -6.731120496988296509e-02 -2.775848507881164551e-01 -3.585784137248992920e-02 1.546079665422439575e-01 -2.543015182018280029e-01 2.525728046894073486e-01 2.192805856466293335e-01 -1.657200418412685394e-02 -4.631816223263740540e-02 4.023424088954925537e-01 -2.012040168046951294e-01 -3.132155910134315491e-02 -7.182714343070983887e-02
2.334307879209518433e-01 2.254682593047618866e-02 2.908627390861511230e-01 -8.358273655176162720e-02 -9.030031412839889526e-02 4.177331551909446716e-02 -1.420877128839492798e-01 -1.894386410713195801e-01 1.858501881361007690e-01 -2.697213888168334961e-01 3.943079337477684021e-02 7.206446607597172260e-04 -1.937628164887428284e-02 2.948801815509796143e-01 2.905469387769699097e-02 1.839136779308319092e-01 -1.451887190341949463e-01 9.465887397527694702e-02 -1.486513167619705200e-01 8.730044960975646973e-02 -1.363950818777084351e-01 7.878214865922927856e-02 2.899625301361083984e-01 -4.767185077071189880e-02 4.713090509176254272e-02 -6.335438787937164307e-02 -1.559922248125076294e-01 4.988363012671470642e-02 4.301477372646331787e-01 3.964921236038208008e-01 9.402138739824295044e-02 3.932100906968116760e-02
2.685211300849914551e-01 -4.369195923209190369e-02 -9.141825139522552490e-02 8.942374587059020996e-02 2.875872887670993805e-02 4.222752451896667480e-01 -3.717959225177764893e-01 -2.067820541560649872e-02 1.181570515036582947e-01 -9.707660973072052002e-02 -5.295752361416816711e-02 -9.891591966152191162e-02 -2.130389064550399780e-01 -2.754473388195037842e-01 7.882738113403320312e-02 2.694281376898288727e-02 -2.481650263071060181e-01 2.652713954448699951e-01 -1.232653558254241943e-01 2.273683249950408936e-01 -2.651683688163757324e-01 1.426413059234619141e-01 2.550158463418483734e-02 -2.102677971124649048e-01 1.724022179841995239e-01 1.840695887804031372e-01 -1.101418882608413696e-01 4.104593768715858459e-02 8.077888935804367065e-02 -4.747177287936210632e-02 7.074108719825744629e-02 -4.569047316908836365e-02
1.725313663482666016e-01 1.034634653478860855e-02 8.260330557823181152e-02 -1.049631983041763306e-01 2.276045270264148712e-02 3.072386682033538818e-01 -2.786970734596252441e-01 -6.398824602365493774e-02 2.175643853843212128e-02 -1.770008504390716553e-01 -2.698641419410705566e-01 -3.496285155415534973e-02 -3.147892355918884277e-01 -1.169880256056785583e-01 -4.310375079512596130e-02 2.607887387275695801e-01 -2.560600340366363525e-01 1.150513589382171631e-01 -7.675899192690849304e-03 2.978182137012481689e-01 -2.201947122812271118e-01 1.886025816202163696e-01 -7.037311792373657227e-02 -2.709062993526458740e-01 -4.205621778964996338e-02 1.191980391740798950e-01 -2.824271917343139648e-01 -1.378165185451507568e-01 2.317364513874053955e-02 -2.783182077109813690e-02 1.986915022134780884e-01 4.029400274157524109e-02
5.139398202300071716e-02 1.257055997848510742e-01 6.520666927099227905e-02 -1.561723798513412476e-01 2.318220883607864380e-01 -7.113534957170486450e-03 -1.618388146162033081e-01 1.751656681299209595e-01 1.229586675763130188e-01 -1.790173351764678955e-01 -7.731866091489791870e-02 1.675364822149276733e-01 -5.737406015396118164e-02 1.058282777667045593e-01 3.789930641651153564e-01 2.053741067647933960e-01 -8.733474463224411011e-02 4.049741327762603760e-01 -6.534083932638168335e-02 -5.346498452126979828e-03 -1.119439080357551575e-01 1.516376286745071411e-01 5.000467412173748016e-03 -1.699784398078918457e-01 1.104037184268236160e-02 -1.070448309183120728e-01 6.511817872524261475e-02 -4.618719220161437988e-01 2.365088611841201782e-01 6.411190330982208252e-02 -1.713609099388122559e-01 4.242154955863952637e-02
7.990097254514694214e-02 -9.440977126359939575e-02 2.239340692758560181e-01 3.887023031711578369e-02 9.948951750993728638e-02 -6.764671951532363892e-02 -1.786926388740539551e-01 5.463292598724365234e-01 3.468769192695617676e-01 7.182790338993072510e-02 -1.839885413646697998e-01 2.172036021947860718e-01 -2.149238437414169312e-01 1.188697740435600281e-01 -9.189279377460479736e-02 1.194905117154121399e-01 -2.879482805728912354e-01 6.989184767007827759e-02 1.812867671251296997e-01 -3.889548778533935547e-02 -8.897369354963302612e-02 2.004663459956645966e-02 1.230768263339996338e-01 -1.400064677000045776e-01 1.438065618276596069e-01 -4.438954964280128479e-02 -2.473808974027633667e-01 1.145099699497222900e-01 1.458229422569274902e-01 1.181166470050811768e-01 -2.045227028429508209e-02 2.771638520061969757e-02
2.530478239059448242e-01 -2.402455359697341919e-01 3.091072440147399902e-01 3.641337901353836060e-02 5.446531996130943298e-02 8.322804421186447144e-02 -3.435296416282653809e-01 -4.160554707050323486e-02 1.414425969123840332e-01 1.140735968947410583e-01 -2.441046833992004395e-01 1.147773638367652893e-01 2.376835644245147705e-01 -4.319934546947479248e-02 2.375213801860809326e-02 1.356409490108489990e-01 -1.000938490033149719e-01 -5.615041404962539673e-02 -2.327661663293838501e-01 2.405438572168350220e-01 -1.019292548298835754e-01 1.501291841268539429e-01 -1.398482024669647217e-01 -3.921618461608886719e-01 8.130378276109695435e-02 2.028389424085617065e-01 2.810817398130893707e-02 -1.109852548688650131e-02 4.194758087396621704e-02 8.810491859912872314e-02 1.907191574573516846e-01 2.063581943511962891e-01
-3.414276987314224243e-02 -6.347737461328506470e-02 3.631589412689208984e-01 -2.596850991249084473e-01 2.760728448629379272e-02 3.325714766979217529e-01 -3.339248150587081909e-02 -8.617631345987319946e-02 3.444580733776092529e-01 2.030069380998611450e-02 -1.666226387023925781e-01 -5.085574835538864136e-02 -2.193569391965866089e-01 -1.672898083925247192e-01 -1.227125748991966248e-01 1.121171936392784119e-01 -1.247595697641372681e-01 4.638911038637161255e-02 1.271633356809616089e-01 6.532536447048187256e-02 -2.183484286069869995e-01 -4.556367546319961548e-02 -1.566840112209320068e-01 -2.437743097543716431e-01 -2.494660615921020508e-01 6.914845108985900879e-02 -2.701879143714904785e-01 -2.894589863717556000e-02 1.412083115428686142e-02 3.205684423446655273e-01 -6.695285439491271973e-02 4.742263257503509521e-02
-2.100707888603210449e-01 -4.086616635322570801e-02 1.181984394788742065e-01 1.362708117812871933e-02 8.714417926967144012e-03 3.214858770370483398e-01 -3.720003962516784668e-01 -8.265791088342666626e-02 1.495337039232254028e-01 2.329993620514869690e-02 -7.097128033638000488e-02 2.999726310372352600e-02 -1.342711895704269409e-01 1.459011882543563843e-01 1.408382654190063477e-01 4.743375629186630249e-02 6.776899844408035278e-02 7.912380993366241455e-02 5.624765530228614807e-02 1.069284304976463318e-01 -7.430840283632278442e-02 8.736026287078857422e-02 8.109752833843231201e-02 -2.474098652601242065e-01 -7.369672507047653198e-02 -4.112112894654273987e-02 1.929192990064620972e-02 3.756751120090484619e-02 4.627781510353088379e-01 1.934034526348114014e-01 4.818620085716247559e-01 -4.581522941589355469e-02
3.242795169353485107e-02 2.320455908775329590e-01 1.759526580572128296e-01 -5.353038907051086426e-01 1.046248450875282288e-01 3.350729048252105713e-01 -2.301940619945526123e-01 -1.907550962641835213e-03 7.566919177770614624e-02 -4.056296125054359436e-02 -3.914842754602432251e-02 1.136700063943862915e-01 -1.188454404473304749e-01 -1.473657041788101196e-01 7.588129490613937378e-02 2.367033064365386963e-01 1.765730325132608414e-03 2.343450039625167847e-01 1.168769448995590210e-01 -1.072082594037055969e-01 3.960279282182455063e-03 -1.111338064074516296e-01 -1.022377833724021912e-01 -2.463540434837341309e-01 2.303256541490554810e-01 -1.171343475580215454e-01 3.786976262927055359e-02 9.365544468164443970e-02 4.804022982716560364e-02 1.586011201143264771e-01 -9.484492242336273193e-02 2.343313395977020264e-01
6.925681233406066895e-02 9.339414536952972412e-02 9.452453814446926117e-03 -1.794759482145309448e-01 2.029576897621154785e-01 -1.454053223133087158e-01 -3.493687808513641357e-01 3.473618328571319580e-01 9.052145481109619141e-02 7.978964596986770630e-02 6.258694082498550415e-02 5.944003537297248840e-02 -1.956803202629089355e-01 -1.576164066791534424e-01 1.176527738571166992e-01 1.045596078038215637e-01 -2.619945406913757324e-01 2.761892974376678467e-01 -6.533890962600708008e-02 -1.115757226943969727e-01 3.143388032913208008e-02 4.629772156476974487e-02 1.528288722038269043e-01 -4.965455830097198486e-02 -8.936557918787002563e-02 4.708917438983917236e-01 -1.892602890729904175e-01 3.939390555024147034e-02 1.925914734601974487e-01 1.864271014928817749e-01 -9.655315428972244263e-02 1.865169219672679901e-02
-6.540389358997344971e-02 8.439920097589492798e-02 2.449225485324859619e-01 -3.426975011825561523e-01 1.588100194931030273e-01 2.112214267253875732e-01 -3.478689119219779968e-02 4.094108939170837402e-01 2.346916794776916504e-01 2.547226846218109131e-01 -1.389779448509216309e-01 3.011569939553737640e-02 -4.857471212744712830e-02 -2.397176437079906464e-02 8.430436253547668457e-02 -4.254912585020065308e-02 2.729911915957927704e-02 7.471172511577606201e-02 -1.898904703557491302e-02 2.773370742797851562e-01 -1.568672657012939453e-01 3.318976461887359619e-01 2.128679603338241577e-01 3.901030868291854858e-02 8.478187955915927887e-03 2.010644823312759399e-01 -1.065002977848052979e-01 8.782437443733215332e-02 -8.069253712892532349e-02 8.128893375396728516e-02 -2.459738105535507202e-01 1.486356258392333984e-01
1.942549645900726318e-01 -1.040904298424720764e-01 1.025535687804222107e-01 -3.558060526847839355e-01 -1.211682111024856567e-01 2.079588919878005981e-01 -2.407362610101699829e-01 2.261081933975219727e-01 2.700067162513732910e-01 1.151090413331985474e-01 6.529353093355894089e-03 2.309167683124542236e-01 1.886368095874786377e-01 -2.001418545842170715e-02 -1.013638526201248169e-01 -5.699718371033668518e-02 2.672955393791198730e-02 1.173563823103904724e-01 1.925400942564010620e-01 -2.370944619178771973e-01 -9.505984187126159668e-02 2.315031439065933228e-01 3.019670546054840088e-01 -2.121672481298446655e-01 8.881106227636337280e-02 1.781885921955108643e-01 -1.177396327257156372e-01 -2.920858794823288918e-03 9.152992069721221924e-02 -5.142142996191978455e-02 -2.253885120153427124e-01 -1.906506866216659546e-01
2.477653771638870239e-01 -1.115903705358505249e-01 1.694062203168869019e-01 -3.556309640407562256e-01 -2.172212302684783936e-01 9.694911539554595947e-02 -3.117118179798126221e-01 1.251315474510192871e-01 1.019132807850837708e-01 -2.369074616581201553e-03 -1.113868057727813721e-01 3.279226422309875488e-01 -2.096728384494781494e-01 -7.460607588291168213e-02 2.011961191892623901e-01 -1.844948083162307739e-01 -1.886265724897384644e-01 2.312779277563095093e-01 1.257407758384943008e-02 1.665375381708145142e-02 -1.125990226864814758e-01 1.005422919988632202e-01 -4.659754037857055664e-02 -2.657007575035095215e-01 -5.641619488596916199e-02 -1.352144628763198853e-01 -1.147462427616119385e-01 -5.893632397055625916e-02 -6.518960744142532349e-02 2.295794785022735596e-01 1.497579216957092285e-01 2.113106697797775269e-01
1.278044730424880981e-01 -1.161433905363082886e-01 2.027556896209716797e-01 -1.831055730581283569e-01 -1.502429842948913574e-01 6.564718484878540039e-02 -9.433677047491073608e-02 -1.612975448369979858e-01 9.974472224712371826e-02 -2.627597153186798096e-01 3.936392813920974731e-02 1.018687412142753601e-01 -2.261820435523986816e-01 2.877152860164642334e-01 -6.467696279287338257e-02 2.728304266929626465e-01 -1.842938214540481567e-01 1.517814844846725464e-01 -3.603488206863403320e-01 1.612212061882019043e-01 -1.178378462791442871e-01 2.804553508758544922e-02 1.682393550872802734e-01 -1.598666906356811523e-01 7.911056280136108398e-02 9.464046359062194824e-02 -3.380475193262100220e-02 2.241466641426086426e-01 3.411555290222167969e-01 1.644963473081588745e-01 -3.571766614913940430e-02 -1.938112080097198486e-01
-3.537236526608467102e-02 -1.065391525626182556e-01 8.598607033491134644e-02 -2.924014031887054443e-01 -9.986100345849990845e-02 1.445848047733306885e-01 -2.883933484554290771e-01 -7.093422859907150269e-02 -1.262973714619874954e-02 1.468356102705001831e-01 -3.127243518829345703e-01 -2.045033685863018036e-02 -2.507492601871490479e-01 4.872222244739532471e-02 1.198342368006706238e-01 2.323965132236480713e-01 1.330477893352508545e-01 1.424768567085266113e-01 -2.617672272026538849e-02 3.364304602146148682e-01 -3.658798933029174805e-01 -4.258191213011741638e-02 1.261365562677383423e-01 -1.530834436416625977e-01 2.317781746387481689e-01 -4.081600531935691833e-02 -2.751782834529876709e-01 -1.831524074077606201e-01 1.060364097356796265e-01 -2.435744740068912506e-03 -1.163229197263717651e-01 -7.443447411060333252e-02
5.197635665535926819e-02 1.046723499894142151e-01 4.936705231666564941e-01 -8.779808878898620605e-02 8.495139889419078827e-03 3.665443882346153259e-02 2.219299785792827606e-03 8.666328340768814087e-02 3.207356929779052734e-01 -1.548232138156890869e-01 1.892169862985610962e-01 3.765516914427280426e-03 -8.307072520256042480e-02 3.402748610824346542e-03 -2.364767789840698242e-01 9.088395535945892334e-02 1.890995204448699951e-01 -6.463489960879087448e-03 7.523624598979949951e-02 2.177915126085281372e-01 5.297151859849691391e-03 1.513809114694595337e-01 2.561404928565025330e-02 -3.303419426083564758e-02 3.724266588687896729e-01 2.244883030652999878e-02 3.679997101426124573e-02 -7.702300697565078735e-02 3.783296942710876465e-01 2.661334574222564697e-01 1.153415068984031677e-01 6.998164206743240356e-02
2.840688638389110565e-02 1.406428404152393341e-02 7.754564285278320312e-02 -3.018071949481964111e-01 2.448697984218597412e-01 -5.290001258254051208e-02 -1.627434492111206055e-01 -2.439675629138946533e-01 1.166733130812644958e-01 1.442611683160066605e-02 1.364502608776092529e-01 1.097777634859085083e-01 -8.788768202066421509e-02 -1.310963369905948639e-02 1.926687061786651611e-01 -3.126826882362365723e-02 6.887464970350265503e-02 4.398964643478393555e-01 -1.869244873523712158e-01 2.519113123416900635e-01 1.596585810184478760e-01 6.080660596489906311e-02 2.545265853404998779e-01 -1.761778444051742554e-01 2.058423906564712524e-01 -1.197662055492401123e-01 -9.260149300098419189e-02 -1.583096534013748169e-01 1.539064049720764160e-01 2.858011424541473389e-01 -1.753768026828765869e-01 1.204230189323425293e-01
-4.458637908101081848e-02 4.142261296510696411e-02 -4.059939086437225342e-02 -2.645554542541503906e-01 2.625142410397529602e-02 8.634737133979797363e-02 -4.317646920680999756e-01 3.536247909069061279e-01 1.271006166934967041e-01 -1.222518235445022583e-01 -8.117502182722091675e-02 -6.864902377128601074e-02 -2.488969266414642334e-01 -1.781679093837738037e-01 2.817563116550445557e-01 9.007212705910205841e-03 -3.927089273929595947e-02 1.579568684101104736e-01 -2.482109889388084412e-02 -7.209271937608718872e-02 -2.063961029052734375e-01 6.950340420007705688e-02 3.855170905590057373e-01 6.273709237575531006e-02 6.621954380534589291e-04 -2.172899544239044189e-01 -1.463228613138198853e-01 4.881360754370689392e-02 2.130487412214279175e-01 1.621738225221633911e-01 9.219808876514434814e-02 -7.735824584960937500e-02
-1.320575624704360962e-01 1.977723687887191772e-01 6.364845484495162964e-02 -3.015454113483428955e-01 1.865961030125617981e-02 3.312878906726837158e-01 -2.354469299316406250e-01 1.448078751564025879e-01 2.956187129020690918e-01 -1.007203981280326843e-01 4.141990840435028076e-02 5.129948630928993225e-02 2.123363502323627472e-02 1.592512130737304688e-01 -1.331140398979187012e-01 2.614279389381408691e-01 5.462866649031639099e-02 -1.812758147716522217e-01 -8.919204026460647583e-02 -1.119613498449325562e-01 -2.869302332401275635e-01 2.127587646245956421e-01 -2.621760219335556030e-02 1.499340832233428955e-01 1.971592307090759277e-01 8.730740845203399658e-02 -1.601514667272567749e-01 9.790452569723129272e-02 4.029919952154159546e-02 3.476095497608184814e-01 1.873913854360580444e-01 4.248562082648277283e-02
2.212965637445449829e-01 1.012541726231575012e-01 1.662850677967071533e-01 -3.279756307601928711e-01 8.659143745899200439e-02 8.642041683197021484e-02 -3.508260846138000488e-01 -2.345782890915870667e-02 -1.664837449789047241e-02 -1.134948655962944031e-01 4.064041748642921448e-02 1.703870445489883423e-01 -3.588105738162994385e-02 3.560275584459304810e-02 1.501980721950531006e-01 1.665338873863220215e-01 3.620151802897453308e-02 1.330162584781646729e-01 2.095641940832138062e-02 -5.592922866344451904e-02 -1.364666819572448730e-01 -2.322634607553482056e-01 -5.107287317514419556e-02 -4.186832308769226074e-01 3.986393511295318604e-01 -5.515370890498161316e-02 -2.612732946872711182e-01 -1.017011627554893494e-01 1.292522251605987549e-01 2.801000885665416718e-02 -1.941433101892471313e-01 -3.849980235099792480e-02
-3.221548721194267273e-02 -7.377242296934127808e-02 -7.969680428504943848e-02 -1.240205839276313782e-01 4.579791054129600525e-02 1.674034893512725830e-01 -2.200702279806137085e-01 -7.106947153806686401e-02 2.666329145431518555e-01 1.374921798706054688e-01 -8.396137505769729614e-02 1.483921613544225693e-02 2.478325068950653076e-01 -8.870703727006912231e-02 -1.706638634204864502e-01 6.277868151664733887e-02 -1.612307727336883545e-01 3.058854639530181885e-01 -6.260936707258224487e-02 1.130755990743637085e-01 -1.763264238834381104e-01 2.851144373416900635e-01 -3.463459387421607971e-02 2.026820480823516846e-01 6.964216381311416626e-02 1.162309870123863220e-01 -4.665528535842895508e-01 1.543746143579483032e-01 3.115173578262329102e-01 1.055437028408050537e-01 -2.238513156771659851e-02 1.705439239740371704e-01
-3.333379700779914856e-02 -2.017569495365023613e-03 1.863442212343215942e-01 6.863839179277420044e-02 -1.346165686845779419e-02 2.432587742805480957e-02 -1.287390291690826416e-01 2.470212727785110474e-01 2.837647497653961182e-01 -9.545229375362396240e-02 -1.545294970273971558e-01 1.997670531272888184e-02 -1.147704645991325378e-01 2.433232963085174561e-01 6.364026665687561035e-02 1.300059556961059570e-01 -2.333454042673110962e-02 3.252594918012619019e-02 -2.935126423835754395e-01 1.910134702920913696e-01 -2.082999348640441895e-01 9.228769689798355103e-02 2.261339575052261353e-01 4.083718731999397278e-02 -3.714471822604537010e-03 9.399994462728500366e-02 9.337503463029861450e-03 1.601691842079162598e-01 5.152888298034667969e-01 3.797049224376678467e-01 -2.311355248093605042e-02 8.299660868942737579e-03
4.060160368680953979e-02 3.413995727896690369e-02 4.205469787120819092e-01 -3.537206053733825684e-01 2.133029699325561523e-02 3.142640888690948486e-01 -2.508584558963775635e-01 3.541592881083488464e-02 1.896991580724716187e-01 1.670377254486083984e-01 1.320154070854187012e-01 -1.228523701429367065e-01 5.998744070529937744e-02 -2.507875859737396240e-01 1.491721123456954956e-01 9.443246759474277496e-03 -3.694850206375122070e-01 7.362996041774749756e-02 1.155590564012527466e-01 1.426267027854919434e-01 1.589320786297321320e-02 2.583744563162326813e-02 2.792741870507597923e-04 -4.528383538126945496e-02 -2.773091383278369904e-02 -1.482560066506266594e-03 -1.404969692230224609e-01 -1.641113162040710449e-01 4.469091072678565979e-02 -4.944923147559165955e-02 1.784566640853881836e-01 2.902140021324157715e-01
5.175187811255455017e-02 -1.819475889205932617e-01 3.886703848838806152e-01 -1.817962676286697388e-01 6.051657721400260925e-02 3.120654523372650146e-01 -1.057764217257499695e-01 7.421424239873886108e-02 2.746949493885040283e-01 -4.176455363631248474e-02 -2.049381583929061890e-01 3.674864303320646286e-03 -1.498146206140518188e-01 -2.623038589954376221e-01 -7.396258413791656494e-02 1.865653097629547119e-01 -8.153090626001358032e-02 8.173198997974395752e-02 4.913575202226638794e-02 -9.530166536569595337e-02 -1.919348537921905518e-01 1.045883968472480774e-01 -2.584996819496154785e-01 -1.629494428634643555e-01 -1.644019782543182373e-01 1.239965632557868958e-01 -3.668022155761718750e-01 -1.225173845887184143e-02 -3.157377243041992188e-02 2.005280554294586182e-01 6.931322813034057617e-02 1.501093357801437378e-01
2.103423476219177246e-01 2.862623892724514008e-02 3.167658746242523193e-01 1.871782168745994568e-02 2.419578731060028076e-01 4.465411230921745300e-02 -2.920006811618804932e-01 -2.724824240431189537e-03 6.389632821083068848e-02 3.025512397289276123e-01 -1.108355969190597534e-01 -2.519783377647399902e-01 -9.267506748437881470e-02 5.510114505887031555e-02 -1.093361005187034607e-01 -5.663032457232475281e-02 8.829870820045471191e-02 3.208649158477783203e-01 -3.766135126352310181e-02 3.848451375961303711e-01 9.443705901503562927e-03 1.293546855449676514e-01 -3.696674108505249023e-02 -2.496175318956375122e-01 1.475908309221267700e-01 5.272438004612922668e-02 -7.528056204319000244e-02 -3.412651270627975464e-02 1.274894922971725464e-01 1.649186313152313232e-01 1.889223754405975342e-01 2.427798211574554443e-01
-2.052756696939468384e-01 -5.368310213088989258e-02 3.844390511512756348e-01 -3.241939544677734375e-01 -1.399230808019638062e-01 1.144869718700647354e-02 -8.764971047639846802e-02 -4.389585182070732117e-02 3.409304618835449219e-01 1.759418398141860962e-01 -2.689718827605247498e-02 1.424083672463893890e-02 -1.308648139238357544e-01 -4.597255960106849670e-02 -9.644530713558197021e-02 7.429328560829162598e-02 2.038554549217224121e-01 -2.890931069850921631e-02 -6.498467177152633667e-03 2.392808049917221069e-01 -2.434751242399215698e-01 1.362417489290237427e-01 1.188724264502525330e-01 -1.175377517938613892e-01 -7.264094054698944092e-02 2.282514721155166626e-01 1.640144586563110352e-01 4.218849167227745056e-02 2.892317175865173340e-01 2.944703400135040283e-01 -2.155917696654796600e-03 1.693634092807769775e-01
-7.751839002594351768e-04 1.315469592809677124e-01 2.446751743555068970e-01 -9.685456752777099609e-02 6.608600914478302002e-02 1.249962076544761658e-01 -6.184338405728340149e-02 2.445322088897228241e-02 2.139109969139099121e-01 -5.681693553924560547e-02 -1.458910703659057617e-01 7.116455584764480591e-02 -2.774926275014877319e-02 1.937976032495498657e-01 -2.450475282967090607e-02 1.238868013024330139e-01 -3.983859345316886902e-02 7.213993370532989502e-02 -3.927004039287567139e-01 1.939453482627868652e-01 -1.715169101953506470e-01 1.364249587059020996e-01 2.430457323789596558e-01 -1.057526990771293640e-01 1.126853972673416138e-01 -9.123619645833969116e-02 3.907795622944831848e-02 2.887955307960510254e-01 4.864043593406677246e-01 2.762122154235839844e-01 -6.704378873109817505e-02 -1.385270357131958008e-01
-6.614994257688522339e-02 1.482348050922155380e-02 -1.554182320833206177e-01 -1.424547582864761353e-01 3.896658122539520264e-02 3.350536227226257324e-01 -2.401857078075408936e-01 3.195624649524688721e-01 1.877781152725219727e-01 1.077400296926498413e-01 -2.315804213285446167e-01 -1.485313028097152710e-01 8.542665094137191772e-02 -5.957303568720817566e-02 1.663776636123657227e-01 -3.911169990897178650e-02 2.009305208921432495e-01 1.800937801599502563e-01 -1.471660565584897995e-02 9.763044863939285278e-02 -1.138766705989837646e-01 1.703994721174240112e-01 6.013676989823579788e-03 -3.855252265930175781e-01 -7.116843014955520630e-03 -5.266478285193443298e-02 -1.736230105161666870e-01 1.109972596168518066e-01 1.645802855491638184e-01 2.668971419334411621e-01 -3.053746819496154785e-01 -6.827245652675628662e-02
-1.674035638570785522e-01 1.482409685850143433e-01 3.602293431758880615e-01 -2.465698719024658203e-01 1.295707225799560547e-01 -8.864996582269668579e-02 -3.038263916969299316e-01 6.481888145208358765e-02 2.555972151458263397e-02 1.533228065818548203e-02 -1.680613309144973755e-01 1.026208605617284775e-02 -1.845337003469467163e-01 -2.449507564306259155e-01 5.632040649652481079e-02 8.476981520652770996e-02 -2.300148457288742065e-01 -7.744142413139343262e-02 1.338871866464614868e-01 -7.550103962421417236e-02 -2.588219046592712402e-01 7.163824141025543213e-02 1.499909907579421997e-01 -4.445704817771911621e-02 2.689560353755950928e-01 3.233418166637420654e-01 -4.657279700040817261e-03 9.234356135129928589e-02 -2.850443497300148010e-02 3.213568329811096191e-01 -2.684702351689338684e-02 1.877903342247009277e-01
-1.827960312366485596e-01 1.037864834070205688e-01 3.179234862327575684e-01 6.963311135768890381e-02 7.632454484701156616e-02 1.252900362014770508e-01 -3.932633697986602783e-01 -2.953809313476085663e-02 1.199965178966522217e-01 2.389606386423110962e-01 8.734235912561416626e-02 1.907788664102554321e-01 -9.408757090568542480e-02 -3.426748141646385193e-02 8.289415389299392700e-02 1.537454873323440552e-01 8.376553654670715332e-02 1.385942250490188599e-01 2.794610559940338135e-01 -1.518798619508743286e-01 1.562780886888504028e-02 1.124446243047714233e-01 1.343487501144409180e-01 -2.856733798980712891e-01 3.621515929698944092e-01 -7.877418771386146545e-03 -1.632218509912490845e-01 7.146022468805313110e-02 2.904250919818878174e-01 1.633569598197937012e-01 -3.277833014726638794e-02 -4.204144701361656189e-02
4.915509000420570374e-02 1.455775350332260132e-01 3.360697031021118164e-01 -6.347917765378952026e-02 1.746879816055297852e-01 2.348712682723999023e-01 -2.210924327373504639e-01 -2.836167439818382263e-02 6.534808874130249023e-02 2.026115357875823975e-02 1.657993644475936890e-01 5.831563472747802734e-02 -2.527512982487678528e-02 -1.364278942346572876e-01 1.982935518026351929e-01 3.091660141944885254e-01 2.346314042806625366e-01 2.634606957435607910e-01 2.099299579858779907e-01 -3.277756273746490479e-02 1.242064684629440308e-01 1.001824364066123962e-01 1.332915276288986206e-01 -2.872873246669769287e-01 3.076846301555633545e-01 4.405292123556137085e-02 -7.869999855756759644e-02 1.886830478906631470e-01 2.552593648433685303e-01 4.359268024563789368e-02 -3.305185958743095398e-02 -1.799916774034500122e-01
1.466072797775268555e-01 8.849888294935226440e-02 1.650491803884506226e-01 -8.684405125677585602e-03 3.840638101100921631e-01 3.595151379704475403e-02 -3.122578263282775879e-01 3.009374812245368958e-02 3.175791203975677490e-01 -5.616386979818344116e-02 1.859775483608245850e-01 4.829209297895431519e-02 -1.137080341577529907e-01 -1.113691926002502441e-01 -1.622518002986907959e-01 8.018801361322402954e-02 -1.514616161584854126e-01 -2.076705694198608398e-01 -4.015745967626571655e-02 7.884161919355392456e-02 -1.236553043127059937e-01 1.791461855173110962e-01 1.683352440595626831e-01 -4.139237105846405029e-02 2.427990585565567017e-01 -2.073028683662414551e-02 2.020944803953170776e-01 2.551256716251373291e-01 2.061418294906616211e-01 2.719697952270507812e-01 -8.581493049860000610e-02 -2.380370497703552246e-01
4.422004818916320801e-01 1.287602037191390991e-01 8.322598785161972046e-02 -5.435273796319961548e-02 -3.671060875058174133e-02 2.965370416641235352e-01 -1.955985426902770996e-01 1.750769168138504028e-01 9.552580863237380981e-02 -9.498443454504013062e-02 -2.386856377124786377e-01 2.812430858612060547e-01 1.075260993093252182e-02 -1.938512772321701050e-01 -2.177911065518856049e-02 1.182817071676254272e-01 -2.466217428445816040e-01 3.109350800514221191e-01 2.243348024785518646e-02 -8.723699301481246948e-02 -3.163163363933563232e-01 1.713921576738357544e-01 6.457258015871047974e-02 -2.331907115876674652e-02 1.304861009120941162e-01 1.789227500557899475e-02 -8.777745813131332397e-02 -1.216689124703407288e-01 1.256936341524124146e-01 -3.792170435190200806e-02 -2.070795744657516479e-01 -1.170322597026824951e-01
4.821999371051788330e-02 1.574559211730957031e-01 -1.641346514225006104e-02 -3.038272261619567871e-01 2.865826487541198730e-01 3.086201548576354980e-01 -3.776727709919214249e-03 2.946821227669715881e-02 2.124962210655212402e-01 2.677251100540161133e-01 -3.492082282900810242e-02 2.489991635084152222e-01 -2.222544141113758087e-02 -7.163984328508377075e-02 -3.727656975388526917e-02 2.571070939302444458e-02 -2.982550859451293945e-01 -7.955966889858245850e-02 -9.537156671285629272e-02 -5.852585285902023315e-02 -2.017647726461291313e-03 2.583148777484893799e-01 -5.716581642627716064e-02 -2.252789884805679321e-01 -5.880517512559890747e-02 1.587358862161636353e-01 -3.570309579372406006e-01 -4.124607890844345093e-02 2.454398423433303833e-01 -1.034321170300245285e-02 2.539149820804595947e-01 5.577914789319038391e-02
1.019322276115417480e-01 -2.953737080097198486e-01 2.093128710985183716e-01 -3.393125832080841064e-01 1.435255110263824463e-01 1.447771489620208740e-01 -2.423574775457382202e-02 1.309718377888202667e-02 6.473615020513534546e-02 1.653338372707366943e-01 -1.622394658625125885e-02 -3.207778558135032654e-02 -1.263502240180969238e-01 -2.663671970367431641e-01 6.593252718448638916e-02 2.461551278829574585e-01 -1.654316782951354980e-01 3.246085345745086670e-01 1.534609869122505188e-02 1.754863709211349487e-01 1.290244236588478088e-02 2.809856832027435303e-01 -8.761331439018249512e-02 1.025989055633544922e-01 4.273154586553573608e-02 1.269846707582473755e-01 -4.183437228202819824e-01 3.298925980925559998e-02 5.046615377068519592e-02 7.710626721382141113e-02 1.315600425004959106e-01 1.883730292320251465e-01
8.568016439676284790e-02 7.201858796179294586e-03 2.486083656549453735e-01 6.560964137315750122e-02 9.151645749807357788e-02 7.019450515508651733e-02 -2.689017057418823242e-01 -6.115129217505455017e-02 9.572212398052215576e-02 4.054315388202667236e-02 -2.978764474391937256e-01 -4.565209522843360901e-02 1.279763430356979370e-01 1.549405157566070557e-01 5.798868834972381592e-02 1.902471929788589478e-01 1.568241119384765625e-01 1.923717558383941650e-01 -1.130252629518508911e-01 1.714974641799926758e-01 2.190477699041366577e-01 1.388917565345764160e-01 -7.379733026027679443e-02 -3.708731532096862793e-01 1.551014184951782227e-01 1.362744867801666260e-01 1.792621761560440063e-01 1.257950365543365479e-01 3.396265506744384766e-01 1.927613765001296997e-01 2.122575044631958008e-01 2.310595959424972534e-01
8.844088762998580933e-03 7.393780350685119629e-02 1.919237673282623291e-01 -2.362935394048690796e-01 2.439930140972137451e-01 -9.494820609688758850e-03 -1.837959438562393188e-01 8.670063316822052002e-02 1.295765489339828491e-01 1.790620982646942139e-01 4.351574182510375977e-02 7.957211695611476898e-03 -4.024937450885772705e-01 2.262402884662151337e-02 3.969542980194091797e-01 8.640420436859130859e-02 -1.080109924077987671e-01 9.693813323974609375e-02 3.653015242889523506e-03 -1.403143256902694702e-01 5.700192600488662720e-02 3.065635561943054199e-01 1.797466427087783813e-01 -1.814029663801193237e-01 3.479538559913635254e-01 1.396241411566734314e-02 1.014161482453346252e-01 1.252572089433670044e-01 5.160981416702270508e-02 2.098290324211120605e-01 -1.178283989429473877e-01 1.071226373314857483e-01
4.517415538430213928e-02 1.584443747997283936e-01 2.516300082206726074e-01 -2.651498280465602875e-02 2.001730203628540039e-01 2.678003907203674316e-01 -3.791742622852325439e-01 -1.531894505023956299e-01 5.352620780467987061e-02 1.264228671789169312e-01 7.330612093210220337e-02 -1.296012699604034424e-01 -6.342071574181318283e-03 3.142620204016566277e-03 2.370107620954513550e-01 2.242256253957748413e-01 1.099017411470413208e-01 3.186211585998535156e-01 2.082666605710983276e-01 -7.373830676078796387e-02 -1.561888493597507477e-02 2.128153741359710693e-01 2.851414680480957031e-01 -2.837535142898559570e-01 2.041345238685607910e-01 -8.998079597949981689e-02 1.089295744895935059e-01 -7.106045633554458618e-02 2.133965045213699341e-01 -1.172582432627677917e-02 -1.277490705251693726e-02 6.721268291585147381e-04
1.148848235607147217e-01 -3.593392670154571533e-02 2.185596525669097900e-01 1.151172220706939697e-01 2.657739222049713135e-01 3.128342032432556152e-01 -1.487861424684524536e-01 6.037578731775283813e-02 4.165144860744476318e-01 -2.741814553737640381e-01 1.590278148651123047e-01 -3.286010921001434326e-01 1.247302349656820297e-02 -4.158182442188262939e-02 4.404379054903984070e-02 -3.341479599475860596e-02 -5.925542488694190979e-02 2.352882921695709229e-01 9.613152593374252319e-02 -1.556585580110549927e-01 -1.515593826770782471e-01 1.929721534252166748e-01 -8.209197968244552612e-02 -2.178546190261840820e-01 -1.344368159770965576e-01 1.541982963681221008e-02 -1.596517413854598999e-01 4.436504095792770386e-02 1.878387033939361572e-01 2.312187850475311279e-01 1.193586364388465881e-02 4.393292218446731567e-02
-3.326943516731262207e-01 2.273427993059158325e-01 7.806824892759323120e-02 -1.855604201555252075e-01 3.273035585880279541e-02 -2.020579762756824493e-02 -1.312233358621597290e-01 4.856426268815994263e-02 1.839782446622848511e-01 -2.608570083975791931e-02 -3.069184124469757080e-01 -1.994823664426803589e-02 -1.142995990812778473e-02 -4.753465205430984497e-02 2.737584710121154785e-01 1.688951998949050903e-01 -1.076509952545166016e-01 -9.605505503714084625e-03 1.874752193689346313e-01 5.541278794407844543e-02 -2.245279252529144287e-01 5.127754062414169312e-02 2.038452029228210449e-02 -2.618994116783142090e-01 6.127077713608741760e-02 1.475464701652526855e-01 -2.336865961551666260e-01 -3.707330524921417236e-01 2.892673909664154053e-01 -6.037740036845207214e-03 1.623236387968063354e-01 2.036538869142532349e-01
7.371294498443603516e-02 -1.007059738039970398e-01 2.696843445301055908e-01 -1.795909702777862549e-01 2.602279745042324066e-02 1.889370083808898926e-01 -8.138063549995422363e-02 1.561283618211746216e-01 1.315429955720901489e-01 -4.375440627336502075e-02 -4.124551266431808472e-02 1.361544430255889893e-01 -3.382571637630462646e-01 -3.013719990849494934e-02 4.379958845674991608e-03 -2.572575509548187256e-01 -2.218715399503707886e-01 3.189837336540222168e-01 -4.360723868012428284e-02 2.290227115154266357e-01 5.497319251298904419e-02 3.994233608245849609e-01 -8.661450445652008057e-02 -2.051502019166946411e-01 -3.084266185760498047e-02 2.171423286199569702e-02 -3.511181175708770752e-01 -1.799891889095306396e-01 1.112098246812820435e-01 -2.049686014652252197e-02 -2.167626842856407166e-02 -5.695714801549911499e-02
2.240144312381744385e-01 -1.368393935263156891e-02 3.871503770351409912e-01 -7.063837349414825439e-02 -2.402497977018356323e-01 1.773512810468673706e-01 1.213031727820634842e-02 -2.004003524780273438e-02 3.643719553947448730e-01 -2.071429938077926636e-01 7.746303081512451172e-02 1.237639933824539185e-01 -5.291112884879112244e-02 2.253441661596298218e-01 -1.373193711042404175e-01 1.239687129855155945e-01 -1.109849512577056885e-01 -7.138897478580474854e-02 -1.521936058998107910e-01 9.598371386528015137e-02 9.285792708396911621e-02 9.081475436687469482e-02 2.815885543823242188e-01 -5.609668791294097900e-02 1.286569386720657349e-01 1.501080542802810669e-01 -7.191109657287597656e-02 1.737305521965026855e-01 3.360131978988647461e-01 2.580551505088806152e-01 1.246614754199981689e-01 4.074714332818984985e-02
-2.562563121318817139e-01 2.283705472946166992e-01 1.662193834781646729e-01 -2.160479724407196045e-01 3.262969553470611572e-01 1.487955451011657715e-02 -1.982139199972152710e-01 1.276665478944778442e-01 1.148751601576805115e-01 1.741503030061721802e-01 1.926401406526565552e-01 -2.360988408327102661e-02 -1.955003589391708374e-01 -9.903267025947570801e-02 2.016169428825378418e-01 1.843849569559097290e-01 -9.320759773254394531e-02 1.959291547536849976e-01 -3.379317745566368103e-02 -9.498627856373786926e-03 -2.436195127665996552e-02 2.719865441322326660e-01 1.377212703227996826e-01 -2.754507064819335938e-01 3.855500817298889160e-01 -1.223901733756065369e-01 6.335467845201492310e-02 2.363507868722081184e-03 1.712612956762313843e-01 1.116262301802635193e-01 -5.373983085155487061e-02 1.080881506204605103e-01
3.551784753799438477e-01 4.910336807370185852e-02 2.340109050273895264e-01 -1.433928757905960083e-01 3.895761072635650635e-01 7.608411461114883423e-02 -1.843083798885345459e-01 -2.563611231744289398e-02 1.694771945476531982e-01 7.128328830003738403e-02 -2.248760759830474854e-01 5.839591100811958313e-02 -1.247212067246437073e-01 1.078091412782669067e-01 -2.365142852067947388e-02 1.803839504718780518e-01 -2.290342152118682861e-01 7.678678631782531738e-02 -9.480235725641250610e-02 1.624540537595748901e-01 -9.984777309000492096e-03 -1.658998429775238037e-02 -1.876779645681381226e-01 -1.849314719438552856e-01 1.876494437456130981e-01 -2.044874280691146851e-01 -2.284256815910339355e-01 -1.874070614576339722e-01 -1.269303560256958008e-01 9.769148379564285278e-02 1.398597210645675659e-01 2.877467572689056396e-01
7.337686419486999512e-02 -1.006667017936706543e-01 -7.674658554606139660e-04 -2.319145798683166504e-01 -1.262402534484863281e-01 1.326361447572708130e-01 -5.496833920478820801e-01 2.785499952733516693e-02 1.116029918193817139e-01 -3.123005665838718414e-02 -2.854401469230651855e-01 1.964798010885715485e-02 -3.100257217884063721e-01 1.822806149721145630e-01 -1.637211143970489502e-01 4.279735684394836426e-02 -2.814260423183441162e-01 -6.770382821559906006e-02 1.537747331894934177e-03 -2.530444227159023285e-02 -6.908941268920898438e-02 -2.804543124511837959e-03 -8.499640226364135742e-02 -2.567720413208007812e-01 -1.125666499137878418e-01 2.678104341030120850e-01 -1.300039589405059814e-01 -1.782639650627970695e-03 9.653122723102569580e-02 9.113352745771408081e-02 -2.146612852811813354e-01 -1.166353970766067505e-01
-7.418829947710037231e-02 1.939758658409118652e-01 1.844020932912826538e-01 -4.863066375255584717e-01 2.367763072252273560e-01 2.151409909129142761e-02 -3.852109313011169434e-01 -2.374329119920730591e-01 5.685858055949211121e-02 1.095455810427665710e-01 7.395397871732711792e-02 7.714370638132095337e-02 -3.523866832256317139e-01 3.613647073507308960e-03 -7.762157171964645386e-02 1.198932621628046036e-02 -1.195850521326065063e-01 1.957350820302963257e-01 -1.237190216779708862e-01 -1.652747690677642822e-01 -3.369158506393432617e-02 -2.851524576544761658e-02 1.592358499765396118e-01 -1.593221575021743774e-01 1.261796802282333374e-01 1.722363084554672241e-01 -1.465140581130981445e-01 5.777486041188240051e-02 -7.788260281085968018e-02 8.835990726947784424e-02 1.886934638023376465e-01 -1.672217063605785370e-02
5.694877356290817261e-02 2.670966088771820068e-01 1.878904104232788086e-01 8.382680825889110565e-03 2.233484201133251190e-02 3.330181241035461426e-01 -4.387155771255493164e-01 1.072212830185890198e-01 3.850620985031127930e-01 -6.168648134917020798e-03 1.002561524510383606e-01 -4.813120514154434204e-02 1.674595177173614502e-01 6.908035278320312500e-02 9.469056129455566406e-02 -7.997510582208633423e-02 -8.087660372257232666e-02 1.794589757919311523e-01 -7.274439930915832520e-02 2.477239668369293213e-01 -1.123979389667510986e-01 -8.292528986930847168e-02 -1.108107939362525940e-01 -9.126790612936019897e-02 -1.097421124577522278e-01 3.637943565845489502e-01 -2.619710192084312439e-02 2.163512073457241058e-02 1.127610653638839722e-01 -5.928539857268333435e-02 -2.138435691595077515e-01 -1.131038069725036621e-01
-1.259933114051818848e-01 -1.355503946542739868e-01 -6.259364634752273560e-02 -3.146827816963195801e-01 1.363817602396011353e-02 2.251780182123184204e-01 -2.123308628797531128e-01 2.550007700920104980e-01 3.169084191322326660e-01 1.313869655132293701e-01 -2.415447533130645752e-01 1.590277440845966339e-02 -7.600854337215423584e-02 3.022297322750091553e-01 -3.360550152137875557e-03 -6.390096247196197510e-02 -1.222145743668079376e-02 1.444915980100631714e-01 1.626451499760150909e-02 2.736431919038295746e-02 -1.203428730368614197e-01 -1.908493414521217346e-02 4.340348243713378906e-01 -3.115967810153961182e-01 1.642851233482360840e-01 5.134017392992973328e-02 2.457387745380401611e-02 4.288119077682495117e-02 7.451214641332626343e-02 2.477046847343444824e-01 2.833461202681064606e-02 -4.643222317099571228e-02
-1.269632875919342041e-01 2.173769772052764893e-01 2.080366313457489014e-01 -2.294272780418395996e-01 -2.098981291055679321e-02 8.516142517328262329e-02 -2.978063523769378662e-01 1.952114254236221313e-01 4.008095562458038330e-01 -9.893631190061569214e-02 -1.714675873517990112e-01 6.744319200515747070e-02 -2.196263708174228668e-02 3.636901676654815674e-01 -4.629087448120117188e-02 2.316572666168212891e-01 -3.385924175381660461e-02 -1.049041971564292908e-01 -4.933166317641735077e-03 -6.298896670341491699e-02 -7.797247916460037231e-02 2.247073315083980560e-02 1.160429492592811584e-01 1.821602135896682739e-01 3.035063445568084717e-01 7.452148199081420898e-02 5.279856733977794647e-03 -9.143165498971939087e-02 1.615229249000549316e-01 2.780797183513641357e-01 9.808763861656188965e-02 1.574880927801132202e-01
6.223182007670402527e-02 1.410338580608367920e-01 -3.065681643784046173e-02 -2.265614122152328491e-01 9.088712185621261597e-02 3.781448900699615479e-01 -1.284475922584533691e-01 -4.925094172358512878e-02 3.880153596401214600e-01 -1.957966014742851257e-03 -6.437738984823226929e-02 8.691002428531646729e-02 2.299139052629470825e-01 -1.038599386811256409e-01 8.876943960785865784e-03 -4.811389371752738953e-02 -1.922921985387802124e-01 1.084454432129859924e-01 -8.965226262807846069e-02 -1.022257059812545776e-01 -1.087679788470268250e-01 -1.533465981483459473e-01 1.396809965372085571e-01 -1.783349812030792236e-01 -2.355647534132003784e-01 3.763024210929870605e-01 1.323544234037399292e-01 -9.433176368474960327e-02 2.719455063343048096e-01 1.728195697069168091e-01 1.578300595283508301e-01 1.391531080007553101e-01
1.619644649326801300e-02 -1.268570218235254288e-02 1.375949084758758545e-01 3.636610135436058044e-02 7.456772774457931519e-02 7.140104472637176514e-02 -3.270831704139709473e-01 -1.485623791813850403e-02 1.600312590599060059e-01 -1.042344868183135986e-01 -7.371576875448226929e-02 -3.011455014348030090e-02 4.472769796848297119e-02 3.650641068816184998e-02 -4.929857701063156128e-02 -7.879637181758880615e-02 -1.623198837041854858e-01 -9.465259313583374023e-02 1.145849972963333130e-01 4.305579662322998047e-01 -2.481734454631805420e-01 9.959704428911209106e-02 3.539132475852966309e-01 -1.963096708059310913e-01 1.140134707093238831e-01 3.726883232593536377e-01 -2.229862809181213379e-01 2.828978002071380615e-01 1.991976946592330933e-01 1.953855715692043304e-02 8.237390220165252686e-02 9.516432881355285645e-02
7.473783195018768311e-02 7.350689172744750977e-02 4.446326792240142822e-01 -1.434299796819686890e-01 2.897142767906188965e-01 6.724702566862106323e-02 -2.599258422851562500e-01 -5.114354565739631653e-02 9.349900484085083008e-02 2.959091067314147949e-01 6.353688985109329224e-02 6.599424779415130615e-02 -2.671922445297241211e-01 -1.761613488197326660e-01 2.883988618850708008e-01 -1.151237785816192627e-01 -1.214124634861946106e-01 2.003025561571121216e-01 -9.301497042179107666e-02 -3.779447451233863831e-02 5.179201066493988037e-02 2.000050991773605347e-01 2.093684971332550049e-01 1.155466437339782715e-01 1.438560709357261658e-02 1.753993034362792969e-01 -1.176983341574668884e-01 1.461003124713897705e-01 9.988886117935180664e-02 1.644169092178344727e-01 -1.140527278184890747e-01 1.660030335187911987e-01
-9.345233440399169922e-02 6.416015326976776123e-02 1.681057810783386230e-01 4.855895414948463440e-02 2.715817391872406006e-01 4.587873816490173340e-01 -1.203681677579879761e-01 -9.979102760553359985e-02 1.874866336584091187e-01 6.353179365396499634e-02 8.359893225133419037e-03 1.923221796751022339e-01 5.340098589658737183e-02 6.582064926624298096e-02 1.380215631797909737e-03 3.134224116802215576e-01 1.340384632349014282e-01 1.609456241130828857e-01 -2.193070948123931885e-02 1.651091277599334717e-01 1.207523867487907410e-01 1.288692206144332886e-01 2.303538098931312561e-02 -2.004806548357009888e-01 -1.371188610792160034e-01 1.404470801353454590e-01 -3.517974019050598145e-01 5.034485086798667908e-02 3.071929216384887695e-01 -1.426901221275329590e-01 1.957649290561676025e-01 6.913965195417404175e-02
9.467934817075729370e-02 -2.787822782993316650e-01 2.855848968029022217e-01 -3.695287406444549561e-01 1.585703194141387939e-01 5.532867833971977234e-02 -1.192646548151969910e-01 7.544136792421340942e-02 2.800514921545982361e-02 1.097782850265502930e-01 -2.098398506641387939e-01 -7.105079293251037598e-02 -2.016784250736236572e-02 6.086708605289459229e-02 1.214666590094566345e-01 9.479781240224838257e-02 -3.962078392505645752e-01 3.566136956214904785e-01 9.505808353424072266e-02 5.989857017993927002e-03 -6.227255798876285553e-03 2.699082195758819580e-01 1.511314958333969116e-01 -4.906839504837989807e-02 -1.146691814064979553e-01 1.577644348144531250e-01 -2.212850153446197510e-01 -5.743872374296188354e-02 -7.791914045810699463e-02 2.473203539848327637e-01 -6.428777426481246948e-02 6.539013236761093140e-02
2.928778827190399170e-01 -2.595753073692321777e-01 4.238265156745910645e-01 -1.852471530437469482e-01 -1.809476763010025024e-01 1.409702003002166748e-01 -2.145501226186752319e-01 1.208488363772630692e-02 3.573729991912841797e-01 5.787759274244308472e-02 -2.152416156604886055e-03 7.047335058450698853e-02 -8.828988671302795410e-02 -8.949335664510726929e-02 3.715049028396606445e-01 1.768803000450134277e-01 -5.164665728807449341e-02 1.454417854547500610e-01 -2.034010179340839386e-02 -1.663450449705123901e-01 2.783761322498321533e-01 7.804363965988159180e-02 -3.608980774879455566e-02 -1.129404604434967041e-01 3.044462576508522034e-02 -2.073694486171007156e-03 -1.688679456710815430e-01 -7.446177303791046143e-02 1.427382230758666992e-01 6.896641105413436890e-02 -5.236380919814109802e-02 2.346067503094673157e-02
2.196041122078895569e-02 9.717658162117004395e-02 1.789106875658035278e-01 -1.323764473199844360e-01 1.619445085525512695e-01 1.036009639501571655e-01 -1.343669593334197998e-01 5.460479483008384705e-02 2.314359545707702637e-01 -3.617968261241912842e-01 5.200498551130294800e-02 1.413573026657104492e-01 -7.603973895311355591e-02 -2.105896770954132080e-01 -1.875213533639907837e-01 3.286278247833251953e-01 1.213472038507461548e-01 6.396757066249847412e-02 -7.132106274366378784e-02 8.598764240741729736e-02 -1.838694512844085693e-01 2.637911736965179443e-01 1.374628394842147827e-01 6.688501685857772827e-02 7.404115051031112671e-03 -5.641459301114082336e-02 -3.982766345143318176e-02 2.690783701837062836e-02 2.857437431812286377e-01 4.391098618507385254e-01 1.616879999637603760e-01 1.337589621543884277e-01
1.462202221155166626e-01 6.012858822941780090e-02 2.121578902006149292e-01 -1.524067968130111694e-01 -1.353945583105087280e-02 1.847280710935592651e-01 -9.292390197515487671e-02 8.773352950811386108e-03 7.791107520461082458e-03 -6.271786987781524658e-02 8.632068336009979248e-02 6.701396405696868896e-02 1.488759275525808334e-02 3.823334574699401855e-01 -6.754670292139053345e-02 2.344695925712585449e-01 -1.741369813680648804e-01 1.428418457508087158e-01 -2.531741857528686523e-01 1.276869624853134155e-01 -1.972384154796600342e-01 3.161700814962387085e-02 2.742234468460083008e-01 -1.320328265428543091e-01 1.264958232641220093e-01 -2.861068584024906158e-02 2.614416368305683136e-02 1.610618680715560913e-01 5.227435827255249023e-01 1.930295079946517944e-01 -2.909597195684909821e-02 -1.529569774866104126e-01
4.584920406341552734e-02 1.854556947946548462e-01 3.561816215515136719e-01 -2.290794253349304199e-01 1.293469816446304321e-01 1.337927430868148804e-01 -2.618307173252105713e-01 -1.620720028877258301e-01 1.126750707626342773e-01 -1.318452693521976471e-02 8.883650600910186768e-02 2.348281741142272949e-01 1.024399399757385254e-01 -9.095544368028640747e-02 9.801603108644485474e-02 1.831233352422714233e-01 7.026233524084091187e-02 1.627906411886215210e-01 1.051890756934881210e-02 9.999979287385940552e-03 -2.292294651269912720e-01 -3.579466044902801514e-01 1.194056421518325806e-01 -1.643901020288467407e-01 1.927065998315811157e-01 -1.415438950061798096e-03 -4.878958687186241150e-02 -1.715964525938034058e-01 2.687142789363861084e-01 2.742131948471069336e-01 -2.164425402879714966e-01 8.970634080469608307e-03
-1.141450181603431702e-01 -2.106645107269287109e-01 2.401549220085144043e-01 -1.614862829446792603e-01 2.189452946186065674e-01 1.189078241586685181e-01 -2.127049565315246582e-01 1.878820359706878662e-01 8.754438161849975586e-02 -2.328278869390487671e-01 -4.565298557281494141e-02 2.133035361766815186e-01 -6.637141853570938110e-02 -3.406382501125335693e-01 -8.116764575242996216e-02 9.138161689043045044e-02 -1.387662589550018311e-01 -8.559408783912658691e-02 -1.408572047948837280e-01 1.676619350910186768e-01 -1.402034703642129898e-02 1.995512843132019043e-01 2.047779262065887451e-01 -2.323266714811325073e-01 2.938179485499858856e-02 2.325026243925094604e-01 -5.336465686559677124e-02 1.995178610086441040e-01 3.216953575611114502e-01 -2.328560203313827515e-01 -4.854005947709083557e-02 5.730479955673217773e-02
4.164362549781799316e-01 -1.155194863677024841e-01 -1.001411378383636475e-01 -1.873948611319065094e-02 7.845884561538696289e-02 3.798580467700958252e-01 -3.197489678859710693e-01 -3.482142463326454163e-02 1.611068546772003174e-01 7.079800590872764587e-03 1.096285413950681686e-02 -2.561950124800205231e-02 -1.744088530540466309e-01 -2.863694131374359131e-01 -4.172722622752189636e-02 -1.995501294732093811e-02 -2.675285041332244873e-01 9.043970704078674316e-02 -1.778081506490707397e-01 3.147478401660919189e-01 -2.761680185794830322e-01 9.202218055725097656e-02 1.020752340555191040e-01 -2.707990407943725586e-01 2.766957692801952362e-02 1.195071563124656677e-01 -1.330109592527151108e-02 -1.102024223655462265e-02 6.593150645494461060e-02 -1.880071125924587250e-02 3.721757605671882629e-02 8.518742024898529053e-02
1.716037243604660034e-01 1.464996486902236938e-01 -3.960396349430084229e-02 -5.741011351346969604e-02 2.750760503113269806e-02 3.553549647331237793e-01 -2.514029145240783691e-01 -1.657221019268035889e-01 5.224118828773498535e-01 2.547203749418258667e-02 -1.037630662322044373e-01 8.111534267663955688e-02 6.941476464271545410e-02 -1.400167346000671387e-01 -4.721625521779060364e-02 1.500846073031425476e-02 -7.994716614484786987e-02 3.009397387504577637e-01 9.345664083957672119e-02 1.113367900252342224e-01 -7.530007511377334595e-02 -1.177106946706771851e-01 -4.400067776441574097e-02 -8.788081258535385132e-02 8.101268112659454346e-02 7.261645793914794922e-02 -7.715468853712081909e-02 -1.216677054762840271e-01 3.016287684440612793e-01 -1.284704804420471191e-01 2.764092683792114258e-01 2.121019363403320312e-01
-2.676698565483093262e-01 6.154404021799564362e-03 2.011067420244216919e-01 -4.256004095077514648e-01 1.665577292442321777e-01 1.365274637937545776e-01 -1.927511394023895264e-01 1.504435241222381592e-01 2.965307533740997314e-01 1.678241640329360962e-01 1.531291753053665161e-01 4.484580084681510925e-02 -1.878338307142257690e-01 -2.600781852379441261e-03 5.824030190706253052e-02 -3.695460408926010132e-02 -3.041839301586151123e-01 1.291969120502471924e-01 -4.329063370823860168e-02 1.672036200761795044e-01 2.056919224560260773e-02 -1.483137160539627075e-01 3.220103681087493896e-01 -4.600638151168823242e-02 -6.482904404401779175e-02 2.979643344879150391e-01 -4.873921349644660950e-02 -1.002718880772590637e-01 1.143045574426651001e-01 1.116442754864692688e-01 1.266014128923416138e-01 -6.866797804832458496e-02
9.071475267410278320e-02 -1.005576457828283310e-02 1.122552528977394104e-01 1.658608764410018921e-01 2.309947013854980469e-01 6.735532078891992569e-03 -2.090744674205780029e-01 3.795770183205604553e-02 2.007755488157272339e-01 -2.042436152696609497e-01 -9.032785892486572266e-02 3.143911063671112061e-02 1.655107736587524414e-01 -2.051416784524917603e-01 -9.899748116731643677e-02 2.068390138447284698e-02 -1.089544296264648438e-01 1.728796511888504028e-01 -1.301896572113037109e-01 2.493164241313934326e-01 -2.716546356678009033e-01 1.332342028617858887e-01 2.284269630908966064e-01 -3.673988282680511475e-01 1.473674029111862183e-01 2.911767959594726562e-01 -1.599255651235580444e-01 3.409128487110137939e-01 1.336249858140945435e-01 3.403364866971969604e-02 -8.877858519554138184e-02 8.575247228145599365e-02
1.212735027074813843e-01 1.335224956274032593e-01 1.189625635743141174e-01 2.100420743227005005e-02 8.314549922943115234e-02 3.166642412543296814e-02 -3.898590803146362305e-01 -6.853649765253067017e-02 3.565574884414672852e-01 -1.554657369852066040e-01 1.019904613494873047e-01 -2.549629807472229004e-01 -8.750153705477714539e-03 1.643970757722854614e-01 -1.326077729463577271e-01 3.333161771297454834e-02 -2.642101049423217773e-01 7.591365277767181396e-02 1.505518257617950439e-01 1.630542129278182983e-01 4.488647729158401489e-02 5.882168188691139221e-02 3.754131868481636047e-02 -2.590107917785644531e-01 -1.659961640834808350e-01 -4.613860696554183960e-02 -2.041915245354175568e-02 -1.071801483631134033e-01 4.402945041656494141e-01 2.191420495510101318e-01 -1.695727109909057617e-01 -6.884443014860153198e-02
1.083959639072418213e-01 1.067098751664161682e-01 2.127201706171035767e-01 -5.494006872177124023e-01 8.354490250349044800e-02 -1.806685701012611389e-02 -1.175702437758445740e-01 7.878839224576950073e-02 3.324187546968460083e-02 -1.002400666475296021e-01 -3.835953474044799805e-01 -5.815255269408226013e-02 -2.146304100751876831e-01 -8.944228291511535645e-02 -2.084348052740097046e-01 3.030979260802268982e-02 -1.885881125926971436e-01 2.607183754444122314e-01 -6.453015655279159546e-02 -5.476666614413261414e-02 -8.138603717088699341e-02 1.528775095939636230e-01 8.763009309768676758e-02 -2.355627715587615967e-01 -9.624734520912170410e-02 7.099131494760513306e-02 -2.380495518445968628e-01 -7.237774878740310669e-02 1.486381590366363525e-01 -1.093049943447113037e-01 -9.363503009080886841e-02 -1.394294649362564087e-01
-1.079329028725624084e-01 1.580004096031188965e-01 2.947542071342468262e-01 -8.414205908775329590e-02 2.565373778343200684e-01 1.303002536296844482e-01 -3.090727627277374268e-01 -1.299550086259841919e-01 9.620824456214904785e-02 1.511749997735023499e-02 -9.657547622919082642e-02 3.971291333436965942e-02 6.001182645559310913e-02 -7.109870016574859619e-02 8.299388736486434937e-02 3.678265810012817383e-01 7.448711246252059937e-02 2.009869962930679321e-01 2.780354321002960205e-01 3.237072005867958069e-02 1.172989457845687866e-01 4.846181347966194153e-02 2.498955726623535156e-01 -3.016604185104370117e-01 4.007467627525329590e-01 9.705791249871253967e-03 -2.756166085600852966e-02 1.371711641550064087e-01 1.392691135406494141e-01 6.968973577022552490e-02 -6.773997843265533447e-02 -5.864214617758989334e-03
3.990862965583801270e-01 -1.376436837017536163e-02 1.245040819048881531e-01 2.225245907902717590e-02 3.208374977111816406e-02 1.246387660503387451e-01 -3.718457818031311035e-01 -1.050673052668571472e-01 9.022720158100128174e-02 -1.590280830860137939e-01 -6.019817292690277100e-02 9.230490028858184814e-02 1.393601298332214355e-01 6.658615171909332275e-02 1.859494894742965698e-01 3.727781474590301514e-01 -1.401915699243545532e-01 -5.031654983758926392e-02 -3.522962331771850586e-02 2.627369761466979980e-01 -3.687871396541595459e-01 6.042134761810302734e-02 1.380158811807632446e-01 -9.943286329507827759e-02 -5.992287397384643555e-02 5.386574938893318176e-02 5.277454480528831482e-02 -2.357402145862579346e-01 9.493512660264968872e-02 2.725761830806732178e-01 9.536226280033588409e-03 8.001006394624710083e-02
1.242379620671272278e-01 -2.373631000518798828e-01 -3.347689658403396606e-02 -1.963073909282684326e-01 -1.176692247390747070e-01 4.968896508216857910e-01 -2.329301536083221436e-01 1.471072435379028320e-01 1.318106651306152344e-01 -5.370474234223365784e-02 -1.177864745259284973e-01 1.529650539159774780e-01 -1.049945056438446045e-01 -2.114084362983703613e-01 -1.013174653053283691e-01 2.083177678287029266e-02 -1.425189673900604248e-01 2.513456046581268311e-01 -8.308500796556472778e-02 1.899584978818893433e-01 -2.780401408672332764e-01 3.860459849238395691e-02 6.351425498723983765e-02 -2.144887000322341919e-01 1.138045564293861389e-01 3.063436597585678101e-02 -2.254033684730529785e-01 -1.258608996868133545e-01 1.025802120566368103e-01 -1.750301718711853027e-01 -1.330787688493728638e-01 -1.823780834674835205e-01
1.256915181875228882e-01 -5.358178913593292236e-02 2.165219634771347046e-01 -4.690317809581756592e-02 2.570727765560150146e-01 1.306535899639129639e-01 -1.862417720258235931e-02 -1.186493933200836182e-01 5.576055124402046204e-02 7.057794183492660522e-02 -9.490703791379928589e-02 -8.855494856834411621e-02 -1.802099682390689850e-02 2.987547032535076141e-02 2.354167774319648743e-02 1.851231604814529419e-01 1.465057432651519775e-01 -7.654683198779821396e-03 -1.199201270937919617e-01 1.133413538336753845e-01 -7.410719245672225952e-02 3.491157293319702148e-01 2.964378595352172852e-01 -2.273131459951400757e-01 2.425052970647811890e-01 9.739033877849578857e-02 8.057944476604461670e-02 2.921781539916992188e-01 3.154177665710449219e-01 3.772157132625579834e-01 -8.485076576471328735e-02 -2.210910320281982422e-01
1.034616976976394653e-01 1.454087346792221069e-02 3.447784855961799622e-02 1.611282303929328918e-02 -2.949856687337160110e-03 5.222978815436363220e-02 -1.079339534044265747e-01 -5.025611817836761475e-02 3.493857979774475098e-01 1.256103217601776123e-01 -2.475725859403610229e-01 5.212714895606040955e-02 1.366050988435745239e-01 -2.306940406560897827e-01 2.408253960311412811e-03 2.004046142101287842e-01 -6.041445955634117126e-02 -9.540116041898727417e-02 -1.725548803806304932e-01 2.156548649072647095e-01 2.445101737976074219e-01 -1.257862895727157593e-01 1.828599572181701660e-01 -2.296155989170074463e-01 1.630805581808090210e-01 2.194409072399139404e-02 -3.623711466789245605e-01 7.589328568428754807e-03 2.194324880838394165e-01 3.930016756057739258e-01 1.453566551208496094e-01 1.543985903263092041e-01
9.330207109451293945e-02 -5.578025802969932556e-02 1.639452576637268066e-01 -2.920772135257720947e-01 1.436630822718143463e-02 -5.742385983467102051e-02 -2.303963452577590942e-01 -2.739161998033523560e-02 1.765918135643005371e-01 3.264411585405468941e-03 1.326074544340372086e-02 2.910353839397430420e-01 -5.169731378555297852e-02 3.387225151527673006e-04 2.900843024253845215e-01 1.529801785945892334e-01 -2.039830982685089111e-01 2.546606063842773438e-01 -1.193149201571941376e-02 1.804397255182266235e-01 -1.238720789551734924e-01 1.581000834703445435e-01 2.403795123100280762e-01 -1.150587275624275208e-01 3.364944085478782654e-02 -2.710980474948883057e-01 -1.971067041158676147e-01 2.757099866867065430e-01 -8.379557728767395020e-02 2.163990586996078491e-01 7.554412633180618286e-02 3.046124577522277832e-01
5.764336511492729187e-02 1.672199815511703491e-01 4.309008121490478516e-01 -3.834929764270782471e-01 -1.785419732332229614e-01 1.339140385389328003e-01 -1.940119117498397827e-01 1.056503318250179291e-02 2.777271866798400879e-01 -9.207348339259624481e-03 6.917224824428558350e-02 -4.458525776863098145e-02 -8.624640852212905884e-02 -7.961522787809371948e-02 1.198508664965629578e-01 3.373832702636718750e-01 -2.496710866689682007e-01 1.848833858966827393e-01 -2.850346267223358154e-01 -2.118731737136840820e-01 1.228597946465015411e-02 7.917092181742191315e-03 -4.867670312523841858e-02 3.641798719763755798e-02 1.702347844839096069e-01 -1.484112162142992020e-02 6.564371287822723389e-02 -1.567134559154510498e-01 1.343220323324203491e-01 -4.083109647035598755e-02 -1.230444237589836121e-01 5.451331660151481628e-02
2.449550926685333252e-01 2.907076776027679443e-01 1.334966868162155151e-01 -1.437206119298934937e-01 4.752153158187866211e-02 3.670167922973632812e-02 -4.656809568405151367e-02 6.788779050111770630e-02 2.570482194423675537e-01 -2.510957233607769012e-02 -1.747301369905471802e-01 2.176756970584392548e-02 -9.880068711936473846e-03 2.970846295356750488e-01 -7.738091796636581421e-02 1.534051150083541870e-01 -1.262605935335159302e-01 2.504975199699401855e-01 -2.888971567153930664e-01 7.879572361707687378e-02 -3.587151467800140381e-01 -5.366922914981842041e-02 2.040900886058807373e-01 -1.618681550025939941e-01 -7.106692995876073837e-03 -1.176027283072471619e-01 9.125197678804397583e-02 1.648741215467453003e-01 3.287971019744873047e-01 2.120540142059326172e-01 -8.046552538871765137e-02 -1.196967065334320068e-01
2.869977056980133057e-01 1.388619244098663330e-01 3.412844538688659668e-01 -2.015811204910278320e-01 2.297455668449401855e-01 8.593984693288803101e-02 -3.494075536727905273e-01 -1.513475030660629272e-01 4.068645462393760681e-02 5.554696545004844666e-02 -3.147692605853080750e-02 1.375188976526260376e-01 -3.505593538284301758e-01 1.041805371642112732e-01 3.801471367478370667e-02 2.106949128210544586e-02 -2.499444596469402313e-02 9.375388175249099731e-02 8.930654823780059814e-02 -1.601607799530029297e-01 -3.477234393358230591e-02 -9.917452931404113770e-02 6.422351114451885223e-03 -3.375249803066253662e-01 1.331969350576400757e-01 1.124284695833921432e-02 4.035884886980056763e-02 2.820163071155548096e-01 -1.302682515233755112e-02 3.219065964221954346e-01 -3.418853506445884705e-02 6.130908802151679993e-02
-1.253117769956588745e-01 2.801924645900726318e-01 -1.226078197360038757e-01 -3.620075881481170654e-01 3.259691298007965088e-01 3.588452339172363281e-01 1.299293637275695801e-01 -6.185876578092575073e-02 2.141766697168350220e-01 -4.552678391337394714e-02 -4.755547270178794861e-02 7.693016529083251953e-02 1.293900460004806519e-01 -2.070306539535522461e-01 1.968080997467041016e-01 1.133795306086540222e-01 -2.121711522340774536e-01 2.589611411094665527e-01 1.554714888334274292e-01 -4.769468680024147034e-02 -1.466246321797370911e-02 1.675206124782562256e-01 1.198712885379791260e-01 -2.343464642763137817e-01 1.417405009269714355e-01 1.182676330208778381e-01 -4.679961130023002625e-02 -8.188194036483764648e-02 2.052189856767654419e-01 8.279464393854141235e-02 7.077118754386901855e-02 6.014264002442359924e-02
1.589067727327346802e-01 -7.749100029468536377e-02 3.659974783658981323e-02 -1.210905164480209351e-01 1.103246863931417465e-02 1.185867190361022949e-01 -2.035978436470031738e-01 2.358634024858474731e-01 5.344383120536804199e-01 -2.166008949279785156e-01 -1.432643532752990723e-01 1.393211781978607178e-01 -2.253418117761611938e-01 1.417186260223388672e-01 8.075616508722305298e-02 -4.581403359770774841e-02 -1.772791147232055664e-02 2.361763501539826393e-03 -1.430051475763320923e-01 3.815096914768218994e-01 5.784497410058975220e-02 -8.642137795686721802e-02 -8.839783817529678345e-02 1.179961767047643661e-02 4.320343583822250366e-02 8.947785198688507080e-02 -3.160167634487152100e-01 -1.094570755958557129e-01 1.390231847763061523e-01 1.558296233415603638e-01 1.908479258418083191e-02 1.968030035495758057e-01
2.903779037296772003e-02 1.452634036540985107e-01 1.325315088033676147e-01 -2.972917258739471436e-01 7.999628782272338867e-02 1.773402094841003418e-01 -1.224635392427444458e-01 4.124831408262252808e-02 2.965984344482421875e-01 7.416370511054992676e-02 1.391897946596145630e-01 2.834546864032745361e-01 -3.175080418586730957e-01 -1.790706515312194824e-01 1.795706301927566528e-01 1.130002457648515701e-02 1.956701874732971191e-01 2.087041437625885010e-01 -1.056172847747802734e-01 -2.188689075410366058e-02 -1.235312372446060181e-01 1.006158441305160522e-02 -4.835505411028862000e-02 -2.024618834257125854e-01 -1.675247028470039368e-02 3.588269948959350586e-01 -1.591895073652267456e-01 -1.677540689706802368e-01 2.058167457580566406e-01 -2.488881647586822510e-01 -1.289400607347488403e-01 -5.914613977074623108e-02
1.726227104663848877e-01 2.086803764104843140e-01 2.046484649181365967e-01 -4.353848099708557129e-01 1.649567186832427979e-01 1.766806393861770630e-01 -2.343439161777496338e-01 -5.723282694816589355e-03 8.302034437656402588e-02 8.497974276542663574e-02 -1.351179033517837524e-01 1.380981057882308960e-01 -1.485006958246231079e-01 -2.840747535228729248e-01 6.380806118249893188e-02 -2.392078042030334473e-01 -7.009489834308624268e-02 2.595066726207733154e-01 -7.907113176770508289e-04 2.252046316862106323e-01 -1.228559240698814392e-01 -6.295600533485412598e-02 -6.950827687978744507e-02 -1.275139003992080688e-01 1.375893205404281616e-01 -1.631831824779510498e-01 -1.426178663969039917e-01 -5.554791167378425598e-02 1.549521982669830322e-01 3.248479217290878296e-03 -1.151871904730796814e-01 -3.113758563995361328e-01
-3.427974507212638855e-02 3.279342874884605408e-02 3.289267122745513916e-01 -7.032383233308792114e-02 3.694946169853210449e-01 1.802978515625000000e-01 -2.236822694540023804e-01 -1.729650944471359253e-01 1.309937387704849243e-01 2.102947831153869629e-01 -8.567893877625465393e-03 8.289629966020584106e-02 -2.386856675148010254e-01 -3.506684303283691406e-01 5.150761827826499939e-02 4.863572306931018829e-03 -6.887644529342651367e-02 1.285943239927291870e-01 -1.300084777176380157e-02 1.100999340415000916e-01 1.641256958246231079e-01 1.153423339128494263e-01 1.865699589252471924e-01 3.547452017664909363e-02 2.625525593757629395e-01 3.509694039821624756e-01 -4.727693647146224976e-02 2.256525158882141113e-01 -1.501284656114876270e-03 9.361397475004196167e-02 -1.071776300668716431e-01 9.634811431169509888e-02
-6.049061194062232971e-03 -3.634704649448394775e-02 -1.849595755338668823e-01 1.469286233186721802e-01 2.481261938810348511e-01 1.729018837213516235e-01 -2.863072156906127930e-01 -2.834119601175189018e-03 3.103929162025451660e-01 -1.581351608037948608e-01 -1.795482337474822998e-01 -3.507163375616073608e-02 -3.353443741798400879e-01 -2.314123809337615967e-01 2.094850093126296997e-01 -1.295505464076995850e-02 -1.799746006727218628e-01 2.489462047815322876e-01 -1.430495381355285645e-01 2.295869886875152588e-01 -5.487287417054176331e-03 1.575411558151245117e-01 -1.217657029628753662e-01 -1.644873172044754028e-01 1.112130805850028992e-01 1.467898786067962646e-01 -4.667409812100231647e-04 1.249881014227867126e-01 2.652463912963867188e-01 1.131379902362823486e-01 -1.923748403787612915e-01 2.351269498467445374e-02
1.256536543369293213e-01 -2.374787032604217529e-01 1.458296775817871094e-01 -1.718108057975769043e-01 -1.282312572002410889e-01 3.351508975028991699e-01 -1.788484752178192139e-01 4.524677619338035583e-02 1.439474225044250488e-01 2.813967168331146240e-01 -1.259805448353290558e-02 3.431833907961845398e-02 -1.300997883081436157e-01 2.327388897538185120e-02 1.042042151093482971e-01 5.979183595627546310e-03 -1.718510389328002930e-01 1.497180014848709106e-01 -1.395464092493057251e-01 -2.315815091133117676e-01 -4.905294999480247498e-02 2.188511341810226440e-01 1.538654118776321411e-01 -4.031274318695068359e-01 -5.253116041421890259e-02 -9.907640516757965088e-02 -3.329130709171295166e-01 6.688743829727172852e-02 -6.862016767263412476e-02 1.362234652042388916e-01 -2.607590854167938232e-01 -6.278445571660995483e-02
1.172608733177185059e-01 2.602982819080352783e-01 2.167901545763015747e-01 -2.176742553710937500e-01 -1.865779161453247070e-01 1.802504211664199829e-01 -3.573854565620422363e-01 -1.120825298130512238e-02 3.020011186599731445e-01 -1.942452937364578247e-01 1.428576651960611343e-02 8.867776021361351013e-03 -8.255281299352645874e-02 -8.849309757351875305e-03 5.985133349895477295e-02 1.426602303981781006e-01 -9.577924758195877075e-02 3.234229385852813721e-01 -2.957394123077392578e-01 -2.332216203212738037e-01 -3.020571917295455933e-02 -2.021347731351852417e-01 1.743031889200210571e-01 1.064406782388687134e-01 -1.676775515079498291e-02 2.442310005426406860e-02 -1.093295495957136154e-02 1.327406615018844604e-01 2.332037240266799927e-01 8.430966734886169434e-02 -5.307652428746223450e-02 2.165142893791198730e-01
1.208497658371925354e-01 1.460498571395874023e-01 4.234390854835510254e-01 -3.271883353590965271e-02 1.768546104431152344e-01 -4.450179636478424072e-02 5.023501068353652954e-02 2.198646068572998047e-01 3.366794884204864502e-01 -1.643976122140884399e-01 -7.217173278331756592e-02 -5.465053766965866089e-02 -2.491324543952941895e-01 1.759736090898513794e-01 -2.392237186431884766e-01 2.331220805644989014e-01 -1.475933492183685303e-01 3.290908783674240112e-02 -1.825016587972640991e-01 1.059031412005424500e-01 -2.634046375751495361e-01 5.595000833272933960e-02 -2.000798657536506653e-02 -5.708739906549453735e-02 1.217965632677078247e-01 1.923770993016660213e-03 4.445007815957069397e-02 -8.630776405334472656e-02 3.737709522247314453e-01 -1.869129762053489685e-02 -1.920970827341079712e-01 -4.012429341673851013e-02
1.047013029456138611e-01 1.502119600772857666e-01 4.315394461154937744e-01 -2.822175920009613037e-01 -2.862589433789253235e-02 2.719156816601753235e-02 -3.209967166185379028e-02 -9.139578789472579956e-02 2.756375968456268311e-01 -1.246054172515869141e-01 4.672031849622726440e-02 4.663249105215072632e-02 -1.981138139963150024e-01 8.420385420322418213e-04 -7.866737991571426392e-02 7.356819510459899902e-02 -6.803931295871734619e-02 1.596297472715377808e-01 -2.212447971105575562e-01 -1.432203352451324463e-01 -3.021056950092315674e-01 2.338063567876815796e-01 -1.357640326023101807e-02 -1.272947788238525391e-01 -2.559194862842559814e-01 7.308064401149749756e-02 -1.804931610822677612e-01 -1.503859460353851318e-01 3.421768173575401306e-02 2.488293051719665527e-01 2.240270674228668213e-01 2.043275535106658936e-01
-1.005583107471466064e-01 -1.199478358030319214e-01 3.989259004592895508e-01 -1.262340843677520752e-01 -1.311253458261489868e-01 2.882444858551025391e-02 -8.072081208229064941e-02 -6.047183647751808167e-02 4.157461822032928467e-01 -2.270894683897495270e-02 3.178954496979713440e-02 1.155246235430240631e-02 -1.901825219392776489e-01 -6.768760085105895996e-02 -1.608697921037673950e-01 -4.119894001632928848e-03 1.792823821306228638e-01 5.858309194445610046e-02 8.754184842109680176e-02 1.570761501789093018e-01 -2.140413224697113037e-01 1.344793587923049927e-01 1.851347833871841431e-01 8.664976060390472412e-02 2.460609190165996552e-02 2.881242334842681885e-01 2.223738841712474823e-02 -1.543138734996318817e-02 3.931920230388641357e-01 3.438497483730316162e-01 -6.102528423070907593e-03 1.609058864414691925e-02
2.513815164566040039e-01 -5.204640328884124756e-03 2.949229180812835693e-01 -2.661502063274383545e-01 3.241528570652008057e-01 1.362931281328201294e-01 -2.889465093612670898e-01 -8.409657329320907593e-02 1.788190156221389771e-01 1.006585359573364258e-01 -1.075562313199043274e-01 2.528651952743530273e-01 -2.347828149795532227e-01 -2.263627797365188599e-01 2.882489562034606934e-01 -7.259201258420944214e-02 -1.237796023488044739e-01 1.013631522655487061e-01 -1.822925209999084473e-01 -1.075142621994018555e-01 -1.841204166412353516e-01 7.743334025144577026e-02 9.347252547740936279e-02 -1.617613993585109711e-02 -1.815100573003292084e-02 1.771263778209686279e-01 5.284116789698600769e-02 7.468457520008087158e-02 -7.355576846748590469e-03 -2.172291576862335205e-01 -2.109202742576599121e-01 3.646983951330184937e-02
5.508610233664512634e-02 2.428120970726013184e-01 -6.779095530509948730e-02 -1.339850723743438721e-01 6.467317789793014526e-02 7.416278123855590820e-02 -4.661638736724853516e-01 -1.269794106483459473e-01 3.851321935653686523e-01 2.336760908365249634e-01 -1.688588857650756836e-01 2.585035690572112799e-04 -9.671066701412200928e-02 2.838184870779514313e-02 -1.990916877985000610e-01 1.703629344701766968e-01 -2.572841644287109375e-01 1.509401351213455200e-01 -5.953811854124069214e-02 1.341634541749954224e-01 -2.839881181716918945e-01 -7.736173924058675766e-03 -1.510932743549346924e-01 -1.377909332513809204e-01 -9.704598039388656616e-02 2.658013105392456055e-01 2.471342682838439941e-03 1.476425230503082275e-01 -1.344481296837329865e-02 7.490448653697967529e-02 -1.135633662343025208e-01 -9.204792231321334839e-02
-1.816336624324321747e-02 1.158978641033172607e-01 3.951076865196228027e-01 -4.047500342130661011e-02 1.859890818595886230e-01 4.865337535738945007e-02 -3.003464639186859131e-01 1.280206143856048584e-01 8.627204596996307373e-02 2.502761483192443848e-01 1.344155967235565186e-01 1.295135468244552612e-01 -1.829237788915634155e-01 5.809812992811203003e-02 1.842886507511138916e-01 -4.082021117210388184e-02 6.862065196037292480e-02 3.721401095390319824e-01 5.413855612277984619e-02 -8.828841149806976318e-02 -3.371864557266235352e-02 1.044614240527153015e-01 2.448437064886093140e-01 -1.544455438852310181e-01 1.833448261022567749e-01 1.186805218458175659e-02 -2.553308010101318359e-01 8.170509338378906250e-02 7.382818497717380524e-03 2.341367006301879883e-01 -2.439842671155929565e-01 1.942764967679977417e-01
2.433412224054336548e-01 5.266004055738449097e-02 -6.753284484148025513e-02 -7.875122874975204468e-02 -2.502471022307872772e-02 3.317115595564246178e-03 -3.860219120979309082e-01 -1.183815076947212219e-01 3.264625370502471924e-01 3.525748103857040405e-02 2.105902135372161865e-01 -5.474857240915298462e-02 -3.362781554460525513e-02 -5.425155907869338989e-02 1.741607338190078735e-01 -1.096598282456398010e-01 -1.757797449827194214e-01 -3.842652589082717896e-02 9.354420751333236694e-02 -1.346985697746276855e-01 2.062188982963562012e-01 8.134586364030838013e-02 2.606483995914459229e-01 -2.387227714061737061e-01 1.307603716850280762e-01 1.906542032957077026e-01 -3.033035695552825928e-01 5.170446261763572693e-02 3.824415802955627441e-01 9.146724641323089600e-02 -1.277590990066528320e-01 9.790141135454177856e-02
3.674913663417100906e-03 1.009522601962089539e-01 2.730858623981475830e-01 -2.173711210489273071e-01 6.110852584242820740e-02 3.042192459106445312e-01 -1.629219502210617065e-01 -1.427600234746932983e-01 5.475953593850135803e-02 1.119228675961494446e-01 -3.513102605938911438e-02 2.535242736339569092e-01 -1.237868517637252808e-01 1.544500142335891724e-01 7.131194695830345154e-03 -2.102526603266596794e-03 -1.441999454982578754e-03 6.216716021299362183e-03 3.674714267253875732e-02 -4.671531170606613159e-02 1.782536208629608154e-01 8.742388337850570679e-02 -1.864391863346099854e-01 -2.351561039686203003e-01 -1.507591754198074341e-01 4.516252279281616211e-01 -1.822939962148666382e-01 7.325726002454757690e-02 4.182820320129394531e-01 3.270367532968521118e-02 4.031747952103614807e-02 1.688170731067657471e-01
-1.333543509244918823e-01 1.623428314924240112e-01 1.060675755143165588e-01 -1.716782152652740479e-01 2.992360889911651611e-01 5.093160271644592285e-02 7.010737061500549316e-02 -3.615630045533180237e-02 2.766474783420562744e-01 2.032290995121002197e-01 4.715239256620407104e-02 -5.679565295577049255e-02 -2.586497068405151367e-01 -4.072980955243110657e-02 9.501259773969650269e-02 1.578481942415237427e-01 -2.521740794181823730e-01 3.158718943595886230e-01 -4.485901072621345520e-02 2.723019197583198547e-02 6.260580266825854778e-04 1.455455869436264038e-01 8.363653905689716339e-03 -5.157858878374099731e-02 1.291867345571517944e-01 5.065597891807556152e-01 -3.506695330142974854e-01 3.242587670683860779e-02 3.520470485091209412e-02 1.998425275087356567e-02 4.179398715496063232e-02 1.610085554420948029e-02
2.142692506313323975e-01 9.588477760553359985e-02 4.216588288545608521e-02 -4.404439628124237061e-01 2.026991248130798340e-01 3.101686835289001465e-01 6.737861782312393188e-03 -5.463271518237888813e-04 9.736659377813339233e-02 1.911977231502532959e-01 -8.771919459104537964e-02 3.351515904068946838e-02 -2.791964821517467499e-02 -1.308410316705703735e-01 4.552592337131500244e-02 8.767350763082504272e-02 -3.628771603107452393e-01 8.073646575212478638e-02 2.303307689726352692e-02 -9.490886330604553223e-02 -1.379408091306686401e-01 2.189083993434906006e-01 -1.209697499871253967e-01 -2.276079505681991577e-01 1.479578349972143769e-04 1.809137612581253052e-01 -3.850705027580261230e-01 -8.747527748346328735e-02 1.684543490409851074e-01 -3.903496637940406799e-02 1.695610731840133667e-01 -2.896777540445327759e-02
-2.096638455986976624e-02 -1.402435153722763062e-01 3.161253333091735840e-01 -4.034049510955810547e-01 -1.068221554160118103e-01 1.007450297474861145e-01 -2.252852320671081543e-01 -2.604795247316360474e-02 2.968953847885131836e-01 -8.512602187693119049e-03 -3.816138803958892822e-01 -1.757417172193527222e-01 -8.131635189056396484e-02 6.673053838312625885e-03 -9.479675441980361938e-02 1.151941195130348206e-01 2.006283216178417206e-02 9.278602898120880127e-02 -6.350731104612350464e-02 -1.117774173617362976e-01 1.938818991184234619e-01 4.419830441474914551e-02 1.207194477319717407e-01 -1.575409322977066040e-01 -2.899660170078277588e-02 4.381697624921798706e-02 -8.275451511144638062e-02 -3.970907256007194519e-02 2.765472531318664551e-01 -1.341743767261505127e-01 -1.462409496307373047e-01 3.450416326522827148e-01
-3.447266295552253723e-03 1.839726977050304413e-02 6.447979807853698730e-02 -9.617974609136581421e-02 1.458609700202941895e-01 2.298498004674911499e-01 -1.439051181077957153e-01 -2.264426946640014648e-01 -6.252352613955736160e-03 -7.879225164651870728e-02 -6.557286530733108521e-02 1.594906449317932129e-01 -1.411561071872711182e-01 -3.133077323436737061e-01 2.199131548404693604e-01 2.864588499069213867e-01 -2.990152500569820404e-02 2.553892135620117188e-01 2.622191794216632843e-02 1.905308514833450317e-01 -4.283267632126808167e-02 -9.687937796115875244e-02 2.436585724353790283e-01 -9.440927207469940186e-02 2.084871530532836914e-01 3.019749522209167480e-01 -1.145254746079444885e-01 -2.006836235523223877e-01 3.218117654323577881e-01 4.084658622741699219e-02 -3.617503494024276733e-02 2.801114916801452637e-01
-7.516830414533615112e-02 2.029621601104736328e-01 2.557996809482574463e-01 -2.161973118782043457e-01 -2.385970577597618103e-02 2.603207826614379883e-01 -1.514176577329635620e-01 6.795419007539749146e-02 3.001627326011657715e-01 6.997866183519363403e-02 -2.559838816523551941e-02 2.386475652456283569e-01 -6.142798066139221191e-02 -3.402602300047874451e-02 3.862548992037773132e-02 2.705997526645660400e-01 -2.323434501886367798e-01 3.364912867546081543e-01 -1.357803791761398315e-01 -1.911321580410003662e-01 -9.785432368516921997e-02 -3.436197042465209961e-01 1.658660173416137695e-01 -7.669852674007415771e-02 1.693401038646697998e-01 -1.067085098475217819e-02 3.814328927546739578e-03 -2.731397934257984161e-02 1.786281317472457886e-01 1.415540128946304321e-01 -2.056326270103454590e-01 -7.646831125020980835e-02
1.445007920265197754e-01 9.271174669265747070e-02 1.970766931772232056e-01 -3.766106367111206055e-01 6.626215577125549316e-02 2.194496095180511475e-01 -1.160908937454223633e-01 1.220728456974029541e-02 9.164695441722869873e-02 -7.768898457288742065e-02 3.065582551062107086e-02 1.420224271714687347e-02 -3.664275407791137695e-01 1.001800000667572021e-01 7.817814499139785767e-02 2.090139500796794891e-02 4.606793075799942017e-02 -1.804172545671463013e-01 -6.900500506162643433e-02 -1.057503968477249146e-01 -2.286005206406116486e-02 1.631067097187042236e-01 -1.964127123355865479e-01 -1.770160943269729614e-01 -2.323454469442367554e-01 1.816476136445999146e-01 -1.741331666707992554e-01 1.568128122016787529e-03 4.981201291084289551e-01 -8.479458093643188477e-02 1.922435462474822998e-01 -3.342022188007831573e-03
1.003196164965629578e-01 -2.083204388618469238e-01 3.618332147598266602e-01 -2.805748879909515381e-01 1.405357867479324341e-01 2.885230779647827148e-01 2.141416817903518677e-02 -1.934032514691352844e-02 3.814398348331451416e-01 -8.030342310667037964e-02 -1.582039594650268555e-01 -8.415330201387405396e-02 -9.669529646635055542e-02 -2.228503823280334473e-01 9.713702648878097534e-02 6.800125539302825928e-02 -1.048757210373878479e-01 -2.020671404898166656e-02 1.028202027082443237e-01 2.253996208310127258e-02 -2.343086898326873779e-01 3.883706778287887573e-02 -4.935500025749206543e-02 -8.982833474874496460e-02 -2.104033529758453369e-01 6.253120303153991699e-02 -2.487976402044296265e-01 -7.669847458600997925e-02 1.175508201122283936e-01 3.958849310874938965e-01 5.453166551887989044e-03 -7.606933941133320332e-04
9.901647269725799561e-02 -2.771590650081634521e-02 4.127066582441329956e-02 -3.038598001003265381e-01 -2.477620169520378113e-02 7.163566350936889648e-02 7.505246251821517944e-02 7.603658363223075867e-03 3.563615679740905762e-01 -3.571330383419990540e-02 -2.681204676628112793e-01 2.725273966789245605e-01 -1.656427979469299316e-01 5.143577978014945984e-02 2.735768258571624756e-01 1.761185824871063232e-01 1.196417510509490967e-01 2.354724258184432983e-01 -8.565520495176315308e-02 -7.998817414045333862e-02 -2.044802755117416382e-01 1.531206220388412476e-01 -5.226300656795501709e-02 -2.159527689218521118e-01 -1.928359717130661011e-01 2.995720505714416504e-01 -2.089519202709197998e-01 -1.723952740430831909e-01 2.527026236057281494e-01 6.339539308100938797e-03 -8.367005735635757446e-02 -6.520824134349822998e-02
2.194240093231201172e-01 -7.843497395515441895e-02 5.414447560906410217e-02 -1.096339523792266846e-01 6.519922614097595215e-02 1.847405284643173218e-01 -2.384913414716720581e-01 2.609005570411682129e-01 3.068992197513580322e-01 -8.617441356182098389e-02 -1.299492418766021729e-01 1.052567586302757263e-01 -1.003704071044921875e-01 9.968316555023193359e-02 -2.712041698396205902e-02 -7.523286342620849609e-02 -2.287288941442966461e-02 4.746993258595466614e-02 -3.766893446445465088e-01 2.868718504905700684e-01 -1.055526956915855408e-01 -1.537855565547943115e-01 -1.498665809631347656e-01 -1.555115580558776855e-01 1.002878323197364807e-01 2.662996351718902588e-01 -2.883493602275848389e-01 -1.607071012258529663e-01 6.221021711826324463e-02 2.959575131535530090e-02 -3.189003840088844299e-02 3.276075422763824463e-01
-5.654042959213256836e-02 2.660166621208190918e-01 3.280406072735786438e-02 -1.573569625616073608e-01 1.081197410821914673e-01 2.259839922189712524e-01 -1.377873867750167847e-01 1.871715486049652100e-02 1.599324196577072144e-01 -1.265905611217021942e-02 3.164264932274818420e-02 4.653318226337432861e-01 6.054769456386566162e-02 -1.777006983757019043e-01 -1.891497969627380371e-01 -9.901367127895355225e-02 -8.035863190889358521e-02 2.472229003906250000e-01 -1.401447951793670654e-01 1.814001947641372681e-01 -2.062310874462127686e-01 2.374610304832458496e-01 1.727872937917709351e-01 -2.298884987831115723e-01 1.490765959024429321e-01 -1.769320964813232422e-01 -1.253040432929992676e-01 2.771178819239139557e-02 2.419423758983612061e-01 -1.876012533903121948e-01 -3.964538499712944031e-02 -1.642007678747177124e-01
1.932816505432128906e-01 -9.393072873353958130e-02 -1.873857975006103516e-01 -1.895366013050079346e-01 -1.027697324752807617e-01 8.789862692356109619e-02 -1.450301110744476318e-01 2.004997283220291138e-01 1.759669780731201172e-01 -1.566926836967468262e-01 -1.539828479290008545e-01 1.704291999340057373e-01 -7.259460538625717163e-02 -1.065269708633422852e-01 -5.978814139962196350e-02 2.901512086391448975e-01 3.432650491595268250e-02 7.449447363615036011e-02 -1.576793007552623749e-02 -1.025218889117240906e-02 1.180876977741718292e-02 2.921615839004516602e-01 2.363930195569992065e-01 -3.618419170379638672e-01 2.403559088706970215e-01 3.667818903923034668e-01 -5.004687979817390442e-02 8.690926432609558105e-02 1.773763597011566162e-01 7.315140217542648315e-02 -2.486552894115447998e-01 -1.010677218437194824e-01
3.482255339622497559e-02 -1.169129647314548492e-02 9.763627499341964722e-02 6.052547320723533630e-02 6.721866875886917114e-02 1.671707779169082642e-01 -1.070169731974601746e-01 -3.456625156104564667e-03 1.636080443859100342e-01 -2.067089527845382690e-01 -2.751956284046173096e-01 2.590388059616088867e-01 -2.082335352897644043e-01 -6.268040835857391357e-02 7.482472062110900879e-02 1.998065784573554993e-02 -3.227945566177368164e-01 4.810088872909545898e-02 3.001123480498790741e-02 2.781058549880981445e-01 -2.871315926313400269e-02 1.941649764776229858e-01 3.086604475975036621e-01 -2.333905249834060669e-01 1.666508018970489502e-01 3.861431479454040527e-01 -1.465204209089279175e-01 3.401180962100625038e-03 2.531304955482482910e-01 -1.147115677595138550e-01 -4.121999070048332214e-02 -1.599856913089752197e-01
-4.073810577392578125e-02 1.350206285715103149e-01 1.651310622692108154e-01 -1.977053880691528320e-01 1.715480089187622070e-01 2.024551033973693848e-01 -1.468797177076339722e-01 -1.526218205690383911e-01 1.143152937293052673e-01 -1.210450828075408936e-01 -4.646300524473190308e-02 2.500919699668884277e-01 -1.067375987768173218e-01 2.533941864967346191e-01 1.366682201623916626e-01 -5.065355449914932251e-02 1.691030263900756836e-01 1.251703500747680664e-01 -1.577056348323822021e-01 4.683460295200347900e-02 -1.560705900192260742e-01 4.720526561141014099e-02 -8.842752873897552490e-02 -3.514222502708435059e-01 -1.270374953746795654e-01 3.180902004241943359e-01 -4.605731964111328125e-01 -1.223862543702125549e-02 2.047796249389648438e-01 -2.605267241597175598e-02 5.763353779911994934e-02 -6.660545617341995239e-02
-8.712473511695861816e-02 1.375985443592071533e-01 -1.160646006464958191e-01 -1.916402578353881836e-01 1.785862892866134644e-01 1.955365389585494995e-01 -2.927258610725402832e-01 -1.661848872900009155e-01 2.808575630187988281e-01 1.536632180213928223e-01 -5.289423093199729919e-02 -2.993298880755901337e-02 -2.033593952655792236e-01 6.518436968326568604e-02 2.016104757785797119e-01 -1.005948632955551147e-01 -3.372520208358764648e-01 -2.374838292598724365e-02 -1.438117921352386475e-01 2.333163768053054810e-01 9.219291806221008301e-02 5.595079809427261353e-02 -1.190481893718242645e-02 -2.773174643516540527e-01 -8.160372078418731689e-02 3.664730191230773926e-01 6.624892354011535645e-02 1.017688289284706116e-01 1.992370039224624634e-01 9.191583096981048584e-02 -1.218026354908943176e-01 2.012534290552139282e-01
1.016098484396934509e-01 3.110504522919654846e-02 2.553445696830749512e-01 3.518311679363250732e-02 2.657897472381591797e-01 2.015794962644577026e-01 7.058621384203433990e-03 -2.597203552722930908e-01 3.240391910076141357e-01 8.797227591276168823e-02 -6.203559041023254395e-02 9.408527612686157227e-02 -9.180650115013122559e-02 4.871128872036933899e-02 2.246145457029342651e-01 1.400753110647201538e-01 -1.452366728335618973e-02 -3.560242801904678345e-02 -3.329611122608184814e-01 -3.125994801521301270e-01 -2.690919637680053711e-01 -7.814049720764160156e-02 -6.380585581064224243e-02 -2.511202692985534668e-01 2.822853326797485352e-01 1.917118877172470093e-01 -2.119819074869155884e-01 -3.851514682173728943e-02 4.695545881986618042e-03 9.867822378873825073e-02 -8.112989366054534912e-02 4.756784811615943909e-02
-2.345069497823715210e-01 -4.200405254960060120e-02 1.307533383369445801e-01 -1.246269345283508301e-01 3.309370577335357666e-01 4.074164852499961853e-02 -3.205612599849700928e-01 8.193252980709075928e-02 5.901177879422903061e-03 -1.015205457806587219e-01 -1.827556639909744263e-01 1.873115599155426025e-01 -4.055797681212425232e-02 -1.129924580454826355e-01 -2.761325426399707794e-02 6.293472647666931152e-02 -8.069044351577758789e-02 4.671181142330169678e-01 -5.112494155764579773e-02 -1.931662112474441528e-01 -7.058271765708923340e-02 5.469100922346115112e-02 -2.122632786631584167e-02 -1.446543633937835693e-01 1.708856076002120972e-01 -2.972969599068164825e-02 7.019834965467453003e-02 -1.695464849472045898e-01 4.206598103046417236e-01 4.563806205987930298e-02 -1.576956212520599365e-01 1.742114573717117310e-01
-1.515597403049468994e-01 1.319846361875534058e-01 -5.917901173233985901e-02 -2.856438457965850830e-01 2.980554103851318359e-01 -2.087369357468560338e-04 -1.185909286141395569e-01 1.466589272022247314e-01 1.159228235483169556e-01 -1.377704292535781860e-01 -1.501025557518005371e-01 1.154491826891899109e-01 6.338949501514434814e-02 -1.334592401981353760e-01 4.683139920234680176e-02 1.459528505802154541e-01 -2.760741487145423889e-02 3.234725296497344971e-01 -4.455197975039482117e-02 6.799236685037612915e-02 -2.190264910459518433e-01 -1.856067962944507599e-02 1.433847546577453613e-01 -1.051087379455566406e-01 1.018210723996162415e-01 -1.488546142354607582e-03 -6.484201177954673767e-03 -3.405485451221466064e-01 5.025741457939147949e-01 -3.735639899969100952e-02 -1.447017788887023926e-01 2.080236375331878662e-01
3.841428831219673157e-02 -8.568345010280609131e-02 1.336424262262880802e-03 -4.442776739597320557e-01 2.343001812696456909e-01 -7.007203251123428345e-02 -2.045513391494750977e-01 1.562412530183792114e-01 2.832249999046325684e-01 1.787036508321762085e-01 -1.876415014266967773e-01 7.769159227609634399e-02 1.385361999273300171e-01 5.553491413593292236e-02 8.273656666278839111e-02 1.667940467596054077e-01 -3.128470182418823242e-01 1.295520812273025513e-01 5.247132480144500732e-02 1.297488436102867126e-02 -8.441946655511856079e-02 2.124478965997695923e-01 4.575535953044891357e-01 1.297426968812942505e-01 -6.619247794151306152e-02 1.628855764865875244e-01 -7.392724603414535522e-02 -1.275169476866722107e-02 6.578050553798675537e-02 5.323422327637672424e-02 -1.294156759977340698e-01 3.036700934171676636e-02
-1.665520854294300079e-02 1.538301855325698853e-01 1.822452843189239502e-01 -1.740374118089675903e-01 -5.550927482545375824e-03 3.610408864915370941e-03 -1.622128933668136597e-01 -1.596490293741226196e-01 3.467127382755279541e-01 2.355887740850448608e-02 -2.546257674694061279e-01 3.906798064708709717e-01 1.670163869857788086e-01 -1.463384926319122314e-01 9.862413257360458374e-02 -5.227237939834594727e-02 3.818635269999504089e-02 1.102764829993247986e-01 -2.567207813262939453e-01 1.157255321741104126e-01 -2.052061706781387329e-01 1.993291825056076050e-01 1.352214962244033813e-01 -3.414380848407745361e-01 5.453346669673919678e-02 3.414683789014816284e-02 5.823776498436927795e-02 1.993851810693740845e-01 1.184298247098922729e-01 -2.497355341911315918e-01 1.022441834211349487e-01 -1.302182227373123169e-01
-1.452605724334716797e-01 1.523446887731552124e-01 1.871151924133300781e-01 -3.301354944705963135e-01 9.372624009847640991e-02 1.072714030742645264e-01 9.723572432994842529e-02 8.843616396188735962e-02 3.836481273174285889e-01 -1.216536983847618103e-01 9.431117027997970581e-02 8.491568267345428467e-02 -1.588594317436218262e-01 1.419576909393072128e-02 -3.471428900957107544e-02 4.021560847759246826e-01 6.013548746705055237e-02 1.007837988436222076e-02 -2.143947631120681763e-01 8.868478983640670776e-02 -1.239693909883499146e-01 2.855376303195953369e-01 5.864497274160385132e-02 -1.015215888619422913e-01 1.043178662657737732e-01 -4.618452861905097961e-02 -6.482708454132080078e-02 -1.526675671339035034e-01 -1.607993990182876587e-02 4.035141170024871826e-01 1.864538788795471191e-01 3.304364904761314392e-02
2.975182831287384033e-01 1.474404484033584595e-01 2.308658212423324585e-01 7.154983468353748322e-03 2.750697135925292969e-01 1.473061144351959229e-01 4.924992844462394714e-02 -2.258766293525695801e-01 2.921755015850067139e-01 1.661060750484466553e-01 -1.421448402106761932e-02 1.941425800323486328e-01 2.849770523607730865e-02 3.215736895799636841e-02 2.096905708312988281e-01 1.989419609308242798e-01 5.416050180792808533e-02 1.870182752609252930e-01 -1.713076233863830566e-01 -2.116758972406387329e-01 -1.540069133043289185e-01 1.010530591011047363e-01 -1.403245776891708374e-01 -2.625155150890350342e-01 2.552342116832733154e-01 2.336578816175460815e-02 3.750445321202278137e-02 1.332418471574783325e-01 1.145577728748321533e-01 7.907427847385406494e-02 -1.944053322076797485e-01 2.696721851825714111e-01
5.723961070179939270e-02 -1.522536017000675201e-02 3.421465456485748291e-01 -3.701695799827575684e-01 8.605383336544036865e-02 9.210031479597091675e-02 -1.457722932100296021e-01 4.857798106968402863e-03 1.502746045589447021e-01 -1.038266271352767944e-01 -3.134399950504302979e-01 6.782240234315395355e-03 -2.468195557594299316e-01 -2.396863549947738647e-01 -1.148288920521736145e-01 3.841397911310195923e-02 -7.788287103176116943e-02 1.198495998978614807e-01 -2.588161453604698181e-02 5.846758559346199036e-02 1.685273200273513794e-01 -7.119012624025344849e-02 1.320828199386596680e-01 -2.248800545930862427e-01 1.493481844663619995e-01 -1.134604662656784058e-01 -2.232593148946762085e-01 6.465972214937210083e-02 2.911066114902496338e-01 -2.524923682212829590e-01 -2.432582527399063110e-01 1.329623460769653320e-01
-7.149091362953186035e-02 9.807182103395462036e-02 2.081774920225143433e-01 -3.748240172863006592e-01 1.316791027784347534e-01 1.866562068462371826e-01 -2.274807840585708618e-01 2.652240395545959473e-01 3.658284246921539307e-01 -1.285887509584426880e-01 -1.691966503858566284e-01 2.474906742572784424e-01 -4.255438689142465591e-03 1.258119344711303711e-01 1.149555593729019165e-01 1.403484791517257690e-01 -9.726054035127162933e-03 -3.424884006381034851e-02 1.700622886419296265e-01 1.360135227441787720e-01 -7.224181294441223145e-02 1.445555407553911209e-02 6.564205884933471680e-02 -8.254189789295196533e-02 1.667589396238327026e-01 -2.065292894840240479e-01 9.847923368215560913e-02 2.034550905227661133e-01 -1.046275533735752106e-02 2.354335337877273560e-01 1.951665617525577545e-02 3.089534640312194824e-01
2.210076600313186646e-01 4.579353611916303635e-03 3.862009942531585693e-02 -7.636283524334430695e-03 1.456798166036605835e-01 1.510391533374786377e-01 -1.016883105039596558e-01 2.948019094765186310e-02 2.402652949094772339e-01 -2.056347392499446869e-02 -1.449228227138519287e-01 5.123973265290260315e-02 1.345209777355194092e-01 -1.891929358243942261e-01 -1.416988819837570190e-01 1.393101066350936890e-01 -2.017952650785446167e-01 2.947195246815681458e-02 -2.444179914891719818e-02 3.866924941539764404e-01 1.438382714986801147e-01 -1.410132050514221191e-01 1.458205431699752808e-01 -2.863550186157226562e-01 1.853861100971698761e-02 -2.794092707335948944e-02 -3.270090520381927490e-01 9.522879868745803833e-02 2.346005290746688843e-01 4.242839217185974121e-01 1.070074588060379028e-01 1.414136588573455811e-01
1.119639948010444641e-01 -1.206060871481895447e-01 1.990377157926559448e-02 -2.108284682035446167e-01 -1.531680673360824585e-01 1.368136107921600342e-01 -2.664423882961273193e-01 4.526569694280624390e-02 3.296780288219451904e-01 1.614049524068832397e-01 -2.093668580055236816e-01 1.219409480690956116e-01 -2.504271566867828369e-01 -2.027505822479724884e-02 -4.655568674206733704e-02 -9.335128962993621826e-02 -2.586127221584320068e-01 6.008676066994667053e-02 3.307497827336192131e-03 -2.857768237590789795e-01 4.254177212715148926e-03 3.095785379409790039e-01 4.028167203068733215e-02 -3.289324939250946045e-01 -6.770969182252883911e-02 3.025787174701690674e-01 -2.706785798072814941e-01 4.615714401006698608e-02 3.620512038469314575e-02 -1.694639679044485092e-03 -7.747013121843338013e-02 -9.331036359071731567e-02
1.570927649736404419e-01 1.648033410310745239e-01 2.114244550466537476e-01 -2.398917973041534424e-01 2.765384614467620850e-01 1.388728320598602295e-01 -3.505090475082397461e-01 2.239818274974822998e-01 4.453093931078910828e-02 1.993046998977661133e-01 -7.531755417585372925e-02 -5.140794813632965088e-02 9.840278327465057373e-02 -4.149451479315757751e-02 1.245967745780944824e-01 -5.223893001675605774e-02 -4.959870129823684692e-02 -4.671939834952354431e-02 4.797591362148523331e-03 1.892528682947158813e-01 -3.212837874889373779e-01 3.973574340343475342e-01 1.115947216749191284e-01 4.031981527805328369e-02 9.214367717504501343e-02 3.756507635116577148e-01 -7.325005531311035156e-02 -3.855774924159049988e-02 -1.477794576203450561e-04 3.898789361119270325e-02 -1.306340098381042480e-01 -8.204547315835952759e-02
-2.077187001705169678e-01 -2.312525957822799683e-01 1.036853715777397156e-01 -4.201343953609466553e-01 8.454316854476928711e-02 5.345269292593002319e-02 -1.293160319328308105e-01 -1.626427471637725830e-02 2.115784734487533569e-01 9.024593979120254517e-02 3.341720625758171082e-02 3.964437916874885559e-02 -1.041885241866111755e-01 6.901575624942779541e-02 -3.921666368842124939e-02 1.939001232385635376e-01 -1.636178344488143921e-01 1.844864487648010254e-01 -1.260067149996757507e-02 -6.694314628839492798e-02 -2.719428241252899170e-01 1.684363186359405518e-01 2.879712879657745361e-01 -7.227906584739685059e-02 -1.062066704034805298e-01 2.184543609619140625e-01 -2.091091573238372803e-01 1.238704323768615723e-01 -2.375066652894020081e-02 3.632791936397552490e-01 1.321320682764053345e-01 2.340488880872726440e-01
2.718608677387237549e-01 -1.043232753872871399e-01 1.263302415609359741e-01 -3.193480372428894043e-01 3.005663156509399414e-01 1.118696928024291992e-01 -1.300133466720581055e-01 2.176602631807327271e-01 2.800913155078887939e-01 -2.706806659698486328e-01 -1.882840394973754883e-01 2.107246816158294678e-01 -2.421706318855285645e-01 -3.937497735023498535e-02 -4.638144373893737793e-02 1.354247778654098511e-01 -1.807270338758826256e-03 -6.131831929087638855e-02 -1.601324379444122314e-01 -6.253293249756097794e-03 1.028899177908897400e-01 -5.619180947542190552e-02 -4.760069772601127625e-02 3.523821011185646057e-02 1.546644233167171478e-02 -3.741772146895527840e-03 -4.237072169780731201e-01 5.938940867781639099e-02 -1.008083950728178024e-02 2.335015535354614258e-01 -8.122760802507400513e-02 1.632224917411804199e-01
5.437279120087623596e-02 -1.433580070734024048e-01 1.361442357301712036e-01 -1.411076541990041733e-02 1.686522662639617920e-01 3.554840758442878723e-02 -1.364307552576065063e-01 1.147947683930397034e-01 4.140238463878631592e-01 -9.050980955362319946e-02 3.687999397516250610e-02 2.317836582660675049e-01 -8.402903378009796143e-02 9.475963562726974487e-02 -1.921198815107345581e-01 2.763477563858032227e-01 9.195066988468170166e-02 6.794149428606033325e-02 -3.143583238124847412e-01 -1.399521231651306152e-01 -1.731869280338287354e-01 -9.997931122779846191e-02 2.313513159751892090e-01 -1.922984123229980469e-01 3.002330288290977478e-02 -3.271768391132354736e-01 -7.840053737163543701e-02 4.840803146362304688e-02 2.829358577728271484e-01 5.697789788246154785e-02 -2.076694369316101074e-01 1.655809581279754639e-01
[truncated: 3,264,821 more chars]
