# Supplementary material for: The Language of Innovation
Source: PLoS One. 2020 Apr 30;15(4):e0230107. doi: 10.1371/journal.pone.0230107 (PMC7194493; doi:10.1371/journal.pone.0230107)
Supplement: S5 File — (GZ) [file pone.0230107.s005.tar.gz › 1983-1987/V2Run_1_VS_4500_embeddings1983-1987ED32.txt]

-2.798449993133544922e-01 -1.792687550187110901e-02 -2.017464786767959595e-01 -5.344474315643310547e-02 5.796168744564056396e-02 4.786474406719207764e-01 6.901387870311737061e-02 -1.876698583364486694e-01 2.404966503381729126e-01 -9.046016633510589600e-02 1.431991457939147949e-01 2.717681527137756348e-01 8.816218376159667969e-02 2.923858761787414551e-01 1.179616302251815796e-01 9.391844272613525391e-02 -7.679981738328933716e-02 1.136032566428184509e-01 -8.637565374374389648e-02 -1.895047165453433990e-02 2.606995701789855957e-01 2.139863222837448120e-01 1.379646509885787964e-01 7.767062634229660034e-02 1.112341955304145813e-01 2.016131728887557983e-01 2.576434910297393799e-01 -1.163192987442016602e-01 -9.727066755294799805e-02 -1.541685406118631363e-02 -5.439057201147079468e-02 -1.339565068483352661e-01
-3.279352784156799316e-01 -1.230463981628417969e-01 -3.607307374477386475e-02 -1.613556742668151855e-01 -1.500318199396133423e-01 3.298939168453216553e-01 3.329361602663993835e-02 -3.267846107482910156e-01 -8.896743506193161011e-02 8.435607701539993286e-02 -2.548736035823822021e-01 2.216301709413528442e-01 1.740434393286705017e-02 -1.220843568444252014e-01 -2.350558191537857056e-01 -1.930620819330215454e-01 3.125501051545143127e-02 1.854216456413269043e-01 -8.543823659420013428e-02 -4.102777317166328430e-02 9.884247183799743652e-02 -1.137852668762207031e-01 -7.827251404523849487e-02 -1.843364387750625610e-01 -9.629041701555252075e-02 3.933811783790588379e-01 2.470020800828933716e-01 8.849621564149856567e-02 1.755383051931858063e-02 2.020997926592826843e-02 -1.543962657451629639e-01 9.654114395380020142e-02
-7.203927636146545410e-02 -1.810101605951786041e-02 -8.260212838649749756e-02 -3.539159297943115234e-01 -3.472630307078361511e-02 3.338896632194519043e-01 2.495361864566802979e-01 -3.026748895645141602e-01 1.796185523271560669e-01 -1.137196049094200134e-01 7.378620654344558716e-02 2.732585966587066650e-01 -6.320223212242126465e-02 -2.086425721645355225e-01 3.015903942286968231e-02 9.773989766836166382e-02 -2.458908706903457642e-01 1.048165336251258850e-01 -1.178556978702545166e-01 -1.003128662705421448e-01 8.145914971828460693e-02 -2.235179096460342407e-01 -6.063446402549743652e-02 1.825765371322631836e-01 3.968524187803268433e-02 2.788971364498138428e-01 5.538953095674514771e-02 2.322534285485744476e-02 2.315468937158584595e-01 4.913095850497484207e-03 -2.666627168655395508e-01 -1.257567256689071655e-01
-3.031412959098815918e-01 -1.867874562740325928e-01 2.216102778911590576e-01 -3.705381155014038086e-01 -4.277255386114120483e-02 2.672224044799804688e-01 -1.252198358997702599e-03 -1.044287532567977905e-01 9.257879108190536499e-02 2.488604485988616943e-01 4.818166047334671021e-02 3.017332032322883606e-02 -2.402873337268829346e-02 1.214697305113077164e-02 -1.658019982278347015e-02 -2.120728641748428345e-01 -7.912011444568634033e-02 -5.456077679991722107e-02 -1.222379952669143677e-01 -7.276660948991775513e-02 1.861062347888946533e-01 2.179207801818847656e-01 -1.139305233955383301e-01 -2.292620949447154999e-02 -8.069534599781036377e-02 5.047431588172912598e-01 8.260829001665115356e-02 -7.005808502435684204e-02 8.066263794898986816e-02 -2.706692218780517578e-01 1.513210125267505646e-02 -6.958039849996566772e-02
-3.339982628822326660e-01 7.043616473674774170e-02 -1.054524164646863937e-02 -2.054344713687896729e-01 7.023596018552780151e-02 2.421550154685974121e-01 4.904810339212417603e-02 -1.125824302434921265e-01 2.441012710332870483e-01 -2.002902515232563019e-02 5.946283042430877686e-02 8.667809516191482544e-02 -2.259144932031631470e-01 -2.522380352020263672e-01 -7.219032943248748779e-02 9.911992400884628296e-02 -3.425725400447845459e-01 4.808743949979543686e-03 9.089330583810806274e-02 -1.793415397405624390e-01 2.426683604717254639e-01 1.301349103450775146e-01 -3.134478926658630371e-01 -1.887331455945968628e-01 -9.022473543882369995e-02 1.596432477235794067e-01 1.674154102802276611e-01 -1.286494135856628418e-01 -1.334883719682693481e-01 -2.842545509338378906e-01 -1.295793503522872925e-01 -2.590600959956645966e-02
-2.280113697052001953e-01 -7.694274932146072388e-02 -5.652123317122459412e-02 -3.533929958939552307e-02 -5.110492929816246033e-02 -6.075680255889892578e-02 1.163710355758666992e-01 -1.660167872905731201e-01 4.034633338451385498e-01 -6.713710725307464600e-02 3.426641598343849182e-02 3.092699646949768066e-01 -2.297447621822357178e-01 -3.930866718292236328e-02 -1.850711368024349213e-02 -3.645901679992675781e-01 -2.709437012672424316e-01 -2.108806520700454712e-01 1.294168978929519653e-01 -1.531948298215866089e-01 1.849049031734466553e-01 1.131318509578704834e-01 -9.386267513036727905e-02 -1.512366235256195068e-01 -1.923477202653884888e-01 2.356793135404586792e-01 2.394666075706481934e-01 -1.103449314832687378e-01 -5.219341814517974854e-02 -3.222071751952171326e-02 1.401398032903671265e-01 -1.276626437902450562e-01
-4.210334420204162598e-01 -2.133477032184600830e-01 2.116921246051788330e-01 -1.519296318292617798e-01 -1.033488512039184570e-01 3.478023111820220947e-01 1.870135813951492310e-01 -8.260299265384674072e-02 -1.016170755028724670e-01 1.689548194408416748e-01 2.376867830753326416e-01 2.135505825281143188e-01 -5.783442780375480652e-02 -1.621746122837066650e-01 1.939733885228633881e-02 -2.149022519588470459e-01 -6.163752824068069458e-02 -1.621095687150955200e-01 -1.434202939271926880e-01 -2.137320861220359802e-02 -3.304974641650915146e-03 1.074469387531280518e-01 5.680806189775466919e-02 -6.564693152904510498e-02 1.468077749013900757e-01 2.857047617435455322e-01 2.454562783241271973e-01 -2.771794609725475311e-02 -4.433377459645271301e-02 -2.439830601215362549e-01 1.285183876752853394e-01 -7.932852953672409058e-02
-2.873583734035491943e-01 2.318532615900039673e-01 -5.782723054289817810e-02 -5.658847466111183167e-02 -1.160345375537872314e-01 7.508293539285659790e-02 1.092789396643638611e-01 -2.351767420768737793e-01 2.994452714920043945e-01 4.560512490570545197e-03 1.189746037125587463e-01 9.799901396036148071e-02 -2.058735489845275879e-01 -6.555205583572387695e-02 -2.345610558986663818e-01 1.920491643249988556e-02 -3.687706291675567627e-01 8.217263966798782349e-02 -3.929115235805511475e-01 1.640342921018600464e-02 5.111689120531082153e-02 -4.821699112653732300e-03 -1.022395957261323929e-02 8.659187704324722290e-03 -2.809453308582305908e-01 2.282007038593292236e-01 2.359252125024795532e-01 -1.764842867851257324e-01 2.591169252991676331e-02 -1.651493012905120850e-01 -8.856645971536636353e-02 -3.800357133150100708e-02
-2.017343789339065552e-01 -2.251341938972473145e-01 9.674040228128433228e-02 -1.010853350162506104e-01 -1.378712058067321777e-01 1.985673755407333374e-01 -1.703304946422576904e-01 -2.790690660476684570e-01 -8.277982473373413086e-02 3.574218228459358215e-02 -3.402280854061245918e-03 3.026756048202514648e-01 -2.476759552955627441e-01 7.167475670576095581e-02 -1.586823612451553345e-01 -1.607007533311843872e-01 -7.566797733306884766e-02 -5.967955221422016621e-04 -1.919701844453811646e-01 -2.845429480075836182e-01 6.647655367851257324e-02 -3.262187913060188293e-02 -2.566303908824920654e-01 -1.042167656123638153e-02 4.799134656786918640e-02 3.086515665054321289e-01 9.571371972560882568e-02 3.842047974467277527e-02 2.316313385963439941e-01 -2.753485739231109619e-01 -1.267555262893438339e-02 -2.713684737682342529e-01
-1.128450185060501099e-01 -2.047345787286758423e-02 3.453305736184120178e-02 -3.665091395378112793e-01 1.618242706172168255e-03 2.671314179897308350e-01 1.940829902887344360e-01 -4.003178775310516357e-01 6.121445447206497192e-02 2.099631913006305695e-02 -1.483432799577713013e-01 3.571229279041290283e-01 -1.501447260379791260e-01 -7.659695297479629517e-02 -2.423139512538909912e-01 3.392191603779792786e-03 2.331421896815299988e-02 -3.830214217305183411e-02 8.827113360166549683e-02 3.777549043297767639e-02 4.339876119047403336e-03 5.719824135303497314e-02 7.662232965230941772e-02 -9.126712381839752197e-02 2.082535438239574432e-02 3.958503529429435730e-02 -7.410561293363571167e-02 6.584011018276214600e-02 3.632358834147453308e-02 -2.237634211778640747e-01 9.598531574010848999e-02 -4.899204671382904053e-01
-2.090425789356231689e-01 -9.727701544761657715e-03 -5.495641008019447327e-02 -1.761702597141265869e-01 -4.977866634726524353e-02 1.996989250183105469e-01 -3.521625995635986328e-01 -7.011981308460235596e-02 2.729753032326698303e-02 4.719924181699752808e-02 1.807490587234497070e-01 1.303058713674545288e-01 -1.721403002738952637e-01 1.881164163351058960e-01 -1.012757420539855957e-01 3.485279902815818787e-02 -1.459817886352539062e-01 2.117276936769485474e-01 -8.548498153686523438e-02 1.082072854042053223e-01 1.681559979915618896e-01 -4.314966499805450439e-02 9.578385204076766968e-02 4.119392484426498413e-02 -1.426851898431777954e-01 1.363701075315475464e-01 4.906177222728729248e-01 1.537332683801651001e-01 7.562294602394104004e-02 -2.261266857385635376e-01 3.631100356578826904e-01 -5.984211340546607971e-02
-3.576491773128509521e-01 -5.021737143397331238e-02 8.149970322847366333e-02 -1.618703305721282959e-01 -3.642708063125610352e-02 2.493923008441925049e-01 -3.309372439980506897e-02 -3.602092266082763672e-01 4.468838125467300415e-02 7.397212833166122437e-02 -6.625786423683166504e-02 4.241631925106048584e-01 -2.740017175674438477e-01 1.226850077509880066e-01 -2.026567608118057251e-01 -2.951646968722343445e-02 7.237590104341506958e-02 -3.429392725229263306e-02 -1.062185391783714294e-01 -8.523334562778472900e-02 -4.373063147068023682e-02 -7.050364464521408081e-02 -3.185252845287322998e-01 7.156371325254440308e-02 -2.265984416007995605e-01 1.848295331001281738e-01 -1.399482227861881256e-02 3.293191641569137573e-02 4.407755658030509949e-02 -6.155754625797271729e-02 1.907518655061721802e-01 2.262231558561325073e-01
-3.157963156700134277e-01 2.790271118283271790e-02 -1.684212684631347656e-01 8.820546418428421021e-02 9.319420903921127319e-02 3.229542672634124756e-01 3.612245991826057434e-02 -1.223395019769668579e-01 -2.306869626045227051e-02 -2.106238156557083130e-03 2.677334845066070557e-01 1.211806107312440872e-02 -2.596242129802703857e-01 -2.111561037600040436e-02 1.904378682374954224e-01 -5.314131453633308411e-02 -1.289450563490390778e-02 7.726799696683883667e-02 -1.148246675729751587e-01 2.465852200984954834e-01 2.698435485363006592e-01 -2.665753364562988281e-01 -6.286250799894332886e-02 1.872836798429489136e-01 2.617233991622924805e-02 1.540910005569458008e-01 1.776777654886245728e-01 -5.202401056885719299e-02 -3.559654578566551208e-02 -3.268980681896209717e-01 6.118196621537208557e-02 -3.481062054634094238e-01
-1.784966886043548584e-01 7.147237658500671387e-02 1.128857508301734924e-01 -3.144749104976654053e-01 1.115949600934982300e-01 1.104128882288932800e-01 6.024480983614921570e-02 -1.776701062917709351e-01 6.667701154947280884e-02 -1.767094135284423828e-01 -6.278072297573089600e-02 2.742680013179779053e-01 -3.093757927417755127e-01 -3.442415222525596619e-02 -3.104816190898418427e-02 -5.540786311030387878e-02 -3.581984434276819229e-03 -2.754797041416168213e-01 -2.715822458267211914e-01 -4.805582016706466675e-02 2.686199545860290527e-01 1.411616802215576172e-01 1.232406124472618103e-01 3.305689617991447449e-02 -1.757012456655502319e-01 2.050264626741409302e-01 3.016029000282287598e-01 8.898229897022247314e-02 6.346029229462146759e-03 -3.684126138687133789e-01 -8.515169471502304077e-02 -2.536065690219402313e-02
-8.989890664815902710e-02 -2.533646523952484131e-01 -8.676081895828247070e-02 -6.374179571866989136e-02 -9.906894713640213013e-02 2.909633517265319824e-01 9.522289037704467773e-02 -3.643904626369476318e-01 3.346684277057647705e-01 5.067382007837295532e-02 1.996273398399353027e-01 9.571608901023864746e-02 1.707010529935359955e-02 -7.229391485452651978e-02 4.405131191015243530e-02 1.095935702323913574e-01 -2.151224911212921143e-01 -1.725788712501525879e-01 -2.398038655519485474e-01 2.710641920566558838e-02 4.831040278077125549e-03 7.436337321996688843e-02 -2.714188992977142334e-01 4.344847798347473145e-02 -2.250497937202453613e-01 2.790985703468322754e-01 1.610504388809204102e-01 -1.894388049840927124e-01 -8.954628556966781616e-02 1.575691252946853638e-01 -2.345221340656280518e-01 -5.597693100571632385e-02
-9.810182452201843262e-02 -2.221760153770446777e-01 -1.461022645235061646e-01 -3.621476516127586365e-02 -8.202852308750152588e-02 2.368817031383514404e-01 2.421627193689346313e-01 -2.655513882637023926e-01 1.070160940289497375e-01 -9.615946561098098755e-02 -1.750051043927669525e-02 3.349097371101379395e-01 -1.252930611371994019e-01 -8.505159988999366760e-03 -1.564791053533554077e-01 -1.176416277885437012e-01 9.802311658859252930e-02 -6.624154746532440186e-02 -1.167444139719009399e-01 -3.667805790901184082e-01 3.314130306243896484e-01 -5.177729949355125427e-02 1.444774270057678223e-01 1.945851445198059082e-01 -1.637693196535110474e-01 2.069952934980392456e-01 -2.429511956870555878e-02 -3.248600959777832031e-01 -5.575887486338615417e-02 -1.542069166898727417e-01 5.158839002251625061e-02 1.844791136682033539e-02
-2.311864644289016724e-01 -2.290292084217071533e-02 2.123844176530838013e-01 -1.617368161678314209e-01 -2.230800390243530273e-01 2.955241501331329346e-01 8.168193697929382324e-02 -2.387271076440811157e-01 2.424968779087066650e-01 1.950694993138313293e-02 -9.493406116962432861e-02 4.365448057651519775e-01 -1.370090991258621216e-01 8.039268106222152710e-02 1.621354818344116211e-01 -1.752790510654449463e-01 2.759891189634799957e-02 -8.709661662578582764e-02 -2.089902609586715698e-01 -2.108641862869262695e-01 -9.932719916105270386e-02 8.109959308058023453e-04 -2.157545238733291626e-01 -1.950835436582565308e-01 2.104301936924457550e-02 1.020667403936386108e-01 1.742347478866577148e-01 2.149226665496826172e-01 1.215226203203201294e-01 -1.291986405849456787e-01 1.335860490798950195e-01 -7.286075502634048462e-02
-5.661578774452209473e-01 -3.122676610946655273e-01 -3.199016153812408447e-01 -2.516576945781707764e-01 -2.592728286981582642e-02 1.864418238401412964e-01 1.122881844639778137e-01 5.005912110209465027e-02 1.196774095296859741e-01 -2.659466266632080078e-01 -8.368327468633651733e-02 8.926095813512802124e-02 -2.085217982530593872e-01 1.112200319766998291e-01 -9.353666007518768311e-02 -1.428413540124893188e-01 7.720231078565120697e-03 1.587484776973724365e-02 3.800953924655914307e-02 -2.141373753547668457e-01 -2.352817654609680176e-01 1.336420536972582340e-03 9.082607924938201904e-02 -7.667884230613708496e-02 1.406867951154708862e-01 -3.010002663359045982e-03 1.328085213899612427e-01 -2.055498771369457245e-02 -3.833672776818275452e-02 -1.382638514041900635e-01 -1.057110540568828583e-02 -7.108546048402786255e-02
-1.059289425611495972e-01 -5.200050771236419678e-03 -2.000362798571586609e-02 -3.632358014583587646e-01 -8.810547739267349243e-02 1.862202137708663940e-01 1.942408680915832520e-01 -2.002370357513427734e-01 7.186974585056304932e-02 -1.088766157627105713e-01 -7.277891784906387329e-02 2.547366917133331299e-01 -6.452353298664093018e-02 1.682820320129394531e-01 -4.801758229732513428e-01 -1.534378230571746826e-01 -1.278880834579467773e-01 -5.502078309655189514e-02 -1.159806326031684875e-01 1.777097284793853760e-01 3.086444139480590820e-01 -7.020480930805206299e-02 -5.465372651815414429e-02 -8.572787977755069733e-03 -1.244688257575035095e-01 3.551333770155906677e-02 1.845003217458724976e-01 -1.093871966004371643e-01 1.758340513333678246e-03 -1.946280598640441895e-01 -2.088037319481372833e-02 -3.059436082839965820e-01
9.411396086215972900e-02 -8.164952695369720459e-02 -1.167206987738609314e-01 -8.104090392589569092e-02 2.848911285400390625e-01 3.609463572502136230e-01 1.429813206195831299e-01 2.218480966985225677e-02 8.465523272752761841e-02 -2.085200883448123932e-02 2.569221258163452148e-01 2.103025764226913452e-01 -4.469573795795440674e-01 -3.556839004158973694e-02 -1.701696664094924927e-01 -2.807429432868957520e-01 -3.218488395214080811e-02 2.998181283473968506e-01 5.305620655417442322e-02 2.872853353619575500e-02 6.926952302455902100e-02 3.529579192399978638e-02 -1.984998583793640137e-02 -9.281450882554054260e-03 -1.913815736770629883e-01 8.587773889303207397e-02 2.736143469810485840e-01 1.499840170145034790e-01 1.617948859930038452e-01 -1.479138880968093872e-01 -2.368659153580665588e-02 -1.191020458936691284e-01
-3.767557740211486816e-01 -1.565379053354263306e-01 2.130011469125747681e-01 -3.466305732727050781e-01 1.468314826488494873e-01 1.351173073053359985e-01 2.266463264822959900e-02 -9.441338479518890381e-02 2.501370906829833984e-01 1.083314046263694763e-01 -3.628867492079734802e-02 1.359497606754302979e-01 -4.222502410411834717e-01 -1.349571049213409424e-01 7.754216343164443970e-02 -9.906320273876190186e-02 3.738461434841156006e-02 -4.714855179190635681e-02 -3.274224996566772461e-01 -7.360277697443962097e-03 1.782318651676177979e-01 2.671717666089534760e-02 -1.712934821844100952e-01 6.798648089170455933e-02 6.821149587631225586e-02 2.032896727323532104e-01 2.263906747102737427e-01 -8.086036890745162964e-02 3.084147721529006958e-02 5.494806915521621704e-03 -1.540340632200241089e-01 -8.089262992143630981e-02
-3.384519815444946289e-01 -1.795566082000732422e-01 2.617732435464859009e-02 -4.129011929035186768e-02 9.646448493003845215e-02 1.562830358743667603e-01 -1.343195289373397827e-01 -1.260282397270202637e-01 8.927115239202976227e-03 -6.832037121057510376e-02 2.517072260379791260e-01 4.890398383140563965e-01 -9.460002183914184570e-02 -1.405088007450103760e-01 1.298161745071411133e-01 -3.099538981914520264e-01 -1.446079015731811523e-01 1.943286135792732239e-02 4.363584518432617188e-02 -2.950612902641296387e-01 3.036917746067047119e-01 1.479675322771072388e-01 -1.843363493680953979e-01 4.715553019195795059e-03 -1.891029067337512970e-02 1.974014937877655029e-01 6.122615933418273926e-02 2.338222041726112366e-02 -1.274736076593399048e-01 -1.202709972858428955e-01 1.413056161254644394e-02 3.703104704618453979e-02
-1.427737325429916382e-01 8.649080246686935425e-02 -1.311905682086944580e-01 -1.068596169352531433e-01 2.107163220643997192e-01 2.707528173923492432e-01 3.499727696180343628e-02 -1.398873329162597656e-01 2.396129965782165527e-01 4.075317829847335815e-02 2.449672222137451172e-01 2.175406515598297119e-01 -1.065996848046779633e-02 -2.978555262088775635e-01 -3.896794095635414124e-02 6.367442756891250610e-02 -8.396185189485549927e-02 1.781338639557361603e-02 -2.209899127483367920e-01 5.652088439092040062e-04 1.246692687273025513e-01 2.480207383632659912e-01 -4.290667176246643066e-01 -1.107533499598503113e-01 -7.293232530355453491e-02 1.790580898523330688e-01 3.409610688686370850e-01 -1.266538351774215698e-01 -5.404036119580268860e-02 -1.378636807203292847e-01 -6.223852187395095825e-02 -1.381617635488510132e-01
-3.205244541168212891e-01 -1.210916414856910706e-01 -1.021132897585630417e-02 -5.321203917264938354e-02 -1.941741108894348145e-01 1.285537332296371460e-01 -1.289415508508682251e-01 -2.438609451055526733e-01 3.397911489009857178e-01 9.207318723201751709e-02 -6.867621093988418579e-02 2.438722997903823853e-01 4.080849140882492065e-02 1.279966980218887329e-01 -1.838258057832717896e-01 -8.246698975563049316e-02 -3.671690076589584351e-02 -1.465366035699844360e-01 -1.929416880011558533e-02 -2.115063667297363281e-01 1.882712543010711670e-01 2.587435543537139893e-01 -2.395778894424438477e-01 1.237632185220718384e-01 9.389641880989074707e-02 2.715643644332885742e-01 1.381372064352035522e-01 2.239551395177841187e-01 -1.749486178159713745e-01 1.181566640734672546e-01 -2.461481243371963501e-01 -5.077917873859405518e-02
1.215150132775306702e-01 -1.062498465180397034e-01 -1.895159929990768433e-01 -1.208289489150047302e-01 5.106066539883613586e-02 4.021044075489044189e-01 4.772622510790824890e-02 -9.823173284530639648e-02 1.560421660542488098e-02 2.741556167602539062e-01 2.564228475093841553e-01 3.428482413291931152e-01 -6.057814881205558777e-02 -6.169278174638748169e-02 -1.422955095767974854e-01 -2.150211781263351440e-01 -1.255325227975845337e-01 1.300681498833000660e-03 -1.165135353803634644e-01 -4.605494439601898193e-03 3.307590484619140625e-01 2.674599587917327881e-01 -3.143469989299774170e-02 6.951225548982620239e-02 -2.897039949893951416e-01 1.549286395311355591e-01 2.397351861000061035e-01 8.252411335706710815e-02 4.061908647418022156e-02 5.182071775197982788e-02 -1.202327013015747070e-01 -8.618307113647460938e-02
-2.402804046869277954e-01 2.123083770275115967e-01 -2.192798405885696411e-01 -3.681410253047943115e-01 2.881391905248165131e-02 1.317404210567474365e-01 4.935629293322563171e-02 -9.699086844921112061e-02 2.233183383941650391e-01 -3.068013861775398254e-02 1.146399136632680893e-02 1.623051762580871582e-01 6.729132495820522308e-03 7.821180671453475952e-02 4.330518131610006094e-04 -1.271817982196807861e-01 -2.777642607688903809e-01 -9.085966646671295166e-02 -2.243661880493164062e-01 8.466631919145584106e-02 1.230689436197280884e-01 1.042017340660095215e-01 -5.755453184247016907e-02 3.233668506145477295e-01 -1.114659681916236877e-01 3.835087120532989502e-01 1.750835776329040527e-01 -1.076721549034118652e-01 1.047348082065582275e-01 -7.910045981407165527e-02 -2.920025587081909180e-01 -5.369284003973007202e-02
-3.771899938583374023e-01 3.464984893798828125e-01 -1.138935163617134094e-01 -6.372140347957611084e-02 -7.370892912149429321e-03 4.669644534587860107e-01 -5.129653215408325195e-02 8.003780245780944824e-02 -2.013384401798248291e-01 9.181186556816101074e-02 1.068729460239410400e-01 3.892446160316467285e-01 -1.873923651874065399e-02 -4.735124111175537109e-02 -3.522866591811180115e-02 -1.543405465781688690e-02 -3.857698664069175720e-02 4.981319978833198547e-02 7.555429637432098389e-02 -7.453908212482929230e-03 1.279804762452840805e-02 7.777945697307586670e-02 -1.421357244253158569e-01 1.883646398782730103e-01 1.203497275710105896e-01 2.656885683536529541e-01 9.833019971847534180e-02 2.452139742672443390e-02 1.859893798828125000e-01 3.923686966300010681e-02 -1.186966896057128906e-02 -2.725190520286560059e-01
-2.010983675718307495e-01 -2.180135846138000488e-01 -4.700073227286338806e-02 -1.989282220602035522e-01 6.718906015157699585e-02 2.753457427024841309e-01 6.923142820596694946e-03 -1.239150539040565491e-01 1.602485775947570801e-01 -2.226963788270950317e-01 4.609089344739913940e-02 2.234970182180404663e-01 -1.344837397336959839e-01 7.991465926170349121e-02 1.755865663290023804e-02 6.485789269208908081e-02 -4.930505156517028809e-01 1.077094580978155136e-02 -1.752441674470901489e-01 3.731637448072433472e-02 2.830203771591186523e-01 7.023541629314422607e-02 -1.303819119930267334e-01 9.528420865535736084e-02 -1.809816062450408936e-01 2.224980592727661133e-01 7.652904093265533447e-02 -4.340143129229545593e-02 2.099317610263824463e-01 -2.828399278223514557e-02 -3.110648393630981445e-01 1.083093695342540741e-02
-3.895662128925323486e-01 9.358350187540054321e-02 -1.947212368249893188e-01 -1.710502356290817261e-01 1.335210651159286499e-01 1.045498475432395935e-01 1.361141651868820190e-01 -1.419832408428192139e-01 2.778811156749725342e-01 -8.020750433206558228e-02 5.465893074870109558e-02 -1.816582866013050079e-02 -1.597371399402618408e-01 -1.107822656631469727e-01 -1.691173017024993896e-01 -1.930436193943023682e-01 -1.698365360498428345e-01 1.840702444314956665e-01 -5.097415670752525330e-02 1.221066862344741821e-01 3.020860552787780762e-01 3.134073913097381592e-01 -2.264546751976013184e-01 -1.239210739731788635e-01 3.229771181941032410e-02 3.258019089698791504e-01 6.270709633827209473e-02 1.734869629144668579e-01 -9.780392795801162720e-02 -1.563050597906112671e-01 -8.893937803804874420e-03 -5.087198317050933838e-02
-4.853396862745285034e-02 1.625724136829376221e-01 1.084966212511062622e-01 -3.560919165611267090e-01 2.345388978719711304e-01 4.179650247097015381e-01 -3.985400311648845673e-03 -6.601537019014358521e-02 -7.579189725220203400e-03 -1.089659333229064941e-02 5.952500924468040466e-02 2.937912046909332275e-01 -2.688198685646057129e-01 -6.773466244339942932e-03 -4.740367457270622253e-02 -2.466766238212585449e-01 -2.893354371190071106e-02 -1.347173154354095459e-01 -2.179476767778396606e-01 1.635168492794036865e-01 1.274889409542083740e-01 -1.990088969469070435e-01 -1.944959759712219238e-01 -6.515108793973922729e-02 -1.555152088403701782e-01 2.377753853797912598e-01 1.806882321834564209e-01 -9.233956784009933472e-02 2.263908237218856812e-01 4.258288815617561340e-02 3.775476291775703430e-02 -7.470575720071792603e-02
-2.902748584747314453e-01 -1.402793917804956436e-02 -1.297133602201938629e-02 -3.375164866447448730e-01 6.219686940312385559e-02 1.397940963506698608e-01 1.408110409975051880e-01 -1.401586979627609253e-01 3.998674154281616211e-01 1.834082230925559998e-02 2.417565882205963135e-01 1.061131805181503296e-01 -2.389805614948272705e-01 -2.370912432670593262e-01 5.009313672780990601e-02 6.559827923774719238e-02 -1.349661052227020264e-01 4.965481907129287720e-02 2.382638864219188690e-02 1.287353038787841797e-01 -1.888700760900974274e-02 1.678895056247711182e-01 -2.447904944419860840e-01 -7.255423069000244141e-02 -2.069718539714813232e-01 3.342209160327911377e-01 1.681747436523437500e-01 -9.334321320056915283e-02 1.160852089524269104e-01 -1.693000197410583496e-01 8.875585347414016724e-02 -1.240867674350738525e-01
-1.191795766353607178e-01 1.421363800764083862e-01 -3.476856052875518799e-01 -1.738040894269943237e-01 1.022737771272659302e-01 2.886781990528106689e-01 1.056924164295196533e-01 -2.789743989706039429e-02 2.371019124984741211e-01 6.337445229291915894e-02 -6.532078981399536133e-02 1.881173402070999146e-01 -2.085063159465789795e-01 2.494103759527206421e-01 9.533427655696868896e-02 -6.164590641856193542e-02 1.654143072664737701e-02 1.095884814858436584e-01 -7.731603831052780151e-02 -1.596163064241409302e-01 6.355253607034683228e-02 -3.015380501747131348e-01 -7.170637696981430054e-02 -1.434804946184158325e-01 -1.706775873899459839e-01 3.158650398254394531e-01 1.024862602353096008e-01 8.319404721260070801e-02 -4.998074099421501160e-02 -2.807780802249908447e-01 1.553612202405929565e-01 -2.721570730209350586e-01
-3.875775933265686035e-01 7.154945284128189087e-02 -6.839719414710998535e-02 -5.313711613416671753e-02 2.195682972669601440e-01 7.960666716098785400e-02 5.597336962819099426e-02 -3.405930697917938232e-01 4.648297131061553955e-01 -1.133184358477592468e-01 2.178841382265090942e-01 4.896413534879684448e-02 2.674861112609505653e-03 -6.216932833194732666e-02 -1.620246618986129761e-01 -1.131760179996490479e-01 -1.245566233992576599e-01 1.475478149950504303e-02 -1.146284863352775574e-01 -8.854538947343826294e-02 1.815198510885238647e-01 1.759148240089416504e-01 -2.744400501251220703e-01 -1.996951736509799957e-02 8.902117609977722168e-02 2.778984606266021729e-01 7.313196361064910889e-02 -2.099673748016357422e-01 -7.021334767341613770e-02 -1.332077533006668091e-01 4.015209153294563293e-02 -8.105490356683731079e-02
-3.185015022754669189e-01 -1.820320338010787964e-01 8.761715143918991089e-02 -9.295661002397537231e-02 3.974726796150207520e-02 2.961423695087432861e-01 3.035951405763626099e-02 -2.638287544250488281e-01 1.485211998224258423e-01 -8.469878695905208588e-03 3.183338642120361328e-01 1.198927462100982666e-01 -8.573221415281295776e-02 -2.346743494272232056e-01 -2.784025073051452637e-01 2.020312473177909851e-02 -1.070696711540222168e-01 2.890756130218505859e-01 -2.776173651218414307e-01 -3.005345538258552551e-02 2.627449333667755127e-01 2.143947333097457886e-01 -1.693130284547805786e-01 -9.728536009788513184e-03 1.946095079183578491e-01 3.627844527363777161e-02 2.829577401280403137e-02 -4.618583619594573975e-02 -1.031725481152534485e-01 -1.475214660167694092e-01 6.756410002708435059e-03 -1.406284123659133911e-01
-2.846420705318450928e-01 -6.774148344993591309e-02 -7.699115574359893799e-02 -7.150853425264358521e-02 1.446974575519561768e-01 1.919854730367660522e-01 -1.109515875577926636e-01 -3.047891855239868164e-01 2.809592187404632568e-01 -4.147092625498771667e-02 2.929197847843170166e-01 4.943761974573135376e-02 -1.837237365543842316e-02 -5.588619410991668701e-02 -9.015443921089172363e-02 3.814003244042396545e-02 -2.415873259305953979e-01 2.008826583623886108e-01 6.837257742881774902e-02 7.519142329692840576e-02 3.066420853137969971e-01 2.093604505062103271e-01 -4.182586967945098877e-01 -2.146243155002593994e-01 6.342379003763198853e-02 2.306530624628067017e-01 7.110767811536788940e-02 3.116917237639427185e-02 1.223931983113288879e-01 -5.460535362362861633e-02 8.233603090047836304e-02 -4.994973540306091309e-02
-4.303388893604278564e-01 4.450936987996101379e-02 4.663880914449691772e-02 -7.372922450304031372e-02 -9.263866394758224487e-02 1.784289628267288208e-01 3.200691640377044678e-01 -2.078675478696823120e-01 4.575921297073364258e-01 3.691995516419410706e-02 9.682249277830123901e-02 1.840101927518844604e-02 6.771907210350036621e-02 -1.787855029106140137e-01 5.558612174354493618e-04 -5.401802808046340942e-02 -4.721686244010925293e-02 -4.634675011038780212e-02 -8.351594209671020508e-03 7.387465797364711761e-03 5.918228626251220703e-02 2.675159871578216553e-01 -2.172891348600387573e-01 2.315869182348251343e-02 -2.578146457672119141e-01 1.787502318620681763e-01 3.045347034931182861e-01 1.137777871917933226e-04 9.312056750059127808e-02 -1.529079377651214600e-01 -8.527453243732452393e-02 -3.746168315410614014e-02
-2.018380165100097656e-01 1.209455057978630066e-01 -1.458832900971174240e-02 -3.433384597301483154e-01 3.908376991748809814e-01 3.134985268115997314e-01 2.097881212830543518e-02 -9.934912435710430145e-03 1.825062185525894165e-01 1.397788524627685547e-01 6.490048766136169434e-02 1.702564507722854614e-01 2.168591618537902832e-01 9.451077133417129517e-02 -2.972710728645324707e-01 -2.097378671169281006e-02 -2.874651737511157990e-02 -1.340668499469757080e-01 -1.492298543453216553e-01 -3.786980509757995605e-01 7.381248753517866135e-03 1.254496723413467407e-01 -1.155480816960334778e-01 -7.363510131835937500e-02 -1.816083639860153198e-01 2.878263965249061584e-02 1.604844331741333008e-01 6.098000705242156982e-02 7.338304072618484497e-02 -7.751347869634628296e-02 1.048676893115043640e-01 -1.985619366168975830e-01
-2.456738650798797607e-01 -1.696269661188125610e-01 1.582936942577362061e-01 2.629024442285299301e-03 2.297211885452270508e-01 1.938670128583908081e-01 9.438976645469665527e-02 -2.005887776613235474e-01 3.396684527397155762e-01 7.285103946924209595e-02 -1.354500204324722290e-01 1.875306367874145508e-01 -1.239167712628841400e-02 -5.004658922553062439e-02 -8.417060226202011108e-02 -4.596037045121192932e-02 -1.676056832075119019e-01 5.742864683270454407e-02 -8.113180287182331085e-03 1.794314384460449219e-01 1.722276806831359863e-01 1.658018976449966431e-01 -2.803565189242362976e-02 -2.665259540081024170e-01 -2.044873386621475220e-01 2.362317889928817749e-01 2.821358479559421539e-02 -8.731132000684738159e-02 1.473257243633270264e-01 -1.299993991851806641e-01 5.170044302940368652e-02 -4.693727791309356689e-01
-3.680701553821563721e-01 -4.495271667838096619e-02 -7.319097220897674561e-02 -6.520226597785949707e-02 1.139256432652473450e-01 1.436050236225128174e-01 8.646122366189956665e-02 -7.321018725633621216e-02 2.164976596832275391e-01 -3.178546726703643799e-01 3.874845057725906372e-02 1.547590494155883789e-01 -1.365745216608047485e-01 -1.484345793724060059e-01 -1.924881339073181152e-01 6.337868422269821167e-02 -1.204891502857208252e-01 1.095279082655906677e-01 -1.979821920394897461e-01 -1.461282223463058472e-01 2.482498586177825928e-01 2.079376280307769775e-01 -3.634330034255981445e-01 -1.058430671691894531e-01 -4.123904183506965637e-02 3.122157454490661621e-01 1.724893003702163696e-01 -1.575866341590881348e-01 1.195935755968093872e-01 -9.307072311639785767e-02 1.922153383493423462e-01 -4.956092312932014465e-02
-2.195421010255813599e-01 -3.688202798366546631e-02 1.684633940458297729e-01 -3.526004552841186523e-01 3.804814070463180542e-02 2.365513592958450317e-01 7.102889567613601685e-02 -2.120195031166076660e-01 1.679429411888122559e-01 1.802451610565185547e-01 -2.766464836895465851e-02 2.634485960006713867e-01 7.319182157516479492e-02 1.154639851301908493e-02 -1.121495813131332397e-01 -2.079793512821197510e-01 -2.821371555328369141e-01 -1.829539537429809570e-01 -7.836979627609252930e-02 -1.208580359816551208e-01 7.034650072455406189e-03 -9.570825845003128052e-02 2.244287282228469849e-01 -2.822029031813144684e-02 1.167584359645843506e-01 3.830105662345886230e-01 2.192569226026535034e-01 -5.057794600725173950e-02 -7.219085842370986938e-02 -2.547511756420135498e-01 -1.868171058595180511e-02 1.500974595546722412e-01
7.325205206871032715e-02 -3.305022716522216797e-01 -1.518438309431076050e-01 1.421692818403244019e-01 1.646879166364669800e-01 2.562344372272491455e-01 2.510959468781948090e-02 -3.188304603099822998e-01 -6.275940686464309692e-02 3.431502729654312134e-02 2.380160987377166748e-01 3.150235414505004883e-01 -1.712333410978317261e-01 4.123952239751815796e-02 1.169755831360816956e-01 -6.024421751499176025e-02 -2.327785640954971313e-01 2.205761671066284180e-01 -1.010900139808654785e-01 -2.560913562774658203e-01 1.182618662714958191e-01 1.823263466358184814e-01 1.069228649139404297e-01 -4.471714049577713013e-02 -2.352980822324752808e-01 2.409425824880599976e-01 1.524035334587097168e-01 3.829555585980415344e-02 4.774862900376319885e-02 -6.846733856946229935e-03 -2.379378676414489746e-01 -3.707354515790939331e-02
-1.898816972970962524e-01 5.528600886464118958e-02 -5.246132612228393555e-03 -1.068441271781921387e-01 2.092859707772731781e-02 2.349785566329956055e-01 -1.530669536441564560e-02 -1.695046871900558472e-01 1.651410609483718872e-01 3.675999045372009277e-01 7.695061713457107544e-02 3.219248354434967041e-01 -2.869724333286285400e-01 -5.247133597731590271e-02 -1.693568229675292969e-01 -1.019450426101684570e-01 -1.647823601961135864e-01 -3.625364899635314941e-01 8.280056528747081757e-03 -7.597427815198898315e-03 1.422486156225204468e-01 -9.845947846770286560e-03 2.873624861240386963e-01 7.999141514301300049e-02 -1.690976023674011230e-01 8.380186557769775391e-02 1.642168164253234863e-01 -1.904688328504562378e-01 6.701657176017761230e-02 -4.528677463531494141e-02 -1.790397912263870239e-01 -2.514114379882812500e-01
-3.793429136276245117e-01 1.283276826143264771e-01 -4.826242476701736450e-02 -1.097369566559791565e-01 4.351840913295745850e-02 2.437587678432464600e-01 4.265813156962394714e-03 -3.282581865787506104e-01 9.497864171862602234e-03 -2.257228195667266846e-01 3.500766679644584656e-02 2.019433975219726562e-01 4.136405512690544128e-02 -2.208403646945953369e-01 -2.665989995002746582e-01 -7.500706613063812256e-02 4.061245173215866089e-02 1.346797049045562744e-01 -8.266708999872207642e-02 -1.156804338097572327e-01 3.126889765262603760e-01 2.647897899150848389e-01 -1.017970740795135498e-01 1.674948446452617645e-02 9.397388249635696411e-02 -1.403894647955894470e-02 2.908060848712921143e-01 -1.730561554431915283e-01 1.714758574962615967e-01 -6.872028857469558716e-02 -2.075400948524475098e-01 -1.290979683399200439e-01
-3.627587556838989258e-01 -1.250074207782745361e-01 1.816224604845046997e-01 2.361990809440612793e-01 -6.481070816516876221e-02 1.906896233558654785e-01 -2.657633833587169647e-02 -4.265978466719388962e-03 4.877772629261016846e-01 2.071889638900756836e-01 -1.197431534528732300e-01 2.214232981204986572e-01 -9.727291762828826904e-02 -1.509886831045150757e-01 -7.429782301187515259e-02 -3.324588015675544739e-02 1.095108594745397568e-02 -1.269976235926151276e-02 -6.295652687549591064e-02 -2.235326468944549561e-01 1.872886866331100464e-01 1.169663444161415100e-01 -7.289341092109680176e-02 -8.123905956745147705e-02 1.104865339584648609e-03 1.631138324737548828e-01 1.870389282703399658e-01 -1.402788609266281128e-01 -8.814843744039535522e-02 -3.765032067894935608e-02 1.461732238531112671e-01 -3.360106050968170166e-01
-2.959717512130737305e-01 -3.783796131610870361e-01 -8.033137023448944092e-02 1.511011272668838501e-02 1.510941088199615479e-01 3.851626813411712646e-01 -1.056287586688995361e-01 -1.616761088371276855e-01 9.025876969099044800e-02 -7.098255306482315063e-02 -2.047306746244430542e-01 -1.698421537876129150e-01 6.383020430803298950e-02 -1.455641072243452072e-02 3.109005987644195557e-01 -2.542120218276977539e-01 -4.066879674792289734e-02 1.519355282653123140e-04 -1.358311176300048828e-01 -1.460312008857727051e-01 1.144275888800621033e-01 9.259102493524551392e-02 9.362265467643737793e-02 2.678700983524322510e-01 6.841317564249038696e-02 1.092144623398780823e-01 3.154274225234985352e-01 1.028226539492607117e-01 -8.558166027069091797e-02 -8.155955374240875244e-02 -3.154482319951057434e-02 -1.389052271842956543e-01
-3.844928741455078125e-01 5.555817484855651855e-02 1.719460040330886841e-01 -6.787363439798355103e-02 6.599716097116470337e-02 1.449956595897674561e-01 1.935197226703166962e-02 -2.631742656230926514e-01 2.736885845661163330e-01 1.427982896566390991e-01 -1.549575030803680420e-01 2.271903157234191895e-01 -1.497780382633209229e-01 1.160337403416633606e-01 -2.619219720363616943e-01 -8.140590041875839233e-02 -2.547397613525390625e-01 1.725340187549591064e-01 -4.522178322076797485e-02 2.331568859517574310e-02 -3.494185581803321838e-02 1.585994362831115723e-01 1.105700340121984482e-02 -2.234801203012466431e-01 -3.386950120329856873e-02 -3.364432975649833679e-02 1.596253365278244019e-01 -7.598681747913360596e-02 -5.893455818295478821e-02 1.020548492670059204e-01 -2.377323508262634277e-01 -4.002655446529388428e-01
-2.139012515544891357e-01 -2.504910826683044434e-01 -1.469858735799789429e-01 6.926761567592620850e-02 4.843063652515411377e-02 4.427989423274993896e-01 -1.049611717462539673e-01 -1.516692489385604858e-01 -7.018867880105972290e-02 -1.055220440030097961e-01 -1.087253391742706299e-01 -1.059681326150894165e-01 -1.624182462692260742e-01 6.205911189317703247e-02 -7.917593419551849365e-02 -3.132624626159667969e-01 -2.187997549772262573e-01 8.080881088972091675e-02 3.907847404479980469e-02 1.732621490955352783e-01 -3.684571385383605957e-02 4.488834738731384277e-02 -4.728104613604955375e-05 1.341877132654190063e-01 -4.856319352984428406e-02 1.838186532258987427e-01 1.529543846845626831e-01 1.866995543241500854e-01 -4.593646153807640076e-02 -3.527122139930725098e-01 -2.999175488948822021e-01 -2.017926275730133057e-01
-1.534657031297683716e-01 -2.920399606227874756e-01 -1.820850074291229248e-01 -2.725864946842193604e-01 7.558201998472213745e-02 4.467196166515350342e-01 1.216051504015922546e-01 -1.301035191863775253e-02 2.413812875747680664e-01 1.203102469444274902e-01 -2.038554549217224121e-01 9.008312970399856567e-02 -1.244825124740600586e-01 2.847952246665954590e-01 3.943487256765365601e-02 5.177442356944084167e-02 -2.288141101598739624e-02 3.298335522413253784e-02 -3.599489927291870117e-01 -1.931314766407012939e-01 -3.620647266507148743e-02 1.779259555041790009e-02 -7.226436585187911987e-02 -5.159711837768554688e-02 7.544563710689544678e-02 1.774567067623138428e-01 9.627152979373931885e-02 -6.269107758998870850e-02 -1.369512379169464111e-01 1.759336739778518677e-01 -7.959206588566303253e-03 -2.491659522056579590e-01
-1.446426957845687866e-01 2.664486765861511230e-01 -1.957205384969711304e-01 -1.537833958864212036e-01 1.214536130428314209e-01 2.310682386159896851e-01 2.385732382535934448e-01 -2.453369200229644775e-01 6.831065565347671509e-02 1.507678329944610596e-01 2.457769811153411865e-01 5.673094987869262695e-01 -1.051817163825035095e-01 -2.849521487951278687e-02 -1.071913633495569229e-02 -2.367975115776062012e-01 -7.263967394828796387e-02 -1.194664835929870605e-01 7.952027022838592529e-02 -5.989949777722358704e-02 9.913843125104904175e-02 2.190088182687759399e-01 1.875204592943191528e-01 -1.945465058088302612e-02 -2.902686968445777893e-02 9.327924996614456177e-02 1.542115062475204468e-01 -1.439722478389739990e-01 -1.845546066761016846e-03 -3.459533909335732460e-03 -6.596800684928894043e-02 4.420811682939529419e-02
-2.572593986988067627e-01 -1.377085596323013306e-01 3.649085760116577148e-02 -1.083543747663497925e-01 -6.316491961479187012e-02 3.411346077919006348e-01 -8.917594701051712036e-02 -5.871780216693878174e-03 5.787441506981849670e-02 3.666458129882812500e-01 -1.735257729887962341e-02 8.693762868642807007e-02 -1.204855069518089294e-01 2.127736359834671021e-01 -2.051652371883392334e-01 -2.004933655261993408e-01 -2.070511877536773682e-01 -6.373310927301645279e-03 -8.839511126279830933e-02 -6.360509246587753296e-02 1.582609266042709351e-01 9.019666910171508789e-02 -1.547599136829376221e-01 9.511345066130161285e-03 2.072926610708236694e-01 1.905440539121627808e-01 1.329240351915359497e-01 6.534234434366226196e-02 1.058636158704757690e-01 3.740303218364715576e-01 2.236046940088272095e-01 -2.672097682952880859e-01
9.380343556404113770e-02 1.593813598155975342e-01 -4.862724617123603821e-02 -2.763898856937885284e-02 9.597313404083251953e-02 5.383157730102539062e-01 -2.253002822399139404e-01 -2.474976181983947754e-01 2.655419707298278809e-01 8.394241333007812500e-02 -1.238824874162673950e-01 3.800122439861297607e-02 -2.830390632152557373e-01 2.461715340614318848e-01 9.908039122819900513e-02 -2.112607657909393311e-01 -4.086958069819957018e-04 2.560012936592102051e-01 6.987454742193222046e-02 7.786916941404342651e-02 7.843101024627685547e-02 1.726751476526260376e-01 5.019238218665122986e-02 -2.709865011274814606e-02 2.464070469141006470e-01 2.643509209156036377e-01 1.461650431156158447e-02 -1.364708971232175827e-02 7.358553260564804077e-02 -6.546382210217416286e-04 9.656340628862380981e-02 2.662137709558010101e-02
-1.077444404363632202e-01 -1.777713745832443237e-01 -1.979341804981231689e-01 -2.789453044533729553e-02 3.254750967025756836e-01 2.749756872653961182e-01 5.495221167802810669e-02 -1.345278620719909668e-01 1.110405027866363525e-01 -7.621678709983825684e-02 -1.284122467041015625e-01 3.922002315521240234e-01 -2.777011692523956299e-01 2.908276617527008057e-01 -8.533124625682830811e-02 -1.641581207513809204e-01 -4.397087916731834412e-02 -6.384726613759994507e-02 -1.522446721792221069e-01 5.924826115369796753e-02 -1.152575314044952393e-01 -3.318820521235466003e-02 2.309192158281803131e-02 -8.123467862606048584e-02 -2.251511998474597931e-02 2.578845024108886719e-01 8.781169354915618896e-02 -1.316532492637634277e-02 -3.440366685390472412e-01 -7.209645211696624756e-02 -1.081121116876602173e-01 -2.557964324951171875e-01
-2.082342952489852905e-01 1.233890205621719360e-01 1.229752320796251297e-02 -1.598369777202606201e-01 -5.310596153140068054e-02 4.501123726367950439e-01 2.576487660408020020e-01 -8.281158655881881714e-02 -4.503512009978294373e-02 1.794411242008209229e-01 -2.234854698181152344e-01 1.351904571056365967e-01 -3.011698126792907715e-01 -5.565954372286796570e-03 1.145207136869430542e-01 1.437281668186187744e-01 -1.912819892168045044e-01 -1.652375608682632446e-01 -2.214408665895462036e-01 1.013816520571708679e-01 2.101243287324905396e-01 -8.013702929019927979e-02 9.756636619567871094e-02 -2.752067744731903076e-01 -2.408667057752609253e-01 1.294962018728256226e-01 2.208201885223388672e-01 -2.862681169062852859e-03 7.508046925067901611e-02 -6.608832627534866333e-02 -1.377146970480680466e-02 -1.315563470125198364e-01
-2.175378203392028809e-01 -1.077864319086074829e-02 -1.919201314449310303e-01 5.547345057129859924e-02 1.303091049194335938e-01 2.267548888921737671e-01 1.572819054126739502e-01 -2.788996100425720215e-01 -4.147566109895706177e-02 7.235617935657501221e-02 1.074723228812217712e-01 -7.227841764688491821e-02 -5.823135375976562500e-02 1.935460567474365234e-01 1.194922477006912231e-01 -2.486247122287750244e-01 -1.103600338101387024e-01 8.721620589494705200e-02 -1.221871227025985718e-01 -2.767241299152374268e-01 -2.160538434982299805e-01 -1.033040136098861694e-02 -2.093328833580017090e-01 1.494887918233871460e-01 -2.458741217851638794e-01 2.985138595104217529e-01 2.803675532341003418e-01 4.813676327466964722e-02 -3.408479094505310059e-01 1.298447139561176300e-02 -8.109221607446670532e-02 -1.529750227928161621e-01
-4.464773833751678467e-01 1.686977967619895935e-02 3.965231776237487793e-02 -1.339617818593978882e-01 8.152466267347335815e-02 4.622169770300388336e-03 2.269692346453666687e-02 -2.138273417949676514e-01 2.957580685615539551e-01 3.386674523353576660e-01 2.811663225293159485e-02 2.055097222328186035e-01 -1.215343177318572998e-01 -2.168490290641784668e-01 -1.332870572805404663e-01 -4.794497415423393250e-02 -1.646777391433715820e-01 1.161574795842170715e-01 -1.683528721332550049e-02 -1.363609433174133301e-01 2.263954728841781616e-01 1.776083558797836304e-01 5.422612652182579041e-02 9.771764278411865234e-02 -2.924936115741729736e-01 1.638750135898590088e-01 2.336156964302062988e-01 -1.106604933738708496e-01 1.372480485588312149e-02 -4.045284911990165710e-02 2.456074953079223633e-01 -6.887263804674148560e-02
-3.517507016658782959e-01 -7.232630997896194458e-02 3.644177615642547607e-01 -1.289833635091781616e-01 2.356408685445785522e-01 2.324518710374832153e-01 -6.523440778255462646e-02 -5.935559421777725220e-02 2.086591273546218872e-01 -2.641812860965728760e-01 3.477478027343750000e-01 2.124465629458427429e-02 -6.771961599588394165e-02 1.446551680564880371e-01 -1.961600184440612793e-01 2.960769832134246826e-02 5.248697847127914429e-02 -9.978875517845153809e-02 1.158430278301239014e-01 7.657948136329650879e-02 -1.232444867491722107e-01 1.209133639931678772e-01 2.332974225282669067e-01 -8.365155011415481567e-02 -8.156241476535797119e-02 1.308713704347610474e-01 2.887858748435974121e-01 -1.531391590833663940e-01 1.022173091769218445e-01 7.400372996926307678e-03 1.506634522229433060e-02 -2.002436518669128418e-01
-9.656793624162673950e-02 -1.092325150966644287e-01 -1.986482739448547363e-01 -2.453595697879791260e-01 3.211838752031326294e-02 4.685197472572326660e-01 -1.288746148347854614e-01 4.371792078018188477e-02 2.492847144603729248e-01 1.583032011985778809e-01 -3.825022280216217041e-02 1.847206950187683105e-01 -1.864615678787231445e-01 1.442039608955383301e-01 1.660423278808593750e-01 -2.217536419630050659e-02 2.053197473287582397e-02 1.096320599317550659e-01 -4.385528340935707092e-02 -2.926512360572814941e-01 2.212562598288059235e-02 -1.444974541664123535e-01 2.382558584213256836e-02 -2.383878678083419800e-01 -2.940417528152465820e-01 2.738906443119049072e-01 1.211834419518709183e-02 1.503043156117200851e-02 -8.091030269861221313e-02 -1.065925955772399902e-01 1.783099770545959473e-01 -2.080375552177429199e-01
-2.225170880556106567e-01 -2.139919996261596680e-01 -1.549813002347946167e-01 -1.497227549552917480e-01 7.533194124698638916e-02 3.807773590087890625e-01 -3.240278735756874084e-02 -1.554348170757293701e-01 1.392508298158645630e-01 1.541451215744018555e-01 -1.065152585506439209e-01 1.358548700809478760e-01 -6.862956285476684570e-02 2.483249008655548096e-01 -3.431890159845352173e-02 1.413777321577072144e-01 1.218901798129081726e-01 -2.822338938713073730e-01 -3.408966064453125000e-01 -1.982658952474594116e-01 -1.005430147051811218e-01 8.849035203456878662e-02 -1.251368224620819092e-01 7.040557917207479477e-03 4.726699739694595337e-02 2.152785956859588623e-01 6.002969294786453247e-02 2.528324909508228302e-02 -1.277564316987991333e-01 2.103824615478515625e-01 -1.130298152565956116e-01 -3.347022831439971924e-01
-3.418744802474975586e-01 -2.755462825298309326e-01 2.769394218921661377e-01 -2.711296975612640381e-01 2.380596101284027100e-01 2.526928782463073730e-01 1.190604344010353088e-01 -7.009444385766983032e-02 3.408656716346740723e-01 -1.423814892768859863e-01 3.779287934303283691e-01 3.797629848122596741e-02 -3.385509550571441650e-02 -5.315224453806877136e-02 5.276998504996299744e-02 -2.109172046184539795e-01 -1.528678536415100098e-01 2.897036075592041016e-01 2.126816473901271820e-02 1.375399250537157059e-02 -2.255637198686599731e-02 9.119891561567783356e-03 2.515667974948883057e-01 -4.643474891781806946e-02 1.095230691134929657e-02 4.049899987876415253e-03 -2.349642291665077209e-02 1.048079226166009903e-02 -3.844939172267913818e-02 -5.305478349328041077e-03 8.073577284812927246e-02 -5.102000385522842407e-02
-1.926169544458389282e-01 -1.334780901670455933e-01 1.491622328758239746e-01 -1.919784247875213623e-01 -5.955799948424100876e-03 1.813870966434478760e-01 -1.150061413645744324e-01 -2.054299786686897278e-02 1.962879747152328491e-01 -7.803734391927719116e-02 1.902772486209869385e-01 2.404607683420181274e-01 -5.704841762781143188e-02 -7.495620101690292358e-02 -8.289022743701934814e-02 -1.900992691516876221e-01 -1.849577575922012329e-01 -7.147924602031707764e-02 -2.802816592156887054e-02 -2.671666629612445831e-02 7.676312327384948730e-02 3.389973342418670654e-01 -1.556740701198577881e-01 -8.045022189617156982e-02 2.240392416715621948e-01 4.740067720413208008e-01 2.410287111997604370e-01 -2.454997003078460693e-01 -1.074095889925956726e-01 5.100087728351354599e-03 -1.349561810493469238e-01 -1.830619573593139648e-01
-5.864981934428215027e-02 1.886186189949512482e-02 -2.950564324855804443e-01 -2.248089909553527832e-01 5.997684202156960964e-04 1.910005956888198853e-01 -5.894253775477409363e-02 -1.870932877063751221e-01 1.023344323039054871e-01 -1.656693071126937866e-01 -1.146345306187868118e-02 6.564903259277343750e-02 -3.412407040596008301e-01 2.079006582498550415e-01 7.899970561265945435e-02 -2.590349614620208740e-01 -2.238968759775161743e-02 5.352273583412170410e-02 7.026237249374389648e-02 7.857515662908554077e-02 3.893642500042915344e-02 4.314808920025825500e-02 1.997129768133163452e-01 9.725023061037063599e-02 1.189418733119964600e-01 2.440954595804214478e-01 3.587240576744079590e-01 -1.948291659355163574e-01 -1.972863264381885529e-02 -3.361649438738822937e-02 3.757933378219604492e-01 -2.407720088958740234e-01
-1.620780527591705322e-01 -1.155108809471130371e-01 -1.884927451610565186e-01 2.929740250110626221e-01 3.869041427969932556e-02 3.947835862636566162e-01 -2.714373171329498291e-01 -2.961981110274791718e-02 2.206801623106002808e-01 -1.243624016642570496e-01 2.227719128131866455e-01 1.597182154655456543e-01 -1.590051800012588501e-01 1.875802129507064819e-01 -7.975505292415618896e-02 -3.310781717300415039e-01 1.159828528761863708e-01 1.894936263561248779e-01 -1.995926201343536377e-01 1.875247955322265625e-01 2.495473921298980713e-01 2.092782640829682350e-03 1.318020932376384735e-02 -9.545907378196716309e-02 6.577749550342559814e-02 2.845613285899162292e-02 2.234277427196502686e-01 9.533225558698177338e-03 5.066207796335220337e-02 -1.301243156194686890e-01 -4.627529159188270569e-02 -1.365932822227478027e-01
-3.215742856264114380e-02 1.107638925313949585e-01 -2.187979668378829956e-01 -1.763646006584167480e-01 -2.378855831921100616e-02 4.362275302410125732e-01 -6.540284305810928345e-02 4.543328285217285156e-02 2.429437041282653809e-01 3.545769955962896347e-03 1.597302779555320740e-02 1.405948996543884277e-01 -2.055268585681915283e-01 2.328362613916397095e-01 1.137583404779434204e-01 -5.028121545910835266e-02 -1.040859073400497437e-01 1.037129759788513184e-01 -2.820741236209869385e-01 -2.248082458972930908e-01 3.029002994298934937e-02 -1.594288200139999390e-01 -1.250919327139854431e-02 -1.421624720096588135e-01 -1.073034256696701050e-01 2.614678442478179932e-01 9.453991055488586426e-02 1.307842284440994263e-01 -1.798385381698608398e-01 -1.478990018367767334e-01 1.817580498754978180e-02 -4.008416831493377686e-01
-3.208142220973968506e-01 -1.948857903480529785e-01 -3.961422294378280640e-02 -2.556703388690948486e-01 -3.486457094550132751e-02 6.155158951878547668e-02 2.157995998859405518e-01 -1.765335947275161743e-01 2.202814519405364990e-01 8.866889774799346924e-02 6.455402355641126633e-03 3.643458187580108643e-01 -2.382103502750396729e-01 3.818693757057189941e-02 -2.600310146808624268e-01 -1.004972383379936218e-01 -1.379536688327789307e-01 -3.058383762836456299e-01 -1.578819751739501953e-01 -4.723185673356056213e-02 1.641597896814346313e-01 -1.255990862846374512e-01 1.854706257581710815e-01 2.040957063436508179e-01 -1.778459101915359497e-01 6.674132496118545532e-02 2.762949764728546143e-01 4.977421462535858154e-02 -7.289579510688781738e-02 -2.651294635143131018e-04 6.239429488778114319e-02 4.145727679133415222e-02
-2.836987972259521484e-01 -7.108072191476821899e-02 5.870939698070287704e-03 -1.236681044101715088e-01 2.777837775647640228e-02 1.635545343160629272e-01 -1.909563839435577393e-01 -2.322541922330856323e-01 2.288283109664916992e-01 -1.363876610994338989e-01 -1.979050226509571075e-03 3.414195477962493896e-01 -7.186099886894226074e-02 5.072386264801025391e-01 -5.965112894773483276e-02 6.273623555898666382e-03 -2.218639254570007324e-01 -3.613666072487831116e-02 1.553843170404434204e-01 -2.346335202455520630e-01 -9.921833872795104980e-02 6.233371049165725708e-02 3.986585438251495361e-01 -5.301107466220855713e-02 -2.403029426932334900e-02 -1.019055396318435669e-02 6.365218758583068848e-02 8.687526732683181763e-02 -1.055106334388256073e-02 8.966407179832458496e-02 -4.462840408086776733e-02 -2.293501893291249871e-04
-1.113383024930953979e-01 -1.910649240016937256e-01 3.218112885951995850e-02 -1.297144889831542969e-01 1.521649509668350220e-01 4.961301982402801514e-01 -1.136252284049987793e-01 -1.556466370820999146e-01 1.993462294340133667e-01 -7.645898312330245972e-02 -4.447017610073089600e-02 3.103442490100860596e-02 -2.952858209609985352e-01 3.624297678470611572e-01 -1.431438177824020386e-01 -1.037256419658660889e-01 -7.635215763002634048e-03 -1.361499279737472534e-01 -2.168055921792984009e-01 -2.187113463878631592e-01 -4.635691177099943161e-03 -1.579018384218215942e-01 -2.670602500438690186e-01 -3.136937320232391357e-02 -1.986198872327804565e-01 6.105079501867294312e-02 -4.233926534652709961e-02 7.860014011384919286e-05 -3.575281053781509399e-02 -1.573456227779388428e-01 2.252889983355998993e-02 -2.151033282279968262e-01
-1.087923720479011536e-01 9.861611574888229370e-02 -1.477139890193939209e-01 -1.827106773853302002e-01 5.795333907008171082e-02 3.939844965934753418e-01 -1.120634377002716064e-01 -1.046637222170829773e-01 2.444022893905639648e-01 1.055850014090538025e-01 -5.597120895981788635e-02 1.839314699172973633e-01 -2.788535952568054199e-01 2.195306122303009033e-01 6.638835370540618896e-02 -1.936013251543045044e-01 5.966375768184661865e-02 2.882865630090236664e-02 -1.111458390951156616e-01 -2.431231886148452759e-01 -1.294326782226562500e-01 -1.246757879853248596e-01 -1.955802552402019501e-02 -1.906974986195564270e-02 -1.709650009870529175e-01 3.349533677101135254e-01 -3.423916548490524292e-02 2.519980631768703461e-02 -1.628616750240325928e-01 -1.486002653837203979e-01 2.054163068532943726e-01 -3.500387072563171387e-01
-2.316108494997024536e-01 -7.345188409090042114e-02 -1.378013491630554199e-01 -3.853080570697784424e-01 2.835269570350646973e-01 4.834999740123748779e-01 -4.232206195592880249e-02 -1.292456537485122681e-01 2.456716597080230713e-01 -7.538773119449615479e-02 -5.246158316731452942e-02 1.228925660252571106e-01 4.482831433415412903e-02 2.368387430906295776e-01 -6.903214752674102783e-02 4.651491343975067139e-02 -4.301934689283370972e-02 -9.448502212762832642e-02 -6.756558269262313843e-02 -3.492409884929656982e-01 1.052252203226089478e-01 -6.294596195220947266e-02 -2.329156994819641113e-01 -2.965700253844261169e-02 -1.180822867900133133e-02 -1.943701505661010742e-01 7.226442545652389526e-02 9.800064563751220703e-02 1.740267686545848846e-02 -1.649748384952545166e-01 4.943387955427169800e-02 -4.178105667233467102e-02
-9.596350789070129395e-02 -1.212714612483978271e-01 -5.134468898177146912e-02 -4.138948917388916016e-01 1.234168745577335358e-02 2.369516491889953613e-01 -1.057388558983802795e-01 -2.075679749250411987e-01 5.917509645223617554e-02 -2.257715761661529541e-01 2.628362476825714111e-01 4.228024929761886597e-02 -5.703432857990264893e-02 3.332151472568511963e-01 -2.206463068723678589e-01 -3.211911395192146301e-02 -1.474585533142089844e-01 1.000769212841987610e-01 2.955471873283386230e-01 -2.962280511856079102e-01 -1.468968391418457031e-01 -1.125336065888404846e-01 6.572253257036209106e-02 -1.175247356295585632e-01 -1.359674781560897827e-01 7.100428640842437744e-02 9.670452028512954712e-02 2.371461093425750732e-01 4.444716498255729675e-02 9.001195430755615234e-02 -1.461774408817291260e-01 -1.497722268104553223e-01
-2.498010843992233276e-01 2.747865766286849976e-02 -9.521273523569107056e-02 -3.013510107994079590e-01 2.120527625083923340e-02 3.162666559219360352e-01 1.524181813001632690e-01 -6.950571388006210327e-02 3.093564808368682861e-01 2.692066431045532227e-01 1.603938788175582886e-01 2.373779714107513428e-01 -8.253289386630058289e-03 -2.584164738655090332e-01 -3.708733245730400085e-02 -1.767649650573730469e-01 -1.730518788099288940e-01 1.735284179449081421e-01 -1.372870355844497681e-01 -9.077777713537216187e-02 1.925552934408187866e-01 1.687143892049789429e-01 -2.237513959407806396e-01 -7.302982360124588013e-02 -1.924383789300918579e-01 6.822734326124191284e-02 1.536587923765182495e-01 -2.041520178318023682e-01 1.598383337259292603e-01 -9.830153733491897583e-02 6.417004764080047607e-02 -6.572607904672622681e-02
-3.578440546989440918e-01 4.944249056279659271e-03 -1.077317595481872559e-01 1.349605992436408997e-02 2.841016054153442383e-01 2.378964126110076904e-01 -2.440942972898483276e-01 -2.770234942436218262e-01 -6.851537525653839111e-02 -9.249039739370346069e-02 1.384631246328353882e-01 2.452112920582294464e-02 -3.456390798091888428e-01 -3.816412761807441711e-02 2.454243227839469910e-02 1.531514972448348999e-01 -3.287476673722267151e-02 6.286448240280151367e-02 -6.621890515089035034e-02 7.615954428911209106e-02 2.555088102817535400e-01 -3.096446990966796875e-01 -5.597524717450141907e-02 -2.039785869419574738e-02 -4.112296178936958313e-02 2.915371656417846680e-01 2.570014297962188721e-01 2.133290655910968781e-02 -1.419988274574279785e-01 -1.472555547952651978e-01 1.373808830976486206e-01 -1.210648044943809509e-01
-1.315219849348068237e-01 -1.386113166809082031e-01 5.667243152856826782e-02 -2.047263234853744507e-01 -2.590678073465824127e-02 1.699603050947189331e-01 2.320804446935653687e-01 -1.639311909675598145e-01 2.654466629028320312e-01 -6.605482101440429688e-02 -2.968286536633968353e-02 1.383605897426605225e-01 -1.263997554779052734e-01 7.098685204982757568e-02 6.739440560340881348e-02 -1.789766252040863037e-01 2.529604546725749969e-02 4.041057825088500977e-01 7.540801912546157837e-02 -1.379479616880416870e-01 -2.940136007964611053e-02 2.962561845779418945e-01 -9.068578481674194336e-02 2.541460990905761719e-01 -1.503199189901351929e-01 9.559482336044311523e-02 2.693738639354705811e-01 -2.217244952917098999e-01 1.739715039730072021e-01 -3.151304721832275391e-01 1.467070579528808594e-01 -3.118739090859889984e-02
-3.478430807590484619e-01 5.555825307965278625e-02 7.529725134372711182e-02 -2.837940752506256104e-01 -6.253081373870372772e-03 2.909390814602375031e-02 -1.244967505335807800e-01 -2.808150649070739746e-01 2.439372986555099487e-01 6.260754913091659546e-02 -1.956626027822494507e-01 2.243510931730270386e-01 -1.234970167279243469e-01 1.400838345289230347e-01 -1.246528998017311096e-01 6.915207207202911377e-02 -1.867606863379478455e-02 4.965845867991447449e-02 -2.160181663930416107e-02 -2.311703562736511230e-01 1.241109222173690796e-01 2.727881371974945068e-01 -1.424852758646011353e-01 4.170591011643409729e-02 3.073930740356445312e-01 2.203236371278762817e-01 1.940322518348693848e-01 2.844671010971069336e-01 -3.170600859448313713e-03 3.351646009832620621e-03 -1.484324932098388672e-01 -1.870665848255157471e-01
-3.517799973487854004e-01 -5.989764258265495300e-02 8.546040044166147709e-04 2.553673461079597473e-02 1.372475363314151764e-02 -4.349601268768310547e-02 2.423416972160339355e-01 -1.397954523563385010e-01 3.412986695766448975e-01 -3.784174099564552307e-02 1.936322748661041260e-01 1.383436024188995361e-01 -1.728886663913726807e-01 -2.330768154934048653e-03 -2.417455799877643585e-02 -9.130156040191650391e-02 -1.612101644277572632e-01 1.445532739162445068e-01 2.226956654340028763e-03 -1.525401622056961060e-01 3.250944018363952637e-01 1.281788498163223267e-01 -2.677814960479736328e-01 -5.577279999852180481e-02 1.993229836225509644e-01 4.499293565750122070e-01 -4.120150581002235413e-03 7.300745346583425999e-04 -2.314358483999967575e-03 -1.490618437528610229e-01 2.178434282541275024e-02 -2.152158468961715698e-01
-2.276251912117004395e-01 -3.856171965599060059e-01 -4.631440155208110809e-03 -1.017577201128005981e-01 9.285869449377059937e-02 2.345462739467620850e-01 -2.238859832286834717e-01 -1.992371380329132080e-01 1.662198156118392944e-01 3.246353473514318466e-03 3.844420313835144043e-01 5.685006733983755112e-03 -3.256668522953987122e-02 1.773923635482788086e-02 -1.333180218935012817e-01 1.934849843382835388e-02 -1.648142337799072266e-01 2.960429899394512177e-02 1.304716467857360840e-01 -1.539434194564819336e-01 -1.730866283178329468e-01 1.812931597232818604e-01 1.618253588676452637e-01 1.532164812088012695e-01 9.898826479911804199e-02 1.528443992137908936e-01 4.470357205718755722e-03 -1.867084652185440063e-01 2.934588193893432617e-01 -4.253537580370903015e-02 -8.662836998701095581e-02 -3.097447454929351807e-01
-3.146498799324035645e-01 1.966238319873809814e-01 4.852890223264694214e-02 -5.159700289368629456e-02 -1.453707553446292877e-02 4.197963178157806396e-01 -1.632666587829589844e-02 -2.005834579467773438e-01 -5.679597333073616028e-02 -4.350160807371139526e-02 -1.316680163145065308e-01 2.891998887062072754e-01 -2.785698175430297852e-01 -5.242995545268058777e-02 -3.150748610496520996e-01 -3.057093024253845215e-01 -3.294955566525459290e-02 1.604082882404327393e-01 -6.374903768301010132e-02 -1.384482681751251221e-01 -1.830301247537136078e-02 1.175812482833862305e-01 -2.433251738548278809e-01 1.432911455631256104e-01 4.695858433842658997e-02 1.749040931463241577e-01 -7.633590698242187500e-02 1.264267563819885254e-01 1.749649941921234131e-01 1.225228793919086456e-02 -1.753115504980087280e-01 -3.394756093621253967e-02
-2.971683442592620850e-01 1.048544123768806458e-01 -1.055362820625305176e-01 -1.128695085644721985e-01 -4.927765205502510071e-02 -1.580372266471385956e-02 1.719268411397933960e-01 -2.306659221649169922e-01 3.457647860050201416e-01 2.227568626403808594e-01 5.593908578157424927e-02 1.884284317493438721e-01 -1.438744217157363892e-01 -1.895362734794616699e-01 5.657406151294708252e-02 -2.286795377731323242e-01 -9.861835837364196777e-02 -1.736897230148315430e-01 6.752130389213562012e-02 -1.233580857515335083e-01 5.280486121773719788e-02 -1.449153292924165726e-02 -7.817184925079345703e-02 -1.110196411609649658e-01 -1.675732135772705078e-01 2.634712755680084229e-01 2.722302079200744629e-01 -1.073467805981636047e-01 -5.158390477299690247e-02 -2.454705983400344849e-01 -1.127279251813888550e-01 -3.627518713474273682e-01
-3.933602869510650635e-01 -2.447828352451324463e-01 2.027739770710468292e-02 -2.220287322998046875e-01 3.142106831073760986e-01 1.804498434066772461e-01 3.370382487773895264e-01 -2.622670829296112061e-01 -1.126706227660179138e-01 5.267114192247390747e-02 9.629312902688980103e-02 3.071465715765953064e-02 -6.973134353756904602e-03 2.152377516031265259e-01 6.192108616232872009e-02 -2.325126081705093384e-01 -1.159688830375671387e-01 -1.463276147842407227e-01 -1.960182934999465942e-01 -1.643467247486114502e-01 6.741123646497726440e-02 -1.586527563631534576e-02 -1.290868669748306274e-01 -1.372262388467788696e-01 -2.041254639625549316e-01 2.117266654968261719e-01 1.908181458711624146e-01 2.195482701063156128e-02 -3.568790480494499207e-02 -3.629806637763977051e-02 -1.053840816020965576e-01 -1.197705268859863281e-01
-3.866321742534637451e-01 1.272347718477249146e-01 -1.131703853607177734e-01 -1.667476147413253784e-01 7.802233099937438965e-02 3.263678550720214844e-01 -2.436292357742786407e-02 1.110934838652610779e-01 7.017198204994201660e-02 1.693801432847976685e-01 1.213493570685386658e-01 1.217876076698303223e-01 -6.124182417988777161e-02 6.023355200886726379e-02 7.941822707653045654e-02 -1.182596534490585327e-01 -5.230329036712646484e-01 1.396421492099761963e-01 -9.540832787752151489e-02 -7.914811372756958008e-02 -2.676149457693099976e-02 -1.121263019740581512e-02 -1.918687820434570312e-01 4.242888465523719788e-02 -1.164152175188064575e-01 2.429095953702926636e-01 5.335370451211929321e-02 -8.350349217653274536e-02 2.152101546525955200e-01 1.707293838262557983e-01 -1.791231483221054077e-01 -1.987978219985961914e-01
-3.269301652908325195e-01 8.082506805658340454e-02 -8.430846035480499268e-02 -2.292937189340591431e-01 4.113741964101791382e-02 1.795080155134201050e-01 1.839888393878936768e-01 -3.150532841682434082e-01 2.666474282741546631e-01 1.001682654023170471e-01 1.480465829372406006e-01 -3.380621597170829773e-02 -2.089248895645141602e-01 -1.254301071166992188e-01 3.351843729615211487e-02 8.128905296325683594e-02 -2.387618571519851685e-01 4.190088436007499695e-02 -1.870257109403610229e-01 1.048691719770431519e-01 2.066835761070251465e-01 1.438952535390853882e-01 -3.284537196159362793e-01 -7.284364849328994751e-02 -1.615103930234909058e-01 1.515296101570129395e-01 2.189843952655792236e-01 5.306268855929374695e-02 1.426306515932083130e-01 9.693517535924911499e-02 -2.383257448673248291e-01 -1.444260329008102417e-01
-3.377071619033813477e-01 -7.816836982965469360e-02 2.117963880300521851e-02 -6.860159337520599365e-02 1.442736685276031494e-01 2.384358942508697510e-01 1.400232911109924316e-01 -1.485696583986282349e-01 2.182141691446304321e-01 5.973688513040542603e-02 -2.260295450687408447e-01 3.105566799640655518e-01 2.811287157237529755e-02 1.273810565471649170e-01 -3.088318109512329102e-01 -1.575838476419448853e-01 -2.615355253219604492e-01 1.025983467698097229e-01 2.091557532548904419e-01 1.117603480815887451e-01 1.039800941944122314e-01 1.068445593118667603e-01 1.872038245201110840e-01 -1.594080030918121338e-01 -2.084932923316955566e-01 6.259127706289291382e-02 2.770991623401641846e-02 -1.727536320686340332e-01 -7.084755599498748779e-02 -1.029945388436317444e-01 -2.417273521423339844e-01 -2.224642038345336914e-01
-2.551982402801513672e-01 -7.720591127872467041e-02 -1.785354316234588623e-02 -5.380395054817199707e-02 3.761866986751556396e-01 1.752646118402481079e-01 4.773690551519393921e-02 2.029646933078765869e-01 4.312806725502014160e-01 -2.522076666355133057e-01 6.888833642005920410e-02 1.405074596405029297e-01 -1.708968281745910645e-01 2.459636181592941284e-01 -3.841651380062103271e-01 -7.795749232172966003e-03 -5.895520001649856567e-02 3.879369795322418213e-02 7.394739985466003418e-02 -1.490140557289123535e-01 1.217095106840133667e-01 -1.796754598617553711e-01 3.414722904562950134e-02 2.774277143180370331e-02 -7.198669761419296265e-02 1.714435368776321411e-01 1.058592125773429871e-01 1.092629581689834595e-01 -5.199865624308586121e-02 2.061185836791992188e-01 -1.057893410325050354e-01 5.252652987837791443e-02
-3.044296503067016602e-01 -2.582615613937377930e-01 -8.133608102798461914e-02 -2.524947524070739746e-01 -9.835469722747802734e-02 2.657783031463623047e-01 -3.821699321269989014e-01 8.110415935516357422e-02 3.290833234786987305e-01 -1.151282340288162231e-01 -6.550098210573196411e-02 -1.954414546489715576e-01 -4.601985588669776917e-02 -8.851931244134902954e-02 -1.763468384742736816e-01 -1.641367524862289429e-01 -1.119085922837257385e-01 -1.009418517351150513e-01 -2.447805926203727722e-02 -3.424158096313476562e-01 2.508992515504360199e-02 -4.804679006338119507e-02 1.456474047154188156e-02 4.675425216555595398e-02 -4.391363263130187988e-02 2.078101336956024170e-01 2.601820826530456543e-01 -1.043458469212055206e-02 1.140126213431358337e-01 -3.270725160837173462e-02 -1.680583953857421875e-01 -6.445373594760894775e-02
-1.815651655197143555e-01 -1.074197366833686829e-01 -1.812261193990707397e-01 -1.574168801307678223e-01 5.655646324157714844e-02 4.403875470161437988e-01 7.820596545934677124e-02 -1.493215560913085938e-01 3.144280016422271729e-01 2.027281224727630615e-01 -2.345708198845386505e-02 1.666666120290756226e-01 4.084164276719093323e-02 3.325801193714141846e-01 -1.075084805488586426e-01 4.905329644680023193e-02 4.941734671592712402e-02 7.434029132127761841e-02 -3.333509564399719238e-01 -2.918242514133453369e-01 1.874153614044189453e-01 -1.149266026914119720e-03 -3.230410441756248474e-02 -1.389874331653118134e-02 -6.087830662727355957e-02 -9.101366996765136719e-02 -1.682482473552227020e-02 2.100483328104019165e-01 1.466954797506332397e-01 2.222387939691543579e-01 -9.861233830451965332e-02 -1.197297964245080948e-02
-1.712155342102050781e-01 -2.760940790176391602e-01 -7.318913936614990234e-02 -1.429170221090316772e-01 1.030359789729118347e-01 5.154187679290771484e-01 1.681550592184066772e-01 2.211997509002685547e-01 2.507076263427734375e-01 1.608131080865859985e-01 -7.854893058538436890e-02 1.245210766792297363e-01 -1.665748357772827148e-01 3.582693338394165039e-01 -3.751136362552642822e-02 2.000397630035877228e-02 4.795594885945320129e-02 -1.707688570022583008e-01 4.685493186116218567e-03 -3.633251190185546875e-01 -7.562285661697387695e-02 5.454896017909049988e-03 -4.233798384666442871e-02 -1.422052383422851562e-01 -1.997853256762027740e-02 6.221293658018112183e-02 1.382860094308853149e-01 3.603628650307655334e-02 -1.105352118611335754e-01 1.054092869162559509e-01 4.340445250272750854e-02 -7.575256377458572388e-02
-2.132719159126281738e-01 -7.179157435894012451e-02 1.799525767564773560e-01 -3.892666399478912354e-01 3.430609032511711121e-02 2.752718031406402588e-01 1.750861406326293945e-01 -1.828535795211791992e-01 -4.194933548569679260e-02 1.533238440752029419e-01 2.062117010354995728e-01 2.616024315357208252e-01 -1.811144948005676270e-01 -9.734799712896347046e-02 -1.441445667296648026e-02 -1.236050575971603394e-01 6.200482696294784546e-02 1.659312844276428223e-01 1.578197479248046875e-01 -7.439854741096496582e-02 2.402070313692092896e-01 2.241181880235671997e-01 8.439455926418304443e-02 -8.312898129224777222e-02 -1.383380889892578125e-01 1.029903143644332886e-01 1.015126183629035950e-01 -2.140661180019378662e-01 -1.804697960615158081e-01 1.513158380985260010e-01 -1.692709326744079590e-01 -2.768430709838867188e-01
-4.761565476655960083e-02 -5.441767163574695587e-03 -1.208829283714294434e-01 -3.295729681849479675e-02 2.774004042148590088e-01 4.323469102382659912e-01 -2.062897011637687683e-02 -9.676674753427505493e-02 2.133736908435821533e-01 1.607058197259902954e-01 -7.734829187393188477e-02 2.993913888931274414e-01 -1.230379119515419006e-01 7.685890048742294312e-02 -3.466529306024312973e-03 -3.306481987237930298e-02 -8.615328371524810791e-02 -2.435728758573532104e-01 -3.324886858463287354e-01 2.573948800563812256e-01 6.015068292617797852e-02 -2.010902762413024902e-01 -1.010671705007553101e-01 -3.714983165264129639e-02 -1.621948480606079102e-01 2.945604622364044189e-01 1.778454780578613281e-01 6.625542044639587402e-02 2.263450622558593750e-01 -1.354266107082366943e-01 -9.309103712439537048e-03 -3.555984050035476685e-02
-3.901311755180358887e-01 -9.014425799250602722e-03 4.500208795070648193e-02 -6.256715953350067139e-02 1.196066141128540039e-01 3.174805641174316406e-01 3.988827764987945557e-01 8.722139149904251099e-02 2.289439588785171509e-01 2.382724285125732422e-01 -2.965196222066879272e-02 8.853891491889953613e-02 -2.620711922645568848e-01 -2.331043779850006104e-02 -8.193900436162948608e-02 -7.120168209075927734e-02 -3.178391754627227783e-01 -4.971082881093025208e-02 -1.287245154380798340e-01 -9.667216986417770386e-02 1.693917959928512573e-01 3.145947307348251343e-02 -2.661162018775939941e-01 -1.638948321342468262e-01 2.979168854653835297e-02 9.376602619886398315e-02 4.600794985890388489e-02 5.744287744164466858e-02 -9.079775959253311157e-02 -6.500907242298126221e-02 2.758044302463531494e-01 -2.530963346362113953e-02
-1.576044559478759766e-01 3.357589989900588989e-02 6.523022800683975220e-02 -2.165017873048782349e-01 5.919956415891647339e-02 2.568808197975158691e-01 -1.502610445022583008e-01 -1.746964752674102783e-01 3.771794736385345459e-01 -3.111900389194488525e-01 2.008968889713287354e-01 7.297968119382858276e-02 4.231694713234901428e-02 8.549989759922027588e-02 -7.235916703939437866e-02 3.638229966163635254e-01 4.185019806027412415e-02 -8.527709543704986572e-02 1.170073673129081726e-01 -5.041769519448280334e-02 1.974562555551528931e-02 -1.722214967012405396e-01 1.522991061210632324e-01 5.732268095016479492e-02 -2.803183197975158691e-01 2.809939086437225342e-01 1.607053428888320923e-01 -2.454555928707122803e-01 -5.189928039908409119e-02 1.039989292621612549e-01 -6.446780264377593994e-02 -1.604973971843719482e-01
-2.135845869779586792e-01 -5.190376192331314087e-02 9.112994372844696045e-02 -2.108119875192642212e-01 2.554530799388885498e-01 5.203326940536499023e-01 1.128255873918533325e-01 1.109110116958618164e-01 1.579233556985855103e-01 3.068426810204982758e-02 5.891549587249755859e-02 2.302790731191635132e-01 1.729605495929718018e-01 2.901834249496459961e-01 -2.118861973285675049e-01 6.275829672813415527e-02 -1.290486007928848267e-01 -9.908607602119445801e-02 -1.278296709060668945e-01 -4.026895761489868164e-01 8.144716918468475342e-02 1.510038878768682480e-02 -3.803052380681037903e-02 1.020642071962356567e-01 4.745623096823692322e-02 -9.181214123964309692e-02 4.353323206305503845e-02 7.283704727888107300e-02 2.040975168347358704e-02 -1.627665907144546509e-01 -1.275756657123565674e-01 -8.836274594068527222e-02
-1.239628121256828308e-01 1.412778645753860474e-01 -2.729390263557434082e-01 -2.825601696968078613e-01 9.244901686906814575e-02 3.897835314273834229e-01 -2.335759997367858887e-01 8.235913515090942383e-02 1.904855817556381226e-01 5.055325105786323547e-02 5.607742443680763245e-02 1.561616659164428711e-01 -1.644655168056488037e-01 1.999580264091491699e-01 2.429242990911006927e-02 -2.785245142877101898e-02 -1.077084541320800781e-01 4.956853389739990234e-02 4.082649573683738708e-02 -2.084697484970092773e-01 6.156268343329429626e-02 -1.588559150695800781e-01 -9.767150878906250000e-02 -2.351456135511398315e-01 -1.085298433899879456e-01 3.333059847354888916e-01 -1.354357600212097168e-02 6.259510666131973267e-02 -2.103646099567413330e-01 -3.959301859140396118e-02 2.771622240543365479e-01 -2.260391861200332642e-01
-1.128313392400741577e-01 -1.738485395908355713e-01 2.653134800493717194e-02 -1.293800175189971924e-01 -1.389907896518707275e-01 5.491113066673278809e-01 1.449101120233535767e-01 -5.547577142715454102e-02 6.101504340767860413e-02 2.704377174377441406e-01 -1.849527209997177124e-01 4.790820181369781494e-02 -1.276062428951263428e-01 2.080790549516677856e-01 -1.762361079454421997e-02 7.793422788381576538e-02 -5.458188056945800781e-02 5.067180842161178589e-03 3.065229021012783051e-02 -1.719556897878646851e-01 -1.447053551673889160e-01 3.564617410302162170e-02 9.900157153606414795e-02 2.490565925836563110e-01 1.532048881053924561e-01 2.222487032413482666e-01 1.971859633922576904e-01 6.027052924036979675e-02 2.852728366851806641e-01 6.502548605203628540e-02 1.703103780746459961e-01 -2.404332607984542847e-01
-3.831299766898155212e-02 -1.504187844693660736e-02 -2.802913449704647064e-02 8.309312909841537476e-02 1.073934882879257202e-01 1.702007502317428589e-01 6.221560388803482056e-02 -6.908657401800155640e-02 3.015241324901580811e-01 7.010140269994735718e-02 1.368851363658905029e-01 1.836013942956924438e-01 6.601945310831069946e-02 3.869602978229522705e-01 -3.580858930945396423e-02 -1.290651410818099976e-01 -1.958858817815780640e-01 -1.300479024648666382e-01 -2.626667916774749756e-01 -3.622558116912841797e-01 -1.825147271156311035e-01 1.738518923521041870e-01 2.001932412385940552e-01 1.807885318994522095e-01 -1.031996607780456543e-01 3.125327527523040771e-01 2.331278026103973389e-01 1.729703098535537720e-01 1.188696697354316711e-01 -5.255843326449394226e-02 -9.291758388280868530e-02 1.059741899371147156e-01
-3.291203081607818604e-01 -2.208270579576492310e-01 -5.980238690972328186e-02 -6.911084055900573730e-02 2.508489489555358887e-01 3.421192169189453125e-01 -2.704867906868457794e-02 1.292584985494613647e-01 2.349768728017807007e-01 -2.156713902950286865e-01 -1.583009511232376099e-01 1.752211451530456543e-01 -1.827800571918487549e-01 1.619675904512405396e-01 -7.685405015945434570e-02 2.344062477350234985e-01 1.446478813886642456e-01 -1.188665628433227539e-01 -1.627272069454193115e-01 -1.946627795696258545e-01 1.966769695281982422e-01 -1.176326572895050049e-01 3.150150924921035767e-02 1.146462410688400269e-01 -7.878331094980239868e-02 -1.083310917019844055e-01 3.075699806213378906e-01 -1.945681124925613403e-02 -1.014020107686519623e-02 1.376871168613433838e-01 -2.459307610988616943e-01 2.496849745512008667e-02
-5.302065610885620117e-01 7.527013123035430908e-02 -1.565702259540557861e-01 -9.683278203010559082e-02 9.420755505561828613e-02 1.058091223239898682e-01 -3.367970883846282959e-02 -1.959302723407745361e-01 3.155904412269592285e-01 1.070299297571182251e-01 2.463170140981674194e-01 5.111384764313697815e-02 -1.004763990640640259e-01 -2.333330214023590088e-01 -1.958867348730564117e-02 1.111806258559226990e-01 2.428916050121188164e-03 -5.180753022432327271e-02 -1.651016324758529663e-01 -1.686596721410751343e-01 3.201978504657745361e-01 2.344329059123992920e-01 -5.900529772043228149e-02 -1.639745682477951050e-01 8.566513657569885254e-02 2.373614162206649780e-01 -2.318964153528213501e-02 9.966477751731872559e-03 -2.930206619203090668e-02 -5.493984557688236237e-03 1.070886328816413879e-01 -2.125718891620635986e-01
-3.090101182460784912e-01 -2.787384390830993652e-01 -2.808295376598834991e-02 -8.691997081041336060e-02 1.006576418876647949e-01 1.201969385147094727e-01 1.258352249860763550e-01 -3.046913743019104004e-01 2.414879947900772095e-02 -3.843479324132204056e-03 2.582833766937255859e-01 1.049583405256271362e-01 1.372742746025323868e-02 -7.797613739967346191e-02 -3.208967149257659912e-01 -1.237518861889839172e-01 -3.729941248893737793e-01 -5.208060890436172485e-02 -6.370060890913009644e-02 -8.793597668409347534e-02 1.103916242718696594e-01 1.047740429639816284e-01 -1.515366435050964355e-01 -4.965212941169738770e-02 -8.870532363653182983e-02 4.160574376583099365e-01 1.017630621790885925e-01 9.567342698574066162e-02 -6.976005434989929199e-02 -2.340350151062011719e-01 7.652651518583297729e-02 -1.189288198947906494e-01
-7.052339613437652588e-02 -2.519771158695220947e-01 -5.064736120402812958e-03 -1.499531418085098267e-01 1.385989636182785034e-01 9.637680649757385254e-02 -1.418382674455642700e-01 -1.447100490331649780e-01 3.768431544303894043e-01 4.633700847625732422e-02 2.006073743104934692e-01 1.573901027441024780e-01 -7.044066488742828369e-02 1.071713119745254517e-02 6.498307734727859497e-02 2.842530980706214905e-02 -5.862750113010406494e-02 -1.066826656460762024e-01 1.923135519027709961e-01 -3.946082293987274170e-01 1.932673901319503784e-01 -2.067974209785461426e-02 4.563502073287963867e-01 -5.158518627285957336e-02 5.461954697966575623e-02 1.977948695421218872e-01 1.730792522430419922e-01 1.851562410593032837e-01 1.092686951160430908e-01 4.026665538549423218e-02 -7.098206132650375366e-02 -1.975468993186950684e-01
-1.063325107097625732e-01 -3.222143277525901794e-02 -2.741537988185882568e-01 -2.649599611759185791e-01 1.249765530228614807e-01 4.306983649730682373e-01 -2.558166533708572388e-02 -7.496123760938644409e-02 2.364778146147727966e-02 8.116628229618072510e-02 -9.894347749650478363e-03 8.942092955112457275e-02 8.839795738458633423e-02 1.228854134678840637e-01 1.967457681894302368e-01 -9.900812804698944092e-02 1.599204987287521362e-01 -5.664875730872154236e-02 -1.138708293437957764e-01 9.056139737367630005e-02 2.423029839992523193e-01 -2.130036801099777222e-01 -5.335565283894538879e-02 -7.982972264289855957e-02 -1.891358047723770142e-01 3.696929812431335449e-01 1.846936643123626709e-01 -7.000873237848281860e-02 -2.286748290061950684e-01 -1.561660170555114746e-01 -1.597471833229064941e-01 -2.670575380325317383e-01
-2.671335339546203613e-01 5.636002123355865479e-02 9.043660759925842285e-02 3.162293881177902222e-02 -1.131900176405906677e-01 1.155172139406204224e-01 -1.355194002389907837e-01 -1.097314283251762390e-01 3.123727738857269287e-01 -5.740266293287277222e-02 4.199231788516044617e-02 2.756311595439910889e-01 -2.337675243616104126e-01 2.481488138437271118e-01 -2.034227922558784485e-02 -7.922766357660293579e-02 -6.755853444337844849e-02 6.242694705724716187e-02 -1.351024657487869263e-01 -3.903506100177764893e-01 3.238843977451324463e-01 2.784118354320526123e-01 -1.554618924856185913e-01 -1.125942543148994446e-02 -1.645577251911163330e-01 2.074985653162002563e-01 1.296428740024566650e-01 2.719047963619232178e-01 5.372451152652502060e-03 -2.538601122796535492e-02 -8.496619760990142822e-02 6.028544902801513672e-02
-2.022081315517425537e-01 -1.008300110697746277e-02 -2.265324890613555908e-01 -3.131839931011199951e-01 6.755180656909942627e-03 3.589682579040527344e-01 -1.516392529010772705e-01 9.241142123937606812e-02 2.306515276432037354e-01 -2.057854384183883667e-01 -8.886917680501937866e-02 9.018121659755706787e-02 -1.949709951877593994e-01 1.824285835027694702e-01 7.812814414501190186e-02 -2.024988234043121338e-01 -6.403957307338714600e-02 6.819649785757064819e-02 -1.320555955171585083e-01 -7.901063561439514160e-02 -8.123214542865753174e-02 -1.845082193613052368e-01 -8.869390189647674561e-02 -1.957460343837738037e-01 -1.892634630203247070e-01 3.449149429798126221e-01 5.794966593384742737e-02 -6.635235249996185303e-02 -7.933323830366134644e-02 -1.306006461381912231e-01 1.478318125009536743e-01 -3.036089241504669189e-01
-3.349714577198028564e-01 2.776597738265991211e-01 -1.727530360221862793e-01 -7.827632129192352295e-02 1.968665122985839844e-01 3.509471416473388672e-01 6.438156217336654663e-02 -1.066300049424171448e-01 2.687855251133441925e-02 8.517172932624816895e-02 1.173278242349624634e-01 3.370449244976043701e-01 1.744089871644973755e-01 -1.576898992061614990e-01 -5.679878965020179749e-02 -3.015867248177528381e-02 1.326755434274673462e-01 2.557503283023834229e-01 1.050074473023414612e-01 -2.670175433158874512e-01 1.250654458999633789e-01 -4.836646467447280884e-02 5.912637338042259216e-02 -1.687351316213607788e-01 4.513890296220779419e-02 2.223602682352066040e-01 9.986260533332824707e-02 -2.707848846912384033e-01 1.078505218029022217e-01 3.256163327023386955e-03 -1.897128820419311523e-01 -6.953377276659011841e-02
-3.107074499130249023e-01 -3.378609195351600647e-02 2.241481468081474304e-02 -2.640567719936370850e-01 -8.650489896535873413e-02 1.868976950645446777e-01 2.158587127923965454e-01 -1.294956654310226440e-01 2.268936038017272949e-01 1.841695904731750488e-01 7.287721335887908936e-02 3.133327364921569824e-01 -2.011177092790603638e-01 3.971738275140523911e-03 3.842469304800033569e-02 -1.076557487249374390e-01 -6.216700002551078796e-02 -2.143961489200592041e-01 -2.616930007934570312e-01 -3.003778308629989624e-02 1.997008025646209717e-01 9.269524365663528442e-02 1.985807865858078003e-01 1.179234310984611511e-01 -3.238090872764587402e-01 -9.794454090297222137e-03 1.837069243192672729e-01 -2.543081939220428467e-01 1.695124953985214233e-01 -1.562249511480331421e-01 -7.942704111337661743e-02 -6.882529240101575851e-03
-3.421250283718109131e-01 1.622558534145355225e-01 3.750188276171684265e-02 -2.419034764170646667e-02 7.738985121250152588e-02 1.345298886299133301e-01 7.826893776655197144e-02 -6.450506299734115601e-02 5.455415248870849609e-01 9.058051556348800659e-02 1.887150225229561329e-03 1.550933867692947388e-01 -5.374828353524208069e-02 3.850105777382850647e-02 8.672358840703964233e-02 1.820638775825500488e-01 -5.304814875125885010e-02 -1.710607260465621948e-01 1.463425462134182453e-03 -2.326749414205551147e-01 2.709376215934753418e-01 3.933508992195129395e-01 -4.129040986299514771e-02 -6.597917526960372925e-02 3.772607445716857910e-02 1.612061560153961182e-01 2.074760384857654572e-02 1.050453782081604004e-01 -7.205649465322494507e-02 -2.097393125295639038e-01 1.844345629215240479e-01 -5.347578600049018860e-02
6.479608267545700073e-02 1.524400562047958374e-01 -8.211495727300643921e-02 -3.463849797844886780e-02 1.018515452742576599e-01 3.557211756706237793e-01 8.328962326049804688e-02 -4.269760102033615112e-02 1.529268473386764526e-01 -6.432799994945526123e-02 -6.931550800800323486e-02 5.267116241157054901e-03 -1.102221384644508362e-01 4.218977689743041992e-01 -1.963405311107635498e-01 -2.683888375759124756e-01 2.621411532163619995e-02 2.509455382823944092e-01 -1.086648926138877869e-02 -7.971305400133132935e-03 1.722354143857955933e-01 -8.419682085514068604e-02 1.721759587526321411e-01 1.252468079328536987e-01 -4.490407928824424744e-02 1.989854127168655396e-01 4.299860596656799316e-01 1.988385431468486786e-02 3.312484174966812134e-02 -2.068623341619968414e-02 2.498431801795959473e-01 -2.215708494186401367e-01
-1.815430074930191040e-01 -5.848276242613792419e-02 -1.753965169191360474e-01 4.157526418566703796e-03 2.915265560150146484e-01 2.950983047485351562e-01 -3.861139703076332808e-04 -2.072539627552032471e-01 3.413556516170501709e-01 2.130945473909378052e-01 2.955502569675445557e-01 -1.015074830502271652e-02 9.395613521337509155e-02 1.124088838696479797e-01 -2.234964817762374878e-01 -1.236163675785064697e-01 1.541935950517654419e-01 -4.723586514592170715e-02 1.145443543791770935e-01 -4.957927763462066650e-02 9.092548489570617676e-02 1.290729790925979614e-01 1.406691521406173706e-01 2.141308784484863281e-01 3.089239299297332764e-01 1.666081398725509644e-01 -6.784272193908691406e-02 1.493252906948328018e-02 -3.437001258134841919e-02 -2.905331254005432129e-01 -1.597625762224197388e-01 -1.022212356328964233e-01
-1.428651511669158936e-01 2.247838228940963745e-01 -2.416631877422332764e-01 -9.026100486516952515e-02 1.375248432159423828e-01 3.173993229866027832e-01 2.244946211576461792e-01 -1.982875913381576538e-01 2.096462100744247437e-01 2.782864868640899658e-01 1.504582762718200684e-01 3.361322879791259766e-01 -1.251592487096786499e-01 -1.531666219234466553e-01 -1.214128807187080383e-01 9.351138025522232056e-02 -2.092034667730331421e-01 7.477694004774093628e-02 6.871201843023300171e-02 -1.576661714352667332e-03 2.793539762496948242e-01 1.711585521697998047e-01 -1.586092263460159302e-01 9.981913864612579346e-02 -1.199786588549613953e-01 2.572686076164245605e-01 6.072970852255821228e-02 -1.116120368242263794e-01 1.352184265851974487e-02 -1.500824540853500366e-01 1.217120885848999023e-01 -5.224449187517166138e-02
-2.370034605264663696e-01 -2.169285118579864502e-01 1.917130351066589355e-01 1.632508262991905212e-02 2.477728277444839478e-01 2.833657562732696533e-01 2.682136893272399902e-01 -7.946881465613842010e-03 -5.097404122352600098e-02 1.348209977149963379e-01 1.005825549364089966e-01 3.370221555233001709e-01 1.093696653842926025e-01 1.413883268833160400e-01 -2.061075121164321899e-01 -1.786136627197265625e-01 -8.847152441740036011e-02 -4.617358371615409851e-02 1.519719362258911133e-01 9.045473486185073853e-02 -5.017179250717163086e-02 -7.215847261250019073e-03 -1.125325076282024384e-02 -6.687086820602416992e-02 -2.608388066291809082e-01 4.028666615486145020e-01 2.765701413154602051e-01 -3.207626566290855408e-02 1.667488962411880493e-01 -3.190512210130691528e-02 -8.227567374706268311e-02 5.826961994171142578e-02
-4.000914692878723145e-01 1.396498829126358032e-01 -1.961522698402404785e-01 -1.301746666431427002e-01 1.619351059198379517e-01 4.073055684566497803e-01 2.598079293966293335e-02 -6.123688071966171265e-02 -1.405789516866207123e-02 1.085051670670509338e-01 -4.253127798438072205e-02 3.146558701992034912e-01 -1.050825640559196472e-01 4.812337830662727356e-02 1.559039503335952759e-01 8.326818794012069702e-02 -4.887272119522094727e-01 -6.300403177738189697e-02 -2.218319103121757507e-02 -9.386680275201797485e-02 3.842167928814888000e-02 -3.558193519711494446e-02 -1.106991171836853027e-01 1.425174027681350708e-01 -8.895282447338104248e-02 1.222558766603469849e-01 5.406829342246055603e-02 -2.063159793615341187e-01 6.234788149595260620e-02 1.646793782711029053e-01 -1.334620714187622070e-01 -8.043377846479415894e-02
-3.056635558605194092e-01 -7.073607295751571655e-03 -2.214202098548412323e-02 3.015834651887416840e-02 -3.880354762077331543e-02 1.532492041587829590e-01 3.112987577915191650e-01 -3.432134389877319336e-01 1.731150895357131958e-01 6.032141298055648804e-02 3.555889427661895752e-01 3.348805382847785950e-02 1.190980076789855957e-01 2.832588255405426025e-01 -1.203733459115028381e-01 9.363997727632522583e-02 1.189397796988487244e-01 -6.667062640190124512e-02 -2.353170514106750488e-01 -1.496896147727966309e-02 -1.710416227579116821e-01 9.976731985807418823e-02 8.044783771038055420e-02 -7.431396842002868652e-02 -3.077163398265838623e-01 2.018212527036666870e-01 6.822570413351058960e-02 4.500908032059669495e-02 -1.630625873804092407e-01 7.089883089065551758e-02 -5.709777399897575378e-02 -2.901813089847564697e-01
-3.610044419765472412e-01 -2.451439201831817627e-02 5.139542371034622192e-02 -2.157434523105621338e-01 -1.372493654489517212e-01 2.046299576759338379e-01 2.577722072601318359e-01 -3.946777582168579102e-01 3.697322905063629150e-01 -6.996447592973709106e-02 1.269605457782745361e-01 -1.485810521990060806e-02 -1.212589368224143982e-01 -1.006222516298294067e-02 4.979999735951423645e-02 1.558509171009063721e-01 -4.092983007431030273e-01 6.476469337940216064e-02 -8.494678139686584473e-02 -2.203972823917865753e-02 8.234890550374984741e-02 5.275810509920120239e-02 -1.779816895723342896e-01 -7.939879596233367920e-02 -1.245776191353797913e-02 2.042852789163589478e-01 1.242448315024375916e-01 -1.244962308555841446e-02 7.572498917579650879e-02 1.173290535807609558e-01 -1.566285938024520874e-01 9.470464289188385010e-02
-2.636916935443878174e-01 -3.436174616217613220e-02 -8.521025627851486206e-02 -9.407057077623903751e-04 1.253601163625717163e-01 5.040649324655532837e-02 1.575468033552169800e-01 -2.185031324625015259e-01 3.910727798938751221e-01 1.020241305232048035e-01 -2.967875301837921143e-01 3.301434218883514404e-01 -2.175640165805816650e-01 8.773861080408096313e-02 -1.849597394466400146e-01 -2.057229168713092804e-02 -1.256044358015060425e-01 2.378977835178375244e-03 2.156662791967391968e-01 -1.905580610036849976e-01 1.625054329633712769e-01 1.393820047378540039e-01 -1.866458207368850708e-01 -1.037069708108901978e-01 -7.423704117536544800e-02 1.470199227333068848e-01 7.690317928791046143e-02 9.142665565013885498e-02 6.388267874717712402e-02 -5.416596308350563049e-02 -1.483575552701950073e-01 -3.473562896251678467e-01
-3.770601153373718262e-01 1.389930024743080139e-02 3.871597349643707275e-02 8.238880336284637451e-02 3.067370057106018066e-01 2.167172133922576904e-01 -4.792701918631792068e-03 -3.075416982173919678e-01 9.360860288143157959e-02 -4.059070348739624023e-02 6.746853888034820557e-02 -8.176063001155853271e-02 -3.729652464389801025e-01 -4.453656822443008423e-02 2.138730883598327637e-01 7.238016277551651001e-02 4.627814516425132751e-02 4.329379275441169739e-02 -3.122259862720966339e-02 -2.080531232059001923e-02 2.713303640484809875e-02 -1.873144358396530151e-01 1.446520835161209106e-01 -7.759088277816772461e-02 -5.913754180073738098e-02 1.154655143618583679e-01 1.957013607025146484e-01 2.812256217002868652e-01 1.426582336425781250e-01 -3.721736371517181396e-01 6.684067845344543457e-02 -1.850211620330810547e-01
-3.455300927162170410e-01 3.578890860080718994e-02 -2.821415662765502930e-01 -1.041689515113830566e-01 -2.558693103492259979e-02 2.727790474891662598e-01 -6.922530382871627808e-02 -4.970601201057434082e-02 -6.447377800941467285e-02 8.363305777311325073e-02 5.661447718739509583e-02 2.662862241268157959e-01 -1.086432710289955139e-01 9.379088133573532104e-02 1.712015271186828613e-01 8.671210706233978271e-02 -5.785934329032897949e-01 -3.467397391796112061e-02 4.236777126789093018e-02 -8.303914219141006470e-02 9.420425444841384888e-02 5.886514112353324890e-02 -1.502378880977630615e-01 2.323351800441741943e-01 -2.055162750184535980e-02 1.390381753444671631e-01 2.008401453495025635e-01 -9.653107821941375732e-02 2.434327602386474609e-01 5.398659035563468933e-03 -1.317670568823814392e-02 -3.779058158397674561e-02
-3.956811428070068359e-01 -5.638924613595008850e-02 -1.543895453214645386e-01 -8.104995638132095337e-02 1.539803296327590942e-01 2.402852326631546021e-01 -3.314469754695892334e-02 1.732391417026519775e-01 2.379628717899322510e-01 3.108233399689197540e-02 1.784056611359119415e-02 7.992140203714370728e-02 -3.160730600357055664e-01 -6.081929430365562439e-02 -4.605552852153778076e-01 -1.594532281160354614e-01 1.787889003753662109e-01 -1.510035246610641479e-01 -1.629789024591445923e-01 -1.229965314269065857e-01 -6.519144773483276367e-02 -1.137826964259147644e-02 2.538198372349143028e-03 -1.820040494203567505e-01 2.023290246725082397e-01 -1.446783915162086487e-02 2.310403883457183838e-01 2.031210362911224365e-01 6.065350025892257690e-02 4.951351508498191833e-02 3.274339810013771057e-02 -1.220756769180297852e-01
-1.055959090590476990e-01 1.658800840377807617e-01 -2.437965869903564453e-01 -1.989750713109970093e-01 1.081119030714035034e-01 4.457729756832122803e-01 -1.015951856970787048e-01 -2.886646799743175507e-02 2.889763712882995605e-01 -7.917805016040802002e-02 -6.942468136548995972e-02 2.864273488521575928e-01 -1.592344194650650024e-01 1.300529837608337402e-01 1.846775859594345093e-01 -9.043785929679870605e-02 2.676909556612372398e-03 6.412626244127750397e-03 -8.105450123548507690e-02 -2.727217376232147217e-01 2.346497401595115662e-02 -2.176552712917327881e-01 1.155081614851951599e-01 -2.481545060873031616e-01 -5.350031703710556030e-02 2.904186546802520752e-01 -7.935184985399246216e-02 -2.583404071629047394e-03 1.805539801716804504e-02 -1.025367155671119690e-01 1.544766724109649658e-01 -2.179535776376724243e-01
-4.076901376247406006e-01 -2.862754464149475098e-02 6.556724756956100464e-02 -6.142031401395797729e-02 4.177314788103103638e-02 1.725497841835021973e-01 2.105624973773956299e-01 -1.450894176959991455e-01 3.188561499118804932e-01 1.630797386169433594e-01 -2.407724410295486450e-02 1.899696737527847290e-01 -1.611369252204895020e-01 3.903423249721527100e-02 -1.352631747722625732e-01 -1.182538717985153198e-01 -1.391875147819519043e-01 -4.940029978752136230e-02 1.652504950761795044e-01 1.883857138454914093e-02 2.908519804477691650e-01 3.365773260593414307e-01 -1.060263067483901978e-01 -1.187471374869346619e-01 -1.568240225315093994e-01 1.651360839605331421e-02 -6.219925358891487122e-02 -9.001491218805313110e-02 1.018064692616462708e-01 -2.110784500837326050e-01 3.241401910781860352e-02 -3.711945116519927979e-01
-2.038030922412872314e-01 1.128048170357942581e-02 1.510953903198242188e-02 -2.975962162017822266e-01 1.174716204404830933e-01 2.544813156127929688e-01 2.561940550804138184e-01 -3.243048489093780518e-01 6.782884709537029266e-03 -5.793156847357749939e-02 3.078845441341400146e-01 4.011566936969757080e-01 -8.377040177583694458e-02 -3.290486522018909454e-03 4.017983376979827881e-02 -1.769226789474487305e-01 -6.963471323251724243e-02 1.233198568224906921e-01 1.938978135585784912e-01 -1.286141723394393921e-01 2.146955393254756927e-02 3.474288880825042725e-01 6.208284571766853333e-02 -1.082461699843406677e-01 8.775161579251289368e-03 5.170727148652076721e-02 2.273948341608047485e-01 -8.124210685491561890e-02 -1.605234667658805847e-02 2.063042223453521729e-01 -7.863314449787139893e-02 1.068664900958538055e-02
-2.023438066244125366e-01 2.083561941981315613e-02 -2.205557562410831451e-02 -2.258462160825729370e-01 1.683284491300582886e-01 5.949354767799377441e-01 -3.823184221982955933e-02 -1.138071790337562561e-01 6.555278785526752472e-03 1.163861751556396484e-01 -1.245532482862472534e-01 1.483858376741409302e-01 9.813056141138076782e-02 7.788324356079101562e-02 -3.030271530151367188e-01 1.066315826028585434e-02 -1.446177363395690918e-01 -5.504179745912551880e-02 -1.942342370748519897e-01 -2.904736995697021484e-01 4.379365418571978807e-04 -6.681369245052337646e-02 9.426141530275344849e-02 -7.188091427087783813e-02 -8.622159063816070557e-02 -2.404772937297821045e-01 2.610227763652801514e-01 5.640034750103950500e-02 3.909949213266372681e-02 -1.338680684566497803e-01 1.984682492911815643e-02 -1.752009093761444092e-01
-2.092065364122390747e-01 -1.971893161535263062e-01 -3.219435811042785645e-01 -9.488268196582794189e-02 2.958212420344352722e-02 2.059343159198760986e-01 -2.221681624650955200e-01 -1.845672577619552612e-01 3.594111800193786621e-01 -7.203593850135803223e-02 -2.853992627933621407e-03 -7.850398123264312744e-02 -1.373658478260040283e-01 -6.157426536083221436e-02 3.218228695914149284e-03 -3.841489553451538086e-02 -7.838616147637367249e-03 -2.076916992664337158e-01 2.887502014636993408e-01 -3.799115717411041260e-01 1.881666332483291626e-01 -3.761610388755798340e-02 -1.191008742898702621e-02 -9.729120880365371704e-02 5.670798569917678833e-02 1.871776282787322998e-01 1.643750220537185669e-01 -1.467937044799327850e-02 1.278043687343597412e-01 -2.561284005641937256e-01 -2.202933579683303833e-01 4.566672258079051971e-03
-2.948518395423889160e-01 -5.986613780260086060e-02 6.676697731018066406e-02 -2.426110021770000458e-02 2.195201255381107330e-02 3.439977169036865234e-01 2.875469624996185303e-01 -1.196867972612380981e-01 1.920809000730514526e-01 5.213395506143569946e-02 -3.949180841445922852e-01 1.858169287443161011e-01 -2.775636017322540283e-01 9.114710986614227295e-02 -2.027594000101089478e-01 -1.842983067035675049e-01 -2.906659841537475586e-01 -4.659374430775642395e-02 2.024385333061218262e-01 -4.158069565892219543e-02 1.600479483604431152e-01 7.274568080902099609e-02 -1.550784707069396973e-01 -8.611533045768737793e-02 -7.884156703948974609e-02 3.440236300230026245e-02 -5.321321636438369751e-02 4.267408326268196106e-02 2.546557039022445679e-02 -6.132563203573226929e-02 -1.069439649581909180e-01 -2.800724804401397705e-01
-4.787211865186691284e-02 -6.684362888336181641e-02 -1.044091880321502686e-01 -7.635655254125595093e-02 6.529979407787322998e-02 2.393844276666641235e-01 -1.482145339250564575e-01 -1.464282572269439697e-01 2.140830606222152710e-01 -2.575366497039794922e-01 2.209276258945465088e-01 8.109471201896667480e-02 -5.725556239485740662e-02 2.252403795719146729e-01 -6.143961101770401001e-02 -2.813735306262969971e-01 -4.486726224422454834e-02 2.338393926620483398e-01 -2.428527921438217163e-02 3.501096367835998535e-01 1.273088753223419189e-01 4.070423543453216553e-02 -1.237662509083747864e-01 -8.795942179858684540e-03 -1.165305003523826599e-01 1.952825188636779785e-01 3.423011004924774170e-01 -1.563099212944507599e-02 2.800820171833038330e-01 -2.305751144886016846e-01 5.047436431050300598e-02 -2.249971479177474976e-01
-4.486202597618103027e-01 -1.062767878174781799e-01 2.307346612215042114e-01 -1.651983112096786499e-01 1.133927050977945328e-02 1.062125116586685181e-01 1.861145645380020142e-01 -1.629031151533126831e-01 3.484121263027191162e-01 3.898767754435539246e-02 1.031387150287628174e-01 1.112314611673355103e-01 -1.078371629118919373e-01 -1.267888247966766357e-01 8.630158007144927979e-02 -7.509627938270568848e-02 -9.494028985500335693e-02 -5.132413282990455627e-02 -2.455466687679290771e-01 1.509055197238922119e-01 1.964466273784637451e-01 2.159312814474105835e-01 -9.783327579498291016e-02 2.339346408843994141e-01 6.711991876363754272e-02 2.537594735622406006e-01 2.666125297546386719e-01 -6.041145324707031250e-02 -1.604260057210922241e-01 -5.330830067396163940e-02 -1.671642214059829712e-01 -5.689444765448570251e-02
-1.553014367818832397e-01 3.744216263294219971e-02 -4.078761860728263855e-02 -2.691354975104331970e-02 1.864308416843414307e-01 2.495773136615753174e-01 -2.106973677873611450e-01 -3.398330807685852051e-01 4.231349229812622070e-01 6.168940663337707520e-02 9.161710739135742188e-02 1.874454766511917114e-01 -1.449989080429077148e-01 -2.706969678401947021e-01 6.010561436414718628e-02 1.738732606172561646e-01 -1.631202548742294312e-01 4.076079279184341431e-02 -1.825150102376937866e-01 -9.369190782308578491e-02 4.224037528038024902e-01 1.675271391868591309e-01 9.423641487956047058e-03 -9.408813714981079102e-02 5.764599144458770752e-02 8.586659282445907593e-02 7.578954845666885376e-02 9.468114003539085388e-03 7.357296347618103027e-02 9.474170953035354614e-02 1.535629779100418091e-01 -1.426545381546020508e-01
-4.372382462024688721e-01 3.256502375006675720e-02 -1.819765865802764893e-01 3.445343300700187683e-02 -6.565607339143753052e-02 4.026335775852203369e-01 2.799021452665328979e-02 2.055714651942253113e-02 1.131799370050430298e-01 -2.150431834161281586e-02 1.353995651006698608e-01 2.276415377855300903e-01 -1.628878340125083923e-02 1.130248531699180603e-01 9.234173595905303955e-02 -1.418557018041610718e-01 -5.617859959602355957e-01 -3.393691033124923706e-02 -1.713633090257644653e-01 -1.545532792806625366e-02 6.569957733154296875e-02 4.051033407449722290e-02 -1.259995251893997192e-01 1.900971978902816772e-01 -9.953638911247253418e-02 8.814349770545959473e-02 -4.261605814099311829e-02 -1.662529408931732178e-01 5.416933447122573853e-02 1.617198735475540161e-01 1.217236369848251343e-02 3.854361595585942268e-03
-7.738614827394485474e-02 7.740844786167144775e-02 2.038338594138622284e-02 -1.340584605932235718e-01 3.735056892037391663e-02 3.724756240844726562e-01 -2.029555886983871460e-01 -4.633979871869087219e-02 1.442254185676574707e-01 -6.743063032627105713e-02 2.768794894218444824e-01 -3.660736978054046631e-02 -1.156116798520088196e-01 3.109077513217926025e-01 3.418711572885513306e-02 -2.852292060852050781e-01 -6.100720260292291641e-03 2.852417528629302979e-01 -1.062351763248443604e-01 2.797450423240661621e-01 2.548204660415649414e-01 3.038210421800613403e-02 4.324247688055038452e-02 -6.892880797386169434e-02 -2.288817912340164185e-01 1.775570213794708252e-01 3.183041512966156006e-01 8.783441036939620972e-02 1.309077739715576172e-01 5.547025054693222046e-02 1.696733981370925903e-01 -6.990428268909454346e-02
-4.946219027042388916e-01 -1.479741334915161133e-01 -3.017108738422393799e-01 7.771468162536621094e-02 1.189427077770233154e-01 3.154323995113372803e-01 1.205087602138519287e-01 1.332383453845977783e-01 1.240966543555259705e-01 -5.180345475673675537e-02 -6.377246230840682983e-02 -2.175091067329049110e-03 -2.392873317003250122e-01 1.056382507085800171e-01 -6.670988351106643677e-02 4.605750367045402527e-02 -3.206082619726657867e-03 -1.608338803052902222e-01 -2.294868230819702148e-01 -3.371316194534301758e-01 -2.903020977973937988e-01 1.056523993611335754e-01 8.977230638265609741e-02 8.613459020853042603e-02 -5.375590175390243530e-02 1.364542096853256226e-01 2.054590135812759399e-01 -3.520477190613746643e-02 -5.488871410489082336e-02 -8.918368071317672729e-02 6.659222394227981567e-02 9.920041263103485107e-02
-1.823190301656723022e-01 -2.412761002779006958e-01 -7.357966154813766479e-02 -2.933519482612609863e-01 -2.733449917286634445e-03 3.541254699230194092e-01 2.561741471290588379e-01 9.646208584308624268e-02 2.703536152839660645e-01 4.896060749888420105e-02 -1.157404109835624695e-01 1.185420602560043335e-01 -2.211199849843978882e-01 3.479183316230773926e-01 -3.588144434615969658e-03 -4.997877031564712524e-02 4.597394168376922607e-02 -2.074627876281738281e-01 -2.447231560945510864e-01 -2.419691234827041626e-01 -4.098888114094734192e-02 8.298622071743011475e-02 -1.037111803889274597e-01 9.345774352550506592e-02 -2.450346201658248901e-02 2.308777421712875366e-01 1.182813644409179688e-01 1.289574205875396729e-01 -7.744324207305908203e-02 1.445928514003753662e-01 8.430648595094680786e-02 -1.765159964561462402e-01
-3.658068478107452393e-01 1.232243701815605164e-02 2.133263051509857178e-01 -1.690925806760787964e-01 -3.171046078205108643e-01 2.669671773910522461e-01 4.326026886701583862e-02 -6.260337680578231812e-02 1.309603899717330933e-01 -4.797125607728958130e-02 3.391315042972564697e-01 2.294088155031204224e-01 1.355406641960144043e-01 -6.435260921716690063e-02 1.415802687406539917e-01 -4.813527315855026245e-02 -1.106506213545799255e-01 -7.097415626049041748e-02 -5.486212298274040222e-02 -2.483705282211303711e-01 1.470403820276260376e-01 1.692276149988174438e-01 1.929413527250289917e-01 -9.119672328233718872e-02 1.348099112510681152e-01 3.456933200359344482e-01 -2.100258506834506989e-02 7.751195877790451050e-02 8.558401465415954590e-02 -1.544142514467239380e-01 -3.256648546084761620e-03 -1.710675507783889771e-01
-2.299232333898544312e-01 3.544506058096885681e-02 3.597578108310699463e-01 -2.269884794950485229e-01 1.025345399975776672e-01 3.306383490562438965e-01 -1.180075034499168396e-01 -1.087246015667915344e-01 1.546625345945358276e-01 -1.418939530849456787e-01 2.935670316219329834e-01 -4.373992234468460083e-02 -3.431742638349533081e-02 9.704942256212234497e-02 -1.015518382191658020e-01 2.675556540489196777e-01 -9.528294950723648071e-02 -1.864731870591640472e-02 2.009768337011337280e-01 -1.848330795764923096e-01 4.209443554282188416e-02 1.178408041596412659e-01 1.932964324951171875e-01 5.227202177047729492e-02 3.839785233139991760e-02 7.021927088499069214e-02 2.528461515903472900e-01 -1.715420186519622803e-01 9.911921806633472443e-03 -6.233850866556167603e-02 1.000541225075721741e-01 -3.757783472537994385e-01
-2.599477767944335938e-01 3.633733093738555908e-02 -2.626201212406158447e-01 1.424089968204498291e-01 2.146352231502532959e-01 1.612720936536788940e-01 2.436443418264389038e-01 -3.421503901481628418e-01 1.273610740900039673e-01 -2.035450935363769531e-01 2.990410327911376953e-01 2.761951088905334473e-01 -7.853889465332031250e-02 1.313196867704391479e-02 -1.008535102009773254e-01 -8.140616118907928467e-03 1.283764541149139404e-01 -1.032938063144683838e-01 -1.287136077880859375e-01 -7.492122799158096313e-02 1.005805563181638718e-02 -8.221572637557983398e-02 1.232249342137947679e-04 4.891317337751388550e-02 -1.617907285690307617e-01 3.581686019897460938e-01 -6.566112488508224487e-02 1.046012490987777710e-01 1.910893023014068604e-01 1.775822490453720093e-01 -9.728821367025375366e-02 -2.181707620620727539e-01
-4.994897171854972839e-02 -2.120667248964309692e-01 -8.208996802568435669e-02 -5.911486595869064331e-02 -8.174143731594085693e-02 4.311938285827636719e-01 -1.100715026259422302e-01 -2.758876606822013855e-02 3.536489307880401611e-01 -1.250709313899278641e-02 2.959934175014495850e-01 8.083260804414749146e-02 -1.841691434383392334e-01 9.665852412581443787e-03 -1.599902287125587463e-03 -2.708141207695007324e-01 8.709116280078887939e-02 1.921647042036056519e-01 -1.263088136911392212e-01 3.202894628047943115e-01 1.695180535316467285e-01 7.041680067777633667e-02 -7.175598293542861938e-02 1.043884642422199249e-02 -6.930559128522872925e-02 -4.939228668808937073e-02 1.908353716135025024e-01 -1.811213046312332153e-02 3.397802710533142090e-01 -1.433796882629394531e-01 1.041734442114830017e-01 -1.312808841466903687e-01
-2.945229113101959229e-01 4.321361333131790161e-02 1.592717319726943970e-01 3.664278239011764526e-02 -1.194061189889907837e-01 1.975547671318054199e-01 3.620167076587677002e-02 -2.809347212314605713e-01 3.685587048530578613e-01 -1.116242855787277222e-01 -3.200812265276908875e-02 3.204136490821838379e-01 -1.743200272321701050e-01 1.378107368946075439e-01 2.031954191625118256e-02 -1.535675823688507080e-01 1.526791006326675415e-01 2.361851558089256287e-02 -5.679724365472793579e-02 -3.702798187732696533e-01 1.216825544834136963e-01 1.637682467699050903e-01 -2.576999366283416748e-01 2.012199908494949341e-01 -4.401201754808425903e-02 1.019589751958847046e-01 1.309788823127746582e-01 2.553108632564544678e-01 -8.962576836347579956e-02 2.302377298474311829e-02 -6.100571900606155396e-02 -7.819376885890960693e-02
-1.934256851673126221e-01 7.789177447557449341e-02 -1.182601526379585266e-01 -1.613774299621582031e-01 1.306313276290893555e-01 3.263861835002899170e-01 2.051627188920974731e-01 -2.130633741617202759e-01 4.133357852697372437e-02 4.994001239538192749e-02 3.562956452369689941e-01 3.596073687076568604e-01 -3.436414301395416260e-01 -1.440373249351978302e-03 -1.101398393511772156e-01 -1.153631806373596191e-01 -6.965628266334533691e-02 1.219704672694206238e-01 1.892499625682830811e-01 -9.173721075057983398e-02 6.106631085276603699e-02 1.494358628988265991e-01 -5.990076437592506409e-02 -1.174241825938224792e-01 -4.742266237735748291e-02 6.935311108827590942e-02 1.006243936717510223e-02 -2.912226617336273193e-01 -6.364091485738754272e-02 2.611260116100311279e-01 -1.724189668893814087e-01 9.002207778394222260e-03
-4.404240548610687256e-01 2.522452175617218018e-02 1.382698267698287964e-01 -3.242523595690727234e-02 6.542402505874633789e-02 1.987699866294860840e-01 1.739878356456756592e-01 -2.610465884208679199e-01 3.518763184547424316e-01 1.198879554867744446e-01 -6.470936350524425507e-03 3.092641234397888184e-01 -7.443073391914367676e-02 1.375287119299173355e-02 -3.249582350254058838e-01 -6.266915798187255859e-02 -1.862776428461074829e-01 -1.563522070646286011e-01 1.471745669841766357e-01 2.159133851528167725e-01 7.418284565210342407e-02 1.367802619934082031e-01 -8.425871282815933228e-02 -1.763109713792800903e-01 -9.284511208534240723e-02 -6.504306197166442871e-02 -1.808625832200050354e-02 8.602119237184524536e-02 3.891260176897048950e-02 -2.683492563664913177e-02 -1.526283919811248779e-01 -2.407367080450057983e-01
-1.687640994787216187e-01 -2.529268860816955566e-01 7.221748586744070053e-03 7.028341758996248245e-03 7.932826131582260132e-02 4.093831479549407959e-01 7.953571155667304993e-03 -6.119767576456069946e-02 3.103467822074890137e-01 2.782097756862640381e-01 -8.420627564191818237e-02 -6.862557679414749146e-02 -7.153026014566421509e-02 1.882067322731018066e-01 -1.102235093712806702e-01 1.305513232946395874e-01 -2.113546431064605713e-01 -7.967630773782730103e-02 5.444996431469917297e-02 -1.766737997531890869e-01 5.887682363390922546e-02 1.454129070043563843e-01 -1.907681971788406372e-01 7.460455596446990967e-02 -7.717198133468627930e-02 2.953757941722869873e-01 7.416740059852600098e-02 6.873471289873123169e-02 3.222270011901855469e-01 3.388495147228240967e-01 -3.420543216634541750e-04 -2.564864419400691986e-02
-2.890313267707824707e-01 5.819887295365333557e-02 -2.870811335742473602e-02 -2.229250669479370117e-01 -1.839775443077087402e-01 3.105492591857910156e-01 2.883966863155364990e-01 -3.954714536666870117e-01 -7.939617335796356201e-02 -7.333245128393173218e-03 -1.275752335786819458e-01 1.872490644454956055e-01 -1.202250923961400986e-02 1.386659294366836548e-01 2.251476049423217773e-01 9.140143543481826782e-02 2.363299429416656494e-01 -2.743234857916831970e-02 -1.366044133901596069e-01 -3.221681714057922363e-01 2.243541553616523743e-02 7.506752014160156250e-02 3.030588291585445404e-02 3.957930207252502441e-02 -1.901557147502899170e-01 2.747234106063842773e-01 1.872401237487792969e-01 -7.005343586206436157e-02 -4.803313314914703369e-02 -2.262781746685504913e-02 -2.678516320884227753e-02 -1.173258572816848755e-01
-3.841320872306823730e-01 -7.305900007486343384e-02 -9.819439053535461426e-02 -8.545513451099395752e-02 2.384068965911865234e-01 6.510001420974731445e-02 -1.598514430224895477e-02 -2.530166506767272949e-01 3.527443110942840576e-01 -3.123040683567523956e-02 7.469753921031951904e-02 9.822786785662174225e-03 -1.115482859313488007e-02 -1.082894280552864075e-01 -7.603716850280761719e-02 1.541757583618164062e-01 -1.204552501440048218e-01 1.244459673762321472e-01 -1.596633493900299072e-01 -1.054102554917335510e-01 5.159803032875061035e-01 2.041455060243606567e-01 1.380878733471035957e-03 -5.988801643252372742e-02 -1.846947073936462402e-01 1.635128706693649292e-01 8.127243816852569580e-02 -1.375253647565841675e-01 -6.581921130418777466e-02 -7.039248943328857422e-02 3.046118468046188354e-02 -2.400969713926315308e-01
-3.058251142501831055e-01 -1.012529581785202026e-01 -5.517829209566116333e-03 2.554489076137542725e-01 -7.931420952081680298e-02 1.432373225688934326e-01 -2.434397488832473755e-02 -2.116470485925674438e-01 3.260046243667602539e-01 1.022744551301002502e-01 6.634433567523956299e-02 3.384830653667449951e-01 -1.701028831303119659e-02 -5.296458676457405090e-02 2.338545769453048706e-02 3.668320775032043457e-01 -8.826460689306259155e-02 -8.298161439597606659e-03 -1.261682510375976562e-01 -6.517999619245529175e-02 2.425641566514968872e-01 1.801001280546188354e-01 1.352543383836746216e-01 4.296502843499183655e-02 -7.024588435888290405e-02 1.998077630996704102e-01 2.474154233932495117e-01 -1.054846271872520447e-01 -4.495879635214805603e-02 -1.436801999807357788e-02 2.389935404062271118e-01 -2.623672187328338623e-01
-1.234219148755073547e-01 5.348917562514543533e-03 -1.538035720586776733e-01 -9.241515398025512695e-02 4.008685424923896790e-02 4.445997178554534912e-01 -2.751813270151615143e-02 -2.584471553564071655e-02 2.377555221319198608e-01 -2.023950964212417603e-02 -8.546511083841323853e-02 2.746406197547912598e-01 -2.502637207508087158e-01 3.129015266895294189e-01 2.037118747830390930e-02 -1.994413882493972778e-01 -1.797389537096023560e-01 2.702674455940723419e-02 -1.537813991308212280e-01 -1.780450493097305298e-01 7.478824257850646973e-02 -1.045620441436767578e-01 -1.125118136405944824e-01 -7.678718119859695435e-02 -2.722266912460327148e-01 5.367018282413482666e-02 -7.106163352727890015e-02 -5.021121725440025330e-02 -1.408858746290206909e-01 -2.557049989700317383e-01 8.272218704223632812e-02 -3.336744904518127441e-01
4.509559273719787598e-02 -2.521789669990539551e-01 -3.224414885044097900e-01 -4.762535914778709412e-02 1.927952021360397339e-01 4.065415263175964355e-01 8.136622607707977295e-02 -1.971151083707809448e-01 3.766824677586555481e-02 -2.059235982596874237e-02 2.202480882406234741e-01 1.765243262052536011e-01 3.025649487972259521e-02 -5.861575901508331299e-02 -5.925621092319488525e-02 -2.483044415712356567e-01 -2.653144896030426025e-01 2.312365770339965820e-01 8.042845129966735840e-02 -1.614383161067962646e-01 -1.506136637181043625e-02 7.394726574420928955e-02 -9.561674296855926514e-02 3.796261548995971680e-02 -3.156905472278594971e-01 5.653009191155433655e-02 2.393788397312164307e-01 1.248058155179023743e-01 1.966751217842102051e-01 -2.009366005659103394e-01 -1.611121464520692825e-03 4.144882038235664368e-02
-1.214758977293968201e-01 -5.380328744649887085e-02 -5.144964531064033508e-02 -1.552164554595947266e-01 1.545879393815994263e-01 2.689782381057739258e-01 1.796634867787361145e-02 1.241324990987777710e-01 2.231663018465042114e-01 -2.424446791410446167e-01 -5.696871876716613770e-02 2.763105630874633789e-01 -5.956217646598815918e-02 -5.301689356565475464e-02 -2.533324360847473145e-01 -2.504638954997062683e-02 -2.183065563440322876e-02 -5.954819172620773315e-02 -1.463764905929565430e-01 -2.634656727313995361e-01 1.611847877502441406e-01 -2.067384272813796997e-01 5.375877022743225098e-02 -5.401626974344253540e-02 1.766265183687210083e-01 1.023733392357826233e-01 4.135330915451049805e-01 1.275876769796013832e-03 -1.244213134050369263e-01 2.296908348798751831e-01 -2.668851912021636963e-01 -2.504914700984954834e-01
-4.214929938316345215e-01 -9.094041585922241211e-02 4.741081967949867249e-02 -7.937503606081008911e-02 -2.143232673406600952e-01 1.979974806308746338e-01 9.511719644069671631e-02 -2.502571046352386475e-01 -5.073488876223564148e-02 -6.656342744827270508e-02 3.544385433197021484e-01 1.108641847968101501e-01 1.699755638837814331e-01 5.133183300495147705e-02 -3.352542221546173096e-01 1.358619541861116886e-03 2.467302083969116211e-01 3.274445235729217529e-02 6.755269318819046021e-02 -2.052818983793258667e-01 2.723199427127838135e-01 -1.162844970822334290e-01 -1.660604923963546753e-01 4.043518751859664917e-02 -9.283234924077987671e-02 2.641878724098205566e-01 4.127869009971618652e-02 -9.245125204324722290e-02 -2.618287689983844757e-02 1.349554210901260376e-01 -1.222417801618576050e-01 -1.087045446038246155e-01
-5.262004211544990540e-02 1.333715468645095825e-01 2.165397554636001587e-01 -1.505319378338754177e-03 2.056023329496383667e-01 2.981736063957214355e-01 1.276885569095611572e-01 -1.434686779975891113e-01 3.868409693241119385e-01 -1.870417743921279907e-01 7.879295945167541504e-02 1.596937775611877441e-01 -2.937061488628387451e-01 4.776804521679878235e-02 -1.787829995155334473e-01 7.297511398792266846e-02 -7.923804968595504761e-02 -9.979198127985000610e-02 -1.752844899892807007e-01 -2.060364037752151489e-01 2.815723419189453125e-02 3.237450122833251953e-01 -2.084765881299972534e-01 2.457200363278388977e-02 1.339930891990661621e-01 2.584241330623626709e-01 1.475235819816589355e-01 -7.916708290576934814e-02 -3.782541304826736450e-02 6.771887093782424927e-02 -2.234636843204498291e-01 -1.204407289624214172e-01
-1.538636833429336548e-01 -9.626626968383789062e-02 7.267042249441146851e-02 -4.522841051220893860e-02 -1.397385597229003906e-01 1.340878754854202271e-01 -6.914705783128738403e-02 -1.039332747459411621e-01 3.109899163246154785e-01 1.700856983661651611e-01 -3.537679091095924377e-02 1.618149131536483765e-01 -3.072574436664581299e-01 2.743953764438629150e-01 -1.133332923054695129e-01 3.023002445697784424e-01 -2.172341346740722656e-01 -3.418924659490585327e-02 -4.059153422713279724e-02 -1.967029571533203125e-01 -1.313310209661722183e-02 3.612300157546997070e-01 5.348075926303863525e-02 -1.743389479815959930e-02 -6.015993654727935791e-02 -6.590028852224349976e-02 3.949248194694519043e-01 -1.147211645729839802e-03 1.683826930820941925e-02 -2.711325287818908691e-01 -2.058590948581695557e-02 -1.376984715461730957e-01
1.498466450721025467e-02 4.672366008162498474e-02 -1.949041932821273804e-01 -2.435516417026519775e-01 2.285508811473846436e-01 5.614489912986755371e-01 -6.558277457952499390e-02 -3.036454617977142334e-01 1.795499026775360107e-01 -7.157041132450103760e-02 -1.319456249475479126e-01 9.388223290443420410e-02 2.100166305899620056e-02 1.907593160867691040e-01 -1.374112069606781006e-01 1.523251086473464966e-01 5.468948185443878174e-02 -9.199672192335128784e-02 -9.094357490539550781e-02 -3.768457770347595215e-01 2.580736279487609863e-01 1.160148158669471741e-02 -1.347038079984486103e-03 -2.759827114641666412e-02 -1.467805504798889160e-01 7.726775854825973511e-02 5.362972617149353027e-02 1.598777323961257935e-01 -5.561326071619987488e-02 5.284107476472854614e-02 4.171424359083175659e-02 -3.180459886789321899e-02
-2.243398725986480713e-01 -2.108730971813201904e-01 6.046149507164955139e-02 -4.210462421178817749e-02 -4.565806128084659576e-03 3.135021030902862549e-01 1.699385344982147217e-01 -1.585251241922378540e-01 1.725992560386657715e-01 4.678708314895629883e-02 9.790392965078353882e-02 1.267202645540237427e-01 2.363037317991256714e-01 -1.462361365556716919e-01 -1.738549917936325073e-01 -1.409048289060592651e-01 -1.759141534566879272e-01 3.274545446038246155e-02 -1.488722264766693115e-01 -1.387140005826950073e-01 2.735286355018615723e-01 3.465703725814819336e-01 1.179194636642932892e-02 -9.940069168806076050e-02 2.016281895339488983e-02 2.939773201942443848e-01 1.608609110116958618e-01 -1.847831457853317261e-01 -2.124010026454925537e-01 -2.842536009848117828e-02 -3.151500970125198364e-02 -3.006634116172790527e-01
-3.727697730064392090e-01 8.620619191788136959e-04 -4.056211188435554504e-02 8.716342970728874207e-03 -5.386574566364288330e-02 3.779383003711700439e-01 -2.947294414043426514e-01 -1.014481335878372192e-01 -9.076879173517227173e-02 2.541571296751499176e-02 2.292673140764236450e-01 1.772962957620620728e-01 -2.072787284851074219e-01 6.152039393782615662e-02 -5.627751722931861877e-02 -1.405964940786361694e-01 -2.654998749494552612e-02 7.320448756217956543e-02 -2.558469399809837341e-02 -3.107063472270965576e-01 9.696238487958908081e-02 1.528807682916522026e-03 -1.633842885494232178e-01 4.488465189933776855e-02 8.348206430673599243e-02 5.809854716062545776e-02 2.549304813146591187e-02 -2.864897251129150391e-01 1.671165376901626587e-01 2.431627810001373291e-01 -2.943924963474273682e-01 -2.137628644704818726e-01
1.346109784208238125e-03 -1.016890630125999451e-02 -9.457829594612121582e-02 4.870473593473434448e-02 9.117494523525238037e-02 2.506877481937408447e-01 1.032462045550346375e-01 -1.911771744489669800e-01 2.965544462203979492e-01 1.479185093194246292e-02 1.825803667306900024e-01 2.030667513608932495e-01 -3.549001738429069519e-02 -1.758589781820774078e-02 3.149925544857978821e-02 1.668971925973892212e-01 -1.050144359469413757e-01 -7.857749611139297485e-02 1.527186036109924316e-01 -2.587136626243591309e-01 -1.784605719149112701e-02 2.167204953730106354e-02 -9.354741126298904419e-02 1.528657879680395126e-02 2.311992943286895752e-01 4.708785712718963623e-01 2.931182682514190674e-01 2.689533829689025879e-01 3.238039016723632812e-01 -1.205268129706382751e-01 6.653625518083572388e-02 5.092535912990570068e-02
-3.892753124237060547e-01 -9.518952667713165283e-02 -6.124263629317283630e-02 8.075305819511413574e-02 1.326808333396911621e-01 3.630130290985107422e-01 2.369260638952255249e-01 -2.420720160007476807e-01 2.593860626220703125e-01 1.815564632415771484e-01 -2.064511328935623169e-01 3.170527517795562744e-01 -6.568564102053642273e-03 -5.213289707899093628e-02 -1.962424069643020630e-01 -3.206229582428932190e-02 -1.806496083736419678e-01 -6.718471646308898926e-02 -2.097393721342086792e-01 6.436605006456375122e-02 1.767485886812210083e-01 8.421964198350906372e-02 -2.659405469894409180e-01 -1.634550094604492188e-02 1.422050744295120239e-01 5.621681362390518188e-02 4.873134195804595947e-02 5.946784839034080505e-02 -6.080428883433341980e-02 -1.954929977655410767e-01 8.268495649099349976e-02 -8.170993626117706299e-02
-2.021458446979522705e-01 -5.965831503272056580e-02 -1.768179535865783691e-01 -9.489097446203231812e-02 1.461673378944396973e-01 4.514029249548912048e-02 -6.374047603458166122e-03 -2.306794375181198120e-01 4.168520867824554443e-01 -3.674735873937606812e-02 1.656640022993087769e-01 -3.081783652305603027e-02 -6.619391590356826782e-02 1.905894726514816284e-01 -2.684009075164794922e-01 -2.370323985815048218e-01 -1.748124323785305023e-02 5.427039414644241333e-02 3.660869225859642029e-02 -1.135557815432548523e-01 -6.024104356765747070e-02 2.135408818721771240e-01 8.534420281648635864e-02 2.782742679119110107e-01 1.352075487375259399e-01 1.904468834400177002e-01 1.366437822580337524e-01 3.240232169628143311e-01 1.362231224775314331e-01 -2.989705801010131836e-01 -8.610276877880096436e-02 -1.456395387649536133e-01
-2.633658647537231445e-01 7.411960046738386154e-03 -1.901809573173522949e-01 1.675719022750854492e-02 6.553899496793746948e-02 4.106365442276000977e-01 -7.776004076004028320e-02 8.781735599040985107e-02 8.762460947036743164e-02 1.563365608453750610e-01 -3.459075465798377991e-02 3.564446568489074707e-01 -9.389836341142654419e-02 2.368611693382263184e-01 5.850922781974077225e-03 -1.706115156412124634e-01 7.862608879804611206e-02 -3.538537770509719849e-02 -1.978477984666824341e-01 -7.972326874732971191e-02 6.263098865747451782e-02 -1.098911017179489136e-01 -2.679495885968208313e-02 6.409271061420440674e-02 -1.290158778429031372e-01 1.757653057575225830e-01 4.181146249175071716e-02 3.517589271068572998e-01 -2.089375257492065430e-01 -3.900998532772064209e-01 1.789696142077445984e-02 -1.004695817828178406e-01
-2.416708320379257202e-01 1.273535937070846558e-01 8.475603908300399780e-02 9.316129237413406372e-02 1.844143569469451904e-01 3.650789558887481689e-01 -3.233478218317031860e-02 -2.091866880655288696e-01 4.254235625267028809e-01 -2.042439430952072144e-01 -3.635312989354133606e-02 1.845715492963790894e-01 -8.382315747439861298e-03 -1.631357669830322266e-01 -4.787401854991912842e-02 8.559830486774444580e-02 -2.378256246447563171e-02 2.379132807254791260e-02 -2.611640095710754395e-01 -1.361124366521835327e-01 3.296979963779449463e-01 2.674942612648010254e-01 1.416321005672216415e-02 -3.658568486571311951e-02 -5.660939589142799377e-02 2.392847090959548950e-01 -6.613651663064956665e-02 2.487438730895519257e-02 3.102825395762920380e-02 -1.257433891296386719e-01 2.244465500116348267e-01 -2.762726694345474243e-02
-1.604709178209304810e-01 -1.303034424781799316e-01 -8.360797911882400513e-02 8.988647907972335815e-02 -1.220049411058425903e-01 3.593688905239105225e-01 -1.434930860996246338e-01 -3.454596176743507385e-02 1.604630947113037109e-01 -2.534788288176059723e-02 -5.097076296806335449e-02 3.176639974117279053e-01 -3.161787092685699463e-01 1.075352504849433899e-01 1.955299079418182373e-02 4.973027855157852173e-02 -1.153867989778518677e-01 2.041363120079040527e-01 1.959334909915924072e-01 2.223657220602035522e-01 2.281397953629493713e-02 -3.832169473171234131e-01 4.602631926536560059e-02 -3.496507555246353149e-02 -1.197546571493148804e-01 1.631507128477096558e-01 3.771327733993530273e-01 9.803458116948604584e-03 -7.384209334850311279e-02 -1.973267942667007446e-01 5.048269033432006836e-02 9.129665791988372803e-02
-2.599917948246002197e-01 -9.146091528236865997e-03 1.546897292137145996e-01 -1.561097502708435059e-01 1.730895787477493286e-01 1.653824597597122192e-01 -1.454390585422515869e-02 -3.866773098707199097e-02 4.975562393665313721e-01 -5.826851725578308105e-02 2.207748219370841980e-02 2.641946375370025635e-01 -6.382360309362411499e-02 -8.632313460111618042e-02 -3.877196833491325378e-02 1.228049471974372864e-01 -3.577181836590170860e-03 1.452707201242446899e-01 1.947378069162368774e-01 -4.350635707378387451e-01 2.760969400405883789e-01 7.565090060234069824e-02 1.851552352309226990e-02 2.555145695805549622e-02 -2.246373333036899567e-02 2.770029604434967041e-01 7.947961241006851196e-02 -3.641763003543019295e-03 -1.408956199884414673e-01 1.880407929420471191e-01 -6.502217799425125122e-02 3.712199255824089050e-02
-2.138866633176803589e-01 -9.449601173400878906e-02 -1.020839586853981018e-01 -2.356963753700256348e-01 -1.060054376721382141e-01 3.604406416416168213e-01 -2.453384548425674438e-01 -1.087522134184837341e-01 1.569892764091491699e-01 -3.497094288468360901e-02 -3.910969570279121399e-02 -1.464684605598449707e-01 -1.387356966733932495e-01 -1.181109249591827393e-01 -6.074646487832069397e-02 9.032531827688217163e-02 -2.218817770481109619e-01 -2.744253277778625488e-01 7.258440554141998291e-02 -3.665365874767303467e-01 -1.726858317852020264e-02 2.215415611863136292e-02 2.724981307983398438e-01 -4.609456285834312439e-02 7.524480670690536499e-02 3.436486124992370605e-01 1.044678837060928345e-01 5.195067077875137329e-02 1.537326276302337646e-01 -1.710223257541656494e-01 -1.022080332040786743e-01 1.739366501569747925e-01
-1.462526768445968628e-01 -1.713553071022033691e-01 -1.237267702817916870e-01 3.205848485231399536e-02 -4.929510131478309631e-02 9.933577477931976318e-02 1.665614992380142212e-01 -5.914639681577682495e-03 2.882338464260101318e-01 3.305625915527343750e-02 1.328446418046951294e-01 2.291301488876342773e-01 -1.486634612083435059e-01 -1.035210210829973221e-03 -2.450782209634780884e-01 -2.237782068550586700e-02 -4.983802512288093567e-02 -1.519263070076704025e-02 8.568669110536575317e-02 -3.917859867215156555e-02 2.967540873214602470e-03 2.623421251773834229e-01 5.057540163397789001e-02 2.199992304667830467e-03 -3.140512704849243164e-01 3.244053721427917480e-01 4.281301796436309814e-01 -1.744092851877212524e-01 -3.811859488487243652e-01 3.366405516862869263e-02 8.804508298635482788e-02 3.308471664786338806e-02
-2.613283991813659668e-01 -1.253969967365264893e-01 5.369305238127708435e-02 -1.647985875606536865e-01 4.384315013885498047e-01 9.807677567005157471e-02 2.141742110252380371e-01 1.307120267301797867e-02 2.739754915237426758e-01 1.883637160062789917e-02 1.368717253208160400e-01 5.299553275108337402e-02 -2.417445331811904907e-01 2.900670468807220459e-01 -1.917197704315185547e-01 6.635774672031402588e-02 7.328537851572036743e-02 8.073686063289642334e-02 1.309411525726318359e-01 -1.827960461378097534e-01 2.865689992904663086e-01 -3.930614143610000610e-02 1.108930632472038269e-01 -1.086025312542915344e-01 1.791739165782928467e-01 1.340140402317047119e-01 6.613619625568389893e-02 -2.072959840297698975e-01 6.052078306674957275e-02 -6.010554358363151550e-02 -1.865083873271942139e-01 -2.183637022972106934e-01
-2.854367196559906006e-01 8.853535167872905731e-03 -2.715882286429405212e-02 -3.969478905200958252e-01 -1.065470576286315918e-01 1.073784604668617249e-01 2.089395821094512939e-01 -1.884513795375823975e-01 2.400308400392532349e-01 2.770551741123199463e-01 1.958090811967849731e-01 3.082899153232574463e-01 1.794185373000800610e-03 1.370308995246887207e-01 1.496532838791608810e-02 -3.758366033434867859e-02 -1.898401975631713867e-01 -2.641891539096832275e-01 2.812110818922519684e-03 -5.448740348219871521e-02 2.258669734001159668e-01 3.251815214753150940e-02 1.283054053783416748e-01 -8.409034460783004761e-02 -2.273793816566467285e-01 2.538678422570228577e-02 1.634342223405838013e-01 -1.502571254968643188e-01 9.954892098903656006e-02 -1.975670158863067627e-01 -1.855436116456985474e-01 2.220427617430686951e-02
-2.796865105628967285e-01 -3.328727483749389648e-01 -6.780534982681274414e-02 -1.254013366997241974e-02 1.839672923088073730e-01 2.189658731222152710e-01 1.907820254564285278e-01 -2.414082735776901245e-01 -3.506945073604583740e-01 6.677652895450592041e-02 2.097844034433364868e-01 9.327739477157592773e-02 -9.718480706214904785e-02 2.546916604042053223e-01 5.204331129789352417e-02 -6.365463882684707642e-02 -9.243442118167877197e-02 -1.095446571707725525e-01 -2.126134634017944336e-01 -5.874290317296981812e-02 2.226295694708824158e-02 -7.171519100666046143e-02 -4.447724297642707825e-02 -1.522572245448827744e-02 -8.688677847385406494e-02 3.600648045539855957e-01 2.683765292167663574e-01 -6.646575778722763062e-02 7.807680964469909668e-02 -5.465226247906684875e-02 -2.400614470243453979e-01 -1.054578870534896851e-01
-3.573854565620422363e-01 5.604205187410116196e-03 -5.451041273772716522e-03 -2.720085680484771729e-01 -1.391905099153518677e-01 1.889914274215698242e-01 -1.589904576539993286e-01 -1.436675935983657837e-01 4.314462542533874512e-01 1.195635125041007996e-01 1.653291881084442139e-01 -4.515713825821876526e-02 4.474615305662155151e-02 8.277152478694915771e-02 1.598929613828659058e-02 -1.586564928293228149e-01 2.457669824361801147e-01 -2.024542540311813354e-01 3.473179638385772705e-01 -2.570743300020694733e-02 -4.630340635776519775e-02 -4.305031150579452515e-02 -1.735977083444595337e-01 1.956262588500976562e-01 -1.274197995662689209e-01 1.314320880919694901e-02 1.632568687200546265e-01 2.372046262025833130e-01 1.517171412706375122e-01 -2.038530632853507996e-02 -9.760253876447677612e-02 -7.583279162645339966e-02
-4.278003275394439697e-01 -1.025567948818206787e-01 1.431320458650588989e-01 -7.456152141094207764e-02 1.079228669404983521e-01 2.051010131835937500e-01 2.297079414129257202e-01 -2.320776507258415222e-02 1.136244684457778931e-01 6.970714032649993896e-02 -1.180212497711181641e-01 1.642913967370986938e-01 -1.170954480767250061e-01 -2.735283672809600830e-01 2.391323633491992950e-02 -1.864164918661117554e-01 -3.605026751756668091e-02 -1.330472528934478760e-01 -2.157566398382186890e-01 -1.106047630310058594e-01 -2.073951251804828644e-02 6.027650088071823120e-02 4.216889664530754089e-02 1.936774700880050659e-01 -4.007075726985931396e-01 2.078473567962646484e-01 2.479417026042938232e-01 1.823766231536865234e-01 1.134821493178606033e-02 9.960005432367324829e-02 -1.723788445815443993e-03 -2.473232895135879517e-01
-3.230760395526885986e-01 -1.163337379693984985e-02 1.635327041149139404e-01 -1.617515087127685547e-01 -2.162807993590831757e-02 2.359232157468795776e-01 -1.433793455362319946e-01 6.867181044071912766e-03 1.247932538390159607e-01 -2.673697769641876221e-01 2.003150433301925659e-01 3.966531157493591309e-01 1.032379865646362305e-01 -8.651360869407653809e-02 2.001030743122100830e-02 -1.908032447099685669e-01 -1.533601135015487671e-01 1.357818245887756348e-01 3.439805656671524048e-02 -1.812808215618133545e-01 3.722938150167465210e-02 1.496527493000030518e-01 1.714269071817398071e-01 -2.376043945550918579e-01 -4.097098857164382935e-02 4.098032712936401367e-01 1.377147138118743896e-01 1.579727828502655029e-01 -6.407098472118377686e-02 -8.141413331031799316e-02 -1.150791794061660767e-01 5.689969658851623535e-02
-5.905050411820411682e-02 -1.151637062430381775e-01 -4.079696834087371826e-01 -3.117674291133880615e-01 1.013696775771677494e-03 3.749413192272186279e-01 2.917863801121711731e-02 -2.347922176122665405e-01 6.744369864463806152e-02 -8.969443291425704956e-02 1.252893060445785522e-01 8.397679030895233154e-02 -3.272824585437774658e-01 2.760104835033416748e-01 8.603205531835556030e-02 -6.029785051941871643e-02 1.855457723140716553e-01 -2.035896182060241699e-01 -2.566032856702804565e-02 1.022017374634742737e-02 -1.201014667749404907e-01 -2.002699226140975952e-01 4.110587015748023987e-02 2.048196047544479370e-01 -4.520655050873756409e-02 1.452803611755371094e-01 7.493045181035995483e-02 5.869271606206893921e-02 -4.759489744901657104e-02 -1.581068933010101318e-01 7.587375491857528687e-02 -2.309417128562927246e-01
-1.972721666097640991e-01 -3.575862944126129150e-02 -2.895174548029899597e-04 -1.442184150218963623e-01 -1.438906490802764893e-01 1.302546113729476929e-01 -7.997351884841918945e-02 8.693424612283706665e-02 3.036168515682220459e-01 1.109291166067123413e-01 -1.571675539016723633e-01 3.549613654613494873e-01 -1.856228113174438477e-01 5.275807902216911316e-02 -2.430381625890731812e-02 -6.276407092809677124e-02 -1.847071498632431030e-01 -9.056123346090316772e-02 1.708451658487319946e-01 -2.621790580451488495e-02 1.442715674638748169e-01 -5.549084767699241638e-02 -1.854700297117233276e-01 2.110980749130249023e-01 -1.530072391033172607e-01 3.203299045562744141e-01 3.170509040355682373e-01 -2.989079058170318604e-01 1.158945411443710327e-01 -2.828221581876277924e-02 -1.166927814483642578e-01 -2.676528990268707275e-01
-3.357383906841278076e-01 -2.276314347982406616e-01 7.464496046304702759e-02 -1.988372206687927246e-01 -2.193658351898193359e-01 1.685200035572052002e-01 9.721872210502624512e-02 -1.908738911151885986e-01 2.383429855108261108e-01 -1.008638292551040649e-01 2.175577729940414429e-01 2.564772069454193115e-01 -1.360875554382801056e-02 2.385542541742324829e-02 6.685859058052301407e-03 -7.736795395612716675e-02 6.091879680752754211e-03 5.829915031790733337e-02 -3.380082175135612488e-02 -2.943297326564788818e-01 -8.386284857988357544e-02 4.511565715074539185e-02 -2.007809728384017944e-01 -7.163547724485397339e-02 4.892911016941070557e-02 2.101541906595230103e-01 -1.829019375145435333e-02 2.737506628036499023e-01 -1.288983821868896484e-01 -2.019289731979370117e-01 -1.948560178279876709e-01 -3.437441289424896240e-01
-3.227309286594390869e-01 -1.607967913150787354e-01 1.821029931306838989e-01 -1.182200312614440918e-01 -2.216975390911102295e-01 1.968164443969726562e-01 -5.238601192831993103e-02 -1.578789651393890381e-01 1.259623318910598755e-01 -1.093073114752769470e-01 2.148367911577224731e-01 2.358081042766571045e-01 2.039479613304138184e-01 -2.790202572941780090e-02 1.206445246934890747e-01 -2.408273145556449890e-02 -3.195258975028991699e-01 1.284735351800918579e-01 -3.769922256469726562e-02 -2.060465663671493530e-01 1.787043809890747070e-01 1.518338620662689209e-01 5.021204426884651184e-02 -4.734988138079643250e-02 5.134193971753120422e-02 4.627032577991485596e-01 2.021141946315765381e-01 3.782493993639945984e-02 3.867478296160697937e-02 -1.177327185869216919e-01 -1.193652078509330750e-01 -9.677348285913467407e-02
-3.774224221706390381e-01 1.343341469764709473e-01 -5.589393433183431625e-03 -1.270742565393447876e-01 1.767969131469726562e-01 6.911183148622512817e-02 -2.152275592088699341e-01 -1.590377539396286011e-01 2.647970616817474365e-01 9.163658134639263153e-03 -2.733829803764820099e-02 1.856532245874404907e-01 -7.761503756046295166e-02 -1.791428178548812866e-01 -1.653039008378982544e-01 1.045408025383949280e-01 3.715691342949867249e-02 4.747200012207031250e-02 -3.917308524250984192e-02 -1.222853288054466248e-01 3.322739899158477783e-01 4.127544164657592773e-01 1.260123401880264282e-01 6.451827287673950195e-02 1.514798253774642944e-01 2.641431391239166260e-01 1.820987015962600708e-01 -6.203513219952583313e-02 -3.174078091979026794e-02 -1.087135449051856995e-01 -1.212425306439399719e-01 -2.360157668590545654e-01
-2.610045373439788818e-01 1.182904466986656189e-01 -2.292199060320854187e-02 -3.165241777896881104e-01 2.004643529653549194e-01 1.992818266153335571e-01 -5.436209030449390411e-03 -2.702392339706420898e-01 4.744092002511024475e-02 -5.812841281294822693e-02 1.079200357198715210e-01 2.982007265090942383e-01 -1.326005309820175171e-01 3.357017040252685547e-01 1.463293731212615967e-01 3.194832056760787964e-02 8.748458698391914368e-03 -2.259310930967330933e-01 2.189836800098419189e-01 -2.052018046379089355e-02 9.066096507012844086e-03 -1.082956120371818542e-01 5.155902728438377380e-02 -1.272477954626083374e-02 -2.407127022743225098e-01 -1.586449295282363892e-01 1.558727771043777466e-01 2.671965062618255615e-01 1.375771164894104004e-01 1.118673533201217651e-01 -4.286469519138336182e-02 -2.812379002571105957e-01
-3.748968839645385742e-01 -3.221099823713302612e-02 -8.161294460296630859e-02 -1.755590364336967468e-02 -8.506786823272705078e-02 1.569672822952270508e-01 1.008735746145248413e-01 4.352895542979240417e-02 4.843907952308654785e-01 1.035978421568870544e-01 6.755497306585311890e-02 2.971357405185699463e-01 -2.725782394409179688e-01 2.383539378643035889e-01 -1.872832775115966797e-01 3.549624234437942505e-02 -1.371775008738040924e-02 2.339346706867218018e-02 -6.599251180887222290e-02 -3.193739354610443115e-01 -8.058953285217285156e-02 -1.906137913465499878e-01 -1.062146015465259552e-02 4.538833629339933395e-03 9.372842311859130859e-02 -4.994538053870201111e-02 2.125969380140304565e-01 1.012915521860122681e-01 -3.680339083075523376e-03 1.972796171903610229e-01 -2.036862820386886597e-01 -6.799929589033126831e-02
-2.838326096534729004e-01 -1.059776172041893005e-01 7.077313959598541260e-02 -2.195595800876617432e-01 -1.410437971353530884e-01 1.947033107280731201e-01 -1.346497889608144760e-02 -1.536636501550674438e-01 -3.888929635286331177e-02 2.035024166107177734e-01 1.614312529563903809e-01 2.235829085111618042e-01 -1.934014409780502319e-01 4.177936539053916931e-02 -1.098769530653953552e-01 1.967546194791793823e-01 -1.398387849330902100e-01 -2.986841797828674316e-01 -1.795354187488555908e-01 -2.623796463012695312e-01 2.430358380079269409e-01 1.025411039590835571e-01 4.890304803848266602e-02 8.491040021181106567e-02 -4.588104039430618286e-02 2.696947157382965088e-01 2.069527953863143921e-01 1.484889686107635498e-01 3.591623157262802124e-02 -3.107672333717346191e-01 -1.104713827371597290e-01 1.602237522602081299e-01
-2.588976919651031494e-01 -2.914562262594699860e-02 1.441343724727630615e-01 -3.496188670396804810e-02 -1.202744320034980774e-01 2.422589808702468872e-01 1.713694483041763306e-01 -2.724977731704711914e-01 1.497750729322433472e-01 1.774699240922927856e-01 1.461465656757354736e-01 1.903770714998245239e-01 -1.542961597442626953e-01 1.988148689270019531e-01 -3.817975893616676331e-02 -2.511589527130126953e-01 -1.928753852844238281e-01 -2.136844247579574585e-01 -2.523981034755706787e-01 -7.133229076862335205e-02 3.241399526596069336e-01 1.170574352145195007e-01 2.447483837604522705e-01 -1.222969144582748413e-01 1.855327747762203217e-02 2.429147660732269287e-01 1.030836403369903564e-01 -1.998653262853622437e-01 1.251537501811981201e-01 -9.863876551389694214e-02 -8.696348965167999268e-02 7.603774219751358032e-02
-2.589446008205413818e-01 -2.033442817628383636e-02 -8.181071281433105469e-02 -6.612724810838699341e-02 3.432106375694274902e-01 2.402368932962417603e-01 -2.235740050673484802e-02 1.862619966268539429e-01 3.274879157543182373e-01 -1.906975507736206055e-01 -6.558518391102552414e-03 3.059353232383728027e-01 -1.160437911748886108e-01 1.696322858333587646e-01 -3.891727626323699951e-01 7.886382937431335449e-02 -1.464809328317642212e-01 -1.410613954067230225e-02 -1.328687220811843872e-01 -1.872164011001586914e-01 1.896734833717346191e-01 -5.025774240493774414e-02 1.038299053907394409e-01 1.904398761689662933e-02 1.176457628607749939e-01 4.339370504021644592e-02 2.374225258827209473e-01 2.051492184400558472e-01 -6.125474721193313599e-02 1.292681992053985596e-01 -1.026984602212905884e-01 -6.636730581521987915e-02
-2.848788201808929443e-01 -8.650717884302139282e-02 4.158498346805572510e-02 -2.072929292917251587e-01 -1.338484585285186768e-01 1.613526046276092529e-01 -3.113154768943786621e-01 1.126945298165082932e-02 2.094966471195220947e-01 3.920363262295722961e-02 -1.160204596817493439e-02 3.811877667903900146e-01 3.177662845700979233e-03 1.732474863529205322e-01 1.910521835088729858e-02 2.761617652140557766e-04 1.716581732034683228e-02 -5.697678774595260620e-02 2.673272490501403809e-01 -1.661014854907989502e-01 1.157096996903419495e-01 1.105778515338897705e-01 -1.532601416110992432e-01 3.402236104011535645e-02 -3.098300993442535400e-01 -3.210671618580818176e-02 2.130169570446014404e-01 9.234286844730377197e-02 -6.332421302795410156e-02 6.626725941896438599e-02 -1.613383442163467407e-01 -4.076700210571289062e-01
-2.574408948421478271e-01 -1.254808902740478516e-01 -2.001347541809082031e-01 -3.637678623199462891e-01 1.592202037572860718e-01 6.039834395051002502e-02 -9.372290968894958496e-02 -3.454427421092987061e-01 3.512714505195617676e-01 -2.643142938613891602e-01 1.047765612602233887e-01 3.415357470512390137e-01 -1.244603469967842102e-01 2.724530100822448730e-01 1.891931705176830292e-02 1.639298796653747559e-01 -9.064674959518015385e-04 1.360758095979690552e-01 1.222756505012512207e-01 -6.047284230589866638e-02 3.305316931800916791e-05 4.043193906545639038e-02 1.984934210777282715e-01 6.418761797249317169e-03 4.242362454533576965e-02 2.745387703180313110e-02 3.116275928914546967e-02 -1.786410659551620483e-01 1.512853801250457764e-01 8.588164299726486206e-02 -5.812114104628562927e-02 -5.808461830019950867e-02
-2.242167443037033081e-01 -3.016404509544372559e-01 -1.331735402345657349e-01 -3.327153325080871582e-01 1.758012175559997559e-01 5.395509600639343262e-01 1.850274354219436646e-01 -1.635132730007171631e-01 4.677760973572731018e-02 -3.445710241794586182e-02 -2.326031588017940521e-02 2.676212191581726074e-01 -1.100609526038169861e-01 5.631846189498901367e-02 -7.337564229965209961e-02 -4.660040512681007385e-02 1.504040211439132690e-01 -1.446462720632553101e-01 -2.479220479726791382e-01 4.801724478602409363e-02 -2.032703012228012085e-01 -1.774675212800502777e-02 1.138543561100959778e-01 8.800026774406433105e-02 -1.057628840208053589e-01 1.617034077644348145e-01 -1.509842742234468460e-02 1.503576785326004028e-01 -9.791091829538345337e-02 9.265499562025070190e-02 -2.783779054880142212e-02 -1.275615766644477844e-02
-3.204070031642913818e-01 4.612176492810249329e-02 -7.081239484250545502e-03 -1.328102946281433105e-01 -4.550035297870635986e-02 2.300010770559310913e-01 2.394269220530986786e-02 -6.062941998243331909e-02 2.729838788509368896e-01 -1.426742672920227051e-01 4.441976547241210938e-01 4.806064069271087646e-02 -2.378235310316085815e-01 4.021067637950181961e-03 -2.165639400482177734e-01 3.144783079624176025e-01 4.179070889949798584e-02 8.840381354093551636e-02 1.365671902894973755e-01 -3.854476660490036011e-02 7.352098822593688965e-02 5.749587714672088623e-02 3.142182230949401855e-01 -9.837193042039871216e-02 -2.098392993211746216e-01 3.285694867372512817e-02 8.818787336349487305e-02 1.216612607240676880e-01 2.701661884784698486e-01 7.749149948358535767e-02 -1.582719683647155762e-01 -5.365260317921638489e-02
-2.710069715976715088e-01 -2.422346472740173340e-01 -6.674241274595260620e-03 -7.571530342102050781e-02 1.541994214057922363e-01 3.261346220970153809e-01 -1.636685132980346680e-01 -1.154792457818984985e-01 1.607495099306106567e-01 2.017329074442386627e-02 4.111474379897117615e-02 7.496175915002822876e-02 -2.986520528793334961e-01 7.466831058263778687e-02 7.778574526309967041e-02 -1.723428964614868164e-01 2.428377978503704071e-02 -3.062890609726309776e-03 -1.565819382667541504e-01 2.317771613597869873e-01 4.639886021614074707e-01 -1.857960820198059082e-01 2.999012591317296028e-03 1.031700521707534790e-03 1.424749642610549927e-01 8.120396733283996582e-02 2.531884908676147461e-01 -3.019090183079242706e-02 -1.542071551084518433e-01 -1.228381618857383728e-01 2.341300845146179199e-01 -1.162316426634788513e-01
-1.478758752346038818e-01 -2.079875618219375610e-01 -3.120709955692291260e-02 -6.270840018987655640e-02 -2.459698170423507690e-01 1.900707781314849854e-01 1.853721290826797485e-01 -6.982260942459106445e-02 2.535254657268524170e-01 -5.757294222712516785e-02 -2.146098017692565918e-01 3.289813697338104248e-01 -1.814668625593185425e-01 1.093060150742530823e-01 -3.617988154292106628e-02 7.103697955608367920e-02 4.125007241964340210e-02 -9.246026724576950073e-02 -9.043494611978530884e-02 -4.115381240844726562e-01 -5.229192227125167847e-02 1.290616095066070557e-01 -9.965979307889938354e-02 -1.428196579217910767e-01 -1.476417928934097290e-01 3.739709258079528809e-01 1.593290418386459351e-01 1.429128497838973999e-01 8.925592899322509766e-02 -3.931725025177001953e-02 3.335102647542953491e-02 -2.557186484336853027e-01
-2.076752930879592896e-01 -1.091919257305562496e-03 -7.939741015434265137e-03 -5.761698260903358459e-02 -3.860265016555786133e-02 3.369912207126617432e-01 6.974434852600097656e-02 2.125456035137176514e-01 1.768097728490829468e-01 -4.078985005617141724e-02 1.320590674877166748e-01 6.067842617630958557e-02 -3.826131820678710938e-01 -4.490329697728157043e-02 -1.080037653446197510e-01 1.719424128532409668e-02 -2.422439455986022949e-01 -1.860746592283248901e-01 3.923518210649490356e-02 -3.139057159423828125e-01 1.838901042938232422e-01 -1.576673388481140137e-01 -1.257569342851638794e-01 3.226837515830993652e-01 -6.441233307123184204e-02 8.667466789484024048e-02 3.136406242847442627e-01 3.165274113416671753e-02 -6.234204396605491638e-02 -1.598676890134811401e-01 -2.369145452976226807e-01 -7.331057637929916382e-02
-4.493519663810729980e-01 2.536738514900207520e-01 -2.751290500164031982e-01 -2.095150798559188843e-01 5.335069447755813599e-02 2.965897321701049805e-01 2.098596468567848206e-02 1.476465314626693726e-01 1.207048594951629639e-01 -1.044446080923080444e-01 8.680769056081771851e-02 3.134525567293167114e-02 -2.045952677726745605e-01 1.359961181879043579e-01 -7.645954936742782593e-02 -2.752008289098739624e-02 2.708631455898284912e-01 1.007880717515945435e-01 -4.549383744597434998e-02 -8.815912157297134399e-02 -2.663769125938415527e-01 3.255038559436798096e-01 -6.883472949266433716e-02 4.833594709634780884e-02 -3.484945371747016907e-02 2.286169677972793579e-01 1.479097455739974976e-01 1.174608245491981506e-01 -5.156095325946807861e-02 9.081193804740905762e-02 -1.062547490000724792e-01 1.069264709949493408e-01
-1.728395372629165649e-01 4.567233100533485413e-02 -2.262410074472427368e-01 -1.348356157541275024e-01 1.784570515155792236e-02 2.584858834743499756e-01 1.085263788700103760e-01 -4.683458060026168823e-02 2.018716037273406982e-01 1.094964817166328430e-01 1.664190441370010376e-01 2.026496231555938721e-01 -1.729553788900375366e-01 -5.147407297044992447e-03 -9.648724645376205444e-02 -2.731458544731140137e-01 1.743024773895740509e-02 2.102203965187072754e-01 1.435305476188659668e-01 -1.078147143125534058e-01 -7.459743414074182510e-03 3.878414928913116455e-01 -4.131807759404182434e-02 -7.918950170278549194e-02 -1.180739402770996094e-01 -2.234498560428619385e-01 4.542616605758666992e-01 1.536454856395721436e-01 -1.829641908407211304e-01 -6.830263137817382812e-02 -2.178827486932277679e-02 1.207629591226577759e-01
-2.349068224430084229e-01 -6.024470552802085876e-02 -1.202341262251138687e-02 -1.113221272826194763e-01 -1.783698350191116333e-01 2.071921378374099731e-01 9.986852295696735382e-03 -2.668831050395965576e-01 3.423118591308593750e-01 -2.463023513555526733e-01 -1.433233469724655151e-01 -4.982655122876167297e-02 -3.620236814022064209e-01 -2.499318309128284454e-02 -9.293956309556961060e-02 1.229219790548086166e-02 1.280822604894638062e-01 2.822887301445007324e-01 -1.987477391958236694e-01 -3.833504021167755127e-01 2.808405645191669464e-02 1.161619201302528381e-01 9.100241214036941528e-02 9.017313271760940552e-02 4.769739881157875061e-02 1.573993861675262451e-01 9.684463590383529663e-02 1.119865998625755310e-01 -5.762864649295806885e-02 7.642807066440582275e-02 -2.643133699893951416e-01 -1.314745401032269001e-03
-1.744855642318725586e-01 3.787881880998611450e-02 -2.831285893917083740e-01 -1.605857610702514648e-01 1.530961096286773682e-01 3.504797816276550293e-01 -9.653794765472412109e-02 7.703118026256561279e-02 2.527971863746643066e-01 -9.518177062273025513e-02 4.313841834664344788e-02 1.576438397169113159e-01 -1.987189054489135742e-01 7.351188361644744873e-02 -9.365170262753963470e-05 -1.158008798956871033e-01 -1.172390878200531006e-01 -2.970305737107992172e-03 -2.461072355508804321e-01 -1.695113629102706909e-01 8.535979688167572021e-02 -2.382149994373321533e-01 -2.417383715510368347e-02 -1.125028803944587708e-01 -2.389025390148162842e-01 3.167820870876312256e-01 -5.080047622323036194e-02 1.817137934267520905e-02 -5.177575163543224335e-03 -4.533214494585990906e-02 1.484748572111129761e-01 -4.217433631420135498e-01
-1.316014677286148071e-01 1.085028052330017090e-01 6.739029288291931152e-02 1.836612224578857422e-01 -2.975665777921676636e-02 3.079331815242767334e-01 2.095388025045394897e-01 -1.037802323698997498e-01 1.659526079893112183e-01 -7.126821577548980713e-02 1.770349405705928802e-02 2.406272441148757935e-01 9.691274166107177734e-02 5.686058476567268372e-02 -1.941035538911819458e-01 -2.675742208957672119e-01 9.437521547079086304e-02 -2.346486784517765045e-03 -5.155284702777862549e-02 -2.616950571537017822e-01 -1.231893524527549744e-01 1.410929411649703979e-01 6.979684531688690186e-02 2.769688665866851807e-01 9.862159192562103271e-02 3.467665314674377441e-01 1.778801530599594116e-01 2.160986810922622681e-01 2.397626340389251709e-01 -7.354667037725448608e-02 2.604236602783203125e-01 -1.837640106678009033e-01
-1.714922934770584106e-01 -1.450788080692291260e-01 -2.437725514173507690e-01 -8.642292767763137817e-02 2.835596203804016113e-01 3.999767005443572998e-01 1.304424926638603210e-02 1.082316599786281586e-02 2.216413617134094238e-01 -4.766798391938209534e-02 2.171961404383182526e-02 3.331833183765411377e-01 -2.279893904924392700e-01 2.238377034664154053e-01 -3.817567974328994751e-02 -1.152300834655761719e-01 1.927016377449035645e-01 6.467971205711364746e-02 -1.190023422241210938e-01 -5.488368123769760132e-02 2.208360470831394196e-02 -2.110349982976913452e-01 -1.946915686130523682e-01 1.726888678967952728e-02 -1.414782404899597168e-01 -4.335079342126846313e-02 1.292160898447036743e-01 -8.259014040231704712e-02 -1.744837760925292969e-01 -3.437311053276062012e-01 1.612784713506698608e-01 -2.321013435721397400e-02
-9.495688974857330322e-02 -1.284796595573425293e-01 -1.712857484817504883e-01 -1.529309153556823730e-01 -1.049574688076972961e-01 4.928448200225830078e-01 -7.797192782163619995e-02 1.227025222033262253e-02 2.379491478204727173e-01 9.383262135088443756e-03 4.786548390984535217e-02 2.028479278087615967e-01 -2.789345979690551758e-01 1.982170790433883667e-01 -1.228094846010208130e-02 1.901290565729141235e-02 -1.327093392610549927e-01 2.130845375359058380e-02 -5.960550904273986816e-02 -1.845295876264572144e-01 -2.492614649236202240e-02 -2.086394280195236206e-01 -1.789160817861557007e-02 -1.100378334522247314e-01 -2.355131506919860840e-01 2.409567832946777344e-01 -1.219406425952911377e-01 -8.856917731463909149e-03 -2.268898189067840576e-01 -2.263185828924179077e-01 1.789679750800132751e-02 -3.164021968841552734e-01
-2.672037482261657715e-01 -7.459341734647750854e-02 -3.119602799415588379e-01 -1.003387346863746643e-01 9.361266158521175385e-03 3.733115494251251221e-01 2.068520784378051758e-01 1.026053875684738159e-01 1.336184442043304443e-01 -4.031538590788841248e-02 1.406312286853790283e-01 5.002989619970321655e-02 -4.012858569622039795e-01 1.380521655082702637e-01 -3.543592989444732666e-02 -1.429406832903623581e-02 1.704015433788299561e-01 -1.205444037914276123e-01 -1.304261386394500732e-01 -2.857264578342437744e-01 -3.398736119270324707e-01 1.012279093265533447e-01 -6.558455526828765869e-02 -1.226391717791557312e-01 7.114785909652709961e-02 1.856849938631057739e-01 2.204212248325347900e-01 1.351327635347843170e-02 -6.155922636389732361e-02 -4.558927193284034729e-02 -1.318100243806838989e-01 -2.657197974622249603e-02
-2.240330576896667480e-01 -1.212118938565254211e-01 -4.032204672694206238e-02 2.446509525179862976e-02 1.941574662923812866e-01 1.458976417779922485e-01 2.009023278951644897e-01 -2.532961070537567139e-01 1.049365326762199402e-01 -2.564785778522491455e-01 1.016847938299179077e-01 3.436734974384307861e-01 1.033523976802825928e-01 1.140740588307380676e-01 7.160115987062454224e-02 -5.612306669354438782e-02 -7.637991756200790405e-02 -1.514376252889633179e-01 -1.762544363737106323e-01 -8.648996055126190186e-02 -1.561425626277923584e-01 3.334435820579528809e-02 8.988240361213684082e-02 -1.218479573726654053e-01 -3.263282477855682373e-01 9.516475349664688110e-02 1.040184423327445984e-01 1.380260735750198364e-01 3.200108557939529419e-02 -3.020003736019134521e-01 1.890305578708648682e-01 -3.782372772693634033e-01
1.704989187419414520e-02 -1.075223386287689209e-01 -1.804897338151931763e-01 2.569727003574371338e-01 -1.123005989938974380e-03 4.734939634799957275e-01 -9.859562665224075317e-02 -2.314303070306777954e-02 3.979515731334686279e-01 -1.964149773120880127e-01 9.837212413549423218e-02 5.389879643917083740e-02 -1.931334733963012695e-01 6.349478382617235184e-03 -1.607394516468048096e-01 -1.095148101449012756e-01 6.670122034847736359e-03 1.820715963840484619e-01 -1.739848554134368896e-01 2.883253395557403564e-01 -7.258506026118993759e-03 2.735845511779189110e-03 6.061320751905441284e-02 -1.130259186029434204e-01 -1.314038634300231934e-01 -1.527178380638360977e-02 3.582444489002227783e-01 5.652995035052299500e-02 1.420848816633224487e-01 -6.086761131882667542e-02 1.791097037494182587e-02 -1.844718605279922485e-01
-3.700377345085144043e-01 -1.671949625015258789e-01 9.702350944280624390e-02 1.706573762930929661e-03 1.338626891374588013e-01 4.090321958065032959e-01 -2.169557064771652222e-01 -3.075290322303771973e-01 3.685529828071594238e-01 5.690428987145423889e-02 2.930187582969665527e-01 5.236377939581871033e-02 -2.425845712423324585e-02 -2.907392568886280060e-03 1.095420122146606445e-01 -1.629442349076271057e-02 -2.017254084348678589e-01 -6.989996135234832764e-02 -5.235283076763153076e-02 3.674961626529693604e-02 -2.552259713411331177e-02 -1.221300661563873291e-01 1.100192740559577942e-01 -4.140615090727806091e-02 7.421524822711944580e-02 -1.863880157470703125e-01 -5.836050212383270264e-02 -4.604573547840118408e-02 -1.751387715339660645e-01 2.079713791608810425e-01 -5.593078210949897766e-02 -2.375138849020004272e-01
-3.070149421691894531e-01 1.495021283626556396e-01 3.512807488441467285e-01 -3.237597942352294922e-01 1.440117210149765015e-01 2.245349735021591187e-01 4.999764263629913330e-02 -4.392345994710922241e-02 3.062387108802795410e-01 -1.598318368196487427e-01 3.933830559253692627e-02 2.182709798216819763e-02 -2.500313520431518555e-01 -7.893250882625579834e-02 -1.299518197774887085e-01 3.276741877198219299e-02 -3.132521733641624451e-02 -1.586868613958358765e-02 2.742833495140075684e-01 -2.099276334047317505e-01 -4.304584488272666931e-02 6.811699271202087402e-02 3.684958443045616150e-02 1.342750489711761475e-01 1.953206211328506470e-01 1.905822455883026123e-01 1.683935075998306274e-01 -1.562145445495843887e-02 1.915407925844192505e-01 1.644543558359146118e-01 -4.538362473249435425e-02 -2.371685653924942017e-01
-2.992730736732482910e-01 4.717759788036346436e-02 -2.304306812584400177e-02 5.786448717117309570e-02 7.596065104007720947e-02 1.845986843109130859e-01 1.141830086708068848e-01 -9.175453335046768188e-02 3.751408755779266357e-01 -7.006439566612243652e-02 4.343512281775474548e-02 5.266854166984558105e-02 3.483172133564949036e-02 1.523936241865158081e-01 1.197704523801803589e-01 -1.181964948773384094e-01 2.329940535128116608e-02 -6.581265479326248169e-02 1.841662526130676270e-01 -2.094207853078842163e-01 -2.586953938007354736e-01 5.834126099944114685e-02 -2.098065800964832306e-02 1.791956275701522827e-01 3.005580902099609375e-01 4.200075268745422363e-01 3.176948726177215576e-01 -2.592081576585769653e-02 2.156935334205627441e-01 -1.348094642162322998e-01 7.602909952402114868e-02 1.250079125165939331e-01
-2.386347800493240356e-01 -5.946865677833557129e-02 2.646327912807464600e-01 -4.287347197532653809e-02 3.085871227085590363e-02 2.158570885658264160e-01 -5.531658232212066650e-02 -2.156185917556285858e-02 3.763674497604370117e-01 -5.480498075485229492e-02 1.501266062259674072e-01 2.244843393564224243e-01 -2.410796284675598145e-01 9.653420001268386841e-02 -3.975331410765647888e-02 5.322120711207389832e-02 2.890071645379066467e-02 -1.344146281480789185e-01 1.651743501424789429e-01 -1.130564361810684204e-01 1.169365718960762024e-01 2.858198881149291992e-01 -1.576616317033767700e-01 -1.224286779761314392e-01 5.701983720064163208e-02 4.719087481498718262e-01 -2.013375423848628998e-02 1.990425288677215576e-01 -1.892870850861072540e-02 -8.764372207224369049e-03 -2.511646747589111328e-01 -5.888652428984642029e-02
-4.825943410396575928e-01 -6.483501195907592773e-02 -8.965726196765899658e-02 -1.850591152906417847e-01 3.979437798261642456e-02 3.067120909690856934e-01 7.393573969602584839e-02 -1.006172448396682739e-01 7.411936670541763306e-02 -1.648063212633132935e-02 -2.167914994060993195e-02 1.087430268526077271e-01 -5.956761911511421204e-02 -1.603460460901260376e-01 -6.536865141242742538e-03 -1.565367169678211212e-02 -4.901093542575836182e-01 2.851286530494689941e-01 -9.918099641799926758e-02 3.938003629446029663e-02 1.008129045367240906e-01 -4.345818608999252319e-02 -2.406770288944244385e-01 1.200776621699333191e-01 2.327194511890411377e-01 -2.667745016515254974e-02 1.617164015769958496e-01 -7.209677994251251221e-02 7.782725989818572998e-02 -2.706799097359180450e-02 -1.415179762989282608e-02 -2.264089435338973999e-01
-2.188264131546020508e-01 -1.016583293676376343e-01 -9.266085177659988403e-02 2.644371055066585541e-02 4.289669916033744812e-02 5.199546813964843750e-01 9.822549670934677124e-02 2.027922309935092926e-02 1.253866255283355713e-01 2.550786733627319336e-01 -1.710887104272842407e-01 -1.200122833251953125e-01 -6.259747594594955444e-02 3.323523998260498047e-01 -5.936804413795471191e-02 1.181578263640403748e-01 -7.074433565139770508e-02 7.281636353582143784e-03 -6.216553505510091782e-03 5.132419615983963013e-02 2.318864762783050537e-01 1.640508770942687988e-01 -1.605659276247024536e-01 1.404584348201751709e-01 1.021072268486022949e-01 3.052304685115814209e-01 1.474756002426147461e-01 5.444350093603134155e-02 9.409140795469284058e-02 3.100889921188354492e-01 -3.999288007616996765e-02 -1.583728641271591187e-01
-5.458972454071044922e-01 1.842614263296127319e-01 -5.712400376796722412e-02 5.853186547756195068e-02 1.625749319791793823e-01 2.193603068590164185e-01 6.090953946113586426e-02 1.991586536169052124e-01 1.578686013817787170e-02 -8.479190291836857796e-04 -1.207138746976852417e-01 2.754245102405548096e-01 -1.729479432106018066e-01 5.904880166053771973e-02 -1.387512981891632080e-01 -2.356972098350524902e-01 -1.918850690126419067e-01 5.788991600275039673e-02 -1.227654796093702316e-02 -1.375464349985122681e-01 1.018677130341529846e-01 2.001299709081649780e-01 -5.574047565460205078e-02 1.232956424355506897e-01 1.164255663752555847e-01 2.413667589426040649e-01 5.811088532209396362e-02 -1.074502319097518921e-01 3.447545766830444336e-01 4.402966424822807312e-02 8.700646460056304932e-02 3.833277896046638489e-02
-3.235208690166473389e-01 -2.600680291652679443e-01 1.019085049629211426e-01 1.397228688001632690e-01 2.721322774887084961e-01 3.984190225601196289e-01 -1.391178816556930542e-01 -6.415073573589324951e-02 2.490652501583099365e-01 1.134317070245742798e-01 4.361605346202850342e-01 -5.215470865368843079e-02 5.977742373943328857e-02 -3.171171247959136963e-02 2.282443828880786896e-02 -2.504627406597137451e-02 -8.429095894098281860e-02 1.505557596683502197e-01 6.319324672222137451e-02 -9.550745040178298950e-02 -1.254220753908157349e-01 -8.910544216632843018e-02 1.183926463127136230e-01 -6.061009690165519714e-02 -9.466956555843353271e-02 5.853257700800895691e-02 1.974578052759170532e-01 1.881503313779830933e-01 -2.839908897876739502e-01 3.413541615009307861e-02 -2.610410563647747040e-02 -1.200872957706451416e-01
-6.052031740546226501e-02 1.081344857811927795e-02 -2.755169989541172981e-03 2.165265679359436035e-01 -5.376864224672317505e-02 3.706805109977722168e-01 6.832658499479293823e-02 -1.663041263818740845e-01 3.263442516326904297e-01 2.474547028541564941e-01 1.631066501140594482e-01 1.648599356412887573e-01 1.714288145303726196e-01 1.106002107262611389e-01 -4.913283884525299072e-02 7.993122190237045288e-02 6.413037423044443130e-03 1.652681976556777954e-01 6.879481673240661621e-02 -7.920067012310028076e-02 -1.309572458267211914e-01 1.814210601150989532e-02 -7.359060458838939667e-03 1.920981258153915405e-01 3.036629557609558105e-01 3.557012677192687988e-01 3.623364567756652832e-01 2.225208133459091187e-01 7.998490333557128906e-02 5.457781627774238586e-02 2.021498605608940125e-02 -5.148238316178321838e-02
-2.534357011318206787e-01 9.616831690073013306e-02 2.846157550811767578e-01 -8.664149791002273560e-02 -2.503537572920322418e-03 3.557364940643310547e-01 -2.286003902554512024e-02 -1.646644994616508484e-02 2.365973293781280518e-01 -3.630331754684448242e-01 3.795020282268524170e-01 -9.212650358676910400e-02 -3.810750693082809448e-02 -5.586041137576103210e-02 -4.257371649146080017e-02 -1.329690869897603989e-02 -4.320897534489631653e-02 8.916004002094268799e-02 1.766565293073654175e-01 -1.271603852510452271e-01 -1.117291487753391266e-02 -1.447293460369110107e-01 2.215168774127960205e-01 8.779005706310272217e-02 -2.119450643658638000e-02 1.225247234106063843e-01 3.047763407230377197e-01 -1.886757910251617432e-01 -1.529374569654464722e-01 -1.344693750143051147e-01 -5.790543183684349060e-02 -2.000069767236709595e-01
-1.683349907398223877e-01 -1.794566810131072998e-01 1.026669070124626160e-01 -1.143751144409179688e-01 -1.986698806285858154e-01 1.654581576585769653e-01 -1.004726439714431763e-01 -2.037451416254043579e-01 3.189871907234191895e-01 1.305896788835525513e-01 2.090013325214385986e-01 6.261934340000152588e-02 -9.656849503517150879e-02 7.487214170396327972e-03 -2.226935923099517822e-01 -2.474996633827686310e-02 -1.338549796491861343e-02 -1.400336530059576035e-02 -3.447162210941314697e-01 -1.936802864074707031e-01 3.697240352630615234e-01 1.789359301328659058e-01 1.837542206048965454e-01 -9.380931407213211060e-02 4.918415797874331474e-04 1.936821639537811279e-01 2.172848284244537354e-01 -3.213898837566375732e-01 -1.141451895236968994e-01 3.924766182899475098e-02 1.006518676877021790e-02 -2.652297355234622955e-02
-3.112305700778961182e-01 6.410101801156997681e-02 2.200038731098175049e-01 4.776627570390701294e-02 2.992149889469146729e-01 3.216766417026519775e-01 -1.759507693350315094e-02 -2.390684932470321655e-01 2.108163759112358093e-02 3.922613803297281265e-03 -1.490300893783569336e-01 2.489549368619918823e-01 -8.297486230731010437e-03 1.100034788250923157e-01 1.786814182996749878e-01 6.405954807996749878e-02 -7.469768077135086060e-02 6.000370904803276062e-02 -2.568706572055816650e-01 -2.206223160028457642e-01 -3.147638216614723206e-02 -7.739577442407608032e-02 1.385241746902465820e-01 3.256148397922515869e-01 -1.994439065456390381e-01 2.429498136043548584e-01 1.175408586859703064e-01 9.239792078733444214e-02 -8.203097432851791382e-02 -4.888051748275756836e-02 1.943214684724807739e-01 -2.023833692073822021e-01
-1.949003711342811584e-02 -1.145866960287094116e-01 -1.308192610740661621e-01 -2.581440508365631104e-01 2.795208692550659180e-01 4.346567690372467041e-01 -1.802782714366912842e-02 -6.972452253103256226e-02 1.910835206508636475e-01 2.792152203619480133e-02 -9.088660776615142822e-02 2.249211370944976807e-01 1.708949506282806396e-01 2.642341852188110352e-01 -3.474745154380798340e-01 1.386609375476837158e-01 -1.137168928980827332e-01 -1.350045502185821533e-01 -1.043883189558982849e-01 -3.074516654014587402e-01 4.052429273724555969e-02 1.406106632202863693e-02 3.436410427093505859e-02 -4.148926213383674622e-02 -1.675089299678802490e-01 5.912959575653076172e-02 2.538172900676727295e-01 4.012065753340721130e-02 -2.474935539066791534e-02 -2.139964699745178223e-01 4.868299141526222229e-02 8.758805692195892334e-02
-1.119909733533859253e-01 1.685326248407363892e-01 -6.048257276415824890e-02 -1.574826687574386597e-01 7.990091294050216675e-02 1.542279422283172607e-01 2.015532851219177246e-01 -1.223759427666664124e-01 7.233942300081253052e-02 2.954359352588653564e-01 2.742104828357696533e-01 2.599705755710601807e-01 -3.359471261501312256e-02 -6.304498016834259033e-02 2.143038511276245117e-01 -2.862363159656524658e-01 -9.766528755426406860e-02 1.445777118206024170e-01 1.544979065656661987e-01 5.816547945141792297e-02 2.181376218795776367e-01 1.008499637246131897e-01 2.653398551046848297e-03 -1.350326836109161377e-01 -2.514055967330932617e-01 3.161175251007080078e-01 3.844774663448333740e-01 1.286192983388900757e-01 1.185258403420448303e-01 3.854331560432910919e-03 2.746120281517505646e-02 -2.378712594509124756e-02
-1.319177448749542236e-01 -9.081706404685974121e-02 -1.608582288026809692e-01 1.052288040518760681e-01 7.187535613775253296e-02 1.346038877964019775e-01 1.087167412042617798e-01 -1.494434475898742676e-01 1.290192157030105591e-01 1.000077873468399048e-01 -9.091115556657314301e-03 2.745762765407562256e-01 -7.759481668472290039e-02 3.864845260977745056e-02 2.481153160333633423e-01 -7.653608918190002441e-02 6.930168718099594116e-02 3.460114598274230957e-01 1.434244811534881592e-01 -1.128105968236923218e-01 7.680977880954742432e-02 2.974054515361785889e-01 -1.993032991886138916e-01 2.035416215658187866e-01 -2.219793647527694702e-01 1.800390481948852539e-01 3.744414150714874268e-01 -1.946733295917510986e-01 1.302054226398468018e-01 -2.254407554864883423e-01 5.195823311805725098e-02 -1.982794553041458130e-01
-1.938531249761581421e-01 -2.554737031459808350e-02 -8.802927099168300629e-03 -3.933132588863372803e-01 -8.231882005929946899e-02 3.561212122440338135e-01 -2.184362523257732391e-02 -3.546477258205413818e-01 7.860150188207626343e-03 -6.424204912036657333e-04 -2.807471156120300293e-02 2.913419008255004883e-01 -1.944743692874908447e-01 -8.244053274393081665e-02 1.868412047624588013e-01 -1.511373519897460938e-01 -5.194376036524772644e-02 -5.046794191002845764e-02 9.767832234501838684e-03 -3.323047161102294922e-01 -4.160052537918090820e-02 -1.479396373033523560e-01 -1.076297089457511902e-01 1.773729175329208374e-02 1.361273881047964096e-02 8.880554884672164917e-02 -2.976509742438793182e-02 9.674688428640365601e-02 -2.976383864879608154e-01 -2.022061645984649658e-01 1.284381598234176636e-01 -2.085017561912536621e-01
-1.379326879978179932e-01 -5.533062666654586792e-02 1.819297373294830322e-01 -2.028613984584808350e-01 -1.364672034978866577e-01 2.165983915328979492e-01 -1.832462474703788757e-02 -3.749796152114868164e-01 1.983189433813095093e-01 -9.243081510066986084e-02 2.339925616979598999e-01 1.938744634389877319e-01 -1.293068081140518188e-01 1.736852377653121948e-01 -2.786288410425186157e-02 -2.351862490177154541e-01 1.204312816262245178e-01 3.544379025697708130e-03 -7.645552605390548706e-02 -2.706343829631805420e-01 -2.155992686748504639e-01 6.860084086656570435e-02 -3.285776078701019287e-01 -1.826426386833190918e-01 -3.619017079472541809e-02 2.346380800008773804e-01 1.530090123414993286e-01 1.270399093627929688e-01 -6.956244260072708130e-02 -1.121514439582824707e-01 2.166033834218978882e-01 -8.731582760810852051e-02
-1.338074803352355957e-01 -1.050371751189231873e-01 5.767888948321342468e-02 -1.267680376768112183e-01 -1.082717329263687134e-01 5.641767382621765137e-01 2.111091911792755127e-01 -8.511582016944885254e-02 1.778802871704101562e-01 3.777815997600555420e-01 -4.690527170896530151e-02 -5.609732586890459061e-03 -1.896484494209289551e-01 2.398881018161773682e-01 -2.354434132575988770e-01 1.025929674506187439e-01 -5.324707552790641785e-02 5.213148891925811768e-02 1.803060173988342285e-01 4.884037747979164124e-02 -4.601509869098663330e-02 6.913220137357711792e-02 -6.926788389682769775e-02 8.338752388954162598e-02 1.432222127914428711e-02 2.382985502481460571e-01 -2.192408591508865356e-02 3.706871718168258667e-02 1.754519492387771606e-01 1.424749791622161865e-01 2.233397215604782104e-01 -1.219273656606674194e-01
-1.766620129346847534e-01 -1.271318793296813965e-01 8.845753967761993408e-02 5.704032629728317261e-02 2.587337791919708252e-02 3.341116011142730713e-01 1.966231763362884521e-01 -2.956427931785583496e-01 -1.130955107510089874e-02 -6.428503990173339844e-02 2.399979829788208008e-01 1.520962417125701904e-01 1.311955694109201431e-02 -1.200326085090637207e-01 -1.241868957877159119e-01 -5.861382931470870972e-03 -1.272472888231277466e-01 2.683293819427490234e-02 -1.544577926397323608e-01 -1.037411838769912720e-01 2.861030697822570801e-01 2.102674692869186401e-01 -3.128429129719734192e-02 -1.755197644233703613e-01 9.040193259716033936e-02 5.383957028388977051e-01 8.965342491865158081e-02 -6.050478667020797729e-02 -4.963965713977813721e-02 -1.896456927061080933e-01 1.401217430830001831e-01 -1.047174930572509766e-01
-4.691516235470771790e-02 -2.580554485321044922e-01 9.137180633842945099e-03 -2.249127328395843506e-01 5.195045471191406250e-02 1.753967851400375366e-01 2.591659128665924072e-01 -1.381487995386123657e-01 1.012799143791198730e-01 -4.495535045862197876e-02 1.556191295385360718e-01 3.088905811309814453e-01 -5.124370753765106201e-02 -1.174383796751499176e-02 8.737371861934661865e-02 -1.666282862424850464e-01 -6.080380827188491821e-02 3.762754201889038086e-01 2.825427427887916565e-02 -2.643361091613769531e-01 2.039417251944541931e-02 8.736275881528854370e-02 -1.254853457212448120e-01 -1.421197056770324707e-01 -1.084476858377456665e-01 1.284922510385513306e-01 2.736127376556396484e-01 -3.084485232830047607e-01 -5.174858123064041138e-02 -7.834678888320922852e-02 3.422272950410842896e-02 -3.500598073005676270e-01
-4.396871626377105713e-01 8.917394094169139862e-03 -3.302714824676513672e-01 -7.337307929992675781e-02 -1.171948611736297607e-01 2.150304168462753296e-01 -1.524151861667633057e-01 -1.661811769008636475e-02 6.538609415292739868e-02 -2.321616113185882568e-01 -6.930285692214965820e-02 1.069265883415937424e-03 -2.504273653030395508e-01 1.364152133464813232e-01 -1.377040594816207886e-01 4.833721369504928589e-02 -4.903767257928848267e-02 -2.264702469110488892e-01 -3.704857453703880310e-02 -1.966819912195205688e-01 -1.160581931471824646e-01 2.025011032819747925e-01 4.896318539977073669e-02 -1.030641496181488037e-01 2.459174543619155884e-01 2.319097369909286499e-01 3.249551951885223389e-01 6.943869590759277344e-02 -1.953219622373580933e-01 -4.801543802022933960e-02 -9.591017663478851318e-02 -8.647305518388748169e-02
-4.596745371818542480e-01 3.966000303626060486e-02 -1.613477915525436401e-01 -1.727866530418395996e-01 -1.483418792486190796e-01 2.611587941646575928e-01 1.695674285292625427e-02 1.058985143899917603e-01 2.267268896102905273e-01 8.255178481340408325e-02 1.106386072933673859e-02 8.648459613323211670e-02 -1.232587173581123352e-01 8.174325525760650635e-02 -1.700255870819091797e-01 -1.903604269027709961e-01 8.312860876321792603e-02 6.840804219245910645e-02 -1.881330162286758423e-01 -3.147538304328918457e-01 -2.071598023176193237e-01 8.465524762868881226e-02 4.006673991680145264e-01 9.673343598842620850e-02 1.354056149721145630e-01 -4.745068773627281189e-02 1.285921633243560791e-01 6.391201913356781006e-02 2.319874428212642670e-02 -1.507101655006408691e-01 -2.389989793300628662e-02 -2.136048823595046997e-01
-7.771959155797958374e-02 4.456564038991928101e-02 -1.466086208820343018e-01 -1.619546413421630859e-01 6.143337488174438477e-02 3.968870639801025391e-01 -1.781377941370010376e-01 -1.843783631920814514e-02 3.196860551834106445e-01 -1.440898515284061432e-02 -7.644137740135192871e-02 1.624346673488616943e-01 -7.034036517143249512e-02 1.960401087999343872e-01 5.591634288430213928e-02 -2.111607976257801056e-02 3.967437520623207092e-02 -4.641607403755187988e-03 -1.843088269233703613e-01 -2.475065886974334717e-01 -3.624036535620689392e-02 -2.003612667322158813e-01 -1.299561262130737305e-01 -1.417040377855300903e-01 -1.679535061120986938e-01 3.649751245975494385e-01 3.143932297825813293e-02 -1.009419783949851990e-01 -6.164117902517318726e-02 -2.555071413516998291e-01 1.065303906798362732e-01 -3.755262792110443115e-01
-4.641685783863067627e-01 9.996771812438964844e-02 -2.501101791858673096e-01 -3.012401759624481201e-01 -1.019976437091827393e-01 2.540090680122375488e-01 1.548981666564941406e-01 -1.266889572143554688e-01 1.841234266757965088e-01 -1.931970566511154175e-01 5.372675135731697083e-02 1.193516328930854797e-02 -5.962941795587539673e-02 3.791000321507453918e-02 -3.721602633595466614e-02 1.884123831987380981e-01 -3.943160474300384521e-01 2.360230125486850739e-02 -1.299030929803848267e-01 1.658885478973388672e-01 2.006531655788421631e-01 -4.434755071997642517e-02 -2.083745300769805908e-01 -9.738682769238948822e-03 -2.054014429450035095e-02 8.566161617636680603e-03 1.233428940176963806e-01 -1.061017215251922607e-01 1.411253064870834351e-01 1.467365473508834839e-01 -1.460191309452056885e-01 -1.193225383758544922e-01
-9.246816486120223999e-02 -1.760686635971069336e-01 1.703613102436065674e-01 -3.477379381656646729e-01 -5.795828253030776978e-02 3.588287532329559326e-01 1.199050918221473694e-01 -3.189613819122314453e-01 5.093891173601150513e-02 4.918690770864486694e-02 2.343565225601196289e-01 2.262174636125564575e-01 -2.037277966737747192e-01 -7.391341775655746460e-02 1.676704585552215576e-01 8.190719038248062134e-02 -8.570727705955505371e-02 1.155907809734344482e-01 -3.381786867976188660e-02 -2.278714478015899658e-01 -1.619326919317245483e-01 -2.122494578361511230e-02 -2.394348084926605225e-01 -1.037724316120147705e-01 1.024279370903968811e-01 1.905100047588348389e-01 1.558289974927902222e-01 3.237469494342803955e-01 -6.544371694326400757e-02 -1.246115118265151978e-01 5.279570072889328003e-02 4.844745993614196777e-02
-3.699492216110229492e-01 -1.934149712324142456e-01 -8.339047431945800781e-02 4.265788942575454712e-02 -9.339731186628341675e-02 2.635698616504669189e-01 -8.805898576974868774e-02 -3.270295858383178711e-01 1.099245324730873108e-01 1.403005272150039673e-01 3.318444788455963135e-01 9.814287722110748291e-02 -1.271610707044601440e-01 1.490383148193359375e-01 8.219838887453079224e-02 -2.532724440097808838e-01 2.030595988035202026e-01 -1.705626398324966431e-01 -2.488314956426620483e-01 -1.938675791025161743e-01 9.445974230766296387e-02 1.158491596579551697e-01 -1.685424447059631348e-01 -2.006534487009048462e-02 -4.535650089383125305e-02 1.470352560281753540e-01 -8.033796399831771851e-02 1.857770234346389771e-01 1.131635382771492004e-01 1.728872358798980713e-01 -1.560711860656738281e-01 -1.028397604823112488e-01
-3.304734826087951660e-01 -1.193032711744308472e-01 -4.056899994611740112e-02 -1.759428232908248901e-01 2.418312281370162964e-01 6.654027104377746582e-02 8.633923530578613281e-02 -1.147720217704772949e-01 4.502416253089904785e-01 4.226373881101608276e-02 2.041596025228500366e-01 3.378255292773246765e-02 5.117610096931457520e-02 -5.964870098978281021e-03 -1.239401251077651978e-01 -3.427809178829193115e-01 5.149244889616966248e-02 2.556860148906707764e-01 6.614925712347030640e-02 6.793703883886337280e-02 -6.740627437829971313e-02 1.991454958915710449e-01 1.864001899957656860e-01 9.381412714719772339e-02 5.336014181375503540e-02 3.952781260013580322e-01 1.807599887251853943e-02 1.293457001447677612e-01 1.254749000072479248e-01 2.673074975609779358e-02 2.783443406224250793e-02 1.393757760524749756e-01
-8.212184766307473183e-04 -3.315895795822143555e-02 1.383600682020187378e-01 -1.587833166122436523e-01 1.601566001772880554e-02 3.632209300994873047e-01 -5.691292136907577515e-02 -1.520353257656097412e-01 9.125569835305213928e-03 -7.851906120777130127e-02 2.237619459629058838e-02 3.203272521495819092e-01 -2.604698538780212402e-01 1.953365653753280640e-01 1.509621292352676392e-01 7.483915984630584717e-02 3.585279360413551331e-02 -2.104044109582901001e-01 -2.138550132513046265e-01 -2.842098474502563477e-01 8.549708873033523560e-02 -3.679040819406509399e-02 -6.734887510538101196e-02 -5.398012697696685791e-02 -1.011467650532722473e-01 3.024706840515136719e-01 2.314724773168563843e-01 2.904516160488128662e-01 -1.139843761920928955e-01 -1.887736171483993530e-01 7.062964141368865967e-02 -2.660814523696899414e-01
-3.285140097141265869e-01 5.362087860703468323e-02 -1.191958412528038025e-01 1.432436406612396240e-01 2.129444926977157593e-01 1.932282596826553345e-01 2.545009553432464600e-01 -4.411168694496154785e-01 -2.243255963549017906e-03 1.026975959539413452e-01 3.773822486400604248e-01 1.416260600090026855e-01 -7.883094251155853271e-02 2.455717511475086212e-02 1.439565513283014297e-02 -8.669600822031497955e-03 1.266507953405380249e-01 -7.313143461942672729e-02 -3.682286664843559265e-02 -1.946266591548919678e-01 -6.792558729648590088e-02 -7.853535562753677368e-02 2.584599852561950684e-01 -5.404195562005043030e-02 -1.131488308310508728e-01 3.269726932048797607e-01 4.128470085561275482e-03 -5.132845416665077209e-02 8.791705965995788574e-02 1.770470291376113892e-01 1.668602973222732544e-01 -4.361222684383392334e-02
-2.223871797323226929e-01 3.553500398993492126e-02 -1.052929088473320007e-01 -1.833881884813308716e-01 2.599647939205169678e-01 5.346540808677673340e-01 -2.370208874344825745e-02 -6.317240744829177856e-02 2.090680301189422607e-01 7.166922092437744141e-02 -1.468524187803268433e-01 8.628644794225692749e-02 1.591205447912216187e-01 2.330279648303985596e-01 -2.182858586311340332e-01 2.431508153676986694e-02 -9.371608495712280273e-02 -1.757359355688095093e-01 -1.926007121801376343e-01 -3.812597692012786865e-01 3.435417637228965759e-02 7.438354194164276123e-02 -1.326851546764373779e-01 -1.534539759159088135e-01 -2.244782894849777222e-01 -1.450452953577041626e-02 1.045122444629669189e-01 7.020204514265060425e-02 -1.566235907375812531e-02 -1.996701397001743317e-02 2.171192504465579987e-02 -5.746420845389366150e-02
-3.083994388580322266e-01 -1.240136995911598206e-01 9.019840508699417114e-02 -1.495271325111389160e-01 1.811971366405487061e-01 1.189583390951156616e-01 2.921307086944580078e-01 1.115894243121147156e-01 9.539610147476196289e-02 8.395930379629135132e-02 1.055828332901000977e-01 1.594002842903137207e-01 -9.607605636119842529e-03 1.308997273445129395e-01 2.423636801540851593e-02 8.774513751268386841e-02 -2.292076200246810913e-01 1.458663642406463623e-01 5.714577808976173401e-02 -1.494278907775878906e-01 -8.460364490747451782e-02 2.368953377008438110e-01 -1.482570916414260864e-01 1.749691814184188843e-01 -2.288768440485000610e-01 1.886463612318038940e-01 5.320191383361816406e-02 9.546847641468048096e-02 1.751104146242141724e-01 -1.530246883630752563e-01 -3.069246113300323486e-01 -4.153819680213928223e-01
-2.354249358177185059e-01 -4.449701681733131409e-02 -5.797594040632247925e-02 -1.467961072921752930e-01 9.602989256381988525e-02 4.835811257362365723e-01 2.078411355614662170e-02 -1.735444515943527222e-01 4.190497994422912598e-01 -6.935340166091918945e-02 -1.004945933818817139e-01 1.750079542398452759e-01 2.152366489171981812e-01 3.907544016838073730e-01 -1.302668303251266479e-01 2.637796849012374878e-02 1.377961039543151855e-01 3.725300729274749756e-02 -1.224491372704505920e-01 -2.929667830467224121e-01 -1.134696379303932190e-01 -1.270078569650650024e-01 2.976645715534687042e-02 1.888164132833480835e-02 -1.538528650999069214e-01 -1.256734281778335571e-01 7.893515378236770630e-02 6.582075357437133789e-02 -3.053130768239498138e-02 -3.659376502037048340e-02 4.463736712932586670e-02 -2.242478914558887482e-02
-2.430910170078277588e-01 2.625622749328613281e-01 -2.801963686943054199e-01 -1.249273121356964111e-01 -8.636387996375560760e-03 3.024049699306488037e-01 -3.045736579224467278e-03 2.280191481113433838e-01 2.870287895202636719e-01 -2.019210904836654663e-01 4.728932678699493408e-01 2.057883515954017639e-02 -1.683633923530578613e-01 5.861935392022132874e-02 -1.859589517116546631e-01 -8.812761306762695312e-02 4.150553047657012939e-02 7.160324603319168091e-02 2.321101427078247070e-01 -1.847095787525177002e-02 1.279902830719947815e-02 6.747760623693466187e-02 1.201072037220001221e-01 5.483788251876831055e-02 -2.424574345350265503e-01 8.954242616891860962e-02 5.743035301566123962e-02 -5.899163708090782166e-02 1.274722516536712646e-01 1.389372348785400391e-01 5.245412513613700867e-02 -1.337344199419021606e-01
-1.558506637811660767e-01 -3.325798362493515015e-02 6.103952229022979736e-02 -3.413302004337310791e-01 1.329216063022613525e-01 2.374280542135238647e-01 9.487952291965484619e-02 2.118152230978012085e-01 3.662872612476348877e-01 1.102827116847038269e-01 -3.323749825358390808e-02 -1.117456853389739990e-01 8.821156807243824005e-03 4.098417758941650391e-01 -1.452129781246185303e-01 1.095189675688743591e-01 -8.220192044973373413e-02 1.277718544006347656e-01 1.383658405393362045e-02 -5.255137383937835693e-02 8.899159729480743408e-02 1.054816842079162598e-01 1.252508312463760376e-01 -1.788393110036849976e-01 8.608683943748474121e-02 2.124593555927276611e-01 3.489185869693756104e-01 5.656786728650331497e-03 2.110148034989833832e-02 -1.402195692062377930e-01 -2.596571445465087891e-01 -1.039557829499244690e-01
-2.623423933982849121e-01 -1.881017833948135376e-01 -8.037868887186050415e-02 -2.541325986385345459e-01 1.805866509675979614e-01 2.650526463985443115e-01 -1.753492653369903564e-01 -2.918848097324371338e-01 3.326179385185241699e-01 -1.861850917339324951e-01 6.224112212657928467e-02 1.661833673715591431e-01 -2.371980575844645500e-03 -1.046005412936210632e-01 2.049354910850524902e-01 -2.361782193183898926e-01 1.005750447511672974e-01 -6.065820902585983276e-02 2.747055590152740479e-01 -1.902877539396286011e-01 -1.264479607343673706e-01 -2.181567102670669556e-01 1.205967143177986145e-01 -3.036460466682910919e-02 -9.870429337024688721e-02 3.845231607556343079e-02 1.539945602416992188e-02 -2.973489277064800262e-02 9.559798240661621094e-02 -5.224940553307533264e-02 -2.801664173603057861e-01 -1.149199828505516052e-01
-2.143377810716629028e-01 9.834612905979156494e-02 1.800526380538940430e-01 -6.095162779092788696e-02 1.209364980459213257e-01 2.362359166145324707e-01 1.116769164800643921e-01 -9.971334040164947510e-02 1.956341117620468140e-01 -6.880918145179748535e-02 -1.710230298340320587e-02 1.056454852223396301e-01 1.671359091997146606e-01 1.694558709859848022e-01 2.156193926930427551e-02 1.668357551097869873e-01 8.934302255511283875e-03 3.082430064678192139e-01 -1.247592940926551819e-01 -1.859140992164611816e-01 5.344168096780776978e-02 1.934472844004631042e-02 3.107610903680324554e-02 1.581871658563613892e-01 -1.516984999179840088e-01 4.662072062492370605e-01 2.910900413990020752e-01 1.197770833969116211e-01 -2.738836705684661865e-01 -2.866218686103820801e-01 -6.206359714269638062e-02 3.311701118946075439e-02
-3.431645929813385010e-01 1.724778711795806885e-01 6.849829107522964478e-02 -1.270003704121336341e-04 9.893079102039337158e-02 1.497762799263000488e-01 2.031191736459732056e-01 -2.104115486145019531e-01 2.802563905715942383e-01 1.143474429845809937e-01 -1.586233377456665039e-01 3.372568488121032715e-01 -2.991864457726478577e-02 2.419850975275039673e-01 -1.602862477302551270e-01 -1.983250826597213745e-01 -2.454146891832351685e-01 -1.951009407639503479e-02 2.402871847152709961e-01 8.934495598077774048e-02 2.200973182916641235e-01 -4.105568304657936096e-02 -3.399696946144104004e-02 -2.398053407669067383e-01 3.368892148137092590e-02 3.632689639925956726e-02 1.504955440759658813e-01 -6.093464791774749756e-02 1.189197152853012085e-01 4.576201736927032471e-02 7.417794317007064819e-03 -3.079283535480499268e-01
-2.681896984577178955e-01 -8.591690100729465485e-03 -3.309852676466107368e-03 -5.678353458642959595e-02 3.167358636856079102e-01 3.531202971935272217e-01 -4.588495939970016479e-02 -6.515336781740188599e-02 6.922710686922073364e-02 1.680669747292995453e-02 6.548146158456802368e-02 -1.285609696060419083e-02 -4.100662171840667725e-01 -1.646367609500885010e-01 2.298304140567779541e-01 2.612119726836681366e-02 -4.646690562367439270e-02 1.211736425757408142e-01 -3.057726845145225525e-02 3.270880505442619324e-02 2.062465101480484009e-01 -2.088443338871002197e-01 1.356928199529647827e-01 -9.437928348779678345e-02 -9.315847605466842651e-02 2.103238850831985474e-01 1.682446748018264771e-01 9.241095930337905884e-02 -3.377074748277664185e-02 -3.508086502552032471e-01 1.088491380214691162e-01 -2.774363160133361816e-01
7.360325194895267487e-03 -1.173233315348625183e-01 -1.249787360429763794e-01 -1.877319067716598511e-02 -7.868662476539611816e-02 4.274505376815795898e-01 -4.461768269538879395e-02 -2.031433135271072388e-01 1.414325088262557983e-01 -1.158036217093467712e-01 2.876623570919036865e-01 3.194873686879873276e-03 -4.508143290877342224e-02 1.375236064195632935e-01 -1.466865092515945435e-01 -1.845595091581344604e-01 -9.983246773481369019e-02 2.565936148166656494e-01 -2.491786777973175049e-01 2.550857663154602051e-01 2.424772381782531738e-01 -6.318547762930393219e-03 1.020890176296234131e-01 -1.169593557715415955e-01 -8.230971544981002808e-02 7.719447463750839233e-02 3.217794299125671387e-01 1.452091932296752930e-01 3.010395765304565430e-01 -5.339869856834411621e-02 2.188459038734436035e-02 -1.677159070968627930e-01
-3.356486558914184570e-01 1.253441721200942993e-01 1.458761692047119141e-01 -2.306449264287948608e-01 7.248701062053442001e-03 2.570692002773284912e-01 -2.831563949584960938e-01 -6.378176808357238770e-02 3.567815124988555908e-01 1.221042871475219727e-02 5.328306183218955994e-02 3.506294190883636475e-01 6.409033387899398804e-02 1.111140009015798569e-02 -4.961385577917098999e-02 -3.260253742337226868e-02 -2.420823574066162109e-01 -5.051732808351516724e-02 2.664075791835784912e-01 -7.149596512317657471e-02 -2.244316786527633667e-02 1.147200586274266243e-03 -3.223035112023353577e-02 -2.025383524596691132e-02 -2.647614479064941406e-01 -5.296307429671287537e-02 1.485577672719955444e-01 4.388863220810890198e-02 -7.707221060991287231e-02 -1.470243334770202637e-01 -2.454717159271240234e-01 -2.487671524286270142e-01
-3.522451221942901611e-01 -2.863512635231018066e-01 4.895761236548423767e-02 5.842772871255874634e-02 3.547133877873420715e-02 3.569840490818023682e-01 1.841610856354236603e-02 -2.628790736198425293e-01 2.436973601579666138e-01 -1.584696918725967407e-01 -1.585175693035125732e-01 -3.327382728457450867e-02 -8.180613070726394653e-02 -7.735698670148849487e-02 4.583805054426193237e-02 -2.668908834457397461e-01 -8.115806430578231812e-02 -1.350059509277343750e-01 1.324874609708786011e-01 -1.523310393095016479e-01 1.025070156902074814e-02 3.770354017615318298e-02 2.574071884155273438e-01 1.474807560443878174e-01 2.633538283407688141e-02 -1.045262813568115234e-01 2.538347244262695312e-01 1.914662122726440430e-01 2.749064862728118896e-01 -1.116743460297584534e-01 -2.700368501245975494e-02 1.914154887199401855e-01
4.678917676210403442e-02 -5.429392680525779724e-03 -1.889763176441192627e-01 -5.430933088064193726e-02 -1.853210851550102234e-02 3.406540453433990479e-01 -1.341841667890548706e-01 -2.053975760936737061e-01 1.854399889707565308e-01 -5.221246276050806046e-03 2.204928994178771973e-01 2.310143858194351196e-01 -1.850868165493011475e-01 1.685544550418853760e-01 1.787411235272884369e-02 6.619112193584442139e-02 1.010344699025154114e-01 9.878697991371154785e-02 8.666184544563293457e-02 9.886808693408966064e-02 3.388087451457977295e-01 -2.509548962116241455e-01 2.152005881071090698e-01 -1.749559789896011353e-01 4.430291429162025452e-02 2.589961290359497070e-01 3.999013900756835938e-01 1.127066910266876221e-01 1.209919005632400513e-01 -7.302897423505783081e-02 1.280104666948318481e-01 9.381910413503646851e-02
-1.880590021610260010e-01 -1.867172569036483765e-01 -6.612958852201700211e-03 -2.416434288024902344e-01 2.174696326255798340e-01 6.107060313224792480e-01 2.071514576673507690e-01 -1.219118759036064148e-01 5.676148831844329834e-02 3.570223972201347351e-02 4.118982702493667603e-02 1.175047904253005981e-01 -9.174197330139577389e-04 1.619995981454849243e-01 -1.476452685892581940e-02 -7.350354641675949097e-02 1.266843080520629883e-01 -1.616968512535095215e-01 -2.973172366619110107e-01 1.639413684606552124e-01 -2.025226652622222900e-01 3.371668606996536255e-02 -8.615126460790634155e-02 9.734638780355453491e-02 -5.740869790315628052e-02 1.765188127756118774e-01 3.255936317145824432e-03 -1.191123947501182556e-01 -1.665368974208831787e-01 -6.106708198785781860e-03 -2.200028896331787109e-01 9.711403399705886841e-03
-1.770108044147491455e-01 9.225374460220336914e-02 -1.941587924957275391e-01 -2.830189652740955353e-02 1.881183683872222900e-02 8.544507622718811035e-02 3.569817245006561279e-01 2.480234950780868530e-02 2.407393157482147217e-01 1.606751233339309692e-01 3.195058926939964294e-02 6.295161694288253784e-02 -5.485783517360687256e-02 -7.286381721496582031e-02 -9.045786410570144653e-02 -1.959067285060882568e-01 -2.224484235048294067e-01 2.084988355636596680e-01 1.001666188240051270e-01 -1.883626282215118408e-01 3.297184407711029053e-01 5.931570380926132202e-02 -8.034045249223709106e-02 1.004510670900344849e-01 -2.937185466289520264e-01 3.121135234832763672e-01 3.816433548927307129e-01 -2.756782807409763336e-02 1.080318912863731384e-01 1.734005659818649292e-02 7.086993008852005005e-02 -1.672665029764175415e-01
-4.094299674034118652e-01 -1.269626021385192871e-01 1.400359719991683960e-01 -4.297637939453125000e-02 1.474572718143463135e-01 2.473481893539428711e-01 3.160884082317352295e-01 -2.612802386283874512e-01 -2.785063087940216064e-01 6.970617175102233887e-02 -1.140513643622398376e-01 -1.277815736830234528e-02 -1.417856365442276001e-01 1.862923949956893921e-01 -1.076978072524070740e-02 -3.273708522319793701e-01 -2.014762312173843384e-01 6.805092841386795044e-02 -1.708693653345108032e-01 -1.778098493814468384e-01 -4.582886397838592529e-02 -1.624416746199131012e-02 8.083934336900711060e-02 1.454348415136337280e-01 -1.047094240784645081e-01 2.238315194845199585e-01 1.807499527931213379e-01 5.326074734330177307e-02 2.579915337264537811e-02 -1.365310698747634888e-01 5.622131749987602234e-02 -1.756971776485443115e-01
-7.017898559570312500e-02 -1.103017851710319519e-01 2.511680722236633301e-01 -1.327793449163436890e-01 1.290389429777860641e-02 2.535237371921539307e-01 -1.394494026899337769e-01 -1.904491484165191650e-01 2.003909945487976074e-01 -1.034494861960411072e-01 -3.242335468530654907e-02 8.296781033277511597e-02 -2.413583360612392426e-02 1.603586673736572266e-01 -9.516590833663940430e-02 2.662184238433837891e-01 -2.828038632869720459e-01 3.969151154160499573e-02 -1.617071330547332764e-01 -3.090116083621978760e-01 2.491120100021362305e-01 3.774244710803031921e-02 -1.387782841920852661e-01 3.475082814693450928e-01 5.484025925397872925e-02 2.948679924011230469e-01 1.786705255508422852e-01 7.898472249507904053e-02 -9.453326463699340820e-02 -1.504324376583099365e-01 -2.874862588942050934e-02 -2.231870442628860474e-01
-1.041946485638618469e-01 3.253291547298431396e-02 -6.109928339719772339e-02 9.286426007747650146e-02 1.705415099859237671e-01 2.269047498703002930e-01 -1.491676867008209229e-01 -2.900442779064178467e-01 2.938284873962402344e-01 2.023764252662658691e-01 1.650926023721694946e-01 1.060069054365158081e-01 1.626562774181365967e-01 4.759614542126655579e-02 -1.412071585655212402e-01 -1.173752248287200928e-01 -1.909698396921157837e-01 1.196543723344802856e-01 -8.749724924564361572e-02 -2.792076468467712402e-01 -6.880667060613632202e-02 1.820556372404098511e-01 5.343975871801376343e-02 1.254645884037017822e-01 5.001661181449890137e-02 3.005582690238952637e-01 2.136422395706176758e-01 6.859449297189712524e-02 1.132381781935691833e-01 -1.927682310342788696e-01 -4.168785512447357178e-01 -2.697357162833213806e-02
-1.452964097261428833e-01 -8.841434866189956665e-02 -1.037315204739570618e-01 -3.573236763477325439e-01 8.137322962284088135e-02 2.093417197465896606e-01 1.219511032104492188e-01 -1.377328932285308838e-01 -1.739440560340881348e-01 1.014985237270593643e-02 -9.194474667310714722e-02 1.677690744400024414e-01 8.443269878625869751e-02 -9.370154887437820435e-02 -2.697999402880668640e-02 -3.836740180850028992e-02 5.021909624338150024e-02 -6.503725051879882812e-02 1.409384012222290039e-01 -4.079394042491912842e-01 -9.967918507754802704e-03 1.781517118215560913e-01 -2.019732818007469177e-02 -1.084116995334625244e-01 -7.303614169359207153e-02 4.253270626068115234e-01 3.501708805561065674e-01 2.072425782680511475e-01 -3.620007634162902832e-02 -1.100559160113334656e-01 7.368507981300354004e-02 -2.357703745365142822e-01
-1.258100420236587524e-01 -8.890863507986068726e-02 -1.193621829152107239e-01 -5.519155785441398621e-02 1.936700493097305298e-01 1.699939817190170288e-01 -4.856035229749977589e-04 -3.692741990089416504e-01 4.108270108699798584e-01 -1.686253994703292847e-01 1.871048063039779663e-01 2.801622152328491211e-01 -1.512891352176666260e-01 -3.794710338115692139e-02 -1.247002631425857544e-01 1.769665777683258057e-01 -9.748466312885284424e-02 -3.564946725964546204e-02 -3.290210366249084473e-01 -1.083975285291671753e-01 2.357646524906158447e-01 9.769718348979949951e-02 5.470702424645423889e-02 -1.291147172451019287e-01 6.011156365275382996e-02 1.116302981972694397e-01 3.060465445742011070e-03 -1.956821884959936142e-03 -5.020616576075553894e-02 -3.601131737232208252e-01 9.077651798725128174e-02 -4.682910069823265076e-02
-2.885038256645202637e-01 1.379682570695877075e-01 2.772562764585018158e-02 -2.852524220943450928e-01 1.876466721296310425e-02 2.492197155952453613e-01 2.074136137962341309e-01 -3.018160164356231689e-01 1.941730827093124390e-01 1.604878902435302734e-02 7.276354730129241943e-02 3.889219835400581360e-02 -2.519679442048072815e-02 -4.186957329511642456e-02 3.832105780020356178e-03 2.338748127222061157e-01 -3.097193241119384766e-01 -5.645547807216644287e-02 -1.795230507850646973e-01 1.035953909158706665e-01 2.811062037944793701e-01 1.626986116170883179e-01 -2.798324823379516602e-01 3.143484517931938171e-02 -2.620034813880920410e-01 1.318136155605316162e-01 2.837263345718383789e-01 -4.725026711821556091e-02 1.084330976009368896e-01 -3.736758232116699219e-02 -9.215413592755794525e-03 -9.108442068099975586e-02
-1.920185536146163940e-01 -3.648799285292625427e-02 1.249762848019599915e-01 -1.961653977632522583e-01 5.374255403876304626e-02 3.164004087448120117e-01 1.649222075939178467e-01 -1.578415185213088989e-01 2.119286358356475830e-01 -5.461686849594116211e-02 3.449254930019378662e-01 4.246227443218231201e-01 -6.317307800054550171e-02 -1.198886334896087646e-01 -2.364095533266663551e-03 -2.201101183891296387e-01 -2.651437558233737946e-02 -4.731743410229682922e-02 2.504709661006927490e-01 -7.048842310905456543e-02 1.718221604824066162e-01 2.501349449157714844e-01 8.899503946304321289e-02 9.914082288742065430e-02 -1.787659525871276855e-02 -5.175080522894859314e-02 2.567486651241779327e-02 -1.525610685348510742e-01 -3.001200258731842041e-01 5.792046710848808289e-02 -1.016126498579978943e-01 -1.656030267477035522e-01
-2.582179307937622070e-01 -1.396215707063674927e-01 -1.899937838315963745e-01 -1.257469058036804199e-01 5.637744069099426270e-02 4.327890276908874512e-01 2.473978549242019653e-01 -2.581886649131774902e-01 -1.808615028858184814e-01 -7.869452238082885742e-03 4.467926546931266785e-02 8.394016325473785400e-02 -2.174682915210723877e-01 1.293600946664810181e-01 7.585280388593673706e-02 -1.507074683904647827e-01 1.662410609424114227e-02 -2.026787996292114258e-01 -4.866379499435424805e-02 -2.840335667133331299e-01 -2.564072906970977783e-01 -5.712784826755523682e-03 -1.602561771869659424e-01 -9.425910562276840210e-02 -1.636410690844058990e-02 2.482689470052719116e-01 2.525585889816284180e-01 7.637004554271697998e-02 -1.964905112981796265e-01 1.834225468337535858e-02 -1.065134331583976746e-01 -5.199787020683288574e-02
-2.188417613506317139e-01 -1.361220031976699829e-01 -2.976057678461074829e-02 -3.590670228004455566e-02 3.146042674779891968e-02 2.270775586366653442e-01 -1.409019231796264648e-01 -8.439507335424423218e-03 4.937772750854492188e-01 7.798055559396743774e-02 1.681569032371044159e-02 1.081902012228965759e-01 1.671164333820343018e-01 -2.416658848524093628e-01 -9.241766482591629028e-02 -9.751580655574798584e-02 1.321394294500350952e-01 9.679640084505081177e-02 9.886861592531204224e-02 -3.575678467750549316e-01 6.442295014858245850e-02 2.240037173032760620e-02 1.536183804273605347e-01 -1.835448443889617920e-01 -6.620942801237106323e-02 2.388598024845123291e-01 1.875906586647033691e-01 -5.342020303942263126e-04 2.687658071517944336e-01 -2.957282066345214844e-01 -9.935866296291351318e-02 -8.355726487934589386e-03
-2.628656104207038879e-03 -2.050910890102386475e-01 -1.976509690284729004e-01 -7.164070010185241699e-02 1.829497516155242920e-01 4.664026796817779541e-01 -9.620764292776584625e-03 7.033604383468627930e-02 1.722553074359893799e-01 -5.943507328629493713e-02 1.566125005483627319e-01 2.482222467660903931e-01 -8.404202759265899658e-02 6.886815279722213745e-02 5.049715563654899597e-02 -2.908539175987243652e-01 -1.782175898551940918e-01 3.049234747886657715e-01 -1.106497272849082947e-01 1.537566035985946655e-01 1.731941848993301392e-01 8.578734844923019409e-02 1.194358691573143005e-01 -7.119183428585529327e-03 -2.507384307682514191e-02 -5.088076740503311157e-02 2.973968386650085449e-01 1.634946465492248535e-01 1.951332986354827881e-01 -2.596447765827178955e-01 2.685893326997756958e-02 4.990185797214508057e-02
-3.554750084877014160e-01 -9.021519683301448822e-03 -4.372105598449707031e-01 -1.718180477619171143e-01 -9.225267916917800903e-02 2.179011106491088867e-01 -1.684232652187347412e-01 1.306571811437606812e-01 1.775760650634765625e-01 6.902435421943664551e-02 -1.404201537370681763e-01 -7.732792943716049194e-02 -1.617767512798309326e-01 6.179243698716163635e-02 -2.382584810256958008e-01 -9.984607249498367310e-02 1.606577336788177490e-01 8.877664804458618164e-02 -1.383264213800430298e-01 -4.418602958321571350e-02 4.865947365760803223e-02 -6.866236031055450439e-02 -4.578424990177154541e-02 1.849122494459152222e-01 1.154408082365989685e-01 1.915148645639419556e-01 2.048904746770858765e-01 -1.264017671346664429e-01 -9.069753438234329224e-02 -1.794463954865932465e-02 -2.164111584424972534e-01 -3.622673153877258301e-01
-3.052923977375030518e-01 -4.649651050567626953e-02 2.999925315380096436e-01 -3.197905421257019043e-02 3.372796624898910522e-02 3.809267878532409668e-01 -1.636433899402618408e-01 6.004587188363075256e-02 3.479048907756805420e-01 -1.806345283985137939e-01 4.357676506042480469e-01 3.352159634232521057e-02 -4.543023556470870972e-02 -1.464367955923080444e-01 -1.591264456510543823e-01 -1.207975521683692932e-01 -9.151379764080047607e-02 1.243574768304824829e-01 1.230959668755531311e-01 -6.040904670953750610e-02 -1.005859207361936569e-02 -1.567861065268516541e-02 2.708241641521453857e-01 9.285110235214233398e-02 -1.297937929630279541e-01 1.260542124509811401e-01 1.984954774379730225e-01 -9.313531965017318726e-02 -1.167762577533721924e-01 8.483871072530746460e-02 2.062682062387466431e-02 -4.310894012451171875e-02
-3.736092150211334229e-01 4.796569794416427612e-02 -5.354790389537811279e-02 -1.161105036735534668e-01 5.581357702612876892e-02 3.245895802974700928e-01 -1.598382592201232910e-01 -2.922933399677276611e-01 2.124063111841678619e-02 3.330390527844429016e-02 1.692070066928863525e-01 2.841089963912963867e-01 -7.235469669103622437e-02 1.354416608810424805e-01 -2.240331023931503296e-01 -1.528123021125793457e-01 6.848958134651184082e-02 1.847622171044349670e-02 -1.706965453922748566e-02 -9.071777015924453735e-02 -5.532765761017799377e-02 -1.402101814746856689e-01 -2.144796550273895264e-01 -2.004339098930358887e-01 2.008108049631118774e-01 2.237271703779697418e-02 1.349227279424667358e-01 -2.305004745721817017e-01 4.040136337280273438e-01 6.817459315061569214e-02 -4.989485442638397217e-02 -9.646144509315490723e-02
-1.061071008443832397e-01 -1.440192013978958130e-01 -4.853645339608192444e-02 -1.030680909752845764e-01 9.560301154851913452e-02 1.722173392772674561e-01 4.865727853029966354e-03 -2.714121341705322266e-01 1.531558930873870850e-01 2.588640153408050537e-01 8.198589086532592773e-02 4.167779088020324707e-01 -4.707344993948936462e-02 -6.907250732183456421e-02 -3.650035709142684937e-02 -2.409582734107971191e-01 -1.552839577198028564e-01 9.053985774517059326e-02 -1.928463876247406006e-01 -9.076318889856338501e-02 7.516265660524368286e-02 7.721818983554840088e-02 3.522721827030181885e-01 2.410005331039428711e-01 1.065952144563198090e-02 3.236769735813140869e-01 2.903832793235778809e-01 -1.859553754329681396e-01 -7.788269221782684326e-02 -1.828275807201862335e-02 -3.823244571685791016e-02 4.571522399783134460e-02
-2.096299976110458374e-01 4.331021383404731750e-02 -1.293518990278244019e-01 -2.800694704055786133e-01 -2.227107733488082886e-01 1.750242710113525391e-01 8.225362002849578857e-02 -1.894655972719192505e-01 2.421398311853408813e-01 1.517230868339538574e-01 3.298189723864197731e-03 1.045718193054199219e-01 -2.369226515293121338e-01 -1.569195985794067383e-01 -8.265299350023269653e-02 -2.865720391273498535e-01 -4.460557177662849426e-02 -5.494457110762596130e-02 -1.680926978588104248e-02 -2.423762828111648560e-01 2.497531846165657043e-02 1.079477593302726746e-01 1.807995438575744629e-01 2.449365556240081787e-01 -2.048139721155166626e-01 -9.226244874298572540e-03 4.194238781929016113e-01 -2.308537065982818604e-01 1.331068724393844604e-01 -5.478650704026222229e-02 4.759594798088073730e-02 -1.028543338179588318e-01
-2.131571322679519653e-01 1.261070370674133301e-01 -6.499897688627243042e-02 1.863089352846145630e-01 1.837393194437026978e-01 2.905012071132659912e-01 -5.454271659255027771e-02 -3.565326631069183350e-01 -1.065669059753417969e-01 -1.367435157299041748e-01 6.091867014765739441e-02 1.161331217736005783e-02 -4.676792398095130920e-02 2.197910845279693604e-01 -2.290204018354415894e-01 7.400300353765487671e-02 1.975276619195938110e-01 -1.027051433920860291e-01 -2.072818391025066376e-02 -2.533341944217681885e-01 -1.490592509508132935e-01 2.268619276583194733e-02 -1.930445134639739990e-01 -8.810617029666900635e-02 -2.362149357795715332e-01 1.878153234720230103e-01 3.320211172103881836e-01 -9.469117037951946259e-03 -1.225995868444442749e-01 -1.615860126912593842e-02 8.514449000358581543e-02 -3.213772475719451904e-01
-3.129870593547821045e-01 -2.800876796245574951e-01 1.324203461408615112e-01 5.880974978208541870e-02 -1.131834387779235840e-01 3.217632174491882324e-01 -1.358808279037475586e-01 -8.771985024213790894e-02 4.814264550805091858e-02 5.439720675349235535e-02 -8.391831070184707642e-02 2.901640534400939941e-01 -2.955785021185874939e-02 -1.557431221008300781e-01 -7.480674982070922852e-02 -5.226908624172210693e-02 -2.180519700050354004e-01 -1.788049638271331787e-01 3.464900329709053040e-02 -9.323279559612274170e-02 1.189774200320243835e-01 1.950637698173522949e-01 1.149339135736227036e-02 -2.113817334175109863e-01 -3.883032128214836121e-02 4.546785950660705566e-01 2.024039626121520996e-01 -3.169564530253410339e-02 -1.011904254555702209e-01 -2.203891128301620483e-01 3.893154114484786987e-02 -1.820832788944244385e-01
-1.945571750402450562e-01 1.527633816003799438e-01 -8.029928803443908691e-02 -1.156956627964973450e-01 -7.240784913301467896e-02 2.115780115127563477e-01 -1.157091408967971802e-01 -2.177443504333496094e-01 2.138579040765762329e-01 -1.370251327753067017e-01 7.615063339471817017e-02 2.227805405855178833e-01 -2.144950181245803833e-01 2.188052833080291748e-01 1.164827048778533936e-01 -3.035142645239830017e-02 8.194123208522796631e-02 2.152494788169860840e-01 8.328248560428619385e-02 2.265450060367584229e-01 3.718748688697814941e-01 -1.270974576473236084e-01 1.331222653388977051e-01 -2.125828899443149567e-02 -1.079693213105201721e-01 1.067554205656051636e-01 2.965016365051269531e-01 2.586978077888488770e-01 2.040656208992004395e-01 -9.689490497112274170e-02 2.176975607872009277e-01 -1.400518119335174561e-01
-1.028901115059852600e-01 -2.413461506366729736e-01 -4.139765352010726929e-02 -3.237027525901794434e-01 2.176791131496429443e-01 5.070281624794006348e-01 2.483856230974197388e-01 -1.005730777978897095e-01 4.393970221281051636e-02 1.454835832118988037e-01 -7.544312626123428345e-02 1.862504146993160248e-02 -2.955597639083862305e-01 3.312121629714965820e-01 3.489510389044880867e-03 -1.379374861717224121e-01 1.564366072416305542e-01 -1.216048598289489746e-01 -1.647048890590667725e-01 -1.229272875934839249e-02 3.593101352453231812e-02 -1.795087605714797974e-01 -3.675366193056106567e-02 -6.338541209697723389e-02 -1.595085114240646362e-01 1.155411452054977417e-01 4.696455970406532288e-02 7.386880367994308472e-02 1.456153206527233124e-02 -2.883089892566204071e-02 -1.134684532880783081e-01 -1.933136433362960815e-01
-1.315108090639114380e-01 1.024653539061546326e-01 -1.374785508960485458e-02 -3.597797453403472900e-01 2.257066816091537476e-01 1.722113490104675293e-01 1.074643656611442566e-01 -2.151563614606857300e-01 -1.575930714607238770e-01 2.684151828289031982e-01 3.847473114728927612e-02 1.576377898454666138e-01 -1.425254195928573608e-01 2.022393792867660522e-01 5.625638365745544434e-02 1.441443264484405518e-01 -2.135602384805679321e-01 5.073364824056625366e-03 -2.924648225307464600e-01 6.178834289312362671e-02 -3.159675514325499535e-03 -4.689799994230270386e-02 3.265462517738342285e-01 -7.457885891199111938e-02 -7.272505015134811401e-02 4.527724385261535645e-01 1.710212826728820801e-01 1.360295992344617844e-02 -2.270751167088747025e-03 5.050561577081680298e-02 6.358777731657028198e-02 -7.058029528707265854e-03
-2.792654335498809814e-01 2.037872225046157837e-01 -2.417396381497383118e-02 -1.432705111801624298e-02 1.359909623861312866e-01 1.984811723232269287e-01 -4.710046574473381042e-03 -7.988871634006500244e-02 -7.216918282210826874e-03 2.186310738325119019e-01 2.902113795280456543e-01 3.548044562339782715e-01 -2.340081147849559784e-02 -2.313926070928573608e-02 -2.769295275211334229e-01 -8.984921127557754517e-02 -1.915826648473739624e-01 -5.700027942657470703e-02 6.185304000973701477e-02 -8.548132330179214478e-02 9.203950176015496254e-04 1.645789891481399536e-01 6.734164059162139893e-02 -2.392800152301788330e-01 -6.023640185594558716e-02 1.694578826427459717e-01 2.076117098331451416e-01 -2.757416665554046631e-01 1.242041885852813721e-01 -7.716362178325653076e-02 -3.264200985431671143e-01 -2.285144776105880737e-01
-2.296655066311359406e-02 8.766997605562210083e-02 -3.016715124249458313e-02 -1.082755997776985168e-01 -6.454143673181533813e-02 1.979500204324722290e-01 1.316020935773849487e-01 -1.300791651010513306e-01 3.116282522678375244e-01 -1.118945889174938202e-02 1.532792598009109497e-01 -1.541761588305234909e-02 -3.768127858638763428e-01 1.550130248069763184e-01 -1.582783088088035583e-02 -1.544661223888397217e-01 6.021994631737470627e-04 1.696031689643859863e-01 -1.319574415683746338e-01 -2.665542364120483398e-01 5.469426885247230530e-02 9.233312308788299561e-02 1.319496193900704384e-03 7.590054720640182495e-02 -1.320220082998275757e-01 -2.381516993045806885e-01 4.922095537185668945e-01 -1.662459969520568848e-01 1.984913498163223267e-01 2.209167554974555969e-02 1.964484602212905884e-01 -1.828239113092422485e-01
-5.783139169216156006e-02 -2.234020829200744629e-01 -5.039205774664878845e-02 1.103481501340866089e-01 2.069304287433624268e-01 4.637107253074645996e-01 -4.480942711234092712e-02 -3.084790110588073730e-01 1.673460751771926880e-01 -9.619225561618804932e-02 1.120286136865615845e-01 -1.025132983922958374e-01 -3.238664567470550537e-01 2.507660686969757080e-01 -5.232894793152809143e-02 -9.590976685285568237e-02 -3.592041134834289551e-02 -1.706431359052658081e-01 1.966016292572021484e-01 2.530551515519618988e-03 1.029103174805641174e-01 3.257253170013427734e-01 1.393378674983978271e-01 3.411843255162239075e-02 3.398728743195533752e-02 2.287075109779834747e-02 -8.457860350608825684e-02 1.670136451721191406e-01 2.547233551740646362e-02 1.636407338082790375e-02 -3.038638234138488770e-01 -2.606022916734218597e-02
-3.748664557933807373e-01 3.045398294925689697e-01 -4.001417011022567749e-02 1.912206411361694336e-01 3.108728229999542236e-01 5.155786275863647461e-01 -1.970911212265491486e-02 -9.744532406330108643e-02 1.084405854344367981e-01 -2.956403419375419617e-02 -1.579096354544162750e-02 4.725822806358337402e-02 2.627799808979034424e-01 3.784019500017166138e-02 1.017089337110519409e-01 -7.326297461986541748e-03 -5.835850909352302551e-02 7.843059301376342773e-02 -1.189101263880729675e-01 -1.957504451274871826e-01 5.226834118366241455e-02 8.976505696773529053e-02 -1.069147884845733643e-01 -8.864630013704299927e-02 -7.170307636260986328e-02 -1.086244732141494751e-01 2.484737932682037354e-01 5.277540907263755798e-02 2.513721287250518799e-01 6.911797821521759033e-02 -1.166184172034263611e-01 -7.136844098567962646e-02
-4.133872985839843750e-01 6.572844088077545166e-02 1.588103920221328735e-02 -9.337708353996276855e-02 2.256137877702713013e-02 3.297550380229949951e-01 1.703305914998054504e-02 2.696299925446510315e-02 1.941042393445968628e-01 4.974358901381492615e-02 4.500401765108108521e-02 2.572192549705505371e-01 6.620679795742034912e-02 -2.161679267883300781e-01 -2.050030976533889771e-01 2.533000409603118896e-01 -1.020326316356658936e-01 9.938029944896697998e-02 2.247870713472366333e-01 -7.173667848110198975e-02 -1.273733470588922501e-02 7.137356698513031006e-02 1.817989051342010498e-01 -6.138183921575546265e-02 -1.225113570690155029e-01 2.669171392917633057e-01 2.894376218318939209e-01 -3.288676738739013672e-01 -4.992981627583503723e-02 -6.664361059665679932e-02 1.012048125267028809e-02 1.914713978767395020e-01
-2.988482415676116943e-01 -1.208663508296012878e-01 -1.177755296230316162e-01 1.493901312351226807e-01 -9.193783253431320190e-02 1.462260186672210693e-01 -1.139567196369171143e-01 -3.297250866889953613e-01 1.786983311176300049e-01 -5.622264742851257324e-02 1.953866630792617798e-01 1.413147896528244019e-01 -6.862601637840270996e-02 -1.459898352622985840e-01 -1.995082199573516846e-01 2.349451743066310883e-02 -1.192369163036346436e-01 -2.414223365485668182e-02 -1.992967426776885986e-01 -4.994080588221549988e-02 2.790701091289520264e-01 2.495020776987075806e-01 1.181790158152580261e-01 -3.750327229499816895e-02 -3.326355246827006340e-03 2.692808508872985840e-01 2.276085503399372101e-02 -2.758793532848358154e-01 -1.920056343078613281e-02 -2.203500270843505859e-01 -4.703833535313606262e-02 -3.686886131763458252e-01
-3.391513228416442871e-01 -1.789475679397583008e-01 2.556092739105224609e-01 -9.197799116373062134e-02 2.392875030636787415e-02 2.775680720806121826e-01 -1.547766625881195068e-01 -1.333161145448684692e-01 2.362486422061920166e-01 -2.207104861736297607e-02 3.235755264759063721e-01 5.704378243535757065e-03 -2.280519008636474609e-01 3.314437810331583023e-03 5.544904619455337524e-02 -1.728471741080284119e-02 -3.079243004322052002e-01 2.307323962450027466e-01 6.435499340295791626e-02 -1.315159499645233154e-01 -1.873960793018341064e-01 -3.751287236809730530e-02 3.273986876010894775e-01 8.502112329006195068e-02 -4.373577237129211426e-02 -7.856192439794540405e-02 2.751325964927673340e-01 -9.971685707569122314e-02 1.066561564803123474e-01 3.937443718314170837e-02 5.440066009759902954e-02 -1.154941469430923462e-01
-1.952802240848541260e-01 -1.728388480842113495e-02 2.123579829931259155e-01 -2.209496647119522095e-01 7.682085782289505005e-02 2.267587631940841675e-01 1.104234084486961365e-01 1.355312615633010864e-01 5.285762548446655273e-01 -1.169924363493919373e-01 2.523957490921020508e-01 2.519763410091400146e-01 -2.936645448207855225e-01 -1.084956750273704529e-01 -1.983837187290191650e-01 -1.804077252745628357e-02 -3.573329746723175049e-02 -4.707939177751541138e-02 3.988784179091453552e-02 -1.511796563863754272e-01 2.401045709848403931e-01 -1.970796287059783936e-01 6.459500640630722046e-02 1.189379766583442688e-01 1.767189987003803253e-02 5.948306620121002197e-02 2.070986479520797729e-01 2.798002026975154877e-02 -7.625172287225723267e-02 -3.931617364287376404e-03 -1.176592409610748291e-01 1.088848188519477844e-01
-6.766013801097869873e-02 -1.502349674701690674e-01 -1.624593138694763184e-01 4.251630231738090515e-02 5.501633509993553162e-02 4.204730093479156494e-01 -5.630115419626235962e-02 -2.174282371997833252e-01 6.007070839405059814e-02 -2.313173562288284302e-01 2.187917530536651611e-01 1.374406367540359497e-01 -2.786343395709991455e-01 1.645709425210952759e-01 -1.095073074102401733e-01 -7.106211781501770020e-02 1.137824505567550659e-01 2.171863168478012085e-01 -7.828944176435470581e-02 3.427483439445495605e-01 1.177326887845993042e-01 -3.870930522680282593e-02 -1.057921536266803741e-02 -9.727995842695236206e-03 -1.741248182952404022e-02 2.105950266122817993e-01 3.217398524284362793e-01 -3.611797094345092773e-02 2.087198495864868164e-01 -2.050535827875137329e-01 1.384006887674331665e-01 -1.233501359820365906e-01
1.111765429377555847e-01 1.025868281722068787e-01 -1.191674321889877319e-01 -1.815983057022094727e-01 -3.623151406645774841e-02 1.987707316875457764e-01 1.661957986652851105e-02 -1.426867544651031494e-01 2.577248215675354004e-01 8.849963545799255371e-02 -7.193776220083236694e-02 6.263113766908645630e-02 -2.786566615104675293e-01 3.851996734738349915e-02 -8.664537966251373291e-02 -7.347875088453292847e-02 -1.582770980894565582e-02 -5.939433723688125610e-02 -6.186856701970100403e-02 -2.767694890499114990e-01 2.058234810829162598e-01 2.776672840118408203e-01 1.171655133366584778e-01 1.948670595884323120e-01 -3.548652827739715576e-01 2.028938680887222290e-01 4.312464594841003418e-01 1.135279424488544464e-02 2.170960456132888794e-01 -1.779367402195930481e-02 6.621336936950683594e-02 -1.807954311370849609e-01
-9.954182803630828857e-02 -6.457814946770668030e-03 3.366444958373904228e-03 -1.635689139366149902e-01 -8.728159964084625244e-02 2.771070599555969238e-01 9.827597439289093018e-02 -2.756130136549472809e-02 2.052989453077316284e-01 -2.297512590885162354e-01 6.203571707010269165e-02 3.343127071857452393e-01 -1.550864726305007935e-01 2.103978842496871948e-01 4.927335307002067566e-02 -1.688367724418640137e-01 1.989019364118576050e-01 3.528696671128273010e-02 -8.780172467231750488e-02 -4.479174613952636719e-01 2.578239738941192627e-01 7.200019061565399170e-02 3.060101158916950226e-02 1.196816377341747284e-02 -1.661590486764907837e-01 2.302616983652114868e-01 1.436809897422790527e-01 7.796110212802886963e-02 -3.506121337413787842e-01 7.488257437944412231e-02 -4.376172553747892380e-03 2.949185483157634735e-02
-2.156373560428619385e-01 -1.330234408378601074e-01 -1.090712025761604309e-01 -2.084360718727111816e-01 1.588618457317352295e-01 2.130410969257354736e-01 9.739853441715240479e-02 -2.557659447193145752e-01 2.583806514739990234e-01 -3.062543869018554688e-01 1.559616923332214355e-01 1.765691041946411133e-01 1.070884242653846741e-01 -3.923089802265167236e-02 -1.451908499002456665e-01 9.708660095930099487e-02 -2.118771150708198547e-02 -1.460583359003067017e-01 1.528235375881195068e-01 -1.060495376586914062e-01 -2.816156297922134399e-02 -2.580412626266479492e-01 -6.194246187806129456e-02 1.196274906396865845e-01 1.098649874329566956e-01 -3.825167939066886902e-02 2.209078222513198853e-01 -3.095332384109497070e-01 3.376981243491172791e-02 4.289713129401206970e-02 2.586680091917514801e-02 -4.143269658088684082e-01
-2.366118580102920532e-01 -1.063472777605056763e-01 -2.599624395370483398e-01 -1.630608439445495605e-01 2.567634545266628265e-02 3.405667543411254883e-01 -9.515713900327682495e-02 -1.129272282123565674e-01 2.581647336483001709e-01 1.123754829168319702e-01 5.437783151865005493e-02 3.721505105495452881e-01 2.113280259072780609e-02 1.492662727832794189e-01 1.002939417958259583e-01 -2.685134708881378174e-01 2.897701226174831390e-02 5.921034887433052063e-02 -2.482256293296813965e-01 -6.583372503519058228e-02 -1.077813059091567993e-01 -2.049295604228973389e-01 -1.201654672622680664e-01 1.633516699075698853e-02 1.124532222747802734e-01 2.618747353553771973e-01 1.063121575862169266e-02 1.071545481681823730e-01 -2.083310335874557495e-01 -1.726237982511520386e-01 2.409070283174514771e-01 -1.086110100150108337e-01
2.750161476433277130e-02 -3.607668280601501465e-01 -1.939426511526107788e-01 1.784422099590301514e-01 1.074842661619186401e-01 4.188399016857147217e-01 7.645481266081333160e-03 -1.040813773870468140e-01 3.601806983351707458e-02 -7.149371504783630371e-02 3.112694993615150452e-02 -3.314191102981567383e-02 -1.432165503501892090e-01 6.070576235651969910e-02 1.461988240480422974e-01 -7.929656654596328735e-02 1.303525175899267197e-02 -8.785316348075866699e-02 5.450521409511566162e-02 -1.273231208324432373e-01 2.605255246162414551e-01 -1.421206891536712646e-01 7.703223731368780136e-03 -1.605948507785797119e-01 -1.972150653600692749e-01 1.851586401462554932e-01 3.988383710384368896e-01 2.984616160392761230e-01 8.671710640192031860e-02 -1.424441933631896973e-01 7.420909404754638672e-02 -2.139915972948074341e-01
-5.174742937088012695e-01 -2.806956693530082703e-02 7.666044868528842926e-03 7.936424575746059418e-03 2.075252085924148560e-01 3.029653429985046387e-01 -2.264347374439239502e-01 -2.069105952978134155e-01 1.401566565036773682e-01 4.381236806511878967e-02 1.811115592718124390e-01 1.840051263570785522e-01 -6.817560642957687378e-02 -4.752662032842636108e-02 -2.712300047278404236e-03 -1.233434528112411499e-01 -6.588121503591537476e-02 -1.280329674482345581e-01 -6.924051046371459961e-02 1.115009933710098267e-02 -1.904877573251724243e-01 -1.451620459556579590e-01 1.461320817470550537e-01 2.236282378435134888e-01 -6.004308909177780151e-02 -4.059398919343948364e-02 1.029601246118545532e-01 1.836448609828948975e-01 -2.127504050731658936e-01 3.224629759788513184e-01 -1.121618412435054779e-02 -1.967170983552932739e-01
-3.145006597042083740e-01 1.997599154710769653e-01 -2.397174239158630371e-01 -2.466696202754974365e-01 -1.688711494207382202e-01 2.874708473682403564e-01 1.644051074981689453e-01 -2.417266517877578735e-01 2.943115234375000000e-01 -8.870181441307067871e-02 1.079637184739112854e-02 -8.228104561567306519e-03 -4.802906513214111328e-02 5.665633827447891235e-03 -4.042158275842666626e-02 1.480548083782196045e-01 -4.415901303291320801e-01 9.125006943941116333e-02 -1.365579315461218357e-03 -4.757029935717582703e-02 6.220089271664619446e-02 -1.732721738517284393e-02 -2.230858504772186279e-01 -1.715648472309112549e-01 -1.591122150421142578e-01 1.721723824739456177e-01 1.579020470380783081e-01 4.853267967700958252e-02 1.165866199880838394e-02 2.217658907175064087e-01 -7.139705121517181396e-02 8.143411949276924133e-03
-2.315192520618438721e-01 -1.131272241473197937e-01 -3.276154994964599609e-01 -2.241095900535583496e-02 2.035999298095703125e-01 2.040281146764755249e-01 2.570472657680511475e-02 -8.514642715454101562e-02 2.307932078838348389e-01 -1.509416848421096802e-01 1.236271113157272339e-01 -1.873733848333358765e-01 -2.437863498926162720e-01 1.051131114363670349e-01 -3.089966475963592529e-01 -1.922017931938171387e-01 -1.711035668849945068e-01 -1.373597532510757446e-01 4.319074749946594238e-02 -1.414546966552734375e-01 -8.330385386943817139e-02 4.546881616115570068e-01 1.461031585931777954e-01 2.187189459800720215e-01 -3.573995828628540039e-02 6.475806236267089844e-02 5.474793538451194763e-02 2.119199372828006744e-02 1.417240351438522339e-01 8.219722658395767212e-02 -4.709881916642189026e-02 -1.207133829593658447e-01
-1.035487130284309387e-01 -1.722739636898040771e-01 -8.204935491085052490e-02 -1.226038783788681030e-01 3.103977441787719727e-01 5.120737552642822266e-01 2.985603921115398407e-02 -3.077386915683746338e-01 -1.213742643594741821e-01 2.365444898605346680e-01 2.036122418940067291e-02 -1.758911460638046265e-02 2.859688177704811096e-02 3.261930251028388739e-04 3.696870431303977966e-02 -3.260228037834167480e-02 1.036793068051338196e-01 -9.778725355863571167e-02 -1.577726751565933228e-01 5.723126605153083801e-02 2.223939299583435059e-01 -9.054479748010635376e-02 1.073794364929199219e-01 -1.176806353032588959e-02 -7.839276641607284546e-02 1.976868808269500732e-01 3.688458800315856934e-01 1.907079070806503296e-01 5.775243043899536133e-02 -1.870497465133666992e-01 -1.773967742919921875e-01 -6.146191060543060303e-02
-1.876581013202667236e-01 -7.047908008098602295e-02 -1.589841097593307495e-01 -1.930817812681198120e-01 9.920933842658996582e-02 3.967046141624450684e-01 1.080767735838890076e-01 -3.196545541286468506e-01 6.887079030275344849e-02 1.432801783084869385e-01 7.440465688705444336e-02 3.491378724575042725e-01 -1.506251692771911621e-01 -1.220341175794601440e-01 4.255168139934539795e-02 -9.311667829751968384e-02 -6.293517351150512695e-02 -2.021647989749908447e-01 -1.033358201384544373e-01 3.037722036242485046e-02 1.116171330213546753e-01 3.560325130820274353e-02 -2.119160145521163940e-01 -8.348388969898223877e-02 -2.099855989217758179e-01 2.861767411231994629e-01 9.203859418630599976e-02 -1.143847256898880005e-01 2.746609747409820557e-01 -9.885241091251373291e-02 8.200402557849884033e-02 2.321615517139434814e-01
-4.029662609100341797e-01 -1.162636205554008484e-01 2.134693264961242676e-01 7.907388359308242798e-02 1.789962649345397949e-01 2.592094838619232178e-01 -2.724253237247467041e-01 -2.253853976726531982e-01 7.767944782972335815e-02 7.981588691473007202e-02 3.648933172225952148e-01 1.531770229339599609e-01 -1.576579958200454712e-01 2.172976285219192505e-01 -1.398677099496126175e-02 -1.455062776803970337e-01 -4.554144572466611862e-03 -1.250924821943044662e-02 3.150368854403495789e-02 -8.163723349571228027e-02 -3.736459091305732727e-02 -1.853703111410140991e-01 3.145895525813102722e-02 2.191603183746337891e-01 -3.917474299669265747e-02 -7.389456033706665039e-02 1.224672049283981323e-01 -4.778105765581130981e-02 3.492989391088485718e-02 1.562907695770263672e-01 -3.243348747491836548e-02 -3.768157362937927246e-01
-3.970465064048767090e-01 -2.292849570512771606e-01 -1.504909619688987732e-02 3.152076154947280884e-02 1.510762870311737061e-01 2.501685917377471924e-01 7.980284839868545532e-02 1.909805834293365479e-01 4.122940897941589355e-01 3.596732020378112793e-02 4.095618426799774170e-02 3.387944996356964111e-01 -1.102987825870513916e-01 -9.758619219064712524e-02 -2.120177447795867920e-01 2.292208373546600342e-01 -7.790093868970870972e-02 1.195749714970588684e-01 6.261749565601348877e-02 3.492908552289009094e-02 -3.256824985146522522e-02 -5.818043276667594910e-02 6.888484209775924683e-02 -7.934344559907913208e-02 1.942359507083892822e-01 7.762605696916580200e-02 1.083331257104873657e-01 1.707649976015090942e-01 1.895251423120498657e-01 7.871693372726440430e-02 -1.920593902468681335e-02 -2.919953167438507080e-01
-1.987232118844985962e-01 -6.374702602624893188e-02 -2.265759557485580444e-01 6.888006627559661865e-02 8.205017074942588806e-03 3.773222565650939941e-01 2.338867932558059692e-01 -2.989368438720703125e-01 -2.133971601724624634e-01 -1.003009616397321224e-03 3.070507943630218506e-01 3.331734240055084229e-01 7.229115813970565796e-02 3.607858344912528992e-02 -2.634458839893341064e-01 1.443158686161041260e-01 -4.911959171295166016e-02 -6.248208135366439819e-02 9.712988883256912231e-02 -1.656119376420974731e-01 -4.964259266853332520e-02 6.270572543144226074e-02 4.812823235988616943e-02 -2.082264237105846405e-02 -2.500203847885131836e-01 4.099566489458084106e-02 2.331504225730895996e-01 1.081113889813423157e-01 -1.204442605376243591e-01 1.529469043016433716e-01 9.590815007686614990e-02 -1.913514584302902222e-01
-1.464526206254959106e-01 1.734734922647476196e-01 2.638609148561954498e-02 1.367873325943946838e-02 1.559001505374908447e-01 3.818014562129974365e-01 9.485308080911636353e-02 -1.685564965009689331e-01 3.748539090156555176e-01 -1.751202344894409180e-02 -1.015024725347757339e-02 6.594343483448028564e-02 -1.296288818120956421e-01 -5.474396795034408569e-02 -8.478169888257980347e-02 1.925636976957321167e-01 -2.806528806686401367e-01 2.225466519594192505e-01 1.230943761765956879e-02 -1.807767152786254883e-02 1.365237087011337280e-01 4.304305613040924072e-01 4.263099655508995056e-02 -9.241773933172225952e-02 -2.755563892424106598e-02 1.356181204319000244e-01 7.418394833803176880e-02 -2.596402168273925781e-01 8.676788955926895142e-02 -2.140457332134246826e-01 1.501908898353576660e-01 -1.404927670955657959e-01
-2.593168020248413086e-01 7.049865275621414185e-02 -1.024487018585205078e-01 -3.024228811264038086e-01 4.026826098561286926e-02 3.327089846134185791e-01 -2.177851647138595581e-01 -9.932227432727813721e-02 2.179909348487854004e-01 6.063087657094001770e-02 1.308919191360473633e-01 7.550090551376342773e-02 1.309116333723068237e-01 2.565864324569702148e-01 6.368839740753173828e-02 -4.405140876770019531e-01 2.080060914158821106e-02 -9.684063494205474854e-02 1.221941038966178894e-01 -2.566250041127204895e-02 -1.618562340736389160e-01 2.144566550850868225e-02 3.310973346233367920e-01 3.817947208881378174e-02 -2.341520786285400391e-01 3.901504352688789368e-02 1.398009210824966431e-01 3.529395908117294312e-02 1.286236345767974854e-01 1.248977854847908020e-01 -6.207679212093353271e-02 -1.575664728879928589e-01
-2.427208423614501953e-01 3.998177498579025269e-02 1.307225525379180908e-01 1.133925002068281174e-02 -6.024108454585075378e-02 2.689214646816253662e-01 2.684057652950286865e-01 -2.727789282798767090e-01 1.027195230126380920e-01 -1.627967506647109985e-02 -1.001975983381271362e-01 2.985949516296386719e-01 2.196909785270690918e-01 3.592956960201263428e-01 -1.498835831880569458e-01 -1.226184517145156860e-01 2.287394367158412933e-02 9.812331944704055786e-02 -1.013640016317367554e-01 -1.317220777273178101e-01 -2.267749011516571045e-01 1.506343036890029907e-01 1.082034967839717865e-02 3.245832771062850952e-02 -2.354355901479721069e-01 2.465049028396606445e-01 3.981605544686317444e-02 -6.843298673629760742e-02 -1.242930185981094837e-03 -1.100289449095726013e-01 -1.723166555166244507e-01 -3.125248253345489502e-01
-3.941369354724884033e-01 4.326151311397552490e-02 2.768376469612121582e-01 -1.894060820341110229e-01 1.149137020111083984e-01 2.268075644969940186e-01 7.363225519657135010e-02 -4.134270548820495605e-02 2.351927906274795532e-01 -2.803440690040588379e-01 2.544030845165252686e-01 -5.282837897539138794e-02 -1.689853966236114502e-01 -1.170366816222667694e-02 -1.066348478198051453e-01 3.556632101535797119e-01 5.772152915596961975e-02 -4.498538002371788025e-02 1.108975708484649658e-01 -2.333465218544006348e-01 -4.978217557072639465e-02 6.649355590343475342e-02 1.535785645246505737e-01 6.317225098609924316e-02 -3.807348385453224182e-02 1.005303710699081421e-01 2.811631560325622559e-01 -2.731697261333465576e-02 3.217235580086708069e-02 -2.099410071969032288e-02 -5.801324546337127686e-02 -2.962010800838470459e-01
-2.657199501991271973e-01 -3.522752225399017334e-02 -8.256621658802032471e-02 -1.073939073830842972e-02 4.619445186108350754e-03 4.344727396965026855e-01 -1.581229567527770996e-01 -2.333388179540634155e-01 2.089620083570480347e-01 6.000019609928131104e-02 2.065407484769821167e-02 -4.664135724306106567e-02 -2.577940821647644043e-01 -1.817967593669891357e-01 1.959812045097351074e-01 -2.778893895447254181e-02 -2.783367037773132324e-02 1.764464974403381348e-01 -1.823696345090866089e-01 1.188132762908935547e-01 2.592690885066986084e-01 -2.634249925613403320e-01 1.951406002044677734e-01 4.641136527061462402e-02 6.592583656311035156e-02 2.515157163143157959e-01 2.454223036766052246e-01 -5.409612506628036499e-02 -9.571246802806854248e-02 -1.679094433784484863e-01 2.002167999744415283e-01 9.445890784263610840e-03
-1.980658471584320068e-01 -1.464944630861282349e-01 5.896979942917823792e-02 -2.229965180158615112e-01 -1.056266855448484421e-02 2.642636597156524658e-01 -1.693113744258880615e-01 -1.043359115719795227e-01 3.181052505970001221e-01 -9.044402092695236206e-02 2.813911736011505127e-01 7.910460978746414185e-02 1.491857133805751801e-02 2.238535135984420776e-01 -5.774036422371864319e-02 -3.289776742458343506e-01 9.936565160751342773e-02 -2.258042246103286743e-01 -1.957359258085489273e-03 1.409777402877807617e-01 -8.330238610506057739e-02 -8.907353132963180542e-02 9.993546456098556519e-02 -5.569002777338027954e-02 -2.340257018804550171e-01 1.783208996057510376e-01 -3.396913409233093262e-02 7.317597512155771255e-03 2.312858551740646362e-01 1.594845652580261230e-01 -1.197063177824020386e-01 -3.607893288135528564e-01
-2.485245168209075928e-01 1.762835681438446045e-01 -8.888208121061325073e-02 -3.510798513889312744e-02 2.023871988058090210e-01 4.501473307609558105e-01 -1.045623794198036194e-01 -1.685003377497196198e-02 2.574167251586914062e-01 -1.600099951028823853e-01 1.927951574325561523e-01 -3.190742060542106628e-02 -4.114155657589435577e-03 -3.335677087306976318e-02 -1.386700272560119629e-01 8.235365152359008789e-02 7.181482762098312378e-02 4.647613689303398132e-02 1.741813868284225464e-01 -8.848059922456741333e-02 9.701599366962909698e-03 2.288051694631576538e-01 3.023467659950256348e-01 -4.529871419072151184e-02 -1.056802794337272644e-01 -4.923813045024871826e-02 2.358093261718750000e-01 -1.955236792564392090e-01 3.532940447330474854e-01 1.208086013793945312e-01 -1.770376712083816528e-01 -1.282278448343276978e-01
-3.755590021610260010e-01 2.624077498912811279e-01 -7.029236853122711182e-02 -8.042678982019424438e-02 4.274609498679637909e-03 2.877477407455444336e-01 1.535537242889404297e-01 -2.039453983306884766e-01 3.687183558940887451e-02 1.032707169651985168e-01 1.165452599525451660e-01 2.272657155990600586e-01 9.117387980222702026e-02 -1.118809804320335388e-01 -1.402558982372283936e-01 -4.737988486886024475e-02 1.565622836351394653e-01 2.048514783382415771e-01 1.114674955606460571e-01 -3.313704431056976318e-01 8.210615813732147217e-02 7.770849019289016724e-02 7.580693811178207397e-02 1.579350559040904045e-03 6.247006356716156006e-02 1.882661283016204834e-01 2.690473496913909912e-01 -3.304240405559539795e-01 4.167812317609786987e-02 3.797689825296401978e-02 -2.548486888408660889e-01 -1.200766488909721375e-01
-1.592416018247604370e-01 5.733896046876907349e-02 -7.572189718484878540e-02 6.333210319280624390e-02 -9.172422438859939575e-02 1.608946174383163452e-01 -1.743706017732620239e-01 -2.256098240613937378e-01 4.381023943424224854e-01 9.352542459964752197e-02 1.101814061403274536e-01 2.678436040878295898e-01 1.298801694065332413e-02 -1.373046915978193283e-02 -6.335806846618652344e-02 1.386045217514038086e-01 1.665538735687732697e-02 -1.269876398146152496e-02 -2.221919149160385132e-01 -2.083667367696762085e-01 2.126799970865249634e-01 2.873231172561645508e-01 5.080432072281837463e-02 -2.397177666425704956e-01 -7.705586403608322144e-02 3.158587813377380371e-01 1.380737870931625366e-01 -7.543361186981201172e-02 -1.607639193534851074e-01 -2.140892297029495239e-01 -3.732249140739440918e-02 -2.308071553707122803e-01
2.724325470626354218e-02 -1.122299507260322571e-01 -1.740153729915618896e-01 2.006280608475208282e-02 4.535726085305213928e-02 4.182574450969696045e-01 -1.490595489740371704e-01 -8.191800862550735474e-02 1.522142440080642700e-01 -1.930928826332092285e-01 3.058649897575378418e-01 8.991578966379165649e-02 -9.590587764978408813e-02 2.942177355289459229e-01 2.243437990546226501e-02 -1.232193261384963989e-01 -4.092922061681747437e-02 3.456087708473205566e-01 -1.775494217872619629e-01 1.077824234962463379e-01 1.913753747940063477e-01 7.103429734706878662e-02 -7.020643353462219238e-02 5.949952639639377594e-03 -2.888150513172149658e-01 1.723220944404602051e-01 1.680908501148223877e-01 -1.205644384026527405e-02 3.013682365417480469e-01 -1.043900847434997559e-01 9.637153148651123047e-02 -1.144512221217155457e-01
-3.697649240493774414e-01 2.488140016794204712e-01 -6.869401782751083374e-02 -8.413228392601013184e-02 -1.917161419987678528e-02 2.885341644287109375e-01 -1.263496279716491699e-01 7.765326648950576782e-02 1.259936243295669556e-01 -5.758773908019065857e-02 1.459561288356781006e-01 1.507854014635086060e-01 -1.474122703075408936e-01 -2.750450558960437775e-02 -7.479748874902725220e-02 2.676813006401062012e-01 -6.330436468124389648e-02 1.410934329032897949e-01 2.282380163669586182e-01 -1.884306371212005615e-01 2.128016054630279541e-01 6.047150865197181702e-02 1.598040908575057983e-01 -6.292259693145751953e-02 -5.688702687621116638e-02 3.050664067268371582e-01 2.605902254581451416e-01 8.927292376756668091e-02 1.659085303544998169e-01 3.125872611999511719e-01 -1.821258068084716797e-01 2.129180915653705597e-02
-3.372745513916015625e-01 2.340567111968994141e-01 -1.816387474536895752e-01 -2.170881181955337524e-01 2.460428804624825716e-04 3.532088398933410645e-01 -2.585488744080066681e-02 -9.435907751321792603e-02 -3.112317025661468506e-01 7.230394333600997925e-02 9.287597239017486572e-02 2.327890992164611816e-01 7.478649914264678955e-02 7.376428693532943726e-02 -1.255188733339309692e-01 -1.766879856586456299e-02 -1.809903793036937714e-02 1.571943461894989014e-01 -8.291166275739669800e-02 -3.187198042869567871e-01 1.610396802425384521e-01 6.624638289213180542e-02 1.505966018885374069e-02 4.454480484127998352e-02 6.124651804566383362e-02 1.797238439321517944e-01 2.287514209747314453e-01 -1.375708132982254028e-01 3.374910950660705566e-01 -4.605284705758094788e-02 -1.501662135124206543e-01 -1.144562438130378723e-01
-3.303567171096801758e-01 9.047063067555427551e-03 1.538723856210708618e-01 8.454608917236328125e-02 -8.013594150543212891e-02 2.754795551300048828e-01 6.730728596448898315e-02 -2.246682345867156982e-01 2.727307677268981934e-01 5.252760276198387146e-02 2.565037272870540619e-02 1.861770898103713989e-01 -2.375285625457763672e-01 1.802084147930145264e-01 5.281100422143936157e-02 5.300470814108848572e-02 3.494554385542869568e-02 -2.958756498992443085e-02 -1.125876531004905701e-01 -3.632242381572723389e-01 2.242776453495025635e-01 2.425932884216308594e-01 -3.432191908359527588e-01 -9.100305289030075073e-02 -1.284972485154867172e-02 7.368516176939010620e-02 4.703509912360459566e-04 2.087675631046295166e-01 -1.869915984570980072e-02 -2.492354065179824829e-01 -1.484992504119873047e-01 7.098409812897443771e-03
-2.508282065391540527e-01 8.196031302213668823e-02 -1.454931944608688354e-01 -4.335691779851913452e-02 1.995532959699630737e-01 1.265949308872222900e-01 -3.976365029811859131e-01 -4.794183000922203064e-02 3.244102001190185547e-01 1.103537678718566895e-01 5.758056789636611938e-02 1.006235480308532715e-01 -3.852515295147895813e-02 1.149751618504524231e-01 1.224398836493492126e-01 -3.549432456493377686e-01 -1.737424544990062714e-02 -2.788986079394817352e-02 1.579841524362564087e-01 -1.132066920399665833e-01 1.735030859708786011e-01 1.255957484245300293e-01 2.519882023334503174e-01 -9.934788197278976440e-02 -8.355807512998580933e-02 2.067342996597290039e-01 9.327451139688491821e-02 1.090881824493408203e-01 2.162730991840362549e-01 -2.067227363586425781e-01 -2.465967088937759399e-01 -1.605568826198577881e-01
-2.674911320209503174e-01 7.162109762430191040e-02 3.179983794689178467e-01 4.323702678084373474e-02 2.912989258766174316e-01 3.034072816371917725e-01 1.257115602493286133e-01 -1.475390493869781494e-01 2.582121491432189941e-01 -1.506689935922622681e-01 2.775834500789642334e-01 4.119165986776351929e-02 -8.719936013221740723e-02 3.738658875226974487e-02 -1.115167438983917236e-01 2.671810090541839600e-01 2.367514651268720627e-03 1.661618589423596859e-03 1.739403158426284790e-01 -1.821821779012680054e-01 -2.095582522451877594e-02 -1.038353890180587769e-01 2.081068754196166992e-01 1.130056306719779968e-01 9.569133631885051727e-03 1.915089488029479980e-01 1.988387256860733032e-01 -1.521946340799331665e-01 -1.466875802725553513e-02 -1.748999953269958496e-01 -1.807166934013366699e-01 -2.263017445802688599e-01
-5.789774283766746521e-02 -1.808553040027618408e-01 -1.032302454113960266e-01 -4.171288106590509415e-03 1.207076683640480042e-01 2.747688591480255127e-01 9.558958560228347778e-02 -2.068342566490173340e-01 9.149577468633651733e-02 1.687941253185272217e-01 2.493540644645690918e-01 1.779735386371612549e-01 -1.195970252156257629e-01 7.303430885076522827e-02 -5.741726234555244446e-02 -5.559450015425682068e-02 -1.081062182784080505e-01 9.916474670171737671e-02 1.417858898639678955e-01 -1.180085018277168274e-01 2.353248372673988342e-02 4.442639350891113281e-01 3.020946681499481201e-02 3.054635822772979736e-01 -1.697846800088882446e-01 3.072571158409118652e-01 2.079931795597076416e-01 7.236145436763763428e-02 -2.113688141107559204e-01 1.965853273868560791e-01 -2.034463584423065186e-01 1.019840463995933533e-01
-5.864112973213195801e-01 2.033524364233016968e-01 -1.046470850706100464e-01 -3.887246176600456238e-02 1.462841629981994629e-01 3.667481839656829834e-01 -1.762824058532714844e-01 -1.739065796136856079e-01 -2.103869169950485229e-01 1.123579815030097961e-01 9.196112304925918579e-02 1.000301092863082886e-01 -1.500653475522994995e-01 3.435602784156799316e-02 -2.623827159404754639e-01 -1.432085931301116943e-01 -5.494676902890205383e-02 1.835867911577224731e-01 -8.358155190944671631e-02 -1.030863225460052490e-01 4.195729270577430725e-02 5.101261194795370102e-03 -9.984076768159866333e-02 -1.787091023288667202e-04 8.087924867868423462e-02 8.383376896381378174e-02 4.943717271089553833e-02 -1.359772682189941406e-01 2.735455036163330078e-01 -4.825183749198913574e-02 -1.142157390713691711e-01 -7.672988623380661011e-02
-3.540546894073486328e-01 -1.421341001987457275e-01 -1.360635906457901001e-01 -1.023821458220481873e-01 1.547230631113052368e-01 2.239298224449157715e-01 6.972359865903854370e-02 -1.316913068294525146e-01 -1.473059970885515213e-02 -9.215438738465309143e-03 2.482385560870170593e-02 2.195827066898345947e-01 -3.191246986389160156e-01 1.762866675853729248e-01 -9.248540550470352173e-02 -2.721613645553588867e-02 -2.983506070449948311e-03 4.778940975666046143e-02 2.874310500919818878e-02 1.946050375699996948e-01 4.530751332640647888e-02 -5.488040670752525330e-02 1.090115830302238464e-01 -3.127624690532684326e-01 -2.502028942108154297e-01 -1.085639372467994690e-01 1.515745073556900024e-01 4.755793139338493347e-02 -2.856310009956359863e-01 6.469730287790298462e-02 1.077657192945480347e-01 -4.301702380180358887e-01
-3.134868443012237549e-01 1.129476130008697510e-01 -1.086169257760047913e-01 -3.931638002395629883e-01 5.238838028162717819e-03 2.126973569393157959e-01 1.925708651542663574e-01 -1.168291494250297546e-01 6.138043681858107448e-05 -9.352336078882217407e-02 4.199765026569366455e-01 2.790657877922058105e-01 -2.617451846599578857e-01 1.833472549915313721e-01 -1.105220392346382141e-01 -2.138117253780364990e-01 -1.703034713864326477e-02 1.162611842155456543e-01 1.821253299713134766e-01 -8.631586283445358276e-02 2.344270423054695129e-02 2.214193344116210938e-01 -1.009528115391731262e-01 3.109652781859040260e-03 -1.124143227934837341e-01 -5.371201783418655396e-02 1.088787168264389038e-01 -2.299651503562927246e-01 4.904999211430549622e-02 7.248245924711227417e-02 2.581777423620223999e-02 2.721043117344379425e-02
-6.455709785223007202e-02 -8.163002133369445801e-02 -1.374520212411880493e-01 -2.615555822849273682e-01 -1.142522022128105164e-01 2.740978896617889404e-01 5.873713642358779907e-02 -6.134891137480735779e-02 3.276875913143157959e-01 1.519148647785186768e-01 5.969767645001411438e-02 3.923728764057159424e-01 -2.520722895860671997e-02 -8.161222189664840698e-02 -1.934271454811096191e-01 -6.185314059257507324e-02 -6.084135174751281738e-02 -2.260449379682540894e-01 1.271851956844329834e-01 2.138166874647140503e-01 2.800006978213787079e-02 8.585468749515712261e-04 1.047895178198814392e-01 2.899926602840423584e-01 -6.175959855318069458e-02 8.976627886295318604e-02 2.900336682796478271e-01 -1.125029549002647400e-01 1.249286085367202759e-01 -1.203532963991165161e-01 -1.043656095862388611e-01 -3.282812535762786865e-01
-5.037890672683715820e-01 4.739264771342277527e-02 -2.783481180667877197e-01 -9.039166569709777832e-02 2.092878706753253937e-02 3.152303099632263184e-01 -2.766208909451961517e-02 2.888263761997222900e-02 3.947648406028747559e-02 2.073242068290710449e-01 1.167725548148155212e-01 2.866260111331939697e-01 5.204261094331741333e-02 4.104007035493850708e-02 6.745903939008712769e-02 9.720511116029229015e-06 -4.763893187046051025e-01 1.741270348429679871e-02 -1.378811895847320557e-01 1.195670962333679199e-01 1.414880752563476562e-01 -1.066906657069921494e-02 -1.426546126604080200e-01 1.983214765787124634e-01 -4.977471753954887390e-02 8.936961740255355835e-02 3.087330050766468048e-02 5.182603001594543457e-02 -1.248780637979507446e-02 9.901968389749526978e-02 -1.734682023525238037e-01 -1.144184246659278870e-01
-7.045204937458038330e-02 -1.397470533847808838e-01 -2.655695676803588867e-01 -2.098673433065414429e-01 1.396850198507308960e-01 4.075958430767059326e-01 -7.704699039459228516e-02 2.062697149813175201e-02 7.516679912805557251e-02 -5.432828888297080994e-02 5.816974863409996033e-02 2.389887571334838867e-01 -1.401201933622360229e-01 2.214414775371551514e-01 1.528856009244918823e-01 -2.451995164155960083e-01 -7.458267360925674438e-02 -2.180166095495223999e-01 3.561236429959535599e-03 1.266005635261535645e-01 3.421934247016906738e-01 -2.024634629487991333e-01 -4.102756083011627197e-02 -2.015083469450473785e-02 -2.498030066490173340e-01 1.477630287408828735e-01 1.931935995817184448e-01 -1.342272665351629257e-02 -2.579434514045715332e-01 -1.705156117677688599e-01 -1.470520999282598495e-02 -2.797809243202209473e-02
5.985368415713310242e-02 4.334353655576705933e-02 -2.581650614738464355e-01 -2.469761669635772705e-01 8.888216316699981689e-02 5.794983506202697754e-01 -1.060616672039031982e-01 -1.218613013625144958e-01 2.085073441267013550e-01 6.248673424124717712e-03 -8.969724178314208984e-02 2.655180171132087708e-03 -2.560117281973361969e-02 3.057937622070312500e-01 7.501132041215896606e-02 -1.576911956071853638e-01 8.372840285301208496e-02 -5.994827672839164734e-02 -1.724239736795425415e-01 -1.014878600835800171e-01 -3.569730091840028763e-03 -5.498334392905235291e-02 -5.670363456010818481e-02 2.955062128603458405e-02 -2.301925569772720337e-01 2.430871576070785522e-01 8.618424087762832642e-02 6.222923472523689270e-02 -9.755549579858779907e-02 -2.339640855789184570e-01 1.344126015901565552e-01 -2.395573258399963379e-01
-1.333661824464797974e-01 -3.530724644660949707e-01 -3.133479133248329163e-02 -4.178534075617790222e-02 2.483577579259872437e-01 3.374103903770446777e-01 -1.566971540451049805e-01 -4.184320941567420959e-02 -1.883501000702381134e-02 -9.829894453287124634e-02 2.369878292083740234e-01 1.577352434396743774e-01 -1.607327759265899658e-01 -2.295411378145217896e-01 4.993457719683647156e-02 -3.213752806186676025e-01 -1.352792680263519287e-01 5.476580560207366943e-02 9.205977618694305420e-02 6.131167337298393250e-02 3.875756636261940002e-03 -3.509333729743957520e-02 1.939353533089160919e-02 6.278646737337112427e-02 -3.923392593860626221e-01 2.142822369933128357e-02 2.914708256721496582e-01 1.057132259011268616e-01 1.185107156634330750e-01 -2.549117803573608398e-01 6.644126027822494507e-02 -6.763662397861480713e-02
-8.408735692501068115e-02 -7.364667207002639771e-02 -6.429342180490493774e-02 -2.746376097202301025e-01 9.681816399097442627e-02 9.437310695648193359e-02 1.359689831733703613e-01 9.177707135677337646e-02 4.150520861148834229e-01 -7.129442691802978516e-02 1.164124608039855957e-01 2.820945382118225098e-01 -4.511096328496932983e-02 -6.347410380840301514e-02 -2.293975464999675751e-02 -2.381535805761814117e-02 1.702391803264617920e-01 -8.948443084955215454e-02 -5.986077710986137390e-02 -2.278897315263748169e-01 1.796984523534774780e-01 -7.912366837263107300e-02 5.433179810643196106e-02 -7.063291966915130615e-03 -6.781323347240686417e-03 1.447206884622573853e-01 3.833106458187103271e-01 -1.876183599233627319e-01 -6.261657178401947021e-02 1.096098646521568298e-01 -3.278340995311737061e-01 -3.528880178928375244e-01
-3.679294884204864502e-01 1.580367386341094971e-01 -9.155993908643722534e-02 -1.211435198783874512e-01 2.078614532947540283e-01 2.737588286399841309e-01 -1.895168423652648926e-01 -2.404915839433670044e-01 6.229129061102867126e-02 1.168589740991592407e-01 1.345882713794708252e-01 3.534547686576843262e-01 -7.007963955402374268e-02 1.720121055841445923e-01 -2.634178400039672852e-01 -1.505425572395324707e-01 8.740010857582092285e-02 -7.889836281538009644e-02 6.655791401863098145e-02 6.578265875577926636e-02 5.557086318731307983e-02 -3.760203346610069275e-02 -5.589705333113670349e-02 -1.058302521705627441e-01 3.820064663887023926e-02 -6.744192540645599365e-02 1.837696284055709839e-01 -2.843887507915496826e-01 2.371971607208251953e-01 -4.148227721452713013e-02 -2.997252345085144043e-01 -8.738511055707931519e-02
-4.183701574802398682e-01 -1.046995073556900024e-01 -1.620541661977767944e-01 5.065048113465309143e-03 5.521263182163238525e-02 2.632366418838500977e-01 -8.050621300935745239e-02 -1.346854120492935181e-01 4.300198853015899658e-01 -5.177742242813110352e-02 1.755573004484176636e-01 -6.568495184183120728e-03 1.921724155545234680e-02 8.043035864830017090e-02 2.278681248426437378e-01 1.010361015796661377e-01 -3.927583247423171997e-02 2.215858846902847290e-01 7.176949083805084229e-02 -2.574537396430969238e-01 -1.148496866226196289e-01 -6.312149018049240112e-02 6.528886407613754272e-02 2.445671558380126953e-01 3.423335775732994080e-02 -1.349383592605590820e-01 1.497711893171072006e-02 3.106429874897003174e-01 2.342291176319122314e-02 9.932653605937957764e-02 -2.727355621755123138e-02 -2.696907222270965576e-01
-9.157659485936164856e-03 -5.553599074482917786e-02 2.828225120902061462e-02 -9.987561404705047607e-02 1.665692627429962158e-01 1.545804142951965332e-01 1.215044632554054260e-01 -2.646329998970031738e-01 1.339813023805618286e-01 2.555850744247436523e-01 4.631721079349517822e-01 2.025215625762939453e-01 -2.808726206421852112e-02 2.501548081636428833e-02 1.084832549095153809e-01 6.371894385665655136e-03 1.446397788822650909e-02 1.572938114404678345e-01 -1.851769685745239258e-01 -3.086964786052703857e-01 -2.769573032855987549e-02 3.119834065437316895e-01 1.096714958548545837e-01 -5.681085214018821716e-02 2.185318432748317719e-02 2.161178886890411377e-01 3.232788443565368652e-01 1.861119717359542847e-01 9.290105849504470825e-02 -1.090611517429351807e-01 -5.437156185507774353e-02 -1.409875303506851196e-01
-5.667244791984558105e-01 6.942692399024963379e-02 -1.016797497868537903e-01 6.225838512182235718e-02 -1.585407257080078125e-01 4.089955389499664307e-01 1.979320794343948364e-01 -4.940064251422882080e-02 -1.342566963285207748e-02 -7.214478403329849243e-02 1.382394284009933472e-01 4.193270951509475708e-02 -2.087807655334472656e-01 -7.899788208305835724e-03 -9.253838658332824707e-02 1.216983050107955933e-01 -3.374288231134414673e-02 1.123567372560501099e-01 4.946513101458549500e-02 -1.365349143743515015e-01 -3.803376108407974243e-02 -2.962714061141014099e-02 1.307571083307266235e-01 1.468919813632965088e-01 2.082728780806064606e-02 2.268151044845581055e-01 -6.608556956052780151e-02 -1.631166338920593262e-01 3.057409226894378662e-01 2.042118310928344727e-01 -1.769474893808364868e-01 8.535395562648773193e-02
2.630027569830417633e-02 2.099057845771312714e-02 -2.137128114700317383e-01 -7.128301262855529785e-02 1.464631408452987671e-02 3.733756542205810547e-01 -1.790796965360641479e-01 -1.831439733505249023e-01 1.527856439352035522e-01 -8.818490803241729736e-02 2.651222050189971924e-01 1.456283777952194214e-02 -2.495404630899429321e-01 4.210904240608215332e-01 1.061990559101104736e-01 -1.230939924716949463e-01 6.669784337282180786e-02 1.151613369584083557e-01 -1.177005693316459656e-01 2.613158896565437317e-02 1.924740970134735107e-01 -1.392037421464920044e-01 -1.426774859428405762e-01 9.913701564073562622e-02 -1.771978684701025486e-03 2.010621130466461182e-01 3.776701092720031738e-01 8.710531890392303467e-02 3.074961714446544647e-02 -2.523933537304401398e-02 2.001413106918334961e-01 -1.552159935235977173e-01
-2.776825428009033203e-01 1.171906441450119019e-01 -2.821720242500305176e-01 -2.802151143550872803e-01 1.387565135955810547e-01 2.983926236629486084e-01 1.073611676692962646e-01 3.547047078609466553e-02 -7.687304913997650146e-02 3.776872903108596802e-02 1.922105699777603149e-01 2.522970736026763916e-01 -6.927341222763061523e-02 -1.143607720732688904e-01 -2.948247641324996948e-02 3.015057928860187531e-02 -5.354400277137756348e-01 5.153445526957511902e-02 -1.562102288007736206e-01 2.113049663603305817e-02 1.865143328905105591e-01 2.389910817146301270e-02 3.321060910820960999e-02 1.544573530554771423e-02 -6.743364036083221436e-02 9.835217893123626709e-02 2.398941367864608765e-01 -1.603566706180572510e-01 2.070414274930953979e-02 1.804117411375045776e-01 -7.918907701969146729e-02 -1.213215216994285583e-01
-3.643141686916351318e-01 -8.724687248468399048e-02 1.358816325664520264e-01 3.524157777428627014e-02 1.146815568208694458e-01 2.717607319355010986e-01 1.989004313945770264e-01 -8.727632462978363037e-02 1.648459583520889282e-01 2.610754920169711113e-03 7.439465820789337158e-02 1.790784597396850586e-01 -6.771625578403472900e-02 -1.650004684925079346e-01 -1.928228586912155151e-01 -1.612868309020996094e-01 2.172808945178985596e-01 1.064854394644498825e-02 -2.355368882417678833e-01 -3.367974236607551575e-02 -1.121883988380432129e-01 -1.771556138992309570e-01 -1.038182079792022705e-01 3.751250728964805603e-02 -4.588940143585205078e-01 3.420182168483734131e-01 1.767212003469467163e-01 -1.244796812534332275e-02 8.591917902231216431e-02 4.341759532690048218e-02 -1.315203905105590820e-01 1.952501200139522552e-02
-4.668614640831947327e-02 -1.147435829043388367e-01 2.208314649760723114e-02 8.822510391473770142e-02 2.983646839857101440e-02 4.945505857467651367e-01 -7.506902515888214111e-02 -2.192556709051132202e-01 4.229943752288818359e-01 -6.013669073581695557e-02 -5.142632126808166504e-02 -3.044463880360126495e-02 -1.468877214938402176e-02 3.386195302009582520e-01 2.392513155937194824e-01 -2.834137529134750366e-02 -7.346867024898529053e-02 -1.824168413877487183e-01 -6.313764303922653198e-02 -1.712338328361511230e-01 1.680676490068435669e-01 -1.067648157477378845e-01 -8.865182101726531982e-02 -1.685015708208084106e-01 -1.905742287635803223e-01 1.362772732973098755e-01 2.915701642632484436e-02 -2.240871489048004150e-01 8.751632273197174072e-02 -9.963801503181457520e-02 2.131431400775909424e-01 -3.630465269088745117e-02
-3.314915895462036133e-01 -5.668608099222183228e-02 -2.121210992336273193e-01 -4.413435980677604675e-02 1.440215110778808594e-01 4.463854730129241943e-01 8.684621751308441162e-02 1.456307768821716309e-01 1.806859225034713745e-01 -6.464339047670364380e-02 -4.241051524877548218e-02 8.481784909963607788e-02 -2.382431775331497192e-01 2.612874805927276611e-01 2.825093269348144531e-02 -9.589535742998123169e-02 -9.906301647424697876e-02 -1.848910450935363770e-01 1.179560720920562744e-01 -3.373801708221435547e-01 -1.899610608816146851e-01 1.594238579273223877e-01 1.368785947561264038e-01 -3.005558252334594727e-02 1.852069497108459473e-01 1.644220054149627686e-01 -7.920484989881515503e-03 3.707769140601158142e-02 -1.699519753456115723e-01 -1.832021772861480713e-01 -1.280875205993652344e-01 1.259194910526275635e-01
-3.405179083347320557e-02 7.811973243951797485e-02 1.699462682008743286e-01 -3.434165716171264648e-01 3.471798077225685120e-02 1.468848884105682373e-01 2.318306416273117065e-01 -2.894842326641082764e-01 1.148669198155403137e-01 1.446842849254608154e-01 1.302649378776550293e-01 7.671809196472167969e-02 -1.105662658810615540e-01 2.556775808334350586e-01 3.585771098732948303e-02 -2.170126140117645264e-01 -1.532654464244842529e-01 -4.821846727281808853e-03 2.434912472963333130e-01 -1.200607344508171082e-01 -1.485759764909744263e-01 8.865156769752502441e-02 -1.157200112938880920e-01 -1.039462387561798096e-01 -5.817241966724395752e-02 1.823158562183380127e-01 3.934097588062286377e-01 -1.343695521354675293e-01 -2.720494568347930908e-01 -9.594094753265380859e-02 -1.045726537704467773e-01 -2.183775305747985840e-01
-7.695242017507553101e-02 -6.256328523159027100e-02 -1.944596171379089355e-01 -3.656920790672302246e-01 6.951127201318740845e-02 3.370893001556396484e-01 1.361974328756332397e-01 -1.067556887865066528e-01 8.505734056234359741e-02 1.937048733234405518e-01 1.700376346707344055e-02 -1.305928081274032593e-01 -1.860386924818158150e-03 2.937287986278533936e-01 -1.451660394668579102e-01 1.428063143976032734e-03 -3.092708587646484375e-01 -8.487135171890258789e-02 8.262781053781509399e-02 8.173710107803344727e-02 6.127049773931503296e-02 2.821262776851654053e-01 -2.387853339314460754e-02 2.531214058399200439e-01 -5.171122401952743530e-02 1.946303248405456543e-01 2.298969179391860962e-01 7.914858311414718628e-02 1.729145795106887817e-01 3.092168271541595459e-01 8.695953339338302612e-02 -6.048027798533439636e-02
-3.297270238399505615e-01 -1.322813928127288818e-01 1.465764790773391724e-01 -9.970963746309280396e-02 -7.451651990413665771e-02 2.721129357814788818e-01 1.675080358982086182e-01 9.314583241939544678e-02 3.176267743110656738e-01 -4.471377283334732056e-02 -3.241481631994247437e-02 2.441568076610565186e-01 -2.681900262832641602e-01 -4.565675044432282448e-04 2.756945230066776276e-02 1.650897599756717682e-02 -2.579855732619762421e-02 -3.021831810474395752e-01 -1.788386106491088867e-01 -1.228446140885353088e-02 2.196682542562484741e-01 1.397068202495574951e-01 1.616922020912170410e-02 9.626211971044540405e-02 1.743022054433822632e-01 1.357563436031341553e-01 3.513556122779846191e-01 5.321043357253074646e-02 -7.700583338737487793e-02 -5.654187127947807312e-02 -2.943065166473388672e-01 1.313892602920532227e-01
-2.220719605684280396e-01 -1.095758527517318726e-01 -2.498332411050796509e-03 5.224649608135223389e-02 1.070524975657463074e-01 3.808318078517913818e-01 -3.011856079101562500e-01 -1.646243482828140259e-01 7.014504075050354004e-02 2.788830362260341644e-02 9.628856182098388672e-02 8.328862488269805908e-02 -3.155255913734436035e-01 -4.363403096795082092e-02 1.170150712132453918e-01 -7.144360989332199097e-02 -1.104339808225631714e-01 7.040504366159439087e-02 4.171710833907127380e-02 1.281291097402572632e-01 3.911481499671936035e-01 -6.563983857631683350e-02 8.959309756755828857e-02 5.398945137858390808e-02 1.360560953617095947e-01 9.431856125593185425e-02 1.573025286197662354e-01 2.186824679374694824e-01 -2.295699268579483032e-01 -3.469311296939849854e-01 1.139758303761482239e-01 -1.728757917881011963e-01
-1.337205618619918823e-01 1.207709461450576782e-01 4.156759753823280334e-02 -2.238424718379974365e-01 -7.054113596677780151e-02 2.672525048255920410e-01 -1.244208663702011108e-01 -2.271070927381515503e-01 1.106929928064346313e-01 -9.963236749172210693e-02 1.436405479907989502e-01 1.268920153379440308e-01 -2.740214169025421143e-01 3.002525568008422852e-01 4.129175841808319092e-02 1.425314508378505707e-02 9.551381319761276245e-02 1.607735306024551392e-01 1.157235428690910339e-01 1.699251979589462280e-01 3.238518536090850830e-01 -2.361075729131698608e-01 -3.606193885207176208e-02 7.103507965803146362e-02 -3.676161170005798340e-02 2.380912154912948608e-01 3.189842402935028076e-01 1.716181635856628418e-01 2.253691405057907104e-01 -1.630986481904983521e-01 1.370572596788406372e-01 -1.286473572254180908e-01
-2.395178526639938354e-01 -1.032094284892082214e-01 -1.373567879199981689e-01 -1.062821969389915466e-01 8.923699706792831421e-02 4.811004996299743652e-01 -1.349949985742568970e-01 7.544154673814773560e-02 -8.281762152910232544e-02 1.436366438865661621e-01 8.310407400131225586e-02 -1.954551935195922852e-01 -2.611263096332550049e-01 8.402076363563537598e-02 -1.638934910297393799e-01 5.697077512741088867e-02 -4.996984731405973434e-03 1.269715875387191772e-01 1.160405203700065613e-01 -1.707000434398651123e-01 -1.530940979719161987e-01 2.489752471446990967e-01 1.513472348451614380e-01 1.991820335388183594e-01 -1.582717150449752808e-01 4.095953404903411865e-01 6.252333521842956543e-02 1.470406502485275269e-01 1.897411979734897614e-02 1.787725836038589478e-01 -1.962473243474960327e-02 -5.213528126478195190e-02
-3.480308949947357178e-01 1.733152754604816437e-02 2.171783708035945892e-03 9.748037159442901611e-02 2.735461890697479248e-01 3.989671766757965088e-01 3.019849210977554321e-02 -1.869387775659561157e-01 2.243914455175399780e-02 1.418661046773195267e-02 8.721504360437393188e-02 -9.761697798967361450e-02 -3.436734080314636230e-01 -3.248661756515502930e-03 2.974617481231689453e-01 9.479794651269912720e-02 -8.808393031358718872e-03 1.230501458048820496e-01 -1.070757880806922913e-01 4.645485058426856995e-02 2.060537338256835938e-01 -1.662220358848571777e-01 1.154538467526435852e-01 -9.411729127168655396e-02 -4.598379135131835938e-02 1.493310779333114624e-01 2.273378819227218628e-01 1.579520106315612793e-01 -4.662876576185226440e-02 -2.839836478233337402e-01 1.401548385620117188e-01 -2.028459459543228149e-01
-2.594063803553581238e-02 3.119573555886745453e-02 -2.909179329872131348e-01 -9.235946834087371826e-02 7.676971703767776489e-02 3.643947839736938477e-01 -7.548787444829940796e-02 5.375166237354278564e-02 4.158205091953277588e-01 -7.329481840133666992e-02 -5.340450443327426910e-03 1.697485893964767456e-01 -2.658718824386596680e-01 2.220816761255264282e-01 1.532309949398040771e-01 -2.387964352965354919e-02 1.237490102648735046e-01 9.450763463973999023e-02 -1.500743627548217773e-02 -1.137689128518104553e-01 -1.394789852201938629e-02 -2.630147524178028107e-02 -1.524880975484848022e-01 -8.080234378576278687e-02 -2.493244558572769165e-01 3.166689872741699219e-01 4.158115014433860779e-02 -6.721325218677520752e-02 -1.011425480246543884e-01 -9.258170425891876221e-02 1.449331045150756836e-01 -3.607884645462036133e-01
-3.427407145500183105e-01 -7.661031186580657959e-02 -2.596524655818939209e-01 -1.849494129419326782e-01 1.665216237306594849e-01 1.562565416097640991e-01 -3.436211869120597839e-02 1.354537010192871094e-01 1.865451335906982422e-01 -2.947438508272171021e-02 -2.951681800186634064e-02 2.327594161033630371e-01 -2.808656990528106689e-01 -5.927249416708946228e-02 -2.711065113544464111e-01 -1.983628235757350922e-02 -2.047784812748432159e-02 -2.025898545980453491e-01 -2.495363205671310425e-01 -2.165498882532119751e-01 5.228274036198854446e-03 6.787309050559997559e-02 1.421241015195846558e-01 3.199077770113945007e-02 2.258589416742324829e-01 1.303042024374008179e-01 1.636897623538970947e-01 -1.568060517311096191e-01 -1.968559995293617249e-02 7.236175984144210815e-02 -1.349772959947586060e-01 -3.696692883968353271e-01
-1.404259651899337769e-01 8.766457438468933105e-02 2.931353747844696045e-01 1.067960336804389954e-01 6.738406955264508724e-04 3.052663803100585938e-01 -2.660230360925197601e-02 -6.684269756078720093e-02 8.803898096084594727e-02 5.890123918652534485e-02 1.174860671162605286e-01 3.035356402397155762e-01 -3.271662294864654541e-01 1.772843897342681885e-01 1.059516668319702148e-01 1.583894938230514526e-01 1.140189319849014282e-01 -2.320497781038284302e-01 1.271527707576751709e-01 -5.457510426640510559e-02 3.882711753249168396e-02 1.329199820756912231e-01 -1.566018015146255493e-01 -1.859598308801651001e-01 -4.445041064172983170e-03 3.535709977149963379e-01 1.396966725587844849e-01 1.377856135368347168e-01 -7.607688009738922119e-02 -1.247702073305845261e-02 -2.528069019317626953e-01 -2.954650223255157471e-01
-3.372029587626457214e-02 -1.374549716711044312e-01 -1.861502379179000854e-01 -1.951346248388290405e-01 1.640843451023101807e-01 4.506028592586517334e-01 -8.274780958890914917e-02 -7.374576758593320847e-03 2.017390877008438110e-01 4.541466012597084045e-02 7.221230864524841309e-02 3.236975520849227905e-02 -5.568072572350502014e-02 1.701936423778533936e-01 1.508823037147521973e-01 -1.720027476549148560e-01 9.163816273212432861e-02 -6.164186447858810425e-02 -1.136045828461647034e-01 1.144843548536300659e-01 2.555395364761352539e-01 -2.818225622177124023e-01 -1.268250495195388794e-01 -2.564062476158142090e-01 -1.885652393102645874e-01 2.848331034183502197e-01 1.274058669805526733e-01 8.574336767196655273e-02 -1.725982576608657837e-01 -1.349865049123764038e-01 -7.106355577707290649e-02 -2.807768583297729492e-01
-2.987242639064788818e-01 -2.514743804931640625e-01 5.833365768194198608e-02 -9.166025370359420776e-02 4.365473985671997070e-02 3.955440819263458252e-01 -1.263094246387481689e-01 -2.462765946984291077e-02 2.773556709289550781e-01 5.478179547935724258e-03 2.345211356878280640e-01 -1.103795915842056274e-01 -8.040263503789901733e-02 1.677745282649993896e-01 2.543380558490753174e-01 4.374355077743530273e-02 -3.244521319866180420e-01 -5.102654173970222473e-02 1.050914265215396881e-02 -2.939689457416534424e-01 6.203835830092430115e-02 -1.051022671163082123e-02 2.568636238574981689e-01 3.078117668628692627e-01 4.640808620024472475e-04 -8.980783075094223022e-02 6.218971312046051025e-02 1.330951303243637085e-01 3.505512699484825134e-02 1.049069315195083618e-01 -7.411120831966400146e-02 -9.477780014276504517e-02
-1.527210604399442673e-02 -1.008088290691375732e-01 -1.998943984508514404e-01 -1.209916770458221436e-01 -1.046473309397697449e-01 5.291925072669982910e-01 7.626241445541381836e-02 -3.025765419006347656e-01 1.621003597974777222e-01 -4.099807143211364746e-02 7.286832202225923538e-03 -1.779483705759048462e-01 -1.818828880786895752e-01 -8.832977712154388428e-02 -1.252273917198181152e-01 8.495590649545192719e-03 1.984049826860427856e-01 1.914967000484466553e-01 3.528683260083198547e-02 1.383071988821029663e-01 2.306104078888893127e-02 1.552183628082275391e-01 1.663266718387603760e-01 -5.228460580110549927e-02 -3.967317566275596619e-02 3.502410650253295898e-02 1.413843333721160889e-01 2.590729892253875732e-01 -2.967379259644076228e-05 -2.980621755123138428e-01 -2.561298310756683350e-01 -1.858621388673782349e-01
-3.012649416923522949e-01 -1.127158552408218384e-01 -3.469795286655426025e-01 -3.101562708616256714e-02 1.472140550613403320e-01 2.601231634616851807e-01 3.550235927104949951e-02 1.931205987930297852e-01 3.973934054374694824e-01 -2.546611241996288300e-02 6.612570490688085556e-03 1.968701481819152832e-01 -1.635939031839370728e-01 -2.046651691198348999e-01 -1.855043023824691772e-01 -7.249394897371530533e-03 7.525050640106201172e-02 -1.727083623409271240e-01 -1.119765713810920715e-01 -3.164494335651397705e-01 -2.269849181175231934e-02 -1.070698425173759460e-01 4.181296750903129578e-02 4.367708414793014526e-02 2.194639146327972412e-01 1.049519777297973633e-01 1.937438547611236572e-01 -1.094392780214548111e-02 1.611440628767013550e-01 4.374916478991508484e-02 -1.869356073439121246e-02 -2.406811565160751343e-01
-3.356501162052154541e-01 -2.919518388807773590e-02 -9.952697157859802246e-02 -1.430373340845108032e-01 -2.920563220977783203e-01 5.154571309685707092e-02 -4.240236058831214905e-02 -1.285063028335571289e-01 4.013787508010864258e-01 -1.077749580144882202e-01 -1.560327261686325073e-01 3.571024835109710693e-01 3.292718529701232910e-02 5.083472281694412231e-02 -6.085981428623199463e-02 2.469893246889114380e-01 1.079973056912422180e-01 6.723539531230926514e-02 -5.641401186585426331e-02 -1.318571418523788452e-01 -5.995660647749900818e-02 2.743385033681988716e-03 4.799844697117805481e-02 -3.671978414058685303e-02 -8.433214575052261353e-02 1.641929596662521362e-01 4.920367598533630371e-01 -3.838938102126121521e-02 -1.826755702495574951e-01 2.864601323381066322e-03 9.775493526831269264e-04 -4.311469569802284241e-02
-2.500444054603576660e-01 -2.174186892807483673e-02 -5.095965415239334106e-02 -1.955143362283706665e-02 -1.165030449628829956e-01 2.195471823215484619e-01 1.003320142626762390e-01 -2.675967216491699219e-01 3.931665048003196716e-02 1.000506654381752014e-01 2.584818899631500244e-01 1.791550815105438232e-01 9.851353615522384644e-02 1.826590746641159058e-01 -3.395394980907440186e-01 -1.849482953548431396e-01 2.085083276033401489e-01 -2.581702172756195068e-01 -1.714219748973846436e-01 -1.140123233199119568e-01 2.731327414512634277e-01 1.441977024078369141e-01 -1.231293305754661560e-01 2.133959345519542694e-02 -1.416214853525161743e-01 1.227867752313613892e-01 2.898230850696563721e-01 -1.684300452470779419e-01 5.046610534191131592e-02 2.286986112594604492e-01 -1.175081059336662292e-01 -8.871387690305709839e-02
-2.324653118848800659e-01 3.018484115600585938e-01 -2.129002511501312256e-01 -7.534693926572799683e-02 -1.325950324535369873e-01 4.895805418491363525e-01 -8.143918961286544800e-02 -1.974414139986038208e-01 1.885776221752166748e-01 8.916506543755531311e-03 1.570298820734024048e-01 1.598489880561828613e-01 6.503596901893615723e-02 2.828679680824279785e-01 -2.384330928325653076e-01 -7.096376270055770874e-02 -2.088119834661483765e-01 1.055151037871837616e-02 -1.377336531877517700e-01 6.269618123769760132e-02 1.421685963869094849e-01 1.602952480316162109e-01 -3.332755863666534424e-01 -2.274372614920139313e-02 5.391384009271860123e-03 -6.857870519161224365e-02 9.800673276185989380e-02 4.707925021648406982e-02 -4.161061719059944153e-02 9.729366004467010498e-02 -8.145789802074432373e-02 1.023632362484931946e-01
-3.322685658931732178e-01 -1.234215199947357178e-01 2.605338096618652344e-01 -9.584434330463409424e-02 1.120807528495788574e-01 1.638335734605789185e-01 -4.169930517673492432e-02 -2.192749232053756714e-01 3.299048840999603271e-01 4.480748437345027924e-03 5.856251120567321777e-01 1.132556796073913574e-01 -7.204003632068634033e-02 -8.702531456947326660e-02 -1.801153458654880524e-02 -1.086463481187820435e-01 -7.729844748973846436e-02 3.118722736835479736e-01 1.758104335749521852e-04 -1.115408241748809814e-01 9.403558820486068726e-02 6.283771246671676636e-02 1.183199882507324219e-01 4.265452176332473755e-02 1.896675303578376770e-02 -1.307390630245208740e-04 1.693977862596511841e-01 -5.011806637048721313e-02 -8.206470310688018799e-02 1.521771103143692017e-01 7.103956490755081177e-02 -8.801586925983428955e-02
-2.616143524646759033e-01 -1.290320754051208496e-01 7.057859748601913452e-02 -9.961700439453125000e-02 -1.738307066261768341e-02 2.060269415378570557e-01 6.390213966369628906e-02 4.843164235353469849e-02 2.375717759132385254e-01 2.114572189748287201e-02 3.098644018173217773e-01 3.765895068645477295e-01 -1.754537597298622131e-02 6.257161498069763184e-02 9.433155506849288940e-02 -4.594558104872703552e-02 -1.647531241178512573e-02 2.695231139659881592e-01 -3.818581625819206238e-02 -4.288331046700477600e-02 2.507947981357574463e-01 3.437955081462860107e-01 7.251085340976715088e-02 -1.790364384651184082e-01 2.196175158023834229e-01 3.092289566993713379e-01 -2.800068631768226624e-02 1.885654479265213013e-01 -2.012758329510688782e-02 -1.871244162321090698e-01 -4.922062903642654419e-02 -1.679718792438507080e-01
-1.257327944040298462e-01 1.365391910076141357e-01 -7.802814990282058716e-02 -3.087643980979919434e-01 3.019602000713348389e-01 3.803094327449798584e-01 -1.039767339825630188e-01 -4.993676766753196716e-02 -1.337924692779779434e-02 -2.549007534980773926e-02 -2.710916800424456596e-03 -9.213102608919143677e-02 2.458272501826286316e-02 1.003736332058906555e-01 1.186941638588905334e-01 -9.547379799187183380e-03 6.506104767322540283e-02 -1.373570710420608521e-01 -3.263679891824722290e-02 4.816922545433044434e-02 2.493962049484252930e-01 -2.855991721153259277e-01 2.567669935524463654e-02 -1.867850720882415771e-01 -1.561378091573715210e-01 3.555637001991271973e-01 2.689414322376251221e-01 -1.307903528213500977e-01 -1.168109700083732605e-01 -1.815591007471084595e-02 4.581009596586227417e-02 -3.445427715778350830e-01
-2.263408452272415161e-01 1.326339542865753174e-01 3.146730959415435791e-01 -1.308888494968414307e-01 1.616442799568176270e-01 1.727395951747894287e-01 -1.335900872945785522e-01 -1.586438864469528198e-01 2.887852489948272705e-01 -2.403488010168075562e-01 3.218485713005065918e-01 4.288407787680625916e-02 -1.755957007408142090e-01 2.607951499521732330e-02 -1.126537099480628967e-01 1.176916509866714478e-01 -4.136122390627861023e-02 1.829779893159866333e-02 1.772999465465545654e-01 -1.312420964241027832e-01 9.938263334333896637e-03 1.145211383700370789e-01 2.014470249414443970e-01 1.190767362713813782e-01 5.339054018259048462e-02 9.404065459966659546e-02 3.829330503940582275e-01 -4.305248335003852844e-02 -3.159125801175832748e-03 -1.175475791096687317e-01 1.331934519112110138e-02 -3.442805409431457520e-01
-2.096161991357803345e-01 -1.957516968250274658e-01 1.908834874629974365e-01 7.452211808413267136e-03 4.098744317889213562e-02 2.273880094289779663e-01 1.713419407606124878e-01 -2.260963916778564453e-01 2.419995218515396118e-01 -1.322687510401010513e-02 1.023119986057281494e-01 4.344167411327362061e-01 6.707356870174407959e-02 -6.548532098531723022e-02 1.301619708538055420e-01 -1.877693086862564087e-01 -1.313299536705017090e-01 1.850838810205459595e-01 1.926531828939914703e-02 2.971294336020946503e-02 3.009273707866668701e-01 2.121487855911254883e-01 6.662008911371231079e-02 -5.458381772041320801e-02 3.324505314230918884e-02 3.361907899379730225e-01 1.564244329929351807e-01 6.263124197721481323e-02 -2.138901650905609131e-01 -1.106191650032997131e-01 -1.649135947227478027e-01 -7.094946503639221191e-02
-3.969240486621856689e-01 1.658812463283538818e-01 2.307960242033004761e-01 -1.010504513978958130e-01 2.519841492176055908e-01 2.130144387483596802e-01 -2.648870050907135010e-01 -2.181006968021392822e-01 2.283007949590682983e-01 -1.902298927307128906e-01 1.978020071983337402e-01 1.191108673810958862e-01 -3.707454726099967957e-02 2.501769363880157471e-01 -9.033353067934513092e-03 8.283264935016632080e-02 3.527244180440902710e-02 -1.765365898609161377e-01 2.905060648918151855e-01 -2.254736982285976410e-02 6.129991635680198669e-02 4.381002392619848251e-03 -4.506986960768699646e-02 1.202581673860549927e-01 -1.769768446683883667e-01 9.324768930673599243e-02 2.019523233175277710e-01 -1.824152618646621704e-01 7.473456207662820816e-03 1.503532379865646362e-02 -1.821127682924270630e-01 -1.649859845638275146e-01
-3.937937617301940918e-01 -6.728210300207138062e-02 3.121171891689300537e-01 -2.532181143760681152e-01 -4.326418042182922363e-02 1.308920085430145264e-01 -1.299143433570861816e-01 9.416294842958450317e-02 1.042213737964630127e-01 1.016819104552268982e-01 1.456044316291809082e-01 2.492821216583251953e-01 9.209145605564117432e-02 7.453366369009017944e-02 -1.165990605950355530e-01 6.546274572610855103e-02 -2.391182631254196167e-01 2.552983462810516357e-01 -2.930977940559387207e-02 -1.911641508340835571e-01 3.607705235481262207e-01 6.817995011806488037e-02 4.075482487678527832e-02 1.332616955041885376e-01 1.003048941493034363e-01 2.625958025455474854e-01 2.533577680587768555e-01 9.203432500362396240e-02 -1.203859969973564148e-01 -9.766519814729690552e-02 8.920053392648696899e-02 2.544456161558628082e-03
-3.483846783638000488e-01 1.288906019181013107e-02 1.141821965575218201e-02 3.426246577873826027e-03 -1.208738610148429871e-01 1.721749901771545410e-01 -2.944050915539264679e-02 -2.237551957368850708e-01 3.686352968215942383e-01 -1.443712320178747177e-02 2.569607198238372803e-01 7.706619799137115479e-02 1.580599695444107056e-01 -9.128651767969131470e-02 -1.163392364978790283e-01 7.864354550838470459e-02 -1.370595302432775497e-02 -6.245274469256401062e-02 -1.230010837316513062e-01 9.314608573913574219e-02 3.221994042396545410e-01 1.265145838260650635e-01 1.135022565722465515e-02 -1.626818329095840454e-01 -5.030001979321241379e-03 2.529487013816833496e-01 4.553924128413200378e-02 -2.071586996316909790e-01 -1.306811273097991943e-01 -1.883445531129837036e-01 4.459786787629127502e-02 -4.291669428348541260e-01
-1.529210954904556274e-01 -1.859557330608367920e-01 -2.776498161256313324e-02 -3.118296526372432709e-02 6.643126904964447021e-02 6.340858340263366699e-01 -2.543824724853038788e-02 -1.962700784206390381e-01 4.348320513963699341e-02 -1.198436766862869263e-01 7.032448053359985352e-02 -1.476589441299438477e-01 -1.836670935153961182e-01 1.425970792770385742e-01 -6.271705776453018188e-02 -2.702477872371673584e-01 -4.286557808518409729e-02 -6.225592270493507385e-02 2.343835681676864624e-01 -2.750949934124946594e-02 1.905435919761657715e-01 1.987352371215820312e-01 -8.146636188030242920e-02 1.568073779344558716e-01 -7.015290204435586929e-03 -1.769594997167587280e-01 -6.996796466410160065e-03 1.995407938957214355e-01 2.106737159192562103e-02 -9.276438504457473755e-02 -2.486340999603271484e-01 -1.003877446055412292e-01
-2.992288470268249512e-01 -1.897260844707489014e-01 4.969077557325363159e-02 7.554841041564941406e-02 -3.338521122932434082e-01 2.395363897085189819e-01 -1.304387152194976807e-01 -3.117709457874298096e-01 2.721337974071502686e-01 -5.140292644500732422e-02 -2.689950913190841675e-02 2.213501334190368652e-01 1.307174563407897949e-01 -9.371986240148544312e-02 -1.279285363852977753e-02 -3.106259182095527649e-02 2.959362417459487915e-02 -6.103560701012611389e-02 -3.501160535961389542e-03 -2.079446762800216675e-01 -9.255385398864746094e-02 2.239929884672164917e-02 -2.564960420131683350e-01 -2.092956751585006714e-02 5.964940413832664490e-03 2.594055831432342529e-01 3.936663269996643066e-01 -2.448816969990730286e-02 -2.574899196624755859e-01 -6.646443903446197510e-02 1.644648611545562744e-02 -1.130587905645370483e-01
-2.251357287168502808e-01 2.714160978794097900e-01 -1.077009364962577820e-01 -1.522991359233856201e-01 -2.137973345816135406e-02 4.355860054492950439e-01 1.947322934865951538e-01 -1.639381200075149536e-01 2.426406145095825195e-01 -1.611036062240600586e-01 5.597015470266342163e-02 1.584909111261367798e-01 -1.032321453094482422e-01 5.812290683388710022e-02 7.896454632282257080e-02 -1.712066680192947388e-01 -2.859667539596557617e-01 -7.799809426069259644e-02 -3.672606870532035828e-02 1.055043842643499374e-02 2.121342420578002930e-01 1.746702641248703003e-01 -1.500664651393890381e-01 6.019474938511848450e-03 -2.095942050218582153e-01 -1.566226710565388203e-03 -1.457818001508712769e-01 -8.290160447359085083e-02 5.807882640510797501e-03 3.235706984996795654e-01 -1.357701271772384644e-01 -2.014719098806381226e-01
-2.297754436731338501e-01 -6.090987008064985275e-03 2.195201516151428223e-01 -1.342852413654327393e-01 -1.192024797201156616e-01 2.138889729976654053e-01 1.320404410362243652e-01 -7.033880800008773804e-03 2.269752174615859985e-01 -1.413106825202703476e-02 3.293921947479248047e-01 2.105228304862976074e-01 1.511473655700683594e-01 4.621094837784767151e-02 -1.164173590950667858e-03 -1.145136356353759766e-01 -3.248310685157775879e-01 -4.319749027490615845e-02 -1.337285190820693970e-01 -1.549243927001953125e-01 1.372802853584289551e-01 1.840650290250778198e-01 5.674241855740547180e-02 -5.704846605658531189e-02 1.564005613327026367e-01 4.319448173046112061e-01 1.596579849720001221e-01 1.079953461885452271e-01 -6.651917845010757446e-02 -1.524254828691482544e-01 -1.178838312625885010e-01 -2.503163814544677734e-01
-2.237741649150848389e-01 9.571006149053573608e-02 5.134463310241699219e-02 8.652704209089279175e-02 1.557496786117553711e-01 4.057089984416961670e-01 1.991600245237350464e-01 -3.039390742778778076e-01 2.354238629341125488e-01 5.421135574579238892e-02 6.200680881738662720e-02 1.878663748502731323e-01 -2.287624478340148926e-01 -2.315865606069564819e-01 1.167119853198528290e-02 2.493656426668167114e-01 -1.551922708749771118e-01 1.843825280666351318e-01 -4.289463907480239868e-02 -6.424793973565101624e-03 4.240151122212409973e-02 3.460710346698760986e-01 6.295027583837509155e-02 -2.704005837440490723e-01 -4.516071826219558716e-02 -3.976926580071449280e-02 1.253731250762939453e-01 3.409227123484015465e-03 1.090041175484657288e-01 -1.639777570962905884e-01 1.536266654729843140e-01 -6.021739542484283447e-02
-1.842809617519378662e-01 -2.895485162734985352e-01 -2.428854107856750488e-01 -6.268636882305145264e-02 2.865287847816944122e-02 4.987516999244689941e-01 2.003482729196548462e-01 2.728871628642082214e-02 2.836855053901672363e-01 1.648964881896972656e-01 -4.689408466219902039e-03 9.050483256578445435e-02 -1.671710759401321411e-01 2.601464688777923584e-01 -1.351983994245529175e-01 1.110324487090110779e-01 2.489437721669673920e-02 -1.240196153521537781e-01 -1.806212067604064941e-01 -3.321742713451385498e-01 -1.327364295721054077e-01 1.179656013846397400e-01 -3.682179749011993408e-02 -1.250232458114624023e-01 1.127557978034019470e-01 5.070429667830467224e-02 1.060775741934776306e-01 5.158559605479240417e-02 -7.051986455917358398e-02 1.438321173191070557e-01 1.297315862029790878e-02 -1.555541008710861206e-01
-2.890498638153076172e-01 -9.280925244092941284e-02 1.381704467348754406e-03 -1.335145533084869385e-01 -1.223174631595611572e-01 2.665094733238220215e-01 -4.338080063462257385e-02 -1.535297036170959473e-01 1.735425293445587158e-01 -4.804044589400291443e-02 1.607479155063629150e-01 1.311933845281600952e-01 -2.971568405628204346e-01 1.203656345605850220e-01 1.821418106555938721e-01 -3.264384344220161438e-02 -3.355263173580169678e-02 7.045283168554306030e-02 -1.241783127188682556e-01 3.297242522239685059e-01 1.674217730760574341e-01 -2.389524579048156738e-01 7.686675339937210083e-02 8.086675405502319336e-02 1.073531284928321838e-01 3.453540205955505371e-01 2.659585177898406982e-01 2.305328547954559326e-01 -3.261611610651016235e-02 -1.762330681085586548e-01 1.636313199996948242e-01 -1.571118384599685669e-01
-1.337345782667398453e-02 -6.302386522293090820e-02 -2.355847656726837158e-01 9.895708411931991577e-03 -1.140587106347084045e-01 3.015075623989105225e-01 -2.280461601912975311e-02 -1.799655407667160034e-01 1.402757018804550171e-01 3.605920588597655296e-03 1.694765686988830566e-01 -7.098702341318130493e-02 -3.337775468826293945e-01 3.384180068969726562e-01 -1.114198863506317139e-01 -2.836492657661437988e-01 -1.280197501182556152e-01 2.000919133424758911e-01 1.541049480438232422e-01 -1.946478337049484253e-02 1.441756188869476318e-01 -6.502155959606170654e-02 2.025990784168243408e-01 -4.988443106412887573e-03 2.542117843404412270e-03 2.184853404760360718e-01 2.315255552530288696e-01 -1.059562787413597107e-01 -9.792617708444595337e-02 -1.175329610705375671e-01 3.450098335742950439e-01 -1.718216687440872192e-01
1.273485738784074783e-02 -8.434068411588668823e-02 -7.976711541414260864e-02 2.096229419112205505e-02 1.015328615903854370e-01 2.996701896190643311e-01 -1.570297628641128540e-01 -1.274878084659576416e-01 1.473276317119598389e-01 -1.731283217668533325e-01 2.025832831859588623e-01 2.590257823467254639e-01 -3.178451061248779297e-01 1.901014447212219238e-01 -8.014719933271408081e-02 -5.301072075963020325e-02 1.094060251489281654e-03 1.494647711515426636e-01 1.550528965890407562e-02 8.579922467470169067e-02 4.505064189434051514e-01 -1.273283362388610840e-01 1.493126004934310913e-01 -1.508121495135128498e-03 -8.107738941907882690e-02 2.002136856317520142e-01 3.534331023693084717e-01 9.222130477428436279e-02 1.863504797220230103e-01 -1.198219284415245056e-01 1.654332876205444336e-01 -1.036824360489845276e-01
-1.531865447759628296e-01 -1.388233006000518799e-01 -1.101178005337715149e-01 -3.198598027229309082e-01 9.425541758537292480e-02 3.637792170047760010e-01 7.194717973470687866e-02 4.042652621865272522e-02 7.376910001039505005e-02 -1.277093589305877686e-01 -8.671640604734420776e-02 -1.349580734968185425e-01 -3.337707221508026123e-01 3.189017176628112793e-01 1.579336971044540405e-01 -3.342444598674774170e-01 -8.421759121119976044e-03 9.319581091403961182e-02 -9.772969782352447510e-02 -1.552402973175048828e-01 2.255185991525650024e-01 1.485405564308166504e-01 -1.573972702026367188e-01 -1.001136600971221924e-01 1.049241274595260620e-01 -9.924238175153732300e-02 1.997474133968353271e-01 -1.093718633055686951e-01 1.343090385198593140e-01 7.887313514947891235e-02 1.839277446269989014e-01 -1.288869380950927734e-01
-2.255714088678359985e-01 -1.385773122310638428e-01 2.146008610725402832e-01 -4.583122581243515015e-02 -3.109164163470268250e-02 3.041213154792785645e-01 4.061872512102127075e-02 -3.286528214812278748e-02 2.994267940521240234e-01 -1.825684867799282074e-02 8.379414677619934082e-02 2.515866458415985107e-01 -1.407984346151351929e-01 1.903038620948791504e-01 -2.784216403961181641e-01 3.058960139751434326e-01 -6.609978526830673218e-02 3.310165181756019592e-02 2.186018973588943481e-01 -2.997409999370574951e-01 9.321072697639465332e-02 -4.322379827499389648e-02 6.388446688652038574e-02 -2.004389166831970215e-01 -9.308459609746932983e-02 1.134221032261848450e-01 1.424858868122100830e-01 -2.642315328121185303e-01 -1.045500636100769043e-01 2.960501983761787415e-02 -2.746004462242126465e-01 3.692501038312911987e-02
-1.521695107221603394e-01 -5.558868497610092163e-02 -1.566902101039886475e-01 -1.209200918674468994e-01 1.740085929632186890e-01 2.344083786010742188e-01 -5.005394294857978821e-02 -1.994909793138504028e-01 8.204136788845062256e-02 -5.696518719196319580e-02 2.965514659881591797e-01 3.155089616775512695e-01 -2.581168711185455322e-01 9.963178634643554688e-02 -7.155793905258178711e-02 2.187839299440383911e-01 -8.377008140087127686e-02 2.251576036214828491e-01 1.799609959125518799e-01 -3.756469860672950745e-02 1.151895523071289062e-02 -8.803783357143402100e-02 3.182071149349212646e-01 3.267858326435089111e-01 -1.004190444946289062e-01 2.259904146194458008e-01 3.608473017811775208e-02 -1.515913158655166626e-01 4.062296822667121887e-02 -8.850741386413574219e-02 -2.754594087600708008e-01 -4.257413372397422791e-02
-2.463892549276351929e-01 -1.146942228078842163e-01 9.269665181636810303e-02 -2.401928305625915527e-01 2.296326309442520142e-01 2.604619562625885010e-01 -1.441154181957244873e-01 -3.185445368289947510e-01 3.634983003139495850e-01 4.205945134162902832e-02 2.884596586227416992e-01 1.066415831446647644e-01 -1.331990957260131836e-01 1.403470933437347412e-01 -1.491524875164031982e-01 -4.143152758479118347e-02 -1.633111089468002319e-01 1.438530236482620239e-01 9.060235321521759033e-02 -1.902552396059036255e-01 -6.136801838874816895e-02 4.663029685616493225e-03 2.625261060893535614e-02 4.515662416815757751e-02 -6.541746854782104492e-02 -8.706178516149520874e-02 9.477914869785308838e-02 1.182441040873527527e-01 -3.194352984428405762e-01 2.554300427436828613e-01 -1.471923142671585083e-01 7.140104472637176514e-02
-2.589154243469238281e-01 -1.550825983285903931e-01 -1.822676211595535278e-01 6.238793954253196716e-03 7.439061999320983887e-02 2.860219478607177734e-01 1.713831275701522827e-01 -2.693647146224975586e-01 2.972006797790527344e-01 2.538657002151012421e-02 1.173185333609580994e-01 9.633731096982955933e-02 9.945067763328552246e-02 -2.210334837436676025e-01 -1.289379596710205078e-01 -2.230373024940490723e-02 -1.221438199281692505e-01 2.029251009225845337e-01 3.698393329977989197e-02 2.030736953020095825e-02 2.283810824155807495e-01 1.132569685578346252e-01 -2.297579646110534668e-01 -1.524506807327270508e-01 4.924992099404335022e-02 3.306547105312347412e-01 1.071929708123207092e-01 -2.236590832471847534e-01 -9.415255486965179443e-02 -3.350229263305664062e-01 8.257357403635978699e-03 -7.180503010749816895e-02
-7.722030580043792725e-02 -1.689431071281433105e-01 -1.009963080286979675e-02 -3.923391923308372498e-02 1.937099546194076538e-01 4.473451077938079834e-01 7.226528972387313843e-02 -4.419747367501258850e-02 2.487738877534866333e-01 1.900702565908432007e-01 3.323056995868682861e-01 3.836508467793464661e-02 -1.059104800224304199e-01 -1.842040717601776123e-01 1.424844115972518921e-01 -1.393017470836639404e-01 -1.045917272567749023e-01 1.352472454309463501e-01 2.216284908354282379e-02 -1.835129261016845703e-01 -3.431485593318939209e-02 4.070318341255187988e-01 1.533843725919723511e-01 1.724061518907546997e-01 -1.657967567443847656e-01 8.569218963384628296e-02 1.340443044900894165e-01 -2.036780416965484619e-01 -1.133861541748046875e-01 -9.916175901889801025e-02 -1.089572459459304810e-01 -1.091782525181770325e-01
-3.856205344200134277e-01 -1.096767857670783997e-01 -2.044230103492736816e-01 -5.955891311168670654e-02 -1.439785063266754150e-01 1.327271312475204468e-01 -6.317234039306640625e-02 -1.333105713129043579e-01 2.616375088691711426e-01 -1.301819980144500732e-01 1.075058057904243469e-01 7.202514261007308960e-02 -4.044660031795501709e-01 6.572553515434265137e-02 -2.796401828527450562e-02 2.235519513487815857e-02 8.201646618545055389e-03 2.146222293376922607e-01 1.313837617635726929e-01 -4.542270898818969727e-01 1.063134595751762390e-01 -7.609106600284576416e-02 9.227114915847778320e-02 2.106999456882476807e-01 -2.678094431757926941e-03 1.408745795488357544e-01 -2.429264783859252930e-02 1.083404123783111572e-01 1.153630949556827545e-02 9.493586421012878418e-02 -2.847906351089477539e-01 1.830702833831310272e-02
-2.764993906021118164e-01 -7.993293553590774536e-02 1.222791820764541626e-01 -2.218516767024993896e-01 9.743530303239822388e-03 2.700480818748474121e-01 -2.090492695569992065e-01 -7.859823852777481079e-02 2.335566431283950806e-01 -1.715482771396636963e-01 -4.020101577043533325e-02 4.573249220848083496e-01 1.702688448131084442e-02 4.926139861345291138e-02 -3.849751502275466919e-02 -9.022814780473709106e-02 1.142103075981140137e-01 1.656251400709152222e-01 1.381660848855972290e-01 6.686041504144668579e-02 6.570655386894941330e-03 9.639456123113632202e-02 -1.272307634353637695e-01 1.181595250964164734e-01 -2.699445486068725586e-01 -1.057699024677276611e-01 1.429492086172103882e-01 1.643516123294830322e-01 -1.197045668959617615e-01 -1.026332825422286987e-01 -2.126751840114593506e-01 -3.433538079261779785e-01
-2.434156388044357300e-01 -2.354103028774261475e-01 -3.867862224578857422e-01 -9.492479264736175537e-02 -7.274444401264190674e-02 2.478595227003097534e-01 -6.646621227264404297e-02 -3.153616487979888916e-01 1.082106605172157288e-01 -8.117534965276718140e-02 -1.006125360727310181e-01 -2.265025228261947632e-01 -3.601934313774108887e-01 2.175599038600921631e-01 -6.186864897608757019e-02 -2.126363962888717651e-01 -7.721790671348571777e-02 1.873694509267807007e-01 -1.445718556642532349e-01 1.317283958196640015e-01 7.742442190647125244e-02 -1.113883778452873230e-01 1.025365516543388367e-01 -1.268436908721923828e-01 -6.288988888263702393e-02 2.362439930438995361e-01 1.537974625825881958e-01 -1.019027382135391235e-01 3.701990470290184021e-02 -6.102040410041809082e-02 1.510952860116958618e-01 -6.499677151441574097e-02
-5.013009905815124512e-01 -9.756733477115631104e-02 -2.727354466915130615e-01 2.165981422876939178e-04 7.675949484109878540e-02 2.469815015792846680e-01 2.806816697120666504e-01 -9.270071238279342651e-02 -1.117338314652442932e-01 -2.122763097286224365e-01 2.742353379726409912e-01 6.755329668521881104e-02 2.227056212723255157e-02 2.467850968241691589e-02 -2.100128121674060822e-02 3.534010611474514008e-03 -3.374978527426719666e-02 -5.292178690433502197e-02 -1.098384112119674683e-01 -2.237641438841819763e-02 1.534519344568252563e-01 2.309459820389747620e-02 -3.813730180263519287e-02 -2.432315051555633545e-01 -2.581642866134643555e-01 4.621451720595359802e-02 1.002880036830902100e-01 1.065576300024986267e-01 6.055922433733940125e-02 2.996800243854522705e-01 1.558430790901184082e-01 -2.499837279319763184e-01
-2.609783113002777100e-01 -9.997216984629631042e-03 -9.077250957489013672e-02 -2.156582921743392944e-01 6.919638719409704208e-03 1.803689152002334595e-01 3.339006379246711731e-02 -3.009591698646545410e-01 -2.550286352634429932e-01 -2.415229380130767822e-01 -4.785481095314025879e-02 1.935100555419921875e-01 -7.486804574728012085e-02 2.323994636535644531e-01 1.193613857030868530e-01 4.449895396828651428e-02 1.248910650610923767e-01 -1.365154385566711426e-01 8.703784644603729248e-02 -2.823807895183563232e-01 3.594750887714326382e-04 1.998953074216842651e-01 -4.504588618874549866e-02 7.964443415403366089e-02 -1.829536110162734985e-01 3.876805007457733154e-01 3.552137017250061035e-01 -2.159131877124309540e-02 -1.263644546270370483e-01 -1.944244094192981720e-02 2.153949253261089325e-02 -1.293000429868698120e-01
-2.266735434532165527e-01 -2.872195839881896973e-01 2.874889373779296875e-01 3.423672541975975037e-02 3.228865563869476318e-02 4.023867845535278320e-01 -9.476830810308456421e-02 1.008603200316429138e-01 3.018864989280700684e-01 5.904474481940269470e-02 9.577296674251556396e-02 -7.635059952735900879e-02 -1.048932299017906189e-01 1.983728855848312378e-01 -4.270535707473754883e-02 -1.406178772449493408e-01 7.848093286156654358e-03 7.728144526481628418e-02 1.579587161540985107e-01 -1.936037652194499969e-02 -9.335429966449737549e-02 1.809332668781280518e-01 5.130429938435554504e-02 3.253518342971801758e-01 -2.778278589248657227e-01 1.546015441417694092e-01 1.359261274337768555e-01 1.204526498913764954e-01 -9.350675344467163086e-02 1.602166295051574707e-01 -2.157881259918212891e-01 -1.492164880037307739e-01
-3.474809527397155762e-01 -1.499379128217697144e-01 -2.783304080367088318e-02 -2.782610654830932617e-01 2.020037919282913208e-01 1.250968128442764282e-01 8.131233602762222290e-02 -1.764569282531738281e-01 2.323656678199768066e-01 -2.099506705999374390e-01 6.180264428257942200e-02 2.484027296304702759e-01 -2.619982659816741943e-01 3.678494095802307129e-01 -1.938381493091583252e-01 6.681410968303680420e-02 -1.717585921287536621e-01 2.908401191234588623e-02 1.001131087541580200e-01 -2.446714788675308228e-01 -5.267956852912902832e-02 -1.221857890486717224e-01 1.792062371969223022e-01 1.066054701805114746e-01 -8.164366334676742554e-02 7.358491420745849609e-02 -2.466343492269515991e-01 -1.224538236856460571e-01 9.170515835285186768e-02 -8.091221004724502563e-02 -1.002231612801551819e-01 -2.133437804877758026e-02
-2.540715336799621582e-01 2.540132999420166016e-01 -9.326039254665374756e-02 -1.814156174659729004e-01 8.282001316547393799e-02 3.972385525703430176e-01 3.073745779693126678e-02 -2.360680606216192245e-03 2.215692549943923950e-01 1.483227610588073730e-01 1.034318506717681885e-01 3.193955719470977783e-01 -1.290252655744552612e-01 -3.165574073791503906e-01 -8.956015110015869141e-02 -1.457312256097793579e-01 -7.730320841073989868e-02 1.514515578746795654e-01 -1.227722465991973877e-01 -2.130727516487240791e-03 1.993317753076553345e-01 2.135417163372039795e-01 -1.152788251638412476e-01 3.033054992556571960e-02 -2.597729563713073730e-01 4.538482427597045898e-02 1.259017437696456909e-01 -1.746846884489059448e-01 1.383480578660964966e-01 -1.592297554016113281e-01 1.591639518737792969e-01 -6.723374873399734497e-02
-4.355024993419647217e-01 -2.375155501067638397e-02 -4.896984621882438660e-02 4.049289971590042114e-02 1.859124451875686646e-01 1.233181059360504150e-01 -2.578505128622055054e-02 -1.638631224632263184e-01 2.074574232101440430e-01 -3.555897250771522522e-02 3.354632556438446045e-01 1.995189189910888672e-01 -1.760201714932918549e-02 -3.062278032302856445e-01 -2.212050184607505798e-02 7.446140050888061523e-02 -3.054434992372989655e-02 2.728399336338043213e-01 -5.805209279060363770e-02 -4.702593386173248291e-02 9.301377832889556885e-02 2.300495207309722900e-01 -1.096456050872802734e-01 -1.198543682694435120e-01 -2.972142212092876434e-02 2.862481176853179932e-01 1.934155076742172241e-01 1.249000313691794872e-03 9.081947058439254761e-02 2.915482781827449799e-02 -3.626604974269866943e-01 -4.373366385698318481e-02
-5.168094635009765625e-01 -1.082082837820053101e-01 -6.612274795770645142e-02 1.669889986515045166e-01 1.808328628540039062e-01 2.609974443912506104e-01 2.262796461582183838e-01 -2.484417110681533813e-01 -7.571887969970703125e-02 -3.519203886389732361e-02 1.946532875299453735e-01 9.980477392673492432e-02 1.475154701620340347e-02 -2.658915147185325623e-02 -2.203985601663589478e-01 9.603932499885559082e-02 -5.873454269021749496e-03 -1.242110431194305420e-01 -2.146832086145877838e-02 1.351825240999460220e-02 -6.357297301292419434e-02 -1.680470257997512817e-02 8.082427829504013062e-02 -4.628952220082283020e-02 -2.874515354633331299e-01 3.432998657226562500e-01 -1.126163750886917114e-01 9.416020661592483521e-02 -1.489445473998785019e-02 7.877016812562942505e-02 -4.469142109155654907e-02 -3.195115625858306885e-01
-1.506181806325912476e-01 -1.861472278833389282e-01 1.111049670726060867e-02 1.012178435921669006e-01 -7.045733183622360229e-02 4.465266764163970947e-01 1.811772286891937256e-01 -2.280492633581161499e-01 3.406108021736145020e-01 -4.972323402762413025e-02 -5.049988999962806702e-02 -4.983235895633697510e-02 -9.941247850656509399e-02 4.544670581817626953e-01 5.250218883156776428e-02 -1.727543622255325317e-01 1.020359843969345093e-01 -8.997867256402969360e-02 -1.382990479469299316e-01 -2.908333763480186462e-02 -5.408361181616783142e-02 -1.276663839817047119e-01 1.778006255626678467e-01 -2.249825447797775269e-01 -4.003990814089775085e-02 1.394793689250946045e-01 9.973782300949096680e-02 -1.950333714485168457e-01 -3.240765631198883057e-02 -1.563331633806228638e-01 1.623961478471755981e-01 -9.862685948610305786e-02
-4.314548969268798828e-01 2.168413847684860229e-01 1.105230525135993958e-01 -1.647701263427734375e-01 1.014300435781478882e-01 3.812498748302459717e-01 -8.860161155462265015e-02 -1.678618043661117554e-01 1.470211893320083618e-01 1.715211123228073120e-01 4.103062674403190613e-02 -5.894166976213455200e-02 -1.430352926254272461e-01 -1.076235696673393250e-01 -1.183242127299308777e-01 1.693928092718124390e-01 9.588805586099624634e-02 2.827593386173248291e-01 1.341796666383743286e-01 -1.613543927669525146e-02 3.489008545875549316e-02 2.243138998746871948e-01 5.003232881426811218e-02 1.560420691967010498e-01 -1.979483366012573242e-01 1.040299236774444580e-01 -8.520577102899551392e-02 2.634412944316864014e-01 5.791928246617317200e-02 6.598271429538726807e-02 2.793854773044586182e-01 8.146040886640548706e-02
-2.178786247968673706e-01 5.786426737904548645e-02 -1.132848933339118958e-01 9.117720276117324829e-02 8.934947848320007324e-02 4.876004457473754883e-01 3.891395777463912964e-02 -1.254092305898666382e-01 -5.876720324158668518e-02 9.470030665397644043e-02 1.011101678013801575e-01 2.688925862312316895e-01 3.677751123905181885e-01 1.675007492303848267e-02 -2.658664286136627197e-01 1.029598340392112732e-01 -1.099451184272766113e-01 -2.906313724815845490e-02 5.252576246857643127e-02 -1.081690564751625061e-01 -4.495253413915634155e-02 -1.524002403020858765e-01 5.821625888347625732e-02 7.350341975688934326e-02 -3.668620018288493156e-03 -9.980080276727676392e-02 3.862276971340179443e-01 1.363260298967361450e-01 -1.876605302095413208e-01 -6.971640139818191528e-02 -2.152091115713119507e-01 -1.665198355913162231e-01
-3.499560058116912842e-01 4.026716351509094238e-01 -5.987111479043960571e-02 -7.904013991355895996e-02 -4.331134259700775146e-02 2.241703122854232788e-01 4.553785920143127441e-02 6.857405602931976318e-02 1.317026317119598389e-01 -1.982039064168930054e-01 1.019392833113670349e-01 7.161263376474380493e-02 -1.763377189636230469e-01 8.380980789661407471e-02 -1.256246715784072876e-01 7.146579772233963013e-02 5.925708450376987457e-03 2.423690110445022583e-01 7.453142106533050537e-02 -1.988125145435333252e-01 2.259294092655181885e-01 2.592115402221679688e-01 2.056251615285873413e-01 -1.440617535263299942e-02 -1.168877631425857544e-01 3.194100558757781982e-01 5.639836192131042480e-02 -9.897032380104064941e-02 2.253627777099609375e-01 1.360659301280975342e-01 -1.189989671111106873e-01 -1.969367712736129761e-01
-4.883153438568115234e-01 1.433219909667968750e-01 -2.320542186498641968e-01 2.037612199783325195e-01 -1.016095355153083801e-01 3.676877319812774658e-01 -7.399528473615646362e-02 -2.587843537330627441e-01 -6.711485981941223145e-02 -2.439232319593429565e-01 -1.437840461730957031e-01 1.868825405836105347e-01 1.082204356789588928e-01 4.534421488642692566e-02 -1.759734749794006348e-01 -5.749091878533363342e-02 -2.246480286121368408e-01 -2.905321307480335236e-02 -3.030760213732719421e-02 -1.801707744598388672e-01 1.188455075025558472e-01 5.378509685397148132e-02 -8.339332044124603271e-02 1.851119101047515869e-02 -9.948125481605529785e-02 1.981006562709808350e-02 1.815032958984375000e-01 -1.413889080286026001e-01 2.376865744590759277e-01 9.528993815183639526e-02 5.280131474137306213e-02 -1.394370794296264648e-01
6.654962897300720215e-02 -1.514829248189926147e-01 -1.334453523159027100e-01 -1.637668162584304810e-01 2.644913494586944580e-01 6.399738192558288574e-01 1.046578809618949890e-01 1.824242807924747467e-02 2.223357707262039185e-01 -1.665910333395004272e-02 -4.302586987614631653e-02 -3.845661878585815430e-02 -1.852175146341323853e-01 2.007594406604766846e-01 -3.487109765410423279e-02 3.791101649403572083e-02 4.492304474115371704e-02 6.395627558231353760e-02 -6.653001159429550171e-02 -2.690153717994689941e-01 -5.968213081359863281e-02 -2.212321907281875610e-01 -1.427072286605834961e-01 5.669082328677177429e-02 -1.630428433418273926e-01 1.243416965007781982e-01 1.271230429410934448e-01 1.469292095862329006e-03 -1.672277450561523438e-01 -2.274415791034698486e-01 6.394361704587936401e-02 -7.684941589832305908e-02
-1.187397465109825134e-01 1.182240620255470276e-01 9.738127700984477997e-03 3.256920725107192993e-02 -1.261589974164962769e-01 4.796130061149597168e-01 1.284972764551639557e-02 -2.160216867923736572e-01 3.027627803385257721e-02 4.225099086761474609e-02 1.324107497930526733e-01 -7.304771244525909424e-02 5.148353055119514465e-02 9.300033003091812134e-02 -4.578562080860137939e-02 -2.126924395561218262e-01 -4.674979671835899353e-02 -1.674205511808395386e-01 -1.405010819435119629e-01 -2.823920547962188721e-01 1.270013451576232910e-01 -1.319893896579742432e-01 2.658672630786895752e-01 3.985892608761787415e-02 -2.564573287963867188e-01 2.422041743993759155e-01 3.571164309978485107e-01 -1.157184913754463196e-01 -2.663886547088623047e-01 6.927530467510223389e-02 -7.340022176504135132e-02 1.084314808249473572e-01
-4.259146284312009811e-03 -1.396542340517044067e-01 -8.222588337957859039e-03 1.046467572450637817e-01 -5.538643524050712585e-02 4.402227997779846191e-01 -1.719926446676254272e-01 -1.491324603557586670e-01 2.122080326080322266e-01 -1.149037778377532959e-01 2.242355048656463623e-01 -4.295783489942550659e-02 -1.474168002605438232e-01 2.355847209692001343e-01 -7.007629424333572388e-02 -2.306425273418426514e-01 -8.133681491017341614e-03 2.836126685142517090e-01 -8.258622884750366211e-02 2.609235234558582306e-02 1.547421514987945557e-01 -1.049272641539573669e-01 2.502864971756935120e-02 6.857188791036605835e-02 -9.609667211771011353e-02 1.122824624180793762e-01 4.300073087215423584e-01 -4.654892161488533020e-02 2.440795898437500000e-01 -1.225618496537208557e-01 2.432309240102767944e-01 -6.414199620485305786e-02
-3.663308620452880859e-01 2.567451000213623047e-01 -1.511177718639373779e-01 2.901364862918853760e-02 3.576551750302314758e-02 4.834015965461730957e-01 -1.907327622175216675e-01 -1.200298741459846497e-01 -1.787350922822952271e-01 1.078189164400100708e-01 1.519211828708648682e-01 3.235805407166481018e-02 -9.576451033353805542e-02 2.847824245691299438e-02 1.087505295872688293e-01 6.295397877693176270e-02 -9.243708103895187378e-02 6.605964154005050659e-02 -5.366924218833446503e-03 9.545261412858963013e-02 -9.959900379180908203e-02 3.919259607791900635e-01 1.718503981828689575e-01 2.286614328622817993e-01 -5.469730496406555176e-02 1.949902772903442383e-01 1.614447236061096191e-01 1.389317363500595093e-01 1.135021895170211792e-01 1.673430055379867554e-01 4.825896769762039185e-02 -2.282398985698819160e-03
-1.305410414934158325e-01 1.365081965923309326e-01 7.489567995071411133e-02 1.248182430863380432e-01 4.352761059999465942e-02 4.316429793834686279e-01 5.972720310091972351e-02 -5.312351509928703308e-02 2.724892199039459229e-01 3.519377857446670532e-02 1.877248734235763550e-01 1.502466499805450439e-01 -6.901314109563827515e-02 5.282288044691085815e-02 7.846447825431823730e-02 -2.001528590917587280e-01 -6.133647169917821884e-03 -5.283526610583066940e-03 1.580076664686203003e-01 -4.335251450538635254e-02 -1.047153547406196594e-01 -2.098811231553554535e-02 -1.114373579621315002e-01 2.641374766826629639e-01 4.858200550079345703e-01 2.701341211795806885e-01 1.411103606224060059e-01 2.078280001878738403e-01 2.021765261888504028e-01 -4.533290490508079529e-02 2.999797463417053223e-02 -1.582045555114746094e-01
-3.102966398000717163e-02 -1.461788862943649292e-01 -2.169777750968933105e-01 -1.534868329763412476e-01 3.659299388527870178e-02 4.434920549392700195e-01 1.013440452516078949e-02 -2.734431028366088867e-01 -5.232838168740272522e-02 -1.512758713215589523e-02 3.321194350719451904e-01 2.620747089385986328e-01 -1.223830208182334900e-01 9.655937552452087402e-02 1.205816417932510376e-01 -1.422977894544601440e-01 -1.935963146388530731e-02 2.228498607873916626e-01 2.022854387760162354e-01 -1.465125828981399536e-01 5.977426841855049133e-02 1.750944554805755615e-01 -8.589115738868713379e-02 -1.237977519631385803e-01 -1.263638138771057129e-01 -3.341750800609588623e-02 2.045316845178604126e-01 -1.669874191284179688e-01 9.501567482948303223e-02 -4.463923722505569458e-02 -3.425856828689575195e-01 9.243981540203094482e-02
-1.599414944648742676e-01 -1.961929351091384888e-01 1.195824593305587769e-01 -2.551794052124023438e-01 2.783797979354858398e-01 2.375551909208297729e-01 2.059411257505416870e-02 1.847614906728267670e-02 2.584728002548217773e-01 -1.357917580753564835e-02 1.452712863683700562e-01 2.461901307106018066e-01 -9.343612939119338989e-02 -1.212148293852806091e-01 -2.847974300384521484e-01 -1.011282876133918762e-01 1.009296160191297531e-02 -1.083629727363586426e-01 6.651835888624191284e-02 -2.677475512027740479e-01 5.258152633905410767e-02 -1.683280318975448608e-01 1.651844233274459839e-01 5.210998281836509705e-02 -5.458530783653259277e-02 2.413184009492397308e-02 3.541935980319976807e-01 2.353029996156692505e-01 1.220798343420028687e-01 -7.603495847433805466e-03 -3.311520814895629883e-01 1.696861721575260162e-02
-2.408645451068878174e-01 -1.259954124689102173e-01 -2.611389458179473877e-01 -1.444653868675231934e-01 1.091137826442718506e-01 4.800321161746978760e-01 -7.810293138027191162e-02 3.766429424285888672e-02 2.117108739912509918e-02 6.898531317710876465e-02 1.113269552588462830e-01 -1.891178041696548462e-01 -2.490985244512557983e-01 5.346080288290977478e-02 6.055270135402679443e-02 1.932521611452102661e-01 -2.038306929171085358e-02 2.093517631292343140e-01 1.240234598517417908e-01 -1.199537143111228943e-01 -1.529162470251321793e-02 2.385666221380233765e-01 1.704242378473281860e-01 1.361285001039505005e-01 5.085277184844017029e-02 4.046289026737213135e-01 -1.268952041864395142e-01 5.262226611375808716e-02 1.829693019390106201e-01 1.515162438154220581e-01 8.500915020704269409e-02 1.793326251208782196e-02
-3.098431527614593506e-01 9.192999452352523804e-02 -2.641431391239166260e-01 -4.467468336224555969e-02 8.478284627199172974e-02 2.577749490737915039e-01 -1.533923447132110596e-01 1.994374245405197144e-01 2.864481806755065918e-01 -3.463311120867729187e-02 -9.671976789832115173e-03 -2.907507121562957764e-02 -3.813128769397735596e-01 9.722555987536907196e-03 -2.085610181093215942e-01 -8.918102830648422241e-02 -1.068601161241531372e-01 -1.052151471376419067e-01 -5.429526045918464661e-02 -1.507446616888046265e-01 -2.561096251010894775e-01 2.784916460514068604e-01 1.545696146786212921e-02 2.411933988332748413e-02 1.775808483362197876e-01 1.363272815942764282e-01 2.689292430877685547e-01 6.760925054550170898e-02 5.463611334562301636e-02 -2.570038437843322754e-01 -1.292091310024261475e-01 2.873201109468936920e-02
-7.853287458419799805e-02 -1.959414333105087280e-01 -4.713338240981101990e-02 -1.652204394340515137e-01 1.695109605789184570e-01 4.326192438602447510e-01 2.324617803096771240e-01 1.945038512349128723e-02 2.116247564554214478e-01 -1.218411549925804138e-01 3.741428628563880920e-02 3.694003522396087646e-01 -6.800378859043121338e-02 1.570373773574829102e-01 -4.224242269992828369e-02 -2.361994087696075439e-01 -2.890809439122676849e-02 -5.829928908497095108e-03 -1.145893931388854980e-01 1.469520926475524902e-01 -8.534975349903106689e-02 -8.139701187610626221e-02 2.432333119213581085e-02 1.007313374429941177e-02 -2.078255712985992432e-01 -7.255489379167556763e-02 1.303718537092208862e-01 -1.686889119446277618e-02 -3.351933062076568604e-01 -2.266004681587219238e-02 6.911017745733261108e-02 -3.710576891899108887e-01
-2.104590684175491333e-01 -7.717976719141006470e-02 -5.386362075805664062e-01 -1.094004511833190918e-02 -8.524312078952789307e-02 2.729234397411346436e-01 1.241918355226516724e-01 -9.640643000602722168e-02 4.818820580840110779e-02 -2.635444402694702148e-01 1.694784872233867645e-02 1.818274557590484619e-01 -1.581180542707443237e-01 1.074864268302917480e-01 2.098377346992492676e-01 -1.388157606124877930e-01 -4.884000122547149658e-02 1.350464764982461929e-02 1.721128523349761963e-01 -1.518052816390991211e-01 -2.284374833106994629e-01 -8.207318186759948730e-02 -1.197258085012435913e-01 -5.201018229126930237e-02 -1.307111978530883789e-01 1.315018385648727417e-01 3.489767014980316162e-01 1.744831353425979614e-01 -1.567957848310470581e-01 -1.724080881103873253e-03 2.301876619458198547e-02 -7.161228358745574951e-02
-1.909775733947753906e-01 -1.273372620344161987e-01 4.116345942020416260e-02 -5.032283067703247070e-02 1.030246838927268982e-01 2.062944769859313965e-01 4.158098101615905762e-01 -3.282607495784759521e-01 1.100874543190002441e-01 2.946293354034423828e-02 -1.435534190386533737e-02 1.762917935848236084e-01 -4.174602404236793518e-02 1.647481769323348999e-01 -3.565262258052825928e-01 -1.240321174263954163e-01 -1.220608279109001160e-01 -1.329813450574874878e-01 -9.821627289056777954e-02 4.520150646567344666e-02 2.414761036634445190e-01 -4.023820161819458008e-03 1.237900834530591965e-02 -9.068648517131805420e-02 -2.318359762430191040e-01 2.797365747392177582e-02 1.242239549756050110e-01 -9.203573688864707947e-03 -5.108581110835075378e-02 -2.496899813413619995e-01 -1.400630027055740356e-01 -3.577901422977447510e-01
-3.707709610462188721e-01 -1.684664189815521240e-01 -1.666896045207977295e-01 -5.447347834706306458e-02 1.695424020290374756e-01 1.140539497137069702e-01 -4.331232905387878418e-01 -1.015322729945182800e-01 3.467687070369720459e-01 6.470488011837005615e-02 3.847447335720062256e-01 -6.388176232576370239e-02 7.873654365539550781e-03 6.302248686552047729e-02 -7.109065353870391846e-02 -7.129582110792398453e-03 -1.646578162908554077e-01 -1.264821887016296387e-01 -3.004710003733634949e-02 -1.028569489717483521e-01 1.171727292239665985e-02 -2.138873636722564697e-01 -6.744322180747985840e-02 1.732727289199829102e-01 -7.503431290388107300e-02 1.876039355993270874e-01 1.135531887412071228e-01 -3.098828345537185669e-02 -9.308261424303054810e-02 1.210689172148704529e-01 -8.415697515010833740e-02 -2.406670898199081421e-01
-2.904520630836486816e-01 -7.641112059354782104e-02 -1.416285037994384766e-01 3.801080584526062012e-02 2.307668626308441162e-01 2.068426907062530518e-01 -2.216365784406661987e-01 -1.030103936791419983e-01 4.275844395160675049e-01 -7.263443619012832642e-02 1.018220484256744385e-01 3.337414562702178955e-02 -7.589995115995407104e-02 -1.962927579879760742e-01 -9.750843048095703125e-02 -5.627062916755676270e-02 -1.097387522459030151e-01 -4.675356298685073853e-02 -2.481366991996765137e-01 4.258136078715324402e-02 2.273974716663360596e-01 2.641512751579284668e-01 1.015195101499557495e-01 -2.164794206619262695e-01 1.810143329203128815e-02 2.848750650882720947e-01 5.443490669131278992e-02 -2.520510852336883545e-01 -1.357468068599700928e-01 -3.731708601117134094e-02 7.182982563972473145e-02 -2.162188440561294556e-01
-4.614519774913787842e-01 2.783692777156829834e-01 -4.960661008954048157e-02 7.913206354714930058e-04 3.279477730393409729e-02 5.254061818122863770e-01 -3.012117445468902588e-01 -4.206527397036552429e-02 -1.925985962152481079e-01 6.776558607816696167e-02 2.819928713142871857e-02 2.615462243556976318e-01 -1.845095902681350708e-01 6.321310997009277344e-02 -3.460630029439926147e-02 -3.895679488778114319e-02 -1.519443094730377197e-01 -8.761350065469741821e-02 7.263028621673583984e-02 8.665969967842102051e-02 1.409065276384353638e-01 1.426626294851303101e-01 1.458831410855054855e-02 7.189347594976425171e-02 1.127475202083587646e-01 2.210553437471389771e-01 -1.043578386306762695e-01 2.655356191098690033e-02 3.079461306333541870e-02 1.330057382583618164e-01 -4.288435354828834534e-02 -5.527306720614433289e-02
-5.322690308094024658e-02 1.340313404798507690e-01 2.207413688302040100e-02 -1.226488202810287476e-01 6.356269866228103638e-02 3.277616798877716064e-01 6.036621332168579102e-02 -2.905571758747100830e-01 3.203227519989013672e-01 -1.729858964681625366e-01 3.528651893138885498e-01 1.417335718870162964e-01 -1.157604828476905823e-01 2.114697247743606567e-01 -1.364567130804061890e-01 1.686665415763854980e-01 9.380785375833511353e-02 -3.636301681399345398e-02 2.678008079528808594e-01 5.040432885289192200e-02 7.801471650600433350e-02 1.707276701927185059e-01 3.041052520275115967e-01 2.339342422783374786e-02 -8.888653665781021118e-02 1.692332625389099121e-01 -5.374663975089788437e-03 -9.178760647773742676e-02 -7.692652195692062378e-02 -1.408570725470781326e-02 -3.261102437973022461e-01 -1.082368940114974976e-01
-1.638504564762115479e-01 4.903771355748176575e-02 -1.186528876423835754e-01 -5.692065507173538208e-02 -2.906348928809165955e-02 2.575272023677825928e-01 -5.633975565433502197e-02 -2.174370139837265015e-01 1.241468042135238647e-01 -4.854223132133483887e-02 2.169376164674758911e-01 1.687442958354949951e-01 -2.989279925823211670e-01 2.201128900051116943e-01 -1.642605103552341461e-02 -1.512996256351470947e-01 8.462033234536647797e-03 3.536644279956817627e-01 -9.627422690391540527e-02 1.807581931352615356e-01 2.663315832614898682e-01 -6.338351964950561523e-02 2.141318321228027344e-01 5.618019402027130127e-02 -9.629899635910987854e-03 1.343831568956375122e-01 3.139385282993316650e-01 1.941195428371429443e-01 1.647582650184631348e-01 -1.099369972944259644e-01 2.784760296344757080e-01 -1.389780342578887939e-01
-4.634962975978851318e-01 1.888415068387985229e-01 1.312583088874816895e-01 -1.146526858210563660e-01 1.360049396753311157e-01 2.037089914083480835e-01 -2.078384906053543091e-01 -2.624665498733520508e-01 2.507527172565460205e-01 -1.752058416604995728e-01 1.973217725753784180e-01 1.643620878458023071e-01 -9.995537251234054565e-02 5.365045741200447083e-02 1.238781809806823730e-01 1.249805241823196411e-01 -2.850908599793910980e-02 -2.891918718814849854e-01 3.988214209675788879e-02 -2.978060245513916016e-01 7.325267791748046875e-02 2.642109431326389313e-02 -3.074410371482372284e-02 -7.478454709053039551e-02 -1.188866570591926575e-01 -6.939512491226196289e-02 1.855521841207519174e-04 -3.071361780166625977e-01 -3.148200735449790955e-02 9.938729554414749146e-02 -5.084507539868354797e-02 -1.721438169479370117e-01
-2.317200452089309692e-01 -2.221315503120422363e-01 -2.541283667087554932e-01 -2.834974229335784912e-01 1.041239053010940552e-01 3.938997089862823486e-01 -3.981268405914306641e-02 -1.958309113979339600e-01 2.340665012598037720e-01 -6.448601931333541870e-02 2.515607774257659912e-01 -9.028989821672439575e-02 -3.100103698670864105e-02 5.590198189020156860e-02 -1.840340495109558105e-01 -1.751040965318679810e-01 7.645124197006225586e-02 1.127090826630592346e-01 7.957608252763748169e-02 -3.914495408535003662e-01 -6.212085485458374023e-03 1.790364980697631836e-01 8.023811131715774536e-02 1.195437982678413391e-01 -2.569047510623931885e-01 2.277293801307678223e-02 -1.233365163207054138e-01 -3.325783833861351013e-02 1.584676280617713928e-02 1.258560270071029663e-01 -9.117672592401504517e-02 9.436979889869689941e-02
-2.973945736885070801e-01 6.220619380474090576e-02 -1.851220875978469849e-01 -1.041136309504508972e-02 1.149565353989601135e-01 3.733496069908142090e-01 -2.531976997852325439e-01 -2.964239120483398438e-01 7.771709561347961426e-02 -2.312241494655609131e-01 1.297469139099121094e-01 2.051512598991394043e-01 -1.280194520950317383e-01 -8.220121264457702637e-02 -2.905015647411346436e-01 -2.954910099506378174e-01 1.245037559419870377e-02 -1.254930943250656128e-01 2.622132599353790283e-01 3.663997352123260498e-02 7.704290747642517090e-02 -9.963206201791763306e-02 -1.879684627056121826e-01 -3.990904893726110458e-03 -1.540047768503427505e-02 -4.969390854239463806e-02 1.077742427587509155e-01 -5.987939611077308655e-02 2.555581033229827881e-01 1.258340943604707718e-02 -1.771768629550933838e-01 5.890300869941711426e-02
-2.168103307485580444e-01 3.046748228371143341e-02 1.261735856533050537e-01 8.741667121648788452e-02 -2.260937243700027466e-01 4.383224844932556152e-01 -1.379414200782775879e-01 4.000572487711906433e-02 1.327244192361831665e-01 -2.020894438028335571e-01 1.629328876733779907e-01 2.620085179805755615e-01 1.589785218238830566e-01 -1.933751851320266724e-01 5.123554542660713196e-02 -5.525392666459083557e-02 -1.117274090647697449e-01 6.154032051563262939e-02 -4.021036252379417419e-02 -1.089853644371032715e-01 2.425034344196319580e-01 9.643127769231796265e-02 2.440334558486938477e-01 -2.426286786794662476e-01 -7.414034754037857056e-02 8.769808709621429443e-02 2.647474110126495361e-01 2.757897973060607910e-01 1.020477116107940674e-01 -5.358339473605155945e-02 -1.838327646255493164e-01 -1.411433070898056030e-01
-4.089517295360565186e-01 -1.421119570732116699e-01 -2.959255278110504150e-01 8.233533799648284912e-02 2.367074042558670044e-02 1.089036241173744202e-01 -1.176836788654327393e-01 -3.424274623394012451e-01 4.092670679092407227e-01 2.051367908716201782e-01 2.196689695119857788e-01 -5.313752219080924988e-02 1.019249111413955688e-01 1.375284641981124878e-01 -1.624791175127029419e-01 -1.306175738573074341e-01 1.055642664432525635e-01 -9.748578816652297974e-02 4.241560027003288269e-02 -2.427210211753845215e-01 2.083898186683654785e-01 -5.444287136197090149e-02 3.976280242204666138e-02 1.795736104249954224e-01 -6.209184229373931885e-02 1.238191947340965271e-01 5.345686152577400208e-02 1.806909739971160889e-01 -6.268284469842910767e-02 1.424326747655868530e-01 1.818339573219418526e-03 -2.779563702642917633e-02
2.760377246886491776e-03 -6.211161985993385315e-02 -1.559857428073883057e-01 -1.258884966373443604e-01 -2.756696194410324097e-02 1.545120030641555786e-01 -3.132031857967376709e-02 -4.259498417377471924e-02 2.696309089660644531e-01 2.437766045331954956e-01 2.555222809314727783e-01 4.001701250672340393e-02 -2.320085465908050537e-01 4.390702769160270691e-02 -9.889481216669082642e-02 3.178369626402854919e-02 -1.186455264687538147e-01 3.857029601931571960e-02 1.814831048250198364e-01 -1.801115274429321289e-01 3.043511323630809784e-02 2.785589098930358887e-01 -1.162268593907356262e-01 -7.447932381182909012e-03 -2.097245752811431885e-01 1.378795355558395386e-01 5.310813784599304199e-01 -1.781211495399475098e-01 -6.505633890628814697e-02 -2.561439573764801025e-01 2.077336907386779785e-01 1.294285804033279419e-02
-1.833008527755737305e-01 -1.381099820137023926e-01 -2.989890575408935547e-01 -2.444597035646438599e-01 -1.455222517251968384e-01 4.093967378139495850e-02 -3.947082534432411194e-02 -1.347108781337738037e-01 1.712194383144378662e-01 1.797249019145965576e-01 8.097948133945465088e-02 7.970312237739562988e-02 -9.956400096416473389e-02 1.674962192773818970e-01 -3.469740152359008789e-01 -1.212856099009513855e-01 2.678901553153991699e-01 -1.509584337472915649e-01 -4.613801091909408569e-02 -1.074016019701957703e-01 -5.304327234625816345e-03 7.600496709346771240e-02 2.938461005687713623e-01 1.210230663418769836e-01 -3.428247943520545959e-02 3.879885673522949219e-01 1.983041912317276001e-01 -5.165217071771621704e-02 -1.704634726047515869e-02 -1.542922556400299072e-01 -1.953076422214508057e-01 -1.925047338008880615e-01
-2.413920909166336060e-01 1.632050275802612305e-01 -3.845732286572456360e-02 -1.335192024707794189e-01 -2.561843693256378174e-01 4.053187966346740723e-01 3.800973668694496155e-02 -1.204315200448036194e-01 1.726389527320861816e-01 -1.001408919692039490e-01 2.072907797992229462e-02 1.510205417871475220e-01 -6.244423799216747284e-03 1.974245160818099976e-01 -1.019478812813758850e-01 -1.194729283452033997e-01 2.479282766580581665e-01 2.097685337066650391e-01 -5.757048353552818298e-02 -3.240130841732025146e-01 2.030815184116363525e-01 8.197715878486633301e-02 1.157655939459800720e-01 7.148972898721694946e-02 -2.383137047290802002e-01 1.550514101982116699e-01 5.171000584959983826e-02 6.167161464691162109e-02 -1.187635362148284912e-01 4.934043437242507935e-02 -2.200160771608352661e-01 3.011154532432556152e-01
-1.454663425683975220e-01 -8.597873151302337646e-02 -1.939676254987716675e-01 1.371481269598007202e-01 6.819396466016769409e-02 2.619532942771911621e-01 -1.194189861416816711e-01 -1.813481450080871582e-01 1.893610805273056030e-01 4.438353702425956726e-02 2.261287569999694824e-01 1.895060390233993530e-01 -1.867572963237762451e-01 3.945553898811340332e-01 2.736682891845703125e-01 -3.356408700346946716e-02 1.001201719045639038e-01 1.049600318074226379e-01 -1.665740758180618286e-01 1.489103138446807861e-01 1.340818852186203003e-01 -1.775464713573455811e-01 8.603058010339736938e-02 -1.144472360610961914e-01 -8.074137568473815918e-02 3.113071024417877197e-01 2.018178999423980713e-01 4.275553300976753235e-02 -1.955343931913375854e-01 -2.392100095748901367e-01 2.510976046323776245e-02 -1.418151259422302246e-01
-1.976715028285980225e-01 -1.587353348731994629e-01 -1.853187382221221924e-01 -2.037712633609771729e-01 1.965668350458145142e-01 3.237363994121551514e-01 -3.229785859584808350e-01 4.271464422345161438e-02 9.811037778854370117e-02 1.663447171449661255e-01 -1.291343718767166138e-01 1.281095147132873535e-01 -9.985357522964477539e-02 -4.620610177516937256e-02 -3.085730224847793579e-02 -2.795891463756561279e-02 -8.310660719871520996e-03 -3.861108794808387756e-02 1.320075243711471558e-01 -2.944858074188232422e-01 -2.874656207859516144e-02 -7.742286473512649536e-02 -1.553492695093154907e-01 -1.086260601878166199e-01 3.597063124179840088e-01 1.271904110908508301e-01 3.731387257575988770e-01 2.352116107940673828e-01 8.046510815620422363e-02 4.463440272957086563e-04 -4.512603953480720520e-02 -1.701778471469879150e-01
-3.713991940021514893e-01 8.904168754816055298e-02 -5.429366603493690491e-02 -1.948144882917404175e-01 1.569619029760360718e-01 2.692029774188995361e-01 2.064525485038757324e-01 -8.505900204181671143e-02 3.063774108886718750e-01 1.218256279826164246e-01 9.335371851921081543e-02 8.741234987974166870e-02 -6.662191450595855713e-02 -1.884039491415023804e-01 -3.003264404833316803e-02 5.247569829225540161e-02 -8.263225853443145752e-02 1.096710562705993652e-01 5.120373517274856567e-02 3.021872043609619141e-02 9.336046874523162842e-02 3.011736273765563965e-01 -3.403481543064117432e-01 6.771346181631088257e-02 -3.500224351882934570e-01 2.078278511762619019e-01 2.136906385421752930e-01 -1.752652078866958618e-01 2.692053839564323425e-02 -6.484077870845794678e-02 9.082634747028350830e-02 1.055889111012220383e-02
-3.763486146926879883e-01 -4.375164955854415894e-02 1.594300419092178345e-01 -1.977477967739105225e-01 7.353678345680236816e-02 1.026323363184928894e-01 1.983756721019744873e-01 -8.908937685191631317e-03 3.060500025749206543e-01 2.257418781518936157e-01 1.037419363856315613e-01 2.305525988340377808e-01 -1.668404638767242432e-01 -1.609402596950531006e-01 1.578088998794555664e-01 -1.093234270811080933e-01 2.542210184037685394e-02 -1.484938114881515503e-01 -3.632213175296783447e-02 4.678415134549140930e-02 -1.134358495473861694e-01 -9.289386123418807983e-02 1.199307218194007874e-01 1.018275972455739975e-02 -3.553763329982757568e-01 4.069351553916931152e-01 2.164929360151290894e-01 1.180454194545745850e-01 1.252701729536056519e-01 -2.073526754975318909e-02 -7.843824476003646851e-02 -1.612855680286884308e-02
-2.923738770186901093e-02 -1.920172274112701416e-01 4.856291692703962326e-03 -8.976724743843078613e-02 7.310271263122558594e-02 5.525526404380798340e-01 -1.717736572027206421e-02 1.708620041608810425e-02 1.056742072105407715e-01 2.008964121341705322e-01 -5.894296988844871521e-02 -3.236105665564537048e-02 -3.190002590417861938e-02 3.807718455791473389e-01 -3.273385167121887207e-01 1.734855026006698608e-01 -1.030131801962852478e-02 2.744164521573111415e-05 -3.512215614318847656e-02 -1.487267762422561646e-01 7.923328876495361328e-02 9.897207468748092651e-02 -1.458993703126907349e-01 1.587999314069747925e-01 -6.907136738300323486e-02 2.658865153789520264e-01 1.353910379111766815e-02 6.731110066175460815e-02 2.577760815620422363e-01 7.224898785352706909e-02 7.966510206460952759e-02 -2.437511533498764038e-01
-2.147258371114730835e-01 -8.599434792995452881e-02 -1.507136821746826172e-01 -1.579144150018692017e-01 -1.221355423331260681e-01 8.553646504878997803e-02 2.667935788631439209e-01 -4.053051024675369263e-02 7.594490051269531250e-02 2.328458577394485474e-01 2.341759204864501953e-01 9.429127722978591919e-02 -5.907854437828063965e-02 1.401305850595235825e-02 1.895311474800109863e-01 -2.673560082912445068e-01 -1.292319446802139282e-01 1.940857917070388794e-01 3.605047985911369324e-02 -1.037097275257110596e-01 3.287112116813659668e-01 1.215723752975463867e-01 3.397654742002487183e-02 -6.849727034568786621e-02 -3.601309061050415039e-01 4.439474940299987793e-01 1.847683042287826538e-01 1.461452431976795197e-02 1.093844883143901825e-02 -2.752520889043807983e-02 1.069995164871215820e-01 2.058675140142440796e-02
-1.534892320632934570e-01 1.431605219841003418e-01 -1.876330077648162842e-01 -2.258252650499343872e-01 2.814344763755798340e-01 5.238274335861206055e-01 1.171309128403663635e-01 -2.452184855937957764e-01 1.647813916206359863e-01 1.288542598485946655e-01 -7.536260038614273071e-02 1.685610860586166382e-01 1.027075946331024170e-01 2.575733065605163574e-01 -1.369595229625701904e-01 -4.030852019786834717e-02 -9.318685531616210938e-02 -6.015231087803840637e-02 -9.754107147455215454e-02 -2.901948988437652588e-01 1.895432919263839722e-01 -7.198448479175567627e-02 5.581209808588027954e-02 1.500998735427856445e-01 -1.624414473772048950e-01 -1.008594632148742676e-01 7.153894007205963135e-02 1.368469893932342529e-01 -6.971962284296751022e-03 -1.403562724590301514e-01 1.091968491673469543e-01 4.802758246660232544e-02
-1.692475676536560059e-01 -1.695647537708282471e-01 -2.107222974300384521e-01 -1.085815131664276123e-01 2.965626306831836700e-02 5.095003843307495117e-01 -1.802990287542343140e-01 -6.166713684797286987e-02 -6.817295402288436890e-02 1.219765245914459229e-01 8.015145361423492432e-02 -3.161710128188133240e-02 -5.158525705337524414e-02 2.322537451982498169e-02 -8.242903649806976318e-02 -3.326587677001953125e-01 -1.069583222270011902e-01 -3.647868633270263672e-01 3.655102476477622986e-02 7.570256479084491730e-03 -9.195068478584289551e-02 3.513803184032440186e-01 -2.028968557715415955e-02 -6.533063203096389771e-02 -1.784868836402893066e-01 2.266615629196166992e-01 1.250312775373458862e-01 -1.240769699215888977e-01 1.304497569799423218e-01 -6.028318032622337341e-02 -3.724462538957595825e-02 1.523711234331130981e-01
-2.371323108673095703e-01 1.959854364395141602e-02 -6.338647007942199707e-02 8.496950566768646240e-02 1.856682263314723969e-02 3.379412293434143066e-01 -4.315736889839172363e-02 -1.822206526994705200e-01 1.896176636219024658e-01 -7.023777812719345093e-02 8.558426052331924438e-02 2.707292139530181885e-01 -1.838519722223281860e-01 1.076202914118766785e-01 1.436931937932968140e-01 5.328738316893577576e-02 6.051360070705413818e-02 1.589369922876358032e-01 -1.324270069599151611e-01 2.450393289327621460e-01 1.531586050987243652e-01 -3.423224091529846191e-01 5.366960540413856506e-02 3.947012883145362139e-04 1.461407393217086792e-01 2.803975939750671387e-01 3.244763314723968506e-01 3.197478130459785461e-02 -6.524756550788879395e-02 -2.490631937980651855e-01 2.392247766256332397e-01 -1.109963953495025635e-01
-1.271291524171829224e-01 -1.195112317800521851e-01 -2.672237753868103027e-01 -1.781623214483261108e-01 1.701114177703857422e-01 3.826968371868133545e-01 4.486513882875442505e-02 6.242239102721214294e-02 1.069934293627738953e-01 -4.577350337058305740e-03 1.038257852196693420e-01 1.352249979972839355e-01 -2.716432325541973114e-02 2.495608925819396973e-01 3.551537171006202698e-02 -4.181872010231018066e-01 3.712341561913490295e-02 -2.527579069137573242e-01 -2.117335796356201172e-02 1.098105758428573608e-01 3.407650887966156006e-01 -1.927011609077453613e-01 5.940497666597366333e-02 -9.037447720766067505e-02 -1.869180202484130859e-01 1.801232993602752686e-01 1.095664054155349731e-01 5.084535572677850723e-03 -2.552686035633087158e-01 -1.280800998210906982e-01 1.791705749928951263e-02 -3.718543797731399536e-02
-2.164399325847625732e-01 5.013613495975732803e-03 -1.412305831909179688e-01 -1.972411572933197021e-01 9.519340097904205322e-02 5.200371146202087402e-01 9.956210851669311523e-02 -2.347576618194580078e-01 2.707339227199554443e-01 8.092730492353439331e-02 -1.749450266361236572e-01 -2.954478934407234192e-02 -7.623809576034545898e-02 3.187975287437438965e-01 1.731193810701370239e-02 5.661407113075256348e-02 3.475866466760635376e-02 4.466204717755317688e-02 -1.653443127870559692e-01 -1.702756732702255249e-01 2.522706091403961182e-01 6.244622543454170227e-02 -1.342498064041137695e-01 -4.398688301444053650e-02 -2.391542047262191772e-01 -1.145194377750158310e-02 -2.549211382865905762e-01 9.570044465363025665e-03 -2.988953143358230591e-02 -6.696861982345581055e-02 -3.275636583566665649e-02 -2.271430343389511108e-01
-2.663025259971618652e-01 -1.538659632205963135e-01 1.261087954044342041e-01 -1.205576509237289429e-01 -1.634009629487991333e-01 1.798532009124755859e-01 1.796243339776992798e-01 -1.900604516267776489e-01 3.570633009076118469e-02 1.184919029474258423e-01 1.627138257026672363e-01 2.051147669553756714e-01 1.388701349496841431e-01 1.105388998985290527e-01 -5.555746704339981079e-02 -1.849172711372375488e-01 1.610813736915588379e-01 -1.243946775794029236e-01 -1.936425864696502686e-01 -5.231319740414619446e-02 3.730804920196533203e-01 2.751441439613699913e-03 1.368772238492965698e-01 1.015387773513793945e-01 -2.317814826965332031e-01 2.693249285221099854e-01 3.002694547176361084e-01 -2.997673749923706055e-01 1.315753310918807983e-01 -6.167749315500259399e-02 -3.035417571663856506e-02 -1.291200518608093262e-01
-2.731094360351562500e-01 -1.312845200300216675e-01 -9.071540087461471558e-02 -2.377005815505981445e-01 4.963849484920501709e-02 6.225015521049499512e-01 1.292367726564407349e-01 6.687848269939422607e-02 2.013835459947586060e-01 1.755504682660102844e-02 -3.642540425062179565e-02 1.235138475894927979e-01 2.502586133778095245e-02 2.242655903100967407e-01 -2.284183800220489502e-01 9.232621639966964722e-02 1.130585595965385437e-01 -7.394193857908248901e-02 -2.445790469646453857e-01 -2.523914873600006104e-01 1.280175149440765381e-01 1.408247742801904678e-02 -2.334859967231750488e-01 1.086740009486675262e-02 -7.957419008016586304e-02 -5.765649676322937012e-02 -2.886763028800487518e-02 4.171451553702354431e-02 -6.125732883810997009e-02 -2.935528289526700974e-03 -1.116999834775924683e-01 -1.475572288036346436e-01
-2.269117981195449829e-01 -3.824049979448318481e-02 3.012336790561676025e-02 -1.383911818265914917e-01 -3.925183322280645370e-03 2.545424103736877441e-01 -1.638365536928176880e-01 -6.108521297574043274e-02 2.112589478492736816e-01 -2.306419461965560913e-01 -9.327275678515434265e-03 5.031610131263732910e-01 7.914650440216064453e-02 1.417961716651916504e-01 9.455779194831848145e-02 2.174557186663150787e-03 1.055142581462860107e-01 2.387268282473087311e-02 1.273872405290603638e-01 -1.293442100286483765e-01 1.616881601512432098e-02 1.899700611829757690e-01 -1.210790947079658508e-01 7.461247500032186508e-03 -2.618103027343750000e-01 4.560581222176551819e-02 9.403041005134582520e-02 1.761566996574401855e-01 -1.496120095252990723e-01 -3.193967938423156738e-01 -2.551067769527435303e-01 -2.225002348423004150e-01
-3.671277165412902832e-01 9.553295373916625977e-02 -1.481777895241975784e-02 -6.842578295618295670e-03 9.721215069293975830e-02 2.799712419509887695e-01 2.891757190227508545e-01 -9.105192124843597412e-02 1.889682710170745850e-01 1.593815535306930542e-01 -1.856168732047080994e-02 3.897370696067810059e-01 -1.850353032350540161e-01 -1.472315639257431030e-01 -2.188436537981033325e-01 -1.511805504560470581e-01 -2.993338108062744141e-01 3.849621862173080444e-02 -1.573850661516189575e-01 -9.531865827739238739e-03 3.774082958698272705e-01 1.573820263147354126e-01 -1.274693310260772705e-01 -1.386424712836742401e-02 1.480207033455371857e-02 3.593718260526657104e-02 1.188818290829658508e-01 -1.090603470802307129e-01 -4.169889912009239197e-02 -2.083637751638889313e-02 9.134937077760696411e-03 -8.172074705362319946e-02
-3.037025928497314453e-01 -1.995758386328816414e-03 1.824577301740646362e-01 7.081329077482223511e-02 -1.618131548166275024e-01 4.103401005268096924e-01 -2.097134478390216827e-02 -1.597371250391006470e-01 5.971393082290887833e-03 -9.594570845365524292e-02 -4.483653604984283447e-02 2.881728410720825195e-01 -1.417291760444641113e-01 1.760264933109283447e-01 -6.743359565734863281e-02 -1.503455340862274170e-01 2.498222887516021729e-01 5.319549515843391418e-02 6.393202394247055054e-02 -4.075013101100921631e-01 2.179532945156097412e-01 5.966506525874137878e-02 -3.129488229751586914e-01 -9.004466235637664795e-03 -2.114771753549575806e-01 1.229854896664619446e-01 9.899381548166275024e-02 9.380602836608886719e-02 3.237092867493629456e-02 3.823253884911537170e-02 -1.046981811523437500e-01 5.721573717892169952e-03
-3.953270316123962402e-01 -3.802832961082458496e-02 -4.941350594162940979e-02 -1.885519176721572876e-01 -7.011929154396057129e-02 2.823984920978546143e-01 2.292910665273666382e-01 -1.474538296461105347e-01 2.282272279262542725e-01 -4.022451490163803101e-02 1.927694827318191528e-01 8.960729837417602539e-02 -6.514950096607208252e-02 -1.337947100400924683e-01 2.894932776689529419e-02 3.373686373233795166e-01 -2.415046244859695435e-01 -6.090244278311729431e-02 -1.582858897745609283e-02 1.038646027445793152e-01 1.104754582047462463e-01 2.443407177925109863e-01 -3.699060380458831787e-01 -1.035259962081909180e-01 -1.605465412139892578e-01 2.293276488780975342e-01 1.622147411108016968e-01 2.049284288659691811e-03 6.249178573489189148e-02 -3.520898893475532532e-02 -7.563883811235427856e-02 -3.898976743221282959e-02
-1.898348331451416016e-02 -2.760284543037414551e-01 -1.523348093032836914e-01 1.233688220381736755e-01 -4.896862059831619263e-02 5.624988079071044922e-01 -2.050325125455856323e-01 -2.224887460470199585e-01 1.413609832525253296e-01 2.833169996738433838e-01 -2.777615748345851898e-02 1.521790474653244019e-01 -1.290815919637680054e-01 -4.854365717619657516e-03 -1.556275133043527603e-02 -1.253878623247146606e-01 5.897039920091629028e-02 1.081791818141937256e-01 1.431475281715393066e-01 -1.786609180271625519e-02 -7.927519083023071289e-02 -1.402806937694549561e-01 -4.912069439888000488e-02 9.043632447719573975e-02 2.222596406936645508e-01 3.022798895835876465e-01 2.446704655885696411e-01 4.872551560401916504e-02 1.212715059518814087e-01 3.860471770167350769e-02 1.566907316446304321e-01 -3.929069638252258301e-02
-3.440365195274353027e-01 -1.858166456222534180e-01 -1.973116695880889893e-01 -3.944836184382438660e-02 1.993310451507568359e-01 2.426421940326690674e-01 -5.604365468025207520e-02 1.935120820999145508e-01 8.552502840757369995e-02 -1.847500056028366089e-01 9.135478734970092773e-02 2.152401804924011230e-01 -3.611934185028076172e-01 -1.782887242734432220e-02 -3.078339397907257080e-01 3.309754654765129089e-02 -6.065221503376960754e-03 1.115044131875038147e-01 -1.777343899011611938e-01 -2.655332982540130615e-01 4.951243102550506592e-02 2.794254105538129807e-04 1.314401775598526001e-01 -6.232714280486106873e-02 2.406512200832366943e-01 4.297682270407676697e-02 2.310001850128173828e-01 1.015407294034957886e-01 2.348539978265762329e-01 -5.629891529679298401e-02 1.470574643462896347e-02 -1.565757542848587036e-01
-5.260324105620384216e-02 3.461028337478637695e-01 -1.542396545410156250e-01 -1.762273162603378296e-01 9.182258695363998413e-02 4.064881205558776855e-01 1.122400015592575073e-01 1.328118443489074707e-01 1.483240872621536255e-01 8.757426589727401733e-02 -1.477695652283728123e-03 1.389345526695251465e-01 -2.858159840106964111e-01 -7.378748059272766113e-02 -1.800907775759696960e-02 -1.468725055456161499e-01 -6.300164014101028442e-02 -1.216349676251411438e-01 -1.673160046339035034e-01 2.546057701110839844e-01 1.467410176992416382e-01 -1.088287234306335449e-01 1.134536191821098328e-01 6.705657392740249634e-02 -6.679198145866394043e-02 4.371715188026428223e-01 2.338367402553558350e-01 1.171698644757270813e-01 1.494524925947189331e-01 -8.119227737188339233e-02 7.380837947130203247e-02 -1.038825022988021374e-03
-2.603544592857360840e-01 -2.774423062801361084e-01 4.646042361855506897e-02 -1.272659003734588623e-01 1.739022433757781982e-01 2.783994078636169434e-01 -2.509334981441497803e-01 -2.201907336711883545e-01 1.905108094215393066e-01 -6.329785287380218506e-02 2.621074914932250977e-01 -3.170775622129440308e-02 -3.116073459386825562e-02 -1.003946438431739807e-01 -1.922663748264312744e-01 5.299263074994087219e-02 3.091476298868656158e-02 9.886131435632705688e-02 6.617974489927291870e-02 -1.523921489715576172e-01 -1.261377334594726562e-01 2.124163508415222168e-01 2.278118878602981567e-01 2.484144121408462524e-01 -1.670708954334259033e-01 2.030297517776489258e-01 9.478333592414855957e-02 -5.230482295155525208e-02 3.298099637031555176e-01 -1.464064233005046844e-02 -1.210852935910224915e-01 -1.984418630599975586e-01
-1.797067224979400635e-01 -1.274452358484268188e-01 1.807618141174316406e-01 -3.106954693794250488e-02 1.914164125919342041e-01 1.743859499692916870e-01 -1.983314603567123413e-01 -8.220022171735763550e-02 3.338759839534759521e-01 1.447586715221405029e-01 2.179223448038101196e-01 3.180409967899322510e-01 -1.695080995559692383e-01 1.384853273630142212e-01 1.537304967641830444e-01 -1.046670526266098022e-01 5.720418691635131836e-02 3.681750223040580750e-02 -9.594892710447311401e-02 -2.845908701419830322e-01 -6.514136493206024170e-02 2.809172868728637695e-01 1.004460677504539490e-01 1.117681637406349182e-01 -2.928026393055915833e-02 3.890289366245269775e-01 4.277920350432395935e-02 2.296744883060455322e-01 6.910149753093719482e-02 -5.701763927936553955e-02 -1.584137380123138428e-01 -2.538960240781307220e-02
-3.660067319869995117e-01 6.172097846865653992e-02 -1.335730403661727905e-01 -1.455454975366592407e-01 5.609221756458282471e-03 2.378292977809906006e-01 -3.383391797542572021e-01 -1.070679202675819397e-01 -9.485959261655807495e-02 3.858986124396324158e-02 2.817208468914031982e-01 4.253930747509002686e-01 -3.028620406985282898e-02 1.259636282920837402e-01 -9.755890816450119019e-02 -1.335752289742231369e-02 5.243448168039321899e-02 1.772038042545318604e-01 -2.341085970401763916e-01 -2.927364706993103027e-01 4.708163440227508545e-02 8.651985973119735718e-02 -1.143485978245735168e-01 3.219619393348693848e-02 1.548905521631240845e-01 7.615021616220474243e-02 1.066296696662902832e-01 -1.106777340173721313e-01 8.929197490215301514e-02 1.864492148160934448e-01 -1.060245186090469360e-01 -1.937162876129150391e-01
-3.533954620361328125e-01 1.140763889998197556e-02 1.106325164437294006e-01 -1.098460257053375244e-01 -1.334574818611145020e-02 2.965519130229949951e-01 -8.389090187847614288e-03 -2.409519404172897339e-01 1.458306461572647095e-01 -2.145175635814666748e-01 6.421595811843872070e-02 5.395203828811645508e-01 1.099243015050888062e-01 9.915640950202941895e-02 -1.051924005150794983e-01 -7.591954618692398071e-02 8.361671119928359985e-02 -2.525505796074867249e-02 1.122199818491935730e-01 -1.336034238338470459e-01 -1.149316802620887756e-01 5.606720596551895142e-02 -1.417057216167449951e-01 2.654637210071086884e-02 -2.856645286083221436e-01 -1.015329286456108093e-01 7.006433606147766113e-02 1.552616804838180542e-01 -3.173426259309053421e-03 -2.491655349731445312e-01 -1.861189603805541992e-01 -1.015798449516296387e-01
-1.166602745652198792e-01 4.128641262650489807e-02 9.187241643667221069e-02 1.558621674776077271e-01 2.200974524021148682e-01 3.105808496475219727e-01 1.625431329011917114e-01 -2.470393627882003784e-01 -1.300088614225387573e-01 -9.330256283283233643e-02 2.349168509244918823e-01 1.587621867656707764e-01 -5.725229904055595398e-02 2.640063166618347168e-01 -7.081277668476104736e-02 -1.510286424309015274e-02 -1.593976654112339020e-02 -8.292115479707717896e-02 -1.117872670292854309e-01 -2.160083055496215820e-01 2.105836570262908936e-02 3.683146089315414429e-02 2.149903587996959686e-02 -1.162421703338623047e-01 -1.470686495304107666e-01 1.887751668691635132e-01 3.309317231178283691e-01 2.760491669178009033e-01 -1.046452969312667847e-01 1.281197220087051392e-01 -3.322215005755424500e-02 -4.264594614505767822e-01
-2.945280373096466064e-01 -2.661181092262268066e-01 4.770173132419586182e-02 5.198122933506965637e-02 4.637942835688591003e-02 1.052262075245380402e-02 7.715839892625808716e-02 1.790421083569526672e-02 5.716744661331176758e-01 4.393183812499046326e-02 -1.977793276309967041e-01 1.848961263895034790e-01 -2.694945633411407471e-01 1.580036431550979614e-01 -1.020936369895935059e-01 1.256475895643234253e-01 -2.307170331478118896e-01 1.057357937097549438e-01 1.882312446832656860e-02 -1.495390981435775757e-01 1.494279354810714722e-01 1.551231145858764648e-01 1.057170629501342773e-01 -7.106935232877731323e-02 -2.928887493908405304e-02 5.908914282917976379e-02 2.791836559772491455e-01 7.479125261306762695e-02 -6.389047950506210327e-02 -4.756306856870651245e-02 -1.204487532377243042e-01 -2.111613750457763672e-01
-9.000885486602783203e-02 -7.201064378023147583e-02 1.137250810861587524e-01 -1.672120094299316406e-01 9.541335701942443848e-02 3.261211216449737549e-01 -1.622453927993774414e-01 4.861246794462203979e-02 3.706294298171997070e-01 -4.962243512272834778e-02 2.737428843975067139e-01 2.841139398515224457e-02 2.143013626337051392e-01 -3.668815130367875099e-03 1.102703586220741272e-01 -1.674214899539947510e-01 1.675511002540588379e-01 8.172369748353958130e-02 1.959998160600662231e-01 -9.625475108623504639e-02 1.456784009933471680e-01 1.631250083446502686e-01 1.486672312021255493e-01 -8.550798147916793823e-02 -1.010440886020660400e-01 1.483553349971771240e-01 2.780364751815795898e-01 1.940250769257545471e-02 1.582927703857421875e-01 5.010575801134109497e-02 -3.440939486026763916e-01 -2.905665040016174316e-01
-1.494417041540145874e-01 -1.141439471393823624e-02 -2.236075401306152344e-01 -8.780835568904876709e-02 -9.020928293466567993e-03 3.598782420158386230e-01 1.950299888849258423e-01 -2.499062418937683105e-01 5.708706751465797424e-02 -1.343386946246027946e-03 5.739612504839897156e-02 2.140100151300430298e-01 -2.915522158145904541e-01 1.056020036339759827e-01 -6.308544892817735672e-03 -1.847371757030487061e-01 -8.283973485231399536e-02 -6.071430444717407227e-02 -8.462551236152648926e-02 2.191671133041381836e-01 -1.250264942646026611e-01 8.550088107585906982e-02 -1.205249316990375519e-02 -2.633128762245178223e-01 -2.373879849910736084e-01 9.113950282335281372e-02 5.382146686315536499e-02 9.622157365083694458e-02 -3.364195823669433594e-01 -2.615403234958648682e-01 6.878250092267990112e-02 -2.928698360919952393e-01
-1.078734993934631348e-01 2.963822185993194580e-01 -1.467141807079315186e-01 1.533045992255210876e-02 -1.380054652690887451e-01 5.459411144256591797e-01 -3.035634569823741913e-02 -1.849259734153747559e-01 7.841900736093521118e-02 1.032503321766853333e-01 2.347535192966461182e-01 8.320192992687225342e-02 -7.364273816347122192e-02 2.123246788978576660e-01 -2.494470030069351196e-01 -1.676638983190059662e-02 -2.395666092634201050e-01 -2.547998540103435516e-02 1.652156375348567963e-02 4.417446628212928772e-02 1.563228964805603027e-01 9.919456206262111664e-03 -3.577610254287719727e-01 -3.486406430602073669e-02 -8.037000894546508789e-02 -8.842305839061737061e-02 1.481448858976364136e-01 1.759819239377975464e-01 -1.771975010633468628e-01 6.570481508970260620e-02 -1.191567331552505493e-01 5.978497490286827087e-02
-1.795678883790969849e-01 3.693932294845581055e-02 1.075413450598716736e-01 -2.273607850074768066e-01 -7.327773422002792358e-02 3.067999482154846191e-01 -1.141345873475074768e-01 -1.173132136464118958e-01 1.850511282682418823e-01 -2.517778873443603516e-01 2.090785093605518341e-02 2.291920632123947144e-01 -2.609338164329528809e-01 2.408156394958496094e-01 1.994684711098670959e-02 -4.708975553512573242e-02 -1.944747008383274078e-02 2.146709263324737549e-01 -1.321606338024139404e-01 2.693262100219726562e-01 1.059848889708518982e-01 -3.248167932033538818e-01 1.662975996732711792e-01 3.708608075976371765e-02 4.120685905218124390e-02 2.611790001392364502e-01 2.223221361637115479e-01 2.388587892055511475e-01 2.979317121207714081e-02 -1.404971331357955933e-01 2.896307036280632019e-02 -1.321321874856948853e-01
-1.447731405496597290e-01 -3.578071296215057373e-02 -2.616154253482818604e-01 2.164840996265411377e-01 -3.609659895300865173e-02 5.565276145935058594e-01 -1.320627182722091675e-01 -2.848426103591918945e-01 1.015586704015731812e-01 -3.093701303005218506e-01 7.383175939321517944e-02 -1.186698973178863525e-01 -1.288468241691589355e-01 -7.936333864927291870e-02 6.691063195466995239e-02 -1.372739821672439575e-01 7.588446885347366333e-02 -7.199253141880035400e-02 -7.948792725801467896e-02 6.943237781524658203e-02 5.619766190648078918e-03 2.373188585042953491e-01 3.079225309193134308e-02 2.848955392837524414e-01 -9.657073020935058594e-02 4.685945063829421997e-02 7.735412567853927612e-02 1.103588342666625977e-01 -1.123971566557884216e-01 -1.126553118228912354e-01 -1.816987544298171997e-01 -1.802851259708404541e-01
-4.970455765724182129e-01 2.023845613002777100e-01 -1.348974108695983887e-01 -1.109275296330451965e-01 1.306858286261558533e-02 2.998574376106262207e-01 -2.774598775431513786e-03 1.407596915960311890e-01 2.002285271883010864e-01 -2.719405591487884521e-01 1.994965523481369019e-01 -1.588146551512181759e-03 -4.546820372343063354e-02 4.355519637465476990e-02 -3.665344417095184326e-02 1.809113770723342896e-01 1.717188507318496704e-01 5.681844055652618408e-02 2.133770436048507690e-01 -1.048035249114036560e-01 2.438929378986358643e-01 1.055770292878150940e-01 9.997562319040298462e-02 2.672622725367546082e-02 -5.158215016126632690e-02 2.240030318498611450e-01 1.674041002988815308e-01 -1.138764917850494385e-01 1.899391114711761475e-01 2.356833070516586304e-01 -1.463218778371810913e-01 4.758094996213912964e-02
-3.301325738430023193e-01 -4.641059413552284241e-02 -1.482675522565841675e-01 -1.102682873606681824e-01 -1.208890136331319809e-02 9.703758358955383301e-02 -1.603230834007263184e-01 -3.944171071052551270e-01 3.381595015525817871e-01 -1.219991818070411682e-01 8.718322962522506714e-02 1.534089744091033936e-01 1.102127730846405029e-01 -1.745633780956268311e-01 -1.623515598475933075e-02 -1.807141117751598358e-02 -1.096954476088285446e-02 5.384812131524085999e-02 -2.107690572738647461e-01 2.743092924356460571e-02 3.541606068611145020e-01 1.665325462818145752e-01 2.667438611388206482e-02 -1.630751937627792358e-01 3.474673628807067871e-02 1.964928954839706421e-01 1.200853958725929260e-01 -1.868831366300582886e-01 -1.784518361091613770e-02 1.044176705181598663e-02 1.175240874290466309e-01 -3.581050336360931396e-01
-5.116614699363708496e-01 1.617182791233062744e-02 -4.336872324347496033e-02 5.009930953383445740e-02 3.772237896919250488e-02 2.029673755168914795e-01 3.142766356468200684e-01 -2.047742605209350586e-01 2.487802803516387939e-01 2.730141207575798035e-02 -1.050188839435577393e-01 3.285114765167236328e-01 -5.305900052189826965e-02 -7.876551151275634766e-02 -1.299350410699844360e-01 -1.085857301950454712e-01 -3.401031196117401123e-01 3.565741330385208130e-02 -1.140251755714416504e-01 -2.464855276048183441e-02 2.386964559555053711e-01 1.547878235578536987e-01 -2.372130155563354492e-01 -7.118181139230728149e-02 8.590732514858245850e-02 1.731218583881855011e-02 7.328861951828002930e-02 2.822307636961340904e-03 3.579120337963104248e-02 -1.059097796678543091e-01 1.564295887947082520e-01 -8.999994397163391113e-02
-2.546505331993103027e-01 -2.820646390318870544e-02 -2.550551295280456543e-02 -7.830864191055297852e-02 2.238932251930236816e-01 2.730783522129058838e-01 -7.714262604713439941e-02 -2.422645390033721924e-01 1.828858107328414917e-01 1.046640649437904358e-01 7.516467571258544922e-02 -2.077472656965255737e-01 -3.985440433025360107e-01 -1.063508763909339905e-01 3.014070987701416016e-01 2.344472100958228111e-03 2.413432747125625610e-01 2.032332867383956909e-02 -2.443886175751686096e-02 1.452422589063644409e-01 1.468072086572647095e-01 3.225797042250633240e-02 -1.440979987382888794e-01 -7.503700256347656250e-02 -1.419484335929155350e-02 1.945378333330154419e-01 2.018088400363922119e-01 1.460783481597900391e-01 -1.667337119579315186e-01 -8.169179409742355347e-02 -2.196879498660564423e-02 -3.458516001701354980e-01
-3.322972059249877930e-01 -2.290025949478149414e-01 7.700048387050628662e-02 -1.675702780485153198e-01 -1.965666264295578003e-01 2.694957852363586426e-01 -3.244563937187194824e-02 1.124623194336891174e-01 8.890847861766815186e-02 1.308711320161819458e-01 1.871630665846168995e-03 3.031820654869079590e-01 -1.473479419946670532e-01 4.889673367142677307e-02 -7.445666939020156860e-02 -2.160037010908126831e-01 -1.954148560762405396e-01 -9.456434100866317749e-02 -2.221102267503738403e-01 -2.598356306552886963e-01 6.060947105288505554e-02 2.089457809925079346e-01 -1.272775083780288696e-01 -3.973336890339851379e-03 -1.677596446825191379e-04 4.006930291652679443e-01 2.379508763551712036e-01 1.271086037158966064e-01 -5.548701062798500061e-02 -1.255408823490142822e-01 -3.670974448323249817e-02 6.212010234594345093e-02
-6.066579744219779968e-02 1.911546885967254639e-01 1.515405327081680298e-01 6.104919686913490295e-02 1.698388345539569855e-02 5.860319733619689941e-01 -1.130031980574131012e-02 -1.240980904549360275e-02 2.543655931949615479e-01 -1.193127930164337158e-01 8.335294574499130249e-02 7.784379273653030396e-02 9.132897108793258667e-02 2.913403809070587158e-01 -1.390381455421447754e-01 -1.076748874038457870e-02 -1.256588399410247803e-01 7.433152943849563599e-02 2.324621826410293579e-01 -1.602198928594589233e-02 -2.885304018855094910e-02 2.736480236053466797e-01 -1.747859716415405273e-01 2.014069706201553345e-01 2.008602470159530640e-01 5.182266607880592346e-02 1.363005787134170532e-01 2.523436546325683594e-01 2.516009472310543060e-02 -1.679655015468597412e-01 -2.339486591517925262e-02 8.574555069208145142e-02
-2.370873689651489258e-01 -1.440530717372894287e-01 2.611057758331298828e-01 3.998360410332679749e-02 -1.253061741590499878e-01 2.597250640392303467e-01 -1.931837648153305054e-01 -1.392412334680557251e-01 1.527357548475265503e-01 1.451746970415115356e-01 7.757738977670669556e-02 1.944289058446884155e-01 -3.802828118205070496e-02 3.542978316545486450e-02 -2.112028598785400391e-01 -1.644872128963470459e-01 -3.087456226348876953e-01 4.201705008745193481e-02 -3.112581931054592133e-02 -1.590572595596313477e-01 6.738423556089401245e-02 2.341088950634002686e-01 7.764558494091033936e-02 -2.547262012958526611e-01 1.385588571429252625e-02 3.793909847736358643e-01 2.307469397783279419e-01 -1.064523831009864807e-01 -6.811276823282241821e-02 -1.585204303264617920e-01 1.241652593016624451e-01 -2.080810219049453735e-01
6.949092447757720947e-02 -1.862268298864364624e-01 -4.509142041206359863e-02 7.271394133567810059e-02 9.165532886981964111e-02 3.794722557067871094e-01 3.536237403750419617e-03 -1.499874293804168701e-01 2.462280094623565674e-01 7.296486198902130127e-02 -1.902443729341030121e-02 -2.335784025490283966e-02 -2.192708253860473633e-01 1.657993197441101074e-01 1.278006434440612793e-01 -3.743079006671905518e-01 3.610113635659217834e-02 2.165255099534988403e-01 1.155690774321556091e-01 -2.929254174232482910e-01 2.148483097553253174e-01 4.304030165076255798e-02 5.402556434273719788e-02 1.083635166287422180e-01 -2.318788915872573853e-01 -1.090250387787818909e-01 3.121636211872100830e-01 -1.016437411308288574e-01 1.455938816070556641e-01 -5.029910709708929062e-03 -6.933113094419240952e-03 -2.732560336589813232e-01
-3.428996503353118896e-01 -8.542736619710922241e-02 -7.998790591955184937e-02 -8.395813405513763428e-02 1.123545318841934204e-01 8.943188935518264771e-02 -2.028856724500656128e-01 -7.664133608341217041e-02 4.266823232173919678e-01 7.619582861661911011e-02 1.657961905002593994e-01 2.023869305849075317e-01 -2.341303043067455292e-02 -5.334224924445152283e-02 -1.245806515216827393e-01 1.875723600387573242e-01 -8.622099459171295166e-02 5.985039286315441132e-03 -1.176939532160758972e-01 -7.638587802648544312e-02 4.835161566734313965e-01 1.627750396728515625e-01 -1.630111783742904663e-02 -1.377708762884140015e-01 -2.819293923676013947e-02 2.224015444517135620e-01 4.952856898307800293e-02 -1.878005266189575195e-01 1.574015617370605469e-02 -1.627843528985977173e-01 1.748177111148834229e-01 -1.778578162193298340e-01
-4.046557545661926270e-01 7.980191707611083984e-02 -2.846350073814392090e-01 -6.207046285271644592e-02 -1.568254977464675903e-01 6.672812998294830322e-02 1.429478265345096588e-02 -4.669201001524925232e-02 3.770154416561126709e-01 -5.610414221882820129e-02 8.726853877305984497e-02 2.044093459844589233e-01 -1.774941682815551758e-01 2.899016439914703369e-01 -8.585135638713836670e-02 1.951223909854888916e-01 1.199828311800956726e-01 5.489154532551765442e-02 4.222697392106056213e-02 -2.688474655151367188e-01 -1.346350908279418945e-01 1.456165015697479248e-01 3.258985280990600586e-02 1.503274887800216675e-01 1.312040537595748901e-01 1.190059352666139603e-02 3.472034037113189697e-01 -3.901036083698272705e-02 1.104013472795486450e-01 9.634979069232940674e-02 -1.008258610963821411e-01 -1.799397766590118408e-01
-2.643915414810180664e-01 1.317369639873504639e-01 3.313333392143249512e-01 -1.944985687732696533e-01 -4.179780930280685425e-02 2.345588803291320801e-01 -1.626517325639724731e-01 -6.580935791134834290e-03 1.435646116733551025e-01 1.078473329544067383e-01 1.843750029802322388e-01 4.613197222352027893e-02 -2.075746208429336548e-01 1.595072150230407715e-01 -1.100886613130569458e-01 -1.283465921878814697e-01 -1.035449951887130737e-01 8.983436226844787598e-02 -1.619118154048919678e-01 -3.350571990013122559e-01 -1.981104016304016113e-01 1.577797085046768188e-01 -1.966138631105422974e-01 -1.082435250282287598e-01 -1.399359107017517090e-01 2.842529118061065674e-01 1.967310160398483276e-01 2.837895750999450684e-01 -4.458685219287872314e-02 1.884008757770061493e-02 -5.179693549871444702e-02 -1.412347108125686646e-01
-2.901425957679748535e-01 1.959033906459808350e-01 -2.398350983858108521e-01 -7.372459769248962402e-02 -1.914155930280685425e-01 3.633486330509185791e-01 6.629744172096252441e-02 -3.326572179794311523e-01 2.068571746349334717e-01 1.436276882886886597e-01 5.757223069667816162e-02 -2.289140969514846802e-02 -1.625461876392364502e-01 8.362097665667533875e-03 1.150846779346466064e-01 1.339213550090789795e-01 -4.511986374855041504e-01 9.573729336261749268e-02 -1.436355113983154297e-01 9.813354164361953735e-02 9.237040579319000244e-02 3.748703375458717346e-02 -1.740558743476867676e-01 -1.154595799744129181e-02 -1.326746642589569092e-01 5.801088642328977585e-03 1.229980066418647766e-01 1.730764284729957581e-02 -5.029532685875892639e-02 7.152783870697021484e-02 -1.600070893764495850e-01 -2.369611263275146484e-01
-4.950748085975646973e-01 -3.555288016796112061e-01 -1.664144247770309448e-01 -3.752984106540679932e-02 -1.999575197696685791e-01 3.676208555698394775e-01 6.295962724834680557e-03 9.423718601465225220e-02 1.874643415212631226e-01 1.861110329627990723e-02 -1.919905841350555420e-02 1.567338556051254272e-01 -1.824541985988616943e-01 1.333110481500625610e-01 2.296211384236812592e-02 1.332305371761322021e-01 6.536427140235900879e-02 8.922889083623886108e-02 2.939086258411407471e-01 5.778313055634498596e-02 1.174893528223037720e-01 2.950334921479225159e-03 2.794553041458129883e-01 -4.143148660659790039e-02 -1.883788555860519409e-01 1.104721240699291229e-02 -7.201362401247024536e-02 -1.661147028207778931e-01 8.920596539974212646e-02 6.458479911088943481e-02 3.086083754897117615e-02 -9.239812940359115601e-02
-2.047916501760482788e-01 -2.302072793245315552e-01 -2.493191063404083252e-01 1.287265568971633911e-01 -7.782296091318130493e-02 4.422487020492553711e-01 1.048085615038871765e-01 -2.045182436704635620e-01 -2.081508785486221313e-01 -1.546448916196823120e-01 1.108148619532585144e-01 -2.263810336589813232e-01 -1.306853294372558594e-01 -3.942289203405380249e-02 -7.460643351078033447e-02 -1.374728232622146606e-01 -1.566205918788909912e-01 -4.739754367619752884e-04 1.776202768087387085e-02 -1.841987222433090210e-01 9.998054802417755127e-02 7.317751646041870117e-02 1.238751411437988281e-01 1.256770491600036621e-01 -2.743859589099884033e-01 3.999860584735870361e-01 8.426916599273681641e-02 9.367877244949340820e-02 6.559133529663085938e-02 -1.462480574846267700e-01 -1.014879569411277771e-01 7.486121356487274170e-02
-2.263544648885726929e-01 2.147013396024703979e-01 -1.066182032227516174e-01 5.795226618647575378e-02 -8.019510656595230103e-02 2.685656547546386719e-01 3.140176534652709961e-01 -2.806508541107177734e-01 2.765437960624694824e-01 -4.992003086954355240e-03 -1.555369943380355835e-01 1.417445391416549683e-01 -9.873235225677490234e-02 3.381554782390594482e-01 -8.346742019057273865e-03 -9.898821264505386353e-02 -4.714174196124076843e-02 -2.778407931327819824e-02 6.087312102317810059e-02 -1.775204539299011230e-01 3.422444760799407959e-01 2.725890576839447021e-01 4.225281998515129089e-02 5.824327468872070312e-02 6.374635268002748489e-03 4.098528623580932617e-02 6.616601347923278809e-02 2.791346423327922821e-02 4.761665128171443939e-03 2.386328428983688354e-01 -2.732260525226593018e-01 -6.272899359464645386e-02
-2.808566987514495850e-01 -8.337422460317611694e-02 -8.163078129291534424e-02 -3.990741670131683350e-01 -1.152658718638122082e-03 5.091369748115539551e-01 1.541495025157928467e-01 -1.388819962739944458e-01 2.133993953466415405e-01 5.354761704802513123e-02 -7.013098895549774170e-02 -1.070876047015190125e-01 7.993767410516738892e-02 1.893253028392791748e-01 -3.427855297923088074e-02 -5.013380665332078934e-03 2.596359141170978546e-02 4.946014378219842911e-03 -1.744170784950256348e-01 -1.818276643753051758e-01 1.906432807445526123e-01 1.231387723237276077e-02 -2.113874852657318115e-01 1.773024909198284149e-02 -2.602808177471160889e-01 -5.477698892354965210e-02 -1.582604050636291504e-01 -9.015627950429916382e-02 -8.717951178550720215e-02 -1.447695642709732056e-01 7.661747932434082031e-02 -2.317731380462646484e-01
-1.042660102248191833e-01 -2.015648335218429565e-01 -1.856362968683242798e-01 -1.694810017943382263e-02 -2.100101858377456665e-02 2.393514364957809448e-01 -1.641915440559387207e-01 -8.530606329441070557e-02 3.684666454792022705e-01 2.171635478734970093e-01 -2.370416931807994843e-02 1.537975966930389404e-01 -1.710024178028106689e-01 1.624747663736343384e-01 5.279022827744483948e-02 1.448956727981567383e-01 -1.881870180368423462e-01 3.608124330639839172e-03 7.733121048659086227e-03 -3.798561394214630127e-01 -2.240872830152511597e-01 2.730517685413360596e-01 1.491372585296630859e-01 -8.340252190828323364e-02 -1.392867267131805420e-01 -9.595970064401626587e-02 3.723919391632080078e-01 -3.394686058163642883e-02 -1.693150401115417480e-01 1.409712433815002441e-02 -6.454505771398544312e-02 1.867750193923711777e-03
-4.954260960221290588e-02 -1.068071350455284119e-01 -3.181659281253814697e-01 9.848583489656448364e-03 -5.664829909801483154e-02 3.897558152675628662e-01 -4.708697274327278137e-02 9.879458695650100708e-03 2.811204195022583008e-01 6.125761196017265320e-03 3.137248158454895020e-01 -4.496665298938751221e-02 -5.994000658392906189e-02 9.972354769706726074e-02 -1.489558368921279907e-01 -1.552420258522033691e-01 4.237856715917587280e-02 3.365600705146789551e-01 -8.644716441631317139e-02 1.951477527618408203e-01 -1.479981932789087296e-03 -6.593178957700729370e-02 -8.753982186317443848e-02 -1.445569843053817749e-01 -1.180816516280174255e-01 -9.473785758018493652e-03 3.648206591606140137e-01 3.527279943227767944e-02 2.236287593841552734e-01 -2.563191354274749756e-01 1.089758649468421936e-01 -1.362019330263137817e-01
-3.358998000621795654e-01 -3.591456413269042969e-01 5.836325138807296753e-02 -5.989886447787284851e-02 3.721693903207778931e-02 3.324142694473266602e-01 2.937476709485054016e-02 -2.176427841186523438e-01 1.521119028329849243e-01 -7.222594320774078369e-02 3.409461677074432373e-01 -2.117406576871871948e-01 -6.281670928001403809e-02 1.076928712427616119e-02 2.807460725307464600e-01 1.295716166496276855e-01 -1.160812675952911377e-01 -1.409885881002992392e-04 8.153388649225234985e-02 -1.703287959098815918e-01 2.044172026216983795e-02 -1.399656534194946289e-01 7.791487872600555420e-02 2.455853074789047241e-01 1.291140913963317871e-02 1.433130726218223572e-02 1.659964323043823242e-01 3.132683038711547852e-01 -9.263578057289123535e-02 -7.028757035732269287e-02 -6.350482255220413208e-02 -1.510953903198242188e-01
-3.342110216617584229e-01 2.067096531391143799e-02 -5.833781883120536804e-02 1.423999220132827759e-01 1.043512001633644104e-01 1.966983079910278320e-01 -1.480285823345184326e-01 -2.607645094394683838e-01 5.101028680801391602e-01 1.906690001487731934e-02 -1.288847327232360840e-01 2.692278623580932617e-01 1.770694553852081299e-02 -7.612332701683044434e-02 1.111962199211120605e-01 1.976652443408966064e-01 -8.731045573949813843e-02 -5.480386689305305481e-02 -1.497460007667541504e-01 1.096502915024757385e-01 1.677105426788330078e-01 1.095743253827095032e-01 8.084137737751007080e-02 -1.957236528396606445e-01 1.350887268781661987e-01 1.758291423320770264e-01 2.984028756618499756e-01 -1.301306579262018204e-02 -1.759221553802490234e-01 -4.965705424547195435e-02 1.175768971443176270e-01 -4.277231544256210327e-02
-3.810252845287322998e-01 -2.019843757152557373e-01 1.666443496942520142e-01 -1.264344751834869385e-01 -2.914670296013355255e-02 1.170324236154556274e-01 2.377385646104812622e-01 -2.558144368231296539e-02 2.961274385452270508e-01 -1.386434137821197510e-01 1.121726557612419128e-01 2.833917140960693359e-01 2.248616144061088562e-02 1.132787838578224182e-01 1.402015089988708496e-01 -2.978692352771759033e-01 -1.708266139030456543e-01 2.037738859653472900e-01 -1.086002811789512634e-01 -2.133867442607879639e-01 -8.167275786399841309e-02 1.256198585033416748e-01 -1.076093837618827820e-01 -1.757133752107620239e-01 4.939585924148559570e-03 4.727112501859664917e-02 9.844315052032470703e-02 4.999913275241851807e-02 -1.730033308267593384e-01 6.763457506895065308e-02 -9.223484992980957031e-02 -3.558337390422821045e-01
-2.227818965911865234e-01 -1.095125079154968262e-01 -8.875125646591186523e-02 -1.352614909410476685e-01 9.108327329158782959e-02 5.755508542060852051e-01 1.724886894226074219e-01 3.564070165157318115e-02 2.730916440486907959e-01 -4.204719141125679016e-02 -3.865711390972137451e-02 2.401786893606185913e-01 9.338432922959327698e-03 2.327054291963577271e-01 -9.820555150508880615e-02 9.872837364673614502e-02 3.997102845460176468e-03 -9.079471230506896973e-02 -3.683720529079437256e-01 -2.842501103878021240e-01 -1.074564605951309204e-01 1.296078264713287354e-01 -1.564069539308547974e-01 -7.030794024467468262e-02 -1.418805569410324097e-01 -8.493625372648239136e-02 3.613074868917465210e-02 7.890385389328002930e-02 9.349571540951728821e-03 1.209528148174285889e-01 1.747138611972332001e-02 7.907177321612834930e-03
-1.239877045154571533e-01 -4.019144549965858459e-02 -1.290861815214157104e-01 -2.723459899425506592e-01 3.592981696128845215e-01 5.320956110954284668e-01 1.687268465757369995e-01 -1.374934166669845581e-01 1.081892475485801697e-01 1.481719762086868286e-01 7.536617666482925415e-02 2.068738192319869995e-01 1.468617916107177734e-01 1.100693717598915100e-01 -6.700204219669103622e-03 -6.656204164028167725e-02 3.202998638153076172e-02 -2.437205165624618530e-01 -2.950973063707351685e-02 1.517750620841979980e-01 -2.805159613490104675e-02 1.196639463305473328e-01 -1.371458023786544800e-01 1.262537389993667603e-01 -1.555916517972946167e-01 2.793002426624298096e-01 -1.236825436353683472e-02 -2.267110161483287811e-02 2.471559867262840271e-02 1.199415549635887146e-01 -1.033025234937667847e-01 2.225898653268814087e-01
-4.528517425060272217e-01 -1.840285807847976685e-01 9.713231772184371948e-02 -1.352474242448806763e-01 1.466893255710601807e-01 1.440736800432205200e-01 1.263861358165740967e-01 -1.564096659421920776e-01 9.547507762908935547e-02 2.686197683215141296e-02 2.057992964982986450e-01 -3.304189816117286682e-02 -1.847388148307800293e-01 1.784707605838775635e-02 -3.362076580524444580e-01 -2.255416810512542725e-01 -1.535313427448272705e-01 1.396335288882255554e-02 -1.441357284784317017e-01 -6.063486635684967041e-02 9.448958933353424072e-02 1.300041973590850830e-01 -1.325096189975738525e-01 -2.741285562515258789e-01 1.228278055787086487e-01 3.502738773822784424e-01 3.379689157009124756e-02 -5.344913527369499207e-02 4.633588343858718872e-02 -2.598256766796112061e-01 1.413382142782211304e-01 -2.867841906845569611e-02
-2.366594374179840088e-01 -2.054453045129776001e-01 2.052394300699234009e-01 -9.418801218271255493e-02 1.884074360132217407e-01 3.357923626899719238e-01 3.567693009972572327e-02 1.682053655385971069e-01 2.935908436775207520e-01 1.671845912933349609e-01 -1.007865816354751587e-01 6.147615239024162292e-02 -7.270637154579162598e-02 3.459688425064086914e-01 1.327439863234758377e-02 3.537889197468757629e-02 -6.200873851776123047e-02 -3.665641648694872856e-03 -2.937555499374866486e-02 -1.417700499296188354e-01 9.462534636259078979e-02 -7.490181177854537964e-02 2.479195594787597656e-01 -1.111803799867630005e-01 2.041491568088531494e-01 1.238269880414009094e-01 2.912109196186065674e-01 1.358138918876647949e-01 2.753495573997497559e-01 3.125191852450370789e-02 -2.602008283138275146e-01 -2.259870991110801697e-02
-9.296366572380065918e-02 -1.070046052336692810e-01 -2.988081276416778564e-01 -2.922630906105041504e-01 3.148389607667922974e-02 4.518269896507263184e-01 1.993806809186935425e-01 7.917081564664840698e-02 3.831253200769424438e-02 -1.596847921609878540e-02 -3.824838250875473022e-02 2.854978740215301514e-01 -3.513993024826049805e-01 2.902668416500091553e-01 1.090825442224740982e-02 -2.115450203418731689e-01 4.158935509622097015e-03 -7.537692040205001831e-02 -1.637143641710281372e-01 -1.515674889087677002e-01 2.101976126432418823e-01 2.746019698679447174e-02 -1.102185249328613281e-01 6.117772310972213745e-03 5.757381021976470947e-02 1.549225300550460815e-01 1.675032079219818115e-02 3.705669939517974854e-02 -2.783568203449249268e-02 1.956668049097061157e-01 1.777349561452865601e-01 -6.727936863899230957e-02
-1.847295314073562622e-01 4.696333780884742737e-02 -2.419434934854507446e-01 -2.316619604825973511e-01 -1.756241917610168457e-02 3.743105828762054443e-01 2.955402135848999023e-01 -2.012616246938705444e-01 3.494241535663604736e-01 -5.494916066527366638e-02 4.529015719890594482e-02 -1.503166109323501587e-01 -7.405980676412582397e-02 -5.376387014985084534e-02 7.128497958183288574e-02 2.201500535011291504e-01 -2.838101685047149658e-01 -3.748241811990737915e-02 -2.054476290941238403e-01 -1.764356903731822968e-02 1.351823061704635620e-01 -5.453083291649818420e-02 -9.325109422206878662e-02 -2.392415404319763184e-01 -1.121865510940551758e-01 -1.504705380648374557e-02 3.089695870876312256e-01 -5.587407574057579041e-02 9.384465962648391724e-02 -2.290046960115432739e-02 -1.966871619224548340e-01 -2.111476659774780273e-02
-1.567577868700027466e-01 -8.638513833284378052e-02 -2.070672661066055298e-01 -6.710868794471025467e-03 -1.734419763088226318e-01 2.008961290121078491e-01 2.034951150417327881e-01 -2.624577097594738007e-02 2.267302125692367554e-01 1.707909405231475830e-01 2.115968912839889526e-01 4.140443205833435059e-01 7.752346247434616089e-02 -1.619769036769866943e-01 -2.392873167991638184e-02 1.849179267883300781e-01 -9.666962176561355591e-02 1.101569235324859619e-01 1.784992665052413940e-01 -1.227252651005983353e-02 1.719488948583602905e-01 1.611750423908233643e-01 1.722230315208435059e-01 -9.182199090719223022e-02 -1.271253800950944424e-03 1.271564811468124390e-01 4.439267814159393311e-01 -9.004417806863784790e-02 -2.099546492099761963e-01 -2.152542211115360260e-02 1.077214479446411133e-01 -1.551807671785354614e-01
-2.713917195796966553e-01 1.980169266462326050e-01 -1.024174392223358154e-01 -8.001503348350524902e-02 -1.006166860461235046e-01 5.388948321342468262e-01 1.173987612128257751e-01 -2.115682959556579590e-01 4.139548912644386292e-02 -4.344080388545989990e-02 5.331093817949295044e-02 1.395524293184280396e-01 -6.643886864185333252e-02 4.114393144845962524e-02 8.511647582054138184e-02 -9.141606837511062622e-02 -3.462289571762084961e-01 -1.377413570880889893e-01 -1.627888530492782593e-01 -6.329569220542907715e-02 2.413612902164459229e-01 7.151414453983306885e-02 -1.436256915330886841e-01 6.118974834680557251e-02 -1.130536869168281555e-01 9.276902303099632263e-03 -8.275507390499114990e-02 -1.173768267035484314e-01 4.059651121497154236e-02 2.715433835983276367e-01 -1.349403709173202515e-01 -2.817113101482391357e-01
-1.495764702558517456e-01 -1.628860533237457275e-01 -1.224384680390357971e-01 -5.730512738227844238e-02 1.216045916080474854e-01 3.092234730720520020e-01 3.899274393916130066e-02 1.367280632257461548e-01 3.657631948590278625e-02 -1.219859868288040161e-01 8.831284195184707642e-02 -1.657725423574447632e-01 -1.080887988209724426e-01 3.272291421890258789e-01 -3.298217952251434326e-01 -8.913534879684448242e-02 4.785272106528282166e-02 -1.641242057085037231e-01 -1.778728067874908447e-01 -5.787034332752227783e-02 5.515636876225471497e-02 3.931300640106201172e-01 1.449654847383499146e-01 1.782604902982711792e-01 1.902542114257812500e-01 1.225787773728370667e-01 2.683966159820556641e-01 1.799887716770172119e-01 -6.371601019054651260e-03 -1.224942505359649658e-01 -2.057323902845382690e-01 -1.660859882831573486e-01
-3.930827081203460693e-01 2.556129992008209229e-01 -1.370507329702377319e-01 8.117008022964000702e-03 1.164948008954524994e-02 3.820498287677764893e-01 1.171402260661125183e-01 -1.268954128026962280e-01 -3.175681084394454956e-02 1.387024074792861938e-01 2.338203936815261841e-01 3.057121038436889648e-01 1.324961036443710327e-01 -2.707020640373229980e-01 -1.856271475553512573e-01 4.344859719276428223e-02 4.569420590996742249e-02 1.563625931739807129e-01 1.633328646421432495e-01 -1.866166591644287109e-01 6.713891029357910156e-02 2.958070114254951477e-02 -4.199336841702461243e-02 -7.282349467277526855e-02 1.189609169960021973e-01 1.939096003770828247e-01 2.255771905183792114e-01 -1.676846891641616821e-01 3.563989326357841492e-02 -2.270928770303726196e-02 -2.173809409141540527e-01 -9.763314574956893921e-02
-3.835981488227844238e-01 1.736076027154922485e-01 -7.566721737384796143e-02 -2.220169752836227417e-01 1.678717285394668579e-01 2.721076607704162598e-01 3.669545054435729980e-02 -2.003581225872039795e-01 1.754883080720901489e-01 -8.118324726819992065e-02 3.250695765018463135e-01 1.311484426259994507e-01 1.257944293320178986e-02 -4.581207036972045898e-02 -1.132900938391685486e-01 9.751418605446815491e-03 4.353683441877365112e-02 1.349835842847824097e-01 1.097019463777542114e-01 -1.758368313312530518e-01 -1.882616281509399414e-01 6.563428789377212524e-02 2.266025543212890625e-01 3.704952448606491089e-02 -4.403414577245712280e-02 1.964302547276020050e-02 2.170194238424301147e-01 -1.480323672294616699e-01 1.422520726919174194e-01 2.712872326374053955e-01 -2.744897603988647461e-01 -2.290960401296615601e-01
-1.228091493248939514e-01 -1.573326587677001953e-01 -4.018736481666564941e-01 -1.981326937675476074e-01 3.498803675174713135e-01 3.687018156051635742e-01 1.350114345550537109e-01 -1.136687621474266052e-01 1.651404649019241333e-01 -5.656514689326286316e-02 2.381544709205627441e-01 -5.967514961957931519e-02 -3.336115926504135132e-02 -5.000225454568862915e-02 -3.335283696651458740e-01 -4.329662024974822998e-02 -8.376031368970870972e-02 -2.746009826660156250e-01 3.779977932572364807e-02 9.260968863964080811e-02 -9.892284870147705078e-02 1.376239657402038574e-01 -5.052893981337547302e-02 2.269034832715988159e-01 -7.142318785190582275e-02 3.602066636085510254e-02 2.058978676795959473e-01 6.292731268331408501e-04 4.370453953742980957e-02 6.078746169805526733e-02 -1.784741729497909546e-01 3.127122670412063599e-02
-4.094524979591369629e-01 -2.599216066300868988e-02 -3.353928923606872559e-01 -2.851836681365966797e-01 2.380373142659664154e-02 1.597085595130920410e-01 -3.728942573070526123e-02 -1.797517761588096619e-02 2.765563726425170898e-01 6.747290492057800293e-02 1.582533717155456543e-01 5.177716538310050964e-02 -2.459450811147689819e-01 8.835918270051479340e-03 -1.513120159506797791e-02 1.223910376429557800e-01 -8.911484479904174805e-02 8.736065775156021118e-02 5.545984208583831787e-02 -2.030937373638153076e-01 -3.207715153694152832e-01 -2.311907894909381866e-02 1.913014501333236694e-01 -5.103191826492547989e-03 5.097452551126480103e-02 3.172558546066284180e-01 -7.234013825654983521e-02 -3.831028565764427185e-02 -1.813429743051528931e-01 -2.262778431177139282e-01 -1.682631522417068481e-01 5.686954781413078308e-02
-1.518745273351669312e-01 -7.308234274387359619e-02 -1.223448365926742554e-01 -3.395653963088989258e-01 2.938328683376312256e-01 5.059226155281066895e-01 1.114397197961807251e-01 -7.184335589408874512e-02 -1.531905401498079300e-02 -2.782899537123739719e-04 2.665983736515045166e-01 -8.385559916496276855e-02 3.324875235557556152e-02 -2.316005341708660126e-02 -2.526265680789947510e-01 -8.755783736705780029e-02 1.608827114105224609e-01 -2.170487344264984131e-01 1.083516236394643784e-02 1.402553021907806396e-01 -1.113774999976158142e-01 1.743467524647712708e-02 -1.357628852128982544e-01 1.811856478452682495e-01 8.037146180868148804e-02 1.108768582344055176e-01 2.740542292594909668e-01 2.016776353120803833e-01 -1.206177398562431335e-01 1.101450026035308838e-01 -1.092691645026206970e-01 -8.416699245572090149e-03
-2.189906090497970581e-01 -1.780901402235031128e-01 -2.004321068525314331e-01 -5.499823763966560364e-02 1.185398995876312256e-01 2.913995683193206787e-01 -2.382218986749649048e-01 1.453045159578323364e-01 2.270468026399612427e-01 3.304646015167236328e-01 2.468026475980877876e-03 2.026814371347427368e-01 -3.544449340552091599e-03 -7.532668113708496094e-02 8.689612150192260742e-02 -1.952009648084640503e-01 -2.060468792915344238e-01 1.886122822761535645e-01 3.143415153026580811e-01 -3.055321574211120605e-01 1.627494543790817261e-01 -1.096395477652549744e-01 7.551705092191696167e-02 -3.102820739150047302e-02 1.702805012464523315e-01 1.750442385673522949e-01 2.538395226001739502e-01 3.653833270072937012e-02 5.080367997288703918e-02 -3.808976337313652039e-02 -6.914670811966061592e-04 -4.811179265379905701e-02
-1.587012410163879395e-01 -1.711788773536682129e-01 -1.895189471542835236e-02 4.680279642343521118e-03 -2.875386364758014679e-02 4.905096292495727539e-01 5.714417621493339539e-02 -8.354376256465911865e-02 2.762233316898345947e-01 -7.478205859661102295e-02 -1.608710289001464844e-01 8.588840253651142120e-03 -2.143557518720626831e-01 4.778122901916503906e-01 -3.031316446140408516e-03 -1.039647310972213745e-01 9.091630578041076660e-02 -3.361530974507331848e-02 -9.978333115577697754e-02 2.126162499189376831e-02 -4.479640722274780273e-02 -1.258825510740280151e-01 2.937197685241699219e-02 -3.067517578601837158e-01 -1.011404916644096375e-01 1.201127395033836365e-01 1.666009873151779175e-01 -2.718786001205444336e-01 5.862231366336345673e-03 -1.391587704420089722e-01 1.338585615158081055e-01 -6.540770828723907471e-02
-2.150740921497344971e-01 -8.767427504062652588e-02 -7.756514009088277817e-03 6.485269963741302490e-02 1.554356701672077179e-02 4.425845146179199219e-01 -1.047380641102790833e-01 1.678841747343540192e-02 1.102610453963279724e-01 1.698523610830307007e-01 -5.801045522093772888e-02 2.812376618385314941e-01 -2.129608988761901855e-01 2.738710343837738037e-01 5.621154978871345520e-02 1.482589542865753174e-01 -1.966200321912765503e-01 1.925257742404937744e-01 1.416351199150085449e-01 2.996266782283782959e-01 7.094714045524597168e-02 -1.990396976470947266e-01 1.196116395294666290e-02 1.195125840604305267e-02 -5.845032259821891785e-02 1.775339841842651367e-01 2.673065364360809326e-01 8.873050659894943237e-02 -1.779514253139495850e-01 -2.750900685787200928e-01 2.282823249697685242e-02 1.132645457983016968e-01
-3.939488530158996582e-01 -1.861164271831512451e-01 -3.646766245365142822e-01 -1.419649124145507812e-01 -3.588662669062614441e-02 3.034217357635498047e-01 -5.164612084627151489e-02 1.147932708263397217e-01 1.095629930496215820e-01 -1.574481576681137085e-01 -4.450056329369544983e-02 3.279431536793708801e-02 -3.065572381019592285e-01 -3.828094899654388428e-02 -2.024085074663162231e-01 2.095430344343185425e-01 -4.745583515614271164e-03 -7.549361884593963623e-02 3.932545706629753113e-02 1.353413052856922150e-02 -1.398341357707977295e-01 3.531749844551086426e-01 8.945204317569732666e-02 -9.254360944032669067e-02 -1.311534047126770020e-01 2.227792590856552124e-01 -4.658647999167442322e-02 3.626146912574768066e-02 4.501733556389808655e-02 2.397957630455493927e-02 -2.128460556268692017e-01 -2.028025388717651367e-01
-1.344847530126571655e-01 -1.503601111471652985e-02 -2.234451621770858765e-01 -1.946579366922378540e-01 -2.472799569368362427e-01 1.399419307708740234e-01 -9.723488241434097290e-02 -3.232058882713317871e-02 1.828637272119522095e-01 1.306904554367065430e-01 2.011303156614303589e-01 3.263724148273468018e-01 -1.151787713170051575e-01 7.433637976646423340e-02 -2.693517506122589111e-01 -2.050695270299911499e-01 -9.892372041940689087e-02 -2.491830587387084961e-01 8.029070496559143066e-02 2.083189785480499268e-01 6.106578931212425232e-02 1.417133808135986328e-01 -1.653798297047615051e-02 1.261051744222640991e-01 -9.304040670394897461e-02 2.556401491165161133e-01 2.308783084154129028e-01 -1.367940902709960938e-01 4.249184578657150269e-02 1.729946956038475037e-02 -1.731270402669906616e-01 -3.632325530052185059e-01
-5.329830050468444824e-01 -2.848720550537109375e-02 -1.824286282062530518e-01 -1.106779947876930237e-01 -1.691496521234512329e-01 5.982156097888946533e-02 3.722233325242996216e-02 -1.250150054693222046e-01 3.128349483013153076e-01 -4.265237599611282349e-02 -1.243873406201601028e-02 1.934953778982162476e-01 -1.373634487390518188e-01 2.967220842838287354e-01 -1.595213711261749268e-01 7.852080464363098145e-02 4.402001202106475830e-02 8.082248270511627197e-02 6.046491488814353943e-02 -2.505797147750854492e-01 5.510746315121650696e-02 7.445490360260009766e-02 -4.282307997345924377e-02 1.793379932641983032e-01 1.115782111883163452e-01 -1.189696136862039566e-02 2.961944937705993652e-01 3.497894480824470520e-02 9.006189554929733276e-02 2.754273116588592529e-01 -2.038005143404006958e-01 5.778684746474027634e-03
-1.204094216227531433e-01 -8.867758512496948242e-02 -6.426534056663513184e-02 2.201897092163562775e-03 1.083537042140960693e-01 4.086667597293853760e-01 3.795595094561576843e-02 -1.289602518081665039e-01 3.542226552963256836e-01 -3.496375307440757751e-02 -1.232526600360870361e-01 -7.397954165935516357e-02 -2.644701898097991943e-01 4.388940334320068359e-01 9.115864336490631104e-02 -6.166166067123413086e-02 6.426289677619934082e-02 -1.474971622228622437e-01 -1.188208982348442078e-01 4.706872627139091492e-02 -1.206981912255287170e-01 -1.579734086990356445e-01 1.036626622080802917e-01 -1.906751245260238647e-01 -1.490747332572937012e-01 1.469162553548812866e-01 2.374777048826217651e-01 -2.236819267272949219e-01 6.928730756044387817e-02 -2.225603610277175903e-01 1.452564746141433716e-01 -1.104406267404556274e-02
-2.148208469152450562e-01 -1.550586372613906860e-01 2.480323314666748047e-01 -1.009467840194702148e-01 -2.487440854310989380e-01 3.564945459365844727e-01 1.608686335384845734e-02 6.668484210968017578e-02 2.009446024894714355e-01 -1.379485577344894409e-01 1.227288022637367249e-01 1.965428590774536133e-01 1.300558894872665405e-01 -7.005039602518081665e-02 -1.324561052024364471e-02 -1.216194331645965576e-01 -3.396258875727653503e-02 8.065542578697204590e-02 -1.013665646314620972e-01 -2.087222188711166382e-01 1.528517752885818481e-01 8.939586579799652100e-02 1.133283600211143494e-01 -1.165172755718231201e-01 3.882055357098579407e-02 5.554245114326477051e-01 1.548543721437454224e-01 2.117246575653553009e-02 1.023049131035804749e-01 -5.750316753983497620e-02 -9.871917963027954102e-02 -1.931809931993484497e-01
-3.469034731388092041e-01 -1.553482711315155029e-01 -1.291697919368743896e-01 9.882467798888683319e-03 1.554744094610214233e-01 3.583179116249084473e-01 -2.345742136240005493e-01 -1.808815598487854004e-01 1.141084134578704834e-01 1.052697002887725830e-01 1.656894087791442871e-01 -1.410972326993942261e-01 -2.599662542343139648e-01 -4.946534708142280579e-02 2.675199806690216064e-01 4.412190616130828857e-02 -1.440069079399108887e-02 2.095702141523361206e-01 -5.470931157469749451e-02 -5.715117231011390686e-02 2.889613509178161621e-01 -1.932812184095382690e-01 1.571321785449981689e-01 -1.038706377148628235e-01 -2.523451298475265503e-02 1.132082864642143250e-01 1.957710534334182739e-01 -9.157656133174896240e-02 -1.157094389200210571e-01 -2.451984882354736328e-01 2.050095796585083008e-01 -3.163394331932067871e-02
-2.652263641357421875e-01 2.834863774478435516e-02 -3.451651334762573242e-02 -2.078627645969390869e-01 7.548927515745162964e-02 2.067729979753494263e-01 -9.006189554929733276e-02 2.349696457386016846e-01 3.091921508312225342e-01 -1.932145841419696808e-02 1.567752212285995483e-01 4.451421499252319336e-01 -1.702711284160614014e-01 -1.300577670335769653e-01 -3.320473432540893555e-01 -4.962578043341636658e-02 -7.332425564527511597e-02 6.594659388065338135e-02 -6.783148646354675293e-02 -2.859488427639007568e-01 -5.195363983511924744e-02 2.783365920186042786e-02 1.392080485820770264e-01 -2.078005969524383545e-01 1.301496773958206177e-01 3.225417062640190125e-02 1.293162107467651367e-01 -3.951445966958999634e-02 1.197410672903060913e-01 6.348068267107009888e-02 -2.413077466189861298e-02 -2.793000042438507080e-01
-7.766962051391601562e-02 4.082164913415908813e-02 -2.667165398597717285e-01 7.985976338386535645e-02 -1.528434157371520996e-01 2.413358539342880249e-01 -2.241590060293674469e-03 -2.142091691493988037e-01 -1.098614465445280075e-02 1.947455294430255890e-02 2.455443143844604492e-01 6.208036467432975769e-02 -4.038145542144775391e-01 4.035235643386840820e-01 -3.624639287590980530e-02 -1.636574864387512207e-01 -1.709759980440139771e-01 2.146520093083381653e-02 8.031042665243148804e-02 6.701718270778656006e-02 1.086280047893524170e-01 -1.003110930323600769e-01 1.663735508918762207e-01 1.034799888730049133e-01 -8.347870409488677979e-02 1.829209327697753906e-01 1.350877583026885986e-01 -1.386134475469589233e-01 1.979563571512699127e-02 -2.271569222211837769e-01 2.637482583522796631e-01 -2.613776624202728271e-01
-3.168231546878814697e-01 -6.186606734991073608e-02 -1.673074513673782349e-01 -4.431212320923805237e-02 1.313814669847488403e-01 4.366094172000885010e-01 1.884799152612686157e-01 -1.978326588869094849e-02 -1.634961068630218506e-01 -2.234628945589065552e-01 -4.839546978473663330e-02 -4.025430232286453247e-02 2.480523288249969482e-02 6.759046763181686401e-02 -3.167340531945228577e-02 -2.379445731639862061e-02 -1.603144705295562744e-01 1.196218933910131454e-02 4.639391601085662842e-02 -3.836212754249572754e-01 -2.518793344497680664e-01 3.753391280770301819e-02 -2.051730006933212280e-01 -1.502914428710937500e-01 -9.796026349067687988e-02 2.419114708900451660e-01 3.069942593574523926e-01 9.463439881801605225e-02 -2.093742489814758301e-01 -6.490407511591911316e-03 -1.183499321341514587e-01 2.740571275353431702e-02
-1.534608751535415649e-01 -6.682409346103668213e-02 -2.071002572774887085e-01 -1.428578943014144897e-01 1.574367731809616089e-01 4.347451627254486084e-01 -1.415401101112365723e-01 2.284438523929566145e-04 6.019410490989685059e-02 1.180888116359710693e-01 -4.040952026844024658e-02 3.661133646965026855e-01 7.883599400520324707e-02 2.032218724489212036e-01 1.295327842235565186e-01 -1.686588823795318604e-01 1.310940384864807129e-01 -1.349767446517944336e-01 -2.864671051502227783e-01 4.786431044340133667e-02 1.812451779842376709e-01 -6.809176504611968994e-02 5.102426558732986450e-02 -2.416709810495376587e-02 -1.078783869743347168e-01 2.141227126121520996e-01 2.282422780990600586e-01 -9.387025237083435059e-02 -1.406373828649520874e-01 -1.814770251512527466e-01 1.013278663158416748e-01 -2.950896620750427246e-01
-1.770702600479125977e-01 -2.821471393108367920e-01 1.063293740153312683e-01 -1.524013429880142212e-01 -6.917037069797515869e-02 2.731174230575561523e-01 7.658126205205917358e-02 -1.493434458971023560e-01 8.823215961456298828e-02 -8.578236401081085205e-02 2.398331165313720703e-01 2.054776996374130249e-01 6.426182389259338379e-02 -7.541939616203308105e-02 -2.401980459690093994e-01 -1.352275758981704712e-01 -1.102115660905838013e-01 -5.123958364129066467e-02 1.086105406284332275e-02 5.452978983521461487e-02 2.840029299259185791e-01 2.812399864196777344e-01 -9.112981706857681274e-02 -1.168156191706657410e-01 1.252909004688262939e-01 4.179967045783996582e-01 1.596325635910034180e-01 -1.319525092840194702e-01 -2.144092917442321777e-01 -2.468483708798885345e-02 1.136684231460094452e-02 -2.582376003265380859e-01
-5.439852923154830933e-02 -6.405548006296157837e-02 -1.270215064287185669e-01 -1.085008159279823303e-01 1.869111359119415283e-01 1.984940320253372192e-01 6.690338253974914551e-02 5.394505709409713745e-02 4.030734300613403320e-01 1.408172398805618286e-01 7.991666346788406372e-02 4.508014917373657227e-01 -1.653304249048233032e-01 -2.748857438564300537e-01 -1.379884332418441772e-01 2.143457718193531036e-02 -1.100376993417739868e-01 1.174592226743698120e-01 -1.455949097871780396e-01 -5.661186575889587402e-02 -5.705812573432922363e-02 2.158163636922836304e-01 1.326739341020584106e-01 -3.349720314145088196e-02 1.064700633287429810e-01 2.433901131153106689e-01 3.661679923534393311e-01 9.324068576097488403e-02 -5.659957975149154663e-02 1.567746996879577637e-01 6.175509467720985413e-02 -7.210210710763931274e-02
-2.606146931648254395e-01 -1.447677463293075562e-01 3.060219250619411469e-02 -1.323156654834747314e-01 2.789992094039916992e-01 2.841471433639526367e-01 -1.871232092380523682e-01 -2.954115867614746094e-01 1.930765956640243530e-01 2.437147498130798340e-02 4.791290760040283203e-01 1.500011831521987915e-01 -7.637513428926467896e-02 1.065335348248481750e-01 1.601653546094894409e-02 -2.052800804376602173e-01 -1.207792609930038452e-01 -1.195920407772064209e-01 2.763560414314270020e-01 4.476065933704376221e-02 1.079345643520355225e-01 -8.876372873783111572e-02 7.099567353725433350e-02 1.033649593591690063e-01 -3.987873718142509460e-02 -2.204740606248378754e-02 -2.499781362712383270e-02 7.287201285362243652e-02 -1.040995046496391296e-01 1.411662846803665161e-01 -2.163747102022171021e-01 -1.848906427621841431e-01
1.177998259663581848e-01 1.945271492004394531e-01 -2.312574833631515503e-01 -1.607008576393127441e-01 1.869860738515853882e-01 5.758844017982482910e-01 -2.219440042972564697e-02 -1.700973808765411377e-01 2.068046182394027710e-01 7.371896505355834961e-02 -3.375661000609397888e-02 -2.749196067452430725e-02 -2.483914047479629517e-02 -1.358572114259004593e-02 3.682821616530418396e-02 -4.013937432318925858e-03 -5.391762033104896545e-02 1.207690499722957611e-02 3.492629528045654297e-02 1.228026226162910461e-01 -1.274961233139038086e-01 1.323181092739105225e-01 -1.691226363182067871e-01 6.673043221235275269e-02 -1.531886905431747437e-01 2.030567079782485962e-02 3.632051944732666016e-01 3.148795068264007568e-01 -7.812950760126113892e-02 -3.261408209800720215e-02 -1.957474797964096069e-01 -1.845809370279312134e-01
-3.596685826778411865e-01 -6.982520222663879395e-02 -3.242909535765647888e-02 -3.232964873313903809e-02 1.362453401088714600e-01 3.798554241657257080e-01 3.443368077278137207e-01 -1.570930927991867065e-01 2.178178876638412476e-01 1.838014870882034302e-01 -1.059673801064491272e-01 1.274699717760086060e-01 -1.838487386703491211e-01 1.414487212896347046e-01 5.666157230734825134e-02 2.634033262729644775e-01 4.936161264777183533e-02 -8.915714174509048462e-02 1.324918568134307861e-01 8.755622804164886475e-02 -3.407088806852698326e-03 1.344016641378402710e-01 -1.869890540838241577e-01 -4.206570610404014587e-02 1.948204338550567627e-01 -2.924246527254581451e-02 2.797631919384002686e-01 -2.907931506633758545e-01 5.142260342836380005e-02 -1.500982791185379028e-01 4.599524289369583130e-02 -5.584624037146568298e-02
-6.167833209037780762e-01 6.198578700423240662e-02 -2.186365425586700439e-02 -1.222635731101036072e-01 -4.043414443731307983e-02 3.367130160331726074e-01 -2.838787436485290527e-02 -7.915633171796798706e-02 -1.001070290803909302e-01 -5.564555153250694275e-02 2.163311690092086792e-01 5.379372090101242065e-02 1.046561226248741150e-01 1.183087900280952454e-01 -2.279870659112930298e-01 -1.978192180395126343e-01 3.567597270011901855e-01 -2.661552978679537773e-03 -1.757082901895046234e-02 -6.962838023900985718e-02 2.344054728746414185e-01 -7.999531924724578857e-02 -3.124555759131908417e-02 -1.018940806388854980e-01 1.256595402956008911e-01 3.672740235924720764e-02 2.946693636476993561e-02 5.126935616135597229e-02 1.209919676184654236e-01 1.234480664134025574e-01 -1.762747913599014282e-01 -1.123542860150337219e-01
-3.481485545635223389e-01 4.789528995752334595e-02 6.429576873779296875e-02 -1.624614745378494263e-01 -1.121422350406646729e-01 1.461964547634124756e-01 -6.752400100231170654e-02 1.042641699314117432e-01 1.913399696350097656e-01 -5.602671578526496887e-02 3.690996468067169189e-01 2.911277413368225098e-01 2.937155067920684814e-01 9.216536767780780792e-03 -4.856242798268795013e-03 1.091538146138191223e-01 -1.551814191043376923e-02 1.123961806297302246e-01 -6.796395406126976013e-03 -2.695718407630920410e-02 1.434219628572463989e-01 1.723618656396865845e-01 -2.811843529343605042e-02 -5.475184321403503418e-02 1.102477088570594788e-01 4.563651978969573975e-01 1.518376618623733521e-01 1.888067573308944702e-01 -6.405428797006607056e-02 -1.964299678802490234e-01 -9.326431155204772949e-02 -1.983275562524795532e-01
-3.207206726074218750e-01 1.567042060196399689e-02 2.245641313493251801e-02 -6.458989530801773071e-02 8.527576923370361328e-02 2.704296112060546875e-01 1.479816138744354248e-01 -4.008993133902549744e-02 2.104011476039886475e-01 -1.384216547012329102e-02 1.209232285618782043e-01 -2.543968521058559418e-02 -7.366279605776071548e-03 -2.250764667987823486e-01 -2.928726375102996826e-01 -1.288302838802337646e-01 -1.873314529657363892e-01 -1.158998534083366394e-01 -8.134438097476959229e-02 1.214235201478004456e-01 2.690951526165008545e-01 1.169337779283523560e-01 -2.697280645370483398e-01 -2.456086426973342896e-01 -1.955157518386840820e-02 3.505153656005859375e-01 2.149813175201416016e-01 1.902867667376995087e-02 1.181287392973899841e-01 -2.901271581649780273e-01 4.587529972195625305e-02 -1.280136406421661377e-01
-2.616845369338989258e-01 -2.246848493814468384e-01 3.055466711521148682e-01 7.692572474479675293e-02 1.508846413344144821e-02 2.932035326957702637e-01 1.654930412769317627e-01 -2.164916396141052246e-01 9.077376872301101685e-02 1.407797038555145264e-01 2.152763903141021729e-01 4.807651937007904053e-01 -8.595437556505203247e-02 1.768437176942825317e-01 7.637447118759155273e-02 -4.463110491633415222e-02 5.600565299391746521e-02 1.201865151524543762e-01 -1.184986382722854614e-01 -1.032088696956634521e-01 3.017082512378692627e-01 2.399009913206100464e-01 -1.671673953533172607e-01 2.036905847489833832e-03 4.899103660136461258e-03 1.240357160568237305e-01 -4.813563427887856960e-04 9.310445934534072876e-02 8.573556691408157349e-02 -1.286594718694686890e-01 -3.619372472167015076e-02 -3.447040170431137085e-02
-1.598558761179447174e-02 -2.099106460809707642e-01 -2.755869925022125244e-01 -8.421070128679275513e-02 -9.391064196825027466e-02 4.484077095985412598e-01 -1.134445294737815857e-01 -8.430425077676773071e-02 2.121630460023880005e-01 1.835336238145828247e-01 -9.783331304788589478e-02 7.925400137901306152e-02 -2.142514288425445557e-01 3.237720727920532227e-01 4.867035150527954102e-02 -7.601259648799896240e-02 -1.981349885463714600e-01 2.032510191202163696e-01 6.352815032005310059e-02 1.199936345219612122e-01 -2.563790418207645416e-02 -1.672407090663909912e-01 4.447318241000175476e-02 -5.981893092393875122e-02 9.509219974279403687e-02 1.063534095883369446e-01 3.695347607135772705e-01 2.842834964394569397e-02 -2.753399014472961426e-01 -1.478581428527832031e-01 -2.534491568803787231e-02 -1.132165081799030304e-02
-3.058646023273468018e-01 -1.334872543811798096e-01 1.912488192319869995e-01 -4.056679084897041321e-02 -3.675727173686027527e-02 1.675556302070617676e-01 -1.045278832316398621e-01 -1.439995020627975464e-01 2.565384209156036377e-01 1.434010416269302368e-01 -1.134155467152595520e-01 1.966811418533325195e-01 -1.611572653055191040e-01 -2.481799013912677765e-02 -1.553607285022735596e-01 -7.014138996601104736e-02 -2.358958125114440918e-01 -1.293784659355878830e-02 1.005105450749397278e-01 -1.196476072072982788e-01 1.064569950103759766e-01 2.809001803398132324e-01 1.282977461814880371e-01 -2.969565689563751221e-01 -1.368425637483596802e-01 3.399646580219268799e-01 2.384593188762664795e-01 -1.778777092695236206e-01 -1.207931488752365112e-01 -1.524842381477355957e-01 1.803694069385528564e-01 -1.657024472951889038e-01
4.019578918814659119e-02 -3.281353116035461426e-01 -1.812631078064441681e-02 2.384986728429794312e-02 2.326848357915878296e-01 3.692460358142852783e-01 -4.177895933389663696e-02 -1.811735481023788452e-01 8.439918607473373413e-02 -1.787185072898864746e-01 2.334584742784500122e-01 -2.257778123021125793e-02 -1.886343061923980713e-01 8.061756938695907593e-02 -1.859212294220924377e-03 -2.074300348758697510e-01 5.627396330237388611e-02 -4.688840359449386597e-02 1.869736462831497192e-01 -9.497755207121372223e-03 3.595542609691619873e-01 3.169726207852363586e-02 1.634231768548488617e-03 -4.685734584927558899e-02 -2.245314717292785645e-01 6.268984824419021606e-02 3.138942420482635498e-01 2.665236890316009521e-01 -2.559539861977100372e-02 -2.083041965961456299e-01 -5.394562333822250366e-02 -2.044730782508850098e-01
-1.504792571067810059e-01 -2.491151727735996246e-02 -1.571415215730667114e-01 -1.348975598812103271e-01 1.434714943170547485e-01 3.735877275466918945e-01 -7.144408673048019409e-02 -1.607106029987335205e-01 2.140510082244873047e-01 4.573767632246017456e-02 -5.028212070465087891e-02 2.148733139038085938e-01 -1.616488248109817505e-01 2.629979550838470459e-01 8.951229602098464966e-02 -5.445314198732376099e-02 -6.312750279903411865e-02 4.041189327836036682e-02 -2.203577607870101929e-01 -3.550023138523101807e-01 -1.040066629648208618e-01 -1.057457700371742249e-01 -5.219506844878196716e-02 -1.538016647100448608e-01 -1.574568301439285278e-01 2.671930789947509766e-01 -4.290119186043739319e-02 1.277324706315994263e-01 -3.050513751804828644e-02 -1.929763257503509521e-01 2.538169622421264648e-01 -3.071819543838500977e-01
-1.958638727664947510e-01 -8.651118725538253784e-02 -1.211407855153083801e-01 -8.009212464094161987e-02 2.580948770046234131e-01 3.251120746135711670e-01 -1.727595776319503784e-01 -2.166684120893478394e-01 1.999946981668472290e-01 6.426243111491203308e-03 2.805755436420440674e-01 -8.886309713125228882e-02 4.941543936729431152e-02 -8.943357318639755249e-02 -1.289602816104888916e-01 1.023683175444602966e-01 3.985846042633056641e-02 7.997788488864898682e-03 6.292201578617095947e-02 -1.007449701428413391e-01 -4.970671981573104858e-02 2.433921396732330322e-01 2.017016857862472534e-01 2.570492625236511230e-01 7.675526285311207175e-05 7.496715988963842392e-03 2.370294481515884399e-01 -2.966090850532054901e-02 3.453409075736999512e-01 -5.555973947048187256e-02 -2.284022271633148193e-01 -3.223181962966918945e-01
-3.658340275287628174e-01 2.564202249050140381e-01 2.809337079524993896e-01 -4.179241508245468140e-02 2.527934908866882324e-01 3.393772542476654053e-01 -2.095873802900314331e-01 -7.480376213788986206e-02 2.824431359767913818e-01 -1.943499296903610229e-01 1.899272799491882324e-01 1.555011123418807983e-01 1.300847977399826050e-01 1.325796097517013550e-01 2.603937406092882156e-03 1.586085855960845947e-01 -1.455711424350738525e-01 -2.479340694844722748e-02 9.847543388605117798e-02 -6.600908818654716015e-04 -1.112241223454475403e-01 -3.601720929145812988e-02 4.717403091490268707e-03 1.082865744829177856e-01 -1.898538321256637573e-01 1.123380288481712341e-01 2.094289660453796387e-01 -1.192740276455879211e-01 1.537019908428192139e-01 -1.014182195067405701e-01 -7.245153188705444336e-02 -2.254947125911712646e-01
-4.491230845451354980e-01 -9.748732298612594604e-02 5.492113158106803894e-02 -1.987219005823135376e-01 1.467435956001281738e-01 2.431434690952301025e-01 9.726922214031219482e-02 -1.230287775397300720e-01 2.390293776988983154e-01 1.129789501428604126e-01 1.162189468741416931e-01 1.006164252758026123e-01 -1.332129687070846558e-01 3.835396096110343933e-02 1.819039136171340942e-01 8.807037770748138428e-02 -3.298582136631011963e-02 -3.346892073750495911e-03 -5.417544860392808914e-03 1.514093130826950073e-01 -1.701421737670898438e-01 1.671933233737945557e-01 -1.715283095836639404e-01 -1.282477527856826782e-01 2.161682546138763428e-01 1.470528193749487400e-03 2.180636376142501831e-01 -2.871432006359100342e-01 2.674000561237335205e-01 -1.543600857257843018e-01 2.834236919879913330e-01 -9.065742790699005127e-02
-4.556392133235931396e-01 1.627095639705657959e-01 -1.403640359640121460e-01 -4.948321357369422913e-02 1.064148247241973877e-01 2.086523175239562988e-01 1.997156292200088501e-01 -3.207569569349288940e-02 1.967384517192840576e-01 5.047350749373435974e-02 6.339652091264724731e-02 2.471125125885009766e-01 -7.193283736705780029e-02 -1.165305152535438538e-01 -3.836093470454216003e-02 -4.040871933102607727e-02 -3.719471693038940430e-01 8.398798853158950806e-02 -7.929526269435882568e-02 1.618686169385910034e-01 1.711327135562896729e-01 7.147853076457977295e-02 -1.804490238428115845e-01 -3.086938522756099701e-02 2.883522808551788330e-01 9.064549580216407776e-03 1.779768913984298706e-01 2.566370554268360138e-02 1.927860677242279053e-01 -1.461174488067626953e-01 1.962692439556121826e-01 -2.477846592664718628e-01
-4.281154870986938477e-01 -6.685699522495269775e-02 -7.760519161820411682e-03 1.130155101418495178e-01 1.297172307968139648e-01 1.936244219541549683e-01 1.472716778516769409e-01 -2.364530712366104126e-01 -1.797501742839813232e-01 -9.647712111473083496e-02 8.249880373477935791e-02 1.521516442298889160e-01 2.246816642582416534e-02 1.258974373340606689e-01 -1.568442285060882568e-01 3.947444260120391846e-02 4.899263754487037659e-02 3.924572956748306751e-04 -2.253957092761993408e-01 -2.505948245525360107e-01 1.607523560523986816e-01 1.166173163801431656e-02 2.741353586316108704e-02 -1.373426765203475952e-01 -2.804105281829833984e-01 3.094774782657623291e-01 1.105002537369728088e-01 2.219486683607101440e-01 -1.423407047986984253e-01 1.844930350780487061e-01 5.298209935426712036e-02 -3.143795728683471680e-01
-2.802001237869262695e-01 1.526915729045867920e-01 4.816497862339019775e-02 -2.422571927309036255e-01 1.472248323261737823e-02 2.452939748764038086e-01 5.062470585107803345e-02 -1.664464324712753296e-01 1.025796756148338318e-01 -6.328580528497695923e-02 3.369364142417907715e-01 1.814846694469451904e-01 -1.477770060300827026e-01 2.141420543193817139e-01 -2.124336063861846924e-01 2.396527379751205444e-01 -7.684279233217239380e-02 -1.731405109167098999e-01 3.579693138599395752e-01 -7.581501733511686325e-03 2.026556283235549927e-01 -1.431820690631866455e-01 3.125762939453125000e-01 6.523254793137311935e-03 4.934261366724967957e-02 1.788047552108764648e-01 1.099335774779319763e-02 -1.264528334140777588e-01 -1.418757885694503784e-01 -1.285146474838256836e-01 -5.871367454528808594e-02 3.545003756880760193e-02
-2.044467329978942871e-01 -1.417464464902877808e-01 -6.616077572107315063e-02 -2.394015491008758545e-01 1.924705877900123596e-02 4.464569687843322754e-01 -5.819842685014009476e-03 -8.503831923007965088e-02 1.712619513273239136e-01 1.846466329880058765e-03 -1.854064166545867920e-01 4.421642795205116272e-02 -8.813410997390747070e-02 1.734309494495391846e-01 8.358840644359588623e-02 -2.519272267818450928e-01 -1.002019047737121582e-01 1.000926941633224487e-01 -2.395911067724227905e-01 -2.318102680146694183e-02 1.508746892213821411e-01 -1.022843569517135620e-01 -4.890919849276542664e-02 7.067553699016571045e-02 -1.194181814789772034e-01 1.781990751624107361e-02 1.009675636887550354e-01 -7.212924305349588394e-03 -1.535944789648056030e-01 -4.561933577060699463e-01 2.511614561080932617e-01 -2.393145412206649780e-01
-1.694750487804412842e-01 -9.769260883331298828e-02 3.340728953480720520e-02 -1.372832357883453369e-01 2.275153398513793945e-01 2.157821953296661377e-01 -3.493678942322731018e-02 8.431917056441307068e-03 3.909803628921508789e-01 -3.750138729810714722e-02 7.477600127458572388e-02 3.347945213317871094e-01 -1.262664943933486938e-01 -1.983355730772018433e-01 8.915747515857219696e-03 -3.467236086726188660e-02 1.126817986369132996e-02 2.893005609512329102e-01 1.628468744456768036e-02 -1.833549886941909790e-01 1.156358197331428528e-01 3.721680939197540283e-01 2.269330173730850220e-01 6.443555653095245361e-02 -9.063852578401565552e-02 1.788876801729202271e-01 3.279680609703063965e-01 9.570359438657760620e-02 3.436898812651634216e-02 8.074790239334106445e-02 2.822756953537464142e-02 1.515518873929977417e-01
-2.554297745227813721e-01 2.564457431435585022e-02 -7.666233927011489868e-02 -1.970479264855384827e-02 2.091693878173828125e-01 2.163571417331695557e-01 -4.556360840797424316e-02 2.128654904663562775e-02 3.670470416545867920e-01 -2.553463727235794067e-02 7.489161193370819092e-02 2.443609684705734253e-01 -1.705496609210968018e-01 2.065077275037765503e-01 -2.361275404691696167e-01 -3.013671375811100006e-02 1.361854225397109985e-01 1.426804959774017334e-01 -2.657364606857299805e-01 -3.406437337398529053e-01 6.406418979167938232e-02 -2.459797114133834839e-01 8.775740861892700195e-02 -2.101704031229019165e-01 1.571696549654006958e-01 -5.888911709189414978e-02 2.625916600227355957e-01 -2.088872715830802917e-02 6.324097514152526855e-02 2.074463516473770142e-01 5.066803097724914551e-02 -1.282361149787902832e-01
[truncated: 3,269,563 more chars]
