# Supplementary material for: The Language of Innovation
Source: PLoS One. 2020 Apr 30;15(4):e0230107. doi: 10.1371/journal.pone.0230107 (PMC7194493; doi:10.1371/journal.pone.0230107)
Supplement: S5 File — (GZ) [file pone.0230107.s005.tar.gz › 1983-1987/V2Run_22_VS_4500_embeddings1983-1987ED32.txt]

1.483954340219497681e-01 -1.127179190516471863e-01 8.222163468599319458e-02 2.606534361839294434e-01 1.388562023639678955e-01 2.320763319730758667e-01 -2.668365836143493652e-01 -4.094481095671653748e-02 -8.928366005420684814e-02 -4.248550534248352051e-01 -1.800996214151382446e-01 8.879330009222030640e-02 -5.007075611501932144e-03 -2.163532525300979614e-01 -1.574616134166717529e-01 -2.114902436733245850e-01 -1.403709650039672852e-01 -6.519185751676559448e-02 -1.567578911781311035e-01 -2.230468839406967163e-01 1.801209598779678345e-01 -4.786434024572372437e-02 -1.333388779312372208e-02 -2.721974998712539673e-02 1.214057579636573792e-01 2.328701131045818329e-02 1.604106090962886810e-02 -5.419806391000747681e-02 5.093405023217201233e-02 -2.233559340238571167e-01 -4.343176484107971191e-01 7.670800387859344482e-02
-5.385050922632217407e-02 3.403449803590774536e-02 -1.239742040634155273e-01 8.892405778169631958e-02 2.969020046293735504e-02 2.144437134265899658e-01 -3.859979510307312012e-01 -1.603965163230895996e-01 -7.623478770256042480e-03 -2.431744933128356934e-01 1.154542807489633560e-02 7.733671367168426514e-02 -1.982784364372491837e-03 -5.907761305570602417e-02 -2.132017016410827637e-01 -7.119720429182052612e-02 -2.022998332977294922e-01 2.806321904063224792e-02 -3.151364624500274658e-01 3.276692628860473633e-01 -1.046239510178565979e-01 -1.965561509132385254e-01 -1.284497231245040894e-01 -2.933946251869201660e-01 1.652691066265106201e-01 1.850485950708389282e-01 -1.170617863535881042e-01 1.244735494256019592e-01 -6.279806792736053467e-02 1.461386382579803467e-01 -2.391717135906219482e-01 2.407130300998687744e-01
-1.711609512567520142e-01 -1.920748203992843628e-01 1.629692763090133667e-01 1.558067947626113892e-01 9.841836988925933838e-03 2.011804729700088501e-01 -1.946952491998672485e-01 8.943631500005722046e-02 -7.135771960020065308e-02 -4.710792750120162964e-02 5.648039653897285461e-02 -1.132609471678733826e-01 1.269885003566741943e-01 -1.254077851772308350e-01 5.449243821203708649e-03 -1.257714033126831055e-01 -1.173071637749671936e-01 6.553170830011367798e-02 -1.492754220962524414e-01 2.068215161561965942e-01 6.326212733983993530e-02 1.439897418022155762e-01 -1.382762491703033447e-01 -4.316676259040832520e-01 2.867910563945770264e-01 1.602100953459739685e-02 -6.460857391357421875e-02 1.925684511661529541e-01 -8.391325362026691437e-03 5.744460504502058029e-03 -4.292252361774444580e-01 3.225896656513214111e-01
4.824884235858917236e-02 -2.250682413578033447e-01 -3.818816691637039185e-02 1.879813373088836670e-01 9.982571005821228027e-02 1.876589357852935791e-01 2.249446697533130646e-02 1.513455435633659363e-02 -9.636820107698440552e-02 -3.730841875076293945e-01 -3.823396191000938416e-02 1.173513680696487427e-01 -1.650045663118362427e-01 -1.511191725730895996e-01 -1.863166689872741699e-01 1.281597763299942017e-01 -1.842793077230453491e-01 -8.772216737270355225e-02 -2.378249168395996094e-01 3.280885219573974609e-01 2.068440020084381104e-01 -1.755595505237579346e-01 2.199255079030990601e-01 -4.616405069828033447e-02 3.506161272525787354e-02 3.558157384395599365e-02 -1.242405176162719727e-01 -2.790593728423118591e-02 -3.350982666015625000e-01 -6.105592846870422363e-02 -3.635223507881164551e-01 5.052711814641952515e-02
1.089336201548576355e-01 -2.748161554336547852e-01 2.298583984375000000e-01 -9.607494808733463287e-03 1.103748902678489685e-01 1.403812468051910400e-01 -3.918063342571258545e-01 -4.141731187701225281e-04 -3.835638165473937988e-01 -2.574754953384399414e-01 2.549436390399932861e-01 1.132953725755214691e-02 -2.217373065650463104e-02 -6.006157398223876953e-02 3.013776242733001709e-02 1.554548740386962891e-01 -2.085172832012176514e-01 2.113606221973896027e-02 -1.965485960245132446e-01 -1.501739397644996643e-02 2.203643023967742920e-01 -1.281975358724594116e-01 -1.305080205202102661e-01 -5.802489072084426880e-02 -5.131870880722999573e-02 -9.823794476687908173e-03 -2.217531204223632812e-01 -1.285559684038162231e-01 -8.230557292699813843e-02 -4.321200400590896606e-02 -3.461062908172607422e-01 3.908865526318550110e-02
-4.968791082501411438e-02 -1.576855182647705078e-01 2.691905200481414795e-02 1.128927916288375854e-01 2.066422253847122192e-02 3.752602040767669678e-01 4.295148327946662903e-02 -1.038315221667289734e-01 -2.621156871318817139e-01 -1.805266588926315308e-01 -1.135390996932983398e-02 -8.865194767713546753e-02 2.190394885838031769e-02 -9.538314491510391235e-02 7.504666689783334732e-03 2.735782265663146973e-01 -2.708017528057098389e-01 2.054131627082824707e-01 -1.008355692028999329e-01 1.146719977259635925e-01 3.603438436985015869e-01 -1.256310939788818359e-01 -1.767934858798980713e-01 6.686512380838394165e-02 2.370294183492660522e-01 3.520654886960983276e-02 -2.080008536577224731e-01 4.772673919796943665e-02 4.063407331705093384e-02 2.461186051368713379e-01 -1.962341219186782837e-01 2.960759401321411133e-01
2.342361584305763245e-02 -1.112254336476325989e-01 -1.871056407690048218e-01 1.521856635808944702e-01 -1.336859166622161865e-01 9.636383503675460815e-02 -3.318318398669362068e-03 5.476752668619155884e-02 -2.819566726684570312e-01 -3.236964941024780273e-01 -1.524010300636291504e-01 1.023503951728343964e-02 -7.904785126447677612e-02 -1.906455010175704956e-01 -2.852431833744049072e-01 1.787914484739303589e-01 -1.675949394702911377e-01 5.875712633132934570e-02 -4.070619344711303711e-01 9.389033913612365723e-02 -2.667868137359619141e-02 7.082212250679731369e-03 1.446359902620315552e-01 -1.311566680669784546e-01 -1.107099726796150208e-01 5.895617231726646423e-02 -3.680949211120605469e-01 1.225694641470909119e-01 -1.769572049379348755e-01 9.808748960494995117e-02 -2.237997800111770630e-01 1.816561818122863770e-01
-1.679898798465728760e-01 -2.671705484390258789e-01 2.612729072570800781e-01 -2.676197327673435211e-02 3.166906535625457764e-02 1.216443777084350586e-01 -3.079806268215179443e-01 6.948283314704895020e-02 -2.464295178651809692e-01 -1.324289739131927490e-01 -1.766372174024581909e-01 3.896180540323257446e-02 -2.628702484071254730e-02 -1.082354336977005005e-01 -1.229660585522651672e-02 2.477719336748123169e-01 -2.974126636981964111e-01 -2.882913453504443169e-03 -1.893048733472824097e-01 -7.379280775785446167e-02 1.376765519380569458e-01 -7.202156120911240578e-04 -3.347886800765991211e-01 -2.203001230955123901e-01 1.456897258758544922e-01 9.954355657100677490e-02 -5.228732898831367493e-02 3.285461068153381348e-01 -1.390710175037384033e-01 -7.467091083526611328e-02 -2.311015874147415161e-01 3.945672512054443359e-02
2.339055240154266357e-01 -7.219024002552032471e-02 -1.107934787869453430e-01 1.287408918142318726e-01 5.316408723592758179e-02 -8.679592609405517578e-02 -2.680497467517852783e-01 -2.311893403530120850e-01 -1.800536811351776123e-01 -1.665932238101959229e-01 -1.211004406213760376e-01 1.739511191844940186e-01 -1.563327759504318237e-01 -1.098899543285369873e-01 -2.705772519111633301e-01 -9.317117184400558472e-02 -3.933926671743392944e-02 -4.366369545459747314e-02 -2.951575517654418945e-01 3.662061691284179688e-02 -1.192850545048713684e-01 -1.101012974977493286e-01 6.344233453273773193e-02 6.080850586295127869e-02 1.851775348186492920e-01 -4.399960488080978394e-02 -1.431185752153396606e-01 3.400134444236755371e-01 -1.433707773685455322e-01 -5.977881327271461487e-02 -4.475295543670654297e-01 1.713056564331054688e-01
6.870149634778499603e-03 7.108903490006923676e-03 -7.594399899244308472e-02 -7.246880978345870972e-02 2.667170464992523193e-01 1.606422103941440582e-02 -3.660142421722412109e-01 1.229004748165607452e-02 -1.109660267829895020e-01 1.645654253661632538e-02 5.604026839137077332e-02 -7.874170690774917603e-02 2.802405506372451782e-02 -5.882289260625839233e-02 1.327656060457229614e-01 1.251181513071060181e-01 1.378689520061016083e-02 2.306546717882156372e-01 -4.215097129344940186e-01 1.715550869703292847e-01 1.938697844743728638e-01 -1.084779128432273865e-01 1.371925920248031616e-01 -1.170332580804824829e-01 -1.688135974109172821e-02 3.331821560859680176e-01 -1.811611205339431763e-01 1.488288044929504395e-01 3.921053186058998108e-02 -1.878557801246643066e-01 -2.645393311977386475e-01 3.293630480766296387e-01
-2.721912264823913574e-01 -7.971271872520446777e-02 -9.961593896150588989e-02 1.748950481414794922e-01 1.568652130663394928e-02 1.023297533392906189e-01 -9.348014742136001587e-02 -1.430040895938873291e-01 3.397054970264434814e-02 -1.023040432482957840e-02 -2.037284970283508301e-01 2.728347182273864746e-01 1.066910102963447571e-01 -1.097097769379615784e-01 2.287415787577629089e-02 -1.110536828637123108e-01 -1.485397815704345703e-01 -2.472742646932601929e-02 -2.746705114841461182e-01 -3.897520601749420166e-01 2.297841012477874756e-01 1.367544233798980713e-01 3.012475185096263885e-02 -1.691765151917934418e-02 -2.740359306335449219e-01 3.373173475265502930e-01 -2.591385245323181152e-01 8.599512279033660889e-02 -2.306971000507473946e-03 -5.027050524950027466e-02 -2.946295440196990967e-01 1.008675545454025269e-01
2.763159871101379395e-01 -1.611505150794982910e-01 -3.709911927580833435e-02 -1.831703931093215942e-01 -1.939979940652847290e-01 4.977022483944892883e-02 -2.736392915248870850e-01 -9.111129492521286011e-02 -1.012820750474929810e-01 6.833042018115520477e-03 1.388321071863174438e-01 -3.285458296886645257e-05 -5.376818403601646423e-02 -2.015777826309204102e-01 -2.733004093170166016e-01 -2.496813423931598663e-02 -2.023594528436660767e-01 4.176626726984977722e-02 -8.615073561668395996e-02 2.224742025136947632e-01 -2.601296268403530121e-02 -1.457690596580505371e-01 4.082814976572990417e-02 -6.911876052618026733e-02 8.649463206529617310e-02 2.083661705255508423e-01 -2.546145617961883545e-01 2.636871039867401123e-01 7.453789561986923218e-02 1.545684039592742920e-01 -3.724590837955474854e-01 3.311035931110382080e-01
4.326772689819335938e-02 -1.053725704550743103e-01 -1.438192129135131836e-01 2.136559486389160156e-01 -1.351016759872436523e-01 9.477050602436065674e-02 -1.006881445646286011e-01 -1.251293122768402100e-01 -5.808848887681961060e-03 -1.451533436775207520e-01 -4.953131079673767090e-02 1.509831659495830536e-02 -4.009615629911422729e-02 -9.267728030681610107e-02 -9.199573099613189697e-02 -9.820818901062011719e-02 -4.120579063892364502e-01 1.344166845083236694e-01 5.741383135318756104e-02 -1.181273087859153748e-01 2.642953395843505859e-01 1.520211696624755859e-01 -7.639306038618087769e-02 -2.984611093997955322e-01 -2.980672419071197510e-01 1.411391347646713257e-01 -1.927580982446670532e-01 1.491010040044784546e-01 1.218815594911575317e-01 -3.153641521930694580e-01 -2.104619443416595459e-01 3.095652759075164795e-01
2.417017668485641479e-01 -2.229893207550048828e-01 3.266274183988571167e-02 1.152771189808845520e-01 1.175239831209182739e-01 8.864262700080871582e-02 1.133376881480216980e-01 -5.851032584905624390e-02 -7.582087814807891846e-02 -2.732092738151550293e-01 -7.670533657073974609e-02 -1.077759489417076111e-01 -2.253877557814121246e-02 1.558920890092849731e-01 -3.078980147838592529e-01 1.046618912369012833e-02 -2.517734467983245850e-01 -3.965732827782630920e-02 -3.434088230133056641e-01 -1.046072766184806824e-01 3.529101312160491943e-01 -1.810621321201324463e-01 -6.300868000835180283e-03 -3.277080357074737549e-01 -3.548609465360641479e-02 -5.241929739713668823e-02 -2.402411215007305145e-02 2.033784240484237671e-01 -1.699434071779251099e-01 -2.648543566465377808e-03 -2.974414825439453125e-01 6.871141958981752396e-03
1.655492484569549561e-01 -1.482345610857009888e-01 4.439663887023925781e-01 -7.297246158123016357e-02 -1.542811542749404907e-01 4.058225750923156738e-01 2.773087844252586365e-02 1.103110909461975098e-01 -1.495916992425918579e-01 -2.291829586029052734e-01 -6.349896639585494995e-02 2.523128688335418701e-02 -4.932317882776260376e-02 -1.439632028341293335e-01 -1.050917580723762512e-01 6.248174235224723816e-02 -1.254231482744216919e-01 1.203398928046226501e-01 -1.792100667953491211e-01 1.247312054038047791e-01 3.763426840305328369e-02 -4.188445582985877991e-02 -1.482430696487426758e-01 -2.641658782958984375e-01 -6.570713967084884644e-02 1.345508545637130737e-01 -1.080967560410499573e-01 -2.711174078285694122e-02 -3.134705126285552979e-01 -1.171656996011734009e-01 -3.163277804851531982e-01 9.677793830633163452e-02
-1.194812357425689697e-02 -7.912848889827728271e-02 2.848778665065765381e-02 3.268855065107345581e-02 -1.384022235870361328e-01 2.324925959110260010e-01 -2.134483158588409424e-01 5.946651101112365723e-02 -1.334630399942398071e-01 -1.095653846859931946e-01 -1.169512197375297546e-01 -2.298827022314071655e-01 -2.021085917949676514e-01 -1.076824218034744263e-01 -3.148713409900665283e-01 2.168827457353472710e-03 -3.465797603130340576e-01 1.535490006208419800e-01 -2.721507251262664795e-01 2.757685184478759766e-01 2.932119965553283691e-01 7.251685857772827148e-02 1.079425774514675140e-02 2.350184693932533264e-02 6.542748212814331055e-02 4.646760597825050354e-02 2.031990438699722290e-01 -2.213835716247558594e-02 1.446557939052581787e-01 -1.886127330362796783e-02 -4.077449738979339600e-01 -3.412890946492552757e-03
1.279494464397430420e-01 3.975756466388702393e-02 3.633928298950195312e-02 6.141888722777366638e-02 -1.089265849441289902e-02 8.963127434253692627e-02 -3.835872411727905273e-01 5.498981475830078125e-02 -1.832312196493148804e-01 5.609757825732231140e-02 5.919225513935089111e-02 6.089869514107704163e-02 -1.059487909078598022e-01 1.054869741201400757e-01 -2.120769470930099487e-01 1.334603130817413330e-01 -9.643189609050750732e-02 5.930699780583381653e-02 -2.111260145902633667e-01 1.796606779098510742e-01 1.210351884365081787e-01 7.083909958600997925e-02 2.226528078317642212e-01 -4.825324192643165588e-02 -1.724081858992576599e-02 -1.289411447942256927e-02 -1.263396441936492920e-01 3.256357014179229736e-01 -2.108579128980636597e-01 -1.100414060056209564e-02 -5.305959582328796387e-01 2.823988199234008789e-01
1.347002387046813965e-01 1.017641499638557434e-01 -2.731285393238067627e-01 -1.210774555802345276e-01 5.162234604358673096e-02 2.739266119897365570e-02 -2.558112144470214844e-01 -1.924726180732250214e-02 -1.227187663316726685e-01 -1.564242541790008545e-01 4.779763519763946533e-02 7.399616390466690063e-02 -1.532564759254455566e-01 -1.530674546957015991e-01 -4.189385846257209778e-02 -6.376989651471376419e-03 -7.049176841974258423e-02 1.578589975833892822e-01 -7.571469992399215698e-02 -1.287674903869628906e-01 1.405363529920578003e-01 3.397822976112365723e-01 -2.643133401870727539e-01 -5.507977679371833801e-02 9.728132188320159912e-02 5.256293416023254395e-01 2.057813256978988647e-01 7.763868570327758789e-02 -1.754482835531234741e-01 5.224944651126861572e-02 -2.585977613925933838e-01 1.490156501531600952e-01
-1.667644828557968140e-01 -1.120100617408752441e-01 -2.857682853937149048e-02 -9.599962085485458374e-02 3.204361349344253540e-02 9.731172025203704834e-02 -2.774425446987152100e-01 -1.480205506086349487e-01 3.175410442054271698e-03 4.334486648440361023e-02 1.010710150003433228e-01 -1.559596955776214600e-01 2.363929748535156250e-01 -2.062248438596725464e-01 -1.182625815272331238e-01 -6.582212448120117188e-02 -2.874441444873809814e-01 2.425545305013656616e-01 -4.984270334243774414e-01 -1.431750506162643433e-02 3.154594004154205322e-01 -1.138770580291748047e-01 -5.183790251612663269e-02 -1.205515339970588684e-01 -3.274475410580635071e-02 1.513963639736175537e-01 -1.308018565177917480e-01 9.749960899353027344e-02 -1.413613855838775635e-01 -4.500928800553083420e-03 -2.869656383991241455e-01 1.196613386273384094e-01
-1.916606575250625610e-01 1.287307869642972946e-02 -2.918421663343906403e-02 1.768206804990768433e-01 -2.438425272703170776e-01 3.162142634391784668e-01 -2.096896916627883911e-01 7.384738326072692871e-02 4.005123302340507507e-02 -1.636956334114074707e-01 2.129918038845062256e-01 2.290373593568801880e-01 3.272606804966926575e-02 -9.689997881650924683e-02 1.148525103926658630e-01 -2.180960476398468018e-01 -2.492744624614715576e-01 2.354478389024734497e-01 1.054530963301658630e-01 -3.264036774635314941e-02 2.335749566555023193e-01 -1.602537631988525391e-01 -2.587834373116493225e-02 -1.325317937880754471e-02 -3.032893538475036621e-01 1.020289510488510132e-01 6.572937965393066406e-02 1.083820834755897522e-01 9.150779806077480316e-03 6.696725636720657349e-02 -4.368003606796264648e-01 -8.409899310208857059e-04
6.128107756376266479e-02 -7.893984764814376831e-02 2.203249037265777588e-01 -4.058822244405746460e-02 1.416962891817092896e-01 8.398669958114624023e-02 -1.796712353825569153e-02 -2.337508462369441986e-02 -3.122541010379791260e-01 -3.629978895187377930e-01 -1.172391995787620544e-01 -5.092626065015792847e-02 -1.563006937503814697e-01 -4.040873795747756958e-02 -4.258098006248474121e-01 -1.260815709829330444e-01 5.917820963077247143e-04 1.987400837242603302e-02 -1.661255806684494019e-01 6.362550705671310425e-02 1.721418052911758423e-01 1.196151878684759140e-02 -9.291564673185348511e-02 5.309854634106159210e-03 1.951556801795959473e-01 -9.417610615491867065e-02 -9.526668488979339600e-02 1.395381838083267212e-01 -1.336162835359573364e-01 -1.716576665639877319e-01 -4.288206398487091064e-01 2.564235031604766846e-01
-6.010614708065986633e-02 3.510143980383872986e-02 1.222013309597969055e-01 2.986276149749755859e-02 -3.212901353836059570e-01 1.236628070473670959e-01 -1.455369219183921814e-02 -5.135848373174667358e-02 -3.613829910755157471e-01 -1.543175280094146729e-01 -1.083215102553367615e-01 2.671481668949127197e-01 -2.048859447240829468e-01 -5.116795375943183899e-02 -6.903561949729919434e-02 1.522065252065658569e-01 -1.798391491174697876e-01 -6.859382241964340210e-02 -2.579136192798614502e-01 1.094433814287185669e-01 2.964985966682434082e-01 -1.059353873133659363e-01 -3.474505792837589979e-04 1.726047396659851074e-01 -1.267802342772483826e-02 -4.787280410528182983e-02 -1.373372413218021393e-02 -7.078084349632263184e-02 -2.135088667273521423e-02 2.226808369159698486e-01 -4.122857153415679932e-01 2.752716541290283203e-01
1.098950505256652832e-01 -1.723403334617614746e-01 7.716624438762664795e-02 5.894130840897560120e-02 1.115870699286460876e-01 2.300795763731002808e-01 -1.396965086460113525e-01 6.139933317899703979e-02 -2.098312526941299438e-01 -1.007946729660034180e-01 -6.677195429801940918e-02 8.878846466541290283e-02 2.912655472755432129e-02 -1.278275903314352036e-02 -9.145423024892807007e-02 1.494967937469482422e-01 -3.181521594524383545e-01 2.333916909992694855e-02 -1.108072921633720398e-01 -1.296336203813552856e-01 1.108173355460166931e-01 -3.771538138389587402e-01 -2.600353360176086426e-01 -6.608849018812179565e-02 -7.199421525001525879e-02 -2.210553288459777832e-01 -9.092774987220764160e-02 -1.000918000936508179e-01 -1.179937869310379028e-01 -1.695464700460433960e-01 -4.767541289329528809e-01 2.494119703769683838e-01
2.952439188957214355e-01 5.575313419103622437e-02 2.119852453470230103e-01 6.367532163858413696e-02 3.438598290085792542e-02 2.163417190313339233e-01 -8.561088889837265015e-02 -5.640168674290180206e-03 -5.088642239570617676e-02 -1.793728917837142944e-01 9.682119637727737427e-02 2.749306261539459229e-01 -1.825046092271804810e-01 -1.986178308725357056e-01 -2.277744859457015991e-01 1.257263422012329102e-01 -1.336748003959655762e-01 9.557724744081497192e-02 -1.283581703901290894e-01 1.417356729507446289e-01 1.738026738166809082e-01 4.119547456502914429e-02 -9.083239734172821045e-02 8.667095750570297241e-02 -1.111347228288650513e-02 5.448263511061668396e-02 -7.523517310619354248e-02 4.990140348672866821e-02 -4.309195876121520996e-01 1.694288551807403564e-01 -1.709942221641540527e-01 4.231993556022644043e-01
1.304146796464920044e-01 -1.817967742681503296e-01 9.973939508199691772e-02 2.459603920578956604e-02 -1.335112750530242920e-01 2.047726213932037354e-01 -3.277406841516494751e-02 1.418606638908386230e-01 -1.800855807960033417e-02 -3.308776915073394775e-01 -3.114108694717288017e-03 2.637784183025360107e-01 8.530286699533462524e-02 -1.230868920683860779e-01 -1.132532730698585510e-01 -4.390763863921165466e-02 -4.548135399818420410e-01 1.159445494413375854e-01 3.898454830050468445e-03 6.301788240671157837e-02 1.030132696032524109e-01 -2.950278818607330322e-01 -1.847364306449890137e-01 1.048172637820243835e-01 -1.199085116386413574e-01 -2.997987344861030579e-02 -8.549773693084716797e-02 1.812758147716522217e-01 -1.131902486085891724e-01 1.869623959064483643e-01 -3.325909972190856934e-01 -2.469324618577957153e-01
-4.452541470527648926e-02 -3.087581992149353027e-01 1.517553031444549561e-01 -2.563738729804754257e-03 -6.567663699388504028e-02 4.096643999218940735e-02 -4.450354725122451782e-02 6.258580088615417480e-02 -1.636517979204654694e-02 -2.744688391685485840e-01 -2.597270905971527100e-01 -5.601109564304351807e-02 1.507697850465774536e-01 -3.021931648254394531e-01 -4.784844815731048584e-02 9.448972344398498535e-02 -1.055616587400436401e-01 -4.767490550875663757e-03 -1.897284835577011108e-01 9.355828166007995605e-02 2.987558245658874512e-01 7.952388375997543335e-02 -2.981833517551422119e-01 -2.722921967506408691e-01 2.630750834941864014e-01 9.288906306028366089e-02 -2.617059051990509033e-01 -1.749010942876338959e-02 3.413262590765953064e-02 -7.552047818899154663e-02 -3.552838265895843506e-01 4.488773271441459656e-02
-3.713127598166465759e-02 -1.602525115013122559e-01 -2.078938037157058716e-01 1.360114514827728271e-01 -3.346513956785202026e-02 2.482932507991790771e-01 -1.594899892807006836e-01 3.089802861213684082e-01 -5.356581881642341614e-02 6.359241437166929245e-03 -1.673195213079452515e-01 1.665085926651954651e-02 2.515245974063873291e-01 -9.536352008581161499e-02 7.780835032463073730e-02 -2.515936503186821938e-03 -5.471048504114151001e-02 -2.236067801713943481e-01 -1.019281223416328430e-01 1.367419809103012085e-01 -8.504897123202681541e-04 -1.669718623161315918e-01 6.512386351823806763e-02 -6.804329901933670044e-02 -1.405148506164550781e-01 2.200445830821990967e-01 2.706680074334144592e-02 9.866731241345405579e-03 -8.834966272115707397e-02 4.212887585163116455e-01 -4.726138114929199219e-01 1.465058475732803345e-01
1.390861719846725464e-01 -1.677212119102478027e-01 3.454637229442596436e-01 2.274531126022338867e-01 -2.195585221052169800e-01 1.078163981437683105e-01 -1.504501104354858398e-01 2.694715261459350586e-01 -4.730460420250892639e-02 -1.298377513885498047e-01 -1.457691937685012817e-01 1.163516640663146973e-01 6.350708752870559692e-02 -1.383102238178253174e-01 6.373515725135803223e-02 3.277476504445075989e-02 2.781210467219352722e-02 3.797237575054168701e-02 -1.337673068046569824e-01 -1.230924129486083984e-01 1.693295985460281372e-01 3.516449406743049622e-02 -1.184946671128273010e-01 -3.304219245910644531e-01 2.611291110515594482e-01 2.553720586001873016e-02 -1.131007596850395203e-01 3.024655580520629883e-01 6.966086477041244507e-02 -7.828487455844879150e-02 -3.767520189285278320e-01 1.724885255098342896e-01
-1.264601796865463257e-01 -1.858986020088195801e-01 -1.107614208012819290e-02 6.888152658939361572e-02 1.678160578012466431e-01 2.678117156028747559e-01 -1.701402366161346436e-01 -3.444107994437217712e-02 -4.301924109458923340e-01 -7.059238851070404053e-02 1.659560948610305786e-01 -2.190953679382801056e-02 2.322077006101608276e-02 -6.858442723751068115e-02 -1.277295947074890137e-01 9.548012167215347290e-02 -1.892209351062774658e-01 -5.652683228254318237e-02 -8.893506973981857300e-02 -1.061231363564729691e-02 -4.205537959933280945e-02 -2.987411916255950928e-01 1.066822260618209839e-01 -2.838134951889514923e-02 1.416624784469604492e-01 1.634235531091690063e-01 -5.614144261926412582e-03 -7.042300701141357422e-02 -1.140100136399269104e-02 -9.782870858907699585e-02 -4.381785392761230469e-01 4.026508331298828125e-01
-3.726245835423469543e-02 -1.221981924027204514e-02 1.713918298482894897e-01 6.662351638078689575e-02 -9.074763208627700806e-02 5.527112632989883423e-02 -2.305091768503189087e-01 -1.349010616540908813e-01 3.249755594879388809e-03 -1.345122009515762329e-01 -3.110074400901794434e-01 -1.640943139791488647e-01 -1.255697757005691528e-01 -1.981446892023086548e-01 -9.944347292184829712e-02 2.428489550948143005e-02 -2.048077583312988281e-01 7.422579824924468994e-02 -3.198478817939758301e-01 -5.147442966699600220e-02 2.594552747905254364e-02 -6.942711025476455688e-02 -5.543477833271026611e-02 3.890517726540565491e-02 -1.599250175058841705e-02 -4.758329689502716064e-02 -3.688107132911682129e-01 2.356415092945098877e-01 9.001011960208415985e-03 2.181081473827362061e-01 -5.088162422180175781e-01 -1.079762503504753113e-01
3.711180388927459717e-02 -3.645768463611602783e-01 2.006901353597640991e-01 4.622577875852584839e-02 1.920085549354553223e-01 5.814185366034507751e-02 4.689890146255493164e-02 -8.635913580656051636e-02 -4.214787781238555908e-01 -2.985146939754486084e-01 -1.689320057630538940e-02 -1.456112787127494812e-02 -3.933055326342582703e-02 -1.131332367658615112e-01 3.712904825806617737e-02 2.023689001798629761e-01 -1.513597220182418823e-01 7.152939587831497192e-02 8.065526187419891357e-02 -1.026116535067558289e-01 5.285593122243881226e-02 -2.352108955383300781e-01 -8.469153940677642822e-02 -1.286185681819915771e-01 -4.531404003500938416e-02 4.577555507421493530e-02 -1.493657976388931274e-01 2.120198011398315430e-01 -8.927435427904129028e-02 -1.247272714972496033e-01 -3.674470484256744385e-01 3.043152689933776855e-01
6.822958588600158691e-02 -2.316183298826217651e-01 -2.933471836149692535e-02 1.427567303180694580e-01 1.161962598562240601e-01 1.585523933172225952e-01 -7.965940982103347778e-02 -9.911224991083145142e-02 -1.692950539290904999e-02 -7.603859901428222656e-02 -1.748847365379333496e-01 -4.585462436079978943e-02 -9.511505067348480225e-02 1.567571461200714111e-01 4.135678708553314209e-02 -4.505282342433929443e-01 -1.439067572355270386e-01 7.842788100242614746e-02 -2.337727099657058716e-01 6.037990562617778778e-03 5.789990350604057312e-02 -1.215404598042368889e-03 1.388551890850067139e-01 -7.663320749998092651e-02 -9.965521097183227539e-02 3.601607084274291992e-01 -1.133737415075302124e-01 1.356287449598312378e-01 -2.111013382673263550e-01 6.213298067450523376e-02 -5.012848377227783203e-01 8.903434127569198608e-02
-1.386143565177917480e-01 -1.742730587720870972e-01 3.110937774181365967e-01 8.455318212509155273e-02 7.690750062465667725e-02 1.196530014276504517e-01 -1.805600672960281372e-01 -5.138311535120010376e-02 -2.631191015243530273e-01 -9.397754073143005371e-02 -4.078350216150283813e-02 1.532983630895614624e-01 -7.275424897670745850e-02 -2.186169475317001343e-01 -5.163766071200370789e-02 1.111161112785339355e-01 -3.966238498687744141e-01 -1.223652530461549759e-02 -2.128347605466842651e-01 -1.175402253866195679e-01 -8.156594634056091309e-02 -2.723166644573211670e-01 -1.010436490178108215e-01 1.892457529902458191e-02 7.178682088851928711e-02 9.321622550487518311e-02 6.342422217130661011e-03 -2.175256758928298950e-01 -2.270066738128662109e-01 -1.195222884416580200e-01 -3.171409368515014648e-01 2.900649309158325195e-01
-7.667909562587738037e-02 -1.249390840530395508e-01 9.093691408634185791e-02 3.942809253931045532e-02 1.080065686255693436e-02 -1.108855083584785461e-01 -1.697590798139572144e-01 -4.780662059783935547e-02 -2.936423122882843018e-01 -1.881251782178878784e-01 1.302491575479507446e-01 2.278014272451400757e-01 6.292515248060226440e-02 -1.129541024565696716e-01 -1.029709652066230774e-01 1.779694557189941406e-01 -4.298040270805358887e-01 -5.164965614676475525e-02 -1.167296394705772400e-01 -1.614903211593627930e-01 6.317647639662027359e-03 -3.325740993022918701e-01 2.273362688720226288e-02 -1.839497387409210205e-01 -1.937428116798400879e-02 -3.752253949642181396e-03 -7.449305057525634766e-02 -4.619120433926582336e-02 -4.318588972091674805e-02 4.159079864621162415e-02 -2.584635615348815918e-01 4.744750559329986572e-01
-1.087449714541435242e-01 -3.839780762791633606e-02 4.629979282617568970e-02 1.391654759645462036e-01 -9.324599802494049072e-02 1.919990032911300659e-01 -2.535187900066375732e-01 8.838335424661636353e-02 -3.871155977249145508e-01 -1.131097599864006042e-01 9.439049661159515381e-02 1.161741558462381363e-02 -8.298595249652862549e-02 -2.934511005878448486e-01 -6.274345330893993378e-03 2.581919431686401367e-01 -1.056379750370979309e-01 -6.060177832841873169e-02 -2.187928110361099243e-01 -2.984204590320587158e-01 -3.730661410372704268e-04 -1.488803029060363770e-01 1.506341248750686646e-02 -7.571736723184585571e-02 -1.591084450483322144e-01 1.384108047932386398e-02 -1.458801478147506714e-01 -1.240442693233489990e-01 -1.295672357082366943e-01 -1.066063940525054932e-01 -3.594241440296173096e-01 3.416902422904968262e-01
-1.206631809473037720e-01 -4.843672215938568115e-01 -1.879651099443435669e-02 8.358904719352722168e-02 2.902441620826721191e-01 2.226352691650390625e-01 1.277608126401901245e-01 8.040337264537811279e-02 -2.956439256668090820e-01 -2.493114769458770752e-01 -4.558309167623519897e-02 -2.182759903371334076e-02 -2.010744512081146240e-01 -1.951308920979499817e-02 9.525057859718799591e-03 1.501694768667221069e-01 -2.850462198257446289e-01 -5.411972478032112122e-02 -1.466120630502700806e-01 -5.067952722311019897e-02 1.042912304401397705e-01 -1.237850338220596313e-01 -1.373578608036041260e-01 -1.507184803485870361e-01 -1.778374984860420227e-02 4.060639441013336182e-02 -1.122069284319877625e-01 4.539519175887107849e-02 -1.641731560230255127e-01 -3.409135714173316956e-02 -3.428700864315032959e-01 1.816755682229995728e-01
1.437574625015258789e-01 -4.636235535144805908e-02 -5.081008654087781906e-03 -1.496059894561767578e-01 1.271216720342636108e-01 1.541024148464202881e-01 -6.121283769607543945e-02 2.576399445533752441e-01 -1.099762991070747375e-01 -3.549341559410095215e-01 -1.754154264926910400e-01 -1.628827452659606934e-01 2.778059542179107666e-01 -3.461502725258469582e-03 -1.871216855943202972e-02 -6.277634203433990479e-02 -7.701270282268524170e-02 1.444410383701324463e-01 -1.426416337490081787e-01 -5.279263481497764587e-02 1.682394295930862427e-01 -6.981195416301488876e-03 2.693696916103363037e-01 2.078490704298019409e-01 -9.855661541223526001e-02 -4.947020858526229858e-02 -2.562419176101684570e-01 2.722220420837402344e-01 -1.400577872991561890e-01 2.608079910278320312e-01 -2.559877336025238037e-01 2.622132599353790283e-01
-7.123370468616485596e-02 -1.647167205810546875e-01 2.039029262959957123e-02 2.702932059764862061e-01 2.341614514589309692e-01 2.182965129613876343e-01 -7.776676863431930542e-02 2.013864517211914062e-01 -3.085082471370697021e-01 6.739021837711334229e-02 -1.651031672954559326e-01 1.941126734018325806e-01 1.023729369044303894e-01 -2.856194972991943359e-02 1.159726083278656006e-01 1.433758288621902466e-01 -2.054775655269622803e-01 2.433698028326034546e-01 -1.555385142564773560e-01 8.128476142883300781e-02 2.780984044075012207e-01 -2.130683511495590210e-01 7.606729120016098022e-02 8.952756226062774658e-02 7.314131408929824829e-02 3.026689589023590088e-01 -1.004631817340850830e-01 4.475501179695129395e-02 -1.714918762445449829e-01 -2.155437618494033813e-01 -1.599384248256683350e-01 2.366017550230026245e-01
-3.698932006955146790e-02 -1.620156019926071167e-01 7.282535731792449951e-02 3.367139399051666260e-02 -5.453244739328511059e-05 3.651609644293785095e-02 -2.508635818958282471e-01 1.465988606214523315e-01 -3.562399148941040039e-01 -1.484896093606948853e-01 5.517455562949180603e-02 6.124663632363080978e-03 -1.737697720527648926e-01 -1.564862206578254700e-02 -4.949064552783966064e-02 7.673618942499160767e-02 -1.773984432220458984e-01 -1.022400632500648499e-01 -1.136280745267868042e-01 -2.279419451951980591e-01 1.546438932418823242e-01 -3.377780914306640625e-01 -8.467599004507064819e-02 1.061254441738128662e-01 2.174447178840637207e-01 1.597286015748977661e-02 -2.374714612960815430e-01 -5.021493136882781982e-02 -5.645615980029106140e-02 -1.055502593517303467e-01 -3.181991577148437500e-01 4.517831206321716309e-01
4.237790405750274658e-02 1.275736689567565918e-01 -6.722824275493621826e-02 2.798165380954742432e-01 -3.723410516977310181e-02 2.166943103075027466e-01 -1.675735265016555786e-01 3.668841123580932617e-01 -2.554979920387268066e-01 -1.763665527105331421e-01 -1.030390635132789612e-01 -3.001662902534008026e-02 -1.305663734674453735e-01 -2.586749792098999023e-01 -1.784613579511642456e-01 1.459229141473770142e-01 -8.911341428756713867e-02 1.436137557029724121e-01 -2.455963194370269775e-01 1.012954339385032654e-01 1.699399650096893311e-01 -7.564738392829895020e-02 2.582604289054870605e-01 -1.892756074666976929e-01 8.868820220232009888e-02 4.903386346995830536e-03 -6.084381416440010071e-02 2.713057994842529297e-01 -2.279760390520095825e-01 4.395246505737304688e-02 -2.571317553520202637e-01 3.986669331789016724e-02
2.053726762533187866e-01 -5.866387858986854553e-02 6.867672502994537354e-02 -6.825228035449981689e-02 -1.782423853874206543e-01 9.067352861166000366e-02 -4.089339450001716614e-02 8.373323082923889160e-02 -7.362606376409530640e-02 -3.426203131675720215e-01 1.919996291399002075e-01 2.258432507514953613e-01 -1.342726945877075195e-01 8.981098234653472900e-02 1.469771116971969604e-01 -1.663369536399841309e-01 -4.404702484607696533e-01 1.389837563037872314e-01 -2.249734699726104736e-01 -2.588831633329391479e-02 1.344833076000213623e-01 -2.063802033662796021e-01 -5.798566713929176331e-02 6.468954682350158691e-02 1.018384099006652832e-01 -7.964786887168884277e-02 1.243518590927124023e-01 -9.874033182859420776e-02 1.162767037749290466e-01 8.457594364881515503e-02 -4.632056951522827148e-01 1.690828986465930939e-02
7.185132056474685669e-02 -2.204273641109466553e-01 2.166709303855895996e-01 3.249613568186759949e-02 2.163993418216705322e-01 1.849683374166488647e-01 2.212000489234924316e-01 1.933867186307907104e-01 1.879461295902729034e-02 -1.957438588142395020e-01 -2.022146582603454590e-01 -1.490044500678777695e-02 6.555212289094924927e-02 -2.783840596675872803e-01 -1.532819271087646484e-01 -3.220382332801818848e-02 -3.063386678695678711e-01 2.348194271326065063e-02 -2.835734784603118896e-01 2.055701911449432373e-01 2.864892780780792236e-01 -5.704572796821594238e-02 -1.559658944606781006e-01 1.756301969289779663e-01 3.561129420995712280e-02 1.253628432750701904e-01 -3.950630873441696167e-02 3.487081825733184814e-01 3.967755660414695740e-02 2.483262307941913605e-02 -2.004325538873672485e-01 6.850077956914901733e-02
-7.693544775247573853e-02 -1.447868347167968750e-01 8.779220283031463623e-02 5.043685808777809143e-02 1.689371280372142792e-02 -1.533997356891632080e-01 -3.536025583744049072e-01 4.102142527699470520e-02 -1.950700432062149048e-01 -1.003253534436225891e-01 -6.487355567514896393e-03 2.440388081595301628e-03 -7.092265784740447998e-02 -2.999762594699859619e-01 -2.693472430109977722e-02 1.463031768798828125e-02 -1.865008920431137085e-01 -3.113085925579071045e-01 -3.065876960754394531e-01 -3.860939666628837585e-02 2.647162377834320068e-01 -3.048356473445892334e-01 -2.207646369934082031e-01 1.431792527437210083e-01 -4.635744262486696243e-03 -9.365919395349919796e-04 -1.957573927938938141e-02 -1.203853450715541840e-02 1.514114439487457275e-01 -3.560832468792796135e-03 -2.895067930221557617e-01 3.185737133026123047e-01
1.514063030481338501e-01 -1.181879490613937378e-01 1.320736408233642578e-01 4.407957196235656738e-01 2.308744639158248901e-01 2.252740859985351562e-01 5.342479329556226730e-03 -2.108033001422882080e-02 -1.092347409576177597e-02 4.881546646356582642e-02 -3.904041275382041931e-02 2.176724970340728760e-01 9.848833084106445312e-02 -1.099292486906051636e-01 -2.235136926174163818e-01 2.381680160760879517e-01 -4.251158237457275391e-01 2.760669291019439697e-01 -1.334685832262039185e-01 -1.101829260587692261e-01 1.435952931642532349e-01 -8.178222179412841797e-02 5.447550117969512939e-02 3.641200438141822815e-02 1.045763790607452393e-01 -6.346769630908966064e-02 -9.840053319931030273e-02 6.854330748319625854e-02 -6.987367570400238037e-02 -3.908085823059082031e-02 -1.643853336572647095e-01 2.927375733852386475e-01
4.151093959808349609e-02 -6.047991290688514709e-02 -1.432024687528610229e-01 1.116694286465644836e-01 -1.172357797622680664e-01 1.532141566276550293e-01 -5.643097311258316040e-02 2.170907706022262573e-01 1.595565676689147949e-01 6.825208198279142380e-03 2.786557674407958984e-01 1.267218589782714844e-02 -1.158723458647727966e-01 -6.053774431347846985e-02 5.122971720993518829e-03 -3.649391978979110718e-02 -6.062011718750000000e-01 -4.584972560405731201e-02 -1.242474839091300964e-01 4.198208451271057129e-02 -9.933055192232131958e-02 1.169230490922927856e-01 1.725436896085739136e-01 -1.795597374439239502e-01 8.716160804033279419e-02 2.036539316177368164e-01 -1.144415291491895914e-04 -9.071157872676849365e-02 6.149405613541603088e-02 -2.096897512674331665e-01 -3.313587903976440430e-01 2.552709281444549561e-01
-3.529021749272942543e-03 -2.993851900100708008e-01 1.691268235445022583e-01 1.318366080522537231e-01 2.202585637569427490e-01 1.998911947011947632e-01 -2.305293381214141846e-01 -1.834506839513778687e-01 -2.469059377908706665e-01 1.204934269189834595e-01 -5.510583147406578064e-02 2.204910218715667725e-01 3.217045366764068604e-01 -1.632571071386337280e-01 -1.244939118623733521e-02 1.070266682654619217e-02 -1.414981037378311157e-01 1.642468571662902832e-01 -1.967043280601501465e-01 2.392230033874511719e-01 2.450793087482452393e-01 2.021815478801727295e-01 -1.239406988024711609e-01 -4.956558346748352051e-02 -1.266230046749114990e-01 7.376538217067718506e-02 -1.818924695253372192e-01 3.530607372522354126e-02 9.714058786630630493e-02 -1.016169637441635132e-01 -1.583282202482223511e-01 2.631314694881439209e-01
3.905621590092778206e-03 1.123634818941354752e-02 1.071699522435665131e-02 1.356610804796218872e-01 -1.714502722024917603e-01 5.723235197365283966e-03 1.522004231810569763e-02 5.408937856554985046e-02 1.084586307406425476e-01 -1.601643860340118408e-01 -2.036939561367034912e-01 1.661193370819091797e-01 -3.065833449363708496e-01 -3.384717702865600586e-01 1.722703129053115845e-01 -1.106946840882301331e-01 -4.666020572185516357e-01 -4.979971051216125488e-02 -1.154235005378723145e-01 8.592116087675094604e-02 -2.875053323805332184e-02 1.632752269506454468e-01 -1.433432660996913910e-02 1.375340819358825684e-01 8.273851126432418823e-02 2.319542467594146729e-01 -2.107265591621398926e-01 2.769812755286693573e-02 1.558061242103576660e-01 -2.664192616939544678e-01 -3.142721652984619141e-01 -6.642881035804748535e-02
3.152445554733276367e-01 -3.972105309367179871e-02 1.790657043457031250e-01 1.829673163592815399e-02 4.849913716316223145e-02 2.446771115064620972e-01 -3.033189773559570312e-01 4.123424366116523743e-02 1.593820750713348389e-01 -1.075528189539909363e-01 -1.454116124659776688e-02 2.221719175577163696e-01 -9.424658864736557007e-02 1.199698424898087978e-03 -7.715655863285064697e-02 -1.597941368818283081e-01 -2.291147112846374512e-01 2.751266956329345703e-01 -3.007115423679351807e-02 -1.798900216817855835e-02 2.309333086013793945e-01 2.217253297567367554e-01 7.962852716445922852e-02 8.362788707017898560e-02 2.558369040489196777e-01 2.602076828479766846e-01 -1.434607952833175659e-01 1.205582097172737122e-01 -8.502026647329330444e-02 9.149317443370819092e-02 -3.900610506534576416e-01 -5.042922869324684143e-02
-5.666575953364372253e-02 -8.842189610004425049e-02 1.052263081073760986e-01 -1.236160378903150558e-02 -2.054253816604614258e-01 7.425413932651281357e-03 2.761176787316799164e-02 1.886326074600219727e-01 -2.391593158245086670e-01 -1.682151705026626587e-01 -2.023757100105285645e-01 6.914603710174560547e-02 1.362820900976657867e-02 -3.307850658893585205e-02 -6.201768293976783752e-02 1.359959989786148071e-01 -1.146124601364135742e-01 -2.366341417655348778e-03 -1.312695592641830444e-01 2.299214750528335571e-01 3.276945650577545166e-01 -2.288139611482620239e-01 -3.245564699172973633e-01 1.162581816315650940e-01 -1.169102489948272705e-01 1.876927763223648071e-01 9.662057273089885712e-03 3.074273467063903809e-01 7.643757760524749756e-02 1.510613262653350830e-01 -4.371541738510131836e-01 1.385534554719924927e-01
1.051274463534355164e-01 -2.111991345882415771e-01 -8.061174303293228149e-02 -7.711797207593917847e-02 -5.031546112149953842e-03 4.280039072036743164e-01 -1.873298734426498413e-01 2.078440636396408081e-01 1.621672511100769043e-01 -7.024269085377454758e-03 -6.489447504281997681e-02 9.142735600471496582e-02 -5.808850284665822983e-03 -2.754509150981903076e-01 -1.640183031558990479e-01 1.839676797389984131e-01 2.129510603845119476e-02 6.817134562879800797e-03 -9.325506538152694702e-02 -5.812505632638931274e-02 -3.446366265416145325e-02 2.013908177614212036e-01 1.569225490093231201e-01 7.969802618026733398e-02 -1.196347102522850037e-01 -3.844099491834640503e-02 -3.539242446422576904e-01 6.799570471048355103e-02 -2.360957413911819458e-01 2.222043126821517944e-01 -3.722877502441406250e-01 1.418979912996292114e-01
-1.642902344465255737e-01 -3.186972439289093018e-01 -1.283730715513229370e-01 -1.892968863248825073e-01 -1.204711943864822388e-02 2.211198359727859497e-01 1.188563853502273560e-01 4.858134314417839050e-02 2.971244454383850098e-01 -3.276676833629608154e-01 -2.282010167837142944e-01 8.105556666851043701e-02 1.095542460680007935e-01 1.109155565500259399e-01 -1.179485470056533813e-01 -4.333719611167907715e-02 -1.494477987289428711e-01 -1.483001261949539185e-01 -2.576129436492919922e-01 -1.839751005172729492e-01 8.104086667299270630e-02 1.475175321102142334e-01 -7.162279635667800903e-02 8.749255537986755371e-02 3.323904052376747131e-02 4.104168713092803955e-02 -2.124473005533218384e-01 -2.263268530368804932e-01 -4.951109364628791809e-02 -1.071942448616027832e-01 -3.187476396560668945e-01 2.426334172487258911e-01
1.689610779285430908e-01 -6.408914178609848022e-02 5.148677155375480652e-03 4.879051074385643005e-02 -9.003406763076782227e-02 2.139387279748916626e-01 -3.045818209648132324e-01 -2.748689055442810059e-01 -2.139736711978912354e-02 -1.010781601071357727e-01 -2.353702783584594727e-01 4.319256544113159180e-02 -1.763628721237182617e-01 1.680833697319030762e-01 3.326006829738616943e-01 -1.075161173939704895e-01 -2.901363670825958252e-01 1.720639318227767944e-01 -1.966643929481506348e-01 -5.569908022880554199e-02 3.100675642490386963e-01 -3.943862020969390869e-02 -4.826206713914871216e-02 4.778848960995674133e-02 -6.439834251068532467e-04 2.873532176017761230e-01 -1.226623058319091797e-01 5.457169562578201294e-02 -2.082282900810241699e-01 -1.638380461372435093e-03 -2.975251376628875732e-01 5.391339585185050964e-02
1.457977443933486938e-01 -4.328219965100288391e-02 1.966120898723602295e-01 3.641368821263313293e-02 1.798263490200042725e-01 1.308361887931823730e-01 -6.043540686368942261e-02 2.645341753959655762e-01 -2.907391823828220367e-02 6.133954599499702454e-02 -1.192466542124748230e-01 -1.079256236553192139e-01 2.181094884872436523e-02 -3.933063894510269165e-02 -6.750230491161346436e-02 -1.435236483812332153e-01 -2.374343872070312500e-01 4.916530847549438477e-02 -2.105008512735366821e-01 -1.490418910980224609e-01 1.445090919733047485e-01 -1.778711229562759399e-01 -1.024569571018218994e-02 -1.482141315937042236e-01 1.745309866964817047e-02 1.220248267054557800e-01 -5.175608396530151367e-01 2.231378704309463501e-01 -1.308120489120483398e-01 -2.158935517072677612e-01 -3.982280790805816650e-01 3.279677033424377441e-02
1.684795618057250977e-01 -4.058187827467918396e-02 1.177565827965736389e-01 6.573694199323654175e-02 -2.637629806995391846e-01 2.657681405544281006e-01 6.996903568506240845e-02 -2.136237733066082001e-02 -1.114198714494705200e-01 -3.582293093204498291e-01 -1.197133138775825500e-01 1.028858199715614319e-01 1.049732267856597900e-01 3.017575740814208984e-01 2.528720349073410034e-02 4.051880165934562683e-02 -2.192647457122802734e-01 1.842872798442840576e-01 -1.628822535276412964e-01 1.097911000251770020e-01 -2.181171774864196777e-01 3.582083736546337605e-04 1.740381121635437012e-01 2.055991254746913910e-02 1.306089311838150024e-01 4.412189424037933350e-01 -6.510087847709655762e-02 -1.997682452201843262e-02 -1.562011092901229858e-01 1.007607728242874146e-01 -2.907183468341827393e-01 4.309485852718353271e-02
-2.506815195083618164e-01 -1.485780328512191772e-01 9.706858545541763306e-02 1.107327044010162354e-01 2.831034064292907715e-01 1.885241866111755371e-01 -2.141405642032623291e-01 9.282401949167251587e-02 -1.095791980624198914e-01 -1.933456212282180786e-01 1.435943394899368286e-01 3.868608921766281128e-02 -1.034294292330741882e-01 -1.163332611322402954e-01 -6.322109699249267578e-02 3.434850573539733887e-01 -3.228850066661834717e-01 1.618263125419616699e-01 -9.942153468728065491e-03 5.552240833640098572e-02 3.474335074424743652e-01 -1.325231492519378662e-01 -4.520808346569538116e-03 -1.707199811935424805e-01 -5.179812386631965637e-02 7.274637371301651001e-02 1.380435526371002197e-01 2.053012251853942871e-01 -1.394840423017740250e-02 4.811565577983856201e-02 -3.011240363121032715e-01 2.051700651645660400e-01
1.257466804236173630e-02 -4.711760953068733215e-02 2.241442054510116577e-01 2.612347006797790527e-01 1.760320216417312622e-01 -1.506689004600048065e-02 -7.382804993540048599e-03 -9.747863747179508209e-03 -4.958685487508773804e-02 -2.107945978641510010e-01 8.691605180501937866e-02 -9.505980461835861206e-02 1.423377692699432373e-01 -1.262517273426055908e-01 -1.544676423072814941e-01 -2.048172652721405029e-01 -2.755927145481109619e-01 9.586654603481292725e-02 -3.727079033851623535e-01 -1.283392906188964844e-01 -9.058181196451187134e-02 6.388188898563385010e-02 -6.309340894222259521e-02 -3.371929749846458435e-02 -3.025025427341461182e-01 -3.004411049187183380e-02 -2.753235399723052979e-01 -4.727907013148069382e-03 1.261419206857681274e-01 1.375091969966888428e-01 -2.515357732772827148e-01 3.975242972373962402e-01
1.105068996548652649e-01 -3.598251342773437500e-01 8.919522911310195923e-02 -8.268325030803680420e-02 9.108657389879226685e-02 3.052300028502941132e-02 -5.954249203205108643e-02 -1.349508315324783325e-01 -3.414008021354675293e-02 -2.127077244222164154e-02 -1.601318120956420898e-01 3.322664275765419006e-02 -2.134426087141036987e-01 1.361286789178848267e-01 7.038206607103347778e-02 -2.535496950149536133e-01 -4.376121163368225098e-01 -1.646150648593902588e-02 -1.292957812547683716e-01 -6.418822705745697021e-02 1.340239495038986206e-01 2.297152727842330933e-01 2.070995569229125977e-01 -2.841232717037200928e-02 7.304925005882978439e-03 2.606796026229858398e-01 2.748433500528335571e-02 2.313011586666107178e-01 -4.217165708541870117e-02 1.167608126997947693e-01 -4.187934100627899170e-01 1.036254018545150757e-01
4.134928882122039795e-01 1.310141533613204956e-01 2.514055669307708740e-01 -1.330876350402832031e-01 1.348368823528289795e-01 1.458410471677780151e-01 -2.020830512046813965e-01 2.832058258354663849e-02 6.507369130849838257e-02 -2.222942113876342773e-01 -1.549052596092224121e-01 2.641521692276000977e-01 -1.024984419345855713e-01 7.939583808183670044e-02 -6.418700516223907471e-02 -1.528628468513488770e-01 -2.405617535114288330e-01 9.316617250442504883e-02 -1.090148463845252991e-01 3.544799610972404480e-02 -1.524190884083509445e-02 4.798731952905654907e-02 8.871012367308139801e-03 7.433741539716720581e-02 3.523308038711547852e-01 2.403305917978286743e-01 -5.818170309066772461e-02 1.520880758762359619e-01 -1.506896913051605225e-01 -5.595073476433753967e-02 -3.358225226402282715e-01 1.525674760341644287e-01
1.124375388026237488e-01 -2.906487695872783661e-02 2.315077781677246094e-01 3.075706064701080322e-01 1.938046813011169434e-01 1.010366603732109070e-01 -1.586010307073593140e-02 1.524370163679122925e-01 -3.649828433990478516e-01 -4.020984470844268799e-01 2.625731825828552246e-01 2.711959779262542725e-01 -2.941698394715785980e-02 -1.708766222000122070e-01 8.131498098373413086e-02 -7.577036321163177490e-02 -1.746363937854766846e-01 9.024740755558013916e-02 -1.835708320140838623e-01 -1.682476848363876343e-01 -1.537956744432449341e-01 1.427136659622192383e-01 -1.090278103947639465e-02 -7.617557048797607422e-02 -6.894450634717941284e-02 7.955600321292877197e-02 -1.960149556398391724e-01 1.664445549249649048e-01 9.095031023025512695e-02 -8.686420321464538574e-02 -2.019202709197998047e-01 -5.355279520153999329e-02
1.476463526487350464e-01 -3.585745096206665039e-01 1.129246503114700317e-01 1.529472470283508301e-01 -6.451303511857986450e-02 3.373128920793533325e-02 -1.384824216365814209e-01 5.498562008142471313e-03 -3.887080773711204529e-02 -2.604303061962127686e-01 -2.385260351002216339e-02 7.603053003549575806e-02 -1.764370501041412354e-01 -1.006720215082168579e-01 -1.535752117633819580e-01 2.074474841356277466e-01 -1.649049967527389526e-01 3.942500054836273193e-02 -5.272798538208007812e-01 -7.076662778854370117e-02 1.352241635322570801e-01 -6.487891823053359985e-02 2.070154808461666107e-02 -5.323561280965805054e-02 1.415837556123733521e-01 -1.272945255041122437e-01 -8.825719356536865234e-02 1.200882717967033386e-01 1.085262075066566467e-01 -1.205716952681541443e-01 -2.339729815721511841e-01 3.582555353641510010e-01
-3.277078568935394287e-01 -2.048385590314865112e-01 -1.942154169082641602e-01 -6.872557103633880615e-02 -8.893761038780212402e-02 -5.275955051183700562e-02 -1.541798859834671021e-01 -1.607016324996948242e-01 -6.666265428066253662e-02 -1.206793859601020813e-01 -5.407470092177391052e-02 -6.682531535625457764e-02 -8.694303222000598907e-03 1.097575947642326355e-01 8.133736555464565754e-04 -2.221190184354782104e-01 -1.091100871562957764e-01 -5.355099588632583618e-02 1.153550818562507629e-01 -3.164999485015869141e-01 2.712432444095611572e-01 6.679970026016235352e-02 -4.842372238636016846e-02 8.392859995365142822e-02 2.785500604659318924e-03 1.745727211236953735e-01 -1.936125904321670532e-01 3.943976014852523804e-02 -1.453326195478439331e-01 -4.411994665861129761e-02 -4.153943359851837158e-01 4.233650267124176025e-01
-1.811523688957095146e-03 -9.861759096384048462e-02 3.105666674673557281e-02 5.780537799000740051e-02 -1.772459447383880615e-01 6.598772108554840088e-02 -1.390536129474639893e-01 7.987382262945175171e-02 2.193280905485153198e-01 -3.365637958049774170e-01 2.751624211668968201e-02 1.257762163877487183e-01 -3.954338654875755310e-02 -2.226367741823196411e-01 2.261700667440891266e-02 -2.323679625988006592e-01 -2.360094636678695679e-01 2.095637917518615723e-01 -8.424171060323715210e-02 -3.155068159103393555e-01 2.586858868598937988e-01 6.336564570665359497e-02 8.201084099709987640e-03 6.747373193502426147e-02 -4.057407677173614502e-01 1.670735180377960205e-01 -2.986939549446105957e-01 -1.160722002387046814e-01 -9.762685000896453857e-02 3.391879051923751831e-02 -5.032673105597496033e-02 2.250082492828369141e-01
1.782299131155014038e-01 -2.475082874298095703e-01 8.089405298233032227e-02 -3.032486885786056519e-02 1.736528724431991577e-01 2.512660920619964600e-01 1.708246208727359772e-02 -1.065811663866043091e-01 8.497864753007888794e-02 -2.048411071300506592e-01 -2.243950031697750092e-02 5.191777646541595459e-02 -1.671192497014999390e-01 1.107424348592758179e-01 9.151959419250488281e-02 -2.697366476058959961e-01 -1.308846473693847656e-01 2.249152399599552155e-02 -2.490191012620925903e-01 -8.036138862371444702e-02 1.220126375555992126e-01 7.457086443901062012e-02 2.455567419528961182e-01 7.535768672823905945e-03 -4.530298709869384766e-02 3.417933285236358643e-01 -1.576291918754577637e-01 3.197095096111297607e-01 -6.902211159467697144e-02 8.891123533248901367e-02 -4.044180214405059814e-01 1.783117651939392090e-01
1.006306335330009460e-01 -1.052652448415756226e-01 -5.719464272260665894e-02 1.973797194659709930e-02 3.328071162104606628e-02 2.177476137876510620e-01 1.479853969067335129e-02 2.064555883407592773e-01 -6.950400769710540771e-02 -2.564289867877960205e-01 -4.740362986922264099e-02 -2.935321033000946045e-01 -7.946387678384780884e-02 -2.366986274719238281e-01 -2.354356795549392700e-01 -3.214963153004646301e-02 -1.662027090787887573e-01 2.191767096519470215e-01 -2.704233825206756592e-01 -1.376842148602008820e-02 3.307543992996215820e-01 -4.371455311775207520e-02 -1.072275042533874512e-01 -8.464720100164413452e-02 1.910216808319091797e-01 8.542929589748382568e-02 -7.509517669677734375e-02 4.663364887237548828e-01 6.316475570201873779e-02 -3.713656589388847351e-02 -2.015512138605117798e-01 1.188597157597541809e-01
2.793486714363098145e-01 -3.476830944418907166e-02 2.201851829886436462e-02 1.023164838552474976e-01 1.448434144258499146e-01 3.760906159877777100e-01 -6.121147051453590393e-02 -1.954415201907977462e-04 -1.959253996610641479e-01 1.140852421522140503e-01 1.452355980873107910e-01 -1.900031268596649170e-01 1.531519740819931030e-01 -1.150615662336349487e-01 6.114080548286437988e-02 -2.677175104618072510e-01 -1.718501448631286621e-01 1.522413939237594604e-01 -2.525789141654968262e-01 1.351120024919509888e-01 9.125997871160507202e-02 2.187798023223876953e-01 -1.146915704011917114e-01 1.868917644023895264e-01 -1.260555069893598557e-02 5.536281317472457886e-02 1.572313755750656128e-01 1.251182984560728073e-02 3.107915818691253662e-02 -9.022220037877559662e-03 -4.339196979999542236e-01 2.577911913394927979e-01
3.991904556751251221e-01 9.856429882347583771e-03 4.931188188493251801e-03 -1.165070086717605591e-01 1.794163435697555542e-01 8.279902487993240356e-02 -9.867750108242034912e-03 -8.728612959384918213e-02 5.208711326122283936e-02 -1.481208801269531250e-01 -1.590104103088378906e-01 1.500826701521873474e-02 -4.887382686138153076e-02 1.974527686834335327e-01 -4.048416018486022949e-02 -2.021335065364837646e-01 -4.376277029514312744e-01 2.433330118656158447e-01 -1.781268864870071411e-01 2.147895283997058868e-03 1.105599626898765564e-01 1.096057519316673279e-01 1.022303625941276550e-01 -4.563688486814498901e-02 9.177400916814804077e-02 1.690505743026733398e-01 -1.794005334377288818e-01 -5.731803178787231445e-02 -7.764749694615602493e-03 1.735540628433227539e-01 -4.712504148483276367e-01 4.681591689586639404e-02
3.590383753180503845e-02 -1.775742769241333008e-01 -1.435104757547378540e-02 6.714840978384017944e-02 1.394354403018951416e-01 1.065932735800743103e-01 -1.359425634145736694e-01 -3.087839186191558838e-01 2.636227197945117950e-02 -8.368425816297531128e-02 9.272411465644836426e-02 2.059514075517654419e-02 -4.264882579445838928e-02 1.470813006162643433e-01 8.406464755535125732e-02 -2.107267379760742188e-01 -3.109922707080841064e-01 1.057081222534179688e-01 -2.631623744964599609e-01 6.553462240844964981e-03 7.090935856103897095e-02 5.852271616458892822e-02 2.912813723087310791e-01 9.387330152094364166e-03 -9.085116907954216003e-03 3.206499814987182617e-01 -7.513540983200073242e-02 2.292724400758743286e-01 -2.410139888525009155e-01 1.864181011915206909e-01 -4.182280898094177246e-01 1.635503619909286499e-01
2.444900125265121460e-01 1.959703862667083740e-02 -5.139943212270736694e-02 -3.628978878259658813e-02 2.485215365886688232e-01 1.448268294334411621e-01 -2.377331107854843140e-01 1.243319213390350342e-01 -6.053278967738151550e-02 -2.155700474977493286e-01 -8.816833049058914185e-02 7.290975656360387802e-03 1.969872415065765381e-01 9.564141929149627686e-02 -3.758915886282920837e-02 -1.858418583869934082e-01 -4.030331075191497803e-01 5.748051777482032776e-02 -8.675265312194824219e-02 -1.347276717424392700e-01 2.302556186914443970e-01 8.550313115119934082e-02 3.814128935337066650e-01 1.656123846769332886e-01 1.049952134490013123e-01 -9.799229912459850311e-03 -4.997380822896957397e-02 3.107674419879913330e-02 1.828714832663536072e-02 2.814559638500213623e-01 -3.336730897426605225e-01 9.583257138729095459e-02
3.468121588230133057e-01 4.365188255906105042e-02 6.034097447991371155e-02 -8.584889769554138184e-02 -1.105107590556144714e-01 8.578708022832870483e-02 1.995831429958343506e-01 -5.134445428848266602e-02 -1.489498373121023178e-02 -1.923102885484695435e-01 -1.246301531791687012e-01 -3.124534189701080322e-01 1.354550868272781372e-01 -1.340315490961074829e-01 -1.004377007484436035e-01 -3.176850974559783936e-01 -3.426640033721923828e-01 1.216128934174776077e-02 -2.092418521642684937e-01 -3.080204874277114868e-02 -4.478040710091590881e-02 1.998171061277389526e-01 -2.388539612293243408e-01 2.048326879739761353e-01 -1.344548258930444717e-02 5.760459601879119873e-02 5.495103076100349426e-02 7.042754441499710083e-02 -9.000517427921295166e-02 7.769325375556945801e-02 -3.917191028594970703e-01 1.574073731899261475e-01
-2.132356315851211548e-01 -3.247981369495391846e-01 1.470148861408233643e-01 4.096554964780807495e-02 8.636497706174850464e-02 1.084997877478599548e-01 -2.381902337074279785e-01 5.379630252718925476e-02 -1.709394007921218872e-01 -2.955842912197113037e-01 -1.682790219783782959e-01 6.304203718900680542e-02 2.267009578645229340e-02 -1.699333488941192627e-01 -3.696785541251301765e-03 1.494653671979904175e-01 -2.300093322992324829e-01 1.195247322320938110e-01 -2.904173545539379120e-02 5.235726013779640198e-02 2.735581099987030029e-01 -2.763133645057678223e-01 -3.902965039014816284e-02 -2.023088335990905762e-01 -2.099080979824066162e-01 -1.465408504009246826e-01 -6.760248541831970215e-02 4.243697971105575562e-02 -1.394879445433616638e-02 1.021626740694046021e-01 -4.211142361164093018e-01 1.482295244932174683e-01
-4.381266236305236816e-02 -1.126706674695014954e-01 -8.391076326370239258e-02 1.834007203578948975e-01 -1.142159029841423035e-01 3.092720732092857361e-02 9.650399535894393921e-02 -9.832868725061416626e-02 -6.047190725803375244e-02 7.200623862445354462e-03 -1.464519649744033813e-01 -1.595042087137699127e-02 -3.749996796250343323e-02 1.109087094664573669e-01 2.021524496376514435e-02 8.983116596937179565e-02 -3.962599039077758789e-01 -1.085306704044342041e-01 -1.772889308631420135e-02 -1.051307097077369690e-01 1.879075169563293457e-01 1.878468133509159088e-02 5.234652385115623474e-02 -2.956415414810180664e-01 -4.183715879917144775e-01 3.381573557853698730e-01 -1.871777176856994629e-01 6.437075883150100708e-02 1.075183302164077759e-01 -2.451931126415729523e-02 -3.788984715938568115e-01 2.717821598052978516e-01
-3.267102539539337158e-01 -2.187419533729553223e-01 7.651788741350173950e-02 -9.544035047292709351e-02 -6.253121793270111084e-02 -4.705160483717918396e-02 -7.619353383779525757e-02 -4.166008159518241882e-02 -1.882770210504531860e-01 -4.455308616161346436e-01 1.148076802492141724e-01 2.079176306724548340e-01 -1.691943593323230743e-02 -1.365493685007095337e-01 5.261484906077384949e-02 -4.656434524804353714e-03 8.876388520002365112e-02 4.576906561851501465e-01 -9.070941060781478882e-02 -1.280954331159591675e-01 6.808575987815856934e-02 -4.813242331147193909e-02 7.435912638902664185e-02 9.872122108936309814e-02 -5.249043181538581848e-02 9.911383688449859619e-02 -3.967246739193797112e-04 1.571317315101623535e-01 -8.100438117980957031e-02 1.322085112333297729e-01 -3.463668823242187500e-01 2.433119714260101318e-01
1.308644115924835205e-01 -3.798108175396919250e-02 1.696959435939788818e-01 -3.571082651615142822e-02 2.422277778387069702e-01 2.049427479505538940e-01 -2.687441706657409668e-01 1.092205345630645752e-01 -5.662209168076515198e-02 -9.476494789123535156e-02 9.300471097230911255e-02 1.978062689304351807e-01 -4.586700350046157837e-02 -6.225905194878578186e-02 -2.663530409336090088e-01 1.760534644126892090e-01 -2.308367006480693817e-02 -8.281064778566360474e-02 -1.928261518478393555e-01 1.897297501564025879e-01 2.092791497707366943e-01 1.892396360635757446e-01 -9.221775084733963013e-02 1.922221928834915161e-01 4.292296245694160461e-02 -6.214386597275733948e-02 -9.646922349929809570e-02 -4.386711865663528442e-02 -2.902662754058837891e-01 3.174576850142329931e-04 -3.194848299026489258e-01 4.356104135513305664e-01
9.231667220592498779e-02 -1.617666482925415039e-01 1.006808355450630188e-01 1.948557943105697632e-01 7.448408752679824829e-02 1.745959818363189697e-01 -1.254189163446426392e-01 -9.208542294800281525e-03 -3.706899583339691162e-01 -6.825319677591323853e-02 -1.080662906169891357e-01 2.018989771604537964e-01 -8.305867016315460205e-02 -2.901239097118377686e-01 -1.396065205335617065e-01 1.746598333120346069e-01 -1.941631436347961426e-01 -8.656384795904159546e-02 -1.318987011909484863e-01 8.100538700819015503e-02 4.303741455078125000e-02 -1.793815344572067261e-01 -1.114858835935592651e-01 -4.027783498167991638e-02 2.865892052650451660e-01 2.773147635161876678e-02 -1.145411580801010132e-01 -1.420930325984954834e-01 -1.094721853733062744e-01 -1.431603729724884033e-01 -2.484358102083206177e-01 4.495938718318939209e-01
5.122210085391998291e-02 -1.986223906278610229e-01 7.124482840299606323e-02 1.321080774068832397e-01 2.109585255384445190e-01 1.462663561105728149e-01 -2.311215549707412720e-01 5.455251410603523254e-02 9.855774231255054474e-03 -3.597948849201202393e-01 2.002161145210266113e-01 -7.191207259893417358e-03 1.468262970447540283e-01 -3.488925099372863770e-01 1.584466844797134399e-01 -8.198328316211700439e-02 -2.298584431409835815e-01 8.815489709377288818e-02 -4.587073922157287598e-01 -2.073077708482742310e-01 -1.097318455576896667e-01 1.799777001142501831e-01 1.332184113562107086e-02 7.816512137651443481e-02 1.786225941032171249e-03 -5.648234486579895020e-02 1.748027205467224121e-01 1.315850913524627686e-01 -1.154800876975059509e-01 1.449807733297348022e-01 -1.037746071815490723e-01 8.604906499385833740e-02
8.953177928924560547e-02 -2.458137571811676025e-01 -6.681346148252487183e-02 1.177864074707031250e-01 5.700807273387908936e-02 8.356729149818420410e-02 -1.905431896448135376e-01 6.147254258394241333e-02 5.400143191218376160e-02 2.497252821922302246e-02 -1.969610601663589478e-01 2.338497340679168701e-01 1.651640087366104126e-01 -6.166771799325942993e-02 -1.735197603702545166e-01 1.500022262334823608e-01 -5.922087281942367554e-02 -1.029425188899040222e-01 -9.238833561539649963e-03 4.236778318881988525e-01 5.452151875942945480e-03 -1.886795014142990112e-01 4.206806793808937073e-02 -9.216801077127456665e-02 4.716609418392181396e-02 1.951322406530380249e-01 -2.687302045524120331e-02 1.365165412425994873e-01 7.205789536237716675e-02 2.348431050777435303e-01 -3.727710545063018799e-01 4.285361468791961670e-01
-1.846216022968292236e-01 -1.494705975055694580e-01 1.512399464845657349e-01 4.499839991331100464e-02 2.431634962558746338e-01 2.576788663864135742e-01 4.350544884800910950e-02 -8.460985124111175537e-02 -3.877849280834197998e-01 -1.535147130489349365e-01 -8.399399369955062866e-02 -5.654226988554000854e-02 -1.673480868339538574e-02 1.249397918581962585e-02 -3.125668689608573914e-02 2.966345250606536865e-01 -2.733665406703948975e-01 1.901079267263412476e-01 -2.832337319850921631e-01 9.413306415081024170e-02 1.919715702533721924e-01 6.817653775215148926e-02 -1.824667706387117505e-04 2.770353108644485474e-02 -9.235715493559837341e-03 4.852322489023208618e-02 -2.512496411800384521e-01 9.125947207212448120e-02 -1.628527790307998657e-01 1.162173449993133545e-01 -3.908752202987670898e-01 3.960599005222320557e-02
2.331866323947906494e-01 1.009425371885299683e-01 4.629978165030479431e-02 4.149317368865013123e-02 -3.276632726192474365e-01 3.330670893192291260e-01 -4.178860038518905640e-02 -8.178601413965225220e-02 -1.683090329170227051e-01 -2.136165201663970947e-01 -2.164165079593658447e-01 -7.826396822929382324e-02 2.248957157135009766e-01 -2.062391042709350586e-01 -4.028461873531341553e-03 -9.165243804454803467e-02 -2.056031376123428345e-01 1.593538671731948853e-01 -2.338126003742218018e-01 7.012750953435897827e-02 6.958665698766708374e-02 -1.154640018939971924e-01 2.160053253173828125e-01 7.297604531049728394e-02 2.345964163541793823e-01 9.391345083713531494e-02 -2.414881736040115356e-01 1.759678423404693604e-01 -1.370785534381866455e-01 -2.271644771099090576e-02 -3.254648745059967041e-01 -2.461135014891624451e-02
1.944505274295806885e-01 -1.225632801651954651e-01 1.610812991857528687e-01 3.412736579775810242e-02 -9.455939382314682007e-02 1.402250528335571289e-01 -2.168978750705718994e-02 3.486542403697967529e-02 -7.103288173675537109e-02 -1.580381095409393311e-01 -1.526728272438049316e-01 4.029141366481781006e-02 2.463887929916381836e-01 -1.888331919908523560e-01 1.227655410766601562e-01 3.845616057515144348e-02 6.683083623647689819e-02 -1.043764203786849976e-01 3.658080240711569786e-03 -4.847387969493865967e-02 1.487639397382736206e-01 6.795273721218109131e-02 -2.364783287048339844e-01 -2.599741220474243164e-01 -2.174421399831771851e-02 -5.592158064246177673e-02 -2.444501519203186035e-01 -1.118874177336692810e-01 -3.394860401749610901e-02 2.597538232803344727e-01 -6.330332756042480469e-01 9.318796545267105103e-02
-3.942153230309486389e-02 -2.213839441537857056e-01 2.639772295951843262e-01 2.188486419618129730e-02 9.189257025718688965e-02 2.108495235443115234e-01 -4.805544391274452209e-02 2.027271836996078491e-01 -2.411549985408782959e-01 -1.235707849264144897e-01 7.639331370592117310e-02 -5.829913541674613953e-02 1.119977608323097229e-01 -1.592611372470855713e-01 -2.913002483546733856e-02 4.221345484256744385e-02 -8.630664646625518799e-02 -1.514335870742797852e-01 -3.704532282426953316e-03 2.496027946472167969e-02 2.203212082386016846e-01 -1.606867760419845581e-01 -1.918432861566543579e-01 -2.413874119520187378e-01 -2.382081374526023865e-02 1.004274636507034302e-01 -7.080821692943572998e-02 8.716297894716262817e-02 -3.417122960090637207e-01 -2.338106632232666016e-01 -4.313070774078369141e-01 2.803365290164947510e-01
5.265576764941215515e-02 -1.352843195199966431e-01 1.844172775745391846e-01 2.154938131570816040e-01 7.139484584331512451e-02 4.085833951830863953e-02 -1.988527923822402954e-01 -9.581785649061203003e-02 -8.780130743980407715e-02 1.370808780193328857e-01 -3.419953212141990662e-02 1.333831399679183960e-01 2.705351114273071289e-01 -2.965725958347320557e-01 1.938693672418594360e-01 -4.069479554891586304e-02 -1.408769935369491577e-01 1.415766030550003052e-01 -3.153786659240722656e-01 1.664202362298965454e-01 2.020255178213119507e-01 -1.409992724657058716e-01 -1.554289013147354126e-01 1.670217365026473999e-01 -6.085149198770523071e-02 1.413867324590682983e-01 -2.704675495624542236e-01 1.658339202404022217e-01 1.047590821981430054e-01 -2.606620490550994873e-01 -2.982828021049499512e-01 1.584422439336776733e-01
2.084617316722869873e-01 1.378679573535919189e-01 4.265541210770606995e-02 1.781843900680541992e-01 7.221469283103942871e-02 1.208095625042915344e-01 -1.697491556406021118e-01 2.507297694683074951e-01 -5.248469114303588867e-02 -1.563206911087036133e-01 9.274558722972869873e-02 -5.201165098696947098e-03 -2.654327638447284698e-02 2.634016983211040497e-02 -1.233745279023423791e-04 -3.459884226322174072e-01 -7.988907396793365479e-02 4.743444919586181641e-02 -2.393908612430095673e-02 -2.085346728563308716e-01 2.463294714689254761e-01 1.286124438047409058e-01 -1.598559617996215820e-01 1.635113358497619629e-01 4.213116690516471863e-02 4.530951380729675293e-02 4.903784766793251038e-02 4.258327931165695190e-02 8.909359574317932129e-02 3.780589103698730469e-01 -2.679136991500854492e-01 4.718679785728454590e-01
3.070780336856842041e-01 3.582738712430000305e-02 -1.011139899492263794e-01 1.155814602971076965e-01 -1.300918757915496826e-01 2.249352782964706421e-01 1.756497770547866821e-01 1.323422491550445557e-01 6.027325242757797241e-02 -1.548247486352920532e-01 2.463691979646682739e-01 2.092400491237640381e-01 2.330600023269653320e-01 -2.876127362251281738e-01 -1.334404796361923218e-01 -1.456663310527801514e-01 -1.345033943653106689e-01 -1.371992230415344238e-01 -8.130718767642974854e-02 -9.455097466707229614e-02 1.594678126275539398e-02 3.094699680805206299e-01 -9.776947647333145142e-02 2.510945200920104980e-01 3.686638548970222473e-02 1.058839187026023865e-01 -1.067544892430305481e-01 1.217604279518127441e-01 -2.083646208047866821e-01 9.802722185850143433e-02 -3.043259978294372559e-01 2.264347225427627563e-01
2.396549880504608154e-01 1.584366336464881897e-02 3.391438722610473633e-02 -1.453937888145446777e-01 2.114136517047882080e-01 1.201397329568862915e-01 -2.014004588127136230e-01 2.646026611328125000e-01 1.972913555800914764e-02 -4.324879869818687439e-02 -2.941984534263610840e-01 1.126416027545928955e-01 4.893391579389572144e-02 -1.503203511238098145e-01 -6.201192736625671387e-02 -1.008540317416191101e-01 -2.640131413936614990e-01 2.095754444599151611e-01 4.690035060048103333e-02 -1.497497037053108215e-02 1.246385350823402405e-01 3.492453694343566895e-02 1.596629470586776733e-01 5.365403369069099426e-02 1.300855726003646851e-01 1.272174566984176636e-01 -1.170472428202629089e-01 2.290331721305847168e-01 8.783705532550811768e-02 3.941209912300109863e-01 -3.086254596710205078e-01 3.017899394035339355e-01
3.248767852783203125e-01 -2.235535159707069397e-02 -4.118720069527626038e-02 4.434135183691978455e-02 1.535529494285583496e-01 1.934813559055328369e-01 -1.889951229095458984e-01 1.424927264451980591e-01 6.358058005571365356e-02 -1.220549643039703369e-01 -3.870688844472169876e-03 -2.036259509623050690e-02 -2.343926019966602325e-02 1.077016443014144897e-01 1.265772152692079544e-02 1.721251569688320160e-02 -2.360569685697555542e-01 2.166260331869125366e-01 1.659769117832183838e-01 -8.678055554628372192e-02 2.338584512472152710e-01 2.515584528446197510e-01 9.235525876283645630e-02 -3.913925588130950928e-02 2.733199298381805420e-01 2.446892410516738892e-01 1.490808725357055664e-01 5.940493196249008179e-02 -4.054143279790878296e-02 7.844752073287963867e-02 -5.183879137039184570e-01 1.966342329978942871e-01
2.212436795234680176e-01 -1.144355088472366333e-01 7.781564444303512573e-02 1.498584002256393433e-01 -1.245939359068870544e-01 -2.043641656637191772e-01 -5.054456368088722229e-02 1.747614592313766479e-01 -3.262711167335510254e-01 -1.430003941059112549e-01 -1.447625756263732910e-01 1.529023498296737671e-01 1.655075550079345703e-01 -2.070403546094894409e-01 -6.567184627056121826e-02 8.578418195247650146e-02 -2.275804579257965088e-01 3.747826516628265381e-01 -4.147024750709533691e-01 5.546182394027709961e-02 1.080510094761848450e-01 -1.245724409818649292e-01 -3.679176419973373413e-02 -1.520500183105468750e-01 -2.188393920660018921e-01 1.418707519769668579e-01 -7.586987316608428955e-02 1.777346283197402954e-01 3.911080211400985718e-02 1.607553288340568542e-02 -1.964531689882278442e-01 3.420389071106910706e-02
-1.013244967907667160e-02 -2.428666204214096069e-01 1.245876923203468323e-01 1.142049506306648254e-01 -1.088009215891361237e-03 -1.558777689933776855e-02 -6.825526803731918335e-02 -1.693445593118667603e-01 1.270862668752670288e-01 -1.273662447929382324e-01 -3.759540915489196777e-01 -5.757173523306846619e-02 8.259397745132446289e-02 -2.472098767757415771e-01 -1.052484437823295593e-01 -1.183921694755554199e-01 -3.376300334930419922e-01 1.703874170780181885e-01 -2.877260744571685791e-02 -3.799021989107131958e-02 1.040253415703773499e-01 -1.396628171205520630e-01 6.431022286415100098e-02 -1.753725260496139526e-01 8.636839687824249268e-03 2.377185039222240448e-02 -3.700733780860900879e-01 4.057361185550689697e-01 -8.225404471158981323e-02 1.778936944901943207e-02 -2.759817242622375488e-01 1.128311827778816223e-01
-6.172372493892908096e-03 -3.132827877998352051e-01 3.092706799507141113e-01 -4.034096747636795044e-02 1.342140138149261475e-01 3.509514629840850830e-01 -1.546826809644699097e-01 4.533695429563522339e-02 -2.110255509614944458e-01 -5.010174587368965149e-02 -8.176931738853454590e-02 4.588150605559349060e-02 3.913868591189384460e-02 -2.400746941566467285e-01 -2.196423113346099854e-01 -7.058222591876983643e-02 -2.198891341686248779e-01 8.607442677021026611e-02 -1.272717416286468506e-01 -1.952502280473709106e-01 -7.144796196371316910e-03 -1.497188508510589600e-01 1.370359212160110474e-01 1.891551613807678223e-01 1.475051045417785645e-01 8.986802399158477783e-02 -3.292295634746551514e-01 -8.795075118541717529e-03 -2.776213586330413818e-01 1.317549794912338257e-01 -2.220521569252014160e-01 -1.510055502876639366e-03
-2.139288187026977539e-01 3.902145847678184509e-02 2.867456376552581787e-01 2.990607023239135742e-01 2.411583214998245239e-01 1.439684331417083740e-01 -1.901707239449024200e-02 2.609916031360626221e-02 -2.735351324081420898e-01 -1.555306017398834229e-01 -3.541550040245056152e-02 -1.513244062662124634e-01 -6.642573047429323196e-03 -5.148750916123390198e-02 1.436392217874526978e-01 -1.121652424335479736e-01 -7.717859465628862381e-03 2.067070901393890381e-01 -1.125080287456512451e-01 -9.010373800992965698e-02 -8.792807906866073608e-02 1.699939072132110596e-01 -1.121254190802574158e-01 6.037722527980804443e-02 -2.976393401622772217e-01 2.211016863584518433e-01 1.276022754609584808e-02 5.705245211720466614e-02 -3.027421608567237854e-02 2.833683788776397705e-01 -3.726574480533599854e-01 2.542827725410461426e-01
2.450815141201019287e-01 7.433027029037475586e-02 -7.982240617275238037e-02 -3.587108105421066284e-02 1.935502141714096069e-01 -6.427532434463500977e-02 -8.818843960762023926e-02 9.248075634241104126e-02 -1.313510090112686157e-01 -3.073507547378540039e-01 -2.574581205844879150e-01 8.741980791091918945e-02 2.009085714817047119e-01 1.577267795801162720e-02 -1.186512112617492676e-01 -2.234038412570953369e-01 -1.086185798048973083e-01 1.337907016277313232e-01 -2.085497230291366577e-02 -1.659930497407913208e-01 2.740830779075622559e-01 3.314519673585891724e-02 1.975487917661666870e-01 1.692194044589996338e-01 2.655941545963287354e-01 -5.885493755340576172e-02 -1.423024339601397514e-03 2.097742855548858643e-01 -4.237763211131095886e-02 1.854790151119232178e-01 -4.173831641674041748e-01 2.204497158527374268e-01
-2.766559598967432976e-03 -2.844735085964202881e-01 2.470496147871017456e-01 5.493869632482528687e-02 1.717571616172790527e-01 7.628211379051208496e-02 -1.190177202224731445e-01 -1.198077350854873657e-01 5.987218394875526428e-02 -1.581314057111740112e-01 -4.602792672812938690e-03 7.017924636602401733e-02 -1.115181818604469299e-01 9.508189558982849121e-02 -1.078750472515821457e-02 -3.297313153743743896e-01 -2.943314313888549805e-01 1.119718104600906372e-01 -2.024583220481872559e-01 -1.875385940074920654e-01 3.142130002379417419e-02 1.753158420324325562e-01 1.563669443130493164e-01 -7.333942502737045288e-02 -9.658725559711456299e-02 3.661703765392303467e-01 -4.130645841360092163e-02 2.348617762327194214e-01 -1.940718740224838257e-01 1.077013835310935974e-01 -3.481460213661193848e-01 1.403499245643615723e-01
1.484752893447875977e-01 -1.335113495588302612e-01 -4.948475584387779236e-02 -9.095206111669540405e-02 1.212850064039230347e-01 1.551059633493423462e-01 -4.427234232425689697e-01 4.311432689428329468e-02 1.274110972881317139e-01 -1.621723473072052002e-01 -1.109529361128807068e-01 2.861147820949554443e-01 -2.402674853801727295e-01 -2.122919708490371704e-01 -2.945492044091224670e-02 -6.160553544759750366e-02 -2.036358267068862915e-01 2.251302897930145264e-01 -2.892786636948585510e-02 -4.361695051193237305e-02 -1.853503882884979248e-01 2.143676131963729858e-01 2.387340553104877472e-02 -5.242187902331352234e-02 1.350588351488113403e-01 1.139209270477294922e-01 -1.503841280937194824e-01 -2.411357462406158447e-01 -1.350044459104537964e-01 -3.339324891567230225e-02 -3.528992831707000732e-01 1.850312203168869019e-01
3.025265336036682129e-01 -2.061899453401565552e-01 9.749231487512588501e-02 7.823252677917480469e-02 -2.323651611804962158e-01 -4.050647374242544174e-03 -1.123521178960800171e-01 2.789066433906555176e-01 -1.036905497312545776e-01 -1.719636023044586182e-01 3.337335959076881409e-02 1.607010066509246826e-01 5.267782136797904968e-02 -6.812535971403121948e-02 1.445727702230215073e-02 -1.233266144990921021e-01 -2.193845659494400024e-01 -7.734397053718566895e-02 -1.848316043615341187e-01 -2.994573302567005157e-02 -3.443843126296997070e-02 9.919403493404388428e-02 1.626223325729370117e-01 2.438353896141052246e-01 4.456553161144256592e-01 5.362992174923419952e-03 1.187758371233940125e-01 1.617553830146789551e-01 -1.413298994302749634e-01 -6.912697851657867432e-02 -4.059082865715026855e-01 3.602498769760131836e-02
2.765664458274841309e-01 1.065920293331146240e-01 -4.630903899669647217e-02 1.496657282114028931e-01 1.981868445873260498e-01 1.121373474597930908e-01 -2.309183180332183838e-01 2.018929868936538696e-01 -1.008536741137504578e-01 -7.551316916942596436e-02 -9.281109273433685303e-02 -2.114926427602767944e-01 -5.585220828652381897e-02 -2.343953400850296021e-01 -3.116356432437896729e-01 -1.418603956699371338e-01 -1.382494568824768066e-01 2.662290334701538086e-01 -1.549460887908935547e-01 -2.256711721420288086e-01 1.144013479351997375e-01 2.015184462070465088e-01 2.675239462405443192e-03 -1.819934323430061340e-02 2.002202123403549194e-01 1.312540173530578613e-01 -5.731278657913208008e-02 1.932851225137710571e-01 1.018888428807258606e-01 2.740398049354553223e-01 -2.622755169868469238e-01 1.611206978559494019e-01
-1.536782681941986084e-01 -9.169815108180046082e-03 2.477542012929916382e-01 2.175076007843017578e-01 -2.655707299709320068e-02 2.202185243368148804e-01 -2.354210019111633301e-01 2.334073781967163086e-01 -3.386079668998718262e-01 -8.299072086811065674e-02 1.777709461748600006e-02 1.318137049674987793e-01 1.500201504677534103e-02 -1.269792579114437103e-02 -1.400882005691528320e-01 1.861763000488281250e-01 -4.252530336380004883e-01 9.075907617807388306e-02 -1.469471957534551620e-02 -2.570471167564392090e-01 2.334329783916473389e-01 -8.290602266788482666e-02 4.151113703846931458e-02 -1.564322859048843384e-01 8.472917973995208740e-02 8.336222916841506958e-02 8.815893530845642090e-02 -1.989648789167404175e-01 -1.582319661974906921e-02 1.810375787317752838e-02 -2.686342895030975342e-01 1.935001909732818604e-01
4.729264229536056519e-02 -1.714978963136672974e-01 2.217906340956687927e-02 7.771895080804824829e-02 -1.819517492549493909e-04 2.526856958866119385e-01 -9.057316184043884277e-02 -1.969231106340885162e-02 -3.910270631313323975e-01 -3.171996772289276123e-01 -1.410866379737854004e-01 7.550729811191558838e-02 -1.009465903043746948e-01 -1.281293928623199463e-01 -3.957776352763175964e-02 2.227541357278823853e-01 -1.288725286722183228e-01 2.920125983655452728e-02 -3.738037943840026855e-01 -1.617585420608520508e-01 1.303882151842117310e-01 -3.686244487762451172e-01 2.434920370578765869e-01 -3.176832944154739380e-02 3.831260837614536285e-03 1.758499890565872192e-01 -1.027255356311798096e-01 6.613178551197052002e-02 -1.764875948429107666e-01 6.001738458871841431e-02 -1.596629023551940918e-01 1.726730316877365112e-01
1.968068331480026245e-01 -6.816347688436508179e-02 -3.763970732688903809e-02 4.075923264026641846e-01 4.527585208415985107e-02 1.369701977819204330e-02 1.731005683541297913e-02 8.982303738594055176e-02 -1.820132695138454437e-02 -1.529963016510009766e-01 3.260353207588195801e-01 -1.100284978747367859e-01 -6.521625071763992310e-02 1.017080992460250854e-01 -5.851175636053085327e-02 -4.063136503100395203e-02 -2.522631287574768066e-01 -1.752693802118301392e-01 -3.048488497734069824e-01 -1.554871052503585815e-01 4.308906942605972290e-02 2.252340018749237061e-01 -1.355017274618148804e-01 1.017078459262847900e-01 1.500207930803298950e-01 -3.107452765107154846e-02 4.004110395908355713e-02 1.470206528902053833e-01 -2.368110567331314087e-01 1.718502044677734375e-01 -2.779415845870971680e-01 3.381413221359252930e-01
5.677488632500171661e-03 -1.928848773241043091e-01 7.650797814130783081e-02 2.972819842398166656e-03 -1.378283053636550903e-01 -1.512388978153467178e-02 -9.456303715705871582e-02 -2.089242786169052124e-01 1.752013415098190308e-01 -2.738264799118041992e-01 -2.106377929449081421e-01 -8.264848031103610992e-03 -1.272158771753311157e-01 9.543192386627197266e-02 -1.310577094554901123e-01 -1.800705641508102417e-01 -3.076418638229370117e-01 1.483881175518035889e-01 -1.345665305852890015e-01 -8.920430392026901245e-02 1.975359618663787842e-01 -4.453774914145469666e-02 1.821588724851608276e-02 -8.968675881624221802e-02 3.554424643516540527e-02 4.585903286933898926e-01 -3.090152144432067871e-01 1.359654664993286133e-01 2.236246764659881592e-01 1.097207739949226379e-01 -1.473461538553237915e-01 2.422136068344116211e-01
7.404792308807373047e-02 -1.294365972280502319e-01 2.008434981107711792e-01 2.597602270543575287e-02 -4.231869056820869446e-02 1.809929683804512024e-02 -1.676793545484542847e-01 -2.274811714887619019e-01 -4.095447435975074768e-02 -2.855173349380493164e-01 3.009948693215847015e-02 9.423894435167312622e-02 5.051693879067897797e-04 -1.272962689399719238e-01 -4.436064958572387695e-01 1.492963731288909912e-01 -1.457838416099548340e-01 4.911283403635025024e-02 -1.751878857612609863e-01 3.890677914023399353e-02 1.491253226995468140e-01 7.381154596805572510e-02 8.539687097072601318e-02 1.233150511980056763e-01 4.081933572888374329e-02 1.993215829133987427e-02 6.741809844970703125e-02 1.068197861313819885e-01 -2.430740892887115479e-01 1.751040965318679810e-01 -1.697188466787338257e-01 5.328013300895690918e-01
7.923598587512969971e-02 -2.756339907646179199e-01 7.516311854124069214e-02 3.209543973207473755e-02 1.137502193450927734e-01 2.155923396348953247e-01 -1.715055853128433228e-01 -1.994828283786773682e-01 1.643554121255874634e-01 -1.370499879121780396e-01 2.690635807812213898e-02 2.271018549799919128e-02 -2.167836874723434448e-01 1.125681102275848389e-01 2.922537177801132202e-02 -3.203934729099273682e-01 -2.818822562694549561e-01 -1.039202604442834854e-02 -2.749897241592407227e-01 -6.080973893404006958e-02 1.565898954868316650e-01 8.037307858467102051e-02 9.693625569343566895e-02 5.205295234918594360e-02 -4.396561533212661743e-03 3.743924498558044434e-01 -3.917832672595977783e-02 2.461168766021728516e-01 4.404359031468629837e-03 9.122671186923980713e-02 -3.981233537197113037e-01 -3.350706771016120911e-02
1.386629194021224976e-01 -8.865115046501159668e-02 2.179316431283950806e-01 4.232745468616485596e-01 3.574310243129730225e-02 1.600122302770614624e-01 -3.097382485866546631e-01 2.388402447104454041e-02 6.218012422323226929e-02 -1.665931642055511475e-01 -7.986906170845031738e-02 1.405166387557983398e-01 1.836372911930084229e-01 -3.207291662693023682e-01 5.325096100568771362e-02 8.955796808004379272e-02 -1.785051636397838593e-02 -1.717530786991119385e-01 -1.597352325916290283e-01 5.310234054923057556e-02 -2.271973527967929840e-02 -3.725413978099822998e-01 -1.352353096008300781e-01 1.302696913480758667e-01 -2.156728953123092651e-01 1.334411352872848511e-01 2.240605419501662254e-03 1.028049662709236145e-01 -1.009709760546684265e-01 8.103889226913452148e-02 -2.982603609561920166e-01 6.592970341444015503e-02
-3.077321127057075500e-02 -2.571724355220794678e-01 2.632114589214324951e-01 2.921124361455440521e-02 5.369354411959648132e-02 4.725463315844535828e-02 9.991735219955444336e-02 1.118011102080345154e-01 -1.230463907122612000e-01 -3.762820065021514893e-01 -6.012210622429847717e-02 -1.719470620155334473e-01 2.679664269089698792e-02 -3.145433962345123291e-01 -2.304305136203765869e-01 -4.306518286466598511e-02 -2.381620109081268311e-01 1.101051270961761475e-01 -1.180272325873374939e-01 6.468697637319564819e-02 3.058910965919494629e-01 -2.274041026830673218e-01 -1.472719460725784302e-01 8.722567558288574219e-02 1.480942964553833008e-01 7.506091892719268799e-02 -4.207981750369071960e-02 2.916225492954254150e-01 -7.624689489603042603e-02 -3.740651905536651611e-02 -3.277413249015808105e-01 -1.092643011361360550e-02
2.756775589659810066e-03 -2.129904925823211670e-01 3.945043683052062988e-01 2.528031170368194580e-01 -3.667011484503746033e-02 3.308722376823425293e-01 -3.041893243789672852e-01 -4.000084102153778076e-02 -2.443608595058321953e-03 -1.709239743649959564e-02 1.293637454509735107e-01 5.656211078166961670e-02 1.205793395638465881e-02 -1.284040659666061401e-01 -3.028604388236999512e-01 2.106751799583435059e-01 -1.451908946037292480e-01 1.637918651103973389e-01 1.624093204736709595e-02 -8.910617977380752563e-02 1.491599380970001221e-01 -1.799399219453334808e-02 4.306883085519075394e-03 1.068518981337547302e-01 1.334779709577560425e-01 -6.001729983836412430e-03 -1.341004967689514160e-01 -2.443887991830706596e-03 1.384152024984359741e-01 -1.261411756277084351e-01 -3.194096386432647705e-01 3.067633509635925293e-01
-1.747446209192276001e-01 -2.572335898876190186e-01 -2.210536748170852661e-01 -1.410902477800846100e-03 5.230347067117691040e-02 2.649177014827728271e-01 -3.550398396328091621e-03 -1.105151027441024780e-01 -1.064837127923965454e-01 -2.225333303213119507e-01 -1.128362640738487244e-01 2.461447417736053467e-01 8.194821327924728394e-02 -9.340367279946804047e-03 -9.927608817815780640e-02 -1.945812702178955078e-01 -9.821635484695434570e-02 1.739683151245117188e-01 1.321220546960830688e-01 -2.497141510248184204e-01 3.517901897430419922e-02 6.836141645908355713e-02 1.644022613763809204e-01 1.358718723058700562e-01 2.264744043350219727e-02 2.065078765153884888e-01 -3.962254524230957031e-01 -1.525498181581497192e-01 6.727071944624185562e-03 -1.486711651086807251e-01 -3.797841966152191162e-01 1.401856243610382080e-01
-1.265237182378768921e-01 -1.706517785787582397e-01 -2.191652953624725342e-01 2.715370655059814453e-01 -6.279335170984268188e-02 -2.933543920516967773e-02 -1.508551687002182007e-01 1.676920503377914429e-01 5.547639355063438416e-02 -3.999327868223190308e-02 2.189917303621768951e-02 1.044157799333333969e-02 8.815796673297882080e-02 -2.341937571763992310e-01 1.740031391382217407e-01 -1.762524694204330444e-01 -3.968738317489624023e-01 1.228078752756118774e-01 -1.630685925483703613e-01 -1.354398578405380249e-01 2.080844528973102570e-02 4.902569949626922607e-02 -1.951823681592941284e-01 2.123602479696273804e-01 1.291211545467376709e-01 1.137249097228050232e-01 1.410050969570875168e-02 3.358477652072906494e-01 -2.172262221574783325e-01 -2.123564109206199646e-02 -8.828975260257720947e-02 3.828958868980407715e-01
-1.813253313302993774e-01 -3.486563265323638916e-01 1.200019717216491699e-01 1.959627121686935425e-01 4.659900814294815063e-02 2.343745827674865723e-01 -1.447667330503463745e-01 2.493040561676025391e-01 -2.087863832712173462e-01 -1.696060895919799805e-01 8.230722695589065552e-02 -5.319846048951148987e-02 1.438685655593872070e-01 -1.712453961372375488e-01 -1.114624366164207458e-01 1.556315124034881592e-01 -1.541268676519393921e-01 1.526381075382232666e-01 -1.261904742568731308e-02 5.834900215268135071e-02 1.502081844955682755e-02 -2.805020511150360107e-01 -1.975260674953460693e-02 -3.453511744737625122e-02 -1.749256849288940430e-01 2.501370012760162354e-02 -1.311034113168716431e-01 2.107927948236465454e-01 -7.878550142049789429e-02 -2.376021631062030792e-02 -5.020439028739929199e-01 3.377877175807952881e-02
3.910148888826370239e-02 2.205309718847274780e-01 -1.656183153390884399e-01 3.247138857841491699e-02 -5.378546658903360367e-03 8.541187644004821777e-02 2.136583477258682251e-01 -1.572951674461364746e-02 -1.527138799428939819e-01 -2.413157075643539429e-01 -1.656612306833267212e-01 2.658590376377105713e-01 2.856509387493133545e-02 -1.806996613740921021e-01 -2.398704290390014648e-01 6.829905509948730469e-02 -2.165203839540481567e-01 4.957677423954010010e-02 -1.377428919076919556e-01 -3.825606033205986023e-02 1.105927303433418274e-02 -3.399655818939208984e-01 -3.115526167675852776e-03 -2.429479956626892090e-01 1.799596697092056274e-01 2.233168780803680420e-01 -1.863759383559226990e-02 2.442446202039718628e-01 5.903802812099456787e-02 -2.233045920729637146e-02 -4.233206808567047119e-01 1.510970741510391235e-01
6.518121343106031418e-03 -2.243372648954391479e-01 2.507843375205993652e-01 2.539156121201813221e-04 -1.028818562626838684e-01 6.180046498775482178e-02 -7.054483890533447266e-02 1.123443320393562317e-01 -1.524972468614578247e-01 -1.769275665283203125e-01 -2.197490334510803223e-01 3.019013814628124237e-02 2.743738293647766113e-01 -3.544245362281799316e-01 1.604004949331283569e-01 -6.798275746405124664e-03 -2.579978108406066895e-02 -1.596207171678543091e-01 -1.204090043902397156e-01 2.422764711081981659e-02 9.563981741666793823e-02 2.798936329782009125e-02 6.849038600921630859e-02 -2.202849835157394409e-01 2.703196369111537933e-02 7.659259438514709473e-02 -2.431245595216751099e-01 1.178352744318544865e-03 -8.173309266567230225e-02 3.444501161575317383e-01 -4.765185415744781494e-01 4.269347712397575378e-02
2.876354455947875977e-01 7.091517001390457153e-02 3.380808234214782715e-02 -9.641494601964950562e-02 -1.205535382032394409e-01 1.729105599224567413e-02 9.456138126552104950e-03 2.279594540596008301e-02 -3.014646172523498535e-01 -2.528771460056304932e-01 -2.064590007066726685e-01 7.583676278591156006e-02 2.180750668048858643e-01 1.282209157943725586e-01 1.784600466489791870e-01 1.956088468432426453e-02 -4.252530038356781006e-01 -1.372830942273139954e-02 -4.039033353328704834e-01 -2.542904950678348541e-02 1.473118364810943604e-01 1.465269327163696289e-01 9.569060802459716797e-02 -7.215041667222976685e-02 -6.105753593146800995e-03 2.452340573072433472e-01 -6.776638329029083252e-02 2.696026861667633057e-01 -1.750685870647430420e-01 -3.563083708286285400e-02 -1.199506521224975586e-01 2.857437357306480408e-02
3.161742538213729858e-02 -2.049919515848159790e-01 2.141139060258865356e-01 -1.558475196361541748e-01 -7.397109270095825195e-02 2.346897125244140625e-01 -7.202597707509994507e-02 2.562967836856842041e-01 -2.128729969263076782e-01 2.336452528834342957e-02 9.201206266880035400e-02 1.506073772907257080e-02 5.785958841443061829e-02 -1.399210542440414429e-01 4.962374642491340637e-02 2.258355766534805298e-01 -2.475233227014541626e-01 -1.480005532503128052e-01 -1.505417972803115845e-01 3.845877654384821653e-04 9.366326779127120972e-02 2.012985572218894958e-02 -1.926149725914001465e-01 -2.816645503044128418e-01 -1.163175143301486969e-02 1.393617540597915649e-01 -2.651257216930389404e-01 8.984506875276565552e-02 -2.420285344123840332e-01 -2.189495600759983063e-02 -3.551840782165527344e-01 3.315010666847229004e-01
2.111474610865116119e-02 -1.857669800519943237e-01 2.394236773252487183e-01 -2.272315137088298798e-02 2.127151936292648315e-01 6.533347070217132568e-02 -2.879518270492553711e-01 -1.752994954586029053e-02 -1.703699231147766113e-01 5.443972721695899963e-02 -1.635208539664745331e-02 2.558041512966156006e-01 8.525428175926208496e-02 -1.384976804256439209e-01 -5.902840942144393921e-02 -1.562647148966789246e-02 -7.555431872606277466e-02 2.253076136112213135e-01 -2.481406927108764648e-01 1.498355716466903687e-01 2.258427888154983521e-01 4.197687283158302307e-02 -2.163201570510864258e-01 2.090219110250473022e-01 2.230042964220046997e-01 2.310763448476791382e-01 -2.504687309265136719e-01 1.097835525870323181e-01 -2.072633476927876472e-03 5.330289527773857117e-02 -1.396386325359344482e-01 4.032209217548370361e-01
3.052383102476596832e-02 2.297248691320419312e-02 -2.076914906501770020e-02 3.476375043392181396e-01 -1.217128708958625793e-01 -1.068624854087829590e-01 -1.557638347148895264e-01 -1.186074241995811462e-01 -5.217278376221656799e-02 -1.448365896940231323e-01 -1.389466822147369385e-01 5.128884688019752502e-03 1.658450812101364136e-02 4.664756730198860168e-02 4.482297971844673157e-02 1.503538936376571655e-01 -2.952476143836975098e-01 -2.125416137278079987e-02 -8.164455741643905640e-02 -2.117417156696319580e-01 -1.965798437595367432e-01 9.392502158880233765e-02 7.325188070535659790e-02 -3.357170522212982178e-01 -2.205910533666610718e-01 1.824708878993988037e-01 -2.987748980522155762e-01 2.148410081863403320e-01 -2.019862085580825806e-02 -2.076587527990341187e-01 -3.733432292938232422e-01 1.940105408430099487e-01
5.407369881868362427e-02 -3.124208748340606689e-01 1.471837460994720459e-01 9.592604637145996094e-02 -9.701717644929885864e-02 2.045539021492004395e-02 3.827602043747901917e-02 1.397649794816970825e-01 -8.988928794860839844e-02 -3.274830579757690430e-01 -2.282011359930038452e-01 -3.256322070956230164e-02 1.356073915958404541e-01 -2.328120470046997070e-01 -4.066467285156250000e-02 -1.749822404235601425e-03 9.989152103662490845e-02 -6.888368725776672363e-02 -1.475394368171691895e-01 -1.714427620172500610e-01 -7.850997895002365112e-02 -3.268215432763099670e-02 -1.159052848815917969e-01 -3.009271621704101562e-01 1.454479098320007324e-01 9.923218935728073120e-02 -1.538143455982208252e-01 2.039063163101673126e-02 -1.500984430313110352e-01 3.603544235229492188e-01 -4.333059787750244141e-01 1.508074402809143066e-01
3.622490540146827698e-02 -1.493352558463811874e-02 -1.163259372115135193e-01 -6.669417768716812134e-02 -2.795260772109031677e-02 2.623787522315979004e-01 -1.084534972906112671e-01 2.317980974912643433e-01 -6.659574573859572411e-04 -1.045197993516921997e-01 -1.758720725774765015e-02 1.437127590179443359e-01 8.445107191801071167e-02 5.169665906578302383e-03 -3.153660297393798828e-01 -1.412164270877838135e-01 -5.287469923496246338e-02 -1.543325930833816528e-01 -1.279247403144836426e-01 -1.955697387456893921e-01 9.956469386816024780e-02 2.094709575176239014e-01 -2.640634179115295410e-01 1.259054094552993774e-01 2.255070805549621582e-01 4.608591794967651367e-01 -3.289533779025077820e-02 3.135496079921722412e-01 -1.148644164204597473e-01 1.323132663965225220e-01 -1.127800196409225464e-01 2.454895377159118652e-01
1.446081846952438354e-01 -3.972843587398529053e-01 -6.851462181657552719e-03 1.449142545461654663e-01 1.937742829322814941e-01 5.297928676009178162e-02 -1.046837307512760162e-02 -8.482772856950759888e-02 1.168342381715774536e-01 3.250586614012718201e-02 -1.306085884571075439e-01 7.901069521903991699e-02 -6.700093299150466919e-02 7.916613668203353882e-02 -4.714264720678329468e-02 -2.794115841388702393e-01 -2.433515191078186035e-01 5.778585746884346008e-02 -2.553980946540832520e-01 -9.478708356618881226e-02 3.291458636522293091e-02 1.595009118318557739e-02 1.681869477033615112e-01 -5.594440549612045288e-02 1.304206065833568573e-02 3.524895608425140381e-01 1.994635723531246185e-02 3.504036664962768555e-01 2.412706427276134491e-02 1.516750603914260864e-01 -3.854814469814300537e-01 1.848751455545425415e-01
-3.952384367585182190e-02 -3.597769141197204590e-01 2.160309106111526489e-01 1.292956620454788208e-01 1.988319158554077148e-01 1.316480040550231934e-01 -3.444645553827285767e-02 8.360487222671508789e-02 -2.055262625217437744e-01 -4.801284894347190857e-02 5.326436832547187805e-02 1.555696725845336914e-01 5.009885132312774658e-02 -2.729450762271881104e-01 1.770397275686264038e-01 1.021836400032043457e-01 -1.714903414249420166e-01 2.511606216430664062e-01 -1.133886873722076416e-01 3.037777170538902283e-02 3.824518918991088867e-01 -2.144916951656341553e-01 1.210564300417900085e-01 1.159254908561706543e-01 -5.999511852860450745e-02 2.524551451206207275e-01 -2.469129860401153564e-01 1.045905705541372299e-02 -8.334407955408096313e-02 7.157099992036819458e-02 -1.789828091859817505e-01 2.259192019701004028e-01
3.181875050067901611e-01 -1.073800697922706604e-01 1.638076752424240112e-01 1.626903414726257324e-01 -2.323074638843536377e-01 -3.009037487208843231e-02 -3.380219638347625732e-02 1.441859751939773560e-01 -3.087259232997894287e-01 -1.219388321042060852e-01 -4.770261049270629883e-02 8.601915091276168823e-02 -5.877347663044929504e-02 -1.370323300361633301e-01 9.792848676443099976e-02 -1.788945123553276062e-02 -6.208902224898338318e-02 2.262743115425109863e-01 -2.330973744392395020e-01 1.475221365690231323e-01 8.283924311399459839e-03 -2.478458136320114136e-01 -1.569046527147293091e-01 -3.877133876085281372e-02 -1.143507957458496094e-01 2.487730979919433594e-01 9.896796196699142456e-02 1.952829509973526001e-01 2.170371413230895996e-01 3.771328181028366089e-02 -4.542599618434906006e-01 9.261944890022277832e-02
1.759022623300552368e-01 9.366731159389019012e-03 4.283637925982475281e-02 -5.365379899740219116e-02 1.731562614440917969e-01 -5.536330863833427429e-02 -1.970040053129196167e-01 5.692352354526519775e-02 -1.075199469923973083e-01 -4.754073619842529297e-01 -5.265055224299430847e-02 2.866111136972904205e-02 4.135733544826507568e-01 -6.932914257049560547e-02 1.445325929671525955e-02 -2.525711953639984131e-01 -2.603625655174255371e-01 1.766632646322250366e-01 1.636847481131553650e-02 -2.474139444530010223e-02 2.437869906425476074e-01 -7.792700082063674927e-02 2.518739700317382812e-01 3.098306804895401001e-02 1.423664689064025879e-01 -9.706485085189342499e-03 -1.320514529943466187e-01 3.368341550230979919e-02 -1.005539968609809875e-01 1.839698255062103271e-01 -2.416368126869201660e-01 1.925575733184814453e-01
6.799252331256866455e-02 8.113078027963638306e-02 -4.727987945079803467e-02 1.681098490953445435e-01 -1.386696398258209229e-01 -2.178874611854553223e-01 1.413180399686098099e-02 2.565578371286392212e-02 -6.928027421236038208e-02 -1.260317713022232056e-01 2.170695960521697998e-01 1.023584529757499695e-01 2.864326350390911102e-02 -1.646857559680938721e-01 -7.477958500385284424e-02 4.440223798155784607e-02 -2.144122421741485596e-01 -2.658227384090423584e-01 -5.906399339437484741e-03 -1.084495186805725098e-01 1.576103121042251587e-01 3.467983007431030273e-01 -2.108683288097381592e-01 6.661076098680496216e-02 1.330777555704116821e-01 3.633742779493331909e-02 6.888899207115173340e-02 -1.324625611305236816e-01 -2.756330370903015137e-01 -3.764604777097702026e-02 -5.067753791809082031e-01 2.810222506523132324e-01
5.932823568582534790e-02 -2.293618321418762207e-01 1.756410598754882812e-01 5.344820022583007812e-02 3.703837692737579346e-01 1.576933413743972778e-01 -2.478407323360443115e-01 -5.229844897985458374e-02 4.304211959242820740e-02 4.378161951899528503e-02 -1.257018595933914185e-01 7.479060441255569458e-02 2.187660038471221924e-01 -1.898497492074966431e-01 -7.050177454948425293e-02 -1.175499111413955688e-01 -5.960204079747200012e-02 8.574564009904861450e-02 -2.191662937402725220e-01 1.957636177539825439e-01 1.823218762874603271e-01 -1.252242624759674072e-01 4.670882597565650940e-02 1.019151359796524048e-01 2.195361256599426270e-01 2.806428074836730957e-01 -3.227061927318572998e-01 -1.626935601234436035e-01 5.819408968091011047e-02 -5.533279478549957275e-02 -2.270568758249282837e-01 2.859730720520019531e-01
-4.685574397444725037e-02 1.432512402534484863e-01 6.642138957977294922e-02 8.883794397115707397e-02 -1.182497944682836533e-03 3.228435516357421875e-01 -5.483731627464294434e-02 1.010835170745849609e-03 2.804093994200229645e-02 -2.778240442276000977e-01 -1.551740318536758423e-01 3.391074538230895996e-01 -5.296587571501731873e-02 -1.471820026636123657e-01 8.535212278366088867e-02 -1.708652377128601074e-01 -1.512768119573593140e-01 2.050661444664001465e-01 -4.867661744356155396e-02 -4.191707074642181396e-01 2.481813728809356689e-01 -7.683227956295013428e-02 1.932025514543056488e-02 7.057249546051025391e-02 -2.177554070949554443e-01 8.207516372203826904e-02 -2.930118441581726074e-01 -9.314903616905212402e-02 -6.078708916902542114e-02 4.132574424147605896e-02 -3.178064227104187012e-01 9.379517287015914917e-02
-1.634606719017028809e-02 -3.295809924602508545e-01 1.016458868980407715e-01 2.822748199105262756e-02 1.367867141962051392e-01 1.533443480730056763e-01 8.288680016994476318e-02 1.170539762824773788e-02 -3.860031962394714355e-01 -3.227339982986450195e-01 3.860457986593246460e-02 -4.243997111916542053e-02 -2.270769327878952026e-01 -2.245330065488815308e-01 -3.292322754859924316e-01 -6.036986410617828369e-02 -1.246936991810798645e-01 8.353321813046932220e-03 -1.148411333560943604e-01 1.218756362795829773e-01 2.937007546424865723e-01 2.353964000940322876e-02 -8.590044081211090088e-02 -1.037528514862060547e-01 6.163996085524559021e-02 3.109170123934745789e-02 -1.044529899954795837e-01 5.343661457300186157e-02 -1.465119570493698120e-01 -1.470011174678802490e-01 -2.581352889537811279e-01 2.888327836990356445e-01
-2.294112145900726318e-01 -3.047303557395935059e-01 2.569965720176696777e-01 1.360851824283599854e-01 2.739644050598144531e-02 5.612702667713165283e-02 -1.608211360871791840e-02 1.306895911693572998e-01 -1.579105854034423828e-01 -2.982351183891296387e-01 1.599090397357940674e-01 9.164822846651077271e-02 1.632978469133377075e-01 -5.331959947943687439e-02 -2.411970347166061401e-01 2.728874981403350830e-01 -4.684921205043792725e-01 -4.835247993469238281e-02 7.452726364135742188e-02 -2.169965654611587524e-01 1.723267436027526855e-01 3.377741202712059021e-02 3.419274836778640747e-02 -2.288194140419363976e-03 4.921209812164306641e-02 -9.133166633546352386e-03 -1.092970445752143860e-01 -1.219976544380187988e-01 -4.552163183689117432e-02 -1.016918420791625977e-01 -1.942376643419265747e-01 2.296705991029739380e-01
1.518017202615737915e-01 -3.141741156578063965e-01 2.014380544424057007e-01 -5.155128426849842072e-03 -2.637557685375213623e-01 8.597112447023391724e-02 -6.020486727356910706e-02 1.139246672391891479e-01 -6.183495000004768372e-02 -1.460758298635482788e-01 -1.668101251125335693e-01 5.902151763439178467e-02 2.706095874309539795e-01 -2.214308381080627441e-01 -5.924993380904197693e-02 -4.267489910125732422e-02 -2.058426886796951294e-01 -1.878305524587631226e-01 4.643385484814643860e-02 -1.416357606649398804e-01 5.252821743488311768e-02 3.258281573653221130e-02 -1.031256467103958130e-01 -3.259916603565216064e-01 1.035386696457862854e-01 1.210722997784614563e-01 -1.334618031978607178e-01 5.718295276165008545e-02 7.688150554895401001e-02 3.083061873912811279e-01 -4.333105087280273438e-01 6.515233963727951050e-02
-2.126927971839904785e-01 2.224667929112911224e-02 1.495085805654525757e-01 7.480028271675109863e-02 -2.152486890554428101e-02 1.834744513034820557e-01 -2.983971536159515381e-01 -1.662889309227466583e-02 -1.668903231620788574e-02 -3.330495953559875488e-01 -1.692958623170852661e-01 4.028471708297729492e-01 -1.035404950380325317e-01 1.065887697041034698e-02 -4.317997768521308899e-02 -1.715073585510253906e-01 -1.059494838118553162e-01 4.841027781367301941e-02 -6.397654861211776733e-02 -2.354253232479095459e-01 2.117556184530258179e-01 1.760978437960147858e-02 1.056840196251869202e-01 2.152880281209945679e-01 -3.494390845298767090e-01 1.759859472513198853e-01 -2.113760113716125488e-01 -9.948358684778213501e-02 -2.624076232314109802e-02 -9.561537206172943115e-02 -2.520596981048583984e-01 4.287689551711082458e-02
2.336062341928482056e-01 2.684221602976322174e-02 -1.823095977306365967e-01 5.278411135077476501e-02 8.773373067378997803e-02 1.754404604434967041e-01 -3.031640648841857910e-01 1.109528467059135437e-01 -1.554089933633804321e-01 -4.011605307459831238e-02 1.098716072738170624e-02 2.055886201560497284e-02 1.386650204658508301e-01 -7.288461178541183472e-02 -2.605346404016017914e-02 2.931720204651355743e-02 -2.025623023509979248e-01 1.268832534551620483e-01 -1.880462840199470520e-02 -1.287416219711303711e-01 1.212192978709936142e-02 1.557420194149017334e-01 -5.503376945853233337e-02 1.324284225702285767e-01 2.373177558183670044e-01 4.665927886962890625e-01 1.111744120717048645e-01 2.030311524868011475e-01 -2.962532043457031250e-01 1.010333746671676636e-01 -4.048089683055877686e-01 -7.158689945936203003e-02
3.272263407707214355e-01 -1.292357444763183594e-01 1.082054525613784790e-01 -1.102320328354835510e-01 9.407350420951843262e-02 1.844730079174041748e-01 -3.089464604854583740e-01 9.507738053798675537e-02 1.401672214269638062e-01 -6.780716031789779663e-02 6.296795327216386795e-03 -1.149074826389551163e-02 -3.775116428732872009e-02 -2.244774438440799713e-02 -2.119750529527664185e-01 -1.099475994706153870e-01 -2.444905936717987061e-01 2.018875777721405029e-01 -1.320851445198059082e-01 -5.705515295267105103e-02 1.623655110597610474e-01 1.203551664948463440e-01 4.168758913874626160e-02 3.798941522836685181e-02 2.557590603828430176e-01 2.627509832382202148e-01 3.160858526825904846e-02 1.241808086633682251e-01 -2.607115507125854492e-01 1.136496663093566895e-02 -4.806518256664276123e-01 7.978056371212005615e-02
5.381521582603454590e-02 -2.179035842418670654e-01 8.606462925672531128e-02 2.916201353073120117e-01 3.112939745187759399e-02 2.826359570026397705e-01 -4.347449168562889099e-02 2.742970827966928482e-03 -1.119395941495895386e-01 -2.315071076154708862e-01 -5.662143230438232422e-02 2.198021262884140015e-01 -5.852032452821731567e-02 -2.366672605276107788e-01 -6.961400806903839111e-02 4.349845647811889648e-02 -9.717980027198791504e-02 -3.053396940231323242e-01 -3.239468932151794434e-01 2.240961939096450806e-01 1.931547224521636963e-01 1.337721645832061768e-01 2.894316315650939941e-01 -4.027159139513969421e-02 2.560154497623443604e-01 9.021561592817306519e-02 5.505999550223350525e-02 1.136182397603988647e-01 3.112280555069446564e-02 -1.472191959619522095e-01 -1.127011328935623169e-01 2.592363059520721436e-01
1.016096621751785278e-01 -7.797804661095142365e-03 3.925810456275939941e-01 3.104253709316253662e-01 4.725568741559982300e-02 1.661645919084548950e-01 -6.814280990511178970e-03 -1.038548871874809265e-01 -2.787835837807506323e-04 -3.642021119594573975e-01 1.319117248058319092e-01 -1.731984913349151611e-01 1.589961946010589600e-01 1.745029538869857788e-02 5.236500501632690430e-02 -8.296173810958862305e-02 -2.500190138816833496e-01 6.510357558727264404e-02 -2.531256675720214844e-01 9.408482164144515991e-02 3.841386735439300537e-02 8.901226520538330078e-02 -1.900679171085357666e-01 8.053783327341079712e-02 -2.895059287548065186e-01 -3.462066175416111946e-03 -1.759969592094421387e-01 1.775621622800827026e-02 1.120293438434600830e-01 1.824579238891601562e-01 -3.319771289825439453e-01 1.426682621240615845e-01
-1.078481748700141907e-01 2.214717119932174683e-01 1.081847026944160461e-01 -6.005009636282920837e-02 -8.712608367204666138e-02 1.600216627120971680e-01 -1.367545574903488159e-01 1.961113363504409790e-01 -2.425808310508728027e-01 -1.093086972832679749e-01 5.389102268964052200e-03 1.557975560426712036e-01 2.911287546157836914e-01 -3.332388401031494141e-02 7.832894474267959595e-02 -1.081477105617523193e-01 -2.531144320964813232e-01 -2.533593773841857910e-01 -7.425840198993682861e-02 5.337464064359664917e-02 4.801648482680320740e-02 -8.529660105705261230e-02 1.493060737848281860e-01 -7.434655725955963135e-02 2.027540840208530426e-02 3.922583460807800293e-01 1.677883863449096680e-01 3.422367274761199951e-01 -1.221307814121246338e-01 -9.508375823497772217e-02 -2.937434911727905273e-01 2.259106934070587158e-01
-1.761457324028015137e-02 -1.171918734908103943e-01 6.677198410034179688e-02 8.527936786413192749e-02 -1.420909464359283447e-01 1.463190317153930664e-01 -8.995962888002395630e-02 -6.786353886127471924e-02 2.118676453828811646e-01 -5.072422623634338379e-01 1.750483736395835876e-02 3.209078013896942139e-01 2.825767919421195984e-02 9.401692077517509460e-03 1.706617772579193115e-01 -1.604193300008773804e-01 -3.738059103488922119e-02 1.085871011018753052e-01 2.673646993935108185e-02 -9.019267559051513672e-02 3.128672838211059570e-01 -3.196759615093469620e-03 -1.153915971517562866e-01 -3.487932682037353516e-02 -2.486213147640228271e-01 2.175623774528503418e-01 -2.602829337120056152e-01 -1.892956048250198364e-01 -1.429083049297332764e-01 1.034213155508041382e-01 -2.088055312633514404e-01 1.918314397335052490e-01
1.913323253393173218e-01 6.501246988773345947e-02 1.907749176025390625e-01 1.268824655562639236e-02 -1.258991509675979614e-01 8.776107430458068848e-02 -1.876556277275085449e-01 -1.316663026809692383e-01 -2.085101604461669922e-01 -2.010488957166671753e-01 1.463881321251392365e-02 1.195424199104309082e-01 2.140516880899667740e-03 -8.443770557641983032e-02 -2.814608812332153320e-01 9.567520022392272949e-02 -5.107511579990386963e-02 1.168732717633247375e-01 -8.220259845256805420e-02 3.056751564145088196e-02 2.454473823308944702e-01 5.014597997069358826e-02 8.679965138435363770e-02 2.790846228599548340e-01 5.021652951836585999e-02 3.398745134472846985e-02 8.165335655212402344e-02 1.334328800439834595e-01 -3.489983975887298584e-01 1.108850389719009399e-01 -3.388001322746276855e-01 4.510268867015838623e-01
2.409237325191497803e-01 -1.229800283908843994e-01 1.676617860794067383e-01 9.934889525175094604e-02 -7.315552234649658203e-02 -1.290165632963180542e-01 -1.473866701126098633e-01 1.617105007171630859e-01 -2.883924841880798340e-01 -2.189879566431045532e-01 -4.341674223542213440e-02 4.946634918451309204e-02 1.406240314245223999e-01 -1.670600175857543945e-01 3.854152932763099670e-02 -2.327575907111167908e-02 -1.840562671422958374e-01 1.308716833591461182e-01 -1.938715577125549316e-01 1.041585654020309448e-01 1.299682259559631348e-01 -3.704797923564910889e-01 -2.428360581398010254e-01 -5.898480489850044250e-02 -1.598424613475799561e-01 2.318707257509231567e-01 1.093052476644515991e-01 4.550593346357345581e-02 2.142769843339920044e-01 1.082251667976379395e-01 -3.931944966316223145e-01 1.105234548449516296e-01
-8.823894709348678589e-02 -2.579642236232757568e-01 1.717657744884490967e-01 1.571520715951919556e-01 1.721441149711608887e-01 1.286693215370178223e-01 8.668391965329647064e-03 -3.686851263046264648e-02 -1.954307407140731812e-01 7.922600209712982178e-02 -7.398958783596754074e-03 1.049762070178985596e-01 3.431292772293090820e-01 -1.813079267740249634e-01 -1.770429126918315887e-02 -6.967428606003522873e-03 5.170481652021408081e-02 9.506667405366897583e-02 -2.330037057399749756e-01 3.656695410609245300e-02 2.473426461219787598e-01 -1.455644816160202026e-01 -9.581580758094787598e-02 8.899994194507598877e-02 -3.660150989890098572e-02 2.742686569690704346e-01 -3.595797419548034668e-01 1.111351698637008667e-01 -2.462926320731639862e-02 -1.875453740358352661e-01 -2.361553758382797241e-01 3.751778602600097656e-01
2.699194550514221191e-01 -2.670904994010925293e-01 6.246924865990877151e-03 6.041751056909561157e-02 2.193787842988967896e-01 1.586260795593261719e-01 -1.927048265933990479e-01 1.173080876469612122e-01 1.003531366586685181e-01 -1.461037695407867432e-01 -1.204493790864944458e-01 1.221714839339256287e-01 -1.012198179960250854e-01 -3.969556093215942383e-01 -8.142721652984619141e-02 -8.546390384435653687e-02 -9.152167290449142456e-02 1.073997467756271362e-01 1.480861660093069077e-02 -7.152757048606872559e-02 -2.428325116634368896e-01 2.109205275774002075e-01 -2.565281279385089874e-02 -3.408303856849670410e-02 1.567645967006683350e-01 -1.427451074123382568e-01 -2.136131823062896729e-01 1.793132573366165161e-01 -1.779091777279973030e-03 6.356880813837051392e-02 -3.627730607986450195e-01 3.105187118053436279e-01
5.789155513048171997e-02 2.286981493234634399e-01 1.415069103240966797e-01 -1.769556701183319092e-01 -1.484816521406173706e-01 6.262551248073577881e-02 -1.885509490966796875e-01 -4.797415807843208313e-02 -3.121363930404186249e-02 -5.156448483467102051e-01 8.274415880441665649e-02 -1.292580962181091309e-01 -8.830721676349639893e-02 -2.111067436635494232e-02 -1.051971018314361572e-01 7.615628838539123535e-02 9.862834960222244263e-02 1.300535053014755249e-01 -2.931589484214782715e-01 2.488375827670097351e-02 1.353829503059387207e-01 -3.782676067203283310e-03 2.490721940994262695e-01 -6.806836277246475220e-02 -1.050659641623497009e-01 1.683644652366638184e-01 5.781033262610435486e-02 4.285122826695442200e-02 -2.144033014774322510e-01 1.522244960069656372e-01 -3.766017854213714600e-01 2.447625696659088135e-01
-2.873858511447906494e-01 -3.774463757872581482e-02 3.290387392044067383e-01 4.146929085254669189e-01 4.438043013215065002e-02 3.029867075383663177e-02 -2.691622078418731689e-01 -2.815199550241231918e-03 -2.208343744277954102e-01 -1.297948509454727173e-01 -4.151159897446632385e-02 -4.552690312266349792e-03 -7.830862700939178467e-02 -7.028827071189880371e-02 -2.708121016621589661e-02 3.098675906658172607e-01 -2.595128715038299561e-01 1.157283224165439606e-02 -6.414524465799331665e-02 -1.002262830734252930e-01 -4.131418187171220779e-03 -1.539356913417577744e-02 -2.798286825418472290e-02 -1.212127134203910828e-01 1.227096840739250183e-01 2.092415466904640198e-02 -1.242671459913253784e-01 -1.023267135024070740e-01 1.933629624545574188e-02 -1.782693341374397278e-02 -3.800115287303924561e-01 3.183429837226867676e-01
-2.126086354255676270e-01 -3.311041370034217834e-02 1.645642668008804321e-01 2.959525287151336670e-01 2.898063957691192627e-01 -5.968150496482849121e-02 -2.501589655876159668e-01 9.275520592927932739e-02 -6.664458662271499634e-02 -1.684517413377761841e-01 -8.780943602323532104e-02 2.239022850990295410e-01 9.099605679512023926e-02 1.470236331224441528e-01 -2.859795391559600830e-01 2.130109071731567383e-01 -2.919586896896362305e-01 -8.560629561543464661e-03 -2.125246375799179077e-01 -2.007859200239181519e-01 3.145817518234252930e-01 3.686835989356040955e-02 -4.603926464915275574e-02 6.523678451776504517e-02 5.779942497611045837e-02 -2.226086892187595367e-02 -1.919430494308471680e-01 1.171923801302909851e-02 2.091159485280513763e-02 -1.282233297824859619e-01 -1.467226892709732056e-01 2.754484415054321289e-01
1.414504647254943848e-01 -3.050003051757812500e-01 7.649078220129013062e-02 2.918734215199947357e-02 1.051595211029052734e-01 -4.146333038806915283e-02 -7.082960009574890137e-02 -1.951848417520523071e-01 -4.931632895022630692e-03 -7.210934907197952271e-02 -1.384754478931427002e-01 3.852840512990951538e-02 3.001397661864757538e-02 1.514632254838943481e-01 1.712622866034507751e-02 -2.345374226570129395e-01 -2.024915516376495361e-01 1.062901765108108521e-01 -2.000780850648880005e-01 2.367209643125534058e-02 3.021541535854339600e-01 3.016923069953918457e-01 2.167116403579711914e-01 7.649282366037368774e-02 -7.490576826967298985e-04 2.018844336271286011e-01 -3.208334445953369141e-01 2.563202977180480957e-01 -3.276113048195838928e-02 9.650425985455513000e-03 -4.219923317432403564e-01 5.183332785964012146e-02
3.871970623731613159e-02 -4.092803969979286194e-02 -7.881048321723937988e-02 -7.647337764501571655e-02 -1.038910970091819763e-01 2.063616067171096802e-01 2.861585095524787903e-02 1.960236765444278717e-02 -4.261568188667297363e-02 -4.165586829185485840e-01 1.259162090718746185e-02 3.129881620407104492e-01 -3.111820667982101440e-02 -1.210844740271568298e-01 1.180951595306396484e-01 -2.006920576095581055e-01 -2.194574326276779175e-01 4.515091422945261002e-03 9.709879755973815918e-02 2.172539830207824707e-01 -9.876357018947601318e-02 -1.518197357654571533e-01 -1.741703599691390991e-01 6.372090429067611694e-02 -1.222000047564506531e-01 3.562518209218978882e-02 4.800951108336448669e-02 1.234772652387619019e-01 2.644686400890350342e-02 -9.757103025913238525e-02 -6.083475947380065918e-01 2.837944589555263519e-02
1.891990005970001221e-01 -3.378449752926826477e-02 9.224168211221694946e-02 1.035760119557380676e-01 -1.371826231479644775e-01 3.124016821384429932e-01 -4.638297110795974731e-02 4.391275942325592041e-01 -1.194538623094558716e-01 -2.818577922880649567e-02 -7.507540285587310791e-02 -1.796800345182418823e-01 1.946008205413818359e-01 1.982133835554122925e-02 -2.265495061874389648e-01 -3.714962303638458252e-02 -1.681218147277832031e-01 -6.643512845039367676e-02 -1.233069598674774170e-01 -1.018045023083686829e-01 3.502950966358184814e-01 2.691400647163391113e-01 -1.109565496444702148e-01 1.689043045043945312e-01 3.483334556221961975e-02 3.718442097306251526e-02 -1.570598222315311432e-02 2.744717895984649658e-01 2.564395032823085785e-02 1.791135817766189575e-01 -1.769406795501708984e-01 2.280800640583038330e-01
4.968685507774353027e-01 1.884846687316894531e-01 -5.385277792811393738e-03 1.004622206091880798e-01 3.384980559349060059e-02 1.652173995971679688e-01 -1.705882996320724487e-01 8.813120424747467041e-02 -1.834822893142700195e-01 -7.818752527236938477e-02 -1.347038000822067261e-01 1.091971844434738159e-01 5.923472717404365540e-02 -3.486793637275695801e-01 -8.967124670743942261e-02 1.604047417640686035e-01 -3.561410009860992432e-01 -1.980469003319740295e-02 -2.715907692909240723e-01 9.704632684588432312e-03 9.863869100809097290e-02 -2.390747964382171631e-01 3.559076460078358650e-03 -5.642132367938756943e-03 -1.309724450111389160e-01 2.253191024065017700e-01 5.698617920279502869e-02 1.073629558086395264e-01 -2.299357578158378601e-02 2.012208104133605957e-01 -2.113127335906028748e-02 1.458826214075088501e-01
2.621049880981445312e-01 -3.806423544883728027e-01 1.600540578365325928e-01 -3.219065442681312561e-02 -5.344652570784091949e-03 -1.231995448470115662e-01 -1.705523580312728882e-01 2.100294828414916992e-01 -2.393301576375961304e-01 -1.584762185811996460e-01 -2.225069515407085419e-02 -1.314982473850250244e-01 -1.548292487859725952e-02 -1.427504569292068481e-01 -1.326037943363189697e-01 1.659067124128341675e-01 -3.079429268836975098e-01 1.362133324146270752e-01 -1.627713441848754883e-01 4.134014993906021118e-02 1.859394609928131104e-01 1.038072183728218079e-01 -4.101880639791488647e-02 6.707007437944412231e-02 1.801624335348606110e-02 -3.387178480625152588e-02 5.878147203475236893e-03 -4.495657607913017273e-02 -2.010056376457214355e-01 1.093432903289794922e-01 -1.640812307596206665e-01 4.790811538696289062e-01
1.621564030647277832e-01 -3.825690969824790955e-02 -1.304832398891448975e-01 7.150614261627197266e-02 3.544291555881500244e-01 8.646142482757568359e-02 -2.339372634887695312e-01 -1.167151778936386108e-01 -1.401241682469844818e-02 -1.813200116157531738e-01 1.668200939893722534e-01 7.757996767759323120e-02 1.623695343732833862e-01 -2.085493505001068115e-01 -1.880390346050262451e-01 2.365064322948455811e-01 -9.992668777704238892e-02 2.695601582527160645e-01 -6.453494727611541748e-02 -1.108341291546821594e-01 2.364162653684616089e-01 1.423682644963264465e-02 -4.733813926577568054e-02 2.697700858116149902e-01 1.139037013053894043e-01 5.972800310701131821e-03 2.230996638536453247e-02 6.050490587949752808e-02 1.585903912782669067e-01 -1.780875772237777710e-01 -3.386991024017333984e-01 3.187884092330932617e-01
1.950426846742630005e-01 -2.682298719882965088e-01 -3.248646110296249390e-02 9.765782207250595093e-02 1.145351454615592957e-01 -7.085506618022918701e-02 -1.791464984416961670e-01 1.609186381101608276e-01 1.371535211801528931e-01 -3.585079610347747803e-01 -1.327114999294281006e-01 -1.259642541408538818e-01 1.938414126634597778e-01 1.621356457471847534e-01 -8.559406548738479614e-02 -1.166210994124412537e-01 -2.971845567226409912e-01 4.313312470912933350e-02 -3.667338564991950989e-02 3.432884067296981812e-02 1.498790085315704346e-01 9.139086306095123291e-02 3.362181484699249268e-01 -2.292622625827789307e-02 2.092040479183197021e-01 1.590455025434494019e-01 -8.567022532224655151e-02 2.896137833595275879e-01 7.564939558506011963e-02 2.098008096218109131e-01 -2.480339705944061279e-01 1.704697012901306152e-01
-1.189655140042304993e-01 -3.042401373386383057e-01 6.649250537157058716e-02 1.316859871149063110e-01 1.446518898010253906e-01 -6.162976846098899841e-02 2.667275816202163696e-02 3.754311800003051758e-02 -1.391549259424209595e-01 -1.872111409902572632e-01 -2.795898914337158203e-02 2.895392179489135742e-01 -6.432155519723892212e-02 9.309703856706619263e-02 -1.093345656991004944e-01 3.136148750782012939e-01 -2.426925897598266602e-01 -2.888709306716918945e-02 -4.609027802944183350e-01 5.774756893515586853e-02 1.745683252811431885e-01 -1.598880290985107422e-01 8.207240700721740723e-02 -1.003502234816551208e-01 9.330114722251892090e-02 1.943935453891754150e-01 -6.370669603347778320e-02 -1.234848424792289734e-01 4.646516218781471252e-02 5.330884084105491638e-02 -3.066353797912597656e-01 2.633784711360931396e-01
1.204167455434799194e-01 2.452268078923225403e-02 -2.372457832098007202e-02 5.966948345303535461e-02 9.706697613000869751e-02 2.979183197021484375e-01 -1.096753180027008057e-01 -5.784586071968078613e-02 -2.785314247012138367e-02 -2.430468797683715820e-01 -1.824175119400024414e-01 1.706109382212162018e-02 2.243459373712539673e-01 -1.576789170503616333e-01 -5.157941952347755432e-02 -3.067652881145477295e-02 5.427476018667221069e-02 -3.170112073421478271e-01 -5.090897157788276672e-02 4.560897871851921082e-02 8.462898433208465576e-02 -1.607207208871841431e-01 -1.454400271177291870e-01 -1.338719017803668976e-02 -9.635945409536361694e-02 -7.952187955379486084e-02 7.265719026327133179e-02 1.943518221378326416e-01 -2.066904865205287933e-02 3.062877953052520752e-01 -4.289139211177825928e-01 4.423876404762268066e-01
-2.308019697666168213e-01 -2.401493489742279053e-01 1.065272390842437744e-01 1.477236300706863403e-01 -2.237691134214401245e-01 -6.358790677040815353e-03 -1.987435519695281982e-01 4.462226480245590210e-02 6.308335065841674805e-02 -5.366750806570053101e-02 -1.596295982599258423e-01 1.973969340324401855e-01 1.974169909954071045e-01 -5.201603472232818604e-02 4.451771732419729233e-03 -1.266525033861398697e-02 -4.942237213253974915e-02 1.236146315932273865e-01 -2.477082610130310059e-01 1.570000201463699341e-01 8.351571857929229736e-02 2.834912240505218506e-01 -1.901588588953018188e-01 9.785209596157073975e-02 1.124277487397193909e-01 2.315131202340126038e-02 4.472758620977401733e-02 -7.518243044614791870e-02 -3.796532750129699707e-01 -1.278316974639892578e-01 -3.818953633308410645e-01 2.952272593975067139e-01
9.406804293394088745e-02 -3.293716013431549072e-01 7.717310637235641479e-02 8.651525527238845825e-02 -2.529223635792732239e-02 2.115702182054519653e-01 -4.232889413833618164e-01 7.291567325592041016e-02 -1.673302501440048218e-01 6.031633168458938599e-02 -1.382484845817089081e-02 2.490236312150955200e-01 1.274712681770324707e-01 -1.298953890800476074e-01 -2.375621050596237183e-01 -3.474907204508781433e-02 -2.058585584163665771e-01 1.055582147091627121e-02 -1.834999471902847290e-01 -1.242292895913124084e-01 2.322668731212615967e-01 -2.515669167041778564e-01 1.693159341812133789e-01 -5.060558766126632690e-02 1.453468948602676392e-01 6.240936368703842163e-02 -3.161590397357940674e-01 1.058293804526329041e-01 -1.481669247150421143e-01 -1.793719269335269928e-02 -2.163648605346679688e-01 9.697328507900238037e-02
-8.745869994163513184e-02 -1.024155169725418091e-01 -1.246054917573928833e-01 2.193218767642974854e-01 -5.631866678595542908e-02 5.409118905663490295e-02 -2.321282587945461273e-02 2.933285534381866455e-01 -2.075186371803283691e-02 -1.620548665523529053e-01 -4.296091198921203613e-02 1.443296670913696289e-01 -4.799462109804153442e-02 -2.385608255863189697e-01 2.006160616874694824e-01 1.489857286214828491e-01 -3.599917888641357422e-01 -9.102302789688110352e-02 -2.119973152875900269e-01 7.012037187814712524e-02 -2.491212915629148483e-03 2.057017982006072998e-01 -5.052680894732475281e-02 3.705780208110809326e-01 -6.861728429794311523e-02 1.312108486890792847e-01 -1.933304034173488617e-02 2.187262177467346191e-01 -3.447740674018859863e-01 1.143220216035842896e-01 -1.783612519502639771e-01 2.251611202955245972e-01
9.509566426277160645e-02 -8.102567493915557861e-02 -1.629370078444480896e-02 1.062688138335943222e-02 4.781341552734375000e-02 -6.951593328267335892e-03 -1.173548623919487000e-01 6.645702570676803589e-02 -6.286687403917312622e-02 -4.888777155429124832e-03 -2.177011966705322266e-01 1.783011015504598618e-03 -3.230164051055908203e-01 1.342469453811645508e-01 -1.347516179084777832e-01 -2.552846670150756836e-01 -2.727666497230529785e-01 1.115324050188064575e-01 -1.575331538915634155e-01 1.611827760934829712e-01 2.553905919194221497e-02 2.729877084493637085e-02 1.874004155397415161e-01 7.013400644063949585e-02 -2.102293521165847778e-01 4.016809165477752686e-01 -3.169662058353424072e-01 1.553170531988143921e-01 -2.044458985328674316e-01 6.871289014816284180e-02 -2.386337816715240479e-01 3.061916828155517578e-01
-9.385713934898376465e-02 -1.307350546121597290e-01 1.162667945027351379e-01 2.213728427886962891e-01 4.741722345352172852e-02 3.629666268825531006e-01 -1.203330084681510925e-01 -5.514140799641609192e-02 -9.280060231685638428e-02 -8.413811773061752319e-02 2.369982004165649414e-01 1.149325892329216003e-01 1.208697333931922913e-01 4.833753779530525208e-02 -3.003495931625366211e-01 2.348365336656570435e-01 -3.942262232303619385e-01 -1.359398216009140015e-01 -1.069175004959106445e-01 -1.618169993162155151e-01 1.926640868186950684e-01 -7.063607126474380493e-02 -2.496670745313167572e-02 -2.265602350234985352e-02 1.154746208339929581e-02 3.117607161402702332e-02 5.770272761583328247e-02 4.755131900310516357e-02 -1.475645899772644043e-01 -3.200402259826660156e-01 -2.760038077831268311e-01 2.255166769027709961e-01
-2.188988178968429565e-01 -1.495087891817092896e-01 -1.264373511075973511e-01 4.184626042842864990e-02 9.080382436513900757e-02 2.905906438827514648e-01 4.579034820199012756e-02 -7.021182030439376831e-02 5.322862882167100906e-03 4.498397558927536011e-02 -1.810390204191207886e-01 -5.669322237372398376e-02 -4.066732153296470642e-02 -2.484127581119537354e-01 9.348883479833602905e-02 -2.133198678493499756e-01 -1.964961290359497070e-01 -2.602370977401733398e-01 -9.781374037265777588e-02 7.615710049867630005e-02 3.238650262355804443e-01 -2.110760286450386047e-02 5.201623588800430298e-02 -7.222044467926025391e-02 -3.210060894489288330e-01 3.017797470092773438e-01 -1.256765723228454590e-01 5.657041817903518677e-02 -2.108512818813323975e-01 -1.260025203227996826e-01 -2.591607272624969482e-01 2.847135961055755615e-01
2.222412526607513428e-01 -1.112558171153068542e-01 2.136758863925933838e-01 4.502613246440887451e-01 4.688048362731933594e-02 1.578718274831771851e-01 -2.610097229480743408e-01 1.295648515224456787e-02 -1.966641396284103394e-01 -2.617440521717071533e-01 9.878648817539215088e-02 -5.502806976437568665e-02 -1.765653491020202637e-01 -1.325259953737258911e-01 -1.599941551685333252e-01 4.733137786388397217e-02 -1.766543388366699219e-01 9.372285008430480957e-02 -1.020172983407974243e-01 1.276927441358566284e-01 9.503646939992904663e-02 -4.927197471261024475e-02 -9.075229614973068237e-02 2.368176281452178955e-01 3.449716791510581970e-02 -8.113773912191390991e-02 7.325674593448638916e-02 -2.300878986716270447e-02 -4.375239089131355286e-02 2.369236052036285400e-01 -1.477628499269485474e-01 4.022937417030334473e-01
1.201863288879394531e-01 2.311614155769348145e-02 -1.597107201814651489e-01 1.548721045255661011e-01 -2.394273132085800171e-01 1.513790786266326904e-01 1.895820200443267822e-01 1.783091872930526733e-01 5.187920480966567993e-02 -5.258320271968841553e-02 1.061708182096481323e-01 -4.007021896541118622e-03 1.402796357870101929e-01 -1.975250989198684692e-01 -7.960604131221771240e-02 1.875423043966293335e-01 -1.289562284946441650e-01 -3.463427126407623291e-01 -1.819776743650436401e-01 -5.477331578731536865e-02 1.050294116139411926e-01 2.283662855625152588e-01 -2.007596045732498169e-01 1.793355196714401245e-01 2.070149630308151245e-01 1.449280530214309692e-01 7.363673299551010132e-02 2.828047983348369598e-02 -1.259769797325134277e-01 9.513915516436100006e-03 -5.089434981346130371e-01 1.311111450195312500e-01
1.960695534944534302e-02 8.396922796964645386e-02 -4.165615513920783997e-02 4.865887761116027832e-02 3.891959786415100098e-03 2.471689283847808838e-01 -4.361902177333831787e-02 1.403954476118087769e-01 -1.317737847566604614e-01 -1.850230693817138672e-01 -9.032718092203140259e-02 2.133373171091079712e-01 -7.315465062856674194e-02 -6.448800116777420044e-02 -1.614353209733963013e-01 3.185094594955444336e-01 -1.525697410106658936e-01 2.985889017581939697e-01 -3.177961111068725586e-01 -1.501057744026184082e-01 2.377482354640960693e-01 5.278782173991203308e-02 -3.812148571014404297e-01 -2.050615148618817329e-03 1.141604501754045486e-02 1.242990121245384216e-01 -5.411546304821968079e-02 2.306062169373035431e-02 2.987567186355590820e-01 -2.420502156019210815e-02 -3.217786848545074463e-01 1.021205782890319824e-01
-8.170302212238311768e-02 1.640734523534774780e-01 -7.125962525606155396e-02 3.294581174850463867e-01 3.640240132808685303e-01 -6.184284761548042297e-02 -2.738842368125915527e-01 2.875851094722747803e-01 -1.623021960258483887e-01 -6.105739623308181763e-02 5.584077909588813782e-02 9.703901596367359161e-03 1.712151244282722473e-02 6.246714666485786438e-02 -6.537462025880813599e-02 1.874159127473831177e-01 -1.436003763228654861e-02 -5.283972993493080139e-02 -7.853462547063827515e-02 -7.570256292819976807e-02 9.635591506958007812e-02 1.200469285249710083e-01 -6.011677160859107971e-02 1.946858912706375122e-01 -5.195804685354232788e-02 2.195076644420623779e-01 -1.725208610296249390e-01 9.568541496992111206e-02 1.239182204008102417e-01 2.712863683700561523e-01 -2.577291429042816162e-01 3.956819176673889160e-01
-4.866115376353263855e-02 -1.105610728263854980e-01 3.574897944927215576e-01 6.810072343796491623e-03 -1.225854642689228058e-02 1.328382045030593872e-01 4.675933346152305603e-02 1.966780722141265869e-01 -1.217291429638862610e-01 -2.987561225891113281e-01 -8.586721867322921753e-02 -1.348841041326522827e-01 3.132204413414001465e-01 4.206144949421286583e-04 -2.132953554391860962e-01 8.956433087587356567e-02 -2.129399627447128296e-01 -9.166891686618328094e-03 -2.659401297569274902e-01 1.477331221103668213e-01 2.977251708507537842e-01 -5.879718065261840820e-02 -6.223700195550918579e-02 1.067095696926116943e-01 5.403546243906021118e-02 2.787934057414531708e-02 8.379065431654453278e-03 1.698112189769744873e-01 -1.377790793776512146e-02 -2.895790040493011475e-01 -3.945244550704956055e-01 1.000875141471624374e-03
1.533837914466857910e-01 2.884362041950225830e-01 -9.956608712673187256e-02 1.923875808715820312e-01 -3.388409912586212158e-01 1.030454784631729126e-01 -2.552954247221350670e-03 -4.242320358753204346e-02 -1.438954621553421021e-01 -3.221966326236724854e-01 -3.374033570289611816e-01 -8.140559494495391846e-02 5.227589607238769531e-02 -7.955494523048400879e-02 -2.314669825136661530e-02 -2.922662161290645599e-02 -2.037990689277648926e-01 -3.055552951991558075e-02 -2.255915999412536621e-01 2.381360828876495361e-01 8.600402623414993286e-02 -8.303502947092056274e-02 6.963900756090879440e-03 -1.254539750516414642e-02 2.102505713701248169e-01 2.251777350902557373e-01 -2.311221212148666382e-01 6.010306254029273987e-02 -1.992414891719818115e-01 -6.370473653078079224e-02 -3.152163028717041016e-01 6.368121504783630371e-02
7.327751070261001587e-02 8.527126163244247437e-02 2.748563587665557861e-01 1.521746665239334106e-01 1.212528534233570099e-02 -5.249939486384391785e-02 1.075562164187431335e-01 -1.297811865806579590e-01 -5.247192084789276123e-02 -8.375152945518493652e-02 1.381592601537704468e-01 2.796236574649810791e-01 1.646341383457183838e-01 -2.841869592666625977e-01 -1.773044914007186890e-01 -1.461628079414367676e-01 -2.943310439586639404e-01 -4.598649963736534119e-02 -7.950010895729064941e-02 -4.164404526818543673e-04 -1.683934926986694336e-01 3.293322324752807617e-01 3.456756472587585449e-02 6.972698122262954712e-02 -1.481259465217590332e-01 3.194450736045837402e-01 2.024243324995040894e-01 1.198333799839019775e-01 -2.236520648002624512e-01 -1.642142832279205322e-01 -2.392349839210510254e-01 1.953162550926208496e-01
7.860365323722362518e-03 5.569626763463020325e-02 1.529649551957845688e-02 -1.545123159885406494e-01 2.539169788360595703e-01 2.368770092725753784e-01 -1.468621641397476196e-01 -8.249323815107345581e-02 -2.093250900506973267e-01 -3.798944056034088135e-01 6.854208558797836304e-02 1.832726150751113892e-01 -6.233802065253257751e-02 -3.565255180001258850e-02 -1.238063871860504150e-01 1.985918581485748291e-01 -6.904795765876770020e-02 -1.821627467870712280e-01 -2.484176009893417358e-01 -6.109997257590293884e-02 2.439510822296142578e-01 -2.504143118858337402e-02 -3.423378989100456238e-02 -7.986664772033691406e-02 2.033788859844207764e-01 2.655299305915832520e-01 -1.188727915287017822e-01 3.802656233310699463e-01 -2.620716206729412079e-02 -1.353334188461303711e-01 -2.650621533393859863e-01 -8.047104626893997192e-02
8.760463446378707886e-02 -2.097372561693191528e-01 1.412092149257659912e-01 2.623771727085113525e-01 -2.799464948475360870e-02 2.009823173284530640e-01 -2.410562336444854736e-02 2.043147832155227661e-01 -1.786168515682220459e-01 -2.545604109764099121e-01 -1.454425305128097534e-01 3.289648592472076416e-01 -5.254542455077171326e-02 2.983940206468105316e-02 -3.765645250678062439e-02 8.759789168834686279e-02 -1.624058187007904053e-01 -1.654551923274993896e-01 -2.705781757831573486e-01 7.717400789260864258e-02 2.605712711811065674e-01 -4.994903691112995148e-03 2.085319459438323975e-01 -5.320779606699943542e-02 -1.133557967841625214e-02 -1.085082739591598511e-01 1.986390948295593262e-01 2.080922722816467285e-01 6.650426425039768219e-03 5.390187259763479233e-03 -9.423598647117614746e-02 4.318065643310546875e-01
-5.468410998582839966e-02 8.938114345073699951e-02 2.981545589864253998e-02 8.138880133628845215e-02 1.436241418123245239e-01 3.306716978549957275e-01 -1.710574328899383545e-01 -1.707406640052795410e-01 2.105960249900817871e-01 -1.796160340309143066e-01 -1.688428819179534912e-01 -1.513608843088150024e-01 -8.792288601398468018e-02 1.113815158605575562e-01 -7.231137901544570923e-02 -1.994222253561019897e-01 -3.356703519821166992e-01 3.948852047324180603e-02 1.717452891170978546e-02 6.987589597702026367e-02 6.030702218413352966e-02 3.793834894895553589e-02 3.814295306801795959e-02 1.713611036539077759e-01 -4.212140664458274841e-02 4.186705648899078369e-01 5.272649973630905151e-02 1.960308253765106201e-01 -2.276258170604705811e-01 -2.134366929531097412e-01 -3.513940870761871338e-01 7.440871000289916992e-02
-9.859963506460189819e-02 -2.410566210746765137e-01 1.060820519924163818e-01 6.149420887231826782e-02 1.766247153282165527e-01 -6.656420230865478516e-02 3.077712841331958771e-02 -2.468730211257934570e-01 -1.719962060451507568e-01 -1.296569406986236572e-01 -1.848346441984176636e-01 -1.967425085604190826e-02 1.511203199625015259e-01 -3.780997395515441895e-01 5.733031779527664185e-02 7.998366653919219971e-02 -1.555729061365127563e-01 1.574250608682632446e-01 -4.294026643037796021e-02 1.925529539585113525e-01 2.154356092214584351e-01 1.721886247396469116e-01 -2.407821565866470337e-01 3.535943478345870972e-02 1.429440677165985107e-01 -8.192544430494308472e-02 -2.369181662797927856e-01 2.379119247198104858e-01 5.749990791082382202e-02 6.240398064255714417e-02 -4.026425182819366455e-01 1.754892766475677490e-01
1.359118074178695679e-01 -1.267055422067642212e-01 7.696275413036346436e-02 -2.766889892518520355e-02 -1.214204505085945129e-01 1.156610772013664246e-01 -2.192686079069972038e-03 -1.155897900462150574e-01 -1.797539740800857544e-01 -1.870268583297729492e-01 -1.009827852249145508e-01 3.954358398914337158e-01 6.788543611764907837e-02 -7.623098790645599365e-02 5.264396592974662781e-02 2.493525296449661255e-02 -6.952027231454849243e-02 3.069913014769554138e-02 -2.392405122518539429e-01 2.236774414777755737e-01 1.838471144437789917e-01 2.641524374485015869e-01 2.579889595508575439e-01 2.502162754535675049e-01 1.229217946529388428e-01 5.360848829150199890e-02 -1.257241219282150269e-01 3.235971927642822266e-01 -3.491113707423210144e-02 6.803657859563827515e-02 -2.531640231609344482e-01 3.397015631198883057e-01
9.357099770568311214e-04 -2.706027328968048096e-01 1.980585604906082153e-01 1.776849180459976196e-01 3.732680529356002808e-02 1.078296974301338196e-01 -9.882371127605438232e-02 1.141686663031578064e-01 -1.825826317071914673e-01 -2.050924897193908691e-01 -8.211846649646759033e-02 3.574606478214263916e-01 -1.905480325222015381e-01 -1.556506603956222534e-01 1.240408234298229218e-02 1.050654351711273193e-01 -2.562057077884674072e-01 -1.804341524839401245e-01 -3.894611299037933350e-01 7.976735383272171021e-02 9.650691598653793335e-02 5.738572776317596436e-02 2.718407511711120605e-01 -3.287963196635246277e-02 2.068545818328857422e-01 -3.110429085791110992e-02 2.359830960631370544e-02 1.709664314985275269e-01 1.048311516642570496e-01 -2.114667370915412903e-02 -2.246303558349609375e-01 2.433926165103912354e-01
4.172028973698616028e-03 -1.987619549036026001e-01 2.662586867809295654e-01 3.651406466960906982e-01 9.382320940494537354e-02 -4.230861365795135498e-02 -1.737868934869766235e-01 1.326993256807327271e-01 -1.854469180107116699e-01 -1.226543262600898743e-01 2.842150926589965820e-01 2.392348051071166992e-01 -9.972789138555526733e-02 -2.064224332571029663e-01 -4.769537597894668579e-02 2.635793387889862061e-01 -2.561576664447784424e-01 8.840466290712356567e-02 -2.168394625186920166e-01 -1.940064579248428345e-01 2.515715658664703369e-01 -6.713722646236419678e-02 -2.270841225981712341e-02 1.065853461623191833e-01 -6.013511866331100464e-02 4.814087972044944763e-02 1.142619643360376358e-02 1.221655905246734619e-01 -2.750421464443206787e-01 9.482426196336746216e-02 -1.833550631999969482e-01 9.534423053264617920e-02
1.075981706380844116e-01 3.478290885686874390e-02 3.107669949531555176e-01 -7.747052237391471863e-03 2.377303540706634521e-01 -4.677331820130348206e-02 -1.780249327421188354e-01 -3.172287940979003906e-01 -5.937606841325759888e-02 -1.870091855525970459e-01 -1.712937653064727783e-02 -3.005063533782958984e-01 2.480698823928833008e-01 -4.932766780257225037e-03 8.379246294498443604e-02 -5.407490581274032593e-02 -3.387202024459838867e-01 -7.891014218330383301e-02 -2.880801558494567871e-01 4.930470138788223267e-02 1.026876419782638550e-01 1.568216234445571899e-01 1.908759772777557373e-02 1.583191379904747009e-02 3.734584525227546692e-02 2.339956462383270264e-01 1.921028643846511841e-01 1.581194438040256500e-02 -4.548762738704681396e-02 -1.727424114942550659e-01 -2.306431531906127930e-01 2.800050675868988037e-01
4.122101962566375732e-01 2.823090925812721252e-02 6.026865914463996887e-02 1.614886969327926636e-01 3.151245415210723877e-01 4.298076033592224121e-02 -1.622667759656906128e-01 -1.996011473238468170e-02 -4.344250541180372238e-03 -1.577635556459426880e-01 -2.144249714910984039e-02 -2.270787395536899567e-02 1.280380189418792725e-01 -1.759509742259979248e-01 -1.373299807310104370e-01 -4.033937305212020874e-02 -4.670755565166473389e-02 9.343112260103225708e-02 -1.109672412276268005e-01 -1.509038954973220825e-01 2.036802023649215698e-01 1.556778997182846069e-01 -2.366571128368377686e-01 1.687472164630889893e-01 1.274457871913909912e-01 6.594935059547424316e-02 1.091494634747505188e-01 1.951345652341842651e-01 -2.516534030437469482e-01 2.535850107669830322e-01 -2.976412475109100342e-01 3.081625401973724365e-01
2.974332273006439209e-01 -2.135502696037292480e-01 5.336507409811019897e-02 2.139424830675125122e-01 -4.353759437799453735e-02 9.673958271741867065e-02 -1.291262954473495483e-01 4.193541780114173889e-02 -5.035328865051269531e-02 -3.161893784999847412e-01 5.464752390980720520e-02 -1.358602792024612427e-01 1.197992917150259018e-02 -1.924445480108261108e-01 -4.244052469730377197e-01 7.532013580203056335e-03 -4.284740686416625977e-01 -1.149568036198616028e-01 -1.484450399875640869e-01 1.034783646464347839e-01 1.494884639978408813e-01 -9.544963389635086060e-02 1.716356351971626282e-02 -5.474241450428962708e-02 2.131601274013519287e-01 -1.245129182934761047e-01 -1.514808982610702515e-01 1.506345272064208984e-01 -2.031254470348358154e-01 6.307868659496307373e-02 -1.716819107532501221e-01 2.692355215549468994e-02
9.277101606130599976e-02 -5.830781161785125732e-02 1.674906015396118164e-01 2.500210106372833252e-01 -1.652753353118896484e-01 1.944261789321899414e-01 2.479407191276550293e-02 2.674004733562469482e-01 -1.629802882671356201e-01 -2.124279141426086426e-01 -8.300650864839553833e-02 2.312084659934043884e-02 2.125129476189613342e-02 -2.320222742855548859e-02 -2.846997082233428955e-01 4.608690366148948669e-02 -2.080410420894622803e-01 -1.573158800601959229e-01 -4.234848320484161377e-01 2.026919722557067871e-01 2.812999486923217773e-01 -9.482430666685104370e-02 5.872076842933893204e-03 -9.248347952961921692e-03 1.660671830177307129e-02 1.687110364437103271e-01 -1.605041027069091797e-01 1.890521198511123657e-01 -1.183734312653541565e-01 -1.285155117511749268e-01 -2.998842597007751465e-01 -9.756837040185928345e-02
2.294789850711822510e-01 -5.018827039748430252e-03 9.407282620668411255e-02 2.198104113340377808e-01 8.485960960388183594e-02 2.528790831565856934e-01 -2.378565073013305664e-01 3.819109201431274414e-01 -6.694801151752471924e-02 -1.241745874285697937e-01 -1.254079639911651611e-01 5.012242496013641357e-02 4.801705107092857361e-02 7.557346671819686890e-02 -3.031556010246276855e-01 -1.750830709934234619e-01 -3.634899109601974487e-02 -5.831221863627433777e-02 -8.681156486272811890e-02 -1.761327087879180908e-01 2.280933856964111328e-01 1.249222531914710999e-01 -1.598127782344818115e-01 1.485205888748168945e-01 1.602264046669006348e-01 6.669672578573226929e-02 2.598818019032478333e-02 2.230662107467651367e-01 1.116850301623344421e-01 1.662899553775787354e-01 -1.369417756795883179e-01 3.871784806251525879e-01
5.672204121947288513e-02 1.503426581621170044e-01 3.645953834056854248e-01 1.616675108671188354e-01 -1.195158734917640686e-01 5.355709418654441833e-02 -1.917424052953720093e-02 9.913545101881027222e-03 -2.511140108108520508e-01 2.459587343037128448e-02 -1.553199291229248047e-01 -5.881525576114654541e-02 8.417936414480209351e-02 -3.176318407058715820e-01 1.496894750744104385e-02 8.300484716892242432e-02 -7.732451707124710083e-02 1.428850740194320679e-01 -2.689707577228546143e-01 2.541629970073699951e-02 1.352479457855224609e-01 2.509587407112121582e-01 1.755681037902832031e-01 1.587210595607757568e-01 -6.015563756227493286e-02 2.410838007926940918e-01 1.785920113325119019e-01 -2.747155353426933289e-02 -2.179836630821228027e-01 -1.403334587812423706e-01 -2.626277208328247070e-01 3.520076870918273926e-01
1.020152494311332703e-02 -1.447012424468994141e-01 8.887603878974914551e-02 3.214105069637298584e-01 2.743614912033081055e-01 1.011951193213462830e-01 -3.374572396278381348e-01 -5.858662188984453678e-04 -1.081688925623893738e-01 -6.052554771304130554e-02 1.953954100608825684e-01 -9.974035620689392090e-02 2.282408624887466431e-01 -1.662688255310058594e-01 -1.117399800568819046e-02 -3.081188201904296875e-01 -7.399529218673706055e-02 1.566050648689270020e-01 -8.674299344420433044e-03 4.730296507477760315e-02 3.317738696932792664e-02 1.028273403644561768e-01 -3.245232999324798584e-01 1.783053129911422729e-01 -6.245083361864089966e-02 2.945317029953002930e-01 6.117024645209312439e-02 2.491175830364227295e-01 -1.768763922154903412e-02 -7.626530528068542480e-02 -1.463578194379806519e-01 2.548980712890625000e-01
2.049375474452972412e-01 8.760697394609451294e-02 2.835442870855331421e-02 1.940743811428546906e-02 -4.071611911058425903e-02 6.525389105081558228e-02 -4.924578964710235596e-01 5.012566596269607544e-02 1.361229568719863892e-01 -8.196419477462768555e-02 -1.609747260808944702e-01 -1.734221130609512329e-01 -1.202736794948577881e-01 -1.942350268363952637e-01 1.955165565013885498e-01 6.959056016057729721e-03 -3.733690083026885986e-01 1.131969094276428223e-01 -1.755625009536743164e-02 7.802752405405044556e-02 2.705404162406921387e-01 -2.893387712538242340e-02 1.648608446121215820e-01 1.217054575681686401e-02 4.303582757711410522e-02 2.745661735534667969e-01 -7.789631932973861694e-02 2.155424803495407104e-01 -1.435347348451614380e-01 9.103860706090927124e-02 -3.221460580825805664e-01 6.397925317287445068e-02
2.876057326793670654e-01 -1.199878975749015808e-01 1.496313139796257019e-02 3.260556459426879883e-01 -4.749860242009162903e-02 -8.079083263874053955e-02 -5.767288804054260254e-02 9.016665071249008179e-02 -1.316852718591690063e-01 -3.177539706230163574e-01 5.642546713352203369e-02 -2.555701434612274170e-01 -1.393745420500636101e-03 -1.980743706226348877e-01 1.386856883764266968e-01 -1.175573840737342834e-01 5.187306180596351624e-02 -3.572258725762367249e-02 -9.994014352560043335e-02 -1.277812123298645020e-01 1.636450737714767456e-01 7.163958996534347534e-02 -2.962457835674285889e-01 2.502418458461761475e-01 -3.055207431316375732e-01 1.954714804887771606e-01 -9.897565096616744995e-02 8.665250241756439209e-02 1.078028306365013123e-01 2.325030267238616943e-01 -2.205784767866134644e-01 2.030870169401168823e-01
-1.283320933580398560e-01 6.100384145975112915e-02 -1.699382215738296509e-01 6.126511842012405396e-02 -1.221804767847061157e-01 1.803688108921051025e-01 -5.722436308860778809e-02 -1.614963710308074951e-01 -2.794031985104084015e-02 -2.732068896293640137e-01 -1.876373142004013062e-01 -1.117704510688781738e-01 -1.335447430610656738e-01 1.201062873005867004e-01 -3.116931021213531494e-01 -1.208052635192871094e-01 -2.266313433647155762e-01 7.590348273515701294e-02 -2.729218602180480957e-01 -1.666094511747360229e-01 2.488568127155303955e-01 1.746752858161926270e-01 -2.005364187061786652e-02 -1.329236775636672974e-01 -2.583435773849487305e-01 2.192272692918777466e-01 -1.588873416185379028e-01 -3.162830695509910583e-02 -5.309691652655601501e-02 -1.662003695964813232e-01 -2.432082891464233398e-01 3.204859197139739990e-01
1.762691289186477661e-01 -7.080534938722848892e-03 4.656566679477691650e-02 1.429275888949632645e-02 6.061606109142303467e-02 1.954001635313034058e-01 -1.671463698148727417e-01 -2.124319784343242645e-02 -5.477276444435119629e-02 -2.431670902296900749e-03 -1.657062396407127380e-02 1.277898997068405151e-01 -1.090805605053901672e-01 -1.190281882882118225e-01 -1.631992906332015991e-01 1.522725969552993774e-01 -1.379357874393463135e-01 3.543800711631774902e-01 -2.177786678075790405e-01 1.347191035747528076e-01 1.500242799520492554e-01 1.357361823320388794e-01 1.714047044515609741e-01 -8.542193472385406494e-02 3.159047365188598633e-01 5.557848885655403137e-02 5.000476539134979248e-02 2.315704375505447388e-01 -1.502353996038436890e-01 2.879433892667293549e-02 -3.982376456260681152e-01 4.146856069564819336e-01
8.650907129049301147e-02 1.033180058002471924e-01 1.489036083221435547e-01 2.121015638113021851e-01 -1.839782893657684326e-01 -5.774419289082288742e-03 -2.252805978059768677e-01 -1.806984692811965942e-01 -6.299805641174316406e-02 -2.705135941505432129e-01 1.395979374647140503e-01 -3.881325945258140564e-03 6.668310612440109253e-02 -1.809002459049224854e-01 -2.467605173587799072e-01 -1.568212807178497314e-01 -1.478208899497985840e-01 -4.543519392609596252e-02 -6.040677800774574280e-02 -1.410266011953353882e-01 3.796448111534118652e-01 2.328056693077087402e-01 -2.916519641876220703e-01 1.506052166223526001e-01 2.376060038805007935e-01 6.416284944862127304e-03 -1.334996074438095093e-01 2.266057282686233521e-01 1.085880994796752930e-01 8.393400907516479492e-02 -2.816025912761688232e-01 2.761624567210674286e-02
4.174556136131286621e-01 -1.152639165520668030e-01 -2.113662511110305786e-01 2.038790881633758545e-01 3.176480531692504883e-02 1.702906340360641479e-01 -1.716717183589935303e-01 1.866137087345123291e-01 -1.350748091936111450e-01 -2.848501503467559814e-01 -2.277609258890151978e-01 1.199250575155019760e-02 -1.792187429964542389e-02 -1.613073945045471191e-01 6.855791807174682617e-02 1.169379726052284241e-01 1.672786623239517212e-01 -2.353131584823131561e-02 -1.342389173805713654e-02 8.952156454324722290e-02 6.434727460145950317e-02 -1.697852858342230320e-03 -8.613663166761398315e-02 1.600001901388168335e-01 4.143652692437171936e-02 4.287992417812347412e-01 1.679432839155197144e-01 1.335592381656169891e-02 -1.476801633834838867e-01 -7.464350014925003052e-02 -3.436250388622283936e-01 4.957530274987220764e-02
3.176361694931983948e-02 2.088764496147632599e-02 -2.532747760415077209e-02 -1.119745615869760513e-02 -4.216273315250873566e-03 2.337888181209564209e-01 5.685925111174583435e-02 -6.677266955375671387e-02 4.368720110505819321e-03 -3.659761250019073486e-01 1.865328848361968994e-01 3.440470695495605469e-01 -3.799013048410415649e-02 -2.552538216114044189e-01 -1.457958519458770752e-01 1.356612741947174072e-01 -1.361083006486296654e-03 1.270065903663635254e-01 -5.290182307362556458e-02 2.013976313173770905e-02 4.113601893186569214e-02 -1.339937150478363037e-01 -3.467242121696472168e-01 3.910527378320693970e-02 -1.523019075393676758e-01 2.794404029846191406e-01 6.321627646684646606e-02 2.495522499084472656e-01 2.714939713478088379e-01 -4.555888473987579346e-02 -3.079146444797515869e-01 2.077523171901702881e-01
1.000482663512229919e-01 -9.940239042043685913e-02 8.039290457963943481e-02 -6.815970689058303833e-02 6.286885589361190796e-02 5.834999959915876389e-03 -3.204700946807861328e-01 -3.299124538898468018e-03 -2.748472392559051514e-01 -2.795943021774291992e-01 1.791144534945487976e-02 1.131989527493715286e-02 -1.496627777814865112e-01 -2.640343606472015381e-01 -1.543108075857162476e-01 1.217348352074623108e-01 -5.299574881792068481e-02 -1.018281327560544014e-03 -1.475924346596002579e-02 5.823331326246261597e-02 1.376048773527145386e-01 2.444880902767181396e-01 1.606846973299980164e-02 4.084261357784271240e-01 -4.667847417294979095e-03 1.526581346988677979e-01 2.140241414308547974e-01 2.768206000328063965e-01 -2.307369261980056763e-01 1.748127639293670654e-01 -2.097058147192001343e-01 2.272859513759613037e-01
-9.705422446131706238e-03 -3.735819458961486816e-01 1.663155555725097656e-01 7.570670545101165771e-02 2.414970695972442627e-01 3.435900434851646423e-02 -7.588174939155578613e-02 -2.483825683593750000e-01 1.018088087439537048e-01 -2.733415551483631134e-02 8.687712252140045166e-02 1.139555708505213261e-03 -1.961372792720794678e-01 -2.061060070991516113e-02 1.435928232967853546e-02 -3.572318255901336670e-01 -2.442374229431152344e-01 1.188218668103218079e-01 -2.842432856559753418e-01 -3.931813687086105347e-02 6.190578639507293701e-02 4.366059601306915283e-02 1.383556127548217773e-01 2.944641187787055969e-02 -1.710928790271282196e-02 2.601100206375122070e-01 2.082080580294132233e-02 2.085481733083724976e-01 6.619698554277420044e-02 4.569767042994499207e-03 -4.484784007072448730e-01 1.238948404788970947e-01
1.117555797100067139e-01 -1.835676133632659912e-01 1.067270245403051376e-02 -1.865176856517791748e-01 -3.535277247428894043e-01 2.087955325841903687e-01 5.407348740845918655e-03 2.732074856758117676e-01 -9.315025806427001953e-02 -2.243876755237579346e-01 -2.864511907100677490e-01 3.552347421646118164e-01 5.562498793005943298e-02 -5.928270891308784485e-02 -5.832525715231895447e-02 1.232012957334518433e-01 -1.825260668992996216e-01 -4.337571933865547180e-02 -2.093457281589508057e-01 1.258305972442030907e-03 -2.734740823507308960e-02 9.507907181978225708e-02 8.894842863082885742e-02 1.195263341069221497e-01 2.315076440572738647e-01 1.752481460571289062e-01 9.493008838035166264e-04 8.215501904487609863e-02 -1.649418771266937256e-01 -1.366332620382308960e-01 -1.255277097225189209e-01 3.456870615482330322e-01
2.067903727293014526e-01 7.199462503194808960e-02 -1.050120890140533447e-01 5.397485196590423584e-02 -7.436229288578033447e-02 1.200752332806587219e-01 -1.191191151738166809e-01 6.466986238956451416e-02 -3.508371859788894653e-02 -5.589458718895912170e-02 -3.397677540779113770e-01 -6.648872047662734985e-02 -1.050791069865226746e-01 1.879157871007919312e-01 3.342511132359504700e-02 -2.338482588529586792e-01 -2.392733246088027954e-01 3.614322245121002197e-01 -1.258143633604049683e-01 -1.721624881029129028e-01 3.811403810977935791e-01 1.519179642200469971e-01 1.261031478643417358e-01 2.357950992882251740e-02 -1.448675096035003662e-01 2.891012728214263916e-01 -1.254626065492630005e-01 2.390717417001724243e-01 -1.783313229680061340e-02 1.850884757004678249e-03 -2.363271862268447876e-01 1.470603197813034058e-01
1.375301629304885864e-01 -3.927772939205169678e-01 -5.258369073271751404e-02 -1.683383248746395111e-02 1.037081554532051086e-01 1.159242540597915649e-01 -4.220677539706230164e-02 -6.949573010206222534e-02 1.807652264833450317e-01 -1.686343848705291748e-01 3.215102851390838623e-02 6.616340484470129013e-03 -1.651808768510818481e-01 1.622709929943084717e-01 1.553208529949188232e-01 -2.443736195564270020e-01 -2.972526252269744873e-01 1.971098780632019043e-02 -1.497690975666046143e-01 -8.921288698911666870e-02 2.621329128742218018e-01 1.656327396631240845e-01 1.481659710407257080e-01 -1.082317382097244263e-01 -2.733551897108554840e-03 3.590941727161407471e-01 -5.916780233383178711e-02 3.397635817527770996e-01 -8.642213046550750732e-02 8.461999148130416870e-02 -2.697494328022003174e-01 9.520948678255081177e-02
5.442983284592628479e-02 1.749198734760284424e-01 8.214405924081802368e-02 4.693470522761344910e-02 3.074111603200435638e-02 1.183525621891021729e-01 -2.234495431184768677e-01 4.656723514199256897e-02 -1.442449390888214111e-01 -1.164891719818115234e-01 -1.787029355764389038e-01 -1.024186536669731140e-01 -3.802831098437309265e-02 -2.385146766901016235e-01 6.847339123487472534e-02 3.550575673580169678e-02 -4.200708121061325073e-02 2.364208921790122986e-02 1.177257951349020004e-02 -8.286360651254653931e-02 2.751831710338592529e-02 1.370089054107666016e-01 -1.208649501204490662e-01 1.935849934816360474e-01 2.748942077159881592e-01 4.906668961048126221e-01 4.196291044354438782e-02 -3.646021336317062378e-02 -3.759492635726928711e-01 1.015233248472213745e-01 -4.436568617820739746e-01 2.293768338859081268e-02
1.349302232265472412e-01 3.924999758601188660e-02 9.749321639537811279e-02 -1.517949253320693970e-01 -6.941889971494674683e-02 2.294812202453613281e-01 -8.953305333852767944e-02 -1.936323791742324829e-01 -1.497144997119903564e-01 -1.823232173919677734e-01 -1.922880485653877258e-02 1.366939097642898560e-01 7.899813354015350342e-02 2.622639834880828857e-01 2.332014143466949463e-01 5.932147428393363953e-02 -1.598858088254928589e-01 -5.022305995225906372e-02 -2.286182790994644165e-01 -1.055728569626808167e-01 2.751872241497039795e-01 9.340812265872955322e-02 7.046915590763092041e-02 -4.339300468564033508e-02 2.044071257114410400e-01 1.486836820840835571e-01 -1.496914923191070557e-01 2.837682366371154785e-01 6.248793751001358032e-02 -2.988831400871276855e-01 -3.709897100925445557e-01 2.378867417573928833e-01
-1.426965147256851196e-01 2.840925194323062897e-02 -8.573711663484573364e-02 1.361513882875442505e-01 -1.509171724319458008e-01 1.756480634212493896e-01 -2.629594802856445312e-01 1.464711278676986694e-01 2.017537355422973633e-01 -3.786858022212982178e-01 5.782619491219520569e-02 1.320130378007888794e-01 -1.652324050664901733e-01 -1.087437495589256287e-01 6.369379907846450806e-02 -2.704745829105377197e-01 -9.574529528617858887e-02 -9.278343617916107178e-02 -1.190086454153060913e-01 -3.249329328536987305e-01 2.140031307935714722e-01 -5.558269098401069641e-02 -4.665862023830413818e-02 2.314617484807968140e-02 -1.428362429141998291e-01 1.760997027158737183e-01 -3.020831346511840820e-01 -1.751314699649810791e-01 -1.384188830852508545e-01 7.991392910480499268e-02 -1.927399486303329468e-01 2.496807277202606201e-01
7.745812088251113892e-02 5.638211965560913086e-02 1.250411421060562134e-01 1.005194038152694702e-01 3.270546197891235352e-01 2.134471535682678223e-01 -1.050446741282939911e-02 9.108372777700424194e-02 -4.193983078002929688e-01 -1.878486722707748413e-01 3.016480989754199982e-02 -5.391842871904373169e-02 1.359629184007644653e-01 -3.796076029539108276e-02 1.602556258440017700e-01 4.416833445429801941e-02 -3.257610201835632324e-01 -3.610554337501525879e-02 7.437036931514739990e-02 -7.281245291233062744e-02 -1.816445728763937950e-03 2.792073786258697510e-01 -5.121714249253273010e-02 -1.270264685153961182e-01 5.067858844995498657e-02 6.918374449014663696e-02 3.846547752618789673e-02 1.246274933218955994e-01 1.942947953939437866e-01 -2.468576729297637939e-01 -2.551664412021636963e-01 3.720901310443878174e-01
2.357197254896163940e-01 -2.223473489284515381e-01 2.404534369707107544e-01 3.204643428325653076e-01 1.206710636615753174e-01 -5.715150386095046997e-02 -4.765490442514419556e-02 7.270658016204833984e-02 -3.842419758439064026e-02 -3.398004472255706787e-01 7.338652014732360840e-02 -9.747832268476486206e-02 2.390875369310379028e-01 -8.775162696838378906e-02 -2.905882149934768677e-02 1.240156888961791992e-01 2.295826189219951630e-02 1.787238121032714844e-01 -2.699460685253143311e-01 1.030445843935012817e-01 -4.383234307169914246e-02 2.462270855903625488e-01 -1.244774386286735535e-01 2.695531770586967468e-02 -5.660586804151535034e-02 -4.518189467489719391e-03 -7.224359363317489624e-02 -1.412791311740875244e-01 -2.343066036701202393e-01 2.046530097723007202e-01 -2.775714993476867676e-01 3.149940073490142822e-01
6.682820618152618408e-02 -1.244990825653076172e-01 -1.415692567825317383e-01 6.405427306890487671e-02 -1.663785278797149658e-01 4.589654132723808289e-02 -9.769222885370254517e-02 -4.944134503602981567e-02 -6.595092266798019409e-02 2.512537129223346710e-02 -1.052288264036178589e-01 2.819299399852752686e-01 2.619007229804992676e-01 -1.529173105955123901e-01 8.809016644954681396e-02 4.246748611330986023e-02 -3.682689368724822998e-01 1.755323261022567749e-01 -2.236153781414031982e-01 1.310561597347259521e-01 -1.086937263607978821e-01 3.321267962455749512e-01 -2.192651629447937012e-01 8.076650090515613556e-03 2.550310492515563965e-01 1.624706238508224487e-01 -6.130123138427734375e-02 -1.804326474666595459e-01 -2.226990312337875366e-01 1.173578761518001556e-02 -2.769765853881835938e-01 2.428103089332580566e-01
3.661035299301147461e-01 -3.031509518623352051e-01 4.062284901738166809e-02 2.041836082935333252e-01 -1.373545527458190918e-01 7.974870502948760986e-02 -2.133885324001312256e-01 -5.667788535356521606e-02 -1.951043754816055298e-01 -8.107110857963562012e-02 -3.210024163126945496e-02 -5.757241975516080856e-03 -8.722422271966934204e-02 -1.036052405834197998e-01 2.233689650893211365e-03 2.288475185632705688e-01 -2.057628184556961060e-01 4.476665705442428589e-02 -2.831468284130096436e-01 -1.107099000364542007e-02 2.695696353912353516e-01 1.985120475292205811e-01 -1.129384115338325500e-01 6.075834482908248901e-02 6.713177263736724854e-02 -1.961625367403030396e-01 7.932226359844207764e-02 -2.341234683990478516e-02 -4.914360865950584412e-02 1.039406955242156982e-01 -2.562524974346160889e-01 3.980753421783447266e-01
-1.571595072746276855e-01 -2.840641736984252930e-01 2.666223347187042236e-01 1.585600823163986206e-01 -2.659341879189014435e-02 2.218797504901885986e-01 -2.627771794795989990e-01 8.827573806047439575e-02 -1.865445673465728760e-01 1.111403014510869980e-02 -4.285609722137451172e-02 6.194038316607475281e-02 2.284011095762252808e-01 3.381926193833351135e-02 2.163432165980339050e-02 -2.758039161562919617e-02 -3.881172090768814087e-02 -3.196932002902030945e-02 -7.286020554602146149e-03 -2.435679286718368530e-01 2.133336476981639862e-02 -1.015271767973899841e-01 -1.271435022354125977e-01 -1.372609883546829224e-01 1.283072233200073242e-01 1.409749686717987061e-01 -6.030225008726119995e-02 -2.715454399585723877e-01 -9.646265767514705658e-03 2.682880759239196777e-01 -4.913351833820343018e-01 2.039477378129959106e-01
1.309266537427902222e-01 -1.755520850419998169e-01 2.796515263617038727e-02 -5.783003941178321838e-02 3.398220539093017578e-01 2.247520089149475098e-01 -3.734409511089324951e-01 1.350553631782531738e-01 1.696440875530242920e-01 -2.081203013658523560e-01 -1.749095916748046875e-01 1.598354578018188477e-01 -1.101246569305658340e-02 -1.695440858602523804e-01 -8.758111298084259033e-02 7.934834063053131104e-02 9.446959197521209717e-02 -1.283340435475111008e-02 -5.267157778143882751e-02 -1.004806905984878540e-01 -2.057690918445587158e-01 2.416891753673553467e-01 -6.388854235410690308e-02 2.555254846811294556e-02 6.659968197345733643e-02 1.453217118978500366e-01 -2.385079711675643921e-01 3.839756548404693604e-02 2.265420183539390564e-02 -1.250113993883132935e-01 -4.621201455593109131e-01 1.099830567836761475e-01
1.125911399722099304e-01 -2.197567373514175415e-01 -1.827952684834599495e-03 2.231782972812652588e-01 1.043187826871871948e-01 1.879386007785797119e-01 -2.153510004281997681e-01 8.802701532840728760e-02 3.938002977520227432e-03 -1.781289726495742798e-01 -4.103361442685127258e-02 1.787489801645278931e-01 3.995055332779884338e-02 -1.454747915267944336e-01 -6.354962289333343506e-02 1.918915957212448120e-01 -4.809955507516860962e-02 -3.786781430244445801e-01 -2.192538082599639893e-01 3.646921738982200623e-02 -6.925178319215774536e-02 -6.265242397785186768e-02 -1.175580248236656189e-01 1.199233978986740112e-01 1.631445735692977905e-01 9.596125781536102295e-02 -1.589569002389907837e-01 -1.987897008657455444e-01 -3.498052060604095459e-02 3.151197731494903564e-01 -4.483609795570373535e-01 -1.602908819913864136e-01
4.093221202492713928e-02 -5.679758265614509583e-02 1.903084106743335724e-02 2.894843518733978271e-01 1.604121029376983643e-01 9.283246099948883057e-02 9.299691021442413330e-02 9.858454763889312744e-02 -3.796282708644866943e-01 -3.711418807506561279e-01 -5.423002317547798157e-02 2.360440045595169067e-02 1.081376448273658752e-01 8.264023065567016602e-02 1.793650835752487183e-01 -4.808768257498741150e-02 -3.176490068435668945e-01 -1.488915923982858658e-02 2.873774990439414978e-02 -6.451257318258285522e-02 -2.290891259908676147e-01 7.282678037881851196e-02 9.423770010471343994e-02 1.527494639158248901e-01 5.593276396393775940e-02 8.277928829193115234e-02 -1.967906951904296875e-02 2.766523659229278564e-01 1.965297609567642212e-01 -9.822249412536621094e-02 -2.519702017307281494e-01 3.536587059497833252e-01
-4.618483781814575195e-02 -2.909116446971893311e-01 -4.427488148212432861e-02 1.546194404363632202e-01 -1.126958727836608887e-01 -6.903228908777236938e-02 -4.022639095783233643e-01 6.397451460361480713e-02 -2.840573713183403015e-02 2.431415952742099762e-02 -3.115904331207275391e-01 1.866569668054580688e-01 4.862481728196144104e-02 -2.003782093524932861e-01 1.543237417936325073e-01 -9.351909905672073364e-02 -2.549783587455749512e-01 1.691193133592605591e-01 -7.287092506885528564e-02 1.374537199735641479e-01 -1.043181270360946655e-01 2.255032360553741455e-01 1.663598790764808655e-02 8.067044615745544434e-02 1.351026296615600586e-01 -3.289655596017837524e-02 7.612621784210205078e-02 -6.568872183561325073e-02 -1.765136122703552246e-01 -1.510045975446701050e-01 -3.181958198547363281e-01 3.529868125915527344e-01
-3.770384564995765686e-02 -6.745050847530364990e-02 1.079994440078735352e-01 2.936523556709289551e-01 1.011979281902313232e-01 1.865610033273696899e-01 1.157377734780311584e-01 -1.348210722208023071e-01 -1.472467631101608276e-01 -4.614011943340301514e-01 1.765083968639373779e-01 -8.572559803724288940e-02 1.082628220319747925e-01 3.197517991065979004e-02 -9.399715811014175415e-03 1.102781854569911957e-02 -2.101264446973800659e-01 1.696915775537490845e-01 -4.027907848358154297e-01 -2.808344922959804535e-02 -3.466803953051567078e-02 2.289245575666427612e-01 -1.479451507329940796e-01 5.226193368434906006e-02 -1.788789182901382446e-01 1.568870693445205688e-01 -6.362153589725494385e-02 -1.086979918181896210e-02 2.032074928283691406e-01 1.311712414026260376e-01 -1.700876653194427490e-01 2.665977180004119873e-01
-2.902473509311676025e-01 -1.779514551162719727e-01 2.297659963369369507e-02 3.858558833599090576e-01 -9.390068054199218750e-02 2.827480621635913849e-02 -6.628743559122085571e-02 8.150804787874221802e-02 -2.178893834352493286e-01 -1.565057188272476196e-01 1.457290258258581161e-02 5.199146270751953125e-02 -4.060367867350578308e-02 -8.801315724849700928e-02 -4.451432228088378906e-01 1.293798834085464478e-01 -3.684603869915008545e-01 1.031838133931159973e-01 -2.690520286560058594e-01 3.627750650048255920e-02 2.271733731031417847e-01 1.920650340616703033e-02 7.874237373471260071e-03 4.188842326402664185e-02 1.765316426753997803e-01 2.043591886758804321e-01 -1.539928745478391647e-02 9.770478308200836182e-02 -1.635740846395492554e-01 -4.408889450132846832e-03 -8.245677500963211060e-02 1.570281982421875000e-01
2.176464200019836426e-01 2.302188128232955933e-01 5.231525003910064697e-02 7.055489346385002136e-03 -1.381489336490631104e-01 2.516354322433471680e-01 -1.844986379146575928e-01 -9.455319494009017944e-02 -2.600060701370239258e-01 -3.433066904544830322e-01 5.080167204141616821e-02 1.026100665330886841e-01 -2.964100837707519531e-01 5.818177759647369385e-02 2.087741941213607788e-01 -2.489704079926013947e-02 3.067219816148281097e-02 2.149246260523796082e-02 3.266116604208946228e-02 -1.180824786424636841e-01 5.762333422899246216e-02 5.217115953564643860e-02 1.477637290954589844e-01 -2.432982027530670166e-01 7.855517417192459106e-02 1.001854017376899719e-01 -3.086782395839691162e-01 -3.419531881809234619e-02 1.171223893761634827e-01 1.214389726519584656e-01 -2.651863396167755127e-01 3.500033915042877197e-01
2.449591085314750671e-02 1.064106598496437073e-01 -6.005375459790229797e-02 -2.930364012718200684e-02 2.429862022399902344e-01 7.917293906211853027e-02 -2.683303356170654297e-01 1.947524547576904297e-01 -1.125799119472503662e-01 -4.247171282768249512e-01 -1.909671723842620850e-01 -7.350485026836395264e-02 1.645604819059371948e-01 8.101027458906173706e-02 -1.201427355408668518e-01 -1.769870668649673462e-01 -1.376338601112365723e-01 2.875836491584777832e-01 -7.483753561973571777e-02 2.203530073165893555e-02 2.654002904891967773e-01 -3.301510214805603027e-02 1.766121387481689453e-01 1.541790664196014404e-01 2.256428301334381104e-01 1.170267686247825623e-01 -1.628534942865371704e-01 1.535837799310684204e-01 1.237672381103038788e-02 2.165373414754867554e-01 -1.620173305273056030e-01 2.679643630981445312e-01
-7.463032752275466919e-02 3.798856586217880249e-02 -1.078765913844108582e-01 -2.377649396657943726e-02 -2.433417178690433502e-02 1.137699037790298462e-01 -2.099280655384063721e-01 -1.790670603513717651e-01 -1.737600415945053101e-01 -3.448124229907989502e-01 -2.683701179921627045e-02 2.253727018833160400e-01 -5.301035568118095398e-02 -3.659113645553588867e-01 5.879350006580352783e-02 9.929256886243820190e-02 -3.227127790451049805e-01 1.953272074460983276e-01 -4.508490115404129028e-02 -1.070966720581054688e-01 6.955372542142868042e-02 -2.294011563062667847e-01 -2.061285674571990967e-01 -1.990218758583068848e-01 1.226285174489021301e-01 -3.132450208067893982e-02 2.873310074210166931e-02 2.057080268859863281e-01 1.131274388171732426e-03 1.324182003736495972e-01 -4.083608984947204590e-01 -4.100228101015090942e-02
-1.708250045776367188e-01 -2.207551449537277222e-01 3.982727602124214172e-02 -8.286220580339431763e-02 -1.334017813205718994e-01 2.266363352537155151e-01 2.392483130097389221e-02 3.524726629257202148e-02 1.499933749437332153e-02 -3.838745951652526855e-01 -9.126120060682296753e-02 1.361602395772933960e-01 -2.349035069346427917e-02 -1.816293895244598389e-01 1.150429546833038330e-01 9.492181241512298584e-02 -5.041211470961570740e-02 4.829906225204467773e-01 -1.862770467996597290e-01 -2.954427599906921387e-01 1.770195960998535156e-01 -2.037098258733749390e-01 -4.253680631518363953e-02 6.479080766439437866e-02 -5.221486464142799377e-02 8.388256281614303589e-02 1.221453025937080383e-01 4.750259593129158020e-02 -2.294093184173107147e-02 2.549457829445600510e-03 -3.550863564014434814e-01 1.490445584058761597e-01
1.732845306396484375e-01 -1.442832797765731812e-01 3.322066739201545715e-02 7.146246731281280518e-02 7.349096983671188354e-02 3.027463257312774658e-01 -1.021676585078239441e-01 -2.620650827884674072e-01 5.363739654421806335e-02 -3.316764831542968750e-01 -4.593918845057487488e-02 -1.744322180747985840e-01 -1.290590018033981323e-01 2.334278225898742676e-01 -3.229951113462448120e-02 -6.755177397280931473e-03 -1.197257786989212036e-01 1.014798581600189209e-01 -2.652572393417358398e-01 2.588877081871032715e-01 8.714237064123153687e-02 1.953756809234619141e-01 2.381456196308135986e-01 1.553663909435272217e-01 -1.957512460649013519e-02 7.803241908550262451e-02 -1.128819584846496582e-01 2.637068033218383789e-01 -1.238196641206741333e-01 -6.452590972185134888e-02 -3.308683633804321289e-01 2.067758589982986450e-01
3.004337847232818604e-01 -1.960478872060775757e-01 -9.537704288959503174e-02 1.205173656344413757e-01 -1.888052821159362793e-01 8.868967741727828979e-02 -1.650483906269073486e-01 -3.707990748807787895e-03 -9.060641378164291382e-02 -1.785546690225601196e-01 1.795413196086883545e-01 1.205118820071220398e-01 -7.664172351360321045e-02 1.617700457572937012e-01 -3.890886530280113220e-02 1.489981114864349365e-01 2.830457501113414764e-02 6.146274507045745850e-02 -1.088059544563293457e-01 2.585884332656860352e-01 6.401034444570541382e-02 -1.442862767726182938e-02 1.758088767528533936e-01 1.390011012554168701e-01 8.348229341208934784e-03 1.979304850101470947e-01 -2.078752666711807251e-01 3.042814731597900391e-01 -1.775928884744644165e-01 3.608132153749465942e-02 -3.899319171905517578e-01 3.695314228534698486e-01
2.163919359445571899e-01 -1.983022540807723999e-01 -1.258333921432495117e-01 -6.958520412445068359e-02 1.875143796205520630e-01 3.088635504245758057e-01 -1.782011687755584717e-01 1.107762753963470459e-01 2.550273239612579346e-01 -1.343632787466049194e-01 -1.867298632860183716e-01 2.480500340461730957e-01 -1.067651733756065369e-01 -9.812756627798080444e-02 -7.505679130554199219e-02 5.566446855664253235e-02 -1.912626177072525024e-01 1.637788861989974976e-01 1.121980473399162292e-01 -1.107907295227050781e-01 -5.463254451751708984e-02 1.972638517618179321e-01 -1.756637841463088989e-01 -2.090895026922225952e-01 5.375131219625473022e-02 1.712539978325366974e-02 -2.488888055086135864e-01 -4.629243910312652588e-02 -4.895786195993423462e-02 1.668395847082138062e-02 -4.175357520580291748e-01 2.455930113792419434e-01
5.782136693596839905e-02 -1.535010486841201782e-01 -1.798711419105529785e-01 1.139329001307487488e-01 -1.204833155497908592e-03 9.020952135324478149e-02 -6.537484377622604370e-02 1.170644536614418030e-01 -4.024329185485839844e-01 -3.858933448791503906e-01 -4.067337140440940857e-02 2.160966545343399048e-01 -4.686982557177543640e-02 -3.873990103602409363e-02 -1.247412934899330139e-01 3.421084284782409668e-01 -2.748520970344543457e-01 -1.052665989845991135e-03 -2.680702507495880127e-01 -2.435865066945552826e-02 9.557707235217094421e-03 -2.723955810070037842e-01 1.319359838962554932e-01 4.052552953362464905e-02 1.937519460916519165e-01 1.712851524353027344e-01 2.184885740280151367e-02 -8.153661340475082397e-02 -6.955054402351379395e-02 -9.229106828570365906e-03 -1.435117572546005249e-01 2.554730474948883057e-01
2.873613871634006500e-02 -1.512154638767242432e-01 1.643074005842208862e-01 -2.364199236035346985e-02 -2.239940166473388672e-01 3.270292580127716064e-01 1.134736984968185425e-01 -9.916926920413970947e-02 -3.654372990131378174e-01 -1.200372204184532166e-01 -7.184658944606781006e-02 3.110887706279754639e-01 1.617372184991836548e-01 6.108183041214942932e-02 -3.967486694455146790e-02 1.106282602995634079e-02 -2.401098422706127167e-02 3.428020477294921875e-01 -2.745440900325775146e-01 -1.623309105634689331e-01 1.043040603399276733e-01 -4.530521854758262634e-02 2.932305075228214264e-02 -3.968008980154991150e-02 -1.140297055244445801e-01 8.268979936838150024e-02 1.085248365998268127e-01 1.312701553106307983e-01 -4.261381924152374268e-02 3.062114119529724121e-02 -4.458721280097961426e-01 4.306829720735549927e-02
2.703113257884979248e-01 4.114599525928497314e-02 -8.171884715557098389e-02 4.107284918427467346e-02 4.185710567981004715e-03 3.706607818603515625e-01 -1.700577288866043091e-01 5.294363573193550110e-02 -1.644721031188964844e-01 -9.652534872293472290e-02 1.509341876953840256e-02 1.568495482206344604e-01 6.086845323443412781e-02 -2.555668950080871582e-01 9.714317275211215019e-04 7.370532304048538208e-02 -1.144924387335777283e-01 -7.808087766170501709e-02 9.928420931100845337e-02 -1.016819253563880920e-01 1.557270586490631104e-01 2.851693332195281982e-01 -2.275997847318649292e-01 5.371528491377830505e-02 2.365241199731826782e-01 5.005161166191101074e-01 8.892793208360671997e-02 -6.937158852815628052e-02 -2.093788385391235352e-01 1.466579083353281021e-02 -2.034983336925506592e-01 8.823683112859725952e-02
2.332990467548370361e-01 -1.154431328177452087e-02 -5.174428597092628479e-02 3.634575009346008301e-02 -8.874607831239700317e-02 1.459815055131912231e-01 -9.188792668282985687e-03 2.819709777832031250e-01 -3.844267874956130981e-02 -1.987611874938011169e-02 1.246362850069999695e-01 -7.866674102842807770e-03 -1.707603186368942261e-01 -2.561834752559661865e-01 1.479630451649427414e-02 -4.718481376767158508e-02 -2.275237739086151123e-01 -2.515526488423347473e-02 -1.828528940677642822e-01 1.300611048936843872e-01 1.416067779064178467e-01 1.985106170177459717e-01 -3.195142745971679688e-01 2.209888212382793427e-02 -4.018946492578834295e-04 5.025671720504760742e-01 1.438993494957685471e-02 1.893239170312881470e-01 -2.939999103546142578e-01 1.725323200225830078e-01 -2.120534777641296387e-01 5.809896066784858704e-02
1.194227635860443115e-01 -2.538412809371948242e-01 6.806373596191406250e-02 -5.245776847004890442e-03 1.881164163351058960e-01 5.585816130042076111e-02 -1.164549663662910461e-01 -2.686730623245239258e-01 7.766929268836975098e-02 -1.545045524835586548e-01 -1.186626181006431580e-01 1.148616448044776917e-01 -1.104071140289306641e-01 1.373262256383895874e-01 -4.161851946264505386e-03 -3.466822206974029541e-01 -1.826835423707962036e-01 -3.988970071077346802e-02 -3.994165062904357910e-01 -3.104528412222862244e-02 1.803501993417739868e-01 1.790574938058853149e-01 1.636350601911544800e-01 -3.663520514965057373e-02 -7.103135436773300171e-02 2.413633316755294800e-01 -8.111000806093215942e-02 1.708935648202896118e-01 -6.616079807281494141e-02 4.328722506761550903e-02 -4.363819360733032227e-01 4.675944335758686066e-03
1.039510127156972885e-02 -2.788541615009307861e-01 2.251709699630737305e-01 -3.480640798807144165e-02 1.168444901704788208e-01 9.481729567050933838e-02 -1.346752047538757324e-01 1.509455293416976929e-01 -1.718349307775497437e-01 -9.293363243341445923e-02 -2.841156534850597382e-02 1.196707859635353088e-01 3.345163166522979736e-01 -5.261355638504028320e-02 9.687032550573348999e-03 -6.884585320949554443e-02 -2.153606563806533813e-01 -2.228131592273712158e-01 -7.779593020677566528e-02 -4.989818483591079712e-02 1.210100948810577393e-01 -5.035239830613136292e-02 -2.656456828117370605e-01 -3.987465500831604004e-01 1.224017962813377380e-01 2.469011843204498291e-01 -2.724193334579467773e-01 -2.289897948503494263e-02 -1.060140058398246765e-01 -8.355429768562316895e-02 -3.026460111141204834e-01 1.484980881214141846e-01
2.050091028213500977e-01 -3.651156425476074219e-01 1.144051179289817810e-01 2.579708397388458252e-01 -3.021559715270996094e-01 2.088037133216857910e-01 -2.578460238873958588e-02 -1.880112290382385254e-01 -1.611590087413787842e-01 -2.439403533935546875e-01 7.765125483274459839e-02 -2.091168798506259918e-02 -4.720706492662429810e-02 4.203841462731361389e-02 2.694944292306900024e-02 -4.968851059675216675e-02 -4.616490751504898071e-02 6.524371355772018433e-02 -1.711907051503658295e-02 1.646822094917297363e-01 -1.131179630756378174e-01 6.347867846488952637e-02 1.659533195197582245e-02 9.657976776361465454e-02 6.649878621101379395e-02 2.727433294057846069e-02 -1.479096412658691406e-01 4.552204310894012451e-01 -2.420479208230972290e-01 -8.935952931642532349e-02 -2.888500988483428955e-01 1.745622754096984863e-01
2.049736529588699341e-01 1.562153249979019165e-01 8.332194387912750244e-02 -8.044492453336715698e-02 -1.662342995405197144e-01 -2.314885705709457397e-02 -2.238842844963073730e-01 -7.856724411249160767e-02 -2.485146969556808472e-01 -6.550394743680953979e-02 -2.436263263225555420e-01 2.265134751796722412e-01 5.748553574085235596e-02 -1.302224863320589066e-02 -9.878978878259658813e-02 -6.771691888570785522e-02 -4.369825720787048340e-01 -3.924312070012092590e-02 -6.717599928379058838e-02 3.940991684794425964e-02 -8.215402811765670776e-02 -1.385071426630020142e-01 -9.749708324670791626e-02 -3.285676613450050354e-02 1.949547231197357178e-02 1.015200465917587280e-01 1.055603995919227600e-01 1.992009878158569336e-01 -3.872216939926147461e-01 1.644566059112548828e-01 -3.326573967933654785e-01 2.386088967323303223e-01
-5.423617362976074219e-02 -1.794432252645492554e-01 -1.166408956050872803e-01 2.004183530807495117e-01 -1.754478067159652710e-01 -9.675247594714164734e-03 -1.893505007028579712e-01 1.125509291887283325e-01 -1.442715078592300415e-01 -2.973545789718627930e-01 1.608639806509017944e-01 2.284260690212249756e-01 2.862864732742309570e-01 -2.423971593379974365e-01 8.304481208324432373e-02 1.914069801568984985e-01 -4.189126193523406982e-01 4.297417402267456055e-02 -7.945074141025543213e-02 9.291387349367141724e-02 -6.110462546348571777e-02 2.266898900270462036e-01 -1.239135935902595520e-01 1.161931008100509644e-01 -1.603714674711227417e-01 -3.025068528950214386e-02 -1.555044651031494141e-01 2.244815081357955933e-01 -2.018985748291015625e-01 -6.664096564054489136e-02 -1.025561615824699402e-01 1.642037183046340942e-01
3.188853859901428223e-01 -9.032464772462844849e-02 1.497517675161361694e-01 -2.448719926178455353e-03 -9.167113155126571655e-02 -5.943923071026802063e-02 -1.227872446179389954e-01 -2.103261798620223999e-01 -1.253857165575027466e-01 -2.115681320428848267e-01 -6.904853135347366333e-02 -4.504720214754343033e-03 -3.044165670871734619e-01 1.442748159170150757e-01 -1.599269546568393707e-02 -1.575024276971817017e-01 -1.590425223112106323e-01 -9.285617619752883911e-02 -1.768505126237869263e-01 -7.131481915712356567e-02 2.140721529722213745e-01 6.702677905559539795e-02 2.957789599895477295e-01 -1.381388306617736816e-01 1.635701060295104980e-01 6.568073481321334839e-02 -1.026253178715705872e-01 1.020824238657951355e-01 -2.053547203540802002e-01 -2.094731666147708893e-02 -4.440261721611022949e-01 2.714724242687225342e-01
-2.781009487807750702e-02 1.321330964565277100e-01 -9.518629312515258789e-02 4.326213896274566650e-02 -1.759239584207534790e-01 1.720895916223526001e-01 -3.638009130954742432e-01 -5.136477202177047729e-02 -1.960494369268417358e-01 -3.154921531677246094e-01 -1.770907640457153320e-01 1.323513686656951904e-01 3.755505979061126709e-01 -6.868009269237518311e-02 3.286744281649589539e-02 1.602450907230377197e-01 -2.422734647989273071e-01 -2.871484756469726562e-01 -2.190451323986053467e-01 5.343189463019371033e-02 2.834792807698249817e-02 7.941165566444396973e-02 9.089114144444465637e-03 -9.554247558116912842e-02 -1.166906349681084976e-05 1.967765837907791138e-01 3.955609723925590515e-02 2.835488915443420410e-01 -1.649185866117477417e-01 -1.820578724145889282e-01 -1.406625509262084961e-01 8.244492113590240479e-02
2.042401731014251709e-01 -4.471293836832046509e-02 8.473941683769226074e-02 -1.678437888622283936e-01 1.453968733549118042e-01 4.620779678225517273e-02 -1.591163873672485352e-01 1.491380929946899414e-01 -9.868774563074111938e-02 -2.584616839885711670e-01 -1.037448421120643616e-01 1.599591411650180817e-02 3.444741070270538330e-01 2.577619552612304688e-01 -4.696955531835556030e-02 -2.015166580677032471e-01 -2.995386719703674316e-01 1.666173487901687622e-01 5.634242668747901917e-03 2.805570513010025024e-02 1.422966718673706055e-01 3.379524871706962585e-02 1.134799420833587646e-01 1.314749270677566528e-01 2.027968019247055054e-01 1.925839930772781372e-01 -1.877544820308685303e-01 1.481734663248062134e-01 -2.948825480416417122e-03 2.506897151470184326e-01 -3.668251335620880127e-01 1.786761879920959473e-01
2.371612042188644409e-01 -2.174150198698043823e-01 1.131315678358078003e-01 3.485994040966033936e-02 5.525345727801322937e-02 1.473020017147064209e-01 -6.201426684856414795e-02 9.573044255375862122e-03 -1.329385340213775635e-01 -1.970425397157669067e-01 -1.932613253593444824e-01 1.091404929757118225e-01 6.031132116913795471e-02 -5.774042755365371704e-02 3.216606080532073975e-01 9.484689682722091675e-02 2.182577997446060181e-01 3.162143379449844360e-02 -2.956283092498779297e-01 -1.783385872840881348e-01 1.362546235322952271e-01 -2.045171149075031281e-02 -7.710625976324081421e-02 5.657432973384857178e-02 4.328563809394836426e-02 -1.221814677119255066e-01 8.736823499202728271e-02 4.484946429729461670e-01 -2.012950554490089417e-02 -1.315252780914306641e-01 -4.139247536659240723e-01 1.341760903596878052e-01
9.116749465465545654e-02 1.788547039031982422e-01 3.143465518951416016e-02 3.040246479213237762e-02 2.818276882171630859e-01 8.083871752023696899e-02 -1.767387986183166504e-01 7.604394108057022095e-02 -9.888350963592529297e-02 -2.156050056219100952e-01 4.736175015568733215e-02 -6.444127857685089111e-02 2.029355764389038086e-01 8.280164003372192383e-02 -2.704051733016967773e-01 -1.600422859191894531e-01 -2.856611013412475586e-01 6.131120026111602783e-02 6.510484218597412109e-02 1.150149386376142502e-02 1.148914843797683716e-01 2.226365953683853149e-01 2.189745604991912842e-01 -2.936283312737941742e-02 8.376607298851013184e-02 2.700649499893188477e-01 3.052439726889133453e-02 1.374247074127197266e-01 -1.259506046772003174e-01 3.235778510570526123e-01 -4.272987246513366699e-01 1.454101949930191040e-01
1.599491834640502930e-01 -4.354269430041313171e-02 -1.951981782913208008e-01 1.840212792158126831e-01 7.136779278516769409e-02 -1.750775724649429321e-01 -1.508708298206329346e-01 3.158912956714630127e-01 -1.626715660095214844e-01 -4.050870537757873535e-01 -2.145637199282646179e-02 -1.332144290208816528e-01 6.860785931348800659e-02 -2.304609864950180054e-02 5.587586015462875366e-02 2.276259288191795349e-02 2.227347157895565033e-02 -1.682321578264236450e-01 -3.953629359602928162e-02 1.764928996562957764e-01 5.058863200247287750e-03 1.672835797071456909e-01 -8.928064256906509399e-02 1.611416190862655640e-01 -3.529440760612487793e-01 2.803557217121124268e-01 -8.999609947204589844e-02 -1.452728211879730225e-01 1.164775937795639038e-01 4.313554242253303528e-02 -3.325048089027404785e-01 2.068801224231719971e-01
-1.079488024115562439e-01 9.434404969215393066e-02 -1.088441610336303711e-01 3.652564585208892822e-01 1.713398098945617676e-01 2.004457116127014160e-01 1.330998633056879044e-02 1.303512509912252426e-02 -9.672322869300842285e-02 -2.254318445920944214e-01 -6.125352345407009125e-03 1.176895871758460999e-01 3.311567902565002441e-01 -4.246721975505352020e-03 -2.193787693977355957e-01 -2.552863024175167084e-02 3.851477056741714478e-02 1.219525188207626343e-01 3.280325978994369507e-02 -1.642369776964187622e-01 1.086908578872680664e-01 1.715962439775466919e-01 1.577197313308715820e-01 3.249976933002471924e-01 1.900699883699417114e-01 2.615594267845153809e-01 -1.365928351879119873e-01 4.256315901875495911e-02 -2.637258032336831093e-03 1.947268694639205933e-01 -9.081794321537017822e-02 3.800433278083801270e-01
4.220234975218772888e-02 4.708717018365859985e-02 1.319534331560134888e-01 1.965787857770919800e-01 2.317805588245391846e-02 -2.903928980231285095e-02 4.268146678805351257e-02 6.415661424398422241e-02 -2.810556255280971527e-02 -2.147315442562103271e-01 1.233977079391479492e-01 -4.070241749286651611e-02 6.724792718887329102e-02 3.157143294811248779e-02 8.964105695486068726e-02 -1.183403953909873962e-01 2.783903619274497032e-03 -1.615499407052993774e-01 9.657715260982513428e-02 -2.695135585963726044e-02 -5.189885199069976807e-02 2.885436415672302246e-01 -1.967017948627471924e-01 -1.336745172739028931e-01 -1.061637774109840393e-01 2.306546568870544434e-01 1.746220439672470093e-01 3.796539604663848877e-01 -2.096841484308242798e-01 -1.922738701105117798e-01 -3.419336080551147461e-01 4.750344157218933105e-01
2.125518918037414551e-01 1.001331210136413574e-01 5.199919641017913818e-02 1.651558876037597656e-01 1.769966445863246918e-02 5.603058636188507080e-02 -2.635779380798339844e-01 -2.092071920633316040e-01 -2.439876496791839600e-01 -3.472976088523864746e-01 8.792205899953842163e-02 2.204082906246185303e-01 -1.767788380384445190e-01 -2.124382555484771729e-01 -8.885492384433746338e-02 5.637941136956214905e-02 -2.674285769462585449e-01 2.950594015419483185e-02 7.671376317739486694e-02 1.913665384054183960e-01 2.413590811192989349e-02 1.108099594712257385e-01 3.079833090305328369e-01 -1.352946609258651733e-01 -2.016379730775952339e-03 -9.582092054188251495e-03 -2.278835177421569824e-01 -1.527924239635467529e-01 2.111818641424179077e-01 5.149770900607109070e-02 -2.178231179714202881e-01 2.514498531818389893e-01
1.255888789892196655e-01 -3.770714402198791504e-01 1.365950554609298706e-01 6.641571223735809326e-02 1.425570249557495117e-02 1.965026408433914185e-01 -1.483551114797592163e-01 1.806643791496753693e-02 -1.302454620599746704e-01 2.124453634023666382e-01 1.036291196942329407e-01 3.036106936633586884e-02 2.457180619239807129e-01 -2.510282099246978760e-01 1.693475991487503052e-02 -1.191332712769508362e-01 -8.337580412626266479e-02 1.873514503240585327e-01 -2.497424930334091187e-01 9.349898248910903931e-02 2.873057723045349121e-01 -7.191122323274612427e-02 -9.450288861989974976e-02 1.766511946916580200e-01 -1.070473566651344299e-01 3.263179361820220947e-01 -2.733589410781860352e-01 6.595690548419952393e-02 -7.499680668115615845e-02 6.436496227979660034e-02 -2.142647504806518555e-01 2.290872633457183838e-01
5.818440020084381104e-02 -1.339718252420425415e-01 -1.167003363370895386e-01 3.148377537727355957e-01 -1.127246171236038208e-01 -1.651736907660961151e-02 -1.349196285009384155e-01 -1.555089503526687622e-01 -7.991988956928253174e-02 -7.886730879545211792e-02 -1.788233220577239990e-01 -5.554085969924926758e-02 -2.917595952749252319e-02 -2.707725856453180313e-03 -1.364075839519500732e-01 -7.215365022420883179e-02 -3.507260084152221680e-01 1.070116758346557617e-01 -1.601530313491821289e-01 -1.474784761667251587e-01 -3.709345310926437378e-02 5.673049017786979675e-02 4.413177073001861572e-02 -3.035541176795959473e-01 -2.809533178806304932e-01 2.114725112915039062e-01 -2.823925614356994629e-01 3.491168469190597534e-02 7.762540876865386963e-02 -1.574602723121643066e-01 -3.724958300590515137e-01 2.889260053634643555e-01
1.409110426902770996e-02 1.910973899066448212e-02 -1.620840840041637421e-02 3.291937708854675293e-02 -3.285099938511848450e-02 1.999284923076629639e-01 -1.775035560131072998e-01 8.981520682573318481e-02 2.039192430675029755e-02 -4.226610064506530762e-01 -4.926814697682857513e-03 2.813158929347991943e-01 -4.985500127077102661e-02 5.342170968651771545e-02 2.171144038438796997e-01 -1.366886794567108154e-01 -2.083646059036254883e-01 5.372570827603340149e-02 -1.582009196281433105e-01 -2.445341944694519043e-01 3.420614004135131836e-01 1.210243906825780869e-02 -6.039453437551856041e-04 1.170400008559226990e-01 -2.357366830110549927e-01 5.962308496236801147e-02 -3.653383851051330566e-01 -2.617476582527160645e-01 -3.591907676309347153e-03 -4.311146587133407593e-02 -2.160551249980926514e-01 1.282261759042739868e-01
6.725886464118957520e-02 -3.110671974718570709e-02 4.797680974006652832e-01 2.429525554180145264e-01 -2.714189141988754272e-02 1.886014938354492188e-01 9.020295739173889160e-02 3.395036607980728149e-02 -1.809238493442535400e-01 -5.458457022905349731e-02 -1.391822397708892822e-01 -3.916096687316894531e-02 6.446758657693862915e-02 -2.341509759426116943e-01 8.632917702198028564e-02 5.439236760139465332e-02 -7.523215562105178833e-02 -2.160668373107910156e-02 -4.028593301773071289e-01 7.079982012510299683e-02 1.929668188095092773e-01 2.067972123622894287e-01 -9.499379992485046387e-02 1.185856088995933533e-01 3.456516936421394348e-02 1.760414689779281616e-01 1.015494540333747864e-01 3.963474929332733154e-02 7.681138347834348679e-03 -1.108554378151893616e-01 -2.404764741659164429e-01 3.780589699745178223e-01
1.114279106259346008e-01 1.499690264463424683e-01 -1.093804612755775452e-01 1.760505139827728271e-01 -1.806246191263198853e-01 4.814886301755905151e-02 6.619296967983245850e-02 1.103233247995376587e-01 6.869084388017654419e-02 -1.655171662569046021e-01 3.122096061706542969e-01 1.167142987251281738e-01 2.031404078006744385e-01 -3.178669512271881104e-01 -1.199548318982124329e-01 1.239335387945175171e-01 -3.835706412792205811e-01 -8.473499119281768799e-02 7.047840952873229980e-02 -4.378950223326683044e-02 -1.904897391796112061e-01 1.981938928365707397e-01 3.013786859810352325e-02 -4.037773236632347107e-02 1.495973765850067139e-01 1.045166701078414917e-01 -7.626018673181533813e-02 4.271796718239784241e-02 1.213507205247879028e-01 9.584996849298477173e-02 -4.571337997913360596e-01 2.055443376302719116e-01
-1.078982651233673096e-01 -1.416719257831573486e-01 -1.792064756155014038e-01 1.860231012105941772e-01 -1.024420708417892456e-01 2.020766437053680420e-01 4.667708277702331543e-02 1.042437180876731873e-02 9.834215743467211723e-04 -2.507303655147552490e-01 2.077186293900012970e-02 7.156851142644882202e-02 9.775982052087783813e-02 -1.571401059627532959e-01 -6.876248121261596680e-02 -1.813428699970245361e-01 -2.728899568319320679e-02 -1.190641373395919800e-01 -6.190842250362038612e-04 -2.364428490400314331e-01 3.152801990509033203e-01 -5.599730834364891052e-02 -4.583678208291530609e-03 1.520365476608276367e-01 -3.759570121765136719e-01 3.408331573009490967e-01 -4.047465026378631592e-01 7.285229861736297607e-02 -7.885688543319702148e-02 -1.288339793682098389e-01 -2.387271225452423096e-01 6.871511787176132202e-02
3.004736900329589844e-01 7.341825217008590698e-02 3.926764428615570068e-02 5.222248658537864685e-02 -4.847663268446922302e-02 7.798685133457183838e-02 -2.958567738533020020e-01 6.143930926918983459e-02 1.989409327507019043e-01 -2.627981603145599365e-01 -2.909296452999114990e-01 -1.950978636741638184e-01 -6.119961291551589966e-02 -1.952803581953048706e-01 1.606570333242416382e-01 2.834975160658359528e-02 -1.795062869787216187e-01 -1.329503767192363739e-02 8.678497746586799622e-03 6.960500031709671021e-02 3.836813867092132568e-01 -5.047047138214111328e-02 4.067670553922653198e-02 1.179546490311622620e-02 1.757302433252334595e-01 1.794802397489547729e-01 -2.873804271221160889e-01 2.834267318248748779e-01 -6.687502562999725342e-02 5.589401349425315857e-02 -2.660132050514221191e-01 8.506891876459121704e-02
-2.001902312040328979e-01 -1.572941839694976807e-01 1.199330985546112061e-01 1.943205446004867554e-01 1.733526736497879028e-01 1.681585162878036499e-01 -4.151781275868415833e-02 -2.105142474174499512e-01 -1.610343605279922485e-01 -2.346819639205932617e-01 -1.403215825557708740e-01 3.443071618676185608e-02 -1.225350648164749146e-01 -2.971158325672149658e-01 9.093952178955078125e-02 9.761292487382888794e-02 -2.154831402003765106e-02 1.551439464092254639e-01 9.746517986059188843e-02 1.264209747314453125e-01 5.325277522206306458e-02 -1.568475961685180664e-01 -6.675093621015548706e-02 2.187042310833930969e-02 1.183075159788131714e-01 1.303561478853225708e-01 2.158903181552886963e-01 3.031466156244277954e-03 -5.015900358557701111e-02 -1.061149016022682190e-01 -6.116075515747070312e-01 -8.866262435913085938e-02
8.714948594570159912e-02 7.049639523029327393e-02 -2.604880034923553467e-01 1.318034231662750244e-01 -1.219228953123092651e-01 4.884329065680503845e-02 1.910406202077865601e-01 1.003525312989950180e-02 -2.950382828712463379e-01 -2.352008968591690063e-01 -1.241672337055206299e-01 -1.033512502908706665e-01 1.304367333650588989e-01 -6.360961496829986572e-02 -1.338983625173568726e-01 -5.292541161179542542e-02 -2.527715265750885010e-01 1.586064249277114868e-01 -2.212428003549575806e-01 2.436997741460800171e-01 -6.216075643897056580e-02 -1.206804215908050537e-01 2.845741510391235352e-01 -1.919812709093093872e-01 1.038489025086164474e-02 2.434886097908020020e-01 -7.085906714200973511e-02 5.365665256977081299e-02 -1.668531149625778198e-01 -4.569292068481445312e-02 -4.247384667396545410e-01 1.637854129076004028e-01
1.466787159442901611e-01 5.897880718111991882e-02 2.810094058513641357e-01 1.796660274267196655e-01 1.477856934070587158e-01 9.433800727128982544e-02 -1.481960415840148926e-01 -1.797884553670883179e-01 -1.999234855175018311e-01 -2.288637459278106689e-01 4.386078938841819763e-02 1.903811246156692505e-01 -2.351421862840652466e-01 -2.710193097591400146e-01 3.306330740451812744e-02 1.091499160975217819e-02 -1.375614255666732788e-01 1.348698288202285767e-01 7.207499444484710693e-02 1.143952459096908569e-01 6.163191795349121094e-02 6.889713555574417114e-02 2.485515475273132324e-01 1.706172339618206024e-02 1.699394881725311279e-01 -8.524961024522781372e-02 -9.060632437467575073e-02 -2.113310545682907104e-01 -7.205913215875625610e-02 2.145705074071884155e-01 -4.272974431514739990e-01 2.634775340557098389e-01
-5.401585996150970459e-02 -1.704131960868835449e-01 1.298186033964157104e-01 1.141592562198638916e-01 -1.658550202846527100e-01 -8.174109272658824921e-03 -1.897486448287963867e-01 3.155319690704345703e-01 -1.230279430747032166e-01 -3.258455097675323486e-01 7.611983269453048706e-02 1.925020962953567505e-01 1.345338970422744751e-01 -2.396753132343292236e-01 7.374646514654159546e-02 -1.365262269973754883e-01 -2.274415194988250732e-01 -1.117328479886054993e-01 -2.953517735004425049e-01 -4.522688314318656921e-02 2.613102272152900696e-02 4.707553982734680176e-02 9.306521713733673096e-02 1.038916036486625671e-01 1.365585923194885254e-01 -2.196663618087768555e-01 8.148194849491119385e-02 2.497899979352951050e-01 -3.115116953849792480e-01 5.105765908956527710e-02 -2.325711250305175781e-01 2.138115614652633667e-01
6.851138174533843994e-02 -2.698110230267047882e-02 -1.329602301120758057e-01 2.154342830181121826e-02 -9.079387038946151733e-02 2.498056888580322266e-01 5.702625587582588196e-02 -8.789504319429397583e-02 2.072883024811744690e-02 -2.713424563407897949e-01 2.849194966256618500e-02 -2.381628751754760742e-02 -6.116713955998420715e-02 1.842728406190872192e-01 1.672722399234771729e-02 1.855148971080780029e-01 -1.361035555601119995e-01 1.018830481916666031e-02 -4.010807871818542480e-01 -7.295663654804229736e-02 9.066128730773925781e-02 -9.700544923543930054e-02 9.373462200164794922e-02 -1.786707043647766113e-01 2.028726190328598022e-01 -2.332846820354461670e-02 2.376016080379486084e-01 7.924702018499374390e-02 -2.335901260375976562e-01 3.155061602592468262e-02 -4.843119978904724121e-01 3.305654227733612061e-01
-3.330142796039581299e-01 -3.578220307826995850e-02 2.433599978685379028e-01 7.554209977388381958e-02 -1.957139029400423169e-04 2.313874512910842896e-01 -3.569738566875457764e-01 4.993092641234397888e-02 -1.856892555952072144e-01 -2.735307514667510986e-01 5.549197271466255188e-02 2.175517678260803223e-01 6.483598798513412476e-02 -1.344934403896331787e-01 -3.060990571975708008e-01 1.067694947123527527e-01 -3.255144953727722168e-01 -6.204820796847343445e-02 -1.710722148418426514e-01 -1.439108699560165405e-02 1.123853623867034912e-01 -4.611582029610872269e-03 5.613138899207115173e-02 1.027848292142152786e-02 9.347804635763168335e-02 1.431099176406860352e-01 5.708609893918037415e-02 2.195961959660053253e-02 2.127690427005290985e-02 -3.466802239418029785e-01 -1.181216016411781311e-01 1.720113605260848999e-01
8.914206176996231079e-02 -3.204651474952697754e-01 2.208532094955444336e-01 -1.004960667341947556e-02 2.912079542875289917e-02 2.396425902843475342e-01 -1.076705306768417358e-01 2.832535505294799805e-01 -2.455020695924758911e-01 -1.609157621860504150e-01 -4.736511036753654480e-02 -1.395780891180038452e-01 1.090512722730636597e-01 -2.897458076477050781e-01 -1.408421061933040619e-02 9.058233350515365601e-02 -2.741394042968750000e-01 -5.730573832988739014e-02 -1.109636295586824417e-02 6.616605818271636963e-02 1.821038872003555298e-01 -1.205034479498863220e-01 -9.846862405538558960e-02 -2.716091573238372803e-01 -1.011007558554410934e-02 7.593701779842376709e-02 -1.957658231258392334e-01 9.175574779510498047e-02 -3.185072839260101318e-01 -1.364963799715042114e-01 -2.955546975135803223e-01 6.408431380987167358e-02
9.287113696336746216e-02 -1.489619761705398560e-01 1.519370675086975098e-01 2.577676475048065186e-01 -6.291175633668899536e-02 -1.050537973642349243e-01 2.002432793378829956e-01 2.189866453409194946e-01 -3.585514724254608154e-01 -1.177400350570678711e-01 1.111325770616531372e-01 7.281751185655593872e-02 9.099306166172027588e-02 -4.552537947893142700e-02 -1.431376952677965164e-02 2.784056961536407471e-02 -2.349236011505126953e-01 2.696406543254852295e-01 -3.593215048313140869e-01 2.720423787832260132e-02 1.959995180368423462e-01 2.868074923753738403e-02 -8.404546231031417847e-02 -1.287322193384170532e-01 -7.024779915809631348e-02 2.990076839923858643e-01 5.746385827660560608e-02 1.691313832998275757e-01 2.493377178907394409e-01 1.340850442647933960e-02 -2.440349161624908447e-01 1.908699870109558105e-01
2.496120184659957886e-01 3.684535995125770569e-02 6.545937806367874146e-02 -1.972466707229614258e-02 -1.461465060710906982e-01 1.912543773651123047e-01 -1.038507092744112015e-02 -1.377432793378829956e-01 3.985135816037654877e-03 -2.889588773250579834e-01 -1.826649755239486694e-01 -1.868140399456024170e-01 -6.248601153492927551e-02 1.765824668109416962e-02 8.323261886835098267e-02 1.792245060205459595e-01 -1.730029881000518799e-01 3.303311020135879517e-02 -1.019761040806770325e-01 9.652771055698394775e-02 -1.542968750000000000e-01 -9.900023043155670166e-02 7.447832077741622925e-02 7.810343056917190552e-02 2.844512760639190674e-01 3.866220116615295410e-01 -6.656643003225326538e-02 1.099252700805664062e-01 -3.267110586166381836e-01 -2.076063305139541626e-03 -4.453119039535522461e-01 1.079584881663322449e-01
-1.178967505693435669e-01 1.190520077943801880e-02 -7.223262917250394821e-03 3.931143879890441895e-01 -6.144000217318534851e-02 -1.496838405728340149e-02 -4.185786843299865723e-02 2.264989912509918213e-01 4.244199767708778381e-02 -2.322633117437362671e-01 3.361175060272216797e-01 1.587126851081848145e-01 8.707036823034286499e-02 -2.486820518970489502e-01 -1.571729481220245361e-01 -1.611090078949928284e-02 -1.699628382921218872e-01 -7.008352130651473999e-02 -3.328321278095245361e-01 -1.294230856001377106e-02 1.301810741424560547e-01 1.637659072875976562e-01 -1.165047809481620789e-01 -2.112327143549919128e-02 2.519905753433704376e-02 -5.224455147981643677e-02 -5.948744714260101318e-02 -7.732788473367691040e-02 -2.883655428886413574e-01 -1.165465265512466431e-01 -2.709754109382629395e-01 3.169188499450683594e-01
-2.064209878444671631e-01 -7.911068946123123169e-02 -6.484973430633544922e-02 -3.971419110894203186e-02 -1.599661707878112793e-01 1.883137822151184082e-01 -1.025980710983276367e-01 8.765532821416854858e-02 1.064509451389312744e-01 -4.051116704940795898e-01 1.466584354639053345e-01 3.755324184894561768e-01 -1.726687401533126831e-01 -9.733617305755615234e-02 1.021022498607635498e-01 -3.207437321543693542e-02 -1.416542381048202515e-01 1.328712254762649536e-01 -8.384256064891815186e-02 -1.604570448398590088e-01 1.687925457954406738e-01 -1.313779056072235107e-01 -2.858411893248558044e-02 -1.698876172304153442e-01 -2.356267869472503662e-01 2.035328745841979980e-01 -3.104685246944427490e-01 5.744082108139991760e-02 -9.515716880559921265e-02 -7.242673635482788086e-02 -3.321898579597473145e-01 1.007569953799247742e-01
1.178787574172019958e-01 -7.525336742401123047e-02 -1.388601362705230713e-01 -4.622989147901535034e-02 6.602085381746292114e-02 2.816907167434692383e-01 -2.494924329221248627e-02 1.340395212173461914e-01 3.726552426815032959e-02 -1.391452252864837646e-01 7.862561941146850586e-02 1.266632378101348877e-01 -2.267081290483474731e-01 -2.474079430103302002e-01 1.576081514358520508e-01 -6.764639914035797119e-02 4.691014066338539124e-02 -1.593319028615951538e-01 -2.364859580993652344e-01 -1.831182651221752167e-02 2.678261995315551758e-01 4.351747632026672363e-01 -3.201240301132202148e-02 -2.856701798737049103e-02 6.150515377521514893e-02 2.981590628623962402e-01 -1.882111132144927979e-01 1.137797534465789795e-01 -2.200580090284347534e-01 2.905324101448059082e-01 -2.199688702821731567e-01 5.154112726449966431e-02
3.769843652844429016e-02 5.089315399527549744e-02 9.009550511837005615e-02 3.887280821800231934e-01 4.762215539813041687e-02 3.589430823922157288e-02 5.409400910139083862e-02 1.064834222197532654e-01 -3.296127915382385254e-01 -4.027122259140014648e-01 -2.437775768339633942e-02 -5.571434157900512218e-04 2.189945615828037262e-02 -1.314921677112579346e-01 -3.744971752166748047e-02 1.180155202746391296e-01 -2.647961974143981934e-01 -2.647451125085353851e-02 -4.058057367801666260e-01 -2.695691883563995361e-01 -2.421315200626850128e-02 2.448941022157669067e-01 -4.232216998934745789e-02 9.346228092908859253e-03 -1.718113124370574951e-01 -4.147058352828025818e-03 -6.160409748554229736e-02 -9.299927949905395508e-02 1.752706617116928101e-01 9.906484186649322510e-02 -1.673197597265243530e-01 1.825183480978012085e-01
3.807020485401153564e-01 -1.938956081867218018e-01 6.772568076848983765e-02 -9.086005389690399170e-02 -4.967234656214714050e-02 2.254885137081146240e-01 -6.482598930597305298e-02 -7.700770348310470581e-02 -3.780642151832580566e-02 -1.254495382308959961e-01 -2.447722107172012329e-01 -6.036312133073806763e-02 8.474097400903701782e-02 3.051466494798660278e-02 -5.853515863418579102e-02 1.336675137281417847e-03 -5.579283460974693298e-02 -3.257214128971099854e-01 -2.164052277803421021e-01 -1.031875833868980408e-01 1.226015761494636536e-01 -2.679205536842346191e-01 -2.877803742885589600e-01 2.421705126762390137e-01 -1.104746684432029724e-01 4.891253262758255005e-02 -4.686597362160682678e-02 -1.276334188878536224e-02 9.073601663112640381e-02 1.155693978071212769e-01 -4.367014169692993164e-01 1.571690440177917480e-01
-1.113176122307777405e-01 -1.661940962076187134e-01 4.409692808985710144e-02 6.790643185377120972e-02 -1.106995064765214920e-02 7.154910825192928314e-03 1.397948246449232101e-02 2.087066322565078735e-01 -2.093410342931747437e-01 -2.801792621612548828e-01 -5.738364905118942261e-02 2.113143503665924072e-01 -6.530958414077758789e-02 -9.908482432365417480e-03 -7.238359004259109497e-02 1.149245537817478180e-02 -4.855825006961822510e-01 1.356130540370941162e-01 -2.878203690052032471e-01 1.846507936716079712e-01 2.499122172594070435e-01 1.018910016864538193e-02 -2.106555700302124023e-01 2.171388454735279083e-02 1.164796054363250732e-01 -2.983153797686100006e-02 -2.798894420266151428e-02 3.901869356632232666e-01 -4.704659432172775269e-02 8.752445876598358154e-02 -2.706016302108764648e-01 -1.970226131379604340e-02
-9.164188057184219360e-02 -3.754706680774688721e-01 -9.243178367614746094e-02 -9.446823596954345703e-02 9.296686947345733643e-02 -1.376384636387228966e-03 1.173147708177566528e-01 -2.337972968816757202e-01 4.325705766677856445e-02 -2.952384948730468750e-01 2.703893184661865234e-02 -6.805506348609924316e-02 1.889017075300216675e-01 -1.386967599391937256e-01 -2.256872206926345825e-01 1.475279033184051514e-01 -3.561594784259796143e-01 1.034180447459220886e-01 -8.080641739070415497e-03 1.129449903964996338e-01 3.037991821765899658e-01 -3.843483701348304749e-02 -1.920169293880462646e-01 8.526139706373214722e-02 -1.862105913460254669e-02 1.214352250099182129e-01 2.115182876586914062e-01 2.481037825345993042e-01 -1.547617837786674500e-02 -6.242158263921737671e-02 -3.190707266330718994e-01 1.358631551265716553e-01
1.812514960765838623e-01 -9.972282499074935913e-02 -5.414348468184471130e-02 -4.358462244272232056e-02 -1.426193267107009888e-01 -1.204170435667037964e-01 -5.517266690731048584e-02 -2.437306940555572510e-01 -9.651783108711242676e-02 -4.183261990547180176e-01 8.642519824206829071e-03 5.178590305149555206e-03 4.186322093009948730e-01 5.683926492929458618e-02 1.368537247180938721e-01 -6.651147454977035522e-02 -1.210845559835433960e-01 -3.159390762448310852e-02 -8.585707098245620728e-02 1.295245885848999023e-01 -1.253304928541183472e-01 2.514776773750782013e-02 5.061355233192443848e-02 4.326673690229654312e-03 9.823898226022720337e-02 3.361411392688751221e-01 -2.115356326103210449e-01 2.635072767734527588e-01 -9.552486240863800049e-02 -4.566151648759841919e-02 -2.259893566370010376e-01 3.334634304046630859e-01
1.082593202590942383e-01 -7.718077301979064941e-02 -5.182784423232078552e-02 1.188704371452331543e-01 5.420628935098648071e-02 3.341217637062072754e-01 -1.912979185581207275e-01 5.500139296054840088e-02 -3.565948456525802612e-02 -1.947803199291229248e-01 -1.243778094649314880e-01 2.508584558963775635e-01 -5.572772398591041565e-02 4.758841916918754578e-02 -1.803655773401260376e-01 3.269241452217102051e-01 -3.903821706771850586e-01 3.561842814087867737e-02 -4.257194697856903076e-01 9.708801656961441040e-02 2.629292309284210205e-01 -7.485342770814895630e-02 1.663639247417449951e-01 3.063224814832210541e-02 1.318778097629547119e-02 -2.482749707996845245e-02 -1.304359138011932373e-01 2.184686996042728424e-02 8.304537832736968994e-02 -1.682279109954833984e-01 -1.557514071464538574e-01 1.533033996820449829e-01
-2.022099792957305908e-01 -2.193118333816528320e-01 1.449282281100749969e-02 1.146839931607246399e-01 1.090130880475044250e-01 1.766542643308639526e-01 6.684098392724990845e-02 7.327837403863668442e-03 -5.550702661275863647e-02 -1.558716595172882080e-01 -1.276452541351318359e-01 1.727629899978637695e-01 1.394673734903335571e-01 -1.377865113317966461e-02 -2.115114964544773102e-02 -2.956931591033935547e-01 -2.096590399742126465e-01 -2.035041153430938721e-01 -2.817711606621742249e-02 -2.956207096576690674e-01 1.622339934110641479e-01 -6.745177507400512695e-02 1.083739995956420898e-01 1.549420971423387527e-02 -4.591653347015380859e-01 1.055808588862419128e-01 -2.332764714956283569e-01 1.265943795442581177e-01 7.735632825642824173e-03 -1.077229604125022888e-01 -3.140994310379028320e-01 2.232516109943389893e-01
1.985373198986053467e-01 6.602159235626459122e-03 1.009245961904525757e-01 -1.983067840337753296e-01 1.293148659169673920e-02 1.769802570343017578e-01 -9.935279935598373413e-02 -3.294058376923203468e-03 1.558299064636230469e-01 -2.446062117815017700e-01 -1.181966364383697510e-01 -1.086061522364616394e-01 -1.924142837524414062e-01 3.421924542635679245e-03 5.834671109914779663e-02 -1.398327350616455078e-01 -3.947358727455139160e-01 2.530253231525421143e-01 -1.095202267169952393e-01 4.911963362246751785e-03 3.415927886962890625e-01 -2.215384319424629211e-02 1.263717412948608398e-01 -5.028919130563735962e-02 1.944840997457504272e-01 1.970797032117843628e-01 -2.146103680133819580e-01 -8.306012302637100220e-02 -1.198963820934295654e-01 1.005301699042320251e-01 -4.091277420520782471e-01 1.037467643618583679e-01
1.530648022890090942e-01 -3.916726261377334595e-02 -7.719593495130538940e-02 1.482260674238204956e-01 -9.460612386465072632e-02 3.377322107553482056e-02 -1.772237420082092285e-01 8.103290945291519165e-02 -7.697962224483489990e-02 -1.123733967542648315e-01 -3.030913472175598145e-01 -5.584520474076271057e-02 -4.830252751708030701e-02 -8.029384911060333252e-02 2.035578340291976929e-01 -1.376968026161193848e-01 -4.340831339359283447e-01 -9.634093381464481354e-03 -2.799820601940155029e-01 -1.208012476563453674e-01 2.882176339626312256e-01 -1.483260989189147949e-01 -1.158655900508165359e-02 -4.087217450141906738e-01 1.343146860599517822e-01 -1.059314757585525513e-01 -1.815664619207382202e-01 4.507872834801673889e-02 -2.075981050729751587e-01 -8.645473979413509369e-03 -2.298934310674667358e-01 -4.778932407498359680e-02
7.292088866233825684e-02 -1.700464338064193726e-01 1.030260771512985229e-01 1.741472184658050537e-01 2.383088506758213043e-02 1.294383406639099121e-01 6.925161182880401611e-02 2.151011973619461060e-01 -9.996237605810165405e-02 -1.836487650871276855e-01 1.757466979324817657e-02 2.120841294527053833e-02 9.399930387735366821e-02 -2.200487107038497925e-01 -5.505488812923431396e-02 4.737090691924095154e-02 1.404395443387329578e-03 -2.018017917871475220e-01 -5.192787647247314453e-01 1.544075310230255127e-01 1.424997895956039429e-01 -2.975750565528869629e-01 -1.624914258718490601e-01 2.200431823730468750e-01 -1.627803742885589600e-01 6.777439266443252563e-02 -1.016644313931465149e-01 1.591852009296417236e-01 3.139811754226684570e-02 9.959088265895843506e-02 -3.843495845794677734e-01 7.832948118448257446e-02
-1.703384704887866974e-02 -9.089038521051406860e-02 -1.210137009620666504e-01 -1.723407804965972900e-01 -3.453125059604644775e-02 7.176293060183525085e-03 3.775528073310852051e-02 -1.990560442209243774e-01 -1.520082205533981323e-01 -1.663031280040740967e-01 -7.949132472276687622e-02 1.334754005074501038e-02 1.889981143176555634e-02 -3.550648689270019531e-01 -2.528974413871765137e-01 1.476624011993408203e-01 3.732245787978172302e-02 2.374156117439270020e-01 1.817920856410637498e-04 -2.237132638692855835e-01 6.419279426336288452e-02 1.960635744035243988e-02 1.146531999111175537e-01 1.645314246416091919e-01 -2.398923188447952271e-01 1.968012005090713501e-01 3.147445619106292725e-02 1.695911735296249390e-01 1.738259941339492798e-01 2.145374380052089691e-02 -5.131331086158752441e-01 2.506400346755981445e-01
-2.237206697463989258e-01 -7.268944382667541504e-02 1.161908823996782303e-02 1.562927663326263428e-01 -6.477319449186325073e-02 -4.406809061765670776e-02 -4.430559929460287094e-03 1.197613924741744995e-01 2.019702643156051636e-01 -2.647927701473236084e-01 -4.222455620765686035e-02 -7.597316056489944458e-02 3.372412547469139099e-02 -2.947064638137817383e-01 1.839951425790786743e-01 -7.822269946336746216e-02 -5.293429493904113770e-01 1.021561026573181152e-01 -6.236208975315093994e-02 -2.472961992025375366e-01 1.116348057985305786e-01 2.671054005622863770e-01 -6.306736730039119720e-03 -1.201231405138969421e-02 1.525708436965942383e-01 1.395605057477951050e-01 1.205756068229675293e-01 1.664331704378128052e-01 2.377812415361404419e-01 1.665792167186737061e-01 -1.210029944777488708e-01 1.719851940870285034e-01
2.181810140609741211e-02 3.451644210144877434e-03 2.204359471797943115e-01 -2.439482137560844421e-02 1.148090511560440063e-01 -8.852422237396240234e-02 -3.233336210250854492e-01 -1.134092062711715698e-01 -1.003633905202150345e-02 -4.452470839023590088e-01 -1.038248930126428604e-02 5.239575356245040894e-02 4.416189491748809814e-01 1.521745026111602783e-01 1.435412317514419556e-01 -1.758911274373531342e-02 2.819420397281646729e-02 -1.728359758853912354e-01 -4.881303757429122925e-02 -2.012914419174194336e-01 2.080842107534408569e-02 -6.712889671325683594e-02 -4.998122528195381165e-02 1.411968916654586792e-01 -6.747627258300781250e-02 1.124995872378349304e-01 -7.208599895238876343e-02 5.932099372148513794e-02 3.390699275769293308e-04 2.579950988292694092e-01 -4.021671116352081299e-01 1.282089948654174805e-01
-1.585770398378372192e-01 -1.299096345901489258e-01 -7.205889374017715454e-02 3.821046650409698486e-01 2.365867346525192261e-01 -1.583588719367980957e-01 -1.890014410018920898e-01 -4.002297669649124146e-02 -1.985361725091934204e-01 -2.266934663057327271e-01 -5.887543316930532455e-03 2.131486982107162476e-01 5.735957249999046326e-02 -2.161122709512710571e-01 -2.347480356693267822e-01 3.095516189932823181e-02 -7.019063830375671387e-02 1.134242862462997437e-02 -2.625935971736907959e-01 -4.349580779671669006e-02 1.848713010549545288e-01 -4.281347617506980896e-02 -1.886478215456008911e-01 6.659974902868270874e-02 -2.124039977788925171e-01 8.841369301080703735e-02 3.806218132376670837e-02 -1.455632895231246948e-01 3.628392145037651062e-02 3.749078512191772461e-01 -2.733885943889617920e-01 4.419191554188728333e-02
-7.721836119890213013e-02 -8.847489021718502045e-03 3.020720481872558594e-01 3.414268493652343750e-01 -1.320795863866806030e-01 1.176186129450798035e-01 -9.002836793661117554e-02 9.535401128232479095e-03 -1.081748530268669128e-01 -2.298246026039123535e-01 9.014722704887390137e-02 2.145293653011322021e-01 -7.071347907185554504e-03 -2.932438813149929047e-02 -2.367037907242774963e-02 3.144533634185791016e-01 -3.603919148445129395e-01 2.014136910438537598e-01 -3.547598421573638916e-01 -1.637827157974243164e-01 1.390879005193710327e-01 -1.484050154685974121e-01 -4.003150761127471924e-02 -1.011511832475662231e-01 1.387135535478591919e-01 2.324346154928207397e-01 -1.129768788814544678e-01 -1.597345769405364990e-01 -8.962667733430862427e-02 -2.279980666935443878e-02 -1.208773553371429443e-01 1.288383454084396362e-01
3.837046623229980469e-01 -3.820185735821723938e-02 2.067613452672958374e-01 1.977169662714004517e-01 1.674119830131530762e-01 1.640823483467102051e-02 1.926710754632949829e-01 4.279151931405067444e-02 -1.209679096937179565e-01 -3.527034223079681396e-01 4.931265721097588539e-04 1.458667218685150146e-02 4.502553120255470276e-02 -3.939985483884811401e-02 7.859054952859878540e-02 1.326555162668228149e-01 -3.519372940063476562e-01 -8.101491630077362061e-02 -2.735697031021118164e-01 -3.038825988769531250e-01 -3.256883099675178528e-02 2.175975441932678223e-01 -2.233121693134307861e-01 5.599991977214813232e-02 -4.265187680721282959e-02 -2.564487420022487640e-02 -1.171311363577842712e-01 5.025956034660339355e-02 1.685863882303237915e-01 2.914739027619361877e-02 -2.825137674808502197e-01 9.375876933336257935e-02
2.298545241355895996e-01 -3.282083198428153992e-02 1.589656323194503784e-01 3.157367706298828125e-01 4.975638817995786667e-03 1.400866173207759857e-02 -9.321378171443939209e-02 7.260295748710632324e-02 -1.403827518224716187e-01 -3.709784746170043945e-01 2.499797642230987549e-01 -1.351942121982574463e-01 -1.607358753681182861e-01 -4.830083250999450684e-02 -2.008481919765472412e-01 6.037959456443786621e-02 -1.548270434141159058e-01 1.221562623977661133e-01 -1.028061211109161377e-01 -8.443705737590789795e-02 3.826112151145935059e-01 1.596235036849975586e-01 -1.174250841140747070e-01 9.715175256133079529e-03 7.965157926082611084e-02 6.670751422643661499e-02 7.374435663223266602e-02 2.218482643365859985e-01 1.803703457117080688e-01 2.697940170764923096e-01 -2.269076257944107056e-01 1.791358292102813721e-01
-2.753531560301780701e-02 1.484540570527315140e-02 -9.241111576557159424e-03 1.070122569799423218e-01 -8.882064372301101685e-02 5.747419223189353943e-02 -8.512088656425476074e-02 -1.098144724965095520e-01 1.649887263774871826e-01 -1.905010789632797241e-01 -3.140197694301605225e-02 1.636609882116317749e-01 3.937814757227897644e-02 -1.750055104494094849e-01 -6.798236165195703506e-03 -3.211934566497802734e-01 -3.082389235496520996e-01 -5.544886365532875061e-02 -7.401245832443237305e-02 -3.250793516635894775e-01 2.194790691137313843e-01 -2.097929716110229492e-01 -1.211197152733802795e-01 4.844461381435394287e-02 -2.424356192350387573e-01 2.138210386037826538e-01 -3.963865041732788086e-01 -1.877116262912750244e-01 5.762841086834669113e-03 1.148660294711589813e-02 -2.832936942577362061e-01 1.860135942697525024e-01
-7.418564707040786743e-02 -2.311387211084365845e-01 -8.064646273851394653e-02 4.484876245260238647e-02 1.333023309707641602e-01 2.619129121303558350e-01 3.443734021857380867e-03 -1.906770318746566772e-01 -4.133136197924613953e-02 -4.214864373207092285e-01 -1.112203374505043030e-01 5.940369516611099243e-02 1.611993461847305298e-02 -3.491177856922149658e-01 -1.463308185338973999e-01 9.183946251869201660e-02 -1.238277181982994080e-01 3.338527679443359375e-01 8.056163042783737183e-02 1.418452709913253784e-02 2.170145511627197266e-01 -1.992541924118995667e-02 -9.467735886573791504e-02 2.337365448474884033e-01 -1.119261682033538818e-01 6.515788286924362183e-02 1.114662736654281616e-01 2.672694623470306396e-01 -1.646912544965744019e-01 1.511008441448211670e-01 -2.596369385719299316e-01 -1.569250132888555527e-03
1.726791113615036011e-01 -2.252770960330963135e-01 1.797103881835937500e-01 1.721792668104171753e-01 -1.044772490859031677e-01 5.733481049537658691e-02 -2.171029746532440186e-01 -7.879754900932312012e-02 -4.187314212322235107e-02 -1.534757316112518311e-01 -1.584952138364315033e-02 4.041798785328865051e-02 -7.642387598752975464e-02 5.268356297165155411e-03 -3.545696437358856201e-01 -1.203928664326667786e-01 2.040546853095293045e-03 1.312268972396850586e-01 -2.000033855438232422e-01 1.200531944632530212e-01 1.541682928800582886e-01 6.492179632186889648e-02 2.648889422416687012e-01 1.425957381725311279e-01 1.479111760854721069e-01 3.171119987964630127e-01 2.581047117710113525e-01 3.225471675395965576e-01 -1.235629431903362274e-02 2.678067609667778015e-02 -2.538496553897857666e-01 2.610490322113037109e-01
-4.376266151666641235e-02 1.504866313189268112e-02 2.343611270189285278e-01 1.034333556890487671e-01 1.697845607995986938e-01 2.278485298156738281e-01 3.498826548457145691e-02 -1.585896611213684082e-01 -7.864722609519958496e-02 -4.347711801528930664e-01 -2.836795747280120850e-01 5.289804562926292419e-02 1.780842393636703491e-01 -4.716132208704948425e-02 9.687779098749160767e-02 -1.343026608228683472e-01 -9.301418811082839966e-02 1.343279629945755005e-01 -7.316756248474121094e-02 1.251771152019500732e-01 -7.548806071281433105e-02 9.986760467290878296e-02 -2.012645751237869263e-01 -7.446381449699401855e-02 9.565100818872451782e-02 3.148042559623718262e-01 2.726079337298870087e-02 2.715905904769897461e-01 1.506863236427307129e-01 1.200793460011482239e-01 2.675262803677469492e-04 3.949052393436431885e-01
1.849393993616104126e-01 1.044973358511924744e-01 7.002861052751541138e-02 2.693225145339965820e-01 1.709666401147842407e-01 1.712783277034759521e-01 -1.000006869435310364e-01 -1.158780157566070557e-01 -4.922091960906982422e-02 -3.986549377441406250e-02 -3.756925929337739944e-03 -2.071025781333446503e-02 -2.954935133457183838e-01 1.968756020069122314e-01 -9.344417601823806763e-02 -1.215003207325935364e-01 -2.433717548847198486e-01 2.614197507500648499e-02 -2.134636789560317993e-01 -1.860210113227367401e-02 9.373012930154800415e-02 -4.581999033689498901e-02 7.027544081211090088e-02 -8.282855153083801270e-03 -1.235652714967727661e-01 3.407076597213745117e-01 -2.060921341180801392e-01 3.668380379676818848e-01 -1.628284156322479248e-01 2.281866818666458130e-01 -3.377933204174041748e-01 1.364584416151046753e-01
-8.550459146499633789e-02 5.978510156273841858e-02 6.422729231417179108e-03 9.547200053930282593e-02 -3.354929089546203613e-01 8.911842480301856995e-03 -1.412666589021682739e-01 -3.695604950189590454e-02 1.009765788912773132e-01 -2.528030574321746826e-01 4.724240675568580627e-02 8.471690118312835693e-02 -3.463734090328216553e-01 1.088507659733295441e-02 2.717524021863937378e-02 -4.193245992064476013e-02 -3.088007271289825439e-01 6.760675460100173950e-02 6.241409480571746826e-02 -2.935618162155151367e-01 -1.620860844850540161e-01 5.034375563263893127e-02 -1.484978944063186646e-03 -1.298283487558364868e-01 -4.035823792219161987e-02 3.383890092372894287e-01 -9.216775745153427124e-02 -3.667991980910301208e-02 -2.256766147911548615e-02 -2.258633729070425034e-03 -5.049464106559753418e-01 1.508952379226684570e-01
1.549932509660720825e-01 1.227636635303497314e-01 7.000253349542617798e-02 -8.612899482250213623e-02 1.809670180082321167e-01 2.834064662456512451e-01 -1.793105900287628174e-01 -1.294791698455810547e-01 -4.035922288894653320e-01 -3.782912790775299072e-01 4.995892196893692017e-02 -8.061158657073974609e-02 4.167981445789337158e-02 -1.401457190513610840e-01 1.515772193670272827e-01 4.817911610007286072e-02 -3.097892105579376221e-01 -1.213387921452522278e-01 1.820078492164611816e-01 -1.630295813083648682e-01 -7.774705439805984497e-02 1.950519979000091553e-01 -7.940634340047836304e-02 3.400533646345138550e-02 5.669247731566429138e-02 -6.443013995885848999e-02 8.617444336414337158e-02 1.562948971986770630e-01 1.332374289631843567e-02 -5.302206799387931824e-02 -2.692546844482421875e-01 2.971299588680267334e-01
5.398264899849891663e-02 -3.038196861743927002e-01 3.810663223266601562e-01 7.373494654893875122e-02 3.761627525091171265e-02 7.732398062944412231e-02 -2.657172977924346924e-01 2.608518898487091064e-01 -9.240122139453887939e-02 -5.467785894870758057e-02 7.388740032911300659e-02 -3.536494076251983643e-02 2.475891560316085815e-01 -6.022193282842636108e-02 9.760856628417968750e-02 9.097421169281005859e-02 -2.501997649669647217e-01 -1.103349551558494568e-01 1.747254282236099243e-02 5.340217798948287964e-02 3.779717907309532166e-02 2.140079066157341003e-02 -1.346587091684341431e-01 -3.518095910549163818e-01 -1.241466104984283447e-01 3.240916132926940918e-01 -1.881055831909179688e-01 -2.045386098325252533e-02 -1.294469535350799561e-01 -7.796274032443761826e-03 -3.128470480442047119e-01 1.202435940504074097e-01
-1.054554805159568787e-01 -6.226079910993576050e-02 -2.110142260789871216e-01 1.217918545007705688e-01 2.301938980817794800e-01 -5.470778327435255051e-03 -3.601279482245445251e-02 1.371663808822631836e-01 2.199177145957946777e-01 -2.648428082466125488e-01 -1.317128986120223999e-01 1.651618629693984985e-01 8.416980504989624023e-02 -2.994433939456939697e-01 -1.378112938255071640e-02 1.147407740354537964e-01 -1.844773888587951660e-01 -6.752748787403106689e-02 -7.889940403401851654e-03 1.020826473832130432e-01 1.336754765361547470e-02 3.498309254646301270e-01 -1.975354105234146118e-01 1.172261033207178116e-02 2.576374635100364685e-02 2.166856527328491211e-01 1.325596719980239868e-01 4.259594082832336426e-01 -1.298861056566238403e-01 8.714129030704498291e-02 -2.151133716106414795e-01 2.260810434818267822e-01
4.399770870804786682e-02 1.287101954221725464e-01 -2.661591470241546631e-01 2.048289179801940918e-01 -2.697948813438415527e-01 2.072251588106155396e-02 -1.634948700666427612e-01 2.738746255636215210e-02 1.689807325601577759e-01 -3.107728362083435059e-01 -2.171476930379867554e-01 -1.039039790630340576e-01 -2.519589662551879883e-02 -1.754648983478546143e-01 4.195566847920417786e-02 7.715028710663318634e-03 -4.545755982398986816e-01 1.924308091402053833e-01 -2.744383811950683594e-01 -5.431305989623069763e-02 -1.243850681930780411e-02 -4.174729436635971069e-02 1.049268543720245361e-01 -2.299597561359405518e-01 4.546491801738739014e-02 4.593758657574653625e-02 -2.462330460548400879e-01 1.034168452024459839e-01 -5.076753720641136169e-02 -4.236729815602302551e-02 -2.887445390224456787e-01 2.654521912336349487e-02
-4.861340299248695374e-02 -2.578360028564929962e-02 2.485775388777256012e-02 -8.876939117908477783e-02 -6.034224759787321091e-03 2.057157009840011597e-01 -1.291549056768417358e-01 1.195809245109558105e-01 -6.087015569210052490e-02 -2.334714978933334351e-01 -1.254170536994934082e-01 1.690778136253356934e-02 -1.030637249350547791e-01 -2.594351768493652344e-01 -1.660612672567367554e-01 9.422880411148071289e-02 -1.509600430727005005e-01 1.304443739354610443e-02 1.046111714094877243e-02 2.476563602685928345e-01 8.299565315246582031e-02 -3.209218978881835938e-01 -6.920805573463439941e-02 -1.365885883569717407e-01 -9.631102904677391052e-03 1.134357899427413940e-01 -4.061018824577331543e-01 1.083090826869010925e-01 -6.544411182403564453e-02 4.740415513515472412e-02 -5.437172651290893555e-01 1.304926276206970215e-01
2.204344421625137329e-01 8.631181716918945312e-02 3.354543745517730713e-01 -1.141016259789466858e-01 1.881106644868850708e-01 1.236941143870353699e-01 -6.310430914163589478e-02 -6.100850924849510193e-02 -2.305171638727188110e-01 -2.747924923896789551e-01 -1.126501411199569702e-01 -2.258760668337345123e-02 7.696976512670516968e-02 -1.713259369134902954e-01 2.503688931465148926e-01 -3.226378932595252991e-02 -2.553600072860717773e-01 -9.857976436614990234e-02 -4.531062394380569458e-02 -1.800014674663543701e-01 -1.972341835498809814e-01 1.732053756713867188e-01 -1.658085137605667114e-01 1.368397325277328491e-01 1.153536699712276459e-02 1.113128033466637135e-03 -2.215364426374435425e-01 -4.036055877804756165e-02 5.509001389145851135e-02 -1.867031455039978027e-01 -3.128038942813873291e-01 3.287674188613891602e-01
2.053582072257995605e-01 -3.171618878841400146e-01 5.693005397915840149e-02 2.569333612918853760e-01 1.388235241174697876e-01 3.597301244735717773e-01 -1.030974313616752625e-01 1.706639677286148071e-01 -2.613132596015930176e-01 -4.924824088811874390e-02 -4.958204180002212524e-02 1.860000938177108765e-01 1.254190206527709961e-01 -7.057281583547592163e-02 -2.718361318111419678e-01 -1.203700155019760132e-01 -1.771260350942611694e-01 3.027850762009620667e-02 -3.419402614235877991e-02 -2.089953720569610596e-01 -3.402707353234291077e-02 1.510993242263793945e-01 -2.037198990583419800e-01 1.238229349255561829e-01 1.051902677863836288e-02 6.231954321265220642e-02 -2.259834110736846924e-01 1.522630453109741211e-01 -5.100858584046363831e-02 3.534433841705322266e-01 8.132343180477619171e-03 1.374419331550598145e-01
1.126486882567405701e-01 -6.281048059463500977e-02 -1.610060632228851318e-01 -2.541022598743438721e-01 -1.122701242566108704e-01 1.730473712086677551e-02 -1.188148930668830872e-01 8.538227528333663940e-02 -8.108659833669662476e-02 -3.243732452392578125e-01 -1.184780150651931763e-01 8.273208513855934143e-03 2.939670979976654053e-01 -2.359221875667572021e-02 8.620391041040420532e-02 9.534122794866561890e-02 -1.706217229366302490e-01 3.938276320695877075e-02 -7.172365207225084305e-03 9.747280180454254150e-02 4.000292345881462097e-02 -4.764882847666740417e-02 -1.041698306798934937e-01 -2.743149399757385254e-01 -7.252541370689868927e-03 2.905805110931396484e-01 1.004381701350212097e-01 4.235804080963134766e-01 3.946938738226890564e-02 -1.417070031166076660e-01 -1.934763938188552856e-01 4.073262810707092285e-01
-1.574162393808364868e-01 -4.256367981433868408e-01 1.201805621385574341e-01 1.174900010228157043e-01 4.378048703074455261e-02 2.440194189548492432e-01 -2.662238776683807373e-01 1.790668517351150513e-01 -1.980935633182525635e-01 -1.553199589252471924e-01 4.481825605034828186e-02 5.166896060109138489e-02 2.071600407361984253e-02 1.001512724906206131e-02 -2.067853659391403198e-01 2.268012315034866333e-01 -2.281370311975479126e-01 1.466930359601974487e-01 1.446731737814843655e-03 -7.511023432016372681e-04 1.118577793240547180e-01 -9.515122510492801666e-03 1.043277233839035034e-02 2.277093231678009033e-01 -3.204592466354370117e-01 2.039455771446228027e-01 -8.702826499938964844e-02 -9.559468179941177368e-02 -9.752362966537475586e-02 -1.688259840011596680e-01 -1.124845296144485474e-01 2.980514466762542725e-01
-7.278741896152496338e-02 9.583027660846710205e-02 2.942832000553607941e-02 8.253352344036102295e-02 -4.226242005825042725e-02 2.067553699016571045e-01 -2.497668750584125519e-02 1.328940689563751221e-01 -1.507207751274108887e-01 -2.863718569278717041e-01 -7.461279630661010742e-03 -1.717018187046051025e-01 1.917962282896041870e-01 -1.429913192987442017e-01 1.235957257449626923e-02 -3.949932008981704712e-02 -7.027424871921539307e-02 -2.109443545341491699e-01 -2.254914939403533936e-01 4.583737999200820923e-02 -6.940166000276803970e-03 4.876004755496978760e-01 1.608851104974746704e-01 -1.171168237924575806e-01 -1.905846595764160156e-01 1.504457443952560425e-01 6.172556430101394653e-02 9.285549819469451904e-02 -2.103768140077590942e-01 -2.339962571859359741e-01 -3.219006955623626709e-01 2.607804834842681885e-01
1.929642707109451294e-01 9.390869736671447754e-02 8.233083784580230713e-02 -2.242574095726013184e-01 -1.192754786461591721e-02 1.825209408998489380e-01 -1.830511540174484253e-01 -1.018160730600357056e-01 -2.037049382925033569e-01 -2.712277770042419434e-01 -5.168584361672401428e-02 2.445438355207443237e-01 2.568433582782745361e-01 5.903987959027290344e-02 8.362584747374057770e-03 3.860714379698038101e-03 9.512541443109512329e-02 7.393120229244232178e-02 -3.287438154220581055e-01 1.651858091354370117e-01 3.922908008098602295e-01 1.296347100287675858e-02 2.082836180925369263e-01 -7.197853177785873413e-02 6.507495790719985962e-02 2.277520447969436646e-01 -1.523843966424465179e-02 5.911862477660179138e-02 -1.074884831905364990e-02 -1.208265721797943115e-01 -3.733129501342773438e-01 7.788884639739990234e-02
4.026988148689270020e-02 2.515211142599582672e-02 2.150778025388717651e-01 2.653474509716033936e-01 1.170934811234474182e-01 1.016705632209777832e-01 -3.741658851504325867e-02 -3.567451611161231995e-02 -8.068756014108657837e-02 -3.779369592666625977e-01 1.248272508382797241e-01 -9.452863037586212158e-02 8.956147730350494385e-02 -1.357191205024719238e-01 -1.563007533550262451e-01 -8.934548497200012207e-02 -1.008826270699501038e-01 1.397965103387832642e-01 -3.262600600719451904e-01 7.121405750513076782e-02 7.869067788124084473e-02 3.278774321079254150e-01 -1.168369799852371216e-01 1.995749622583389282e-01 -2.272622585296630859e-01 1.091761067509651184e-01 -1.931470483541488647e-01 -2.436441183090209961e-02 5.284191668033599854e-02 3.066108226776123047e-01 -1.997618526220321655e-01 2.739546000957489014e-01
-1.393186151981353760e-01 8.129907399415969849e-02 -1.870039999485015869e-01 1.671122759580612183e-01 -1.906194090843200684e-01 1.047257483005523682e-01 -7.573827356100082397e-02 -2.949811518192291260e-01 -1.217449679970741272e-01 3.181510418653488159e-02 -1.750449389219284058e-01 9.460427612066268921e-02 -7.298480719327926636e-02 -7.321258634328842163e-02 -1.426735520362854004e-01 -1.543971616774797440e-02 -3.240515589714050293e-01 2.061188686639070511e-03 -1.731133610010147095e-01 -1.228408813476562500e-01 1.236829459667205811e-01 6.594815850257873535e-02 7.990462332963943481e-02 -2.250572293996810913e-01 -2.893001735210418701e-01 9.266459196805953979e-02 -1.245349273085594177e-01 5.252206325531005859e-02 1.772667095065116882e-02 -1.013810113072395325e-01 -4.035361111164093018e-01 4.166390597820281982e-01
3.244049847126007080e-02 1.446248963475227356e-02 1.339957583695650101e-03 6.631825119256973267e-02 4.046243149787187576e-03 8.940413594245910645e-02 8.260044455528259277e-02 9.615897387266159058e-02 -1.531577706336975098e-01 -1.882236897945404053e-01 -4.718155041337013245e-02 -2.316904515027999878e-01 2.965553402900695801e-01 -1.880892515182495117e-01 -2.175547368824481964e-02 -4.294289276003837585e-02 1.131121651269495487e-03 1.898625493049621582e-02 -8.458838611841201782e-02 -8.704060316085815430e-02 1.450351774692535400e-01 2.544839680194854736e-01 1.217743828892707825e-01 -1.874056905508041382e-01 -2.735712826251983643e-01 1.208987459540367126e-01 6.892970204353332520e-02 4.798003733158111572e-01 9.390950435772538185e-04 -1.829500943422317505e-01 -3.629785478115081787e-01 2.989060878753662109e-01
2.808933556079864502e-01 -1.371888518333435059e-01 1.043921783566474915e-01 2.613572478294372559e-01 1.513668522238731384e-02 -7.445508986711502075e-02 -3.863887190818786621e-01 9.934411197900772095e-02 4.661672189831733704e-02 -4.384804069995880127e-01 9.469232708215713501e-02 -2.137552574276924133e-02 2.489468604326248169e-01 -2.007774263620376587e-01 5.364111438393592834e-02 -2.353521734476089478e-01 6.638206541538238525e-02 -6.464377790689468384e-02 -2.395376563072204590e-01 -1.350710242986679077e-01 -7.083283364772796631e-02 8.554013073444366455e-02 -2.930231578648090363e-02 1.378815621137619019e-01 -2.677532434463500977e-01 2.353616990149021149e-02 7.291175425052642822e-02 -5.959726125001907349e-02 1.223813295364379883e-01 2.844635210931301117e-02 -1.986646801233291626e-01 2.023333907127380371e-01
4.492874071002006531e-02 2.626139298081398010e-02 1.224082782864570618e-01 2.233185917139053345e-01 4.577270522713661194e-02 9.737827628850936890e-02 -3.141890466213226318e-01 1.321769785135984421e-02 -9.161959588527679443e-02 -1.923115998506546021e-01 -1.695326566696166992e-01 -3.687589615583419800e-02 7.184275984764099121e-02 -4.356197714805603027e-01 -9.226547926664352417e-02 1.610038429498672485e-01 -4.624586924910545349e-02 -1.045322045683860779e-01 -2.429028451442718506e-01 1.210028231143951416e-01 7.825285196304321289e-02 -2.530440986156463623e-01 -2.651754319667816162e-01 2.547605335712432861e-02 -3.236563801765441895e-01 8.970141410827636719e-02 8.345337957143783569e-02 1.413000971078872681e-01 -8.932401239871978760e-02 6.633906066417694092e-02 -3.435926139354705811e-01 1.383221298456192017e-01
-7.520653307437896729e-02 -2.170489430427551270e-01 1.222719103097915649e-01 2.834413647651672363e-01 8.071900159120559692e-02 2.027411609888076782e-01 -2.346290200948715210e-01 -1.604956537485122681e-01 -1.596450954675674438e-01 -9.296816587448120117e-02 1.794068515300750732e-02 3.164201974868774414e-01 4.410382360219955444e-02 -2.892217598855495453e-02 -2.564473748207092285e-01 3.591820895671844482e-01 -5.224317908287048340e-01 7.351843267679214478e-02 -1.002903059124946594e-01 5.971347913146018982e-02 1.132904961705207825e-01 1.401531249284744263e-01 8.647750318050384521e-02 -1.682717353105545044e-02 2.215095236897468567e-02 -9.938289877027273178e-04 1.793583482503890991e-02 -8.639424294233322144e-02 -5.935944244265556335e-02 1.652005314826965332e-02 -1.990934610366821289e-01 8.642003685235977173e-02
-9.011380374431610107e-02 -2.078692056238651276e-02 -5.168833211064338684e-02 -2.316140383481979370e-02 -4.069513827562332153e-02 1.837788820266723633e-01 -2.247662842273712158e-01 -5.852087214589118958e-02 8.307221531867980957e-02 -3.250004053115844727e-01 -5.303137749433517456e-02 2.929677069187164307e-01 1.170335803180932999e-02 -2.441190928220748901e-02 1.535998135805130005e-01 -2.608701288700103760e-01 -8.892101794481277466e-02 2.348109781742095947e-01 -2.269090116024017334e-01 -2.360423207283020020e-01 2.486721128225326538e-01 -1.000330299139022827e-01 6.447835825383663177e-03 1.112242341041564941e-01 -3.144159615039825439e-01 1.064357757568359375e-01 -2.477469742298126221e-01 -2.993072569370269775e-02 1.013152580708265305e-02 6.766965240240097046e-02 -4.136994779109954834e-01 5.023119226098060608e-02
1.711510270833969116e-01 -2.263574898242950439e-01 -1.842468976974487305e-01 3.775802254676818848e-01 1.627631485462188721e-01 1.000426411628723145e-01 -1.378899216651916504e-01 9.934177249670028687e-02 -2.784438729286193848e-01 -3.306596279144287109e-01 -1.487169563770294189e-01 -2.506515383720397949e-01 -7.437082473188638687e-03 -2.771983742713928223e-01 -5.807940382510423660e-03 5.778126418590545654e-02 8.597369492053985596e-02 -8.421894907951354980e-02 -1.626323014497756958e-01 -1.430431101471185684e-02 5.611305683851242065e-02 1.213039681315422058e-01 -8.319006115198135376e-02 -6.265404634177684784e-03 -6.217187270522117615e-02 1.474685687571763992e-02 7.441641390323638916e-02 -4.928483162075281143e-03 1.600994318723678589e-01 3.084450662136077881e-01 -2.911659181118011475e-01 2.105774283409118652e-01
6.547939777374267578e-02 -4.246725887060165405e-02 4.261555895209312439e-02 1.288930326700210571e-01 6.880227476358413696e-02 2.148307412862777710e-01 -1.678640842437744141e-01 9.632714837789535522e-02 2.673825994133949280e-02 -2.034163326025009155e-01 -3.695990741252899170e-01 -3.707260638475418091e-02 1.408572196960449219e-01 -2.212668806314468384e-01 6.801319867372512817e-02 4.123402759432792664e-03 1.795459985733032227e-01 -2.712028920650482178e-01 -2.679910659790039062e-01 5.717900767922401428e-02 6.708352267742156982e-02 -2.506045997142791748e-01 -2.119270712137222290e-01 6.944140046834945679e-02 -1.610330641269683838e-01 1.758274734020233154e-01 1.575005427002906799e-02 1.720688045024871826e-01 -1.743309050798416138e-01 1.760231852531433105e-01 -4.261338710784912109e-01 7.771808654069900513e-02
1.405930072069168091e-01 -7.632643729448318481e-02 3.075718283653259277e-01 4.318812116980552673e-02 -5.498850345611572266e-02 1.194922849535942078e-01 -1.793345212936401367e-01 -3.072894513607025146e-01 -4.449315369129180908e-02 -1.710015982389450073e-01 1.347535550594329834e-01 4.209712892770767212e-02 8.274740725755691528e-02 -1.466324627399444580e-01 -2.751930356025695801e-01 8.274400234222412109e-02 -2.430896162986755371e-01 1.356666907668113708e-02 -4.977817833423614502e-02 9.573033452033996582e-02 1.747414767742156982e-01 -9.165340662002563477e-02 7.277517020702362061e-02 1.765778511762619019e-01 1.130884662270545959e-01 -4.659602418541908264e-02 2.006427012383937836e-02 7.607575505971908569e-02 -2.258263081312179565e-01 1.445808559656143188e-01 -3.755428493022918701e-01 4.376769065856933594e-01
7.973966002464294434e-02 -1.092180982232093811e-02 -2.615177445113658905e-02 2.084262669086456299e-01 -8.762258291244506836e-02 4.291620478034019470e-02 1.100854831747710705e-03 3.069537281990051270e-01 -1.478115469217300415e-01 -2.446626424789428711e-01 1.171895936131477356e-01 4.501763358712196350e-02 -1.704805940389633179e-01 -1.524762660264968872e-01 6.036280095577239990e-02 -2.666033506393432617e-01 -5.571148917078971863e-02 -3.418119549751281738e-01 -2.672899663448333740e-01 -3.167860209941864014e-01 8.950809389352798462e-02 9.185233712196350098e-02 1.018762141466140747e-01 -6.118686497211456299e-02 -1.368072722107172012e-02 6.262981891632080078e-02 1.460896879434585571e-01 8.119407109916210175e-03 -2.941168248653411865e-01 -7.989831268787384033e-02 -2.483919560909271240e-01 3.445889949798583984e-01
-4.675493389368057251e-02 -1.114822626113891602e-01 1.610935479402542114e-01 2.265286892652511597e-01 3.184154629707336426e-02 1.081591099500656128e-01 -2.594261243939399719e-02 -1.015946343541145325e-01 -1.885519772768020630e-01 -2.825500667095184326e-01 1.027228683233261108e-01 -9.413558989763259888e-02 1.949287652969360352e-01 8.514101803302764893e-02 -6.694883108139038086e-02 -1.329423189163208008e-01 -2.940160334110260010e-01 5.887269228696823120e-02 -3.639411032199859619e-01 1.237151771783828735e-02 -6.827037781476974487e-03 2.379484623670578003e-01 -3.149931728839874268e-01 -1.434409525245428085e-02 -9.796835482120513916e-02 9.542934596538543701e-02 -4.516066983342170715e-02 -9.467986971139907837e-02 1.059922575950622559e-01 3.372354805469512939e-01 -2.732997834682464600e-01 2.724651694297790527e-01
3.055506348609924316e-01 -2.504869699478149414e-01 1.253360807895660400e-01 8.845905214548110962e-02 -1.593984514474868774e-01 -4.049100726842880249e-02 -3.955984860658645630e-02 2.457357943058013916e-01 1.947698183357715607e-02 -3.914360702037811279e-01 1.003655232489109039e-02 1.930167078971862793e-01 -4.642863944172859192e-02 -1.833223700523376465e-01 1.143727302551269531e-01 -9.371408075094223022e-02 -3.957682847976684570e-01 2.759651243686676025e-01 3.911551088094711304e-02 1.270917952060699463e-01 -3.285777196288108826e-02 5.450780317187309265e-02 -2.550204992294311523e-01 -9.650290757417678833e-02 9.395559877157211304e-02 -6.956232339143753052e-02 1.274454444646835327e-01 3.550268337130546570e-02 1.442688405513763428e-01 3.637957945466041565e-02 -2.334029227495193481e-01 2.147670239210128784e-01
2.116178423166275024e-01 -2.942050695419311523e-01 -9.794354438781738281e-02 7.558949291706085205e-02 1.515634506940841675e-01 2.439161539077758789e-01 -2.246372401714324951e-01 -6.474873423576354980e-02 4.401796683669090271e-02 -1.012280210852622986e-01 -2.040752321481704712e-01 -4.858101718127727509e-03 2.792681455612182617e-01 -3.300509601831436157e-02 -7.438308745622634888e-02 9.559141844511032104e-02 -4.967602342367172241e-02 -4.087778925895690918e-01 -2.352174520492553711e-01 8.111351728439331055e-02 8.211955428123474121e-02 -1.973224133253097534e-01 -1.089822798967361450e-01 6.883440166711807251e-02 -1.820694655179977417e-01 1.791783720254898071e-01 -1.693204604089260101e-02 1.291491836309432983e-01 9.274496138095855713e-02 1.956189423799514771e-01 -3.637485802173614502e-01 1.160070300102233887e-01
5.446495115756988525e-02 1.788317412137985229e-02 1.482237130403518677e-01 3.060281574726104736e-01 1.807037740945816040e-01 2.117661386728286743e-01 -1.732915937900543213e-01 -3.050439059734344482e-01 -1.223473027348518372e-01 -8.881931006908416748e-02 -2.963805198669433594e-01 1.003656089305877686e-01 2.401051484048366547e-02 1.423167288303375244e-01 2.763592898845672607e-01 -9.348863735795021057e-03 -2.402940094470977783e-01 -1.127549912780523300e-02 -1.365643590688705444e-01 -7.576133357360959053e-04 2.053808867931365967e-01 2.422011792659759521e-01 1.610469818115234375e-02 -1.795028746128082275e-01 1.536513566970825195e-01 3.896872401237487793e-01 -1.049764603376388550e-01 1.189788524061441422e-02 -1.391614601016044617e-02 -1.812812685966491699e-01 -1.807929575443267822e-01 -1.528291311115026474e-02
3.948704004287719727e-01 -7.225743681192398071e-02 1.060910671949386597e-01 6.968544796109199524e-03 -4.443023353815078735e-02 -1.020311266183853149e-01 -1.370740383863449097e-01 1.630622595548629761e-01 -3.017740547657012939e-01 -1.883507817983627319e-01 -6.197596341371536255e-02 1.209054514765739441e-01 -1.948159560561180115e-02 -7.011175155639648438e-02 -8.055537194013595581e-02 -6.853425293229520321e-04 -4.672283679246902466e-02 4.155560210347175598e-02 -1.214431747794151306e-01 8.192986249923706055e-02 1.114567592740058899e-01 -2.055398374795913696e-01 -2.849296331405639648e-01 -5.789532139897346497e-02 -2.228463590145111084e-01 3.575256764888763428e-01 1.138975471258163452e-01 1.055501550436019897e-01 1.821743398904800415e-01 7.209351658821105957e-02 -4.529983699321746826e-01 5.686876922845840454e-02
-1.496816724538803101e-01 -1.511237025260925293e-01 2.921592071652412415e-02 -4.696533828973770142e-02 2.488528937101364136e-01 5.718234553933143616e-02 1.493570953607559204e-01 7.165781408548355103e-02 -2.552496967837214470e-03 -1.647014319896697998e-01 -2.431336790323257446e-01 -1.317199878394603729e-02 2.551473975181579590e-01 -1.168277040123939514e-01 1.113421618938446045e-01 1.824398040771484375e-01 -2.426617592573165894e-01 1.593959927558898926e-01 -2.916130423545837402e-01 1.198625713586807251e-01 3.947503864765167236e-01 6.843836605548858643e-02 -2.242702692747116089e-01 1.013867184519767761e-01 1.190016604959964752e-02 2.897886559367179871e-02 1.810610480606555939e-02 1.620654314756393433e-01 -1.209330372512340546e-02 1.121970042586326599e-01 -4.311835169792175293e-01 1.311250030994415283e-01
1.313278675079345703e-01 -2.335622161626815796e-01 1.351021379232406616e-01 1.211731210350990295e-01 -1.235498711466789246e-01 7.804838567972183228e-02 -1.271827965974807739e-01 2.153602093458175659e-01 -2.478148192167282104e-01 -9.136552363634109497e-02 -2.581375241279602051e-01 1.178773492574691772e-01 2.103666067123413086e-01 -1.454689055681228638e-01 6.548872590065002441e-02 2.683421038091182709e-02 -1.006936933845281601e-02 -6.819706410169601440e-02 -1.174507103860378265e-02 -1.346886754035949707e-01 -5.476605147123336792e-02 1.008371710777282715e-01 3.674541786313056946e-02 -3.125787973403930664e-01 8.745006471872329712e-02 1.561388187110424042e-02 -2.850425541400909424e-01 1.579323783516883850e-02 1.186382174491882324e-01 2.303069382905960083e-01 -5.465859174728393555e-01 -1.112486235797405243e-02
1.293541491031646729e-01 -1.915380656719207764e-01 1.143431290984153748e-01 8.456983417272567749e-02 -1.087455600500106812e-01 -6.035016477108001709e-02 7.396405190229415894e-02 -1.013014987111091614e-01 2.265741378068923950e-01 -1.482509970664978027e-01 -3.515116870403289795e-01 -7.570768147706985474e-02 -2.002699077129364014e-01 -1.106523163616657257e-02 -1.687551587820053101e-01 -1.059735640883445740e-01 -3.945236802101135254e-01 2.129391282796859741e-01 -2.200392037630081177e-01 -2.121658474206924438e-01 2.757355868816375732e-01 -7.301912456750869751e-02 5.053552985191345215e-02 4.316876083612442017e-02 2.356738410890102386e-02 3.292389512062072754e-01 -2.399236261844635010e-01 7.090882956981658936e-02 -1.867058686912059784e-02 -7.811490446329116821e-02 -2.041137516498565674e-01 1.129038035869598389e-01
-3.811193630099296570e-02 -1.720227748155593872e-01 3.721750155091285706e-02 1.561354696750640869e-01 2.876988239586353302e-02 1.003679335117340088e-01 -1.989835649728775024e-01 -6.424479186534881592e-02 1.681610792875289917e-01 -2.547124028205871582e-01 -1.192150786519050598e-01 -5.102874711155891418e-02 -6.371765583753585815e-02 1.858880817890167236e-01 -2.794364280998706818e-02 -3.500861525535583496e-01 -3.190495669841766357e-01 1.151289939880371094e-01 -1.261607110500335693e-01 -1.018666699528694153e-01 1.311371773481369019e-01 4.110749438405036926e-02 3.197110295295715332e-01 1.918775029480457306e-02 1.411212682723999023e-01 1.683135628700256348e-01 -2.297686934471130371e-01 2.374812364578247070e-01 -5.930781364440917969e-02 1.881262660026550293e-01 -3.929120600223541260e-01 5.572554841637611389e-02
-1.522524803876876831e-01 -3.336261212825775146e-02 1.059572175145149231e-01 1.116325110197067261e-01 -1.831368952989578247e-01 1.770669072866439819e-01 -1.180114597082138062e-01 4.057762771844863892e-02 1.886205971240997314e-01 -2.600164115428924561e-01 1.830195635557174683e-01 1.621259003877639771e-01 -1.947560459375381470e-01 -7.355362176895141602e-02 -1.536444872617721558e-01 -3.161936998367309570e-01 -2.726916074752807617e-01 1.281064748764038086e-01 -1.458776146173477173e-01 -3.681303560733795166e-02 -1.640680134296417236e-01 -1.660779267549514771e-01 -4.120932891964912415e-02 -1.126926541328430176e-01 -1.614080518484115601e-01 5.570178478956222534e-02 -3.926165401935577393e-02 1.683937758207321167e-01 1.649201065301895142e-01 -1.630693972110748291e-01 -4.582901895046234131e-01 1.910004466772079468e-01
-1.329438239336013794e-01 1.258391141891479492e-01 1.953676342964172363e-01 3.117409050464630127e-01 8.304852247238159180e-02 2.067182809114456177e-01 1.314802169799804688e-01 1.290175914764404297e-01 -1.878472268581390381e-01 -2.832188308238983154e-01 1.584517210721969604e-02 -1.529529094696044922e-01 9.939167648553848267e-02 4.911714792251586914e-02 -1.445892155170440674e-01 -8.106228709220886230e-02 -1.238832250237464905e-01 6.137084215879440308e-02 -1.575917005538940430e-01 -2.072647586464881897e-02 3.451100289821624756e-01 1.191444694995880127e-02 -3.173491656780242920e-01 2.354623228311538696e-01 2.066106349229812622e-01 8.657214231789112091e-03 -8.307937532663345337e-02 1.885296851396560669e-01 -2.153642177581787109e-01 1.745738387107849121e-01 -2.224906533956527710e-01 1.931883543729782104e-01
1.050038710236549377e-01 -8.841882646083831787e-02 4.882045462727546692e-02 -1.081067323684692383e-01 -5.423890054225921631e-02 1.686985045671463013e-01 -4.155190661549568176e-02 -7.281790021806955338e-03 -4.760777950286865234e-02 -5.754329636693000793e-02 -2.097585201263427734e-01 -2.199485301971435547e-01 1.983530670404434204e-01 -3.060175478458404541e-02 -6.413387507200241089e-02 1.815443038940429688e-01 -7.927569001913070679e-02 -2.111445963382720947e-01 -2.990581691265106201e-01 1.550097804283723235e-04 1.623683422803878784e-01 -1.349653452634811401e-01 -3.138637244701385498e-01 3.384128510951995850e-01 -1.941354274749755859e-01 1.733286082744598389e-01 -2.860397845506668091e-02 1.137389764189720154e-01 7.977365702390670776e-02 4.484267160296440125e-02 -4.609187245368957520e-01 2.416141033172607422e-01
3.607470691204071045e-01 -3.465985879302024841e-02 4.864834621548652649e-02 1.032736748456954956e-01 1.688109189271926880e-01 1.234249547123908997e-01 -1.535481512546539307e-01 3.713514283299446106e-02 -9.102561324834823608e-02 -1.861403882503509521e-01 1.983585804700851440e-01 -3.906596824526786804e-02 -1.871097534894943237e-01 1.735351048409938812e-02 9.847064316272735596e-02 1.296736150979995728e-01 -4.332047700881958008e-01 -6.260662525892257690e-02 4.994169995188713074e-02 -3.066745819523930550e-03 -1.114753484725952148e-01 3.650521934032440186e-01 -3.734409064054489136e-02 8.139974623918533325e-02 -2.075598984956741333e-01 2.198010236024856567e-01 1.987230777740478516e-01 1.648869663476943970e-01 -4.375488683581352234e-02 -3.874243795871734619e-02 -3.233543336391448975e-01 1.657306253910064697e-01
2.265057265758514404e-01 -1.451794803142547607e-01 5.753137543797492981e-02 1.168120950460433960e-01 -2.411088496446609497e-01 -1.081361714750528336e-02 -1.572522073984146118e-01 2.618673443794250488e-01 -2.133897393941879272e-01 -3.062007725238800049e-01 3.341419622302055359e-02 3.215698599815368652e-01 -5.907697230577468872e-02 4.490717500448226929e-02 -4.894559085369110107e-02 6.434572860598564148e-03 -1.880535632371902466e-01 2.166586965322494507e-01 -2.680174410343170166e-01 4.827480390667915344e-02 -2.779436111450195312e-02 3.488189354538917542e-02 -1.475314516574144363e-02 4.894758760929107666e-02 -2.632373571395874023e-02 -6.276039034128189087e-02 1.543980985879898071e-01 5.759324878454208374e-02 -2.533293664455413818e-01 -1.969036459922790527e-01 -4.598616361618041992e-01 8.334057405591011047e-03
4.368435442447662354e-01 -1.712908446788787842e-01 8.033820241689682007e-02 1.703924685716629028e-01 -3.849734785035252571e-03 1.995224803686141968e-01 -2.187957912683486938e-01 6.019097194075584412e-02 1.186229139566421509e-01 -3.011871576309204102e-01 -2.681207656860351562e-01 5.382329225540161133e-02 8.339077234268188477e-02 -1.558257043361663818e-01 1.304852664470672607e-01 -3.253202140331268311e-02 1.377066075801849365e-01 -2.017498910427093506e-01 -2.371890991926193237e-01 4.732890799641609192e-02 1.604678481817245483e-01 8.617208153009414673e-02 -1.222834587097167969e-01 -5.676893889904022217e-02 -1.481730192899703979e-01 2.772889435291290283e-01 2.429385855793952942e-02 -1.029353588819503784e-01 -1.451879832893610001e-02 2.894009947776794434e-01 -2.396861612796783447e-01 -5.630009993910789490e-02
-3.882153332233428955e-02 -2.001504600048065186e-01 -1.994632929563522339e-01 -5.268403887748718262e-02 -1.871490925550460815e-01 9.547908604145050049e-02 -4.536319896578788757e-02 -9.802930988371372223e-03 3.388568758964538574e-02 -1.760011613368988037e-01 -1.457292735576629639e-01 1.886330693960189819e-01 2.777904830873012543e-02 1.048509553074836731e-01 -8.524836599826812744e-02 -2.876119017601013184e-01 -2.056270986795425415e-01 3.164924681186676025e-02 -9.763268381357192993e-02 -3.860352039337158203e-01 2.176400274038314819e-01 1.257774382829666138e-01 1.332747340202331543e-01 2.649231851100921631e-01 -1.323942095041275024e-01 2.229764610528945923e-01 -2.792309820652008057e-01 4.594773054122924805e-02 -1.097350791096687317e-01 -1.722451895475387573e-01 -3.385950028896331787e-01 1.490684002637863159e-01
8.757060766220092773e-02 -4.031645059585571289e-01 1.382392048835754395e-01 1.090292036533355713e-01 -7.815984636545181274e-02 -7.950901240110397339e-02 6.080389395356178284e-02 3.395947813987731934e-01 -1.449249833822250366e-01 -5.299999937415122986e-02 -1.198162734508514404e-01 1.776539981365203857e-01 2.144557684659957886e-01 -1.050837114453315735e-01 -4.459936544299125671e-02 -8.437301218509674072e-02 -1.836839765310287476e-01 -1.136811152100563049e-01 -1.002354174852371216e-01 7.280305027961730957e-02 6.214511767029762268e-02 -5.516218394041061401e-02 -2.229933142662048340e-01 -2.084623575210571289e-01 6.376630812883377075e-02 1.353800594806671143e-01 -2.367848604917526245e-01 -6.867157295346260071e-03 9.309104830026626587e-02 2.418707162141799927e-01 -4.718632698059082031e-01 3.225752711296081543e-02
-2.555566094815731049e-02 3.569975867867469788e-02 -1.958945021033287048e-02 -3.098598420619964600e-01 -6.690446287393569946e-03 8.281963318586349487e-02 -1.020968779921531677e-01 -1.640125811100006104e-01 -2.556942403316497803e-01 -4.018034934997558594e-01 -1.247112229466438293e-01 9.341865777969360352e-02 -6.581135094165802002e-02 -9.625629335641860962e-02 -1.193396449089050293e-01 2.369698435068130493e-01 -1.208233237266540527e-01 -1.642585843801498413e-01 -1.559131592512130737e-01 1.324739903211593628e-01 1.618032604455947876e-01 6.437836587429046631e-02 -1.019835937768220901e-02 -1.805782467126846313e-01 1.270427256822586060e-01 4.158097207546234131e-01 -8.952718228101730347e-02 3.256411552429199219e-01 6.353994458913803101e-02 8.123508095741271973e-02 -2.371346205472946167e-01 7.687858492136001587e-02
4.476527869701385498e-02 -2.848634682595729828e-02 3.633412718772888184e-02 1.945363730192184448e-01 -5.632005166262388229e-03 -8.040253072977066040e-02 9.920780360698699951e-02 1.101100519299507141e-01 8.127285540103912354e-02 -1.628376841545104980e-01 -1.148577407002449036e-01 2.646831795573234558e-02 -1.159246638417243958e-01 1.285379976034164429e-01 -1.284880749881267548e-02 -3.665640950202941895e-02 -5.086975172162055969e-02 6.080641597509384155e-02 -1.703573167324066162e-01 -1.977936625480651855e-01 3.631715774536132812e-01 2.766841948032379150e-01 3.153920471668243408e-01 -1.701811403036117554e-01 -7.788063585758209229e-02 1.868471801280975342e-01 -1.481473892927169800e-01 -5.358693003654479980e-02 -3.040296258404850960e-03 2.621939778327941895e-01 -5.499921441078186035e-01 -5.215723067522048950e-02
1.799456924200057983e-01 -1.181865110993385315e-01 -2.902188710868358612e-02 1.828078180551528931e-01 -2.845458686351776123e-02 4.390363022685050964e-02 -1.789757758378982544e-01 -1.251720339059829712e-01 -7.070750929415225983e-03 -4.017750173807144165e-02 3.419857006520032883e-03 2.733474830165505409e-03 6.627812236547470093e-02 -2.424015849828720093e-01 8.045522496104240417e-03 -1.680290848016738892e-01 -1.283686459064483643e-01 1.177982017397880554e-01 -6.625454127788543701e-02 -4.182854201644659042e-03 6.816324312239885330e-03 1.645921021699905396e-01 -6.725389510393142700e-02 2.055180072784423828e-01 4.516914784908294678e-01 5.501317977905273438e-01 1.400155872106552124e-01 -1.467508915811777115e-02 -1.833816766738891602e-01 9.294246882200241089e-02 -3.071552515029907227e-01 6.370732933282852173e-02
3.440791741013526917e-02 -1.630719602108001709e-01 9.917747229337692261e-02 -2.198749221861362457e-02 -7.184707373380661011e-02 3.489697724580764771e-02 -1.560444533824920654e-01 -1.509766876697540283e-01 -9.787140041589736938e-02 -2.659316360950469971e-01 8.562982827425003052e-02 -4.467790201306343079e-02 1.100386977195739746e-01 -3.358796238899230957e-02 9.749282896518707275e-02 1.144236102700233459e-01 -9.730663150548934937e-02 1.990958005189895630e-01 -4.433147311210632324e-01 2.565838396549224854e-01 -1.143100932240486145e-01 3.952983021736145020e-02 -5.098481848835945129e-02 3.116231560707092285e-01 5.040696635842323303e-02 9.755977988243103027e-02 -1.690714806318283081e-01 2.966354191303253174e-01 9.144879877567291260e-02 -9.165782481431961060e-02 -4.594222307205200195e-01 2.531737089157104492e-02
1.548417508602142334e-01 -3.669572472572326660e-01 7.261303719133138657e-03 -1.731283515691757202e-01 9.861218184232711792e-02 -6.634087115526199341e-02 -1.531353443861007690e-01 1.976721137762069702e-01 2.339256554841995239e-01 -3.186394274234771729e-01 -1.359403878450393677e-01 2.160354554653167725e-01 -9.783889353275299072e-02 -3.446487784385681152e-01 4.992474988102912903e-02 -3.036223351955413818e-02 -3.525629267096519470e-02 -1.519295424222946167e-01 7.175349444150924683e-02 -9.604964405298233032e-02 1.915563829243183136e-02 1.740135550498962402e-01 -1.254344880580902100e-01 -1.440360695123672485e-01 1.029541268944740295e-01 5.145167559385299683e-02 -2.144716829061508179e-01 1.780613511800765991e-01 1.613142434507608414e-03 -9.351672232151031494e-02 -3.040228486061096191e-01 2.890690863132476807e-01
2.316419631242752075e-01 -1.973913758993148804e-01 1.352689713239669800e-01 1.432954519987106323e-01 9.836568683385848999e-02 9.097436815500259399e-02 -8.965612202882766724e-02 7.827980816364288330e-02 -2.516621053218841553e-01 -2.183659374713897705e-01 2.440176904201507568e-01 -3.865378722548484802e-02 -6.167881935834884644e-02 -1.232312470674514771e-01 -4.054086208343505859e-01 -1.534119248390197754e-01 6.756189465522766113e-02 -2.024455461651086807e-03 -1.361429691314697266e-01 -1.061065718531608582e-01 3.918501734733581543e-01 9.567053616046905518e-02 -5.367445945739746094e-02 -2.799457684159278870e-02 1.746610105037689209e-01 1.382439583539962769e-01 -8.683553338050842285e-02 1.502711474895477295e-01 -2.245905101299285889e-01 -6.828080117702484131e-02 -3.413120806217193604e-01 7.367645949125289917e-02
1.183919757604598999e-01 -7.727264612913131714e-02 -2.085388749837875366e-01 1.574076563119888306e-01 -1.420533657073974609e-01 -3.380818292498588562e-03 1.732051931321620941e-02 -1.106424555182456970e-01 5.863662064075469971e-02 -1.855863481760025024e-01 -1.694055497646331787e-01 8.731570839881896973e-02 -7.576740533113479614e-02 1.466228812932968140e-01 -2.657897472381591797e-01 -1.443631500005722046e-01 -3.661128580570220947e-01 -1.463641077280044556e-01 -2.692137658596038818e-01 -1.731033623218536377e-01 1.099209040403366089e-01 1.258975714445114136e-01 6.329645868390798569e-03 -1.277773976325988770e-01 -2.234630286693572998e-01 2.652872800827026367e-01 -2.552261352539062500e-01 -8.988613635301589966e-02 7.001309096813201904e-02 -1.434051692485809326e-01 -1.943494230508804321e-01 3.565308451652526855e-01
-1.607973575592041016e-01 -2.243745923042297363e-01 -7.533575408160686493e-03 2.020986378192901611e-01 -1.238531544804573059e-01 1.956974118947982788e-01 -1.833789795637130737e-02 -5.441218614578247070e-02 -1.331697255373001099e-01 -1.592957228422164917e-01 -1.774395406246185303e-01 1.270046234130859375e-01 1.253655850887298584e-01 5.497056245803833008e-02 -6.748369336128234863e-02 -2.246088683605194092e-01 -2.805015146732330322e-01 -2.099314332008361816e-01 -9.826054424047470093e-02 -4.366774857044219971e-01 1.259787529706954956e-01 3.791129589080810547e-02 -3.128409758210182190e-02 6.220038607716560364e-02 -3.574811518192291260e-01 1.424626260995864868e-01 -2.802761495113372803e-01 1.533220559358596802e-01 -8.714384585618972778e-02 -6.762275099754333496e-02 -2.120674401521682739e-01 9.465398639440536499e-02
1.823346167802810669e-01 -1.005311459302902222e-01 -2.009752690792083740e-01 9.700664132833480835e-02 8.472651243209838867e-02 4.642975926399230957e-01 -1.284797191619873047e-01 9.965088218450546265e-02 1.512113362550735474e-01 -4.809094071388244629e-01 -5.963480845093727112e-02 -6.199240311980247498e-02 -7.709760218858718872e-02 -1.817841678857803345e-01 1.014397591352462769e-01 -1.426014453172683716e-01 -1.946293562650680542e-01 -4.645853489637374878e-02 4.199990630149841309e-02 6.643537431955337524e-02 -2.975811623036861420e-02 1.778963953256607056e-01 -2.901240587234497070e-01 8.842969685792922974e-02 1.700095236301422119e-01 6.968076527118682861e-02 1.255548149347305298e-01 -5.794334411621093750e-02 5.200411006808280945e-02 9.456608444452285767e-02 -2.695004343986511230e-01 1.364053636789321899e-01
1.087665557861328125e-01 2.787581831216812134e-02 -2.344375401735305786e-01 2.954910099506378174e-01 -5.593428015708923340e-02 -1.812038943171501160e-02 -3.177910298109054565e-02 -9.160410612821578979e-02 -5.453025922179222107e-02 -1.197497770190238953e-01 -5.280051380395889282e-02 -8.704262971878051758e-02 2.218245714902877808e-02 4.273030534386634827e-02 -2.560894005000591278e-02 -3.113623335957527161e-02 -2.221931666135787964e-01 5.950216203927993774e-02 -1.285526752471923828e-01 -1.446584165096282959e-01 -4.482044652104377747e-02 -6.320156157016754150e-02 -2.306343615055084229e-02 -3.207001984119415283e-01 -2.596734762191772461e-01 2.827710807323455811e-01 -3.255518674850463867e-01 1.162205636501312256e-01 1.742360442876815796e-01 -1.918048858642578125e-01 -4.115332961082458496e-01 3.122557401657104492e-01
-2.798348478972911835e-02 -2.277454733848571777e-01 4.073417186737060547e-02 9.957896173000335693e-02 6.554634869098663330e-02 2.899451553821563721e-01 -9.382706880569458008e-02 -1.054667755961418152e-01 7.455337792634963989e-02 -1.046015415340662003e-02 -4.906928539276123047e-02 -7.966563105583190918e-02 -1.204750090837478638e-01 3.222925588488578796e-02 2.048440873622894287e-01 -2.434850484132766724e-01 -2.309004813432693481e-01 6.351830810308456421e-02 -2.974049150943756104e-01 -1.138451322913169861e-01 1.792905479669570923e-01 2.335551381111145020e-01 2.574394941329956055e-01 1.245142072439193726e-01 -2.421864494681358337e-02 3.355919122695922852e-01 -3.350400924682617188e-02 1.804032176733016968e-01 -1.284632533788681030e-01 1.314794272184371948e-01 -4.331278800964355469e-01 -2.763648331165313721e-02
1.654236614704132080e-01 2.008274896070361137e-03 -3.130672127008438110e-02 -5.182072520256042480e-02 8.322477340698242188e-02 2.278735488653182983e-01 -1.022652164101600647e-01 4.200633764266967773e-01 -1.122925281524658203e-01 -1.534859836101531982e-01 1.407896578311920166e-01 7.721653580665588379e-02 1.172201335430145264e-01 -7.893063127994537354e-02 -2.060347944498062134e-01 6.287038326263427734e-02 -1.159033402800559998e-01 -1.285012960433959961e-01 -1.887391656637191772e-01 -6.855439394712448120e-02 3.650835156440734863e-01 2.137860953807830811e-01 -2.751260995864868164e-01 -5.134064704179763794e-02 2.185180336236953735e-01 2.752522230148315430e-01 -1.248816400766372681e-02 9.883388131856918335e-02 -2.025556713342666626e-01 1.307846605777740479e-01 -2.455438375473022461e-01 1.241920813918113708e-01
5.005563497543334961e-01 -1.316551715135574341e-01 1.537720263004302979e-01 2.098021954298019409e-01 -1.979219913482666016e-01 -1.257525384426116943e-01 -2.802149057388305664e-01 -2.506700754165649414e-01 -8.426223695278167725e-02 -1.138285323977470398e-01 -4.003645107150077820e-02 1.855705678462982178e-02 3.485951945185661316e-02 -6.606595963239669800e-02 7.629720866680145264e-02 1.621282547712326050e-01 -7.593605667352676392e-02 1.750995516777038574e-01 -2.199394553899765015e-01 -1.161012127995491028e-01 1.503742337226867676e-01 7.276666909456253052e-02 3.186737746000289917e-02 -1.816904693841934204e-01 7.672227919101715088e-03 -1.118037104606628418e-01 -5.669892579317092896e-02 5.938439443707466125e-02 -1.034866943955421448e-01 4.657946527004241943e-02 -3.005611896514892578e-01 3.545194268226623535e-01
4.110376536846160889e-02 -1.723576039075851440e-01 1.567158102989196777e-01 1.287119537591934204e-01 -1.155908033251762390e-02 3.311355710029602051e-01 7.268584519624710083e-02 -1.200359538197517395e-01 2.214553207159042358e-01 -2.109908759593963623e-01 -1.629271209239959717e-01 1.253610849380493164e-02 -2.391503751277923584e-01 1.507373303174972534e-01 -9.105879813432693481e-02 -1.402836143970489502e-01 -4.045361578464508057e-01 2.467037886381149292e-01 -3.575375303626060486e-02 -2.551636844873428345e-02 1.293487697839736938e-01 1.514999009668827057e-02 8.902158588171005249e-02 -1.427229046821594238e-01 -3.500641137361526489e-02 3.721103668212890625e-01 -2.013953924179077148e-01 7.931527495384216309e-02 1.248420849442481995e-01 7.749019563198089600e-02 -2.914679348468780518e-01 7.119864970445632935e-02
3.374806642532348633e-01 8.931319415569305420e-02 1.316005736589431763e-01 1.864222288131713867e-01 1.646876037120819092e-01 5.534483492374420166e-02 1.234159097075462341e-01 1.912602037191390991e-01 -1.333394553512334824e-02 -2.846802771091461182e-01 -4.095940291881561279e-02 -7.489620894193649292e-02 -5.664530023932456970e-02 -1.367619186639785767e-01 4.690311476588249207e-02 1.276713460683822632e-01 -3.891541063785552979e-01 1.463674474507570267e-02 8.696998655796051025e-02 -8.170702308416366577e-02 -1.417190674692392349e-02 3.395749926567077637e-01 -8.896147459745407104e-02 1.216591596603393555e-01 5.436121672391891479e-02 -3.341706469655036926e-02 1.370777636766433716e-01 5.413453327491879463e-04 1.906340271234512329e-01 -1.436150819063186646e-01 -4.629300534725189209e-01 1.299436539411544800e-01
-1.357391625642776489e-01 -9.455467760562896729e-02 -9.854223579168319702e-02 2.536685168743133545e-01 1.185414791107177734e-01 -8.941037207841873169e-02 3.005190519616007805e-03 1.145969703793525696e-01 2.561701238155364990e-01 -5.567819476127624512e-01 1.210944280028343201e-01 1.136236265301704407e-01 -1.735646128654479980e-01 -2.191113084554672241e-01 1.177797690033912659e-01 -7.940904051065444946e-02 -2.591718435287475586e-01 -6.534310430288314819e-02 -1.171519011259078979e-01 -8.691266179084777832e-02 8.436565846204757690e-02 -1.602766104042530060e-02 9.417435526847839355e-02 2.352919615805149078e-02 8.748571574687957764e-02 3.091890215873718262e-01 -2.664439380168914795e-01 -3.643353283405303955e-02 7.786120474338531494e-02 -6.685501337051391602e-02 -2.525960206985473633e-01 -4.949324950575828552e-02
3.441444635391235352e-01 -6.110676750540733337e-02 -3.319343924522399902e-02 1.065724343061447144e-01 -7.157827168703079224e-02 1.036657914519309998e-01 -9.001097083091735840e-02 3.540737330913543701e-01 4.080805927515029907e-02 -2.166651040315628052e-01 1.114690974354743958e-01 7.027313858270645142e-02 2.544513642787933350e-01 -8.967801183462142944e-02 -2.453618645668029785e-01 6.407190114259719849e-02 -1.246069371700286865e-01 3.019363153725862503e-03 -5.531101301312446594e-02 -2.212668508291244507e-01 4.882702231407165527e-02 2.677445709705352783e-01 -3.596433699131011963e-01 5.915175005793571472e-02 2.035975456237792969e-01 2.702668309211730957e-01 -3.190801665186882019e-02 1.658000499010086060e-01 -2.121332585811614990e-01 4.281930625438690186e-02 -1.682245582342147827e-01 1.426803320646286011e-01
1.859921067953109741e-01 1.658147275447845459e-01 -9.517526254057884216e-03 3.140204846858978271e-01 1.530875451862812042e-02 1.361050307750701904e-01 -2.364730834960937500e-01 1.075901910662651062e-01 9.106346964836120605e-02 -2.327257096767425537e-01 -1.364576965570449829e-01 1.920599788427352905e-01 2.366122230887413025e-02 2.692332118749618530e-02 -5.225601419806480408e-02 3.553295731544494629e-01 1.548935379832983017e-02 1.561806797981262207e-01 -2.243643403053283691e-01 -1.341349184513092041e-01 4.269289076328277588e-01 9.851423650979995728e-02 -2.074067294597625732e-01 1.968517303466796875e-01 1.015065237879753113e-01 9.907862404361367226e-04 -1.220591589808464050e-01 1.690960675477981567e-01 -1.104670763015747070e-01 2.331474423408508301e-02 -2.097880989313125610e-01 1.657211631536483765e-01
2.258100658655166626e-01 5.341828800737857819e-04 1.649641990661621094e-01 -5.268141999840736389e-02 -1.483587026596069336e-01 2.690488398075103760e-01 3.710067830979824066e-03 1.164022274315357208e-02 -8.746922016143798828e-02 -7.157950103282928467e-02 -1.761880964040756226e-01 8.698747493326663971e-03 2.922342121601104736e-01 -1.932538598775863647e-01 -2.607990205287933350e-01 2.697120793163776398e-02 -3.533798456192016602e-01 -8.604571223258972168e-03 -2.168057858943939209e-01 2.762925811111927032e-02 3.503385558724403381e-02 -2.359222322702407837e-01 -6.969932466745376587e-02 7.233589142560958862e-02 -2.362866140902042389e-02 1.528031826019287109e-01 1.530102491378784180e-01 3.828671574592590332e-01 -1.616173237562179565e-01 7.534122467041015625e-02 -3.458075821399688721e-01 -6.409159302711486816e-02
-1.810196600854396820e-02 -7.424551248550415039e-02 2.193875163793563843e-01 -2.029135823249816895e-01 6.309678405523300171e-02 -1.438875943422317505e-01 -1.252703070640563965e-01 2.362173944711685181e-01 3.994054347276687622e-02 -1.269918829202651978e-01 -3.997786343097686768e-01 6.132836639881134033e-02 2.722785472869873047e-01 -1.197928562760353088e-03 -1.652133315801620483e-01 9.761378169059753418e-02 -1.497189253568649292e-01 -9.187289327383041382e-02 -1.627628952264785767e-01 -4.869605228304862976e-02 -9.591950476169586182e-02 -1.368115991353988647e-01 -1.968735270202159882e-02 -4.003013297915458679e-02 4.376777261495590210e-02 2.837949693202972412e-01 -4.910023510456085205e-02 -1.636459678411483765e-01 3.539847955107688904e-02 1.104543730616569519e-01 -4.808474779129028320e-01 2.654636204242706299e-01
9.837267547845840454e-02 -1.280275434255599976e-01 1.646506190299987793e-01 1.293110847473144531e-01 5.342961475253105164e-02 5.049483478069305420e-02 1.448085624724626541e-02 1.012175232172012329e-01 -5.758332610130310059e-01 -3.966934084892272949e-01 1.376941949129104614e-01 1.423813104629516602e-01 -3.936093300580978394e-02 -1.498204171657562256e-01 4.021489247679710388e-02 -4.921002313494682312e-03 -3.242282271385192871e-01 1.108824759721755981e-01 -2.203506380319595337e-01 -1.520324647426605225e-01 -2.797797322273254395e-02 8.973234891891479492e-02 -8.569454401731491089e-02 1.193383038043975830e-01 -1.691151410341262817e-01 -3.591359406709671021e-02 -8.047764003276824951e-02 5.168067291378974915e-02 1.965752691030502319e-01 -4.067138582468032837e-02 -1.942910403013229370e-01 1.543810218572616577e-01
2.026346325874328613e-01 -3.217065632343292236e-01 5.613962188363075256e-02 2.186048775911331177e-01 -8.501052111387252808e-02 5.348525941371917725e-03 -1.216250434517860413e-01 -2.074276506900787354e-01 -1.250526010990142822e-01 -1.894757449626922607e-01 2.304328605532646179e-02 4.564184546470642090e-01 4.483555257320404053e-02 -4.987108334898948669e-02 -4.782399907708168030e-02 2.531244978308677673e-02 -3.060669600963592529e-01 -1.922137588262557983e-01 -2.838625609874725342e-01 -4.070366546511650085e-02 3.046740591526031494e-01 -8.228057064116001129e-03 1.237382516264915466e-01 1.639804057776927948e-02 1.583682298660278320e-01 -7.707379013299942017e-02 1.291016787290573120e-01 -6.864044815301895142e-02 1.115605384111404419e-01 -1.425396092236042023e-02 -1.818054467439651489e-01 2.284364998340606689e-01
2.617797628045082092e-02 -2.436719834804534912e-01 -3.398568555712699890e-02 2.490931153297424316e-01 -5.801212787628173828e-02 6.411940604448318481e-02 -8.622690290212631226e-02 -3.239312171936035156e-01 1.558449268341064453e-01 -2.170612066984176636e-01 -2.250129878520965576e-01 -2.499431744217872620e-02 -1.926926076412200928e-01 1.212246865034103394e-01 -4.750701785087585449e-02 -8.696543052792549133e-03 -1.849301159381866455e-01 1.870106458663940430e-01 -8.835053443908691406e-02 -2.427807748317718506e-01 1.912645846605300903e-01 3.898064605891704559e-04 -1.994250342249870300e-02 -2.570023238658905029e-01 7.087001949548721313e-02 2.240920513868331909e-01 -1.049429550766944885e-01 1.739548146724700928e-02 2.640635371208190918e-01 3.088773488998413086e-01 -2.205575108528137207e-01 2.465553134679794312e-01
1.795263141393661499e-01 3.692789934575557709e-03 2.661984264850616455e-01 1.742582917213439941e-01 6.876207888126373291e-02 4.262387007474899292e-02 -1.619504764676094055e-02 -1.212122216820716858e-01 -1.903495043516159058e-01 -3.726122379302978516e-01 1.264146864414215088e-01 -1.441164463758468628e-01 1.267907321453094482e-01 -1.183890849351882935e-01 -1.815001852810382843e-02 5.604926869273185730e-02 -2.580628097057342529e-01 2.238221168518066406e-01 -3.629915714263916016e-01 -1.650916971266269684e-02 1.022082194685935974e-01 1.230748295783996582e-01 -5.693477019667625427e-02 -5.224249511957168579e-02 -2.656680643558502197e-01 7.961742579936981201e-02 -1.105414330959320068e-01 -5.031257122755050659e-02 1.986133903264999390e-01 2.884747684001922607e-01 -2.314188778400421143e-01 2.268515676259994507e-01
6.635369360446929932e-02 -1.594652682542800903e-01 3.504914045333862305e-02 8.299096673727035522e-02 -1.452721655368804932e-01 6.054975464940071106e-02 -1.925038546323776245e-02 -2.001454588025808334e-03 -3.562207818031311035e-01 -2.419780343770980835e-01 -5.012057721614837646e-02 5.109918713569641113e-01 -6.176233291625976562e-02 -6.745093315839767456e-02 -1.370425224304199219e-01 1.574870347976684570e-01 -2.853300571441650391e-01 2.716737426817417145e-02 -2.444267272949218750e-01 5.436173826456069946e-02 3.783175349235534668e-01 -1.290394831448793411e-02 4.101094603538513184e-02 -1.272016763687133789e-01 3.974014427512884140e-03 -1.409410405904054642e-02 3.324893768876791000e-03 2.493149973452091217e-02 1.348890066146850586e-01 -1.965060457587242126e-02 -2.602044343948364258e-01 2.067617923021316528e-01
-6.385846436023712158e-02 4.903472214937210083e-02 3.674263954162597656e-01 3.118501603603363037e-01 2.289506420493125916e-02 1.121515631675720215e-01 -9.640640020370483398e-02 5.756000056862831116e-02 -1.254055052995681763e-01 1.078950334340333939e-02 2.241663821041584015e-02 -1.924635022878646851e-01 1.387487053871154785e-01 -2.015117853879928589e-01 -4.703028872609138489e-02 -1.939897984266281128e-01 -2.500869035720825195e-01 -3.567879647016525269e-02 -1.887432187795639038e-01 -1.637296192348003387e-02 -1.805660575628280640e-01 1.149117723107337952e-01 -2.152445353567600250e-02 3.269712626934051514e-02 -6.251896172761917114e-02 1.921999156475067139e-01 8.752661943435668945e-02 -1.356128007173538208e-01 3.431078046560287476e-02 1.610395312309265137e-01 -3.345527648925781250e-01 4.790387451648712158e-01
1.969844847917556763e-01 -3.375952318310737610e-02 2.297996878623962402e-01 3.585697114467620850e-01 1.568580269813537598e-01 9.220392256975173950e-02 -1.317159086465835571e-01 -1.212088689208030701e-01 -2.525353133678436279e-01 -3.625651895999908447e-01 3.731698915362358093e-02 4.541713595390319824e-01 -1.602146774530410767e-01 -3.137888908386230469e-01 -1.467794878408312798e-03 -4.316202923655509949e-02 -1.568568646907806396e-01 -3.842243924736976624e-02 -7.785286009311676025e-02 5.543882492929697037e-03 2.460510134696960449e-01 2.892142347991466522e-02 9.912021458148956299e-02 -4.102626070380210876e-02 7.483290880918502808e-02 -8.679699152708053589e-02 -9.671856462955474854e-02 -4.594977200031280518e-02 -9.143529087305068970e-02 1.541781723499298096e-01 -8.000113070011138916e-03 1.509608477354049683e-01
-4.702043905854225159e-02 5.707258731126785278e-02 1.549968272447586060e-01 2.228282392024993896e-01 9.383822232484817505e-02 -1.456323862075805664e-01 -2.932418510317802429e-02 -5.126188322901725769e-02 -2.611046135425567627e-01 -7.742257416248321533e-02 -6.475674360990524292e-02 2.173703312873840332e-01 -9.540706872940063477e-02 -8.551860600709915161e-02 -4.969808459281921387e-02 3.389627933502197266e-01 -3.939813077449798584e-01 1.900369673967361450e-01 -1.787556409835815430e-01 -2.219673246145248413e-01 1.744515448808670044e-01 -9.684596955776214600e-02 -2.456659637391567230e-02 -2.781125158071517944e-02 2.547805011272430420e-01 1.774263530969619751e-01 -8.054560422897338867e-02 -7.793431729078292847e-02 5.557737872004508972e-02 -1.642011255025863647e-01 -3.442349433898925781e-01 2.381332069635391235e-01
-5.833640322089195251e-02 -7.462843507528305054e-02 1.629949957132339478e-01 1.328734159469604492e-01 -1.380809545516967773e-01 -1.647096276283264160e-01 2.870150096714496613e-02 1.133804842829704285e-01 1.734346747398376465e-01 -2.255697399377822876e-01 -1.742573827505111694e-01 1.162758022546768188e-01 7.659006118774414062e-02 -2.851662635803222656e-01 1.555693894624710083e-01 -7.746448367834091187e-02 -4.900943934917449951e-01 -4.255593195557594299e-02 1.386510282754898071e-01 -4.382166266441345215e-02 -3.605678677558898926e-02 2.412887215614318848e-01 6.320928037166595459e-02 1.005550026893615723e-01 7.807528227567672729e-02 1.372020840644836426e-01 7.630713284015655518e-02 -5.607359483838081360e-02 1.882305890321731567e-01 8.482468128204345703e-02 -4.802222251892089844e-01 2.816445566713809967e-02
1.779091358184814453e-01 1.130285263061523438e-01 -1.587465219199657440e-02 2.620279490947723389e-01 -1.151729598641395569e-01 3.049285709857940674e-01 -2.987965196371078491e-02 -3.045413270592689514e-02 6.620907038450241089e-02 -1.825378537178039551e-01 -8.254249393939971924e-02 2.842494249343872070e-01 -3.797525167465209961e-02 1.480235457420349121e-01 -1.829453706741333008e-01 3.568434715270996094e-01 -2.299892716109752655e-02 1.057400703430175781e-01 -3.181777894496917725e-01 1.465757638216018677e-01 1.575317382812500000e-01 7.439256459474563599e-02 -9.878025949001312256e-02 1.294500678777694702e-01 6.223644688725471497e-02 1.422579884529113770e-01 -1.912913471460342407e-01 1.273307651281356812e-01 -1.132293567061424255e-01 5.866540595889091492e-02 -2.782934606075286865e-01 3.274125456809997559e-01
5.029400438070297241e-02 -1.454322785139083862e-01 3.062251806259155273e-01 -5.979470163583755493e-02 -2.845008112490177155e-02 1.377716939896345139e-02 -2.252238690853118896e-01 3.154363632202148438e-01 -1.715540327131748199e-02 -1.880626678466796875e-01 -9.718997776508331299e-02 9.019580483436584473e-02 3.058455586433410645e-01 -9.517151862382888794e-02 8.545398712158203125e-02 2.504469454288482666e-01 -1.577186733484268188e-01 -8.724625408649444580e-02 -1.456522643566131592e-01 9.571402519941329956e-02 2.283443212509155273e-01 1.163782849907875061e-01 6.925574690103530884e-02 -2.292694300413131714e-01 -4.124417528510093689e-02 2.346340268850326538e-01 -3.662289381027221680e-01 2.114798873662948608e-02 1.460062712430953979e-01 2.570784091949462891e-01 -1.539468914270401001e-01 1.163473799824714661e-01
1.433405876159667969e-01 -3.193628787994384766e-01 8.692833781242370605e-02 1.518564373254776001e-01 -3.501207008957862854e-02 3.019621670246124268e-01 -1.112400218844413757e-01 3.447477146983146667e-02 -1.774118393659591675e-01 -1.738975197076797485e-01 -1.393000930547714233e-01 3.423143029212951660e-01 -5.362976342439651489e-02 -1.751567125320434570e-01 -5.108382552862167358e-02 1.639103591442108154e-01 -2.112138122320175171e-01 -2.699506878852844238e-01 -3.262304365634918213e-01 1.381293833255767822e-01 1.969869732856750488e-01 1.172434985637664795e-01 5.324796959757804871e-02 -2.919831499457359314e-02 2.685395181179046631e-01 3.767097368836402893e-02 -1.041663959622383118e-01 1.245181336998939514e-01 1.647307425737380981e-01 -1.116096600890159607e-01 -7.780528813600540161e-02 1.864936500787734985e-01
-2.426527254283428192e-02 -3.959133327007293701e-01 2.875993959605693817e-02 1.131637394428253174e-01 -2.447500638663768768e-02 1.894551813602447510e-01 -2.065371721982955933e-01 2.653090953826904297e-01 -3.253140151500701904e-01 6.024658679962158203e-02 -1.482283696532249451e-02 2.431549318134784698e-02 -4.489352926611900330e-02 -1.927305459976196289e-01 -1.338986307382583618e-01 2.327702790498733521e-01 -3.273526728153228760e-01 -8.096086233854293823e-02 1.136861220002174377e-01 -7.438269257545471191e-02 2.943078875541687012e-01 2.616637386381626129e-03 -3.893776983022689819e-02 2.406446486711502075e-01 -1.232655867934226990e-01 8.045929670333862305e-02 -2.196665666997432709e-02 5.037716589868068695e-03 6.551008671522140503e-02 -2.627184689044952393e-01 -2.804603576660156250e-01 7.471559941768646240e-02
3.148303031921386719e-01 4.679308459162712097e-02 -1.313972100615501404e-02 -5.857747420668601990e-02 1.185380369424819946e-01 2.870337367057800293e-01 -2.924117147922515869e-01 2.112069278955459595e-01 1.151099205017089844e-01 -5.553039535880088806e-02 1.795924734324216843e-03 1.630099713802337646e-01 5.786736309528350830e-02 -6.835805624723434448e-02 -1.497214939445257187e-02 3.551086038351058960e-02 -2.404579222202301025e-01 1.468903422355651855e-01 2.840126678347587585e-02 -1.382438540458679199e-01 8.795642107725143433e-02 2.457671463489532471e-01 8.338467031717300415e-02 -4.657667013816535473e-04 3.078075945377349854e-01 2.766559422016143799e-01 9.867650270462036133e-02 2.378356605768203735e-01 -3.678485751152038574e-02 4.480689764022827148e-02 -4.413148760795593262e-01 7.750724256038665771e-02
-1.201787367463111877e-01 -7.956083118915557861e-02 -2.144801616668701172e-01 6.517148762941360474e-02 -3.231012821197509766e-02 2.954016029834747314e-01 8.169243484735488892e-02 -1.558274924755096436e-01 -8.288609236478805542e-02 -2.675956785678863525e-01 -3.243503272533416748e-01 1.164087951183319092e-01 1.032898481935262680e-02 -1.686837151646614075e-02 -1.351856999099254608e-02 -1.650357544422149658e-01 -2.523055970668792725e-01 -5.599105358123779297e-02 -1.521072983741760254e-01 -1.114809289574623108e-01 2.114227861166000366e-01 5.349395424127578735e-02 -5.862226337194442749e-02 -2.164994180202484131e-01 -2.356128096580505371e-01 2.328991591930389404e-01 -2.531142234802246094e-01 2.012909352779388428e-01 -1.549299508333206177e-01 -2.233394384384155273e-01 -2.420742213726043701e-01 1.939643770456314087e-01
-1.075967252254486084e-01 -1.907162219285964966e-01 -1.172082871198654175e-01 1.569617241621017456e-01 4.441690165549516678e-03 5.731071159243583679e-02 -1.132396534085273743e-01 -2.437404394149780273e-01 1.770356893539428711e-01 -8.067438751459121704e-02 -1.869089342653751373e-02 1.447208374738693237e-01 1.046162992715835571e-01 1.081779226660728455e-01 6.435775011777877808e-02 -2.997920215129852295e-01 -1.241237372159957886e-01 7.948254048824310303e-02 1.390497852116823196e-02 -2.574919760227203369e-01 1.200739070773124695e-01 1.692641526460647583e-02 -1.558565050363540649e-01 2.323543727397918701e-01 -1.091586351394653320e-01 2.068712860345840454e-01 -2.445744276046752930e-01 1.015618145465850830e-01 -1.584193855524063110e-01 -1.967433094978332520e-01 -4.289355874061584473e-01 3.293845057487487793e-01
-2.775688767433166504e-01 -1.032449752092361450e-01 -6.635554134845733643e-02 1.803375929594039917e-01 -7.486913353204727173e-02 1.956195533275604248e-01 -7.332200556993484497e-02 -1.554003804922103882e-01 -1.225082129240036011e-01 -3.574715256690979004e-01 -1.744817942380905151e-02 -5.615313071757555008e-03 8.586889505386352539e-02 -2.608440443873405457e-02 1.051571313291788101e-02 -2.282345145940780640e-01 -3.786760568618774414e-02 -2.593171782791614532e-02 -6.763182580471038818e-02 -3.327240049839019775e-01 2.148095518350601196e-01 -1.164069399237632751e-02 1.511166710406541824e-02 4.154556617140769958e-02 -4.314322471618652344e-01 1.205440536141395569e-01 -2.541767954826354980e-01 -3.236848860979080200e-02 -1.203579381108283997e-01 2.291305921971797943e-02 -3.752438127994537354e-01 1.040771529078483582e-01
-1.791149526834487915e-01 -7.667798548936843872e-02 -4.298133775591850281e-02 -1.740181446075439453e-01 -6.912457197904586792e-02 1.097223684191703796e-01 -2.526010572910308838e-02 1.128387078642845154e-01 5.666143447160720825e-02 -6.628994643688201904e-02 1.185676362365484238e-02 5.311942845582962036e-02 -9.337586909532546997e-02 -2.383258193731307983e-01 -3.112936019897460938e-01 -1.899150162935256958e-01 9.872323274612426758e-02 1.485636234283447266e-01 8.114984631538391113e-02 -1.706938892602920532e-01 8.589603006839752197e-02 1.424260884523391724e-01 2.174268811941146851e-01 4.506219178438186646e-02 -4.335292614996433258e-03 4.177743494510650635e-01 -7.789056748151779175e-02 -1.425584498792886734e-02 7.247547060251235962e-02 -6.109582725912332535e-03 -5.638854503631591797e-01 2.051226943731307983e-01
1.397035121917724609e-01 -6.887509673833847046e-02 3.375913500785827637e-01 3.207075595855712891e-01 2.301215827465057373e-01 -1.402501761913299561e-01 -3.127972185611724854e-01 -1.963040418922901154e-02 -2.378372550010681152e-01 -2.351111173629760742e-02 -7.798293232917785645e-02 5.925738066434860229e-02 1.269210129976272583e-01 -5.495148897171020508e-02 -1.691244095563888550e-01 -8.429770916700363159e-02 -7.063861191272735596e-02 1.389074474573135376e-01 -1.978188902139663696e-01 5.979504063725471497e-02 1.480609327554702759e-01 2.363107353448867798e-01 1.527028996497392654e-02 1.135471314191818237e-01 -3.022420033812522888e-02 1.020554974675178528e-01 1.440675556659698486e-01 1.110423877835273743e-01 1.334957182407379150e-01 3.323015868663787842e-01 -3.359896540641784668e-01 1.519258767366409302e-01
3.550082445144653320e-02 -1.213033869862556458e-01 -1.329885870218276978e-01 2.106643021106719971e-01 9.502822905778884888e-02 -5.885203555226325989e-02 -2.016302049160003662e-01 -1.137735974043607712e-02 -2.275914847850799561e-01 -1.755784153938293457e-01 1.119121313095092773e-01 -7.597709447145462036e-02 -3.935967013239860535e-02 -5.786821246147155762e-02 2.046316862106323242e-02 -4.132777750492095947e-01 -9.457003325223922729e-02 2.064922265708446503e-02 -2.856777012348175049e-01 -4.305899515748023987e-02 1.221848577260971069e-01 1.592086106538772583e-01 -4.579831063747406006e-01 -3.659776225686073303e-02 -2.735115401446819305e-02 1.410800218582153320e-01 8.444840461015701294e-02 -3.852218389511108398e-02 2.216945886611938477e-01 -8.697756379842758179e-02 -3.537855744361877441e-01 1.905227452516555786e-01
2.402915209531784058e-01 6.397829949855804443e-02 2.334938198328018188e-01 7.810389995574951172e-02 2.336345613002777100e-02 1.566360145807266235e-01 -1.144804153591394424e-02 9.862812608480453491e-02 -3.763289451599121094e-01 -2.177173495292663574e-01 1.129951477050781250e-01 6.577508151531219482e-02 -3.843150660395622253e-02 -9.463076293468475342e-02 4.520599916577339172e-02 -5.858468264341354370e-02 -2.592235505580902100e-01 1.661802977323532104e-01 8.859702199697494507e-02 8.347609639167785645e-02 -1.734188348054885864e-01 2.392719388008117676e-01 -2.096512168645858765e-01 1.888631284236907959e-01 -6.635400652885437012e-02 4.590324312448501587e-02 1.875684410333633423e-02 2.228764295578002930e-01 1.965873539447784424e-01 -7.725606858730316162e-02 -3.386381268501281738e-01 3.580175340175628662e-01
-1.564010530710220337e-01 -1.691279411315917969e-01 8.624760061502456665e-02 1.641389168798923492e-02 1.566542834043502808e-01 1.087190359830856323e-01 -2.665856778621673584e-01 2.451123595237731934e-01 -2.807847261428833008e-01 -2.649540305137634277e-01 -1.572830835357308388e-03 2.579281628131866455e-01 -2.500884532928466797e-01 -7.748670130968093872e-02 4.212968051433563232e-02 1.919319927692413330e-01 -1.988713592290878296e-01 4.207940399646759033e-02 -2.122548818588256836e-01 -1.088185608386993408e-01 -3.634298965334892273e-02 -3.546820580959320068e-01 7.749519497156143188e-02 -4.940745234489440918e-02 1.472446508705615997e-02 2.013455629348754883e-01 -1.146003827452659607e-01 -4.005970805883407593e-02 -3.924770653247833252e-02 -1.188970655202865601e-01 -2.760786414146423340e-01 2.604124546051025391e-01
6.038447096943855286e-02 -2.707661688327789307e-01 -1.269605755805969238e-01 3.258876875042915344e-02 4.115221276879310608e-02 6.695581227540969849e-02 2.467009276151657104e-01 2.443099319934844971e-01 -1.524149328470230103e-01 -4.146411716938018799e-01 2.066471427679061890e-02 1.266285628080368042e-01 1.244704946875572205e-01 -1.601870656013488770e-01 -4.126596450805664062e-02 -5.717187747359275818e-02 -3.522429168224334717e-01 3.646002411842346191e-01 -1.362745910882949829e-01 -1.104650348424911499e-01 -8.576202392578125000e-02 -9.684970974922180176e-02 -4.782974720001220703e-02 -1.715381280519068241e-03 -1.015345472842454910e-02 7.129032909870147705e-02 1.549530327320098877e-01 1.972185373306274414e-01 1.374537199735641479e-01 -1.331680174916982651e-02 -2.335049659013748169e-01 2.699918448925018311e-01
2.497613728046417236e-01 -4.986197128891944885e-02 -1.316659450531005859e-01 9.716263413429260254e-02 1.812770664691925049e-01 -6.820944696664810181e-02 -1.492354869842529297e-01 -1.381996273994445801e-02 -4.458227008581161499e-02 -1.922971010208129883e-01 -1.594364494085311890e-01 -5.146012827754020691e-02 -9.081503003835678101e-02 -3.186623156070709229e-01 -1.496129035949707031e-01 4.814928397536277771e-02 -1.662593185901641846e-01 -5.579800158739089966e-02 -2.130694836378097534e-01 1.402462124824523926e-01 1.256693303585052490e-01 3.043598830699920654e-01 -1.025087833404541016e-01 3.625833392143249512e-01 5.753378942608833313e-02 1.186378374695777893e-01 2.881646156311035156e-01 8.827725052833557129e-02 5.042351316660642624e-03 6.306840479373931885e-02 -1.939380019903182983e-01 3.883216977119445801e-01
4.419033229351043701e-02 5.321845784783363342e-02 2.696227133274078369e-01 1.168994531035423279e-01 1.084894291125237942e-03 -4.025300964713096619e-02 -6.170422304421663284e-03 -1.065419763326644897e-01 -1.966810077428817749e-01 -2.139533609151840210e-01 3.602770343422889709e-02 6.953138113021850586e-02 2.544703781604766846e-01 -1.249013021588325500e-01 1.723237633705139160e-01 1.151416748762130737e-01 -7.775136828422546387e-02 7.816284149885177612e-02 -1.969601809978485107e-01 -5.590576678514480591e-02 4.076736271381378174e-01 2.402534782886505127e-01 1.641396135091781616e-01 5.635945126414299011e-02 5.471143499016761780e-02 3.007530272006988525e-01 1.919378042221069336e-01 6.787662208080291748e-02 4.979649186134338379e-02 -1.694237291812896729e-01 -1.840738654136657715e-01 4.169771969318389893e-01
-1.767375767230987549e-01 5.094096064567565918e-03 -1.942624896764755249e-01 1.111605465412139893e-01 2.782524330541491508e-03 8.860748261213302612e-02 -2.384882234036922455e-02 -1.366273164749145508e-01 1.977665871381759644e-01 -8.150830119848251343e-02 -1.016155332326889038e-01 -3.172067925333976746e-02 -1.214904617518186569e-02 -7.905352860689163208e-03 6.249106675386428833e-02 -1.221728846430778503e-01 -3.698662519454956055e-01 1.711345762014389038e-01 1.839455664157867432e-01 -1.312716007232666016e-01 3.128453493118286133e-01 1.065377984195947647e-02 -2.135932743549346924e-01 2.945714630186557770e-02 -5.869270488619804382e-02 1.390809565782546997e-01 -2.783842682838439941e-01 3.385556116700172424e-02 -2.536585032939910889e-01 -1.008542552590370178e-01 -4.066050052642822266e-01 3.354310691356658936e-01
1.948493123054504395e-01 1.338266283273696899e-01 -1.017051264643669128e-01 -1.115012019872665405e-01 1.112398654222488403e-01 1.218704581260681152e-01 -3.492798805236816406e-01 4.014028608798980713e-02 -2.464355975389480591e-01 -9.760200977325439453e-02 4.251926019787788391e-02 1.782615184783935547e-01 2.061781436204910278e-01 8.638131618499755859e-02 1.964598745107650757e-01 2.702898718416690826e-02 -3.991329073905944824e-01 -1.828127503395080566e-01 -1.048912107944488525e-01 -8.325236290693283081e-02 2.892365753650665283e-01 -2.131342887878417969e-02 -2.555928658694028854e-03 -2.109906822443008423e-01 -9.559472650289535522e-02 3.182882666587829590e-01 -5.334456637501716614e-02 2.659247219562530518e-01 1.076368764042854309e-01 9.360522776842117310e-02 -2.234879136085510254e-02 1.822703480720520020e-01
2.376165539026260376e-01 1.085191965103149414e-01 6.152938306331634521e-02 2.630831003189086914e-01 -3.398913517594337463e-02 2.373180240392684937e-01 1.144961640238761902e-02 -9.444967657327651978e-02 1.543869543820619583e-02 -3.774277865886688232e-01 1.085657402873039246e-01 -1.670653373003005981e-01 1.363153159618377686e-01 1.466121524572372437e-01 -5.996530409902334213e-03 4.832423478364944458e-02 -2.575824223458766937e-02 6.270908564329147339e-02 -2.446919530630111694e-01 -1.160798221826553345e-01 1.620109891518950462e-03 -1.576338708400726318e-01 1.926230937242507935e-01 -5.093832686543464661e-02 2.203567624092102051e-01 1.277631074190139771e-01 1.314832568168640137e-01 -1.477990671992301941e-02 -3.075224459171295166e-01 2.326867915689945221e-02 -4.021329283714294434e-01 2.927417457103729248e-01
7.823073118925094604e-02 -2.576641440391540527e-01 4.069840013980865479e-01 3.102197349071502686e-01 4.466985911130905151e-02 1.158002987504005432e-01 9.229465387761592865e-03 1.203300505876541138e-01 2.512058243155479431e-03 -2.398640364408493042e-01 -9.288049489259719849e-02 2.325712330639362335e-02 -1.474998891353607178e-01 -2.879913151264190674e-01 1.113661453127861023e-01 -7.822717726230621338e-02 -2.902046144008636475e-01 -8.424480259418487549e-02 7.904034107923507690e-02 -5.357962101697921753e-02 -1.345489770174026489e-01 2.836439311504364014e-01 7.482222467660903931e-02 1.689360141754150391e-01 -7.991506159305572510e-02 -1.236131712794303894e-01 1.289203315973281860e-01 1.274741291999816895e-01 1.311005204916000366e-01 -1.100933551788330078e-01 -3.457579910755157471e-01 9.591185301542282104e-02
8.022312074899673462e-02 1.377193629741668701e-01 4.237707704305648804e-02 5.714751407504081726e-02 3.329020440578460693e-01 1.712906956672668457e-01 -2.805978059768676758e-01 4.047790542244911194e-02 -2.139932662248611450e-01 -6.429935246706008911e-02 1.442195773124694824e-01 -6.122247129678726196e-02 1.581060737371444702e-01 2.518717758357524872e-02 5.881880223751068115e-02 -3.410799801349639893e-01 -1.183283850550651550e-01 1.012231316417455673e-02 -2.102675735950469971e-01 2.251779288053512573e-01 2.501884400844573975e-01 2.304206043481826782e-01 -2.014291286468505859e-01 1.153159439563751221e-01 -4.524891264736652374e-03 1.752348989248275757e-01 6.550117582082748413e-02 1.206904426217079163e-01 5.484601110219955444e-02 -5.311020836234092712e-02 -2.911430001258850098e-01 3.321713507175445557e-01
-5.203227326273918152e-02 -4.519142806529998779e-01 5.340055376291275024e-02 9.531013667583465576e-02 1.069544926285743713e-01 2.149075269699096680e-01 -3.357363641262054443e-01 1.797825545072555542e-01 -1.213406994938850403e-01 -2.843399643898010254e-01 -1.244302839040756226e-01 1.500992476940155029e-01 4.260960221290588379e-02 -1.032401025295257568e-01 -5.384765937924385071e-02 2.093502283096313477e-01 -2.512582838535308838e-01 5.361540615558624268e-02 1.197052672505378723e-01 5.948559567332267761e-02 1.720726490020751953e-01 -3.365175426006317139e-01 -8.474835753440856934e-02 -4.564185068011283875e-02 -1.522486060857772827e-01 5.156187713146209717e-02 -2.593522705137729645e-02 1.496459096670150757e-01 9.692515246570110321e-03 8.393071591854095459e-02 -3.044447302818298340e-01 3.093897923827171326e-02
2.615108899772167206e-02 -1.810555905103683472e-01 9.107734262943267822e-02 2.221826314926147461e-01 1.079085841774940491e-01 1.765104681253433228e-01 -6.812186446040868759e-03 1.558915823698043823e-01 -2.290108650922775269e-01 -1.805025786161422729e-01 2.255819886922836304e-01 2.366054058074951172e-01 -1.510628610849380493e-01 -9.450899809598922729e-02 6.749316118657588959e-03 3.035658784210681915e-02 -2.545270323753356934e-01 -1.287440955638885498e-01 -2.045230716466903687e-01 -5.084387958049774170e-02 1.270014941692352295e-01 -3.252772390842437744e-01 -2.445595562458038330e-01 -3.630908671766519547e-03 -1.385977864265441895e-01 -6.540157645940780640e-02 1.378838270902633667e-01 2.908657491207122803e-02 -1.358689963817596436e-01 1.195190176367759705e-01 -2.491427361965179443e-01 4.140257239341735840e-01
4.213387146592140198e-02 2.821289002895355225e-01 3.768271952867507935e-02 -4.238628968596458435e-02 -5.461437255144119263e-02 8.304806798696517944e-02 -1.466191709041595459e-01 3.389249090105295181e-03 -3.269638419151306152e-01 -2.406528145074844360e-01 -3.035721741616725922e-02 2.016390562057495117e-01 1.797531843185424805e-01 -2.472677454352378845e-02 1.877444088459014893e-01 2.151722088456153870e-02 -2.777744531631469727e-01 -2.678090631961822510e-01 -1.666257679462432861e-01 1.381764411926269531e-01 9.333539009094238281e-02 9.837821125984191895e-02 3.449384868144989014e-02 -1.040444150567054749e-01 1.152254939079284668e-01 4.495731294155120850e-01 -1.700619608163833618e-01 2.573631405830383301e-01 1.674959249794483185e-02 -8.045386523008346558e-02 -7.585637271404266357e-02 2.445223480463027954e-01
1.132194921374320984e-01 1.295568943023681641e-01 1.173148751258850098e-01 1.994890123605728149e-01 -1.157533191144466400e-02 -1.940001547336578369e-02 3.202182427048683167e-02 -1.558246016502380371e-01 2.383648306131362915e-01 -1.444919854402542114e-01 3.489266335964202881e-02 -6.974274665117263794e-02 2.431779401376843452e-03 1.998706720769405365e-02 -9.760813415050506592e-02 6.359485536813735962e-02 -2.737489640712738037e-01 5.342960503185167909e-05 -2.998636849224567413e-02 -1.554709225893020630e-01 3.432186543941497803e-01 2.046183198690414429e-01 2.349236756563186646e-01 -1.438561081886291504e-01 1.898839138448238373e-02 2.472834140062332153e-01 -1.456449329853057861e-01 -1.288046538829803467e-01 -2.796063721179962158e-01 1.620315760374069214e-01 -4.961793720722198486e-01 8.812171965837478638e-02
-3.403310477733612061e-02 -1.458316445350646973e-01 6.176871433854103088e-02 3.054476976394653320e-01 -1.640735268592834473e-01 4.619247913360595703e-01 -6.746343523263931274e-02 2.228579372167587280e-01 1.682314872741699219e-01 -1.784867048263549805e-01 -3.070536069571971893e-02 1.949278265237808228e-01 7.531064748764038086e-02 -3.017022460699081421e-02 -2.602861821651458740e-02 -3.371193706989288330e-01 -1.858668923377990723e-01 -4.346772283315658569e-02 2.523860894143581390e-02 1.486231833696365356e-01 -7.012645900249481201e-02 1.138204261660575867e-01 -7.982817292213439941e-02 6.206546351313591003e-02 -9.423589706420898438e-02 2.248291224241256714e-01 1.238167509436607361e-01 -9.003321081399917603e-02 5.817034095525741577e-02 3.640826940536499023e-01 -2.076137959957122803e-01 1.295144110918045044e-01
8.102726936340332031e-02 1.980667375028133392e-02 -8.847349137067794800e-02 9.101717732846736908e-03 1.922852843999862671e-01 1.605167090892791748e-01 -2.931626141071319580e-01 1.743693836033344269e-02 1.207316387444734573e-02 -4.552852511405944824e-01 2.229268662631511688e-03 -1.331896334886550903e-01 4.973443150520324707e-01 -1.276069600135087967e-02 2.078666538000106812e-02 -2.485478222370147705e-01 -1.633942276239395142e-01 -1.518343389034271240e-02 -1.273030936717987061e-01 8.710153400897979736e-02 1.449100375175476074e-01 3.856027126312255859e-02 -7.781302928924560547e-02 -2.408719956874847412e-01 7.599278539419174194e-02 7.073940336704254150e-02 2.435858920216560364e-02 8.224381506443023682e-02 -1.771028041839599609e-01 -7.341345399618148804e-02 -7.140248268842697144e-02 3.224539756774902344e-01
1.800305545330047607e-01 -1.211827620863914490e-01 -2.432697452604770660e-02 3.599085211753845215e-01 2.881843224167823792e-02 1.104062944650650024e-01 -2.963050901889801025e-01 2.122979462146759033e-01 -1.778431683778762817e-01 -3.597873151302337646e-01 -1.067926213145256042e-01 -9.260005503892898560e-02 9.104702621698379517e-03 -2.004714757204055786e-01 -2.357069030404090881e-02 2.810880243778228760e-01 -3.850902616977691650e-02 -1.482480466365814209e-01 -1.710781157016754150e-01 2.165051400661468506e-01 9.063834697008132935e-02 1.567347198724746704e-01 -1.869423240423202515e-01 -5.899991840124130249e-02 -2.849400341510772705e-01 9.421149641275405884e-02 -1.146766319870948792e-01 -8.167260885238647461e-02 1.359812468290328979e-01 1.618725806474685669e-01 -2.218678593635559082e-01 3.714158013463020325e-02
1.644280403852462769e-01 -9.535510092973709106e-02 2.384166233241558075e-02 4.283723607659339905e-02 1.152440812438726425e-02 -8.773577958345413208e-02 -3.365533649921417236e-01 1.159421633929014206e-02 3.566241636872291565e-02 -8.303432911634445190e-02 -2.068130671977996826e-01 1.963170468807220459e-01 4.100628197193145752e-01 -7.926759868860244751e-02 4.933661548420786858e-04 -1.257931888103485107e-01 -1.494769304990768433e-01 -2.567967772483825684e-01 -3.180851936340332031e-01 -1.377911567687988281e-01 -2.662530727684497833e-02 -1.112812384963035583e-01 -1.790338307619094849e-01 -4.689844325184822083e-02 5.755704641342163086e-02 2.721828520298004150e-01 -2.028250694274902344e-01 4.662610217928886414e-02 1.502426564693450928e-01 2.940627336502075195e-01 -2.183810174465179443e-01 1.650908440351486206e-01
9.713223576545715332e-02 -9.034004993736743927e-03 5.887359753251075745e-02 1.400894373655319214e-01 1.196550801396369934e-01 6.584277749061584473e-02 -2.319276928901672363e-01 -8.512687683105468750e-02 8.846573531627655029e-02 -2.222586572170257568e-01 -1.569346338510513306e-01 1.275038272142410278e-01 1.619166880846023560e-02 2.174932956695556641e-01 6.193258985877037048e-02 -1.996280699968338013e-01 -3.384129106998443604e-01 4.399816095829010010e-01 1.074070855975151062e-02 -1.504626423120498657e-01 5.708856135606765747e-02 2.408308386802673340e-01 2.774125635623931885e-01 1.307712588459253311e-02 5.534807965159416199e-02 1.730297952890396118e-01 -7.600799202919006348e-02 2.270634286105632782e-02 -6.906605511903762817e-02 7.978475093841552734e-02 -4.226809740066528320e-01 -6.650367286056280136e-04
-6.684473156929016113e-02 8.402289450168609619e-02 -9.714025072753429413e-03 1.558382511138916016e-01 -1.788012683391571045e-01 -7.898633927106857300e-02 -2.001965492963790894e-01 9.676444530487060547e-02 1.510882563889026642e-02 -3.664275407791137695e-01 -6.345673650503158569e-02 -1.650143116712570190e-01 2.191140949726104736e-01 1.864044666290283203e-01 -3.332710862159729004e-01 2.335762418806552887e-02 -2.369375079870223999e-01 -2.667869441211223602e-02 -4.058284163475036621e-01 6.513917818665504456e-03 1.151549816131591797e-01 -1.398322917520999908e-02 1.481170654296875000e-01 1.541790515184402466e-01 1.235536020249128342e-02 4.159491360187530518e-01 4.565232666209340096e-04 4.787230491638183594e-02 -4.842145740985870361e-02 -3.058709762990474701e-02 -2.238980829715728760e-01 -8.178748190402984619e-02
-5.116485804319381714e-02 1.292651239782571793e-02 -1.042705625295639038e-01 -7.198793813586235046e-03 -8.828300982713699341e-02 9.090652316808700562e-02 3.122884314507246017e-03 -1.781038045883178711e-01 6.069457158446311951e-02 -3.634353578090667725e-01 -5.927683040499687195e-02 3.653229773044586182e-01 -1.250908989459276199e-02 -1.104406714439392090e-01 9.341137856245040894e-02 -2.904428243637084961e-01 -9.814268350601196289e-02 8.804521709680557251e-02 -9.692540764808654785e-02 -3.579245209693908691e-01 1.972775161266326904e-01 1.387348771095275879e-01 1.323389112949371338e-01 2.268206328153610229e-01 -1.907297968864440918e-01 1.853042989969253540e-01 -1.607115268707275391e-01 -1.358195841312408447e-01 9.282773733139038086e-02 -2.263957820832729340e-02 -3.114664852619171143e-01 2.391132563352584839e-01
1.573752313852310181e-01 -3.011547029018402100e-01 -1.481281965970993042e-01 2.343670725822448730e-01 -1.419070810079574585e-01 2.735736072063446045e-01 -7.681321352720260620e-02 2.903067767620086670e-01 1.513790786266326904e-01 -3.996967077255249023e-01 -2.594285458326339722e-02 -2.471800707280635834e-02 2.867129147052764893e-01 -2.000584453344345093e-01 1.504887044429779053e-01 -1.076860427856445312e-01 -8.652158826589584351e-02 -2.607498466968536377e-01 -2.458613179624080658e-02 5.348639935255050659e-02 4.639724642038345337e-02 -7.633186131715774536e-02 -1.573905162513256073e-02 4.901950061321258545e-02 3.287957608699798584e-02 5.086206644773483276e-02 4.382260516285896301e-02 -1.813668012619018555e-01 5.681646987795829773e-02 1.460850536823272705e-01 -3.449647426605224609e-01 1.022684201598167419e-01
-6.596487015485763550e-02 -3.507737219333648682e-01 -3.122551366686820984e-02 1.054745763540267944e-01 -2.907463014125823975e-01 2.511037699878215790e-02 -2.596433460712432861e-01 8.095768839120864868e-02 -4.611747711896896362e-02 -6.279212981462478638e-02 -2.974017858505249023e-01 6.617295742034912109e-02 1.639559268951416016e-01 -1.178782805800437927e-01 1.293641477823257446e-01 4.531602561473846436e-02 -1.567154824733734131e-01 3.298425301909446716e-02 -2.402865886688232422e-01 -1.533954590559005737e-02 -2.033676356077194214e-01 2.819878756999969482e-01 4.561796411871910095e-02 1.840132325887680054e-01 1.712808907032012939e-01 4.779204726219177246e-02 -1.282909959554672241e-01 -1.563442051410675049e-01 -1.983305215835571289e-01 1.013986859470605850e-02 -2.597672343254089355e-01 3.507617115974426270e-01
-1.817536726593971252e-02 9.602437913417816162e-02 7.032386213541030884e-02 -1.416810899972915649e-01 -7.947516441345214844e-02 -1.530168652534484863e-01 -1.436668783426284790e-01 -3.512141481041908264e-02 -9.552573412656784058e-02 -3.940571546554565430e-01 -7.571973651647567749e-02 3.750976622104644775e-01 6.425572931766510010e-02 -7.983194291591644287e-02 6.847797334194183350e-02 -2.722471021115779877e-03 -2.392266243696212769e-01 1.322591602802276611e-01 -2.436727285385131836e-01 1.487824320793151855e-01 -2.878139028325676918e-03 -1.415054202079772949e-01 -2.030289769172668457e-01 1.100378111004829407e-01 -3.425796926021575928e-01 2.967989444732666016e-01 1.244656816124916077e-01 -7.189232110977172852e-02 -1.936358027160167694e-02 3.185114264488220215e-02 -3.598128557205200195e-01 3.504788875579833984e-02
2.556104026734828949e-02 1.699280366301536560e-02 1.663131862878799438e-01 3.069759905338287354e-01 -1.516427379101514816e-02 9.964857250452041626e-02 -1.088655926287174225e-02 3.982668220996856689e-01 1.151419803500175476e-01 -2.804830670356750488e-01 1.763021349906921387e-01 -6.962306052446365356e-02 -6.308846175670623779e-03 -6.679502129554748535e-02 -1.201526597142219543e-01 -8.521017432212829590e-02 -1.483774185180664062e-01 4.317297413945198059e-02 -1.498280763626098633e-01 2.392364740371704102e-01 2.145714163780212402e-01 1.810879707336425781e-01 -9.433905780315399170e-02 7.855490595102310181e-02 1.159104853868484497e-01 1.050147693604230881e-02 -1.470936369150876999e-02 3.242671489715576172e-01 -1.034911796450614929e-01 1.949939876794815063e-01 -2.094815373420715332e-01 3.810752034187316895e-01
1.254811286926269531e-01 -1.287502944469451904e-01 -2.980052232742309570e-01 1.095209419727325439e-01 3.138472884893417358e-02 4.222705066204071045e-01 -2.696272730827331543e-01 2.868773043155670166e-01 1.187517642974853516e-01 -4.801846146583557129e-01 -1.893176287412643433e-01 -1.121566165238618851e-03 -4.650089144706726074e-02 -1.617186814546585083e-01 -3.232856839895248413e-02 -9.681532531976699829e-02 -9.124012291431427002e-02 -3.743572626262903214e-03 1.492837443947792053e-02 -1.081070303916931152e-02 -6.627316027879714966e-02 2.352691590785980225e-01 -1.437992751598358154e-01 7.588297873735427856e-02 8.892966061830520630e-02 1.501833796501159668e-01 5.277621373534202576e-02 -1.070193946361541748e-01 1.130535677075386047e-01 9.628862142562866211e-02 -1.873909831047058105e-01 1.288292109966278076e-01
-2.230121195316314697e-02 -3.018367104232311249e-02 -8.448878675699234009e-02 9.499940276145935059e-02 1.932651847600936890e-01 3.500439226627349854e-01 -1.680252999067306519e-01 2.229571342468261719e-01 -6.033326312899589539e-02 -1.506360471248626709e-01 1.278238892555236816e-01 1.601282656192779541e-01 1.354765743017196655e-01 -3.704088330268859863e-01 1.811506226658821106e-02 1.819665729999542236e-01 -1.502859145402908325e-01 -1.340099722146987915e-01 3.880410641431808472e-02 -6.194709986448287964e-02 1.409887522459030151e-01 1.144450455904006958e-01 -2.262223511934280396e-01 1.879956126213073730e-01 2.199249118566513062e-01 3.777195513248443604e-01 9.659245610237121582e-02 3.568929061293601990e-02 -2.647572159767150879e-01 1.001269090920686722e-02 -2.226838320493698120e-01 2.204646915197372437e-02
1.020690873265266418e-01 -1.259582042694091797e-01 5.943147465586662292e-03 2.845412194728851318e-01 8.093774667941033840e-04 -3.542836010456085205e-02 -3.155190646648406982e-01 -1.749861538410186768e-01 -2.845964208245277405e-02 1.897439546883106232e-02 -2.115681618452072144e-01 -1.038797423243522644e-01 -7.611152715981006622e-03 8.650646358728408813e-02 7.623580098152160645e-02 -6.840519607067108154e-02 -3.048115670680999756e-01 3.216851055622100830e-01 -6.070370320230722427e-03 3.911421517841517925e-04 3.956599533557891846e-01 3.545673936605453491e-02 8.792540431022644043e-02 -2.121021971106529236e-02 8.989521861076354980e-02 4.889469444751739502e-01 -1.082619130611419678e-01 1.282411962747573853e-01 -8.303187042474746704e-02 2.690029144287109375e-02 -1.229822635650634766e-01 1.614378839731216431e-01
1.465851366519927979e-01 -2.350216656923294067e-01 -6.495606899261474609e-02 1.521415561437606812e-01 3.745074570178985596e-02 -5.035167187452316284e-02 -2.427119947969913483e-02 -9.646252542734146118e-02 -4.566052183508872986e-02 -3.687314689159393311e-01 7.941539399325847626e-03 -1.565820574760437012e-01 -9.822278469800949097e-02 1.216003224253654480e-01 1.486061066389083862e-01 8.710599504411220551e-03 -1.096751317381858826e-01 -4.131563752889633179e-02 1.798882484436035156e-01 -5.315128341317176819e-02 -7.190158218145370483e-02 -5.576143786311149597e-02 -5.443071573972702026e-02 1.187839731574058533e-01 1.131261438131332397e-01 4.867335259914398193e-01 1.808481477200984955e-02 1.317150443792343140e-01 -2.879288792610168457e-01 -1.364968717098236084e-01 -4.712550342082977295e-01 -8.709680289030075073e-02
-2.273482456803321838e-02 -6.282539572566747665e-03 1.344733983278274536e-01 5.251028016209602356e-02 -6.692031025886535645e-02 1.766428500413894653e-01 -1.457133740186691284e-01 -1.203384473919868469e-01 -1.083423122763633728e-01 -1.872590035200119019e-01 1.222003400325775146e-01 8.604772388935089111e-03 3.438309133052825928e-01 -8.441131561994552612e-02 6.319584697484970093e-02 -1.424476504325866699e-01 -1.354984343051910400e-01 2.772618532180786133e-01 -2.812705636024475098e-01 2.953341975808143616e-02 3.566499054431915283e-01 -2.261523604393005371e-01 3.690242394804954529e-02 -3.031522594392299652e-02 1.094213575124740601e-01 1.659408062696456909e-01 -3.362430632114410400e-01 2.366905361413955688e-01 -9.787230193614959717e-02 -1.614179164171218872e-01 -2.569102346897125244e-01 1.723209172487258911e-01
1.429712027311325073e-01 1.160377934575080872e-01 1.252486109733581543e-01 2.921079099178314209e-01 1.001067906618118286e-01 2.957029342651367188e-01 -1.638001799583435059e-01 1.831470280885696411e-01 -2.939879894256591797e-01 -5.067628249526023865e-02 5.591413378715515137e-02 2.980105578899383545e-03 -5.853324010968208313e-02 -2.462887763977050781e-01 1.497727185487747192e-01 -2.664361596107482910e-01 -4.695455133914947510e-01 -2.187416190281510353e-03 1.423066202551126480e-02 -2.484824061393737793e-01 2.698358707129955292e-02 2.364344298839569092e-01 2.172453142702579498e-02 6.524717807769775391e-02 -5.820978805422782898e-02 5.848227813839912415e-02 3.662475943565368652e-02 2.234721183776855469e-01 -9.787137806415557861e-02 -6.744285672903060913e-02 -3.970797732472419739e-02 2.000811845064163208e-01
-2.033714950084686279e-01 -9.275077283382415771e-02 2.478351891040802002e-01 4.327328205108642578e-01 4.332727938890457153e-02 1.422581076622009277e-01 -1.034032851457595825e-01 -9.156295657157897949e-02 -2.813096530735492706e-02 -1.908306032419204712e-01 1.118795108050107956e-02 2.707498371601104736e-01 -5.065330862998962402e-02 -4.816733300685882568e-02 -2.012625187635421753e-01 2.651831805706024170e-01 -2.630675435066223145e-01 9.728039801120758057e-02 -1.456920895725488663e-02 -1.283391565084457397e-01 1.806798130273818970e-01 -1.196212321519851685e-01 1.447361148893833160e-02 -1.231397241353988647e-01 1.097406521439552307e-01 2.816162407398223877e-01 8.188905566930770874e-02 -1.904773861169815063e-01 -1.824155598878860474e-01 -1.253090351819992065e-01 -1.817304342985153198e-01 2.445268034934997559e-01
-1.290679872035980225e-01 -1.396044194698333740e-01 -1.599167287349700928e-01 1.551423966884613037e-01 -4.806692898273468018e-02 2.180870920419692993e-01 -2.213513404130935669e-01 5.639792606234550476e-02 3.707200288772583008e-02 -1.499292403459548950e-01 -2.843828499317169189e-01 1.615238487720489502e-01 2.844654917716979980e-01 -1.597619801759719849e-01 -6.599981337785720825e-02 -5.121274664998054504e-02 -1.544207632541656494e-01 -2.912520766258239746e-01 -1.653311550617218018e-01 9.066246449947357178e-02 1.033738330006599426e-01 1.720800437033176422e-02 6.634838879108428955e-02 -1.271516531705856323e-01 2.958860062062740326e-02 2.096145600080490112e-01 2.096061706542968750e-01 -7.116319239139556885e-02 -6.653125584125518799e-02 4.378394782543182373e-01 -2.976135015487670898e-01 1.167232915759086609e-01
-1.569821685552597046e-01 2.293894067406654358e-03 1.024155318737030029e-01 4.029359519481658936e-01 1.780790835618972778e-01 -1.769563555717468262e-01 -3.576362431049346924e-01 7.900506258010864258e-02 -2.527626752853393555e-01 -1.715585887432098389e-01 -7.716062664985656738e-02 -1.548000276088714600e-01 1.577243357896804810e-01 -1.923701465129852295e-01 -3.253021836280822754e-02 -2.517890930175781250e-01 -1.643232703208923340e-01 -2.814437076449394226e-02 -2.951761782169342041e-01 9.317070245742797852e-02 4.010028019547462463e-02 2.503395080566406250e-01 7.007998973131179810e-02 3.271410986781120300e-02 -2.038652896881103516e-01 1.121066138148307800e-02 5.938087776303291321e-02 1.693103015422821045e-01 -2.105889283120632172e-02 3.523658588528633118e-02 -2.178242802619934082e-01 1.971853375434875488e-01
-2.012096643447875977e-01 -1.615273505449295044e-01 -3.797208145260810852e-02 9.600514173507690430e-02 -6.284126639366149902e-02 1.360689997673034668e-01 -6.768091022968292236e-02 -6.921017169952392578e-02 -1.044284254312515259e-01 -2.148001492023468018e-01 -1.759697049856185913e-01 2.845353484153747559e-01 1.445113271474838257e-01 2.069118060171604156e-02 4.273148626089096069e-02 -2.023692429065704346e-01 -1.581187099218368530e-01 -5.783405154943466187e-02 -1.261153444647789001e-02 -3.792695403099060059e-01 1.775074750185012817e-01 1.022085174918174744e-01 1.080686226487159729e-02 -5.787031352519989014e-02 -4.127868115901947021e-01 1.658778190612792969e-01 -3.135941326618194580e-01 8.616942912340164185e-02 -7.208842039108276367e-02 -1.108301877975463867e-01 -2.923297584056854248e-01 1.829907745122909546e-01
1.056989580392837524e-01 2.574601173400878906e-01 4.144900143146514893e-01 1.982389092445373535e-01 3.285464346408843994e-01 2.424427717924118042e-01 -7.530131936073303223e-02 4.470990970730781555e-02 -1.648744195699691772e-01 -5.853015556931495667e-02 2.422241307795047760e-02 -1.325954310595989227e-02 1.142831295728683472e-01 -2.176558971405029297e-01 4.605374857783317566e-02 -1.014630943536758423e-01 -1.164901703596115112e-01 -1.694889962673187256e-01 -2.438715547323226929e-01 2.108920812606811523e-01 -2.017958834767341614e-02 8.466321229934692383e-02 -4.256645590066909790e-02 -6.308559328317642212e-02 -1.759741455316543579e-02 2.385549396276473999e-01 -4.691962618380784988e-03 -1.466114372014999390e-01 -8.404432795941829681e-03 6.900681555271148682e-02 -3.543026149272918701e-01 2.532163858413696289e-01
2.607947885990142822e-01 2.528738789260387421e-02 -1.682334095239639282e-01 4.376439005136489868e-02 -4.837142303586006165e-03 -6.234385445713996887e-02 -1.964079886674880981e-01 2.467146888375282288e-02 1.503805518150329590e-01 -2.917014062404632568e-01 9.303054958581924438e-02 -1.172131076455116272e-01 8.344200439751148224e-03 -3.141718804836273193e-01 -6.480328738689422607e-02 -5.734673142433166504e-02 -4.340002238750457764e-01 1.631390303373336792e-01 -1.086150482296943665e-01 2.030835859477519989e-02 1.885511912405490875e-03 1.215806752443313599e-01 -1.503762602806091309e-01 7.382375001907348633e-02 -2.598854899406433105e-01 1.321736872196197510e-01 2.970852851867675781e-01 1.740622818470001221e-01 -5.976406484842300415e-02 1.515289247035980225e-01 -2.754649519920349121e-01 2.136927098035812378e-01
-2.137474343180656433e-02 -1.363157927989959717e-01 8.070099353790283203e-02 2.227973192930221558e-02 -2.387721687555313110e-01 1.140685677528381348e-01 -1.785960197448730469e-01 1.155979260802268982e-01 8.973042666912078857e-02 -1.470123976469039917e-02 -1.697001159191131592e-01 -8.199654519557952881e-02 1.137186065316200256e-01 -1.264703571796417236e-01 -1.342012137174606323e-01 3.647483512759208679e-02 -2.061713784933090210e-01 -2.289336323738098145e-01 -1.849405318498611450e-01 5.991036444902420044e-02 -1.174166202545166016e-01 -4.704850912094116211e-02 -1.633610576391220093e-01 4.342946708202362061e-01 -1.112139821052551270e-01 3.299289047718048096e-01 6.942848861217498779e-02 1.606827974319458008e-01 2.620334625244140625e-01 6.419979035854339600e-02 -2.822996377944946289e-01 3.134752810001373291e-01
8.193469047546386719e-02 -2.450245469808578491e-01 3.368131443858146667e-02 3.844214081764221191e-01 -1.777824461460113525e-01 1.397624909877777100e-01 -1.521857082843780518e-01 2.228162586688995361e-01 -1.329468041658401489e-01 3.570570144802331924e-03 1.109601277858018875e-02 2.258795648813247681e-01 -1.143972501158714294e-01 -1.865162849426269531e-01 3.036550991237163544e-02 2.617924101650714874e-02 -4.794693365693092346e-02 -2.623755037784576416e-01 -2.983013689517974854e-01 -2.153741568326950073e-01 2.155374139547348022e-01 1.738405078649520874e-01 3.157408535480499268e-02 -4.841905087232589722e-03 -3.752765059471130371e-02 2.307754456996917725e-01 -4.779884591698646545e-02 3.402418196201324463e-01 1.216951236128807068e-01 -1.444364488124847412e-01 2.946420945227146149e-02 2.204805761575698853e-01
2.626178562641143799e-01 6.050065532326698303e-02 -1.189392060041427612e-01 1.627529859542846680e-01 -3.227496892213821411e-02 -1.322339028120040894e-01 7.205251138657331467e-03 7.302246242761611938e-02 -1.553245782852172852e-01 -7.247278839349746704e-02 -9.139371663331985474e-02 3.110397979617118835e-02 8.097133040428161621e-02 -3.341416120529174805e-01 1.152290254831314087e-01 -1.996595859527587891e-01 -5.586248636245727539e-01 -3.317946568131446838e-03 8.491273969411849976e-02 -3.787727281451225281e-02 -5.991143640130758286e-03 5.832090601325035095e-02 -8.004193007946014404e-02 7.904575765132904053e-02 -1.433778461068868637e-02 1.738088019192218781e-02 -6.602603942155838013e-02 1.223876997828483582e-01 -3.487032055854797363e-01 8.847749978303909302e-02 -1.944227665662765503e-01 3.590258359909057617e-01
2.952151466161012650e-03 -1.885141879320144653e-01 -1.171036735177040100e-01 -1.050212606787681580e-01 7.884985953569412231e-02 2.115303575992584229e-01 8.989515900611877441e-02 -1.256494969129562378e-01 -1.006150245666503906e-01 -1.662529408931732178e-01 9.843053668737411499e-02 2.134408950805664062e-01 1.857301592826843262e-01 -5.828759074211120605e-02 -1.352501809597015381e-01 2.626227438449859619e-01 -2.319737523794174194e-01 3.186182677745819092e-01 -9.703852236270904541e-03 -1.514229178428649902e-01 -1.645893976092338562e-02 -3.443644195795059204e-02 -2.538136243820190430e-01 2.310324609279632568e-01 1.708850450813770294e-02 1.139395013451576233e-01 4.892848432064056396e-02 1.170711442828178406e-01 1.944505423307418823e-01 2.289462648332118988e-02 -5.075827240943908691e-01 1.541367620229721069e-01
-3.867924958467483521e-02 9.843868017196655273e-02 -1.067246273159980774e-01 1.843920797109603882e-01 6.862144917249679565e-03 -6.586255133152008057e-02 2.244010008871555328e-02 1.384399980306625366e-01 -3.604048490524291992e-02 -3.539842963218688965e-01 5.594319198280572891e-03 -5.557220056653022766e-02 -1.614214777946472168e-01 -2.867891192436218262e-01 4.909762367606163025e-02 -1.203253213316202164e-02 -2.206456661224365234e-01 -5.862499773502349854e-02 -2.626655101776123047e-01 -5.304950475692749023e-02 2.685053646564483643e-01 3.716642409563064575e-02 -2.401542067527770996e-01 1.044254153966903687e-01 2.793788909912109375e-01 1.379298567771911621e-01 7.552947103977203369e-02 2.756894826889038086e-01 -4.283070564270019531e-01 -3.892262931913137436e-03 -2.082502394914627075e-01 8.476139605045318604e-02
2.056517452001571655e-01 -1.018226444721221924e-01 -1.823254488408565521e-02 1.556806117296218872e-01 -1.352043170481920242e-02 -4.897877946496009827e-02 -2.239279001951217651e-01 -2.262094244360923767e-02 1.067629754543304443e-01 -4.038231372833251953e-01 -1.486043184995651245e-01 8.923602849245071411e-02 1.645501405000686646e-01 -7.889571785926818848e-02 -4.088567793369293213e-01 3.593251109123229980e-02 -5.347475036978721619e-02 -3.829732909798622131e-02 -1.587913930416107178e-01 1.892713308334350586e-01 2.537083923816680908e-01 -8.108286187052726746e-03 1.698188334703445435e-01 8.950433135032653809e-02 -1.012303978204727173e-01 2.371913641691207886e-01 3.271410763263702393e-01 -6.922742724418640137e-02 -1.277604997158050537e-01 2.169447243213653564e-01 -1.619874686002731323e-01 1.693011969327926636e-01
-2.050271630287170410e-02 -1.021626591682434082e-01 -1.751713454723358154e-01 8.691416680812835693e-02 1.988078095018863678e-02 4.026398360729217529e-01 -8.213421702384948730e-02 -3.693621158599853516e-01 4.510780051350593567e-02 -3.133999109268188477e-01 -1.256469637155532837e-01 1.398443430662155151e-01 -1.525384001433849335e-02 2.399737574160099030e-02 3.942603245377540588e-02 -2.235100120306015015e-01 -2.138341367244720459e-01 -1.729808375239372253e-02 -9.840580821037292480e-02 7.982373936101794243e-04 9.885774552822113037e-02 2.115495502948760986e-01 7.208220660686492920e-02 -1.292002499103546143e-01 -1.723494082689285278e-01 2.577939629554748535e-01 -2.725180685520172119e-01 7.438947260379791260e-02 1.048302501440048218e-01 -2.234655618667602539e-01 -2.912668287754058838e-01 5.873234570026397705e-02
1.574075073003768921e-01 9.081193059682846069e-02 -1.141107529401779175e-01 1.120593324303627014e-01 4.105548933148384094e-02 3.163365721702575684e-01 -1.067172661423683167e-01 2.482120394706726074e-01 -5.275930464267730713e-02 -2.251220941543579102e-01 -1.672411859035491943e-01 1.557528525590896606e-01 -1.967644877731800079e-02 1.306075751781463623e-01 -2.260824292898178101e-01 -8.987375348806381226e-02 -1.437528729438781738e-01 -1.404741108417510986e-01 -1.045321393758058548e-02 -1.101163849234580994e-01 1.903011091053485870e-02 3.039766252040863037e-01 -8.675813674926757812e-02 1.260299682617187500e-01 2.016783952713012695e-01 -6.745415180921554565e-02 8.712952584028244019e-02 -1.640730798244476318e-01 -3.517294228076934814e-01 -8.762059360742568970e-02 -3.781943917274475098e-01 2.476941794157028198e-01
-1.494221687316894531e-01 -3.495016992092132568e-01 6.391868740320205688e-02 7.298404723405838013e-02 1.752399206161499023e-01 1.494038105010986328e-01 -5.899864435195922852e-02 1.121892184019088745e-01 -3.828097879886627197e-01 -2.946754992008209229e-01 -1.362491101026535034e-01 -8.864182978868484497e-02 -1.308961808681488037e-01 -1.611119508743286133e-01 3.949490562081336975e-02 2.102549672126770020e-01 -1.131269410252571106e-01 2.652080729603767395e-02 6.450995057821273804e-02 -7.586253806948661804e-03 2.941000461578369141e-02 -1.684579700231552124e-01 -2.035979479551315308e-01 -1.529762893915176392e-01 -1.199251338839530945e-01 -3.733467776328325272e-03 -8.199968934059143066e-02 4.150502011179924011e-02 1.831147819757461548e-02 -6.826368719339370728e-02 -4.593433141708374023e-01 2.787551581859588623e-01
-4.964366927742958069e-02 -9.208398312330245972e-02 1.200019754469394684e-02 -2.017139270901679993e-02 2.582364976406097412e-01 1.343253701925277710e-01 2.713484130799770355e-02 -4.287697374820709229e-02 -4.440779089927673340e-01 -4.451128542423248291e-01 -1.456885039806365967e-01 -1.465913504362106323e-01 1.293689943850040436e-02 -2.060624659061431885e-01 -7.228216528892517090e-02 2.732822299003601074e-01 -1.179879084229469299e-01 2.703903429210186005e-02 -2.601862549781799316e-01 -1.684646494686603546e-02 1.201382130384445190e-01 8.522804081439971924e-02 1.219037175178527832e-01 -1.628171801567077637e-01 9.262543916702270508e-02 2.424715459346771240e-01 -8.252975344657897949e-02 2.038420140743255615e-01 -2.444745600223541260e-02 5.194341391324996948e-02 -2.533723711967468262e-01 -1.081262305378913879e-01
9.133779257535934448e-02 -2.274195700883865356e-01 6.441129744052886963e-02 -8.738353103399276733e-02 4.090560674667358398e-01 4.378978535532951355e-02 -2.635570168495178223e-01 1.976599693298339844e-01 2.109204530715942383e-01 -2.615494132041931152e-01 -2.118061482906341553e-01 1.119799837470054626e-01 -1.277632415294647217e-01 -7.942041382193565369e-03 6.731751561164855957e-02 -1.620087176561355591e-01 -1.711394451558589935e-02 1.568408459424972534e-01 1.817505434155464172e-02 -4.104722663760185242e-02 -9.972708299756050110e-03 1.643051654100418091e-01 -5.293868482112884521e-02 -7.686638738960027695e-03 5.102811381220817566e-02 -7.884225808084011078e-03 -1.094965860247612000e-01 2.420807443559169769e-02 -1.847582161426544189e-01 7.301806658506393433e-02 -4.437008500099182129e-01 3.528049588203430176e-01
3.589033335447311401e-02 -1.311262845993041992e-01 -1.265989989042282104e-01 6.938061118125915527e-02 1.282982155680656433e-02 2.262885570526123047e-01 -2.550567127764225006e-02 -5.640201643109321594e-02 -2.448194921016693115e-01 -2.822349071502685547e-01 -1.320475153625011444e-02 2.069624960422515869e-01 -1.704923808574676514e-01 -2.835577726364135742e-01 9.770600497722625732e-02 -6.946810986846685410e-03 -5.076818466186523438e-01 2.342761307954788208e-01 1.978677511215209961e-02 -4.659661790356040001e-04 1.727585345506668091e-01 -2.097767740488052368e-01 -2.329816110432147980e-02 -1.957761049270629883e-01 2.307215481996536255e-01 -1.529233064502477646e-02 5.060931667685508728e-02 1.705465465784072876e-02 2.548713982105255127e-02 1.419551968574523926e-01 -2.938039302825927734e-01 -1.209328919649124146e-01
1.125427410006523132e-01 -5.500189587473869324e-02 7.831382751464843750e-02 -2.890820056200027466e-02 5.978085473179817200e-02 7.800552994012832642e-02 -2.104308158159255981e-01 1.223310753703117371e-01 3.892639651894569397e-02 -2.909857630729675293e-01 -1.195123344659805298e-01 -5.815646052360534668e-02 3.559651374816894531e-01 3.090864978730678558e-02 -1.374345868825912476e-01 -2.804811298847198486e-01 -4.394750297069549561e-01 1.804661750793457031e-01 4.256087169051170349e-02 -8.095297962427139282e-03 1.950010508298873901e-01 -9.680709801614284515e-03 2.509632706642150879e-01 -8.271728456020355225e-02 3.029030933976173401e-02 5.152627453207969666e-02 -3.367893770337104797e-02 2.444550991058349609e-01 -1.268985420465469360e-01 2.601705491542816162e-01 -2.821707129478454590e-01 1.263071596622467041e-01
-1.965156570076942444e-02 -1.294491719454526901e-02 -1.632665693759918213e-01 -1.057954654097557068e-01 -1.197993978857994080e-01 2.089177258312702179e-02 -6.061583757400512695e-02 4.372743889689445496e-02 1.149684637784957886e-01 -3.149021565914154053e-01 -1.675284206867218018e-01 1.114121731370687485e-02 -7.796731591224670410e-02 -2.221278399229049683e-01 -6.898169219493865967e-02 1.958543211221694946e-01 -3.716429769992828369e-01 -2.193842977285385132e-01 1.355778872966766357e-01 2.615366578102111816e-01 1.416201591491699219e-01 -7.471263408660888672e-02 -1.952645331621170044e-01 2.868649065494537354e-01 -2.014828473329544067e-02 9.926296025514602661e-02 -2.249835282564163208e-01 5.161313340067863464e-02 -6.805285811424255371e-02 1.295835226774215698e-01 -4.237078130245208740e-01 1.361397653818130493e-01
-1.060873121023178101e-01 -2.543303743004798889e-02 -1.756909191608428955e-01 9.037338197231292725e-02 -1.264183968305587769e-01 1.741848289966583252e-01 -7.915310561656951904e-02 -1.828521937131881714e-01 -4.624643921852111816e-02 -2.118343561887741089e-01 -1.893241852521896362e-01 8.693791925907135010e-02 -4.999338462948799133e-02 -1.384280920028686523e-01 -4.816229268908500671e-02 -1.979547739028930664e-01 -2.805427908897399902e-01 -1.539948284626007080e-01 -1.226119697093963623e-01 -1.421698033809661865e-01 1.394462287425994873e-01 1.859361380338668823e-01 2.733699418604373932e-02 -2.282228171825408936e-01 -3.295807838439941406e-01 1.993018984794616699e-01 -3.456932008266448975e-01 8.784656226634979248e-02 -1.263755857944488525e-01 -2.045386582612991333e-01 -2.496497333049774170e-01 2.631493806838989258e-01
2.833153819665312767e-03 -2.450087368488311768e-01 2.287236005067825317e-01 1.128511875867843628e-01 -8.068733662366867065e-02 1.151280403137207031e-01 7.167164236307144165e-02 -8.673032373189926147e-02 2.948130667209625244e-01 -2.814126908779144287e-01 -2.159339636564254761e-01 -1.328937411308288574e-01 -2.141441702842712402e-01 6.130034103989601135e-02 -9.027550369501113892e-02 -1.321593672037124634e-01 -3.208425045013427734e-01 2.874996066093444824e-01 -7.834799587726593018e-02 -1.505254507064819336e-01 2.524332106113433838e-01 -3.009164147078990936e-02 -5.067831277847290039e-02 8.260009437799453735e-02 1.805922947824001312e-02 4.101721048355102539e-01 -1.588202267885208130e-01 5.246023088693618774e-02 -1.321065891534090042e-02 2.030030591413378716e-03 -1.899593621492385864e-01 1.250753402709960938e-01
8.898159116506576538e-02 -1.626446247100830078e-01 9.621053189039230347e-02 -1.307592689990997314e-01 2.946491241455078125e-01 4.655396938323974609e-02 -2.270489633083343506e-01 2.777811512351036072e-02 3.667727857828140259e-02 -1.823367178440093994e-01 -2.041252702474594116e-01 1.164077818393707275e-01 1.343133896589279175e-01 1.873991936445236206e-01 -4.277461022138595581e-02 -3.679781034588813782e-02 -2.128612250089645386e-01 3.748221322894096375e-02 1.214400082826614380e-01 1.295682191848754883e-01 3.574468791484832764e-01 1.759045273065567017e-01 2.641074657440185547e-01 -3.832064568996429443e-02 -5.789033323526382446e-02 2.571966946125030518e-01 -7.907754927873611450e-02 1.866442412137985229e-01 8.937678486108779907e-02 8.056376874446868896e-02 -4.665593206882476807e-01 -2.974643185734748840e-02
-3.600160032510757446e-02 -2.990670874714851379e-02 8.726398646831512451e-02 4.025621339678764343e-02 -9.515926986932754517e-02 1.741752922534942627e-01 1.833906173706054688e-01 -6.103501468896865845e-02 -1.708865463733673096e-01 -2.178012132644653320e-01 -2.649015784263610840e-01 -6.584517657756805420e-02 6.241617351770401001e-02 -3.168589770793914795e-01 -3.651677966117858887e-01 -5.783273279666900635e-02 -4.082121849060058594e-01 2.380772121250629425e-02 -3.915427625179290771e-01 1.719779670238494873e-01 2.292043864727020264e-01 -2.776130475103855133e-02 1.180352941155433655e-01 -3.147860616445541382e-02 2.364929392933845520e-02 2.000684762606397271e-04 6.881134957075119019e-02 1.165587157011032104e-01 9.594116359949111938e-03 -9.123432636260986328e-02 -2.721704542636871338e-01 1.068692537955939770e-03
3.124073147773742676e-01 1.947518438100814819e-02 1.150663420557975769e-01 -7.588887214660644531e-02 1.877389401197433472e-01 7.394111901521682739e-02 -4.013210535049438477e-01 4.305290430784225464e-02 -2.861939556896686554e-02 -1.838207542896270752e-01 -6.389787048101425171e-02 5.493064224720001221e-02 1.943310499191284180e-01 -1.104218536056578159e-03 -9.311585873365402222e-02 -1.280171275138854980e-01 -1.624944508075714111e-01 1.719928830862045288e-01 1.753910332918167114e-01 2.153516374528408051e-02 1.964462250471115112e-01 1.026888191699981689e-01 1.945839524269104004e-01 1.052541211247444153e-01 1.030986085534095764e-01 9.330654889345169067e-02 -7.769672572612762451e-02 7.996834814548492432e-02 -1.335025765001773834e-02 2.127304226160049438e-01 -5.563802123069763184e-01 5.306504294276237488e-02
2.215633243322372437e-01 1.123730763792991638e-01 2.536122500896453857e-01 1.121837645769119263e-01 -1.091447845101356506e-01 3.404852002859115601e-02 -9.353548288345336914e-03 -2.655092068016529083e-02 -1.827636212110519409e-01 -1.428924351930618286e-01 -3.035465627908706665e-02 1.232713833451271057e-01 7.049760967493057251e-02 2.222964912652969360e-02 9.897777438163757324e-02 2.038275003433227539e-01 5.090849101543426514e-02 8.150666952133178711e-02 -1.990164518356323242e-01 -9.063449501991271973e-02 3.828380405902862549e-01 1.858591735363006592e-01 1.880863010883331299e-01 9.137618541717529297e-02 -1.707249134778976440e-02 2.779964208602905273e-01 4.938096925616264343e-02 1.944170594215393066e-01 -3.862293064594268799e-02 -8.861000090837478638e-02 -2.258178889751434326e-01 5.106171369552612305e-01
-1.181896105408668518e-01 -4.012984931468963623e-01 1.690701693296432495e-01 1.005074605345726013e-01 -1.543823722749948502e-02 2.391726374626159668e-01 -1.963806152343750000e-01 1.516935080289840698e-01 -2.390300333499908447e-01 3.448906540870666504e-02 -1.005392745137214661e-01 1.349950283765792847e-01 2.647539079189300537e-01 -1.445866972208023071e-01 -2.033517658710479736e-01 2.215497009456157684e-02 -1.729305684566497803e-01 1.099314987659454346e-01 -1.803358793258666992e-01 6.831652484834194183e-03 3.116163313388824463e-01 -2.648551464080810547e-01 2.853451110422611237e-02 2.457122132182121277e-02 7.100259885191917419e-03 6.796331144869327545e-03 -9.783478081226348877e-02 4.982696846127510071e-02 -1.903268992900848389e-01 1.428073048591613770e-01 -3.462718129158020020e-01 1.260353475809097290e-01
2.018400579690933228e-01 4.248981177806854248e-02 1.794228851795196533e-01 2.371365204453468323e-02 -1.213636323809623718e-01 7.273267209529876709e-02 -3.195785284042358398e-01 -1.876715421676635742e-01 -7.804995775222778320e-02 -2.469278872013092041e-01 -1.558381319046020508e-01 7.823334634304046631e-02 2.472349703311920166e-01 -1.776734888553619385e-01 -2.748859226703643799e-01 1.199117582291364670e-02 -8.001297712326049805e-03 -2.484061755239963531e-03 5.503678694367408752e-02 1.700215637683868408e-01 1.664830446243286133e-01 -4.562874883413314819e-02 2.564482390880584717e-01 -5.049565806984901428e-03 -7.338855415582656860e-02 1.000526249408721924e-01 1.259523928165435791e-01 1.630138456821441650e-01 -1.615150272846221924e-01 2.316897511482238770e-01 -2.396856099367141724e-01 4.228630065917968750e-01
2.088288217782974243e-01 -3.178175985813140869e-01 2.332232147455215454e-01 6.275347550399601460e-04 7.147029787302017212e-02 2.172614037990570068e-01 -1.713957339525222778e-01 2.061908096075057983e-01 -4.159509837627410889e-01 -1.274902075529098511e-01 3.390963003039360046e-02 -1.385926604270935059e-01 -5.638329684734344482e-02 -1.717950701713562012e-01 1.247449405491352081e-02 1.083133071660995483e-01 -2.758285403251647949e-01 -6.651240587234497070e-02 6.839929521083831787e-02 7.028142362833023071e-02 5.436870455741882324e-02 -6.236098334193229675e-02 -1.816843748092651367e-01 -5.537289008498191833e-02 2.614825032651424408e-02 1.089152991771697998e-01 -2.851391732692718506e-01 -8.393122255802154541e-02 -1.729811429977416992e-01 -1.245862320065498352e-01 -2.604127228260040283e-01 2.745599448680877686e-01
-2.208309918642044067e-01 1.895657554268836975e-02 -1.593998521566390991e-01 -3.627636656165122986e-02 1.370972767472267151e-02 4.312203824520111084e-01 -1.861754506826400757e-01 8.505089581012725830e-02 2.698161303997039795e-01 -9.232382476329803467e-02 -1.290493756532669067e-01 2.003629654645919800e-01 -6.377026904374361038e-03 -1.155399978160858154e-01 2.936007827520370483e-02 -1.667967587709426880e-01 -2.751996219158172607e-01 2.982954680919647217e-02 -1.916887164115905762e-01 -9.883065521717071533e-02 -1.050336882472038269e-01 2.078028768301010132e-01 7.167625240981578827e-03 -1.494560623541474342e-03 1.286489963531494141e-01 6.777320802211761475e-02 -1.828103885054588318e-02 -1.888949424028396606e-01 -1.558277755975723267e-01 -1.423210650682449341e-01 -3.738692998886108398e-01 3.115122914314270020e-01
1.911281794309616089e-01 -1.275442987680435181e-01 -1.961279511451721191e-01 6.502675265073776245e-02 8.296255022287368774e-02 9.153667837381362915e-02 -2.150395214557647705e-01 4.867609441280364990e-01 -1.083729118108749390e-01 -1.079164966940879822e-01 -9.809124469757080078e-02 8.574362099170684814e-02 1.159414499998092651e-01 -4.713698104023933411e-02 -2.883189916610717773e-01 4.820378124713897705e-02 -1.175401210784912109e-01 -9.177701175212860107e-02 -1.058463901281356812e-01 -1.969978064298629761e-01 1.414249837398529053e-01 2.036881446838378906e-01 -2.936270534992218018e-01 7.145406305789947510e-02 1.472912169992923737e-02 2.949467599391937256e-01 -8.089837431907653809e-02 4.561081901192665100e-02 -1.788783222436904907e-01 2.064534127712249756e-01 -6.026419252157211304e-02 2.558075189590454102e-01
-2.223012447357177734e-01 -7.897672057151794434e-02 1.086030751466751099e-01 3.584034144878387451e-01 1.718859076499938965e-01 1.972512900829315186e-01 -2.447873502969741821e-01 -1.649369150400161743e-01 8.964671194553375244e-02 -7.450542598962783813e-02 -2.575580477714538574e-01 -2.542811911553144455e-03 -3.460384206846356392e-03 -2.046803832054138184e-01 3.980723395943641663e-02 7.406497374176979065e-03 -3.010550737380981445e-01 -3.488661348819732666e-02 -1.342130303382873535e-01 -1.471064519137144089e-03 4.355965554714202881e-02 1.468749716877937317e-02 -1.522887349128723145e-01 -1.512029170989990234e-01 -1.428134143352508545e-01 1.697506606578826904e-01 -4.381214678287506104e-01 1.167255118489265442e-01 -1.093172058463096619e-01 1.186156794428825378e-01 -2.327321916818618774e-01 -1.789957880973815918e-01
9.551306813955307007e-02 -1.533575505018234253e-01 -9.072707616724073887e-04 1.826896667480468750e-01 6.332090497016906738e-02 1.344264000654220581e-01 -7.423939555883407593e-02 2.524627186357975006e-02 6.386902928352355957e-02 -4.983508586883544922e-01 9.640283137559890747e-02 1.604421623051166534e-02 1.816410720348358154e-01 -2.454943507909774780e-01 1.209984421730041504e-01 -1.748970746994018555e-01 -1.750118285417556763e-01 7.015784829854965210e-02 -2.321415096521377563e-01 -3.368741273880004883e-01 -8.930784463882446289e-02 1.354484409093856812e-01 -2.075844854116439819e-01 1.264949887990951538e-01 -1.290127187967300415e-01 -8.732584863901138306e-02 2.036150246858596802e-01 2.137658596038818359e-01 -8.215784281492233276e-02 1.206076294183731079e-01 -1.851224750280380249e-01 2.234911471605300903e-01
3.884602189064025879e-01 -2.983735501766204834e-01 5.130933225154876709e-02 1.188318803906440735e-01 -2.390122711658477783e-01 2.534089982509613037e-02 -2.068894058465957642e-01 5.484084784984588623e-02 -1.909244954586029053e-01 -2.976383864879608154e-01 1.710318401455879211e-02 1.953088641166687012e-01 3.615562617778778076e-02 -2.638804540038108826e-02 -6.292507797479629517e-02 -7.337296754121780396e-02 -2.027809917926788330e-01 -5.615283921360969543e-02 -2.855390012264251709e-01 -6.255301088094711304e-02 1.490387320518493652e-01 1.648703813552856445e-01 -1.700176298618316650e-02 2.663093209266662598e-01 1.022575795650482178e-01 -1.651478409767150879e-01 1.409164965152740479e-01 2.462306469678878784e-01 -1.769189089536666870e-01 -1.129415929317474365e-01 -1.870374530553817749e-01 1.316560655832290649e-01
7.302040606737136841e-02 -7.099468261003494263e-02 -2.433149702847003937e-02 -6.193963810801506042e-03 2.011318057775497437e-01 2.126237750053405762e-01 -1.828483790159225464e-01 -1.460911892354488373e-02 -2.441707402467727661e-01 -6.207048147916793823e-02 -2.367676049470901489e-01 6.566540896892547607e-02 9.749282896518707275e-02 -4.705163836479187012e-02 9.194920957088470459e-02 -9.938598668668419123e-05 -1.131114512681961060e-01 -2.498791068792343140e-01 -1.182682663202285767e-01 -1.142605487257242203e-02 2.785054221749305725e-02 -1.624426096677780151e-01 -1.258758455514907837e-01 7.473087310791015625e-02 -8.711840212345123291e-02 -3.628773381933569908e-03 2.361306548118591309e-01 2.032462358474731445e-01 -1.630419343709945679e-01 4.209618270397186279e-01 -4.237146079540252686e-01 3.158032298088073730e-01
1.491259783506393433e-01 1.241709068417549133e-01 2.053467035293579102e-01 1.249574590474367142e-02 -1.012219637632369995e-01 -4.696412757039070129e-02 2.059092372655868530e-02 -1.726956814527511597e-01 -2.075779139995574951e-01 -9.041604399681091309e-02 -1.773346066474914551e-01 1.125875562429428101e-01 2.507914900779724121e-01 -6.219372898340225220e-02 9.170482307672500610e-02 -5.934566631913185120e-02 1.226267367601394653e-01 -2.855986915528774261e-02 -3.232035934925079346e-01 -4.117183014750480652e-02 3.773201406002044678e-01 3.825720027089118958e-02 9.513451904058456421e-02 9.631906449794769287e-02 4.955776408314704895e-02 1.668045818805694580e-01 6.660971790552139282e-02 6.182314082980155945e-02 3.757977858185768127e-02 -2.704720199108123779e-02 -3.762282133102416992e-01 4.866581261157989502e-01
3.112398982048034668e-01 9.618261456489562988e-02 6.830709427595138550e-02 7.463036477565765381e-02 -2.807448804378509521e-01 -4.024866595864295959e-02 -1.405259817838668823e-01 -1.757552027702331543e-01 -2.791540324687957764e-01 -5.071632266044616699e-01 -5.205774307250976562e-02 2.493118681013584137e-02 1.791612505912780762e-01 1.110713258385658264e-01 7.520693540573120117e-02 -9.146061539649963379e-02 -1.886283308267593384e-01 9.271886944770812988e-02 -3.744600713253021240e-02 -1.156661659479141235e-01 9.446050971746444702e-02 -4.770160652697086334e-03 1.101716607809066772e-01 -2.353298962116241455e-01 1.766370385885238647e-01 2.368532270193099976e-01 -6.147265061736106873e-02 1.391361802816390991e-01 -1.175391674041748047e-01 -1.060666292905807495e-01 -1.945874392986297607e-01 2.164453864097595215e-01
-7.179243490099906921e-03 2.839902415871620178e-02 1.735606603324413300e-02 1.778616309165954590e-01 4.020539820194244385e-01 3.147527277469635010e-01 -9.218198806047439575e-02 1.826309561729431152e-01 -9.890931844711303711e-02 -1.203009635210037231e-01 7.522607594728469849e-02 1.285629421472549438e-01 -1.288113836199045181e-02 -1.375381499528884888e-01 -2.884010374546051025e-01 1.410437077283859253e-01 -1.209513545036315918e-01 1.154667660593986511e-01 -4.695300385355949402e-02 -2.407561801373958588e-02 2.432601749897003174e-01 7.504059374332427979e-02 -5.976023897528648376e-02 3.446899056434631348e-01 4.375087097287178040e-02 -3.025295212864875793e-02 -1.968309134244918823e-01 1.015765741467475891e-01 3.006934933364391327e-02 1.073883175849914551e-01 -1.657053679227828979e-01 4.316530823707580566e-01
4.384573549032211304e-02 -2.284110635519027710e-01 5.963292717933654785e-02 2.441218942403793335e-01 -1.437508761882781982e-01 3.755302354693412781e-02 2.137510105967521667e-02 1.960444301366806030e-01 -9.944241493940353394e-02 -4.194640219211578369e-01 3.183143734931945801e-01 -9.609226882457733154e-02 -4.301169887185096741e-02 -1.850593686103820801e-01 -9.916573017835617065e-02 -1.841971278190612793e-01 -1.524964123964309692e-01 -1.419490426778793335e-01 -3.256485164165496826e-01 -6.154476106166839600e-02 1.463440060615539551e-02 2.140211164951324463e-01 1.029438227415084839e-01 -9.327325969934463501e-03 -2.514671385288238525e-01 8.305674046277999878e-02 9.485237300395965576e-02 2.464791834354400635e-01 -4.656294733285903931e-02 -9.975011646747589111e-02 -1.100520789623260498e-01 2.673533558845520020e-01
-4.360348358750343323e-02 -3.767942264676094055e-02 5.653847381472587585e-02 1.052202954888343811e-01 -3.165035322308540344e-02 1.087736561894416809e-01 -2.390928268432617188e-01 -2.218693196773529053e-01 -1.161515265703201294e-01 -9.672873467206954956e-02 -1.769368648529052734e-01 -1.094150729477405548e-02 -5.302431061863899231e-02 4.109143465757369995e-02 2.791848778724670410e-01 -3.111160919070243835e-02 -3.035818636417388916e-01 6.169668957591056824e-02 -7.011967152357101440e-02 -1.217053458094596863e-01 3.124670684337615967e-01 -6.350538227707147598e-03 1.982797086238861084e-01 6.830856204032897949e-02 1.711641997098922729e-01 4.890525639057159424e-01 -2.268351614475250244e-01 2.056744098663330078e-01 -1.444009989500045776e-01 -1.514445841312408447e-01 -2.426961064338684082e-01 5.684844776988029480e-02
1.348959561437368393e-02 -1.101025342941284180e-01 1.979153156280517578e-01 -2.252359837293624878e-01 6.565173715353012085e-02 -1.278389841318130493e-01 -7.051675766706466675e-02 1.676538288593292236e-01 -2.567571774125099182e-02 -1.804126948118209839e-01 -2.966083586215972900e-01 4.995785653591156006e-02 2.287580817937850952e-01 4.365835338830947876e-02 -2.736550569534301758e-01 9.530276060104370117e-02 -2.999328374862670898e-01 -1.334349364042282104e-01 -1.676809042692184448e-01 6.984915118664503098e-03 -1.783723980188369751e-01 7.249578088521957397e-02 4.174283146858215332e-02 -1.156268417835235596e-01 8.215472102165222168e-02 2.069362103939056396e-01 -2.827104739844799042e-02 -2.531313300132751465e-01 2.686437964439392090e-02 2.151998924091458321e-03 -5.021325349807739258e-01 1.635524630546569824e-01
-9.890308976173400879e-02 -1.492111235857009888e-01 -1.403644233942031860e-01 1.977516561746597290e-01 3.915390744805335999e-02 1.990939527750015259e-01 3.239097073674201965e-02 -1.239043176174163818e-01 -6.914182007312774658e-02 -2.626356482505798340e-01 -2.800853550434112549e-01 1.924186050891876221e-01 -1.067349314689636230e-02 -2.026725560426712036e-01 4.246060177683830261e-02 -2.175320386886596680e-01 -2.718228697776794434e-01 -1.824313998222351074e-01 -1.917792856693267822e-01 -2.512784302234649658e-01 1.310565620660781860e-01 5.103367194533348083e-02 9.080560505390167236e-02 -7.433272153139114380e-02 -1.795554310083389282e-01 1.932198703289031982e-01 -3.819089829921722412e-01 2.480127662420272827e-01 -1.082453429698944092e-01 -8.339250832796096802e-02 -6.291610747575759888e-02 1.783830821514129639e-01
-1.250530183315277100e-01 2.885673008859157562e-02 7.947837561368942261e-02 2.961311340332031250e-01 -4.190059006214141846e-02 1.852132380008697510e-02 -9.861303865909576416e-02 3.277163803577423096e-01 2.114931643009185791e-01 -2.617723643779754639e-01 -3.942371159791946411e-02 1.008966043591499329e-01 -1.296616438776254654e-02 7.692488376051187515e-03 2.375461310148239136e-01 -2.175151556730270386e-01 -3.880926668643951416e-01 -2.703318297863006592e-01 4.973256960511207581e-02 -1.453946977853775024e-01 1.069869846105575562e-01 -7.335134595632553101e-02 -1.806247420608997345e-02 2.262157499790191650e-01 1.278672218322753906e-01 2.669095695018768311e-01 -1.107920706272125244e-01 3.648516163229942322e-02 5.654887482523918152e-02 -5.135855451226234436e-02 -3.444853723049163818e-01 1.852365676313638687e-03
2.064902633428573608e-01 -1.951019465923309326e-01 -6.525636464357376099e-02 2.835916876792907715e-01 1.220769137144088745e-01 2.112971693277359009e-01 -2.548227012157440186e-01 1.811660528182983398e-01 -1.328830868005752563e-01 -3.574878871440887451e-01 -1.415814906358718872e-01 -1.778760254383087158e-01 -4.144577309489250183e-02 -8.945439755916595459e-02 3.496317565441131592e-02 4.030665382742881775e-02 3.306850418448448181e-02 -1.229399666190147400e-01 -2.981703579425811768e-01 -2.439048700034618378e-02 2.067593634128570557e-01 1.279196143150329590e-01 -9.234395623207092285e-02 1.322234869003295898e-01 -3.582864105701446533e-01 1.884139776229858398e-01 1.240442246198654175e-01 -1.424858719110488892e-01 1.311001032590866089e-01 1.718854457139968872e-01 -1.682370603084564209e-01 4.665177315473556519e-02
-9.710173308849334717e-02 5.654640868306159973e-02 1.724797934293746948e-01 3.508963584899902344e-01 -5.268723890185356140e-02 1.780437119305133820e-02 -1.778106838464736938e-01 2.139244787395000458e-02 -1.576174497604370117e-01 -7.897985726594924927e-02 1.653309464454650879e-01 2.151629626750946045e-01 -5.971808731555938721e-02 4.207665473222732544e-02 2.377572673140093684e-04 3.119698464870452881e-01 -3.789320290088653564e-01 7.694788277149200439e-02 2.874937281012535095e-02 -2.245967090129852295e-02 3.285275995731353760e-01 -1.193644478917121887e-01 -9.020408987998962402e-02 -7.594552636146545410e-02 1.522869765758514404e-01 1.772325038909912109e-01 -7.690028846263885498e-02 -1.827815175056457520e-01 -8.445625007152557373e-02 -1.038179174065589905e-01 -3.702631592750549316e-01 2.368568629026412964e-01
-7.567694783210754395e-02 -4.727844893932342529e-01 1.528821289539337158e-01 2.493883296847343445e-02 -4.894193634390830994e-02 1.528211832046508789e-01 -3.072875440120697021e-01 1.059093885123729706e-02 -3.500415682792663574e-01 6.583746522665023804e-02 3.270001336932182312e-02 1.020688116550445557e-01 2.571035623550415039e-01 -1.401552110910415649e-01 -1.379576772451400757e-01 -1.228889077901840210e-02 -2.034644484519958496e-01 1.054147351533174515e-02 -7.452055811882019043e-02 -1.128327324986457825e-01 1.658191680908203125e-01 -1.757897436618804932e-01 8.507671207189559937e-02 -1.901859045028686523e-02 4.734684154391288757e-02 3.359313309192657471e-02 -2.590431272983551025e-01 2.272601239383220673e-02 -1.801479160785675049e-01 8.891452848911285400e-02 -2.979859411716461182e-01 2.392688989639282227e-01
-1.184973940253257751e-01 -5.481773614883422852e-02 -5.544822663068771362e-02 3.469590246677398682e-01 -2.495348453521728516e-01 1.002020388841629028e-02 -5.507763102650642395e-02 -1.181986257433891296e-01 -7.320407778024673462e-03 -1.529554128646850586e-01 -2.966079413890838623e-01 -9.683242440223693848e-02 -2.167167142033576965e-02 1.114214807748794556e-01 7.996296882629394531e-02 1.398968249559402466e-01 -1.141590550541877747e-01 1.192815825343132019e-01 -9.936515241861343384e-02 -9.757643193006515503e-02 -2.049685269594192505e-02 3.083829395473003387e-02 6.047108024358749390e-02 -1.102898940443992615e-01 -2.451091706752777100e-01 3.831802010536193848e-01 1.136138197034597397e-02 8.254693448543548584e-02 1.542315036058425903e-01 -2.125778645277023315e-01 -3.096216320991516113e-01 4.218257069587707520e-01
2.257732897996902466e-01 5.905372276902198792e-02 6.339550763368606567e-02 2.516635954380035400e-01 -3.723789006471633911e-02 9.727866202592849731e-02 -8.671465516090393066e-02 1.839625090360641479e-01 -2.227123230695724487e-01 -2.187152951955795288e-01 5.720126209780573845e-04 1.902215778827667236e-01 -2.866316735744476318e-01 -7.672735303640365601e-02 -1.591619849205017090e-01 1.696312278509140015e-01 -1.963346749544143677e-01 -7.443819940090179443e-02 -2.364956736564636230e-01 2.446276396512985229e-01 1.856269538402557373e-01 -8.284082263708114624e-02 5.792214721441268921e-02 3.721671551465988159e-02 2.307752817869186401e-01 1.727578043937683105e-01 -2.089286148548126221e-01 1.734020859003067017e-01 -2.328966557979583740e-01 1.532989889383316040e-01 -2.210195958614349365e-01 2.467105686664581299e-01
5.835162103176116943e-02 -3.220629096031188965e-01 1.112207956612110138e-02 1.399206966161727905e-01 -2.184192836284637451e-02 -9.704182296991348267e-02 8.566176146268844604e-02 1.669338196516036987e-01 1.685624718666076660e-01 -1.754564642906188965e-01 -3.578844666481018066e-01 1.903649419546127319e-01 3.043506145477294922e-01 -1.837013959884643555e-01 -9.052182734012603760e-02 -1.653117090463638306e-01 -1.463674008846282959e-01 1.309432536363601685e-01 -1.513112038373947144e-01 7.657716423273086548e-02 -1.380745619535446167e-01 1.510163843631744385e-01 1.481163054704666138e-01 2.142056077718734741e-01 8.011350780725479126e-02 6.424356997013092041e-02 -3.786613419651985168e-02 -1.835837066173553467e-01 1.216760948300361633e-01 -1.077268868684768677e-01 -2.163191139698028564e-01 3.830745220184326172e-01
-3.968618344515562057e-03 -1.998978853225708008e-01 4.116868600249290466e-02 2.295695841312408447e-01 6.016332283616065979e-02 1.429589092731475830e-01 -2.352901697158813477e-01 -7.151562720537185669e-02 -1.215400025248527527e-01 -3.513642549514770508e-01 -4.015207663178443909e-02 3.713275790214538574e-01 -1.042291149497032166e-01 -9.409525990486145020e-02 -1.029220670461654663e-01 2.272515296936035156e-01 -2.554911375045776367e-01 7.463134080171585083e-02 -3.734175860881805420e-01 7.840904593467712402e-02 1.873595267534255981e-01 -2.629313059151172638e-02 1.173405200242996216e-01 2.036504447460174561e-01 9.783406555652618408e-02 5.652651563286781311e-02 -3.050226867198944092e-01 8.808802813291549683e-02 1.636089682579040527e-01 2.558368444442749023e-02 -1.069229468703269958e-01 3.904759883880615234e-02
-2.632253244519233704e-02 -1.659544557332992554e-01 -4.212799540255218744e-04 -1.295781433582305908e-01 -6.845526397228240967e-02 1.524929106235504150e-01 4.477940499782562256e-02 -3.055541217327117920e-02 3.451646491885185242e-02 -2.712164521217346191e-01 1.689643785357475281e-02 7.171864062547683716e-02 -8.167150616645812988e-02 -2.221228033304214478e-01 -7.544418424367904663e-02 -1.358763277530670166e-01 -2.742030024528503418e-01 2.252853810787200928e-01 -1.414578780531883240e-02 -7.384465634822845459e-02 3.524001315236091614e-02 2.113941162824630737e-01 2.008597701787948608e-01 2.621499300003051758e-01 -2.719930708408355713e-01 2.095860429108142853e-02 1.846935972571372986e-02 -3.390158340334892273e-02 3.024586439132690430e-01 -2.966973930597305298e-02 -5.554712414741516113e-01 -1.856075786054134369e-02
-2.882157564163208008e-01 -1.221661549061536789e-02 3.113150298595428467e-01 3.847702145576477051e-01 1.916890218853950500e-02 1.403260510414838791e-02 -2.384930551052093506e-01 4.598998278379440308e-02 -2.208456546068191528e-01 -2.243061363697052002e-01 1.844549775123596191e-01 1.219251602888107300e-01 3.447760641574859619e-02 -2.089539766311645508e-01 -1.883766204118728638e-01 2.955731749534606934e-01 -2.714383900165557861e-01 -8.242502808570861816e-02 -9.423547983169555664e-02 -1.161839887499809265e-01 1.663334369659423828e-01 -8.208397030830383301e-02 9.429723024368286133e-02 7.185581605881452560e-03 8.676020801067352295e-02 1.465376913547515869e-01 -1.600519567728042603e-02 -6.876803934574127197e-02 -6.019696965813636780e-02 -8.722727745771408081e-02 -2.767718136310577393e-01 1.690055429935455322e-01
2.906818091869354248e-01 2.069944515824317932e-02 3.904883563518524170e-02 9.577109664678573608e-02 4.344949722290039062e-01 1.986745148897171021e-01 -7.479871809482574463e-02 -3.665700182318687439e-02 -1.010237857699394226e-01 -2.112854868173599243e-01 -4.010915290564298630e-05 -5.768863484263420105e-02 2.489066720008850098e-01 -2.021106183528900146e-01 -1.538270562887191772e-01 1.156956404447555542e-01 -9.142538160085678101e-02 -6.631563603878021240e-02 -4.913310706615447998e-02 -5.496523156762123108e-02 1.767944842576980591e-01 1.372569054365158081e-01 -1.684852093458175659e-01 1.502825170755386353e-01 -6.476049125194549561e-02 1.935862749814987183e-01 1.839910447597503662e-01 4.224381875246763229e-03 -3.406862318515777588e-01 2.065940946340560913e-01 -2.988453209400177002e-01 1.682247370481491089e-01
4.169872701168060303e-01 -1.851303875446319580e-01 1.399616152048110962e-01 1.443588584661483765e-01 -1.039321199059486389e-01 4.028507694602012634e-02 -1.174377948045730591e-01 5.789461731910705566e-02 -3.597584664821624756e-01 -1.175160929560661316e-01 1.073721051216125488e-01 9.075517952442169189e-02 -1.203111466020345688e-02 -5.882941558957099915e-02 -8.530306816101074219e-02 1.656820438802242279e-02 -7.786489278078079224e-02 5.494670569896697998e-02 -2.140170335769653320e-01 2.379598021507263184e-01 1.472485810518264771e-02 2.051512151956558228e-01 2.331867814064025879e-01 1.130929887294769287e-01 -8.278689533472061157e-02 5.144115909934043884e-02 -1.352674663066864014e-01 1.023405119776725769e-01 -2.958226799964904785e-01 1.102431938052177429e-01 -3.553495705127716064e-01 2.500085830688476562e-01
-6.083066109567880630e-03 -2.264923602342605591e-01 3.734022378921508789e-01 -7.624265551567077637e-02 2.468160726130008698e-02 8.367732912302017212e-02 -1.773635447025299072e-01 1.525490731000900269e-01 -2.309505194425582886e-01 3.762957081198692322e-02 -6.739228963851928711e-02 -5.753846094012260437e-02 2.732494771480560303e-01 -9.696829319000244141e-02 -1.784057468175888062e-01 1.399724930524826050e-01 -2.560682594776153564e-01 -1.969291418790817261e-01 6.821820139884948730e-02 7.633808534592390060e-03 8.331806212663650513e-02 2.028234601020812988e-01 -1.777052432298660278e-01 -2.413913160562515259e-01 -5.622534081339836121e-02 2.755668759346008301e-01 -2.545279860496520996e-01 -4.751238040626049042e-03 -3.177435696125030518e-02 1.511001400649547577e-02 -3.700946569442749023e-01 1.178168281912803650e-01
1.793656945228576660e-01 -6.311794742941856384e-03 2.061527222394943237e-02 1.890610009431838989e-01 4.756327718496322632e-02 -1.194765046238899231e-02 -2.568266987800598145e-01 1.300787627696990967e-01 -1.456944495439529419e-01 -3.125656247138977051e-01 1.014613546431064606e-02 -7.435355335474014282e-02 3.982755169272422791e-02 -8.558703213930130005e-02 -1.559958457946777344e-01 4.592672735452651978e-02 -2.835988402366638184e-01 -6.201054528355598450e-02 3.750928677618503571e-03 -1.812334954738616943e-01 1.762076616287231445e-01 3.491750657558441162e-01 -9.774879366159439087e-02 2.468367367982864380e-01 -1.543542295694351196e-01 2.783584296703338623e-01 -4.136256128549575806e-02 -3.856114447116851807e-01 -3.104341914877295494e-03 -2.392950654029846191e-02 -2.803374528884887695e-01 -1.222572177648544312e-01
-9.297265671193599701e-03 1.871723234653472900e-01 -2.450681179761886597e-01 1.398587822914123535e-01 2.995066903531551361e-02 1.317519843578338623e-01 2.268173918128013611e-02 -7.925390265882015228e-03 1.110252961516380310e-01 -2.244148105382919312e-01 -3.026554174721240997e-02 1.452460512518882751e-02 -9.925366193056106567e-02 -2.369514554738998413e-01 1.317418962717056274e-01 7.296457886695861816e-03 -4.223794043064117432e-01 -2.900818549096584320e-02 -4.408403486013412476e-02 1.232292205095291138e-01 -1.189914345741271973e-01 -1.577975153923034668e-01 -1.939909905195236206e-01 7.876144349575042725e-02 2.431640625000000000e-01 3.094632029533386230e-01 2.407630160450935364e-02 -2.765045501291751862e-03 2.279487103223800659e-01 2.258417569100856781e-02 -4.477859437465667725e-01 1.773991286754608154e-01
1.792026907205581665e-01 -9.458915144205093384e-02 1.809248626232147217e-01 -7.703184336423873901e-02 1.780866272747516632e-02 1.545307785272598267e-01 -1.799339354038238525e-01 2.126785963773727417e-01 1.355465352535247803e-01 -1.112318858504295349e-01 -2.068390101194381714e-01 1.174326166510581970e-01 1.969865262508392334e-01 -3.872288167476654053e-01 -3.713082969188690186e-01 2.422980368137359619e-01 -3.468762338161468506e-02 -8.995807170867919922e-02 -1.633022129535675049e-01 1.217416226863861084e-01 2.828698456287384033e-01 2.625054121017456055e-01 8.965593576431274414e-02 -3.861898789182305336e-03 -1.230514869093894958e-01 1.724906116724014282e-01 -1.453785300254821777e-01 3.446340560913085938e-02 1.002034172415733337e-01 9.773759543895721436e-02 -1.606559902429580688e-01 1.594897359609603882e-01
1.406932063400745392e-02 -7.400047034025192261e-02 1.770733594894409180e-01 -2.673467993736267090e-01 2.431754618883132935e-01 -2.202997356653213501e-02 -1.857095360755920410e-01 6.982192862778902054e-04 -7.278980221599340439e-03 -2.199224829673767090e-01 -1.370494812726974487e-01 8.360534906387329102e-02 1.189939975738525391e-01 3.257171064615249634e-02 -4.663798213005065918e-02 -9.565307945013046265e-02 -2.101203501224517822e-01 7.976648211479187012e-02 5.226941034197807312e-02 1.422729492187500000e-01 2.729798853397369385e-01 2.204574495553970337e-01 2.808529138565063477e-01 1.253830641508102417e-01 -6.195204704999923706e-02 1.705472767353057861e-01 -2.643506228923797607e-01 5.905891954898834229e-02 8.878438174724578857e-02 1.729924678802490234e-01 -5.108094215393066406e-01 2.043438516557216644e-02
2.705717682838439941e-01 9.076344966888427734e-02 8.544443547725677490e-02 3.115713223814964294e-02 2.068737447261810303e-01 1.686136424541473389e-01 7.462038844823837280e-02 1.950007379055023193e-01 -8.952692151069641113e-03 -1.397612988948822021e-01 2.057223916053771973e-01 2.192613929510116577e-01 3.656566143035888672e-02 -1.607287377119064331e-01 -1.081508845090866089e-01 1.947050243616104126e-01 -1.456497311592102051e-01 3.382088840007781982e-01 1.191308721899986267e-02 -8.301564492285251617e-03 -1.269525568932294846e-02 1.989715546369552612e-02 -1.134554222226142883e-01 3.390368819236755371e-01 9.860264509916305542e-02 2.524178922176361084e-01 1.467252224683761597e-01 -1.691792160272598267e-02 -1.517222356051206589e-02 -9.014428406953811646e-02 -4.852291643619537354e-01 7.370378077030181885e-02
7.673005014657974243e-02 -5.295132752507925034e-03 -8.750141412019729614e-02 -1.700765825808048248e-02 -1.054991036653518677e-01 9.946442395448684692e-02 -1.130014955997467041e-01 3.316413611173629761e-02 1.588883250951766968e-01 -3.810724616050720215e-01 1.705642640590667725e-01 2.126911133527755737e-01 -1.330917775630950928e-01 -1.278530657291412354e-01 7.067313045263290405e-02 -1.357265114784240723e-01 4.724812228232622147e-03 6.781330704689025879e-02 -1.432374864816665649e-01 -1.500741690397262573e-01 2.998152375221252441e-01 -3.729350632056593895e-03 3.798873722553253174e-02 1.360790878534317017e-01 -3.304126858711242676e-01 1.714456230401992798e-01 -3.053126037120819092e-01 -9.548158198595046997e-02 -1.496686339378356934e-01 8.926125615835189819e-02 -4.490900337696075439e-01 1.360368579626083374e-01
1.055129319429397583e-01 -6.774052977561950684e-02 -1.007252037525177002e-01 1.892758309841156006e-01 -1.881653442978858948e-02 1.138408482074737549e-01 1.883621662855148315e-01 -2.835388109087944031e-02 -8.491742424666881561e-03 -1.864351779222488403e-01 1.628742814064025879e-01 -3.763086721301078796e-02 2.934031933546066284e-02 1.324081420898437500e-01 6.693517416715621948e-02 1.719209849834442139e-01 -4.949864447116851807e-01 -9.509294480085372925e-02 -6.365259736776351929e-02 -1.099960654973983765e-01 -1.698613911867141724e-01 3.198535442352294922e-01 -1.929992288351058960e-01 1.222700551152229309e-01 3.302245214581489563e-02 1.797649264335632324e-01 3.439156105741858482e-03 1.876171529293060303e-01 2.274881452322006226e-01 -1.551622897386550903e-01 -3.670116662979125977e-01 2.019915729761123657e-01
4.924469068646430969e-02 -2.409732341766357422e-02 2.123970985412597656e-01 3.328385055065155029e-01 6.909032166004180908e-02 1.586476713418960571e-01 -1.573326736688613892e-01 1.178361661732196808e-02 -1.467174384742975235e-02 -2.002653479576110840e-01 -3.388263657689094543e-02 2.869597971439361572e-01 -6.629092991352081299e-02 -1.071846559643745422e-01 -2.804526686668395996e-01 3.456261456012725830e-01 -2.786436080932617188e-01 -2.704564109444618225e-02 1.426699757575988770e-01 -2.659021317958831787e-01 3.907383382320404053e-01 6.873510777950286865e-02 -9.199553728103637695e-02 -7.360105961561203003e-02 -1.780318561941385269e-03 1.343160634860396385e-03 -1.043248698115348816e-01 5.248223245143890381e-02 -6.780151277780532837e-02 -1.770372390747070312e-01 -1.136928200721740723e-01 2.126827687025070190e-01
1.369201093912124634e-01 -2.866846621036529541e-01 1.151731163263320923e-01 8.924842625856399536e-02 -1.080606505274772644e-01 2.893656790256500244e-01 -8.968360722064971924e-02 -1.444468051195144653e-01 -4.468267858028411865e-01 -1.090401187539100647e-01 -5.657265707850456238e-02 2.980364263057708740e-01 1.085772961378097534e-01 4.479239508509635925e-02 -1.455197460018098354e-03 6.203401833772659302e-02 -1.762920171022415161e-01 -8.508259803056716919e-02 -4.235910624265670776e-02 3.535312414169311523e-02 3.498916923999786377e-01 2.517935931682586670e-01 8.982415497303009033e-02 1.757105886936187744e-01 6.696250289678573608e-02 6.495666503906250000e-02 -7.460925728082656860e-02 3.569406569004058838e-01 1.205366663634777069e-02 2.020630985498428345e-02 -9.671905636787414551e-02 1.207793578505516052e-01
3.442864716053009033e-01 4.178580641746520996e-02 8.851680904626846313e-02 -8.174403756856918335e-02 6.794833391904830933e-02 7.569157518446445465e-03 -3.172140419483184814e-01 1.423215568065643311e-01 -7.663799822330474854e-02 1.941770315170288086e-02 -9.118771553039550781e-02 6.850689649581909180e-02 1.936369538307189941e-01 -3.291631862521171570e-02 1.923373341560363770e-02 -2.664915472269058228e-02 -2.475263178348541260e-01 2.170256078243255615e-01 1.161403656005859375e-01 3.372512757778167725e-02 9.796842932701110840e-02 3.438734635710716248e-02 1.321662813425064087e-01 1.053691059350967407e-01 1.527617126703262329e-01 1.925723999738693237e-01 -1.453031748533248901e-01 1.268268972635269165e-01 -1.103328820317983627e-02 2.459861189126968384e-01 -5.964297056198120117e-01 6.638854742050170898e-02
1.348877400159835815e-01 -7.571543753147125244e-02 2.715119044296443462e-04 -6.061166990548372269e-03 -1.502011120319366455e-01 -1.876783221960067749e-01 -1.921069622039794922e-01 1.886411607265472412e-01 2.201223969459533691e-01 -3.131906092166900635e-01 -2.913763523101806641e-01 -1.190335825085639954e-01 5.950335040688514709e-02 -1.965131610631942749e-01 2.238800376653671265e-02 -5.601313896477222443e-03 -1.122081726789474487e-01 -6.048868969082832336e-02 2.780872397124767303e-02 2.528741359710693359e-01 2.382612973451614380e-01 -1.243808493018150330e-01 1.453398144803941250e-03 -1.008749082684516907e-01 2.738110488280653954e-03 2.010270953178405762e-01 -3.624106049537658691e-01 2.148712277412414551e-01 2.194427885115146637e-02 6.840234994888305664e-02 -3.737345933914184570e-01 1.769350618124008179e-01
-2.843893691897392273e-02 -1.466702967882156372e-01 -3.953659161925315857e-02 1.141678169369697571e-01 -1.358109805732965469e-02 2.928061485290527344e-01 -2.165026515722274780e-01 6.812036735936999321e-04 -3.005070686340332031e-01 -3.084764480590820312e-01 -2.361136823892593384e-01 1.366819888353347778e-01 5.942386016249656677e-02 -4.614267498254776001e-03 -2.973057329654693604e-01 4.735089838504791260e-02 -1.033965572714805603e-01 -7.485349476337432861e-02 -2.270231992006301880e-01 -8.473665267229080200e-02 1.143714040517807007e-01 -4.213858246803283691e-01 1.955671161413192749e-01 -6.488753855228424072e-02 2.806659415364265442e-02 1.378239393234252930e-01 -1.158448755741119385e-01 -2.598454989492893219e-02 -1.695979833602905273e-01 -5.117269232869148254e-02 -1.802542805671691895e-01 2.652154266834259033e-01
5.547353997826576233e-02 -4.210708197206258774e-03 -2.600033394992351532e-02 3.298508226871490479e-01 -3.617651760578155518e-02 3.381309099495410919e-03 -1.867141425609588623e-01 8.392980694770812988e-02 -6.433100998401641846e-02 -1.958313584327697754e-01 -7.507608085870742798e-02 -5.299795884639024734e-03 4.240593314170837402e-02 4.260268807411193848e-02 -1.932499557733535767e-01 -3.901938721537590027e-02 -2.775536477565765381e-02 -1.077899895608425140e-02 7.741583138704299927e-02 -3.295025527477264404e-01 9.675886482000350952e-02 4.598212540149688721e-01 1.120486296713352203e-02 1.610250920057296753e-01 2.872897386550903320e-01 -7.652790751308202744e-03 -2.654415071010589600e-01 7.500433921813964844e-02 -4.132178425788879395e-02 2.857215404510498047e-01 -2.682208120822906494e-01 2.780233025550842285e-01
2.434111088514328003e-01 -1.122226640582084656e-01 1.451896280050277710e-01 -1.913385093212127686e-01 -3.871143609285354614e-02 1.816860139369964600e-01 -2.700411081314086914e-01 5.859925225377082825e-02 5.024274066090583801e-02 -4.015282541513442993e-02 -1.003721356391906738e-01 -2.259069867432117462e-02 -3.663925528526306152e-01 -8.702032268047332764e-02 -2.043081074953079224e-01 -1.822085231542587280e-01 -8.917029201984405518e-02 1.066601946949958801e-01 5.119187384843826294e-02 -1.079242751002311707e-01 2.376601845026016235e-01 -8.173055201768875122e-02 9.309555590152740479e-02 8.733788132667541504e-02 8.894778043031692505e-02 3.100875616073608398e-01 -1.682421378791332245e-02 5.058038607239723206e-02 -8.204590529203414917e-02 8.220732957124710083e-02 -5.187067985534667969e-01 1.600516587495803833e-01
1.901593655347824097e-01 -2.627016007900238037e-01 3.126353919506072998e-01 5.848922580480575562e-02 2.764980308711528778e-02 2.751774787902832031e-01 -3.065257333219051361e-02 1.410641125403344631e-03 6.128308922052383423e-02 -1.029812917113304138e-01 4.885978624224662781e-02 -7.986468076705932617e-02 2.751757204532623291e-01 1.311278901994228363e-03 -3.325987979769706726e-02 1.250067651271820068e-01 -2.576793730258941650e-01 -1.123081371188163757e-01 -4.672152921557426453e-02 1.251182109117507935e-01 1.185238510370254517e-01 8.122234791517257690e-02 -2.131248712539672852e-01 -2.632369995117187500e-01 -6.212749518454074860e-03 2.818250060081481934e-01 -3.738290369510650635e-01 1.753249764442443848e-02 -2.055644243955612183e-01 -1.182589083909988403e-01 -1.656083911657333374e-01 2.554532289505004883e-01
-3.595646098256111145e-02 -9.972015768289566040e-02 1.395372487604618073e-02 3.588416874408721924e-01 1.565333008766174316e-01 6.197630241513252258e-02 7.445982843637466431e-02 1.651522815227508545e-01 2.248033694922924042e-02 -2.585141360759735107e-01 -1.171957701444625854e-01 3.499481678009033203e-01 1.381416916847229004e-01 9.342120587825775146e-02 -2.437537610530853271e-01 2.044472843408584595e-01 -9.059850871562957764e-02 1.336080133914947510e-01 -1.365478187799453735e-01 -1.224800348281860352e-01 1.318798810243606567e-01 -1.188545897603034973e-01 -2.629575431346893311e-01 3.368389606475830078e-02 4.631691426038742065e-02 -6.268575042486190796e-02 -1.345313489437103271e-01 -6.833941489458084106e-02 1.593306958675384521e-01 3.761185333132743835e-02 -4.814072847366333008e-01 1.310553699731826782e-01
8.500884473323822021e-02 -1.373009085655212402e-01 2.862803339958190918e-01 -2.516125440597534180e-01 4.138769209384918213e-02 1.342532932758331299e-01 -1.775989979505538940e-01 1.724075824022293091e-01 -8.926907181739807129e-02 -1.907917559146881104e-01 -1.067525520920753479e-01 6.867733597755432129e-02 2.653236389160156250e-01 -8.949296921491622925e-02 -9.445483982563018799e-02 1.235663145780563354e-01 -1.468940377235412598e-01 -1.641490310430526733e-01 -1.826425492763519287e-01 6.604162603616714478e-02 9.995997697114944458e-02 1.513589620590209961e-01 3.113107942044734955e-02 -2.750518023967742920e-01 -5.324751511216163635e-02 7.212842255830764771e-02 -3.141976892948150635e-01 2.263621054589748383e-02 1.606115847826004028e-01 2.488390356302261353e-01 -4.138376712799072266e-01 1.501971632242202759e-01
-1.880975663661956787e-01 6.866970658302307129e-02 -3.685612604022026062e-02 2.231609523296356201e-01 5.064766108989715576e-02 1.516833305358886719e-01 -2.941281795501708984e-01 2.713405489921569824e-01 4.271318390965461731e-02 -2.645901739597320557e-01 -2.323768660426139832e-02 1.047395467758178711e-01 -6.413182616233825684e-02 -3.870837390422821045e-01 -5.867357924580574036e-02 9.117497503757476807e-02 -9.533874690532684326e-02 -1.005364392767660320e-04 1.867905110120773315e-01 -1.047655791044235229e-01 2.805233560502529144e-02 1.713482141494750977e-01 1.028845012187957764e-01 2.729254662990570068e-01 1.519396305084228516e-01 2.407769858837127686e-01 1.201341953128576279e-02 3.778742551803588867e-01 -1.931062936782836914e-01 8.543139696121215820e-02 -1.522718220949172974e-01 1.097511574625968933e-01
1.116220504045486450e-01 -1.143369376659393311e-01 -1.890427898615598679e-03 3.326030969619750977e-01 6.178722158074378967e-02 6.015484780073165894e-02 -2.912930846214294434e-01 1.529529541730880737e-01 -3.570634126663208008e-02 -4.227812588214874268e-02 -9.006223827600479126e-02 3.230469301342964172e-02 9.279613941907882690e-02 -3.299108147621154785e-01 1.891535706818103790e-02 1.068110391497612000e-02 -2.498009800910949707e-02 -1.723315566778182983e-01 -3.141939938068389893e-01 1.093573868274688721e-01 1.371720284223556519e-01 -3.158176243305206299e-01 -1.910478770732879639e-01 -6.231998559087514877e-03 -3.010658621788024902e-01 5.605673789978027344e-02 9.293235838413238525e-02 3.351048380136489868e-02 -8.971837908029556274e-02 2.176790311932563782e-02 -4.195839464664459229e-01 1.838608533143997192e-01
3.365452587604522705e-01 -4.337949678301811218e-02 1.347756087779998779e-01 8.340943604707717896e-02 7.195663452148437500e-02 2.163968607783317566e-02 -2.362988889217376709e-01 6.928519904613494873e-02 -1.455620229244232178e-01 -4.250750839710235596e-01 3.337743878364562988e-02 -1.200136244297027588e-01 1.170331537723541260e-01 -1.791391372680664062e-01 -3.324253857135772705e-02 -9.482335299253463745e-02 7.478928565979003906e-02 1.949631259776651859e-03 -2.676771879196166992e-01 -2.183714210987091064e-01 -1.811533868312835693e-01 -1.630546525120735168e-02 -2.485865354537963867e-01 2.991816215217113495e-02 -2.025109678506851196e-01 1.864130944013595581e-01 1.500273644924163818e-01 2.623794078826904297e-01 1.187104657292366028e-01 1.257173418998718262e-01 -2.397015541791915894e-01 2.121294885873794556e-01
1.088501606136560440e-02 -3.215434029698371887e-02 -4.455228522419929504e-02 -1.508975625038146973e-01 5.423079803586006165e-02 -1.377549581229686737e-02 -1.046213209629058838e-01 3.243905007839202881e-01 3.360868394374847412e-01 -3.524066805839538574e-01 6.473685055971145630e-02 -1.108117029070854187e-01 8.344393968582153320e-02 -2.905341982841491699e-01 1.740067452192306519e-01 8.860916644334793091e-02 -2.895967066287994385e-01 -9.734251350164413452e-02 -1.385304033756256104e-01 -4.502141848206520081e-02 2.374780029058456421e-01 -1.800396293401718140e-02 -9.169512242078781128e-02 2.259918004274368286e-01 -7.023027632385492325e-03 1.544627249240875244e-01 -9.458509832620620728e-02 2.728287577629089355e-01 -8.392649888992309570e-02 1.101713255047798157e-01 -9.439068287611007690e-02 3.248517215251922607e-01
4.239066690206527710e-02 4.499315842986106873e-02 -1.358579099178314209e-01 6.878107786178588867e-02 1.913530230522155762e-01 1.319530904293060303e-01 -1.053415015339851379e-01 1.760847121477127075e-01 -8.999482542276382446e-02 -2.117322385311126709e-01 -6.347958464175462723e-03 1.634943187236785889e-01 -1.047794595360755920e-01 5.826541688293218613e-03 1.812871247529983521e-01 -3.608652949333190918e-02 -3.469308465719223022e-02 -1.384753733873367310e-01 -2.854230403900146484e-01 1.629707813262939453e-01 1.671616882085800171e-01 2.687215507030487061e-01 -2.624406814575195312e-01 2.007892429828643799e-01 1.876489222049713135e-01 3.798007071018218994e-01 2.332870513200759888e-01 1.007510349154472351e-02 -1.652106940746307373e-01 -1.653584688901901245e-01 -2.758583426475524902e-01 2.225051075220108032e-01
1.475900262594223022e-01 4.041636362671852112e-02 -2.851840667426586151e-02 -7.679866999387741089e-02 -8.250752091407775879e-02 -3.610875084996223450e-02 -3.447705209255218506e-01 2.387286722660064697e-01 2.340518832206726074e-01 -5.095133781433105469e-01 -1.632018834352493286e-01 -1.408115774393081665e-01 -7.045357674360275269e-02 -2.788716852664947510e-01 2.203731238842010498e-01 1.974177807569503784e-01 -1.204016879200935364e-01 4.435470327734947205e-02 -1.635847985744476318e-01 -5.523543059825897217e-02 4.325380176305770874e-02 -8.188527822494506836e-02 7.005330175161361694e-02 6.577906757593154907e-02 -7.450361549854278564e-02 2.455804347991943359e-01 -1.577669531106948853e-01 1.960278302431106567e-01 -8.385846018791198730e-02 -2.323625795543193817e-02 -4.841187596321105957e-02 2.271691262722015381e-01
9.317231178283691406e-02 -7.501154392957687378e-02 -3.062178492546081543e-01 4.401935935020446777e-01 1.116389632225036621e-01 2.403101921081542969e-01 -4.749173298478126526e-02 2.067143619060516357e-01 -9.593480825424194336e-02 -5.988506227731704712e-02 -1.127015277743339539e-01 2.048973292112350464e-01 -1.231560111045837402e-01 -1.573128253221511841e-01 -2.146322429180145264e-01 -1.228657215833663940e-01 -2.009966671466827393e-01 -1.885198988020420074e-02 -1.428960412740707397e-01 -6.354165077209472656e-02 -1.135411486029624939e-02 3.046529889106750488e-01 -5.833028256893157959e-02 -7.897424697875976562e-02 1.023064777255058289e-01 -1.614737808704376221e-01 1.415328215807676315e-02 -8.806860446929931641e-02 -1.777409911155700684e-01 -9.388540685176849365e-02 -3.406280279159545898e-01 2.137232273817062378e-01
1.309778392314910889e-01 4.187220335006713867e-02 5.995289236307144165e-02 2.356234192848205566e-01 -7.935251295566558838e-02 8.833590894937515259e-02 -1.035604178905487061e-01 -2.263092063367366791e-02 1.501038223505020142e-01 -2.190070599317550659e-02 3.999074921011924744e-02 -7.601429522037506104e-02 -1.282135099172592163e-01 1.957014352083206177e-01 -8.867605030536651611e-02 -1.921485662460327148e-01 -1.965731978416442871e-01 1.142226904630661011e-01 6.849339604377746582e-02 -1.330118179321289062e-01 3.456332981586456299e-01 1.433196067810058594e-01 1.665117591619491577e-02 -1.726643443107604980e-01 6.088244915008544922e-02 3.616718053817749023e-01 -2.052316218614578247e-01 -1.263310760259628296e-01 -1.090144217014312744e-01 1.778867542743682861e-01 -5.293952822685241699e-01 7.865740358829498291e-02
5.401035770773887634e-03 -8.198449015617370605e-02 -2.071847766637802124e-01 -7.410171627998352051e-02 7.214012742042541504e-02 3.009558916091918945e-01 -3.645356744527816772e-03 -3.037207946181297302e-02 1.803358457982540131e-02 -4.433205723762512207e-02 -3.740612268447875977e-01 -6.207188591361045837e-02 -8.739687502384185791e-02 -2.225017398595809937e-01 9.441733360290527344e-02 -1.477363854646682739e-01 -1.805965900421142578e-01 -2.525680065155029297e-01 -1.503259688615798950e-01 -1.932363361120223999e-01 4.058041274547576904e-01 4.309696087148040533e-04 -6.348268687725067139e-02 -1.045469269156455994e-01 -1.545401364564895630e-01 2.958004772663116455e-01 -1.591209918260574341e-01 6.585200317203998566e-03 -7.205798476934432983e-02 -1.657356321811676025e-01 -2.232935279607772827e-01 2.427389472723007202e-01
2.418906688690185547e-01 -4.583719745278358459e-02 -2.810671329498291016e-01 1.489060521125793457e-01 1.450145244598388672e-01 3.561540041118860245e-03 -1.461068391799926758e-01 2.387437075376510620e-01 -1.468770653009414673e-01 -3.644017279148101807e-01 -2.010894417762756348e-01 1.354762762784957886e-01 -4.250168334692716599e-03 -9.542950987815856934e-02 -1.920455507934093475e-02 -9.541220963001251221e-02 4.939891863614320755e-03 6.302481889724731445e-02 3.305574879050254822e-02 1.006617844104766846e-01 7.671079784631729126e-02 3.686608076095581055e-01 -2.405593097209930420e-01 1.053679510951042175e-01 -4.695894941687583923e-02 3.647776842117309570e-01 5.327931046485900879e-02 1.371083259582519531e-01 -2.326218187808990479e-01 -4.842972382903099060e-02 -2.452554553747177124e-01 -8.704368770122528076e-02
-2.648668130859732628e-03 -9.712006896734237671e-02 4.282745718955993652e-02 8.014642447233200073e-02 2.103882431983947754e-01 1.238871961832046509e-01 1.979002496227622032e-03 -1.437605470418930054e-01 1.163122430443763733e-01 -1.927859932184219360e-01 -1.257581412792205811e-01 2.326160669326782227e-02 2.315243482589721680e-01 -1.152358427643775940e-01 1.041691526770591736e-01 1.807491332292556763e-01 -3.645942807197570801e-01 1.029306650161743164e-02 -2.606634199619293213e-01 1.201049834489822388e-01 4.752753674983978271e-01 5.376468598842620850e-02 -3.447014391422271729e-01 -1.100367754697799683e-01 -7.399501651525497437e-02 5.849739536643028259e-02 6.386172771453857422e-02 1.533511132001876831e-01 1.801974624395370483e-01 3.512132912874221802e-02 -2.793581783771514893e-01 3.489457815885543823e-02
3.127846717834472656e-01 -9.531056135892868042e-02 7.814390212297439575e-02 1.021447628736495972e-01 3.170693814754486084e-01 1.741048991680145264e-01 -1.298878490924835205e-01 -5.381743982434272766e-02 -3.703236952424049377e-02 -1.634585559368133545e-01 -1.735171973705291748e-01 -3.586599975824356079e-02 7.236737757921218872e-02 -2.831751406192779541e-01 -2.100946158170700073e-01 1.256157606840133667e-01 -1.626349426805973053e-02 1.781330676749348640e-03 -1.067505404353141785e-01 -5.099538713693618774e-02 1.817301064729690552e-01 1.809709370136260986e-01 -2.229267209768295288e-01 2.406069189310073853e-01 -7.620959728956222534e-02 1.575703322887420654e-01 1.961420178413391113e-01 1.372528076171875000e-01 -1.891402602195739746e-01 2.301493436098098755e-01 -3.195739984512329102e-01 2.337843030691146851e-01
1.272815614938735962e-01 1.978542190045118332e-03 3.030225820839405060e-02 2.929467558860778809e-01 -3.508171066641807556e-02 2.022291123867034912e-01 1.633090972900390625e-01 -7.126200199127197266e-02 1.238810271024703979e-01 -6.162728648632764816e-03 -1.343939751386642456e-01 1.453397981822490692e-02 4.792775586247444153e-02 1.065698042511940002e-01 -1.012368351221084595e-01 -2.494718283414840698e-01 -2.830641269683837891e-01 4.366711154580116272e-02 1.117459461092948914e-01 -1.142174974083900452e-01 3.250702917575836182e-01 1.674241721630096436e-01 7.277677953243255615e-02 -1.515628844499588013e-01 1.192933842539787292e-01 2.933420240879058838e-01 -2.509497106075286865e-01 -9.141589701175689697e-02 -1.790766268968582153e-01 7.390083372592926025e-02 -4.712802469730377197e-01 5.104104429483413696e-02
2.064065337181091309e-01 -2.894248664379119873e-01 6.461435556411743164e-02 1.793951392173767090e-01 -7.512996438890695572e-03 1.427205801010131836e-01 -1.398050338029861450e-01 9.648826718330383301e-02 -1.599206328392028809e-01 -2.773482501506805420e-01 -3.411476686596870422e-02 4.218257665634155273e-01 -5.860929563641548157e-02 -1.733292341232299805e-01 -3.082250803709030151e-02 1.698336452245712280e-01 -2.350443601608276367e-01 -1.247273758053779602e-01 -3.211474418640136719e-01 1.069712489843368530e-01 8.073378354310989380e-02 1.601156741380691528e-01 1.467449069023132324e-01 -1.377466917037963867e-01 2.388356178998947144e-01 1.471946835517883301e-01 -5.834920704364776611e-02 2.277489304542541504e-01 6.853223592042922974e-02 -1.591056212782859802e-02 2.316893637180328369e-02 2.135598659515380859e-01
4.776716232299804688e-02 -6.812991574406623840e-03 -1.374769061803817749e-01 3.915098607540130615e-01 -2.538547515869140625e-01 1.059794723987579346e-01 9.048456698656082153e-02 -7.042513042688369751e-02 -4.325132817029953003e-02 4.031144827604293823e-02 -1.436555087566375732e-01 5.596582591533660889e-02 -5.331126973032951355e-03 7.355803251266479492e-02 -1.878239512443542480e-01 -4.770725220441818237e-02 -4.077675640583038330e-01 2.077125012874603271e-01 -9.286422282457351685e-02 -1.625049412250518799e-01 -2.506372518837451935e-02 7.741840183734893799e-02 -3.668944537639617920e-02 -1.834455132484436035e-01 -3.121030330657958984e-01 1.858320832252502441e-01 -9.317424893379211426e-02 -1.342936512082815170e-02 -4.686301574110984802e-02 -3.913885354995727539e-02 -4.322071671485900879e-01 2.213770598173141479e-01
2.447835654020309448e-01 -2.181395590305328369e-01 8.240179717540740967e-02 2.437407821416854858e-01 -8.836637437343597412e-02 7.206987589597702026e-02 -2.670672237873077393e-01 4.207103550434112549e-01 -9.783187881112098694e-03 -1.149657219648361206e-01 1.115475520491600037e-01 9.053451567888259888e-02 1.968463957309722900e-01 -3.660256788134574890e-02 -1.798803955316543579e-01 3.225178644061088562e-02 -1.182617321610450745e-01 -1.356639564037322998e-01 -3.513631522655487061e-01 -5.983635410666465759e-02 2.047454863786697388e-01 1.664419025182723999e-01 -3.049227893352508545e-01 9.701105952262878418e-02 6.531341373920440674e-02 2.001746147871017456e-01 -9.970262646675109863e-02 1.471454501152038574e-01 7.774730911478400230e-04 1.447738260030746460e-01 -2.705028094351291656e-02 1.687440574169158936e-01
-1.443162709474563599e-01 3.061689436435699463e-03 2.962382696568965912e-02 5.574274808168411255e-02 -1.642321050167083740e-02 1.783592849969863892e-01 -1.021846830844879150e-01 -1.420516669750213623e-01 4.777744039893150330e-02 -9.024480730295181274e-02 -1.570116430521011353e-01 6.938152760267257690e-02 -3.199239820241928101e-02 2.367071062326431274e-01 -8.757290989160537720e-02 -1.751542091369628906e-01 -2.510170266032218933e-02 -6.188641861081123352e-02 1.048473641276359558e-01 -2.993596792221069336e-01 2.276589125394821167e-01 1.464807689189910889e-01 -2.136243134737014771e-01 2.356483042240142822e-01 -4.174090176820755005e-02 1.459968984127044678e-01 -3.540544807910919189e-01 1.713228076696395874e-01 -5.639005452394485474e-02 -2.216843366622924805e-01 -3.909082710742950439e-01 3.387698233127593994e-01
2.132219672203063965e-01 -1.045396551489830017e-01 -6.073849275708198547e-02 -1.285580731928348541e-02 -5.703129619359970093e-02 2.053193375468254089e-02 -3.448884934186935425e-02 -1.166127398610115051e-01 -9.256150573492050171e-02 -4.676258563995361328e-01 -2.286131531000137329e-01 -5.129320919513702393e-02 1.801218539476394653e-01 -9.787647053599357605e-03 1.374718546867370605e-01 1.116476859897375107e-02 5.621538031846284866e-03 1.199542209506034851e-01 1.053075306117534637e-02 8.675421704538166523e-04 -9.718412905931472778e-02 -3.946422040462493896e-02 1.780045628547668457e-01 1.724879592657089233e-01 3.702069818973541260e-01 3.253288269042968750e-01 1.794837117195129395e-01 2.939401660114526749e-03 -1.377660930156707764e-01 7.280485332012176514e-02 -4.036906063556671143e-01 1.955976039171218872e-01
3.232001513242721558e-02 -8.956582099199295044e-02 1.773810982704162598e-01 6.954463571310043335e-02 1.100997775793075562e-01 -1.491195410490036011e-01 -2.759542167186737061e-01 -1.763705313205718994e-01 4.855711013078689575e-02 -2.232477068901062012e-01 -3.555352687835693359e-01 -5.313604697585105896e-02 -2.633066177368164062e-01 1.486459970474243164e-01 -1.356322616338729858e-01 -4.407866671681404114e-02 -2.371769696474075317e-01 2.526795268058776855e-01 -1.417873799800872803e-01 -6.109403818845748901e-02 2.851519882678985596e-01 -7.196564227342605591e-02 1.898072473704814911e-02 -2.242677845060825348e-02 -5.247684940695762634e-02 3.625067174434661865e-01 -8.192685991525650024e-02 1.400449126958847046e-01 4.679502174258232117e-02 1.916076615452766418e-02 -3.454713523387908936e-01 7.835237681865692139e-02
2.720328047871589661e-02 -1.524017751216888428e-01 1.568131707608699799e-02 6.674664467573165894e-02 -2.083165757358074188e-02 1.190458163619041443e-01 3.948173299431800842e-02 1.156324706971645355e-02 -2.159474641084671021e-01 -3.697942793369293213e-01 -1.856751292943954468e-01 2.375132739543914795e-01 -1.192891895771026611e-01 -5.186189338564872742e-02 -1.656035780906677246e-01 3.460488915443420410e-01 -1.316939145326614380e-01 6.532605737447738647e-02 -4.482457637786865234e-01 -6.287837028503417969e-02 1.319326311349868774e-01 -1.389161199331283569e-01 7.745599746704101562e-02 -1.501509696245193481e-01 2.007661163806915283e-01 1.394403725862503052e-01 -2.076625637710094452e-02 -8.232075721025466919e-02 8.150270581245422363e-02 -8.412942290306091309e-02 -1.890422254800796509e-01 3.294209241867065430e-01
4.415448009967803955e-02 -3.951550722122192383e-01 -2.752912230789661407e-02 8.633659034967422485e-02 2.584204636514186859e-02 2.521322369575500488e-01 -5.749457702040672302e-02 8.683100342750549316e-02 -1.746057718992233276e-01 -2.762773931026458740e-01 2.204153453931212425e-03 2.819254398345947266e-01 1.765228509902954102e-01 1.746845543384552002e-01 -2.529185712337493896e-01 1.654650419950485229e-01 -2.904453575611114502e-01 1.727877408266067505e-01 -1.099649146199226379e-01 -1.291199624538421631e-01 2.314254492521286011e-01 1.556375026702880859e-01 -2.531678080558776855e-01 9.452241659164428711e-02 7.461606711149215698e-02 -3.932629153132438660e-02 -4.448314383625984192e-02 2.918443270027637482e-02 -4.062246589455753565e-04 2.828147709369659424e-01 -1.856998801231384277e-01 -3.288782760500907898e-02
4.456870257854461670e-02 7.233729958534240723e-02 1.281989216804504395e-01 6.797324120998382568e-02 -7.305201143026351929e-02 1.860532313585281372e-01 -1.485238075256347656e-01 -6.168039143085479736e-02 -2.806900143623352051e-01 -2.722934484481811523e-01 -1.612811833620071411e-01 -1.588962227106094360e-01 3.054230101406574249e-02 -2.920175194740295410e-01 1.142633557319641113e-01 -4.852096363902091980e-02 -3.054153323173522949e-01 -4.270804300904273987e-02 -8.556377142667770386e-02 -2.564626634120941162e-01 -1.466681212186813354e-01 4.669742584228515625e-01 5.554319545626640320e-02 -9.364391118288040161e-02 -6.337488442659378052e-02 3.711688145995140076e-02 1.204816275276243687e-03 2.497022598981857300e-01 1.370193958282470703e-01 -5.070132762193679810e-02 -1.051107347011566162e-01 2.834333181381225586e-01
-4.728241264820098877e-02 -2.003605067729949951e-01 -7.198067009449005127e-02 1.912736594676971436e-01 5.783097818493843079e-02 -1.395139396190643311e-01 -2.080407142639160156e-01 1.522915214300155640e-01 1.816268712282180786e-01 -4.890887737274169922e-01 -2.636113166809082031e-01 -2.125769257545471191e-01 2.531219087541103363e-02 -1.389996409416198730e-01 9.993858635425567627e-02 -1.936317980289459229e-01 -2.301432788372039795e-01 6.474202871322631836e-02 -2.094434797763824463e-01 5.542393773794174194e-02 4.580567032098770142e-02 2.037830278277397156e-02 1.547169983386993408e-01 2.084015756845474243e-01 1.100019365549087524e-01 -3.164604306221008301e-02 -1.825437545776367188e-01 -1.197973266243934631e-01 -5.043095350265502930e-02 -1.491718739271163940e-01 -3.356967568397521973e-01 3.356036730110645294e-03
1.264457684010267258e-02 -1.443302184343338013e-01 3.947722539305686951e-02 -4.813063889741897583e-02 -4.665261879563331604e-02 1.940541416406631470e-01 -1.073378622531890869e-01 -2.682580612599849701e-03 -2.448268532752990723e-01 -2.118519246578216553e-01 -2.903648018836975098e-01 -8.814826607704162598e-02 2.011902779340744019e-01 -2.824779450893402100e-01 -7.284593582153320312e-02 1.904447227716445923e-01 5.671261996030807495e-02 2.620018720626831055e-01 4.638951644301414490e-02 -4.249923527240753174e-01 2.387707978487014771e-01 5.736336484551429749e-02 -1.651929020881652832e-01 1.111649945378303528e-01 1.500141173601150513e-01 2.635152041912078857e-01 -2.062422186136245728e-01 -2.062890911474823952e-03 -1.913611590862274170e-01 -2.946653589606285095e-02 -1.757968664169311523e-01 8.697583526372909546e-02
3.258931040763854980e-01 9.111014008522033691e-02 -7.917803525924682617e-02 1.116789430379867554e-01 -5.595409125089645386e-02 5.979183688759803772e-02 -3.269309699535369873e-01 -2.455552667379379272e-02 -1.182193607091903687e-01 -6.468376517295837402e-02 -2.156975120306015015e-01 1.357657760381698608e-01 2.364783734083175659e-02 -2.749441266059875488e-01 -1.677083373069763184e-01 -1.258615702390670776e-01 -2.295625060796737671e-01 -2.844723761081695557e-01 -4.504959285259246826e-02 -5.203542858362197876e-02 1.247069612145423889e-01 -2.360794246196746826e-01 -1.035285443067550659e-01 1.517866402864456177e-01 2.504267543554306030e-02 2.939129471778869629e-01 1.907083392143249512e-01 1.956248283386230469e-01 2.374326735734939575e-01 7.105132192373275757e-02 -1.516313105821609497e-01 2.446458190679550171e-01
2.359758466482162476e-01 -2.732020914554595947e-01 9.974475950002670288e-02 2.981164753437042236e-01 -1.782033890485763550e-01 3.584484457969665527e-01 5.476356670260429382e-02 4.789816215634346008e-02 -1.873391568660736084e-01 -6.905797123908996582e-02 -2.773191779851913452e-02 3.911158442497253418e-01 -2.218438126146793365e-02 -5.164465680718421936e-02 9.775162488222122192e-02 2.283775433897972107e-02 -2.944097518920898438e-01 -2.056533992290496826e-01 -9.627535939216613770e-02 -5.289262905716896057e-02 2.727549672126770020e-01 1.566519029438495636e-02 8.513700962066650391e-02 -3.212298080325126648e-02 1.956702619791030884e-01 -1.202059760689735413e-01 -4.024354740977287292e-02 3.635783120989799500e-02 7.613483816385269165e-02 -4.332796111702919006e-02 -9.056473523378372192e-02 3.208820819854736328e-01
-8.398794382810592651e-02 -3.352794349193572998e-01 8.296108990907669067e-02 1.379306912422180176e-01 1.169266477227210999e-01 1.475710570812225342e-01 -1.549916267395019531e-01 -1.478119045495986938e-01 -2.936818003654479980e-01 -3.385480642318725586e-01 -6.999297440052032471e-02 6.045992672443389893e-02 1.517322659492492676e-01 -4.411056265234947205e-02 -1.278066039085388184e-01 1.408795714378356934e-01 -6.968887895345687866e-02 -1.310085412114858627e-02 -2.971106767654418945e-01 -9.799405932426452637e-02 9.915931150317192078e-03 -2.834351658821105957e-01 -1.351908687502145767e-02 1.723668538033962250e-02 1.058977693319320679e-01 4.801857843995094299e-02 -2.285079210996627808e-01 -1.304266750812530518e-01 -2.212100327014923096e-01 -2.016267925500869751e-01 -3.041952550411224365e-01 2.324863672256469727e-01
1.744626164436340332e-01 -5.448341742157936096e-02 -1.531383097171783447e-01 1.068357452750205994e-01 -2.080710977315902710e-01 -1.549955457448959351e-01 -7.360086590051651001e-02 -1.030725389719009399e-01 -2.295842915773391724e-01 -1.271235644817352295e-01 -3.655226528644561768e-02 4.026672840118408203e-01 3.507094085216522217e-02 -1.395658999681472778e-01 -3.444122374057769775e-01 -1.431118696928024292e-02 -1.738987416028976440e-01 8.996994793415069580e-02 -9.579094499349594116e-02 2.919043228030204773e-02 2.824032306671142578e-01 -1.512796729803085327e-01 1.131960302591323853e-01 -9.411381557583808899e-03 -6.777020543813705444e-02 -4.853567108511924744e-02 -3.587573021650314331e-02 8.521895110607147217e-02 -1.144775450229644775e-01 1.711506396532058716e-01 -3.612683117389678955e-01 3.523900806903839111e-01
-5.843960121273994446e-02 -7.225686311721801758e-02 -2.655886709690093994e-01 5.838737357407808304e-03 1.342204865068197250e-02 4.096956849098205566e-01 -1.615323871374130249e-01 -9.824707359075546265e-02 1.763216257095336914e-01 -1.366827338933944702e-01 -1.487996131181716919e-01 1.500174254179000854e-01 -1.675857752561569214e-01 -1.455929726362228394e-01 -1.021214760839939117e-02 -1.742090731859207153e-01 -9.082263708114624023e-02 -1.783591136336326599e-02 4.903119802474975586e-02 -3.375488147139549255e-02 1.766503602266311646e-01 1.207697615027427673e-01 3.390463814139366150e-02 -6.736245471984148026e-03 -8.875720202922821045e-03 3.913674652576446533e-01 -3.682028502225875854e-02 2.386433817446231842e-02 -2.010677158832550049e-01 -3.783695697784423828e-01 -3.748215734958648682e-01 6.716821342706680298e-02
7.782030105590820312e-02 -1.692986637353897095e-01 2.173328213393688202e-02 2.373690307140350342e-01 2.969536744058132172e-02 1.814517378807067871e-01 -1.317730545997619629e-01 7.264681905508041382e-02 -6.116407364606857300e-02 -2.363431602716445923e-01 1.081929951906204224e-01 2.850185036659240723e-01 -2.935248799622058868e-02 -1.090385839343070984e-01 -8.395425975322723389e-02 4.028913378715515137e-01 -2.998378574848175049e-01 1.477910280227661133e-01 -2.568251192569732666e-01 5.218759179115295410e-02 3.859432041645050049e-01 -5.551097914576530457e-02 1.286988705396652222e-01 1.324048638343811035e-01 -5.162755772471427917e-02 8.829060196876525879e-02 -2.857934832572937012e-01 7.157617807388305664e-02 4.746123403310775757e-02 -1.125557199120521545e-01 -1.951936632394790649e-01 2.273497171700000763e-02
-7.930393517017364502e-02 3.914267290383577347e-03 4.978157952427864075e-02 2.539274096488952637e-02 -3.035431206226348877e-01 2.726901173591613770e-01 1.210129559040069580e-01 1.272367238998413086e-01 1.742675751447677612e-01 -2.757846117019653320e-01 3.766370704397559166e-03 -1.641804575920104980e-01 -1.943844705820083618e-01 -9.276141971349716187e-02 3.921361267566680908e-02 -1.588416546583175659e-01 -4.226096272468566895e-01 1.103256195783615112e-01 8.812339976429939270e-03 -1.849337071180343628e-01 -9.038867801427841187e-02 -2.654037624597549438e-02 -7.245766371488571167e-02 1.171124633401632309e-02 -2.384351938962936401e-01 1.331858485937118530e-01 -2.424996048212051392e-01 1.116368025541305542e-01 8.363071084022521973e-02 5.666162818670272827e-02 -4.109344780445098877e-01 1.498192399740219116e-01
1.389985829591751099e-01 -8.734645694494247437e-02 3.243347257375717163e-02 -3.833818249404430389e-03 2.125658243894577026e-01 2.315474674105644226e-02 -1.548839062452316284e-01 -1.038500368595123291e-01 -1.030719205737113953e-01 -1.197659894824028015e-01 -3.982680290937423706e-02 4.729546606540679932e-02 -1.553762853145599365e-01 1.430927067995071411e-01 8.679032325744628906e-02 -2.215844392776489258e-01 -2.861114740371704102e-01 4.235947504639625549e-02 -2.921892702579498291e-01 -2.341634966433048248e-02 4.025385156273841858e-02 1.296109557151794434e-01 2.285714298486709595e-01 -3.007775545120239258e-02 8.550389856100082397e-02 3.081978261470794678e-01 -5.841154232621192932e-02 2.207980453968048096e-01 -1.568496972322463989e-01 1.763613373041152954e-01 -5.392260551452636719e-01 1.391848027706146240e-01
-3.506327420473098755e-02 1.483749225735664368e-02 -5.278316885232925415e-02 2.728491127490997314e-01 1.653670370578765869e-01 1.411782857030630112e-02 -2.069958448410034180e-01 8.865275979042053223e-02 1.179320886731147766e-01 -4.974751174449920654e-01 1.301768869161605835e-01 7.909256964921951294e-02 1.376234441995620728e-01 -3.617970049381256104e-01 4.985721409320831299e-02 -1.446129530668258667e-01 -1.561395078897476196e-01 -3.880256786942481995e-02 -2.500499486923217773e-01 -1.271872669458389282e-01 -1.268281638622283936e-01 9.053920954465866089e-02 -4.535545408725738525e-02 9.171662479639053345e-02 -1.874265223741531372e-01 -6.236805766820907593e-02 9.841199964284896851e-02 2.826954722404479980e-01 -1.407532393932342529e-01 1.579547375440597534e-01 -2.543294429779052734e-01 8.851725608110427856e-02
1.044866442680358887e-01 6.808757316321134567e-03 4.340155720710754395e-01 2.977479696273803711e-01 8.023951202630996704e-02 1.982630044221878052e-01 -9.252737462520599365e-02 -6.440049409866333008e-02 -6.281953305006027222e-02 -1.650346815586090088e-01 1.305278241634368896e-01 -6.806896626949310303e-02 2.381679862737655640e-01 -7.015439867973327637e-02 5.189523473381996155e-02 -5.812071263790130615e-02 -2.692884504795074463e-01 8.508123457431793213e-02 -1.256357878446578979e-01 -1.282609160989522934e-02 -1.686750799417495728e-01 4.796593263745307922e-02 -1.229862794280052185e-01 -8.139505982398986816e-02 -1.626163125038146973e-01 3.023534119129180908e-01 -7.498248666524887085e-02 -2.412732392549514771e-01 8.875783532857894897e-02 2.029175460338592529e-01 -1.696243733167648315e-01 3.539174497127532959e-01
6.714535504579544067e-02 -2.736558616161346436e-01 1.497539877891540527e-01 3.988080844283103943e-02 -1.443011760711669922e-01 1.039342507719993591e-01 -2.461267635226249695e-02 1.095924526453018188e-02 -1.649098992347717285e-01 -3.027243912220001221e-01 -1.243447959423065186e-01 -1.160705909132957458e-01 1.465799659490585327e-01 -3.248793482780456543e-01 4.655458964407444000e-03 7.801801711320877075e-02 1.832739263772964478e-02 1.985316872596740723e-01 -7.381616532802581787e-02 -4.076747596263885498e-01 1.925164163112640381e-01 -1.148584857583045959e-01 -6.938768923282623291e-02 1.504780799150466919e-01 1.497501581907272339e-01 2.424338012933731079e-01 -2.355819791555404663e-01 -2.683702111244201660e-01 -2.087302803993225098e-01 9.582491219043731689e-02 -1.424013525247573853e-01 1.116372048854827881e-01
-1.347023993730545044e-01 -2.894547283649444580e-01 1.846285164356231689e-02 1.824552416801452637e-01 -1.903924532234668732e-02 2.108972817659378052e-01 -1.924059987068176270e-01 1.515586078166961670e-01 -3.031884133815765381e-01 -4.244348965585231781e-03 4.575421102344989777e-03 5.629433691501617432e-02 3.797815740108489990e-01 -5.108398199081420898e-02 -6.734716147184371948e-02 4.448194801807403564e-02 -1.371065974235534668e-01 2.915093116462230682e-02 -5.907318368554115295e-02 -3.084490597248077393e-01 1.435083299875259399e-01 -1.497793048620223999e-01 -4.076979309320449829e-02 -1.659026741981506348e-02 2.349830716848373413e-01 6.965766102075576782e-02 -2.206709384918212891e-01 -4.996876791119575500e-02 -2.209835201501846313e-01 1.636623293161392212e-01 -3.274596631526947021e-01 2.318749427795410156e-01
2.677146494388580322e-01 -3.148643672466278076e-02 1.345870643854141235e-01 2.781702578067779541e-02 -1.750976145267486572e-01 7.890851050615310669e-02 -9.641889482736587524e-02 -1.247550249099731445e-01 -2.230952680110931396e-01 -2.600064277648925781e-01 -1.481400579214096069e-01 1.743416488170623779e-01 1.834649145603179932e-01 -2.181614749133586884e-02 1.118575409054756165e-01 -1.883809566497802734e-01 -3.208021223545074463e-01 -5.176923051476478577e-02 -1.733688414096832275e-01 -1.451860517263412476e-01 4.520712420344352722e-02 -1.259977072477340698e-01 2.414651066064834595e-01 -2.722042202949523926e-01 1.326163858175277710e-01 2.351468801498413086e-01 5.823514610528945923e-02 3.434914648532867432e-01 -1.694362759590148926e-01 1.158989667892456055e-01 -6.788408011198043823e-02 2.163239568471908569e-01
-9.779431857168674469e-03 -5.268804356455802917e-02 1.251827459782361984e-02 4.642476439476013184e-01 1.832253783941268921e-01 -8.620864897966384888e-02 -2.355226278305053711e-01 -2.341986447572708130e-01 -2.292003184556961060e-01 -4.567573592066764832e-02 -1.867469213902950287e-02 -4.947142209857702255e-03 9.916046261787414551e-02 -3.201829642057418823e-02 1.278097182512283325e-02 -2.867172658443450928e-01 -1.617367714643478394e-01 -1.218456327915191650e-01 -2.964909970760345459e-01 -2.627851627767086029e-02 1.407011598348617554e-01 2.299916744232177734e-01 -1.934258937835693359e-01 -1.580017209053039551e-01 -8.814813941717147827e-02 1.103021129965782166e-01 1.921091675758361816e-01 3.900287300348281860e-02 -2.516565844416618347e-02 1.794698536396026611e-01 -2.909890413284301758e-01 2.033397406339645386e-01
7.494588196277618408e-02 -9.174109995365142822e-02 4.262629896402359009e-02 1.341379284858703613e-01 6.011430174112319946e-02 -1.299762129783630371e-01 -2.464840561151504517e-01 2.286279760301113129e-02 2.891075611114501953e-02 -2.128761261701583862e-01 -2.611715495586395264e-01 3.641573479399085045e-03 -1.174661740660667419e-01 1.853093355894088745e-01 -7.579244673252105713e-02 -2.250138223171234131e-01 -1.585453301668167114e-01 1.028129234910011292e-01 -2.977302074432373047e-01 7.227859646081924438e-02 3.257704079151153564e-01 2.060457915067672729e-01 2.541812360286712646e-01 -4.728420078754425049e-02 -1.847135275602340698e-01 1.755778491497039795e-01 -2.871416211128234863e-01 1.205119788646697998e-01 -2.796588838100433350e-02 -1.096397340297698975e-01 -3.815283179283142090e-01 -1.399979554116725922e-02
-1.003118325024843216e-02 -2.312769442796707153e-01 1.018314883112907410e-01 3.135936260223388672e-01 -6.033507641404867172e-03 1.642600297927856445e-01 -7.717536389827728271e-02 8.731500059366226196e-02 -1.575420796871185303e-01 -4.067951142787933350e-01 2.685821056365966797e-01 3.871819972991943359e-01 -1.236998289823532104e-01 -8.803427219390869141e-02 -9.917300939559936523e-02 -3.306218981742858887e-02 -2.136679589748382568e-01 2.190914005041122437e-01 4.861016641370952129e-04 -7.813768088817596436e-02 1.296161711215972900e-01 1.553184837102890015e-01 -2.522870302200317383e-01 2.709435299038887024e-02 -4.095153510570526123e-02 -1.415540557354688644e-02 1.450293660163879395e-01 6.939247995615005493e-02 5.864985287189483643e-02 2.199392169713973999e-01 -1.644551903009414673e-01 1.977912187576293945e-01
[truncated: 3,276,007 more chars]
