# Supplementary material for: The Language of Innovation
Source: PLoS One. 2020 Apr 30;15(4):e0230107. doi: 10.1371/journal.pone.0230107 (PMC7194493; doi:10.1371/journal.pone.0230107)
Supplement: S5 File — (GZ) [file pone.0230107.s005.tar.gz › 1983-1987/V2Run_23_VS_4500_embeddings1983-1987ED32.txt]

1.016807481646537781e-01 -8.705259114503860474e-02 -3.884874284267425537e-02 2.465257644653320312e-01 -1.226856708526611328e-01 2.451215833425521851e-01 -3.471958339214324951e-01 -1.781622297130525112e-03 2.655454277992248535e-01 3.125880360603332520e-01 -1.447463631629943848e-01 -1.060293838381767273e-01 9.701613336801528931e-02 2.700824439525604248e-01 -2.400442808866500854e-01 -1.583435833454132080e-01 -6.699717789888381958e-02 5.455909296870231628e-02 -1.900562457740306854e-02 5.097232013940811157e-02 -5.792226269841194153e-02 -3.917254880070686340e-02 -9.519838728010654449e-03 -3.588639572262763977e-02 2.907847799360752106e-02 2.211399143561720848e-03 1.050580888986587524e-01 -2.892774343490600586e-01 7.750064134597778320e-02 3.980505466461181641e-01 -1.478423923254013062e-01 2.451010942459106445e-01
-3.454869845882058144e-03 3.007872588932514191e-02 5.648905411362648010e-02 9.232069551944732666e-02 9.705056250095367432e-02 2.122410386800765991e-02 -6.017451733350753784e-02 -9.460310637950897217e-02 5.946755781769752502e-02 1.919239461421966553e-01 6.881625950336456299e-02 -9.107379615306854248e-02 2.246594130992889404e-01 1.423811353743076324e-02 1.268787775188684464e-02 6.972117722034454346e-02 -2.187388986349105835e-01 -2.197886258363723755e-01 6.397546827793121338e-02 2.329965122044086456e-02 8.159220963716506958e-02 3.891957104206085205e-01 -3.095176769420504570e-03 -1.903409808874130249e-01 1.490893363952636719e-01 -1.350171747617423534e-03 2.076281160116195679e-01 3.273789584636688232e-02 -1.011338457465171814e-01 6.218140125274658203e-01 -3.114296793937683105e-01 -1.980325393378734589e-02
-1.867469400167465210e-02 -2.340168803930282593e-01 2.225438058376312256e-01 -1.513021588325500488e-01 1.942838877439498901e-01 1.060105040669441223e-01 1.037707850337028503e-01 2.518773376941680908e-01 1.697888672351837158e-01 2.839730381965637207e-01 1.280719041824340820e-01 -3.014711737632751465e-01 -5.577994510531425476e-02 1.380149424076080322e-01 1.391900777816772461e-01 -1.537742763757705688e-01 5.802933126688003540e-03 -3.450040221214294434e-01 3.011217340826988220e-04 1.036648377776145935e-01 -1.727342978119850159e-02 1.800850182771682739e-01 -6.847504526376724243e-02 -1.444565504789352417e-01 5.746357142925262451e-02 -2.417626231908798218e-01 3.781132102012634277e-01 4.682479798793792725e-02 -3.919884189963340759e-02 5.723377317190170288e-02 -2.424100488424301147e-01 9.357521682977676392e-02
6.152365729212760925e-02 5.939612537622451782e-02 1.778715848922729492e-01 3.305303864181041718e-03 1.605309247970581055e-01 -1.648224145174026489e-01 4.792023077607154846e-02 9.449105709791183472e-02 3.172796070575714111e-01 -1.280490756034851074e-01 -1.092406436800956726e-01 -1.410500407218933105e-01 1.430604457855224609e-01 6.202382594347000122e-02 -1.429429352283477783e-01 -1.450074464082717896e-01 -1.221735402941703796e-01 -6.443528085947036743e-02 -1.815008372068405151e-01 3.386751413345336914e-01 -1.930000334978103638e-01 2.088505774736404419e-01 2.228769846260547638e-02 -3.905093073844909668e-01 1.756467521190643311e-01 -1.439909078180789948e-02 1.310001164674758911e-01 1.115812882781028748e-01 8.724524825811386108e-02 4.450854957103729248e-01 -9.233333170413970947e-02 -8.197110891342163086e-02
-6.542756408452987671e-02 -2.998588047921657562e-02 -1.000236421823501587e-01 8.660291135311126709e-02 1.495251655578613281e-01 2.881437726318836212e-02 1.195322871208190918e-01 -1.814847886562347412e-01 1.524758338928222656e-01 4.093412160873413086e-01 -5.240167956799268723e-03 -7.295696437358856201e-02 -2.376778051257133484e-02 1.115223113447427750e-02 5.008541420102119446e-02 -2.577992677688598633e-01 -1.911228001117706299e-01 1.234819665551185608e-01 -8.614847809076309204e-02 9.783495217561721802e-02 -1.398250609636306763e-01 6.135106086730957031e-02 5.140383169054985046e-02 -3.688890933990478516e-01 -5.272729322314262390e-04 -1.738231182098388672e-01 3.407952785491943359e-01 1.765605658292770386e-01 -1.360103785991668701e-01 3.295844793319702148e-01 -2.523453235626220703e-01 2.048092186450958252e-01
5.608284473419189453e-02 3.640591353178024292e-02 9.211517870426177979e-02 3.585119843482971191e-01 3.024296276271343231e-02 1.255617439746856689e-01 1.086300611495971680e-01 2.511507570743560791e-01 1.510522514581680298e-01 2.371615618467330933e-01 -2.677665464580059052e-02 -1.316421031951904297e-01 9.183324128389358521e-02 -1.074506714940071106e-01 -1.780069619417190552e-01 7.418225705623626709e-02 -1.363826394081115723e-01 -9.048870950937271118e-02 -3.652218878269195557e-01 5.585292726755142212e-02 -1.933431178331375122e-01 -2.252075634896755219e-02 1.001970246434211731e-01 -1.802142113447189331e-01 -1.668072640895843506e-01 8.048420399427413940e-02 3.091380596160888672e-01 2.313800007104873657e-01 2.476014010608196259e-02 2.021642029285430908e-01 -2.853543460369110107e-01 2.503238022327423096e-01
6.060350686311721802e-02 -1.397290974855422974e-01 1.365140229463577271e-01 3.373046964406967163e-02 -5.550995469093322754e-02 -7.609692960977554321e-02 1.110241189599037170e-01 1.759086549282073975e-01 1.550601124763488770e-01 4.489835724234580994e-02 -1.536111086606979370e-01 -5.755868554115295410e-02 2.787063121795654297e-01 -5.213800352066755295e-03 3.213558718562126160e-02 -1.114248856902122498e-01 -1.242228671908378601e-01 -1.101208254694938660e-01 -1.708962172269821167e-01 1.082320585846900940e-01 -3.353798389434814453e-01 -7.880022749304771423e-03 3.824678808450698853e-02 -3.779802322387695312e-01 4.372377321124076843e-02 -7.413440942764282227e-02 -1.100854426622390747e-01 1.411170512437820435e-02 6.593807786703109741e-02 4.923819303512573242e-01 -3.543145060539245605e-01 -2.082350701093673706e-01
1.074523180723190308e-01 -2.770062088966369629e-01 4.452623426914215088e-02 1.893848925828933716e-01 1.528663039207458496e-01 2.762439250946044922e-01 1.173707023262977600e-01 -3.361888974905014038e-02 9.630577266216278076e-02 2.840207219123840332e-01 2.162175625562667847e-01 -1.682486236095428467e-01 1.380573809146881104e-01 -1.045930087566375732e-01 -5.814497359097003937e-03 -2.927642762660980225e-01 -1.714010387659072876e-01 -1.448624879121780396e-01 -5.371320247650146484e-02 2.117466330528259277e-01 -2.570812106132507324e-01 6.089812144637107849e-02 4.009210318326950073e-02 5.379140377044677734e-02 -7.286983728408813477e-02 1.102759409695863724e-02 4.712840020656585693e-01 -4.738920368254184723e-03 -4.386716336011886597e-02 2.240009009838104248e-01 -1.521329581737518311e-01 5.787670612335205078e-02
1.243583485484123230e-01 -1.875845342874526978e-01 1.572585105895996094e-01 -1.975483447313308716e-01 2.601756900548934937e-02 -2.277763932943344116e-02 -8.624769002199172974e-02 1.530974060297012329e-01 1.599573642015457153e-01 3.358512744307518005e-02 1.163059175014495850e-01 3.883434459567070007e-02 7.204741984605789185e-02 -8.730947971343994141e-02 -1.551006138324737549e-01 1.673069894313812256e-01 -1.367307007312774658e-01 -3.134528547525405884e-02 -1.656690537929534912e-01 2.447167783975601196e-01 -1.514028310775756836e-01 1.886670291423797607e-01 2.082915008068084717e-01 -6.988355517387390137e-02 1.874816231429576874e-02 6.875053048133850098e-02 9.609536081552505493e-02 -1.848026514053344727e-01 -2.300446927547454834e-01 6.551623940467834473e-01 -1.219141297042369843e-02 -4.835517331957817078e-02
-2.865132391452789307e-01 -1.893571317195892334e-01 1.506354510784149170e-01 3.304578736424446106e-02 1.666972786188125610e-01 3.560895845293998718e-02 -1.517738681286573410e-02 -1.233791783452033997e-01 1.502444446086883545e-01 2.811539769172668457e-01 1.229711547493934631e-01 -1.948760151863098145e-01 3.403476253151893616e-02 2.325551062822341919e-01 -2.187183946371078491e-01 -4.259637370705604553e-02 1.625661104917526245e-01 1.255006343126296997e-01 -9.741815179586410522e-02 -1.651338785886764526e-01 -2.494276165962219238e-01 1.092212498188018799e-01 3.973677754402160645e-02 -4.361564815044403076e-01 1.097327396273612976e-01 -1.216990035027265549e-02 1.918833255767822266e-01 -1.268866658210754395e-01 4.960528761148452759e-02 3.542092740535736084e-01 1.130495592951774597e-01 5.868317931890487671e-02
2.262643277645111084e-01 1.416023671627044678e-01 -5.784314591437578201e-03 -3.506241738796234131e-02 1.750542819499969482e-01 -1.142877638339996338e-01 -7.748601585626602173e-02 2.504859566688537598e-01 1.177685260772705078e-01 2.908807694911956787e-01 -1.372872740030288696e-01 -2.981956601142883301e-01 -1.283984929323196411e-01 -1.887702383100986481e-02 -5.544481799006462097e-02 -4.561744034290313721e-01 -1.102154403924942017e-01 -7.058572024106979370e-03 1.401700526475906372e-01 2.450468391180038452e-02 -3.243399858474731445e-01 -7.550439238548278809e-02 1.995408087968826294e-01 4.900171235203742981e-02 -2.516539208590984344e-02 4.355505108833312988e-02 -1.060240566730499268e-01 8.309895545244216919e-02 2.000032067298889160e-01 3.319348692893981934e-01 -3.710696473717689514e-02 1.515916138887405396e-01
8.911325782537460327e-02 -1.179434941150248051e-03 1.210680678486824036e-01 -8.173556625843048096e-02 1.016330160200595856e-02 -1.631869077682495117e-01 2.396268546581268311e-01 1.035540327429771423e-01 3.391364514827728271e-01 1.447121053934097290e-01 2.736326456069946289e-01 1.211229246109724045e-02 -5.109963566064834595e-02 -1.202823817729949951e-01 -1.522789150476455688e-01 -5.540889874100685120e-02 -1.076428294181823730e-01 -1.579143106937408447e-01 -2.911445870995521545e-02 -2.127648517489433289e-02 1.424997150897979736e-01 1.750849187374114990e-01 -1.074373498558998108e-01 -2.311052232980728149e-01 -2.696459181606769562e-03 5.637666583061218262e-02 2.110580056905746460e-01 -1.049713641405105591e-01 -1.977068185806274414e-01 5.903722643852233887e-01 -1.361729055643081665e-01 5.356409028172492981e-02
2.460583299398422241e-01 -1.548676192760467529e-01 -2.049266733229160309e-02 -1.808871030807495117e-01 -3.534297272562980652e-02 -4.958918318152427673e-03 -1.436358988285064697e-01 -3.277745842933654785e-02 -1.095508486032485962e-01 4.252235293388366699e-01 -6.266587227582931519e-02 -2.142268866300582886e-01 1.554644405841827393e-01 -9.215526282787322998e-02 1.125019602477550507e-02 -1.726016998291015625e-01 -1.982968300580978394e-01 -1.012396514415740967e-01 1.976938992738723755e-01 1.785981953144073486e-01 -1.345516145229339600e-01 1.964440196752548218e-01 -9.316236525774002075e-02 5.184917524456977844e-02 1.740436404943466187e-01 -2.620650269091129303e-02 8.313298970460891724e-02 1.493547558784484863e-01 2.032199203968048096e-01 3.947385251522064209e-01 -6.781266629695892334e-02 3.218865394592285156e-01
2.799314856529235840e-01 -7.347681373357772827e-02 1.844182759523391724e-01 6.111738458275794983e-02 1.693557798862457275e-01 2.120765298604965210e-01 1.041191965341567993e-01 2.137042433023452759e-01 1.184268668293952942e-01 3.314502537250518799e-01 1.288729254156351089e-02 -1.422244906425476074e-01 4.450522735714912415e-02 -6.904233247041702271e-02 -2.573107779026031494e-01 6.133986264467239380e-02 2.486621439456939697e-01 2.212953865528106689e-01 -3.113747015595436096e-02 2.079690396785736084e-01 -1.267878860235214233e-01 2.091825157403945923e-01 9.800630062818527222e-02 -1.890934556722640991e-01 1.574283242225646973e-01 -1.371774524450302124e-01 1.760772913694381714e-01 4.345681518316268921e-02 1.662897318601608276e-01 3.892885744571685791e-01 -1.067318022251129150e-01 5.200072657316923141e-03
5.087301507592201233e-02 -2.819873392581939697e-02 3.251592814922332764e-02 -1.697211861610412598e-01 1.021556481719017029e-01 2.315753251314163208e-01 2.834890782833099365e-01 -2.034051530063152313e-02 1.854888349771499634e-01 1.261682510375976562e-01 -2.831528894603252411e-02 -1.557295173406600952e-01 1.255762726068496704e-01 1.254200190305709839e-01 8.011224865913391113e-02 -1.741833984851837158e-01 9.791685268282890320e-03 -1.135658621788024902e-01 -1.666287928819656372e-01 2.064094096422195435e-01 -4.988547787070274353e-02 4.327919706702232361e-02 5.757103487849235535e-02 -2.627911865711212158e-01 -1.837540566921234131e-01 -3.303075581789016724e-02 3.316067755222320557e-01 -2.294809967279434204e-01 -6.477496773004531860e-02 3.823474347591400146e-01 -8.041763305664062500e-02 4.047768414020538330e-01
1.816907972097396851e-01 -5.081288889050483704e-02 2.826888859272003174e-01 8.561809360980987549e-02 2.016314119100570679e-01 -3.863710165023803711e-02 1.741711646318435669e-01 4.004797339439392090e-01 2.930281683802604675e-02 1.904284767806529999e-02 2.020682096481323242e-01 -9.624471515417098999e-02 3.669985234737396240e-01 -2.151982039213180542e-01 1.071003973484039307e-01 -1.465715318918228149e-01 -3.649812191724777222e-02 -4.786936566233634949e-02 2.071223706007003784e-01 8.705603331327438354e-02 -9.936834871768951416e-02 1.287094037979841232e-02 -1.408270448446273804e-01 -2.540256679058074951e-01 -1.040685027837753296e-01 -8.443756401538848877e-02 1.344542503356933594e-01 1.736458241939544678e-01 -5.024600028991699219e-02 3.708410263061523438e-01 -8.472511917352676392e-02 1.307967454195022583e-01
3.778133913874626160e-02 -4.259269684553146362e-02 2.536433339118957520e-01 -3.144642338156700134e-02 5.385809391736984253e-02 -1.826114803552627563e-01 4.617586359381675720e-02 5.853891000151634216e-02 6.352036446332931519e-02 2.221882939338684082e-01 2.503222227096557617e-01 -1.928413659334182739e-01 -4.115827009081840515e-02 7.279790937900543213e-02 9.776400774717330933e-02 1.023231819272041321e-02 -2.431070655584335327e-01 -4.757694154977798462e-02 -2.537783980369567871e-01 8.740225434303283691e-02 -8.668287843465805054e-02 -3.715701401233673096e-02 1.543974727392196655e-01 -2.242531627416610718e-01 -4.861200228333473206e-02 -9.984289109706878662e-02 2.337834239006042480e-01 -2.160166203975677490e-01 -8.551029022783041000e-04 6.232239007949829102e-01 -2.309365384280681610e-02 -2.643621899187564850e-02
-1.267358958721160889e-01 -4.234665632247924805e-01 2.386343777179718018e-01 -8.957437239587306976e-03 9.080325812101364136e-02 5.020719021558761597e-02 -2.051289528608322144e-01 2.183604091405868530e-01 2.485601156949996948e-01 -7.387168705463409424e-02 1.625388264656066895e-01 8.096425235271453857e-02 -1.398371607065200806e-01 2.493298798799514771e-02 1.228675544261932373e-01 -4.794423282146453857e-02 -1.226991489529609680e-01 -1.498203277587890625e-01 3.619426488876342773e-02 1.063092201948165894e-01 -2.251121997833251953e-01 -1.048224791884422302e-01 -1.873496361076831818e-02 1.561421900987625122e-01 4.859698936343193054e-02 -2.121832519769668579e-01 2.598199248313903809e-01 2.018456906080245972e-01 1.569813936948776245e-01 3.935616016387939453e-01 1.938401013612747192e-01 -5.570811219513416290e-03
-2.276740968227386475e-01 -2.456116080284118652e-01 1.872155368328094482e-01 8.331699669361114502e-02 -1.229217089712619781e-02 1.404072642326354980e-01 1.493871062994003296e-01 2.365791983902454376e-02 3.005155026912689209e-01 9.573226422071456909e-02 1.280250214040279388e-02 -1.528169512748718262e-01 1.866294294595718384e-01 7.912927120923995972e-02 -3.312074840068817139e-01 7.905524224042892456e-02 -1.600239574909210205e-01 1.105367243289947510e-01 9.554453194141387939e-02 -6.920880079269409180e-02 -2.825599610805511475e-01 1.986687779426574707e-01 2.588755078613758087e-02 -2.475197315216064453e-01 1.714105345308780670e-02 -1.796633563935756683e-02 8.567139506340026855e-02 -3.017062693834304810e-02 -1.888660937547683716e-01 3.679837882518768311e-01 -1.738097518682479858e-01 2.827120125293731689e-01
3.156358599662780762e-01 -9.514730423688888550e-02 -2.029969841241836548e-01 -2.131986245512962341e-02 2.374200373888015747e-01 8.884344249963760376e-02 -2.041563093662261963e-01 3.412680923938751221e-01 1.376549005508422852e-01 8.603132516145706177e-02 2.465271800756454468e-01 -9.793350845575332642e-02 1.618582010269165039e-01 4.508903250098228455e-02 1.037227958440780640e-01 -2.070310711860656738e-01 -7.661226391792297363e-02 -6.472837924957275391e-02 1.712115667760372162e-02 -2.437908500432968140e-01 3.640996292233467102e-02 -1.722651161253452301e-02 -5.394234135746955872e-02 -7.513740658760070801e-02 2.517853975296020508e-01 -3.798764199018478394e-02 2.375114150345325470e-02 3.332129120826721191e-01 -7.788539677858352661e-02 2.495835870504379272e-01 -3.101719021797180176e-01 1.665011048316955566e-01
2.525042891502380371e-01 -8.838325738906860352e-02 1.655058413743972778e-01 1.498867422342300415e-01 1.788419187068939209e-01 7.798183709383010864e-03 1.498970687389373779e-01 2.065731212496757507e-02 3.056415319442749023e-01 1.467456966638565063e-01 -2.497906982898712158e-01 -2.767548561096191406e-01 -6.797815114259719849e-02 -5.256651714444160461e-02 1.653753034770488739e-02 -5.762983113527297974e-02 1.665975153446197510e-02 -8.481545746326446533e-02 -1.871681362390518188e-01 4.650994241237640381e-01 -3.690238296985626221e-02 -8.076176047325134277e-02 4.930274561047554016e-02 3.140705823898315430e-02 -2.211423218250274658e-02 -1.646553128957748413e-01 5.223375558853149414e-02 -3.236170113086700439e-02 -6.346214096993207932e-03 4.698522686958312988e-01 -1.511674821376800537e-01 1.164520382881164551e-01
6.666465103626251221e-02 4.342689737677574158e-02 2.065529525279998779e-01 -6.264340132474899292e-02 -3.505892679095268250e-02 -5.490336194634437561e-02 -8.221112191677093506e-02 2.017619162797927856e-01 2.072679400444030762e-01 1.070313602685928345e-01 1.647174060344696045e-01 -1.165155768394470215e-01 7.534849643707275391e-02 1.406659185886383057e-01 -1.287526339292526245e-01 -1.113333925604820251e-01 -2.381479181349277496e-02 -9.356750547885894775e-02 -2.628465294837951660e-01 1.336172372102737427e-01 -1.245843991637229919e-01 -2.701866030693054199e-01 1.042320877313613892e-01 -1.063634306192398071e-01 2.664272189140319824e-01 -4.525137320160865784e-02 2.105230987071990967e-01 -3.191666305065155029e-02 -2.897807359695434570e-01 4.070834517478942871e-01 -4.066075086593627930e-01 -7.388286292552947998e-02
2.331854542717337608e-03 9.228449314832687378e-02 1.709723174571990967e-01 3.364621847867965698e-02 2.831194996833801270e-01 2.564457654953002930e-01 1.427961979061365128e-02 -6.619352847337722778e-02 1.699326485395431519e-01 7.723999768495559692e-02 -1.277374289929866791e-02 -5.205500870943069458e-02 -1.278249110328033566e-04 7.988779246807098389e-02 1.232349500060081482e-01 -3.752966821193695068e-01 -7.348866760730743408e-02 -3.712031245231628418e-02 -3.376268744468688965e-01 6.974828988313674927e-02 -3.488286137580871582e-01 3.062749654054641724e-02 -9.965848177671432495e-02 -3.648985177278518677e-02 9.605463594198226929e-02 -1.680542528629302979e-01 2.381348609924316406e-01 2.862737700343132019e-02 7.246634922921657562e-03 2.601661384105682373e-01 -4.278538227081298828e-01 7.185450196266174316e-02
1.015574261546134949e-01 -1.082577630877494812e-01 3.983451426029205322e-01 2.239529937505722046e-01 4.461659491062164307e-02 -4.262135550379753113e-02 -2.660175859928131104e-01 4.573813453316688538e-02 1.117135584354400635e-01 1.410861164331436157e-01 5.143722519278526306e-02 1.033940836787223816e-01 -1.227247864007949829e-01 9.275877475738525391e-02 1.129110008478164673e-01 1.137037947773933411e-01 -4.740125313401222229e-02 -1.315890699625015259e-01 -2.084776908159255981e-01 2.301735728979110718e-01 -6.133556365966796875e-02 2.221127040684223175e-02 -2.252237498760223389e-01 -3.230719864368438721e-01 -5.458254367113113403e-02 -1.351083666086196899e-01 3.398501276969909668e-01 -5.257372185587882996e-02 -5.499957874417304993e-02 2.878096997737884521e-01 -3.046508431434631348e-01 -6.224666163325309753e-02
7.166612893342971802e-02 5.034683644771575928e-02 -2.852682396769523621e-02 1.424734741449356079e-01 2.060708999633789062e-01 2.210934311151504517e-01 5.176691338419914246e-02 2.711506187915802002e-01 2.085542827844619751e-01 1.329649239778518677e-01 1.559843868017196655e-01 -9.412421286106109619e-02 1.596475243568420410e-01 4.031399786472320557e-01 -1.834495812654495239e-01 -1.864589750766754150e-01 -4.238302633166313171e-02 5.992292612791061401e-02 -9.432997554540634155e-02 -2.025575339794158936e-01 7.386703044176101685e-02 2.037726342678070068e-02 2.495468705892562866e-01 -4.680265206843614578e-03 5.021320283412933350e-02 2.917429618537425995e-02 2.682089209556579590e-01 4.976398125290870667e-02 1.692046076059341431e-01 2.981050014495849609e-01 -3.658840358257293701e-01 1.538663078099489212e-02
1.817053705453872681e-01 3.516708314418792725e-02 8.390676230192184448e-02 -5.202940199524164200e-03 8.621652424335479736e-02 2.269808202981948853e-01 8.904331177473068237e-02 -3.696386143565177917e-02 3.318949043750762939e-01 3.175123631954193115e-01 2.786153554916381836e-01 -1.804094314575195312e-01 2.073448598384857178e-01 1.619339585304260254e-01 -5.829925835132598877e-02 -1.322576999664306641e-01 -2.096605002880096436e-01 -2.157925367355346680e-01 -1.183993369340896606e-01 2.782019674777984619e-01 -2.188801616430282593e-01 2.456549257040023804e-01 1.190816331654787064e-02 4.514853283762931824e-02 -1.955382078886032104e-01 -2.311605513095855713e-01 1.380876898765563965e-01 1.352565288543701172e-01 5.430949106812477112e-02 1.406768113374710083e-01 -4.190501198172569275e-02 1.824292391538619995e-01
-1.496890485286712646e-01 2.046227753162384033e-01 -7.275266200304031372e-02 -1.397843360900878906e-01 -2.665895223617553711e-02 1.846528649330139160e-01 -2.885910272598266602e-01 2.393838614225387573e-01 2.590532004833221436e-01 2.610818147659301758e-01 1.178942993283271790e-01 -1.490994840860366821e-01 8.955083042383193970e-02 9.401835501194000244e-02 -1.905795931816101074e-02 -4.791069030761718750e-02 1.142698675394058228e-01 -3.492003083229064941e-01 4.797830060124397278e-02 4.850278608500957489e-03 -2.381977885961532593e-01 5.325686186552047729e-02 -6.761015206575393677e-02 4.470781981945037842e-02 -9.165385365486145020e-02 4.720442742109298706e-02 3.278984129428863525e-01 -1.481011211872100830e-01 -8.270627260208129883e-02 3.882819116115570068e-01 -1.997433006763458252e-01 -5.937207490205764771e-02
1.616382300853729248e-01 -2.121894955635070801e-01 -4.667621105909347534e-02 -1.945996470749378204e-02 2.292814105749130249e-01 1.554841250181198120e-01 9.936351329088211060e-02 6.432452797889709473e-02 2.323559224605560303e-01 3.302312791347503662e-01 -1.588616371154785156e-01 -9.726218134164810181e-02 1.100924089550971985e-01 1.445260494947433472e-01 -6.162421777844429016e-04 -3.300926387310028076e-01 3.807584941387176514e-02 -2.230568826198577881e-01 -9.451198577880859375e-02 2.097342014312744141e-01 1.890919054858386517e-03 3.744792938232421875e-01 7.202538102865219116e-02 -1.915975809097290039e-01 -9.166561812162399292e-02 -2.475943118333816528e-01 2.914429903030395508e-01 -5.185713991522789001e-02 1.077452767640352249e-02 1.695178747177124023e-01 -1.401243954896926880e-01 -6.119674444198608398e-02
1.589972525835037231e-01 -4.276301339268684387e-02 -1.159527432173490524e-02 -5.127209052443504333e-02 1.599954664707183838e-01 -1.471978724002838135e-01 -5.206614360213279724e-02 4.255004972219467163e-02 2.856878638267517090e-01 1.405152082443237305e-01 -8.469769731163978577e-03 1.423751004040241241e-02 8.814566582441329956e-02 1.481719198636710644e-03 -4.719989083241671324e-04 -2.639653384685516357e-01 -6.621671468019485474e-02 2.741517126560211182e-02 -2.224724292755126953e-01 -9.911108762025833130e-02 -4.112539291381835938e-01 -6.549000740051269531e-02 -1.991261094808578491e-01 -3.716032803058624268e-01 1.101911738514900208e-01 -5.608736723661422729e-02 2.939291596412658691e-01 1.003426089882850647e-01 -2.987630367279052734e-01 2.245089113712310791e-01 -2.587181925773620605e-01 7.275038212537765503e-02
1.799030452966690063e-01 -1.431132853031158447e-01 1.550992727279663086e-01 -1.526139378547668457e-01 -2.420930191874504089e-02 1.199226006865501404e-01 2.302010357379913330e-01 -5.248930677771568298e-02 2.256320416927337646e-01 1.160590630024671555e-02 4.835157841444015503e-02 -2.062363475561141968e-01 1.664605140686035156e-01 1.772903352975845337e-01 -4.457063078880310059e-01 -1.755216568708419800e-01 5.922622606158256531e-02 -2.998762726783752441e-01 -1.301850378513336182e-01 -1.381358653306961060e-01 -7.724522799253463745e-02 1.031152307987213135e-01 1.398468762636184692e-01 -1.560038421303033829e-02 5.293132364749908447e-02 -1.230129133909940720e-02 8.808060735464096069e-02 -5.923581495881080627e-02 -1.784445717930793762e-02 4.742690324783325195e-01 -1.980430781841278076e-01 4.341548774391412735e-03
1.126879751682281494e-01 -1.123254150152206421e-01 -9.996171295642852783e-02 3.237862512469291687e-02 2.749175131320953369e-01 1.622139513492584229e-01 2.105260454118251801e-02 1.869595609605312347e-02 2.811669409275054932e-01 1.043796241283416748e-01 -2.502130717039108276e-02 -1.057268828153610229e-01 -1.195281073451042175e-01 -1.728802621364593506e-01 5.985764786601066589e-02 -2.332648634910583496e-01 -6.529959291219711304e-02 -1.370026469230651855e-01 -3.076603412628173828e-01 2.750556766986846924e-01 -3.174396753311157227e-01 -1.039292067289352417e-01 -8.445621468126773834e-03 -1.519403606653213501e-01 1.715704798698425293e-01 -8.631984144449234009e-02 2.780967056751251221e-01 2.844374179840087891e-01 1.010837405920028687e-02 3.259222805500030518e-01 -1.170947104692459106e-01 1.174497455358505249e-01
2.880572676658630371e-01 -1.691044867038726807e-01 1.546300351619720459e-01 -7.650256156921386719e-02 1.911414265632629395e-01 -1.427965611219406128e-01 -1.541046947240829468e-01 -2.846805192530155182e-02 6.576104462146759033e-02 3.264284878969192505e-02 1.547749638557434082e-01 -1.612710505723953247e-01 -7.829894870519638062e-02 4.523676633834838867e-02 -1.251912564039230347e-01 -2.246820479631423950e-01 -3.418247401714324951e-02 -1.751790405251085758e-03 -3.025936149060726166e-02 -2.540910802781581879e-02 -3.993099629878997803e-01 7.272040098905563354e-02 -1.578860282897949219e-01 -3.376163914799690247e-02 3.054543435573577881e-01 -2.521540224552154541e-01 6.448137760162353516e-02 -3.549811616539955139e-02 1.523675024509429932e-01 5.111800432205200195e-01 -4.836592823266983032e-02 6.923858821392059326e-02
-2.606506273150444031e-02 -8.680841885507106781e-03 1.471929401159286499e-01 -5.525838583707809448e-02 3.353919982910156250e-01 1.582227461040019989e-02 -1.824624538421630859e-01 6.209122762084007263e-02 1.395564973354339600e-01 2.958927154541015625e-01 -2.007872611284255981e-01 -3.808796405792236328e-02 6.639523059129714966e-02 -2.107606828212738037e-01 3.103782981634140015e-02 -3.453340232372283936e-01 -1.576812565326690674e-01 -1.600685119628906250e-01 -1.876866370439529419e-01 1.227482333779335022e-01 -2.918666601181030273e-01 9.105055779218673706e-02 -1.164305731654167175e-01 -1.540825515985488892e-01 -6.221555545926094055e-02 3.101584268733859062e-03 3.558027744293212891e-01 -4.712804779410362244e-02 -1.783255934715270996e-01 2.082906663417816162e-01 -2.325340956449508667e-01 1.152865588665008545e-01
9.453057497739791870e-02 6.428189575672149658e-02 2.033397257328033447e-01 -1.858103126287460327e-01 2.973634004592895508e-01 3.028563782572746277e-02 -2.441496998071670532e-01 -1.427524909377098083e-02 1.023365110158920288e-01 2.916459739208221436e-01 3.994716703891754150e-02 1.678726226091384888e-01 2.125678658485412598e-01 5.752802640199661255e-02 4.984067752957344055e-02 -9.665594249963760376e-02 -4.688372462987899780e-02 6.859396398067474365e-02 -4.014513790607452393e-01 1.397581696510314941e-01 -3.963228762149810791e-01 1.331112086772918701e-01 -1.006963625550270081e-01 -1.031781733036041260e-01 -1.002074405550956726e-02 1.410033088177442551e-02 2.031203806400299072e-01 1.042454615235328674e-01 -6.688829511404037476e-02 2.801853716373443604e-01 -2.120834589004516602e-01 1.127837002277374268e-01
1.229198426008224487e-01 -3.093116916716098785e-02 6.264723837375640869e-02 -7.663363218307495117e-02 4.112687110900878906e-01 -6.649405509233474731e-02 -7.859676331281661987e-02 7.575782947242259979e-03 1.449027806520462036e-01 2.470364421606063843e-01 -2.241898477077484131e-01 1.550884991884231567e-01 1.469132900238037109e-01 -4.391235485672950745e-02 -3.307403624057769775e-02 -4.113070070743560791e-01 -1.082985773682594299e-01 9.654605388641357422e-02 -3.263327181339263916e-01 -8.903604932129383087e-03 -2.115884274244308472e-01 -2.867703698575496674e-02 3.655973821878433228e-02 -8.733282983303070068e-02 1.687577813863754272e-01 -1.925850659608840942e-01 2.641536891460418701e-01 1.344860941171646118e-01 -1.198472920805215836e-02 3.190497457981109619e-01 -8.142723888158798218e-02 6.738037336617708206e-03
4.610494896769523621e-02 -1.533041447401046753e-01 7.944284006953239441e-04 -4.299198463559150696e-02 2.124739140272140503e-01 2.674288153648376465e-01 1.740443855524063110e-01 -2.494863979518413544e-02 7.906881719827651978e-02 3.109447658061981201e-01 2.307442389428615570e-02 -1.312755793333053589e-01 -2.654371224343776703e-02 2.029255218803882599e-02 -1.729588657617568970e-01 -2.409259676933288574e-01 -2.582514286041259766e-02 -4.620369523763656616e-02 -3.666419088840484619e-01 2.480289340019226074e-01 -1.891127377748489380e-01 -3.153321519494056702e-02 -3.126510381698608398e-01 -2.651116251945495605e-01 1.466043889522552490e-01 3.616616502404212952e-02 1.550879478454589844e-01 1.377627104520797729e-01 -1.025660857558250427e-01 3.509918451309204102e-01 -1.038436740636825562e-01 3.600004315376281738e-02
-5.689446348696947098e-03 -1.203850284218788147e-01 1.921878010034561157e-01 4.076927900314331055e-02 3.561652302742004395e-01 -8.022406697273254395e-02 -5.776740983128547668e-02 3.459912836551666260e-01 1.042060554027557373e-01 -1.783199235796928406e-02 7.400585711002349854e-02 -5.776416882872581482e-02 -1.670849621295928955e-01 2.270545959472656250e-01 -1.053532734513282776e-01 2.615421079099178314e-02 5.755300633609294891e-03 -2.069922685623168945e-01 4.428827017545700073e-02 -6.717543303966522217e-02 -2.393501847982406616e-01 1.439071595668792725e-01 1.377737224102020264e-01 -1.247382611036300659e-01 -6.917508691549301147e-02 -3.877228796482086182e-01 -2.094045877456665039e-01 -1.617363542318344116e-01 -1.154506728053092957e-01 3.888027667999267578e-01 -1.307610124349594116e-01 1.033688783645629883e-01
-1.141410917043685913e-01 -2.674213051795959473e-01 3.249873965978622437e-02 1.414890736341476440e-01 3.613154292106628418e-01 4.644235223531723022e-02 -2.389806807041168213e-01 1.068363785743713379e-01 8.465314656496047974e-02 3.916396200656890869e-02 -8.210265636444091797e-02 -3.043455779552459717e-01 1.100399494171142578e-01 -9.115710109472274780e-02 -3.141374886035919189e-01 -2.058673053979873657e-01 -1.403135806322097778e-01 -3.392217622604221106e-04 -2.550420165061950684e-01 4.235772415995597839e-02 -4.207956194877624512e-01 -9.937603026628494263e-04 1.379375010728836060e-01 -1.970879137516021729e-01 -1.911457255482673645e-02 -3.039540536701679230e-02 2.412598580121994019e-01 -2.493165666237473488e-03 3.948627039790153503e-02 1.953821629285812378e-01 -5.198146402835845947e-02 1.398453675210475922e-02
1.756301522254943848e-01 3.289094567298889160e-02 7.758214324712753296e-02 8.911234140396118164e-02 7.046363502740859985e-02 1.127871498465538025e-01 -1.320986896753311157e-01 1.172264218330383301e-01 1.599328070878982544e-01 2.645718157291412354e-01 -1.992263132706284523e-03 1.602241843938827515e-01 3.295032680034637451e-02 -1.274736076593399048e-01 -9.654974937438964844e-02 -2.612846791744232178e-01 -7.822777330875396729e-02 1.542028486728668213e-01 -2.999168038368225098e-01 1.085103452205657959e-01 -2.588691413402557373e-01 2.072164788842201233e-02 1.490637753158807755e-02 -3.808831796050071716e-02 1.957724094390869141e-01 -1.743311733007431030e-01 3.624928295612335205e-01 -3.034304454922676086e-02 -3.561533093452453613e-01 2.866923213005065918e-01 -2.197895944118499756e-01 1.730065196752548218e-01
2.848666161298751831e-02 -8.233160525560379028e-02 2.530793845653533936e-01 1.453674286603927612e-01 2.217904776334762573e-01 -1.616282016038894653e-01 2.249002903699874878e-01 1.945643275976181030e-01 2.920859754085540771e-01 2.389186918735504150e-01 -2.309584319591522217e-01 -7.160851359367370605e-02 2.331976890563964844e-01 2.834300100803375244e-01 1.794597692787647247e-02 -8.810173720121383667e-03 -9.601691365242004395e-02 -5.268827825784683228e-02 -1.566475331783294678e-01 2.017296254634857178e-01 -7.476958911865949631e-03 3.966574370861053467e-02 1.169854998588562012e-01 -1.446575522422790527e-01 9.083620458841323853e-02 -1.303583234548568726e-01 2.173127830028533936e-01 4.876776784658432007e-02 1.765370219945907593e-01 3.888146281242370605e-01 -9.797489643096923828e-02 -1.650504320859909058e-01
2.369385212659835815e-01 1.084186136722564697e-01 -1.652900874614715576e-01 1.445343643426895142e-01 8.767785876989364624e-02 9.393277764320373535e-02 2.870932966470718384e-02 1.925115883350372314e-01 2.278217971324920654e-01 1.662959754467010498e-01 6.866753846406936646e-02 1.119974553585052490e-01 3.147985413670539856e-02 3.280294835567474365e-01 -1.362760663032531738e-01 -1.445675641298294067e-01 1.663148403167724609e-01 1.285543739795684814e-01 -1.749593764543533325e-01 -3.697002679109573364e-02 2.710581719875335693e-01 -4.037390649318695068e-02 3.396692872047424316e-02 -2.752211987972259521e-01 2.143460363149642944e-01 4.865185171365737915e-02 9.272238612174987793e-02 -2.504419162869453430e-02 2.901731245219707489e-02 3.020112812519073486e-01 -4.209305346012115479e-01 1.722765862941741943e-01
1.686133891344070435e-01 -4.373691231012344360e-02 -2.874064445495605469e-02 1.740930825471878052e-01 3.204537332057952881e-01 2.093726694583892822e-01 2.136698961257934570e-01 2.353871464729309082e-01 2.676098234951496124e-02 1.829992532730102539e-01 1.371243596076965332e-01 -4.522251337766647339e-02 1.376738995313644409e-01 1.741805523633956909e-01 -2.074716389179229736e-01 1.090134456753730774e-01 3.051192499697208405e-02 -1.190615743398666382e-01 1.201295107603073120e-01 1.112520843744277954e-01 -3.364919126033782959e-01 -1.849692873656749725e-02 1.170659065246582031e-01 -2.022611647844314575e-01 -1.593597084283828735e-01 -1.143249496817588806e-01 1.694396138191223145e-01 2.876130640506744385e-01 2.248205095529556274e-01 3.415096998214721680e-01 -5.313405394554138184e-02 4.083595052361488342e-02
4.882426001131534576e-03 2.329875230789184570e-01 3.900846466422080994e-02 -8.071753382682800293e-02 1.377770900726318359e-01 1.547401845455169678e-01 -3.185688555240631104e-01 2.240936458110809326e-02 2.431016564369201660e-01 1.233970671892166138e-01 4.094335436820983887e-02 1.084093824028968811e-01 3.131186366081237793e-01 -2.472382597625255585e-02 -6.875539571046829224e-02 -8.062720298767089844e-02 -3.070441819727420807e-02 3.740641288459300995e-03 -1.068553775548934937e-01 1.293767839670181274e-01 -1.231530830264091492e-01 3.947444260120391846e-02 2.354612797498703003e-01 -2.133004665374755859e-01 1.393471565097570419e-02 -3.484498560428619385e-01 2.652998566627502441e-01 5.002577602863311768e-02 -2.413759976625442505e-01 3.152096271514892578e-01 -1.426593810319900513e-01 2.754223048686981201e-01
3.198764845728874207e-02 1.124523505568504333e-01 3.468121886253356934e-01 3.821314871311187744e-01 2.048159986734390259e-01 6.942482292652130127e-02 -4.540464654564857483e-02 2.538234591484069824e-01 4.773481935262680054e-02 3.411413431167602539e-01 8.668196387588977814e-03 -1.215017363429069519e-01 -1.748663038015365601e-01 1.861813813447952271e-01 3.429606556892395020e-03 -2.289758771657943726e-01 -1.958843171596527100e-01 -3.822279348969459534e-02 -2.146881222724914551e-01 1.745533794164657593e-01 -3.006804287433624268e-01 1.189409196376800537e-01 2.880351431667804718e-02 -2.585945427417755127e-01 -2.510570175945758820e-02 1.408401131629943848e-01 6.579194217920303345e-02 -2.647541277110576630e-02 -5.482600256800651550e-02 1.742978990077972412e-01 -8.604713529348373413e-02 2.568697370588779449e-02
-4.378252103924751282e-02 -2.050067484378814697e-01 -1.211064904928207397e-01 2.932933866977691650e-01 2.378123812377452850e-02 -7.512819021940231323e-02 1.869959831237792969e-01 2.342144995927810669e-01 8.645067922770977020e-03 6.912764906883239746e-02 -2.764852643013000488e-01 2.042419761419296265e-01 -6.343820691108703613e-02 2.205591052770614624e-01 -7.668364793062210083e-02 -1.374367773532867432e-01 -1.350956410169601440e-01 -1.627687513828277588e-01 -6.331463158130645752e-02 7.813400775194168091e-02 4.971983283758163452e-02 2.677334249019622803e-01 -5.207410082221031189e-02 -2.810624893754720688e-03 2.685094773769378662e-01 -3.226110711693763733e-02 1.193248555064201355e-01 2.687110304832458496e-01 1.350753158330917358e-01 3.678482770919799805e-01 -1.341071426868438721e-01 3.098807632923126221e-01
-1.322384327650070190e-01 -1.407161056995391846e-01 2.496589347720146179e-02 1.700364351272583008e-01 2.709258794784545898e-01 -1.648024283349514008e-02 -2.596378624439239502e-01 -6.053614616394042969e-02 1.116843447089195251e-01 1.256667226552963257e-01 8.636043965816497803e-02 -1.817817538976669312e-01 -2.058281451463699341e-01 1.633808314800262451e-01 -2.285214811563491821e-01 1.246678978204727173e-01 -1.583738476037979126e-01 -1.769741028547286987e-01 -2.276572771370410919e-02 2.687752842903137207e-01 -3.064410686492919922e-01 2.255896292626857758e-02 -8.228587359189987183e-02 -2.209417819976806641e-01 -1.242170780897140503e-01 -8.634146302938461304e-02 3.448550999164581299e-01 -9.659956209361553192e-03 1.423372980207204819e-02 7.785856723785400391e-02 -3.374798893928527832e-01 2.039957344532012939e-01
2.491378337144851685e-01 -2.612231075763702393e-01 -9.055174887180328369e-02 -3.751280158758163452e-02 5.146665871143341064e-02 -2.478324770927429199e-01 -1.787769347429275513e-01 3.801460266113281250e-01 2.302192449569702148e-01 -3.563895821571350098e-02 -1.375178396701812744e-01 -1.365419179201126099e-01 1.441717147827148438e-01 2.357439994812011719e-01 7.086953613907098770e-03 -2.282219827175140381e-01 -2.170021981000900269e-01 -2.459104061126708984e-01 -1.379237323999404907e-01 9.572899341583251953e-02 6.531764566898345947e-02 2.268818467855453491e-01 -6.420545279979705811e-02 1.316978037357330322e-01 1.306176781654357910e-01 -3.355222195386886597e-02 4.429865255951881409e-02 2.584731280803680420e-01 2.003345936536788940e-01 2.271209508180618286e-01 8.471725136041641235e-02 -2.030444703996181488e-02
3.226700723171234131e-01 -2.951870858669281006e-01 1.217385008931159973e-01 2.645439207553863525e-01 -1.685708612203598022e-01 3.435818105936050415e-02 7.921210676431655884e-02 1.279907524585723877e-01 2.444418370723724365e-01 -1.597681343555450439e-01 -1.034263148903846741e-01 -1.024881452322006226e-01 -2.462877631187438965e-01 1.494500190019607544e-01 -1.087993383407592773e-01 -6.812319159507751465e-02 -7.729656063020229340e-04 -1.191095113754272461e-01 -6.682505458593368530e-02 -1.812581419944763184e-01 -1.066862344741821289e-01 -2.636597309901844710e-05 -1.871808022260665894e-01 -8.148200064897537231e-02 -9.196921437978744507e-02 -1.551982164382934570e-01 1.530164927244186401e-01 -1.478578895330429077e-01 3.221927955746650696e-02 5.046812295913696289e-01 -8.314213901758193970e-02 1.438824534416198730e-01
4.160476848483085632e-02 -5.519702099263668060e-03 -8.823557943105697632e-02 5.518395826220512390e-02 2.453640550374984741e-01 3.446583747863769531e-01 -7.700037211179733276e-02 1.889791935682296753e-01 3.612433075904846191e-01 -1.262314617633819580e-01 1.367344856262207031e-01 -7.230266928672790527e-02 2.711128890514373779e-01 6.869167834520339966e-02 -2.782722413539886475e-01 -2.990557625889778137e-02 1.799879781901836395e-02 -1.338178366422653198e-01 1.454215683043003082e-02 1.147053390741348267e-01 -4.059362038969993591e-02 -1.936827600002288818e-01 -3.259341418743133545e-02 -9.343474358320236206e-02 -5.050525069236755371e-03 -8.218164741992950439e-02 3.123782873153686523e-01 3.222614526748657227e-02 1.061369553208351135e-01 3.040355443954467773e-01 -3.827414214611053467e-01 -6.100913509726524353e-02
-3.739120066165924072e-02 1.416811197996139526e-01 -8.996219187974929810e-02 3.028806149959564209e-01 -1.093835681676864624e-01 -6.376709789037704468e-02 -2.856232225894927979e-02 2.290472388267517090e-01 3.027189970016479492e-01 8.924768865108489990e-02 2.212787792086601257e-02 -1.041057035326957703e-01 -4.994980394840240479e-01 1.432955265045166016e-02 -1.024676561355590820e-01 -9.786685556173324585e-02 -1.799690574407577515e-01 -9.542387723922729492e-02 -1.375927776098251343e-01 8.601786196231842041e-02 -2.003727108240127563e-01 3.092265725135803223e-01 -8.941933512687683105e-02 -3.227198123931884766e-02 -1.501559764146804810e-01 2.198419347405433655e-02 5.788760259747505188e-02 7.191245257854461670e-02 6.752138584852218628e-02 3.304015398025512695e-01 -1.975867301225662231e-01 -1.781175136566162109e-01
1.872917860746383667e-01 1.706415563821792603e-01 -4.338376820087432861e-01 7.719432562589645386e-02 6.849554926156997681e-02 1.260135471820831299e-01 -2.061804533004760742e-01 2.141820788383483887e-01 -1.066297367215156555e-01 1.684568822383880615e-01 -9.011519700288772583e-02 -1.994367502629756927e-02 -1.496123522520065308e-01 6.834160536527633667e-02 -1.722506135702133179e-01 -2.422274947166442871e-01 -1.199310421943664551e-01 2.595963701605796814e-02 1.210573092103004456e-01 9.560017287731170654e-02 -1.117549538612365723e-01 1.583723872900009155e-01 -2.614379525184631348e-01 -2.970785200595855713e-01 4.931334778666496277e-02 3.138967230916023254e-02 7.275963574647903442e-02 -6.921411305665969849e-02 1.862327456474304199e-01 3.597690463066101074e-01 -1.671414673328399658e-01 -1.744311153888702393e-01
1.651865541934967041e-01 -7.169358432292938232e-02 1.057151984423398972e-02 -1.587483659386634827e-02 -1.114943027496337891e-01 -2.633828818798065186e-01 2.656106092035770416e-02 1.914334446191787720e-01 2.855675108730792999e-02 8.767402917146682739e-02 1.101364567875862122e-02 -6.487342715263366699e-02 1.208859756588935852e-01 5.482709407806396484e-02 -2.052815705537796021e-01 9.783276356756687164e-03 5.592652782797813416e-02 4.908950254321098328e-02 -3.051937557756900787e-02 -2.465562671422958374e-01 -1.189218312501907349e-01 -3.107869625091552734e-02 -2.832199335098266602e-01 -2.746654748916625977e-01 8.227002620697021484e-02 -1.182203665375709534e-01 4.617877006530761719e-01 -3.940142691135406494e-02 1.434953510761260986e-01 4.314922094345092773e-01 -7.444801181554794312e-02 2.991360127925872803e-01
7.770717144012451172e-02 -1.935788244009017944e-01 -1.325399279594421387e-01 -2.433207929134368896e-01 9.076433628797531128e-02 4.685036092996597290e-02 1.868484467267990112e-01 8.695595711469650269e-02 8.783314377069473267e-02 -2.169206738471984863e-02 -3.393685072660446167e-02 -2.834264636039733887e-01 -1.348371207714080811e-01 8.274848014116287231e-02 -9.378561377525329590e-02 -1.009353101253509521e-01 -1.272464245557785034e-01 8.115892857313156128e-02 1.090803649276494980e-02 2.168392576277256012e-02 -3.060636818408966064e-01 2.145763188600540161e-01 2.595236599445343018e-01 -2.355727106332778931e-01 1.279407087713479996e-02 -3.896951377391815186e-01 2.081890702247619629e-01 2.453704550862312317e-02 1.263172924518585205e-01 4.107870757579803467e-01 6.432923674583435059e-02 1.496229916810989380e-01
5.211218073964118958e-02 5.391773954033851624e-02 5.094321817159652710e-02 4.411238059401512146e-02 -2.191373705863952637e-02 -1.946873962879180908e-01 1.529314219951629639e-01 1.874091029167175293e-01 -1.287817358970642090e-01 3.616889566183090210e-02 7.033952325582504272e-02 2.975414395332336426e-01 3.744279220700263977e-02 -6.451268494129180908e-02 -1.905303597450256348e-01 -1.078556180000305176e-01 -2.990247868001461029e-02 1.006866991519927979e-02 -2.501164674758911133e-01 -1.206792984157800674e-02 1.196532789617776871e-02 1.193753704428672791e-01 2.885335125029087067e-02 -2.320446670055389404e-01 -6.771524250507354736e-02 2.911917865276336670e-02 7.955478876829147339e-02 -2.996817231178283691e-03 4.606071114540100098e-01 4.508738815784454346e-01 -2.013329118490219116e-01 3.571413159370422363e-01
1.545091420412063599e-01 -4.580637067556381226e-02 -3.559904918074607849e-02 2.933588027954101562e-01 3.466299772262573242e-01 1.731234788894653320e-01 -3.397103399038314819e-02 7.690379023551940918e-02 2.715842723846435547e-01 1.931788474321365356e-01 2.372856885194778442e-01 -8.790653198957443237e-02 1.300737708806991577e-01 8.983090519905090332e-02 -6.807649135589599609e-02 -1.825768947601318359e-01 -1.632527112960815430e-01 2.953884378075599670e-02 -1.421072185039520264e-01 1.464676409959793091e-01 -2.762710452079772949e-01 1.330453902482986450e-01 -1.064143422991037369e-02 -2.648024260997772217e-01 -1.416047215461730957e-01 1.927237361669540405e-01 9.378308802843093872e-02 2.727081179618835449e-01 -2.234638631343841553e-01 2.268426567316055298e-01 -5.018703639507293701e-02 1.172212734818458557e-01
1.687400625087320805e-03 -3.188392147421836853e-02 7.514151930809020996e-02 -3.817069157958030701e-02 1.524006128311157227e-01 2.347567491233348846e-02 -9.701044112443923950e-02 1.576604247093200684e-01 3.346864581108093262e-01 9.895727783441543579e-02 -2.914367318153381348e-01 2.492453306913375854e-01 -1.251294463872909546e-01 -4.717897996306419373e-02 -2.969176173210144043e-01 -1.180397868156433105e-01 -2.691119015216827393e-01 -2.533054053783416748e-01 2.412929758429527283e-02 3.288018107414245605e-01 -1.569195240736007690e-01 6.223957240581512451e-02 6.098658964037895203e-02 -1.523767262697219849e-01 -1.189609169960021973e-01 3.646224969998002052e-03 3.638752549886703491e-02 7.005493342876434326e-02 7.774513959884643555e-02 1.748928800225257874e-02 -1.436184346675872803e-01 4.437377452850341797e-01
2.584884762763977051e-01 -8.309928327798843384e-02 6.301660090684890747e-02 7.701028138399124146e-02 1.136161834001541138e-01 -5.515238642692565918e-02 -1.363325268030166626e-01 4.853780381381511688e-03 3.193602561950683594e-01 3.057489916682243347e-02 5.549251660704612732e-02 -1.102500222623348236e-02 -1.786249130964279175e-01 -8.053632080554962158e-02 -1.618285477161407471e-01 -1.723803877830505371e-01 -2.628888189792633057e-02 1.009744107723236084e-01 -1.062393710017204285e-01 2.058970183134078979e-02 -2.481009364128112793e-01 5.717031657695770264e-03 -2.162234932184219360e-01 -1.003791689872741699e-01 1.760704070329666138e-01 -1.149268224835395813e-01 -1.325522959232330322e-01 -3.246438801288604736e-01 2.239886224269866943e-01 5.064964890480041504e-01 7.033603638410568237e-02 2.480936795473098755e-01
1.598418056964874268e-01 -3.542871177196502686e-01 2.878462336957454681e-02 1.473588943481445312e-01 -1.386135965585708618e-01 1.154653634876012802e-02 -9.451050311326980591e-02 -2.296229079365730286e-02 3.169050514698028564e-01 -1.542748063802719116e-01 4.300840198993682861e-02 5.833242088556289673e-02 -1.975890696048736572e-01 1.353269666433334351e-01 -1.240874379873275757e-01 1.165528669953346252e-01 2.951359562575817108e-02 -1.462847739458084106e-01 -1.803285479545593262e-01 4.615295305848121643e-02 4.417656734585762024e-02 8.846038579940795898e-02 -6.294847279787063599e-02 -2.497849315404891968e-01 -1.129508242011070251e-01 -2.030068784952163696e-01 1.558100581169128418e-01 -2.913613617420196533e-01 1.393226236104965210e-01 4.961405098438262939e-01 -1.118815168738365173e-01 8.654618263244628906e-02
3.883836790919303894e-02 -3.246595859527587891e-01 9.392157942056655884e-02 -2.560887336730957031e-01 2.822173535823822021e-01 6.381994485855102539e-02 1.946167647838592529e-02 8.772597461938858032e-02 1.871632635593414307e-01 7.803539931774139404e-02 -6.470697373151779175e-02 1.829581409692764282e-01 1.548307538032531738e-01 1.187674179673194885e-01 -1.034225448966026306e-01 -2.236669957637786865e-01 -3.911586850881576538e-02 -2.148649245500564575e-01 -6.733944267034530640e-02 2.293524146080017090e-01 -9.415147453546524048e-02 -5.370271950960159302e-02 1.189304888248443604e-01 -3.497005105018615723e-01 2.829428911209106445e-01 1.992242038249969482e-02 -9.532336890697479248e-02 1.278553754091262817e-01 -1.084575131535530090e-01 2.025008648633956909e-01 1.074939519166946411e-01 3.550772666931152344e-01
4.853006079792976379e-02 -4.938411340117454529e-02 -3.526465594768524170e-02 1.257298588752746582e-01 2.564852833747863770e-01 -4.956984519958496094e-02 -8.113497495651245117e-02 2.930872142314910889e-01 -2.584506059065461159e-03 2.387697398662567139e-01 5.396141484379768372e-02 -3.536907583475112915e-02 3.948695212602615356e-02 -9.236818004865199327e-05 -1.240532770752906799e-01 -8.623580634593963623e-02 -9.589942544698715210e-02 -2.053374052047729492e-02 -1.454623043537139893e-01 4.911674559116363525e-01 -1.664106696844100952e-01 -1.073230728507041931e-01 1.266811043024063110e-01 -2.341588437557220459e-01 1.911012977361679077e-01 -1.260810196399688721e-01 3.498212099075317383e-01 3.131454437971115112e-02 -1.324830353260040283e-01 2.959835231304168701e-01 -2.603825330734252930e-01 -3.198436275124549866e-02
3.741985261440277100e-01 -7.274021953344345093e-02 -5.572005361318588257e-02 -1.327739953994750977e-01 -1.802927553653717041e-01 1.116616427898406982e-01 7.479433715343475342e-02 2.198835760354995728e-01 -9.099464118480682373e-02 2.409189641475677490e-01 2.671938622370362282e-03 1.507177799940109253e-01 -8.026111871004104614e-02 2.850517258048057556e-02 -8.166199177503585815e-02 -2.881313264369964600e-01 -1.283829510211944580e-01 6.935112923383712769e-02 -4.700254648923873901e-02 -2.788370251655578613e-01 -4.318264126777648926e-01 1.094043254852294922e-01 1.661455333232879639e-01 -1.364407390356063843e-01 1.191958710551261902e-01 -1.143827103078365326e-02 5.240571126341819763e-02 7.026425004005432129e-02 2.340193688869476318e-01 2.729575335979461670e-01 -2.013496309518814087e-01 1.062873750925064087e-01
-1.954864012077450752e-03 7.863872498273849487e-02 -1.427039504051208496e-01 4.996701329946517944e-02 9.100198745727539062e-02 4.566992074251174927e-02 -1.545263230800628662e-01 3.899987041950225830e-01 1.470440328121185303e-01 4.751759767532348633e-01 -8.934658765792846680e-02 -1.235956326127052307e-01 -1.361252963542938232e-01 2.028860300779342651e-01 -8.508843928575515747e-02 -2.654142677783966064e-01 3.118171356618404388e-02 8.861450850963592529e-02 -9.754291921854019165e-02 -2.511579692363739014e-01 -2.683976292610168457e-01 -8.938460797071456909e-02 -1.937135457992553711e-01 -8.074946701526641846e-02 1.892358362674713135e-01 7.914517074823379517e-02 -1.400065794587135315e-02 1.579596549272537231e-01 7.169986516237258911e-02 1.480958312749862671e-01 2.813942171633243561e-02 2.756402790546417236e-01
2.541737556457519531e-01 -2.816872298717498779e-01 8.954088389873504639e-02 8.699986338615417480e-02 1.009699478745460510e-01 -1.278102099895477295e-01 7.688621059060096741e-03 4.730193410068750381e-03 2.007923126220703125e-01 1.500944197177886963e-01 1.110753789544105530e-01 -1.431030035018920898e-01 -2.403572201728820801e-01 -9.839495271444320679e-02 -2.266262173652648926e-01 -3.060847520828247070e-01 -1.251431703567504883e-01 1.790949515998363495e-02 -1.158518269658088684e-01 -1.265923827886581421e-01 -2.008446156978607178e-01 5.010284110903739929e-02 -2.129887193441390991e-01 -6.548923999071121216e-02 2.579000294208526611e-01 -7.832251489162445068e-02 6.160624325275421143e-02 -1.266762465238571167e-01 2.112038433551788330e-01 4.404804110527038574e-01 -1.244547367095947266e-01 1.454245597124099731e-01
2.197887152433395386e-01 -9.580858051776885986e-02 2.612990885972976685e-02 2.277474403381347656e-01 7.248514145612716675e-02 7.148230075836181641e-02 2.803411185741424561e-01 2.394551783800125122e-01 2.842175364494323730e-01 2.690295577049255371e-01 -1.020295247435569763e-01 -1.445953994989395142e-01 1.555205583572387695e-01 3.784206230193376541e-03 -1.665630936622619629e-01 2.153869569301605225e-01 1.127370074391365051e-01 5.574204400181770325e-02 8.892436325550079346e-02 1.315141618251800537e-01 -6.595180183649063110e-02 -1.246028020977973938e-01 -1.814020797610282898e-02 -7.035877555608749390e-02 -9.648302942514419556e-02 -1.072359532117843628e-01 2.963318824768066406e-01 1.594734936952590942e-01 8.333215117454528809e-02 4.986459016799926758e-01 1.262478996068239212e-02 6.984800845384597778e-02
-8.106786012649536133e-02 -1.820942759513854980e-01 4.110357165336608887e-01 3.223381638526916504e-01 1.044283956289291382e-01 -1.302968114614486694e-01 2.451486326754093170e-02 3.283406421542167664e-02 2.789426445960998535e-01 2.236794829368591309e-01 -9.376811794936656952e-03 3.796762824058532715e-01 -7.911507785320281982e-02 2.898458018898963928e-02 -2.639870941638946533e-01 -1.335504800081253052e-01 5.595334246754646301e-02 -1.575737297534942627e-01 -1.689010262489318848e-01 -2.720328047871589661e-02 -4.729509353637695312e-02 6.062508909963071346e-04 -9.587337076663970947e-02 -2.754079643636941910e-03 -1.822659075260162354e-01 -1.219198927283287048e-01 1.221774220466613770e-01 1.665278524160385132e-01 1.997791826725006104e-01 1.901800334453582764e-01 -2.371857501566410065e-02 2.347272038459777832e-01
3.708382546901702881e-01 -2.342436760663986206e-01 1.291593015193939209e-01 2.114834487438201904e-01 -8.415204286575317383e-02 -5.125623568892478943e-02 -7.214040961116552353e-03 1.648743152618408203e-01 8.738291263580322266e-02 1.206275671720504761e-01 1.136730611324310303e-01 1.257434189319610596e-01 -7.103992253541946411e-02 1.050487533211708069e-02 -1.493402421474456787e-01 -5.821079388260841370e-02 9.283278137445449829e-02 -1.038498878479003906e-01 -7.121861726045608521e-02 -8.016401529312133789e-02 -2.494921237230300903e-01 1.836178153753280640e-01 -6.752317398786544800e-02 9.140922129154205322e-02 7.678511738777160645e-02 -2.428518533706665039e-01 9.816297888755798340e-02 -2.442153096199035645e-01 1.664824783802032471e-03 4.878900945186614990e-01 -6.808330118656158447e-02 3.329965472221374512e-01
2.538948059082031250e-01 -1.090425774455070496e-01 1.445744037628173828e-01 -2.072769962251186371e-02 -2.024056017398834229e-02 -2.122409343719482422e-01 5.848400667309761047e-02 2.467100508511066437e-02 8.597724884748458862e-02 1.556492745876312256e-01 7.392588257789611816e-02 8.835494518280029297e-02 -1.340463012456893921e-01 -9.927007369697093964e-03 -2.469897121191024780e-01 -1.236642897129058838e-01 -5.279259756207466125e-02 1.223944574594497681e-01 -1.719819158315658569e-01 -1.973341703414916992e-01 -2.731312513351440430e-01 5.680710822343826294e-02 -2.320500612258911133e-01 -2.389205992221832275e-01 2.093793898820877075e-01 -1.569284200668334961e-01 2.182332240045070648e-02 -1.229023113846778870e-01 1.615631878376007080e-01 5.646944046020507812e-01 -6.997578591108322144e-02 6.786780059337615967e-02
1.997358798980712891e-01 -2.679819427430629730e-02 2.223908305168151855e-01 1.980543136596679688e-01 2.916815876960754395e-01 9.072515368461608887e-02 -2.210317878052592278e-03 2.181299328804016113e-01 8.782938867807388306e-02 1.849387772381305695e-02 1.517090648412704468e-01 5.969579890370368958e-02 -1.015230119228363037e-01 2.734873816370964050e-02 4.129791259765625000e-02 -1.463050395250320435e-01 1.408307105302810669e-01 -2.871797382831573486e-01 -7.438800483942031860e-02 -1.790967881679534912e-01 -1.704929023981094360e-01 4.252967983484268188e-02 -6.882734596729278564e-02 -7.538307458162307739e-02 -1.089712977409362793e-01 -3.680323064327239990e-01 -1.100579127669334412e-01 -9.170059114694595337e-02 1.002273336052894592e-01 5.071529150009155273e-01 -3.692563995718955994e-02 2.081833332777023315e-01
1.188673153519630432e-01 -1.027220338582992554e-01 1.406192630529403687e-01 1.737158298492431641e-01 2.238278388977050781e-01 -3.730359375476837158e-01 -1.105492413043975830e-01 1.628177314996719360e-01 1.986606121063232422e-01 3.011269271373748779e-01 4.310393333435058594e-02 1.124983429908752441e-01 -3.573713451623916626e-02 2.483595907688140869e-01 9.599388390779495239e-02 1.522159483283758163e-02 7.207628805190324783e-03 -4.448078274726867676e-01 1.352191567420959473e-01 7.451549917459487915e-02 9.406211972236633301e-02 -5.540636554360389709e-02 -2.204366773366928101e-01 -2.248003631830215454e-01 -3.361830487847328186e-02 -1.535092443227767944e-01 -1.650765687227249146e-01 6.251157075166702271e-02 1.075824573636054993e-01 2.631461024284362793e-01 -4.698696732521057129e-02 9.300651401281356812e-02
-6.517234444618225098e-02 -2.913424000144004822e-02 -4.673351347446441650e-02 5.661459267139434814e-02 3.086408972740173340e-01 1.923451721668243408e-01 -4.482017084956169128e-02 -3.732888773083686829e-02 4.387468993663787842e-01 -2.689735032618045807e-02 -2.139646373689174652e-02 -1.527232676744461060e-01 5.955443158745765686e-02 1.964702606201171875e-01 -7.542552798986434937e-02 -2.746107578277587891e-01 1.190579310059547424e-02 3.200189769268035889e-02 -2.596926987171173096e-01 1.466680318117141724e-01 -1.370747089385986328e-01 1.784700900316238403e-01 -4.349384829401969910e-02 1.780438236892223358e-02 -6.206900253891944885e-02 -2.240190096199512482e-02 2.450413405895233154e-01 2.619172930717468262e-01 -1.027740985155105591e-01 3.407418727874755859e-01 -3.296475410461425781e-01 4.797448962926864624e-02
-3.440841566771268845e-03 -1.339429914951324463e-01 -1.010018885135650635e-01 -1.086950525641441345e-01 -6.016851589083671570e-02 -2.423282563686370850e-01 -1.685502529144287109e-01 3.112122602760791779e-02 8.474460989236831665e-02 3.854232132434844971e-01 -1.137951686978340149e-01 -1.029379218816757202e-01 5.944684892892837524e-02 -1.018282398581504822e-01 -8.238378167152404785e-02 -2.130273282527923584e-01 8.854535222053527832e-02 -3.982914984226226807e-02 1.682124584913253784e-01 1.223957724869251251e-02 -2.581671774387359619e-01 1.103699207305908203e-01 6.771204620599746704e-02 -7.165689021348953247e-02 3.009542524814605713e-01 -7.418816536664962769e-02 1.474590748548507690e-01 2.821885943412780762e-01 1.659409515559673309e-02 4.797577559947967529e-01 1.927309297025203705e-02 2.612892389297485352e-01
1.308642625808715820e-01 -2.280238866806030273e-01 8.799084275960922241e-02 -1.014522463083267212e-02 -2.836856245994567871e-02 2.004657685756683350e-01 -5.603018216788768768e-03 1.885491609573364258e-01 8.952335268259048462e-02 2.325799874961376190e-02 -1.023644488304853439e-02 -1.764282137155532837e-01 4.832620266824960709e-03 -1.252256333827972412e-01 -6.667084991931915283e-02 -4.433532357215881348e-01 -1.217862963676452637e-02 2.418912202119827271e-01 -1.831537336111068726e-01 -1.641204655170440674e-01 2.013952285051345825e-01 -1.421316992491483688e-02 1.075700856745243073e-02 -3.049959242343902588e-01 -6.854709237813949585e-02 1.099771559238433838e-01 -3.661390021443367004e-02 2.566264867782592773e-01 -1.250122934579849243e-01 3.800310492515563965e-01 -2.884636819362640381e-01 9.831899404525756836e-02
-5.582110211253166199e-02 -4.951337352395057678e-02 2.000833302736282349e-01 2.397236675024032593e-01 1.837169378995895386e-01 -1.218244358897209167e-01 -1.164527609944343567e-01 -8.416483551263809204e-02 3.068861179053783417e-02 2.308728694915771484e-01 8.201616257429122925e-02 -1.010815612971782684e-02 -2.750374674797058105e-01 7.750952988862991333e-02 1.334243416786193848e-01 -7.736846059560775757e-02 -1.415544599294662476e-01 -9.371557086706161499e-02 -3.071950376033782959e-01 9.942659735679626465e-02 1.289977971464395523e-02 -2.830810286104679108e-02 1.166283991187810898e-02 -4.157162010669708252e-01 -2.319625467061996460e-01 -1.145739331841468811e-01 2.236771732568740845e-01 9.956155717372894287e-02 -4.118116572499275208e-02 4.669528305530548096e-01 -4.761414974927902222e-02 -7.276894897222518921e-02
9.961134195327758789e-02 -5.660248175263404846e-02 1.472776085138320923e-01 -2.708157151937484741e-02 1.655192300677299500e-02 1.735202036798000336e-02 -1.678842753171920776e-01 5.283350124955177307e-02 2.423718273639678955e-01 9.332555532455444336e-02 -1.058663576841354370e-01 -2.994287014007568359e-02 3.377643600106239319e-02 -4.389169067144393921e-02 -2.059061080217361450e-03 -2.201732844114303589e-01 -2.094564288854598999e-01 -9.019509702920913696e-02 -4.897528886795043945e-01 1.419923305511474609e-01 -2.845078110694885254e-01 5.472838133573532104e-02 1.202660650014877319e-01 -2.386257648468017578e-01 -1.264124959707260132e-01 -9.694173932075500488e-02 1.499625742435455322e-01 4.152385517954826355e-02 -3.802790045738220215e-01 2.558326721191406250e-01 -2.697674036026000977e-01 4.462742060422897339e-02
6.940937787294387817e-02 -2.986035645008087158e-01 8.346461504697799683e-02 -1.166607588529586792e-01 1.447948217391967773e-01 1.630165129899978638e-01 -2.002706527709960938e-01 1.050286814570426941e-01 -4.821963608264923096e-03 2.417398244142532349e-01 -2.047902792692184448e-01 2.353247702121734619e-01 4.391912743449211121e-02 1.962156891822814941e-01 7.952897250652313232e-02 -1.917570829391479492e-01 1.276811119168996811e-02 -2.572821378707885742e-01 7.910984754562377930e-02 1.094389613717794418e-02 2.806002199649810791e-01 4.108897224068641663e-02 2.269387543201446533e-01 -2.654113173484802246e-01 -1.582555025815963745e-01 -4.600849375128746033e-02 1.502509415149688721e-01 4.197790473699569702e-02 -7.388093322515487671e-02 2.054631561040878296e-01 -8.624398708343505859e-02 4.071173965930938721e-01
1.736349165439605713e-01 9.940010309219360352e-02 1.174452602863311768e-01 -2.376282960176467896e-01 1.191684827208518982e-01 1.863232627511024475e-02 -7.268637418746948242e-02 1.858232021331787109e-01 7.271015644073486328e-02 1.613897979259490967e-01 3.273734152317047119e-01 -2.161647006869316101e-02 -9.893011301755905151e-03 9.412575513124465942e-02 -3.521048277616500854e-02 8.188553899526596069e-02 -8.329134434461593628e-02 -2.391783446073532104e-01 -2.752146497368812561e-02 -1.801211088895797729e-01 -1.038936600089073181e-01 8.125463873147964478e-02 -5.212279036641120911e-02 -2.706662416458129883e-01 -2.219171673059463501e-01 -8.134600520133972168e-02 2.935182154178619385e-01 5.292069539427757263e-02 -1.182634755969047546e-01 4.648579657077789307e-01 -2.371558099985122681e-01 -2.400283217430114746e-01
2.300249487161636353e-01 -1.779392361640930176e-01 3.878483176231384277e-02 3.079015910625457764e-01 1.309201866388320923e-01 1.276966482400894165e-01 2.208826392889022827e-01 2.820667624473571777e-02 1.121792197227478027e-01 1.187205687165260315e-01 -4.246362298727035522e-02 -2.655791342258453369e-01 2.321651577949523926e-02 1.187630444765090942e-01 -1.596545726060867310e-01 -1.186180189251899719e-01 -2.246651053428649902e-01 -1.103985011577606201e-01 -2.814192771911621094e-01 -1.098216883838176727e-02 -2.774447798728942871e-01 5.528173595666885376e-02 -1.468135695904493332e-02 -3.471589684486389160e-01 -1.008285880088806152e-01 1.445781588554382324e-01 1.269569396972656250e-01 3.135959059000015259e-02 3.980700299143791199e-02 2.012464553117752075e-01 -3.512273728847503662e-01 1.628101170063018799e-01
-1.822203695774078369e-01 -1.344439387321472168e-02 -1.884646248072385788e-03 2.392474412918090820e-01 -7.774779200553894043e-02 -1.650600135326385498e-01 1.335318684577941895e-01 1.487695425748825073e-01 6.294436007738113403e-02 -1.348040066659450531e-02 3.489068895578384399e-02 -8.148749917745590210e-02 2.267270237207412720e-01 1.917682141065597534e-01 -2.910813391208648682e-01 2.972475020214915276e-03 4.304674267768859863e-02 -7.326752692461013794e-02 -2.617336809635162354e-01 1.800500750541687012e-01 4.955741390585899353e-02 7.260752469301223755e-02 -3.230231627821922302e-02 -8.739204704761505127e-02 -1.301408261060714722e-01 -1.686270833015441895e-01 1.250888407230377197e-01 -1.273537129163742065e-01 1.878348737955093384e-01 5.230296850204467773e-01 -2.758925855159759521e-01 2.538735270500183105e-01
-9.078887104988098145e-02 -2.468775026500225067e-03 -1.354406476020812988e-01 -1.528618764132261276e-02 -1.658332049846649170e-01 2.197338491678237915e-01 -8.829521387815475464e-02 1.273380070924758911e-01 3.643954992294311523e-01 2.047630101442337036e-01 1.514474004507064819e-01 -1.539973616600036621e-01 5.055034160614013672e-02 6.478739529848098755e-02 6.376980990171432495e-02 -3.202212154865264893e-01 -4.899623338133096695e-03 -3.135932385921478271e-01 -2.210508286952972412e-01 -7.617805153131484985e-02 -1.535269916057586670e-01 2.563254535198211670e-01 -3.078924026340246201e-03 -2.162364423274993896e-01 -2.477485090494155884e-01 -3.012894690036773682e-01 1.672492921352386475e-01 2.565493434667587280e-02 -1.418381184339523315e-01 1.896099746227264404e-01 -1.063634455204010010e-01 -3.759971261024475098e-02
-3.153455629944801331e-02 -1.975783705711364746e-01 4.301602020859718323e-02 -1.586039513349533081e-01 1.553740650415420532e-01 1.987145394086837769e-01 2.422003448009490967e-01 1.110800821334123611e-02 3.548576831817626953e-01 1.734523922204971313e-01 7.214896380901336670e-02 -1.203297525644302368e-01 -5.070134997367858887e-02 -4.120609909296035767e-02 -4.315406829118728638e-02 -3.835783302783966064e-01 -1.857614219188690186e-01 -3.353173658251762390e-02 -1.892833560705184937e-01 2.255092114210128784e-01 -3.317699730396270752e-01 1.105325669050216675e-02 -1.214157491922378540e-01 -1.753209084272384644e-01 -1.245965808629989624e-01 -1.623814851045608521e-01 1.230086013674736023e-01 -6.141779944300651550e-03 -1.413914561271667480e-01 2.498418241739273071e-01 -2.271848618984222412e-01 1.118875965476036072e-01
-1.156540736556053162e-01 -1.251782029867172241e-01 2.792251529172062874e-03 -1.309037655591964722e-01 1.528082340955734253e-01 -1.747465319931507111e-02 -2.248506397008895874e-01 -1.010454222559928894e-01 3.055177628993988037e-03 5.130723491311073303e-02 5.571297556161880493e-02 -1.238186135888099670e-01 -9.723453782498836517e-03 1.670886389911174774e-02 -3.783132433891296387e-01 1.310186237096786499e-01 -1.000121533870697021e-01 -1.219306960701942444e-01 8.670736104249954224e-02 3.298319131135940552e-02 -3.236328661441802979e-01 4.433165118098258972e-02 1.141210198402404785e-01 -4.116069674491882324e-01 -1.544373631477355957e-01 -1.264771372079849243e-01 3.049021363258361816e-01 2.919365465641021729e-01 1.270105838775634766e-01 2.551854550838470459e-01 -1.684657037258148193e-01 1.932751089334487915e-01
1.303943693637847900e-01 -4.350738972425460815e-02 1.685888171195983887e-01 1.658641397953033447e-01 -1.766346246004104614e-01 1.997888833284378052e-01 5.484201014041900635e-02 2.310847043991088867e-01 1.826588958501815796e-01 4.071911573410034180e-01 1.784402281045913696e-01 3.023698627948760986e-01 -1.279956698417663574e-01 -4.191151633858680725e-02 -3.219923377037048340e-01 -1.106138005852699280e-01 4.378390498459339142e-03 -1.195758208632469177e-01 1.336352974176406860e-01 -8.063604682683944702e-02 6.113193929195404053e-02 -1.903284937143325806e-01 4.726432263851165771e-02 -1.364678293466567993e-01 -7.325422484427690506e-03 -2.137038558721542358e-01 1.350720077753067017e-01 1.573252677917480469e-01 -5.014149099588394165e-02 2.743063271045684814e-01 1.668402105569839478e-01 2.175930440425872803e-01
-1.949057430028915405e-01 -2.638904154300689697e-01 3.100709915161132812e-01 1.562415063381195068e-01 -1.738333553075790405e-01 1.712211370468139648e-01 1.027065794914960861e-02 3.929742574691772461e-01 -1.011018529534339905e-01 3.395105898380279541e-01 -4.922927170991897583e-02 2.615990936756134033e-01 2.702409774065017700e-02 1.254021823406219482e-01 7.130424678325653076e-02 -7.484420388936996460e-02 -1.867839507758617401e-02 -8.866071701049804688e-02 1.371737802401185036e-03 8.787254989147186279e-02 -1.451582014560699463e-01 1.432539671659469604e-01 -8.610822260379791260e-02 -1.315452754497528076e-01 -1.330321654677391052e-02 -1.585901826620101929e-01 -9.734494984149932861e-02 2.448012083768844604e-01 -1.503428220748901367e-01 3.483357727527618408e-01 -1.092368438839912415e-01 3.756410256028175354e-02
2.538281977176666260e-01 -1.488064229488372803e-01 1.745072156190872192e-01 1.658679395914077759e-01 -9.222779422998428345e-03 2.428248077630996704e-01 -1.768890619277954102e-01 2.101594954729080200e-01 1.341589838266372681e-01 7.603428512811660767e-02 2.989932000637054443e-01 -3.071504831314086914e-02 -2.586143016815185547e-01 1.138611584901809692e-01 -1.530099809169769287e-01 -4.397623613476753235e-02 -6.885809451341629028e-02 -1.520894765853881836e-01 3.224641457200050354e-02 -2.045551240444183350e-01 1.184098944067955017e-01 9.120382368564605713e-03 -1.624394953250885010e-02 5.155860260128974915e-02 -1.183971539139747620e-01 -2.811942100524902344e-01 1.242738738656044006e-01 -1.324752420186996460e-01 -1.343388408422470093e-01 4.759573340415954590e-01 -1.308082640171051025e-01 1.615207642316818237e-01
1.766861528158187866e-01 -1.654138863086700439e-01 1.816104948520660400e-01 3.875095844268798828e-01 -2.350401729345321655e-01 7.254306692630052567e-03 -1.125189196318387985e-02 5.542755126953125000e-02 1.781073659658432007e-01 7.030351087450981140e-03 4.985355213284492493e-02 8.064936846494674683e-02 -2.867743074893951416e-01 8.064755052328109741e-02 2.473264187574386597e-02 -1.840498596429824829e-01 5.710672214627265930e-02 -9.897252917289733887e-02 -8.139713108539581299e-02 5.919947847723960876e-02 -1.160492226481437683e-01 7.951647043228149414e-02 -6.626779213547706604e-03 -2.033850364387035370e-02 -4.698536545038223267e-02 -3.492544293403625488e-01 3.096021525561809540e-02 -9.541029483079910278e-02 1.665716022253036499e-01 5.312670469284057617e-01 8.056461066007614136e-02 2.040189802646636963e-01
5.444937851279973984e-03 -4.023644328117370605e-02 9.704357385635375977e-02 -7.635128498077392578e-02 3.110863864421844482e-01 -2.486639842391014099e-02 1.293466240167617798e-01 2.282817289233207703e-02 1.819559484720230103e-01 -1.048773806542158127e-02 4.617512971162796021e-02 1.096248812973499298e-02 5.580368265509605408e-02 1.421662569046020508e-01 -3.368503451347351074e-01 -2.138104289770126343e-01 -5.525112897157669067e-02 -3.822715207934379578e-02 9.484650194644927979e-02 9.559125453233718872e-02 -1.149038691073656082e-02 -1.831832528114318848e-01 2.451767921447753906e-01 -4.387534856796264648e-01 -1.424965858459472656e-01 5.026834085583686829e-02 1.149116232991218567e-01 9.096948802471160889e-02 -5.565855279564857483e-02 3.313128352165222168e-01 -3.616455793380737305e-01 2.314371764659881592e-01
1.260300278663635254e-01 8.278266526758670807e-03 5.420562592917121947e-05 -1.854897942394018173e-03 7.820709049701690674e-02 1.714062131941318512e-02 -4.473664239048957825e-02 1.673090606927871704e-01 2.813206911087036133e-01 -1.081895381212234497e-01 2.582504972815513611e-02 -3.852286040782928467e-01 4.680817574262619019e-02 -8.708124607801437378e-02 -2.377781122922897339e-01 -1.951364874839782715e-01 7.133331894874572754e-02 -1.199558451771736145e-01 -5.039782077074050903e-02 -1.177692189812660217e-01 -2.195238023996353149e-01 2.778334319591522217e-01 3.421452268958091736e-02 1.647540479898452759e-01 1.410522758960723877e-01 -2.234485149383544922e-01 2.495874464511871338e-01 1.237794607877731323e-01 8.973990567028522491e-03 4.637641906738281250e-01 -1.127843409776687622e-01 1.960436403751373291e-01
9.221518784761428833e-02 -7.730725407600402832e-02 1.401634663343429565e-01 8.391240984201431274e-02 3.295103379059582949e-04 1.396865993738174438e-01 3.931115567684173584e-02 6.780020147562026978e-02 1.922888904809951782e-01 -1.509973872452974319e-02 -1.457434892654418945e-01 -4.528995230793952942e-02 -7.364076375961303711e-02 7.098883390426635742e-02 -1.911154538393020630e-01 -1.194419264793395996e-01 -2.526032626628875732e-01 1.496377289295196533e-01 -3.595539629459381104e-01 -2.140242308378219604e-01 -2.135930806398391724e-01 1.309338659048080444e-01 -6.167015433311462402e-02 -3.413696587085723877e-02 -7.887960225343704224e-02 -2.539953291416168213e-01 4.705212414264678955e-01 1.334733814001083374e-01 -3.407013788819313049e-02 3.576929271221160889e-01 -2.061671763658523560e-01 -2.930308505892753601e-02
1.291067302227020264e-01 1.819109171628952026e-02 2.947113811969757080e-01 1.044730916619300842e-01 -8.097622543573379517e-03 7.170800864696502686e-02 -1.121142059564590454e-01 6.109988689422607422e-02 3.740201890468597412e-01 3.173819482326507568e-01 -2.120894566178321838e-02 2.884491384029388428e-01 7.666671648621559143e-03 -3.805258776992559433e-03 -2.264877706766128540e-01 -2.709706127643585205e-01 -6.140243262052536011e-02 -3.640144765377044678e-01 1.458832770586013794e-01 9.682039916515350342e-02 -1.425780504941940308e-01 1.658170521259307861e-01 -1.936267167329788208e-01 -1.782879680395126343e-01 3.963559493422508240e-02 2.110399678349494934e-02 -1.005377471446990967e-01 -1.518989205360412598e-01 3.501054272055625916e-02 8.949806913733482361e-03 -2.384428381919860840e-01 1.930223256349563599e-01
7.087580114603042603e-02 5.719050392508506775e-02 2.594629228115081787e-01 2.736677229404449463e-01 3.879656642675399780e-02 7.240060716867446899e-02 -2.594210766255855560e-02 2.246257811784744263e-01 1.280640959739685059e-01 -1.176721677184104919e-01 5.602668598294258118e-02 1.108337193727493286e-01 -1.254443824291229248e-01 6.905677914619445801e-02 -2.480402141809463501e-01 -8.543813973665237427e-02 2.994948439300060272e-02 -2.828072607517242432e-01 -5.580079928040504456e-02 -9.926071763038635254e-02 -1.928977370262145996e-01 3.152821678668260574e-03 -1.484045945107936859e-02 -2.513432502746582031e-01 -1.561205387115478516e-01 -3.389315903186798096e-01 -1.977402120828628540e-01 -2.015971094369888306e-01 2.354307100176811218e-02 4.666248559951782227e-01 -1.112002953886985779e-01 1.118456199765205383e-01
2.599644958972930908e-01 -2.038917541503906250e-01 -1.050319075584411621e-01 6.158124655485153198e-02 8.802375197410583496e-02 1.555470470339059830e-02 -8.719632029533386230e-02 -6.812489032745361328e-02 2.891092896461486816e-01 1.376442760229110718e-01 1.069396436214447021e-01 9.465681761503219604e-02 -1.095987707376480103e-01 -2.074188888072967529e-01 -1.039046943187713623e-01 -2.337803244590759277e-01 -3.787651285529136658e-02 4.240540415048599243e-02 -2.845352329313755035e-02 -1.287873089313507080e-01 -2.778958082199096680e-01 4.624885693192481995e-02 -2.482720464468002319e-01 -1.246995329856872559e-01 2.232810258865356445e-01 -1.769328415393829346e-01 5.294962320476770401e-03 -1.378624290227890015e-01 2.668929994106292725e-01 4.820814728736877441e-01 -1.134436652064323425e-01 1.360077559947967529e-01
2.398793250322341919e-01 -1.384145170450210571e-01 -1.510832607746124268e-01 1.742013841867446899e-01 -9.214307367801666260e-02 2.865694835782051086e-02 -1.843825876712799072e-01 1.578693836927413940e-01 -2.560528181493282318e-02 5.440959334373474121e-02 -5.243647843599319458e-03 -1.265453696250915527e-01 -2.422669976949691772e-01 -6.643244624137878418e-02 1.851068288087844849e-01 -5.554851517081260681e-02 -4.332543909549713135e-01 -2.056974321603775024e-01 -8.813279122114181519e-02 -8.830492198467254639e-02 7.570828497409820557e-02 1.962990462779998779e-01 -1.875247657299041748e-01 -5.881092697381973267e-02 -1.727344691753387451e-01 5.303982645273208618e-02 1.327457278966903687e-01 -5.297801643610000610e-02 4.078888148069381714e-02 5.418387651443481445e-01 -6.920446455478668213e-02 1.363111659884452820e-02
2.510416507720947266e-01 -1.871317476034164429e-01 3.398144990205764771e-02 7.670411467552185059e-02 -9.804733842611312866e-02 3.272219598293304443e-01 6.298081576824188232e-02 8.874535560607910156e-02 -2.909814193844795227e-02 1.256297081708908081e-01 1.142213493585586548e-01 2.901027798652648926e-01 4.083223640918731689e-02 1.472375839948654175e-01 3.192619606852531433e-02 -1.349440962076187134e-01 -6.359704583883285522e-02 2.916822396218776703e-02 -2.616404294967651367e-01 2.093739211559295654e-01 1.991706639528274536e-01 -2.739554457366466522e-02 9.595701843500137329e-02 -2.569197118282318115e-01 -4.992558434605598450e-02 -2.226528227329254150e-01 1.233971267938613892e-01 -2.228359580039978027e-01 1.969141662120819092e-01 4.620108008384704590e-01 -7.600449025630950928e-02 -4.692446440458297729e-02
1.063392832875251770e-01 -1.793483495712280273e-01 4.479449987411499023e-02 2.342782467603683472e-01 -1.006921473890542984e-02 2.007595300674438477e-01 -1.087435521185398102e-02 -4.891752824187278748e-02 1.519655883312225342e-01 1.532565653324127197e-01 1.118758767843246460e-01 1.613407880067825317e-01 -1.747621595859527588e-01 1.555620282888412476e-01 -2.286439836025238037e-01 9.297376126050949097e-02 -1.471499204635620117e-01 -6.064286082983016968e-02 2.127781957387924194e-01 7.442998886108398438e-02 6.016654893755912781e-02 -8.874107897281646729e-02 -2.352304607629776001e-01 -3.314739763736724854e-01 6.640696525573730469e-02 -3.018123209476470947e-01 7.117244601249694824e-02 3.000114113092422485e-02 -7.124788314104080200e-02 5.319723486900329590e-01 1.162496656179428101e-01 -5.019193515181541443e-03
1.102072671055793762e-01 -8.780981600284576416e-02 2.664544284343719482e-01 -1.278959065675735474e-01 2.442622482776641846e-01 -4.555523395538330078e-02 -2.140140682458877563e-01 7.792328298091888428e-02 2.966838181018829346e-01 4.407435655593872070e-01 -2.247131895273923874e-03 -2.130893319845199585e-01 2.245135977864265442e-02 1.204313635826110840e-01 -1.196554861962795258e-02 -3.359687924385070801e-01 -2.027844637632369995e-01 4.710842669010162354e-02 -2.072181850671768188e-01 2.724050357937812805e-02 -1.638115495443344116e-01 8.904220908880233765e-02 -1.974445953965187073e-02 -1.092598065733909607e-01 8.328833431005477905e-02 2.724680816754698753e-03 1.917231231927871704e-01 1.889644861221313477e-01 -2.189825773239135742e-01 3.629140183329582214e-02 -1.561964955180883408e-02 2.458135932683944702e-01
-6.531212478876113892e-02 -1.767249777913093567e-02 -1.111942306160926819e-01 1.173586025834083557e-01 8.161617070436477661e-02 -1.869262158870697021e-01 1.772673800587654114e-02 7.571577280759811401e-02 1.952583491802215576e-01 1.906829327344894409e-01 -1.440026015043258667e-01 6.660327315330505371e-03 3.174282610416412354e-01 1.730522513389587402e-02 -1.366699635982513428e-01 -1.876307129859924316e-01 -1.761547327041625977e-01 4.798132553696632385e-02 -3.708511888980865479e-01 2.109536677598953247e-01 -3.256341516971588135e-01 4.192311316728591919e-02 -7.673610001802444458e-02 -1.402565985918045044e-01 -5.094761773943901062e-02 8.159040659666061401e-02 1.918350756168365479e-01 -5.819854792207479477e-03 -2.509159035980701447e-02 4.211171567440032959e-01 -3.092149198055267334e-01 -5.507590994238853455e-02
9.839602559804916382e-02 -1.540479362010955811e-01 2.026184052228927612e-01 6.341332197189331055e-02 -6.004526838660240173e-02 5.643536522984504700e-02 -7.819993793964385986e-02 3.188152611255645752e-02 -1.072942391037940979e-01 4.914570972323417664e-02 -8.128445595502853394e-02 3.513301610946655273e-01 -2.316058427095413208e-01 3.201001882553100586e-01 -1.811397224664688110e-01 -2.412613853812217712e-02 -1.811428666114807129e-01 -2.512902021408081055e-01 -7.742219418287277222e-02 1.724633872509002686e-01 3.544556349515914917e-02 -8.315778337419033051e-03 8.388023823499679565e-02 -3.963631689548492432e-01 2.521857991814613342e-02 -2.979639172554016113e-01 6.943319737911224365e-02 1.856944859027862549e-01 1.300027593970298767e-02 2.496769130229949951e-01 -2.245256900787353516e-01 1.879358291625976562e-01
5.919004976749420166e-02 -1.901478506624698639e-02 9.613691829144954681e-03 1.090822517871856689e-01 -9.778018295764923096e-02 -1.478574424982070923e-01 1.185282692313194275e-01 3.467699140310287476e-02 2.583326995372772217e-01 3.057376109063625336e-02 3.083761632442474365e-01 -2.771276831626892090e-01 4.366043955087661743e-02 1.597054749727249146e-01 -2.356117069721221924e-01 -1.760257780551910400e-01 -4.014580324292182922e-02 -1.493229418992996216e-01 1.654690951108932495e-01 -4.592292755842208862e-02 -2.912172973155975342e-01 5.409649759531021118e-02 -1.164625436067581177e-01 -1.113753095269203186e-01 2.099691480398178101e-01 1.393723208457231522e-02 -1.791979745030403137e-02 -1.204097196459770203e-01 2.498559653759002686e-01 4.123825728893280029e-01 -4.961384087800979614e-02 3.504903018474578857e-01
3.290282785892486572e-01 -2.663625776767730713e-02 4.116403758525848389e-01 1.674254089593887329e-01 1.123656779527664185e-01 -1.480624377727508545e-01 -2.248083502054214478e-01 9.142922610044479370e-02 2.863644659519195557e-01 3.252941668033599854e-01 2.238680869340896606e-01 -9.803663939237594604e-02 -1.310664713382720947e-01 4.305538535118103027e-02 1.563662439584732056e-01 -3.890708088874816895e-02 3.376539424061775208e-02 2.180496044456958771e-02 -1.683206409215927124e-01 1.975507885217666626e-01 -8.260519802570343018e-02 -1.124476492404937744e-01 7.566647976636886597e-02 -9.473975747823715210e-02 -2.957081049680709839e-02 -2.487504621967673302e-03 2.450263053178787231e-01 -6.001746654510498047e-02 -4.976151511073112488e-02 3.412248492240905762e-01 -1.168147251009941101e-01 8.567375689744949341e-02
2.764692306518554688e-01 -2.196534126996994019e-01 -1.295149140059947968e-02 -8.271922916173934937e-02 6.759639084339141846e-02 -1.267009824514389038e-01 7.198327034711837769e-02 6.550386897288262844e-04 1.474345177412033081e-01 9.116285294294357300e-02 5.388240143656730652e-02 -1.466412544250488281e-01 -1.860000938177108765e-02 -4.263748601078987122e-02 -1.743090450763702393e-01 -9.555567800998687744e-02 -2.840726375579833984e-01 -1.637826673686504364e-02 -8.666958659887313843e-02 -1.060566529631614685e-01 -3.196168839931488037e-01 5.629692226648330688e-02 -3.808019161224365234e-01 -1.525418460369110107e-01 4.362662881612777710e-02 -1.772564202547073364e-01 -7.086205482482910156e-02 -1.213379502296447754e-01 2.468414455652236938e-01 4.755795001983642578e-01 -2.470245584845542908e-02 1.796015501022338867e-01
-1.300404518842697144e-01 1.276346892118453979e-01 -1.279442012310028076e-01 7.873305678367614746e-02 2.617101967334747314e-01 4.704028367996215820e-02 -2.764253318309783936e-01 4.464733600616455078e-02 1.058486998081207275e-01 2.274094969034194946e-01 4.078620076179504395e-01 1.319320052862167358e-01 2.104874849319458008e-01 -4.901603981852531433e-02 -7.481247186660766602e-02 -1.662340015172958374e-01 -8.588166534900665283e-02 -3.331219553947448730e-01 7.027419749647378922e-03 -2.594297938048839569e-02 -2.084015607833862305e-01 -1.380906403064727783e-01 5.853047594428062439e-02 -1.580228060483932495e-01 2.604709379374980927e-02 -3.010529875755310059e-01 8.123047649860382080e-02 1.702849119901657104e-01 -5.781276151537895203e-02 2.874610424041748047e-01 -2.124718278646469116e-01 -2.266209758818149567e-02
1.920147240161895752e-01 -5.034653842449188232e-02 1.024437509477138519e-02 1.550955772399902344e-01 2.109428644180297852e-01 9.996778517961502075e-02 3.268667757511138916e-01 1.903155744075775146e-01 2.887375652790069580e-01 1.763471513986587524e-01 6.431462615728378296e-02 -1.825269609689712524e-01 1.193667426705360413e-01 1.516007483005523682e-01 -3.370895385742187500e-01 -8.800829760730266571e-03 -1.071766540408134460e-01 7.586691528558731079e-02 1.149825192987918854e-02 2.083523869514465332e-01 -6.951038539409637451e-02 9.385143406689167023e-03 -7.710113376379013062e-02 -1.847153306007385254e-01 -1.675268560647964478e-01 -2.010819315910339355e-01 1.693077981472015381e-01 2.985348999500274658e-01 1.805743426084518433e-01 2.801811695098876953e-01 -1.811136305332183838e-01 7.591518573462963104e-03
1.539314631372690201e-02 4.128526151180267334e-02 9.875924140214920044e-02 2.208500802516937256e-01 5.615912377834320068e-02 1.973918825387954712e-02 -1.573525071144104004e-01 2.822871804237365723e-01 3.041637539863586426e-01 2.835147082805633545e-01 1.456386595964431763e-01 -1.618511229753494263e-02 -4.282838851213455200e-02 -5.968163534998893738e-02 8.250921219587326050e-02 -1.617809683084487915e-01 -3.184801042079925537e-01 2.606350183486938477e-01 -2.185762375593185425e-01 1.441782116889953613e-01 -1.165515333414077759e-01 8.285516500473022461e-02 -2.349918335676193237e-02 -3.079861700534820557e-01 -2.515057623386383057e-01 3.436774760484695435e-02 3.388708233833312988e-01 1.184755116701126099e-01 5.461033061146736145e-02 5.694532021880149841e-02 -5.934548005461692810e-02 2.048464715480804443e-01
2.026541084051132202e-01 1.364589929580688477e-01 -1.120377611368894577e-02 -3.046237863600254059e-02 -1.519673615694046021e-01 2.203412950038909912e-01 -9.275834262371063232e-02 3.726334273815155029e-01 -3.494204953312873840e-02 3.019291460514068604e-01 5.393384397029876709e-02 -5.554157868027687073e-02 1.847665058448910713e-03 -2.088104747235774994e-02 -1.408772170543670654e-01 -3.611997663974761963e-01 -2.187348008155822754e-01 5.183761194348335266e-02 -5.744833499193191528e-02 -2.167263254523277283e-02 -2.124364376068115234e-01 9.870595484972000122e-02 -7.966168224811553955e-02 5.342496186494827271e-02 2.150404900312423706e-01 -2.854059040546417236e-01 -1.994512528181076050e-01 -4.774682223796844482e-02 2.868993580341339111e-01 2.699970901012420654e-01 -1.509885340929031372e-01 6.989008188247680664e-02
2.653919458389282227e-01 -2.001453787088394165e-01 1.691992133855819702e-01 -7.788956165313720703e-02 -1.270384341478347778e-01 2.617812752723693848e-01 -1.739882975816726685e-01 2.630272507667541504e-01 1.325614303350448608e-01 1.184880807995796204e-01 -2.230071127414703369e-01 2.006587386131286621e-01 7.526089251041412354e-02 1.892540156841278076e-01 1.617383658885955811e-01 -3.607510030269622803e-02 -2.615551650524139404e-01 -2.445173710584640503e-01 -3.135941028594970703e-01 2.079423666000366211e-01 6.514638662338256836e-02 1.056083943694829941e-02 -1.717178970575332642e-01 1.295134574174880981e-01 6.799813359975814819e-02 -1.546249240636825562e-01 1.226945817470550537e-01 5.086629465222358704e-02 9.928829222917556763e-02 1.385826170444488525e-01 -1.907109171152114868e-01 2.193964719772338867e-01
6.171997264027595520e-02 9.042344242334365845e-02 5.035208910703659058e-02 8.176358044147491455e-02 2.311912626028060913e-01 2.025436908006668091e-01 1.377620249986648560e-01 5.822501331567764282e-02 4.209147989749908447e-01 2.891695359721779823e-03 7.751882821321487427e-02 -4.183150455355644226e-02 8.278225548565387726e-03 6.772271543741226196e-02 -1.205338314175605774e-01 -4.265356957912445068e-01 -7.281170040369033813e-02 8.442772924900054932e-02 -5.312831699848175049e-02 -1.041288897395133972e-01 -3.048741519451141357e-01 1.960412599146366119e-02 -4.259956255555152893e-02 -2.790328264236450195e-01 -5.464150011539459229e-02 -1.626753434538841248e-02 3.055191040039062500e-01 2.099355459213256836e-01 -9.749563038349151611e-02 3.227573037147521973e-01 -1.439983844757080078e-01 -4.146289080381393433e-02
-3.158805146813392639e-02 -2.332702651619911194e-02 -1.231811046600341797e-01 1.626028306782245636e-02 1.941930800676345825e-01 -9.841801971197128296e-02 4.037699848413467407e-02 1.214621216058731079e-01 1.272848546504974365e-01 2.406792640686035156e-01 2.952579259872436523e-01 -1.322902888059616089e-01 3.696472644805908203e-01 1.039114445447921753e-01 -1.035320013761520386e-02 -1.475765109062194824e-01 6.126904487609863281e-02 -2.533797919750213623e-01 -2.179542481899261475e-01 -6.894138455390930176e-02 -8.408439904451370239e-02 7.589531689882278442e-02 1.967148184776306152e-01 -2.667478322982788086e-01 4.908198490738868713e-02 -4.802890121936798096e-02 -6.091419607400894165e-02 2.093760967254638672e-01 3.790195658802986145e-02 5.162174701690673828e-01 4.358414188027381897e-02 -7.833357155323028564e-02
-3.806679323315620422e-02 1.517357677221298218e-01 -2.229886949062347412e-01 -1.145301610231399536e-01 -2.902548946440219879e-02 1.677737087011337280e-01 4.831443354487419128e-02 1.247550770640373230e-01 4.193351268768310547e-01 2.007444351911544800e-01 1.367886215448379517e-01 -2.164160311222076416e-01 -8.609747886657714844e-02 1.163226738572120667e-01 -8.274807035923004150e-02 -2.043366283178329468e-01 -9.560952335596084595e-02 -3.260217010974884033e-01 -1.014431864023208618e-01 7.479885220527648926e-02 -2.577899396419525146e-01 2.376688867807388306e-01 -2.814237261191010475e-03 -1.520616859197616577e-01 -1.726856529712677002e-01 -3.165172040462493896e-01 2.702715396881103516e-01 -8.380735665559768677e-02 2.593508176505565643e-02 1.534076780080795288e-01 -5.378530174493789673e-02 -1.606147387064993382e-03
-1.050746738910675049e-01 -2.332243025302886963e-01 -3.365803137421607971e-02 1.549912840127944946e-01 1.443940103054046631e-01 -1.867001354694366455e-01 -1.264204382896423340e-01 2.764800488948822021e-01 1.878527998924255371e-01 2.451267987489700317e-01 1.611922234296798706e-01 3.873831406235694885e-02 1.569245606660842896e-01 -1.534547209739685059e-01 5.382490158081054688e-02 3.670955076813697815e-02 1.303368359804153442e-01 -1.553514152765274048e-01 -3.463740348815917969e-01 8.949057012796401978e-02 -5.756656825542449951e-02 2.049038708209991455e-01 -2.580998837947845459e-01 -3.972021490335464478e-02 -6.545243412256240845e-02 -1.603841334581375122e-01 1.609156578779220581e-01 4.170328006148338318e-02 1.347260624170303345e-01 1.359900236129760742e-01 -1.348914504051208496e-01 4.369492828845977783e-01
1.643320918083190918e-01 -1.817636340856552124e-01 1.117827072739601135e-01 -2.337995469570159912e-01 1.315636560320854187e-02 2.915380299091339111e-01 8.073866367340087891e-02 1.174240931868553162e-02 3.254682123661041260e-01 2.642693221569061279e-01 1.941579133272171021e-01 -6.295609474182128906e-02 -7.140590250492095947e-02 -1.486503630876541138e-01 5.300495401024818420e-02 -2.256544530391693115e-01 -1.780421137809753418e-01 -2.514354698359966278e-02 -2.774229049682617188e-01 1.331370323896408081e-01 -1.205475777387619019e-01 -8.639927208423614502e-02 1.419479250907897949e-01 -1.287677288055419922e-01 -1.042251437902450562e-01 -1.949458569288253784e-01 3.917217254638671875e-01 -3.474089549854397774e-03 -5.024983361363410950e-02 2.325527071952819824e-01 -4.491543397307395935e-02 1.895429790019989014e-01
-5.544635653495788574e-02 -7.501628994941711426e-02 1.302069276571273804e-01 3.930901885032653809e-01 9.252246469259262085e-03 2.214399538934230804e-02 -7.833037525415420532e-02 5.611763149499893188e-02 1.178193986415863037e-01 1.685468852519989014e-01 1.118841543793678284e-01 9.279920719563961029e-03 -1.013823002576828003e-01 6.946831196546554565e-02 -1.150457486510276794e-01 5.612491816282272339e-02 -2.172161340713500977e-01 -9.096282720565795898e-02 -1.635163724422454834e-01 -3.613845258951187134e-02 -2.870828807353973389e-01 9.574673324823379517e-02 1.475931704044342041e-01 -4.202755689620971680e-01 -3.105349242687225342e-01 -1.635447144508361816e-01 3.462922573089599609e-01 1.612242907285690308e-01 -3.910584375262260437e-02 2.344604730606079102e-01 -1.043381318449974060e-01 1.166300997138023376e-01
1.234551742672920227e-01 -2.271504700183868408e-01 -2.279516905546188354e-01 -1.588104665279388428e-01 -2.572520077228546143e-02 -1.128305271267890930e-01 -1.079347506165504456e-01 9.440209716558456421e-02 9.165394119918346405e-03 2.472032755613327026e-01 -5.331616848707199097e-02 -9.809613227844238281e-02 -1.059619858860969543e-01 -9.446911513805389404e-02 -1.375115662813186646e-02 -2.214881628751754761e-01 1.465231180191040039e-01 -1.160807535052299500e-01 -1.231501027941703796e-01 2.089093029499053955e-01 -7.562032341957092285e-02 -1.228092908859252930e-01 1.107760071754455566e-01 1.877942383289337158e-01 2.465050667524337769e-01 -3.917792346328496933e-03 2.130416184663772583e-01 1.987698972225189209e-01 2.345286905765533447e-01 5.394698381423950195e-01 -7.452334463596343994e-02 1.400510519742965698e-01
-1.567204296588897705e-01 1.722393929958343506e-01 -1.385582536458969116e-01 -9.262663125991821289e-02 -1.893384754657745361e-01 1.409154087305068970e-01 8.523048460483551025e-02 1.975503712892532349e-01 1.770139485597610474e-01 3.807913959026336670e-01 1.243779361248016357e-01 -1.578282862901687622e-01 -2.404049597680568695e-02 8.090215176343917847e-02 -1.568519175052642822e-01 -3.611297011375427246e-01 -9.810160100460052490e-02 -2.022550702095031738e-01 -5.189075693488121033e-02 1.194876953959465027e-01 -2.021419405937194824e-01 2.417054027318954468e-01 2.761168777942657471e-02 -1.026968955993652344e-01 -2.416408807039260864e-01 -1.747201085090637207e-01 2.918420135974884033e-01 8.865392953157424927e-02 4.277246445417404175e-02 2.247544825077056885e-01 -5.793513730168342590e-02 -1.462857872247695923e-01
-1.584376841783523560e-01 -1.114692464470863342e-01 1.216364949941635132e-01 1.654170006513595581e-01 -5.070168897509574890e-02 -1.329719088971614838e-02 -1.087175384163856506e-01 5.447390675544738770e-01 2.342364192008972168e-02 1.591965556144714355e-01 8.699551969766616821e-02 4.811244457960128784e-02 -1.668340116739273071e-01 -4.312286525964736938e-02 -2.424255609512329102e-01 -1.452169865369796753e-01 1.709260791540145874e-02 -3.152482956647872925e-02 1.003042142838239670e-02 2.159857898950576782e-01 -3.793049231171607971e-02 2.919775061309337616e-02 -1.719646304845809937e-01 1.225502118468284607e-01 -9.594976156949996948e-02 -4.189172089099884033e-01 1.455161422491073608e-01 1.942674368619918823e-01 2.089310623705387115e-02 3.384486734867095947e-01 1.008216068148612976e-01 -2.923174361058045179e-05
2.159189581871032715e-01 -1.759952306747436523e-01 1.302235722541809082e-01 1.378351449966430664e-01 -9.141005575656890869e-03 -8.256740868091583252e-02 -1.373220086097717285e-01 -6.424351781606674194e-02 2.199412137269973755e-01 8.624341338872909546e-02 4.130197688937187195e-02 -7.969869300723075867e-03 -1.331952959299087524e-01 -4.974504560232162476e-02 -1.378796100616455078e-01 -2.056431323289871216e-01 -1.793764829635620117e-01 -3.819275647401809692e-02 -1.464984863996505737e-01 -5.208285897970199585e-02 -3.398926258087158203e-01 1.515581905841827393e-01 -3.737716376781463623e-01 -1.369660049676895142e-01 2.456230372190475464e-01 -1.344527453184127808e-01 -1.092366129159927368e-01 -2.040705978870391846e-01 2.211480438709259033e-01 3.934624195098876953e-01 -7.317692786455154419e-02 1.470888555049896240e-01
-6.414576619863510132e-02 -7.413277029991149902e-02 -4.181650280952453613e-02 1.397993415594100952e-01 3.601027727127075195e-01 9.823560714721679688e-02 -3.562540933489799500e-02 -3.407911956310272217e-02 1.053763031959533691e-01 2.804861962795257568e-01 -1.532903760671615601e-01 -9.799641370773315430e-02 -8.358260244131088257e-02 1.079803854227066040e-01 -2.983359992504119873e-01 -3.582431748509407043e-02 -1.438761502504348755e-02 1.878920942544937134e-01 -2.324476987123489380e-01 -6.037819385528564453e-02 -3.533594012260437012e-01 -6.256382912397384644e-02 1.388157308101654053e-01 -2.792852222919464111e-01 -2.015367001295089722e-01 -2.854372933506965637e-02 2.915957272052764893e-01 6.528041511774063110e-02 6.118386238813400269e-02 3.502638041973114014e-01 -1.078823432326316833e-01 8.664689958095550537e-02
-7.579568773508071899e-02 -1.732722222805023193e-01 -1.222180798649787903e-01 -6.933151185512542725e-02 3.652053177356719971e-01 1.731998622417449951e-01 -1.246665045619010925e-01 3.510860726237297058e-02 4.825572967529296875e-01 4.767914861440658569e-02 -6.235567852854728699e-03 -5.666856467723846436e-02 7.321123033761978149e-02 1.149730160832405090e-01 -1.899582743644714355e-01 -1.596524566411972046e-01 7.948338240385055542e-02 -1.340059041976928711e-01 -5.184471234679222107e-02 7.990007102489471436e-02 1.010819375514984131e-01 -2.243053466081619263e-01 2.039904296398162842e-01 -3.446163237094879150e-01 3.054121695458889008e-02 -1.439370065927505493e-01 1.122751981019973755e-01 -1.353105306625366211e-01 1.058444753289222717e-01 2.280421108007431030e-01 -2.685680091381072998e-01 6.044073402881622314e-02
2.132964506745338440e-02 -8.923985809087753296e-02 7.332530617713928223e-02 -6.494227051734924316e-02 1.460206210613250732e-01 6.222380697727203369e-02 4.495525266975164413e-03 1.346325874328613281e-01 -4.655871540307998657e-02 -3.493523225188255310e-02 1.715502142906188965e-01 1.292388737201690674e-01 -3.769509494304656982e-02 1.360998302698135376e-01 -1.434741169214248657e-01 -1.498683094978332520e-01 -6.268364936113357544e-02 -1.860354095697402954e-01 1.082115154713392258e-02 -2.667279839515686035e-01 -1.852365434169769287e-01 4.924796149134635925e-02 -5.168896540999412537e-02 -3.657580316066741943e-01 -1.675583422183990479e-01 -3.935748636722564697e-01 -1.705891937017440796e-01 -1.439344286918640137e-01 -1.186196878552436829e-01 5.117024183273315430e-01 -9.281201660633087158e-02 1.607185453176498413e-01
1.662577129900455475e-02 -2.866698205471038818e-01 2.479862570762634277e-01 -3.558457270264625549e-02 -4.255400970578193665e-02 5.548540130257606506e-02 3.645451366901397705e-02 2.904412150382995605e-01 -3.223231136798858643e-01 2.293653413653373718e-02 -1.310059577226638794e-01 2.203017324209213257e-01 -1.520637273788452148e-01 2.273935228586196899e-01 -2.102025151252746582e-01 -1.301507204771041870e-01 -3.029736578464508057e-01 -1.309158354997634888e-01 -2.397482469677925110e-02 4.946081340312957764e-02 5.089929793030023575e-03 1.203341409564018250e-02 -2.910392545163631439e-02 -1.274455785751342773e-01 -1.571343094110488892e-01 -1.836888678371906281e-02 1.045979782938957214e-01 2.890787124633789062e-01 -1.121405661106109619e-01 4.387983083724975586e-01 7.731042802333831787e-03 6.487373262643814087e-02
2.826404816005378962e-04 1.990992203354835510e-02 8.081694692373275757e-02 1.926602572202682495e-01 1.616232469677925110e-02 1.017461270093917847e-01 -1.418740600347518921e-01 -4.283332824707031250e-02 -6.754909642040729523e-03 1.411807537078857422e-01 -9.235775098204612732e-03 -1.265799999237060547e-01 -2.684898115694522858e-02 -5.107824504375457764e-02 -1.855842024087905884e-01 4.183106496930122375e-02 4.900757968425750732e-02 -5.450812727212905884e-02 -7.934731245040893555e-02 -1.689855754375457764e-01 -3.554843068122863770e-01 3.014306426048278809e-01 -8.479389362037181854e-03 -3.909853696823120117e-01 -3.737159669399261475e-01 -1.173973083496093750e-01 3.066901862621307373e-01 9.753033518791198730e-02 -2.146492153406143188e-02 3.931514024734497070e-01 -1.273931562900543213e-01 9.539627283811569214e-02
1.913908123970031738e-01 9.678860008716583252e-02 -1.160895153880119324e-01 7.102497387677431107e-03 -6.482714414596557617e-02 1.347616873681545258e-02 -6.207910366356372833e-03 4.083108007907867432e-01 1.994196027517318726e-01 3.973450064659118652e-01 3.933690488338470459e-02 -2.500649094581604004e-01 -2.936845645308494568e-02 1.006082296371459961e-01 1.372397243976593018e-01 -2.661167979240417480e-01 -1.188225075602531433e-01 3.085174225270748138e-02 6.859129667282104492e-02 -3.704884438775479794e-04 -1.592380106449127197e-01 -9.347452223300933838e-02 -2.484394460916519165e-01 -1.631980761885643005e-02 8.228999562561511993e-03 8.243883401155471802e-02 -9.878459572792053223e-02 8.055394142866134644e-02 1.728014349937438965e-01 2.497998327016830444e-01 -3.204128444194793701e-01 2.703167498111724854e-01
9.631530195474624634e-02 -1.004842296242713928e-01 6.623308360576629639e-02 -2.562353387475013733e-02 1.358110606670379639e-01 6.739647686481475830e-02 5.549688264727592468e-02 4.826378822326660156e-02 3.563053309917449951e-01 2.485469728708267212e-01 -1.463371664285659790e-01 -3.418441414833068848e-01 1.100188940763473511e-01 -1.324049979448318481e-01 -1.029838323593139648e-01 -3.123227320611476898e-02 -1.952381879091262817e-01 -5.883166566491127014e-02 -3.435223102569580078e-01 3.876503407955169678e-01 -8.953167498111724854e-02 -1.679344177246093750e-01 -9.173621982336044312e-02 -2.943020164966583252e-01 -1.096523702144622803e-01 -1.414944678544998169e-01 2.067271433770656586e-02 8.751408196985721588e-03 4.467337951064109802e-02 2.594808340072631836e-01 -1.878982484340667725e-01 2.613085880875587463e-02
1.262258887290954590e-01 4.403011128306388855e-02 2.104470729827880859e-01 9.864434599876403809e-03 3.083059787750244141e-01 1.400461047887802124e-01 -1.808833479881286621e-01 -2.041927352547645569e-02 1.437399238348007202e-01 1.929886043071746826e-01 -6.808983534574508667e-02 -3.166532143950462341e-02 -2.446141690015792847e-01 2.190392166376113892e-01 -1.058924719691276550e-01 -3.914277553558349609e-01 -2.061575502157211304e-01 1.787721924483776093e-02 -1.978988349437713623e-01 1.327504217624664307e-01 -1.106562018394470215e-01 2.210007160902023315e-01 1.107268258929252625e-01 -2.060421407222747803e-01 -3.019664436578750610e-02 1.059500351548194885e-01 3.753513991832733154e-01 1.668896377086639404e-01 -3.760905936360359192e-02 7.424156367778778076e-02 5.261388048529624939e-02 2.194867134094238281e-01
-1.246957331895828247e-01 -3.155392780900001526e-02 -1.580215245485305786e-01 -4.852708801627159119e-02 -5.079869925975799561e-02 3.246852457523345947e-01 6.567504722625017166e-03 1.038721203804016113e-01 2.522001266479492188e-01 3.356024622917175293e-01 2.529118955135345459e-01 -1.780713051557540894e-01 3.776260465383529663e-02 5.428094044327735901e-02 -1.921138316392898560e-01 -3.860043287277221680e-01 -1.582005321979522705e-01 -2.205357849597930908e-01 -2.641085982322692871e-01 -6.405104696750640869e-02 -1.090590730309486389e-01 2.998551428318023682e-01 -3.375766798853874207e-02 -3.574811667203903198e-02 -1.819701343774795532e-01 -1.466661095619201660e-01 1.381079703569412231e-01 -6.916463375091552734e-02 1.010757405310869217e-02 2.115416377782821655e-01 -1.016929862089455128e-03 -5.533755756914615631e-03
1.271201223134994507e-01 1.826971129048615694e-04 -1.283997595310211182e-01 3.862232260871678591e-04 4.547493904829025269e-02 -1.032335385680198669e-01 -1.598691046237945557e-01 3.863550424575805664e-01 1.012630686163902283e-01 3.571739494800567627e-01 4.119409993290901184e-02 -9.470113366842269897e-02 -6.959319114685058594e-02 1.025604456663131714e-01 -8.407738059759140015e-02 -3.843989968299865723e-01 -2.765991985797882080e-01 6.583137810230255127e-02 1.641416847705841064e-01 -9.351636469364166260e-02 -8.891133219003677368e-02 -1.177336946129798889e-01 -5.541665479540824890e-03 -5.567287281155586243e-02 3.690858930349349976e-02 -6.833846867084503174e-02 -2.443333715200424194e-01 5.498707666993141174e-02 2.877894341945648193e-01 1.662510037422180176e-01 -2.970397472381591797e-01 2.285593152046203613e-01
-1.804855912923812866e-01 -1.503737419843673706e-01 2.357813417911529541e-01 2.268352778628468513e-03 -1.935439854860305786e-01 4.818591475486755371e-02 3.652146458625793457e-02 3.988301157951354980e-01 1.222157627344131470e-01 -3.252130001783370972e-02 -2.402986586093902588e-02 -1.942440285347402096e-03 -1.109066084027290344e-01 -2.663651481270790100e-03 1.021398305892944336e-01 7.667864114046096802e-02 -8.004992455244064331e-02 -1.136274337768554688e-01 -6.994356215000152588e-02 1.032868283800780773e-03 -2.243155092000961304e-01 -1.196159794926643372e-01 -1.659160405397415161e-01 -6.853175908327102661e-02 -1.428545117378234863e-01 -2.705438733100891113e-01 7.808333635330200195e-02 7.487346231937408447e-02 2.373770475387573242e-01 5.653187632560729980e-01 1.217697709798812866e-01 1.634353101253509521e-01
1.923535317182540894e-01 -2.516104280948638916e-01 1.881533712148666382e-01 3.457561135292053223e-01 -1.787096112966537476e-01 -1.537846121937036514e-02 9.978232532739639282e-02 5.627633631229400635e-02 2.518157064914703369e-01 -3.440246358513832092e-02 1.032241433858871460e-01 -1.830856204032897949e-01 -2.929297983646392822e-01 1.346672922372817993e-01 -4.128213971853256226e-02 -8.009654283523559570e-02 -5.610975250601768494e-02 -2.208262868225574493e-02 -5.975928902626037598e-02 8.239448815584182739e-02 -5.018158629536628723e-02 4.217868670821189880e-02 -1.385558247566223145e-01 -3.528497740626335144e-02 -1.067341417074203491e-01 -2.433341443538665771e-01 1.806891858577728271e-01 -9.345142543315887451e-02 1.008237451314926147e-01 5.348169207572937012e-01 -3.256082534790039062e-02 1.750345677137374878e-01
1.365021914243698120e-01 -1.977182775735855103e-01 8.321175724267959595e-02 1.410866528749465942e-01 -2.090928405523300171e-01 -3.333402331918478012e-03 -2.314626276493072510e-01 -7.963635772466659546e-02 -2.016825415194034576e-02 4.273018613457679749e-02 1.908352673053741455e-01 8.053341507911682129e-02 1.995016187429428101e-01 1.528751105070114136e-01 -4.624389857053756714e-02 -2.663982808589935303e-01 -6.337171047925949097e-02 -2.164116650819778442e-01 -3.535191118717193604e-01 2.938285470008850098e-01 -3.172709047794342041e-01 -1.987633854150772095e-02 2.418410778045654297e-01 -2.720262408256530762e-01 -1.587883941829204559e-02 -1.238221302628517151e-02 1.850599348545074463e-01 6.144487112760543823e-02 3.257898986339569092e-02 1.953319460153579712e-01 -2.248311638832092285e-01 -8.054237812757492065e-02
1.989559084177017212e-01 -1.156396977603435516e-02 -3.935920447111129761e-02 1.435285806655883789e-01 7.520452886819839478e-02 -9.065745770931243896e-02 -7.193764299154281616e-02 2.113310247659683228e-01 3.607969880104064941e-01 2.465671300888061523e-01 -2.480419129133224487e-01 1.819210350513458252e-01 -5.133530497550964355e-02 1.225374452769756317e-02 -2.721836566925048828e-01 2.929095737636089325e-02 -4.231537505984306335e-02 -3.666396737098693848e-01 3.726271539926528931e-02 2.873736917972564697e-01 -1.482563167810440063e-01 1.050433665513992310e-01 -6.932380795478820801e-02 -1.201656907796859741e-01 8.368089050054550171e-02 -1.442113518714904785e-01 5.939901992678642273e-02 6.386917829513549805e-02 -1.626324504613876343e-01 1.288670748472213745e-01 -1.910296380519866943e-01 3.517148792743682861e-01
-5.538329854607582092e-02 -7.245938479900360107e-02 -4.699831828474998474e-02 -1.897405236959457397e-01 -1.117146923206746578e-03 3.537438809871673584e-02 -3.166871070861816406e-01 9.030761569738388062e-02 1.410733759403228760e-01 3.003378510475158691e-01 2.308998852968215942e-01 -1.194355562329292297e-01 1.006708852946758270e-02 2.455984801054000854e-01 -4.587208479642868042e-02 1.576520949602127075e-01 1.077185645699501038e-01 -2.010745704174041748e-01 -2.411252558231353760e-01 1.682136356830596924e-01 -1.911189407110214233e-02 2.027686387300491333e-01 -1.898348629474639893e-01 -1.231461316347122192e-01 3.609928116202354431e-02 -2.541055381298065186e-01 -1.289059519767761230e-01 -8.952204138040542603e-02 4.085008427500724792e-02 2.673653066158294678e-01 -2.707667648792266846e-01 3.325437903404235840e-01
1.621462404727935791e-01 -4.850288853049278259e-02 3.708737436681985855e-03 -9.058619290590286255e-02 2.535011172294616699e-01 1.627555936574935913e-01 -1.152541488409042358e-01 4.554322063922882080e-01 -4.177187010645866394e-02 3.869544267654418945e-01 -1.139751184382475913e-04 -1.204637587070465088e-01 -6.953416019678115845e-02 3.100451529026031494e-01 7.670354098081588745e-02 -2.090909779071807861e-01 -1.585357487201690674e-01 8.997193723917007446e-02 5.916427820920944214e-02 -1.657331883907318115e-01 -1.707580089569091797e-01 5.631823465228080750e-02 -2.401218563318252563e-01 -1.799653023481369019e-01 3.106850385665893555e-02 1.360361874103546143e-01 -9.487252682447433472e-02 4.706920310854911804e-02 4.740333184599876404e-02 2.156452834606170654e-01 -1.822079718112945557e-01 1.895185261964797974e-01
2.898327112197875977e-01 -1.286652833223342896e-01 4.024536609649658203e-01 8.101877570152282715e-02 6.883499026298522949e-02 -1.740184277296066284e-01 -1.614084690809249878e-01 2.930179834365844727e-01 2.063544392585754395e-01 1.702427864074707031e-01 1.707650870084762573e-01 7.815081626176834106e-02 -1.209475249052047729e-01 1.480787545442581177e-01 8.691071718931198120e-02 1.588693819940090179e-03 6.600299477577209473e-02 5.753783509135246277e-02 -2.950133979320526123e-01 7.183065265417098999e-02 -8.563333749771118164e-02 -7.380484044551849365e-02 -2.670403942465782166e-02 -2.685428559780120850e-01 -2.040183991193771362e-01 -6.810548156499862671e-02 8.145918697118759155e-02 -1.162147745490074158e-01 -9.532602131366729736e-02 3.871797025203704834e-01 -1.487847715616226196e-01 5.295051727443933487e-03
-5.714269354939460754e-03 7.091262191534042358e-02 -3.327377513051033020e-02 -1.170566082000732422e-01 2.887793779373168945e-01 1.707736849784851074e-01 -6.124446541070938110e-02 -2.992688678205013275e-02 3.967131674289703369e-01 1.100597679615020752e-01 9.645716100931167603e-02 6.575414538383483887e-02 1.627198606729507446e-01 1.901055127382278442e-01 -3.146091401576995850e-01 -2.158178091049194336e-01 8.813479542732238770e-02 -5.058426037430763245e-02 -8.737294375896453857e-02 -5.881565064191818237e-02 1.189780831336975098e-01 -2.534132003784179688e-01 9.216067194938659668e-02 -2.460853755474090576e-01 -2.409895956516265869e-01 -3.415304794907569885e-02 1.855674833059310913e-01 2.975958026945590973e-02 1.731465458869934082e-01 2.822717428207397461e-01 -3.069582283496856689e-01 6.588033586740493774e-02
-1.274556368589401245e-01 -1.063691303133964539e-01 2.383357882499694824e-01 -2.847023122012615204e-02 1.980181485414505005e-01 -7.098065316677093506e-02 -1.180024743080139160e-01 2.970582805573940277e-02 1.122507080435752869e-01 7.045231759548187256e-02 7.998158782720565796e-02 -6.189234927296638489e-02 8.306235074996948242e-03 1.584879904985427856e-01 -3.968049585819244385e-01 -3.753078356385231018e-02 -3.644761443138122559e-02 -4.038946703076362610e-02 -8.064904808998107910e-02 1.685801297426223755e-01 -5.683223009109497070e-01 4.219559207558631897e-02 -1.055496409535408020e-01 -2.779347300529479980e-01 -2.163767218589782715e-01 -1.279715895652770996e-01 2.709099650382995605e-01 8.851202577352523804e-02 -3.296748176217079163e-02 1.260220408439636230e-01 -1.327721923589706421e-01 1.177563220262527466e-01
3.058536052703857422e-01 -9.269624203443527222e-02 -8.797015249729156494e-02 1.566104888916015625e-01 -4.367144778370857239e-02 1.166016533970832825e-01 -7.487203460186719894e-03 3.290981948375701904e-01 2.006783634424209595e-01 -1.204461976885795593e-02 5.158492922782897949e-02 1.303354948759078979e-01 -3.958798050880432129e-01 1.349909603595733643e-01 -8.240545541048049927e-02 2.979335747659206390e-02 -2.129173129796981812e-01 -2.281078994274139404e-01 -7.013285905122756958e-02 4.968050122261047363e-02 2.156683057546615601e-02 2.357276380062103271e-01 6.630659103393554688e-02 -8.412538468837738037e-02 -3.103438317775726318e-01 5.830927193164825439e-02 2.131711095571517944e-01 8.415634930133819580e-02 -5.884246900677680969e-02 2.967414557933807373e-01 -1.146268323063850403e-01 2.643654048442840576e-01
-1.054759025573730469e-01 -1.216887831687927246e-01 1.780230402946472168e-01 -4.007000103592872620e-02 1.134768202900886536e-01 -1.548842042684555054e-01 -2.178311645984649658e-01 2.171991169452667236e-01 2.061071991920471191e-02 -9.267806261777877808e-02 2.410278469324111938e-01 -6.877376139163970947e-02 6.883339490741491318e-03 1.851492188870906830e-02 -1.204003468155860901e-01 -6.785704195499420166e-02 3.306377911940217018e-03 2.709165215492248535e-01 3.182215616106987000e-02 1.016726419329643250e-01 8.619646728038787842e-02 3.006626665592193604e-01 -1.528446674346923828e-01 -2.404846847057342529e-01 2.147456258535385132e-02 -1.861805319786071777e-01 7.516178302466869354e-03 -9.730192832648754120e-03 -5.186894442886114120e-03 5.861155390739440918e-01 -2.710420787334442139e-01 4.325520619750022888e-02
-3.391153365373611450e-02 1.530852867290377617e-03 4.278947785496711731e-02 -8.600970357656478882e-02 2.894444465637207031e-01 -2.230104990303516388e-02 -1.360597275197505951e-02 1.962970942258834839e-01 6.310483813285827637e-02 3.499161303043365479e-01 4.366607218980789185e-02 -7.069561630487442017e-03 7.986395806074142456e-02 5.931550264358520508e-02 -5.070052295923233032e-02 -3.525581061840057373e-01 -3.676296770572662354e-01 -1.068196222186088562e-01 -2.635349035263061523e-01 -1.526442635804414749e-02 -1.708184033632278442e-01 1.283252835273742676e-01 1.305110901594161987e-01 -2.238622754812240601e-01 2.517529763281345367e-02 6.901016831398010254e-02 2.431587129831314087e-01 1.353013664484024048e-01 -2.594898045063018799e-01 1.892992407083511353e-01 6.443207710981369019e-02 2.868672311305999756e-01
-3.751527890563011169e-02 -3.959960490465164185e-02 2.905086576938629150e-01 1.111089587211608887e-01 2.293728291988372803e-01 9.552638232707977295e-02 -1.860376000404357910e-01 7.078737020492553711e-02 1.355180740356445312e-01 3.064764738082885742e-01 8.447011560201644897e-02 -5.866846069693565369e-02 -6.372079253196716309e-02 -2.898421324789524078e-02 -2.105257213115692139e-01 -3.354778885841369629e-01 -3.250674307346343994e-01 -2.253063768148422241e-02 -1.856638193130493164e-01 2.701900005340576172e-01 -1.223431900143623352e-01 -1.814512163400650024e-02 1.154356375336647034e-01 -2.246321439743041992e-01 1.613803058862686157e-01 2.279068380594253540e-01 2.224531173706054688e-01 5.610742792487144470e-02 1.159705817699432373e-01 1.725118011236190796e-01 2.174645960330963135e-01 2.091918326914310455e-02
1.156851276755332947e-01 -1.251168251037597656e-01 5.796767771244049072e-02 1.999143064022064209e-01 2.689553797245025635e-01 -1.495864391326904297e-01 2.705191820859909058e-02 5.273873731493949890e-02 1.092366650700569153e-01 1.774252802133560181e-01 1.039725355803966522e-02 -1.359345912933349609e-01 -4.404214024543762207e-02 -1.339639276266098022e-01 -2.087836712598800659e-01 -1.442470252513885498e-01 -1.774176210165023804e-01 4.784700274467468262e-02 -1.313044875860214233e-01 -2.221907526254653931e-01 -3.305409848690032959e-01 2.982568740844726562e-02 -1.421229392290115356e-01 -4.007997363805770874e-02 1.097317188978195190e-01 -1.800379455089569092e-01 1.120484173297882080e-01 -1.967794150114059448e-01 1.835643649101257324e-01 4.841146171092987061e-01 -3.342680633068084717e-02 2.930660247802734375e-01
6.260764598846435547e-02 -8.288729190826416016e-02 -1.917933076620101929e-01 -5.761718004941940308e-02 2.966844737529754639e-01 2.000930607318878174e-01 -1.809433698654174805e-01 2.599512636661529541e-01 2.041224390268325806e-01 9.317914396524429321e-02 8.430122584104537964e-02 -2.315987832844257355e-02 2.339356541633605957e-01 2.297575920820236206e-01 -1.174305099993944168e-02 -2.157799303531646729e-01 1.876039244234561920e-02 -7.393932901322841644e-04 -1.331651061773300171e-01 -9.464285522699356079e-02 2.493183761835098267e-01 4.317700862884521484e-02 5.204150825738906860e-02 -3.191003203392028809e-02 1.253823488950729370e-01 6.250830739736557007e-02 -1.649509221315383911e-01 1.145946979522705078e-01 7.464507967233657837e-02 5.596066117286682129e-01 -1.743747293949127197e-01 -6.802117824554443359e-02
2.992683649063110352e-02 -2.646896839141845703e-01 8.359639346599578857e-02 9.771753847599029541e-02 -4.915330559015274048e-03 2.063696682453155518e-01 1.027039140462875366e-01 2.587502896785736084e-01 -1.025188267230987549e-01 1.853111684322357178e-01 2.442322522401809692e-01 4.125247150659561157e-02 5.837255716323852539e-02 4.472598806023597717e-02 -1.473916471004486084e-01 -7.833347469568252563e-02 -6.466523557901382446e-02 -1.817605793476104736e-01 2.553746700286865234e-01 2.528456747531890869e-01 -6.143896281719207764e-02 -2.588788866996765137e-01 -2.595221251249313354e-02 -3.026030361652374268e-01 -8.706234395503997803e-02 -4.670385122299194336e-01 -1.019811443984508514e-02 2.692311443388462067e-02 1.399749144911766052e-02 2.933143079280853271e-01 -7.851428817957639694e-04 1.037319377064704895e-01
1.320004090666770935e-02 5.584228783845901489e-02 -8.754897862672805786e-02 2.257072031497955322e-01 1.302798539400100708e-01 -9.666132926940917969e-02 -2.191326618194580078e-01 1.113065630197525024e-01 2.975511550903320312e-01 3.225653767585754395e-01 3.522852063179016113e-01 1.828929036855697632e-01 2.263904958963394165e-01 8.893868327140808105e-02 -2.340251579880714417e-02 1.353610455989837646e-01 -8.232025057077407837e-02 -4.211872816085815430e-02 -1.111801564693450928e-01 8.254084736108779907e-02 7.733886688947677612e-02 -1.349211782217025757e-01 -6.406013667583465576e-02 7.786794751882553101e-02 -1.501707285642623901e-01 -2.140349298715591431e-01 1.581592559814453125e-01 5.329610779881477356e-02 8.206588029861450195e-02 3.371623754501342773e-01 -3.273702561855316162e-01 1.931920498609542847e-01
2.815779745578765869e-01 -1.826551742851734161e-02 2.158109247684478760e-01 2.772912941873073578e-02 1.810432523488998413e-01 1.286045908927917480e-01 -1.538730263710021973e-01 1.134786978363990784e-01 4.476737603545188904e-02 8.281986415386199951e-02 3.414526209235191345e-02 -4.604471381753683090e-03 -1.227157339453697205e-01 -7.448741793632507324e-02 -3.036809563636779785e-01 -2.816131412982940674e-01 -1.555844843387603760e-01 -2.662607282400131226e-02 -2.450510114431381226e-01 2.860221862792968750e-01 2.238662727177143097e-02 -1.277842968702316284e-01 9.764519333839416504e-02 -3.898131549358367920e-01 -1.443817466497421265e-01 -3.286119699478149414e-01 1.124992594122886658e-01 -2.230505049228668213e-01 -8.974343538284301758e-02 1.795951575040817261e-01 -8.308583498001098633e-02 3.790556639432907104e-02
-4.404195025563240051e-02 -1.428503543138504028e-01 1.828005015850067139e-01 4.237560331821441650e-01 2.238838560879230499e-02 9.848932176828384399e-02 -1.389689892530441284e-01 1.142168194055557251e-01 2.775494158267974854e-01 -1.000203862786293030e-01 1.682732254266738892e-01 -1.010776683688163757e-01 -2.319075763225555420e-01 -1.624447852373123169e-01 -3.840186446905136108e-02 -1.418867558240890503e-01 -3.335695266723632812e-01 -8.272825181484222412e-02 -1.071252897381782532e-01 1.682748794555664062e-01 -1.822083890438079834e-01 -4.644848033785820007e-02 6.443956494331359863e-02 -4.108788073062896729e-01 5.095469579100608826e-02 -9.497164934873580933e-02 6.785091757774353027e-02 2.008231580257415771e-01 8.084734529256820679e-02 1.750010550022125244e-01 -1.393001377582550049e-01 1.241424381732940674e-01
2.064958661794662476e-01 -1.616624295711517334e-01 -4.062484204769134521e-02 2.304382026195526123e-01 2.622714936733245850e-01 1.048041805624961853e-01 -6.042102351784706116e-02 1.538282632827758789e-01 -2.076846919953823090e-02 1.893297024071216583e-02 6.553240120410919189e-02 1.415661722421646118e-01 -7.294360548257827759e-02 1.781469732522964478e-01 -2.551252543926239014e-01 -1.496903896331787109e-01 2.852689921855926514e-01 -6.941359490156173706e-02 6.048672730685211718e-05 -2.607987821102142334e-01 -1.294061355292797089e-02 -7.951297797262668610e-03 -1.889269798994064331e-01 1.030063349753618240e-02 -7.918675988912582397e-02 -2.385372370481491089e-01 -3.009369783103466034e-02 -1.518902927637100220e-01 -3.172367578372359276e-03 5.646314024925231934e-01 -1.060845330357551575e-01 1.106689795851707458e-01
-2.169177634641528130e-03 -1.602371484041213989e-01 6.508593261241912842e-02 9.419691562652587891e-02 2.934276759624481201e-01 -1.795514672994613647e-01 2.474882081151008606e-02 2.563843131065368652e-01 5.037228018045425415e-02 2.491714209318161011e-01 3.410417214035987854e-02 -9.114851243793964386e-03 5.473434925079345703e-02 1.553256362676620483e-01 -1.845960617065429688e-01 -1.874790638685226440e-01 -2.172387242317199707e-01 1.136783882975578308e-01 -1.519929766654968262e-01 1.971763968467712402e-01 -4.100273549556732178e-01 -3.766232356429100037e-02 1.319024153053760529e-02 -3.025065362453460693e-01 1.465996205806732178e-01 8.762098848819732666e-02 1.377449184656143188e-01 6.732224673032760620e-02 -3.803658112883567810e-02 1.476944386959075928e-01 -3.891230523586273193e-01 -6.030995026230812073e-02
-3.942782524973154068e-03 1.093835085630416870e-01 5.920180678367614746e-02 -6.511425226926803589e-02 -1.238070428371429443e-02 -7.956883637234568596e-04 -4.587295353412628174e-01 3.817088529467582703e-02 3.923926353454589844e-01 4.953665286302566528e-02 2.510119080543518066e-01 3.962833434343338013e-02 -6.546520441770553589e-02 9.720230847597122192e-02 -2.187372446060180664e-01 9.696539491415023804e-02 -1.900364458560943604e-01 -2.808274626731872559e-01 -9.903850033879280090e-03 -5.007850006222724915e-02 -8.942024409770965576e-02 -1.805667579174041748e-02 -1.293823868036270142e-01 -2.402926087379455566e-01 -7.382746040821075439e-02 -2.038043439388275146e-01 2.746722102165222168e-02 -3.228142857551574707e-02 -6.472640484571456909e-02 3.515558242797851562e-01 -2.510883212089538574e-01 -1.903941184282302856e-01
1.603457480669021606e-01 -3.050906062126159668e-01 -1.707551628351211548e-02 -7.751668244600296021e-02 6.108112633228302002e-02 2.249909043312072754e-01 -1.393896937370300293e-01 4.251286685466766357e-01 -8.406706154346466064e-02 4.823695123195648193e-02 -3.067647852003574371e-02 -1.107932627201080322e-01 -2.575695514678955078e-01 1.837595403194427490e-01 3.165742009878158569e-02 -2.134078890085220337e-01 -4.633474349975585938e-02 -1.562553048133850098e-01 -2.790420949459075928e-01 1.536828875541687012e-01 3.206756338477134705e-02 -2.754532992839813232e-01 5.451055243611335754e-02 -1.710611581802368164e-01 -9.128208272159099579e-03 -1.780501157045364380e-01 2.922519743442535400e-01 -2.163218706846237183e-01 2.999796159565448761e-02 1.488333493471145630e-01 -1.489486694335937500e-01 -6.868471950292587280e-02
-5.202620849013328552e-02 -8.793710917234420776e-02 1.367740035057067871e-01 1.835705041885375977e-01 -3.058588318526744843e-02 -5.126862972974777222e-02 -5.658602714538574219e-02 4.779798910021781921e-02 1.102281212806701660e-01 -1.927432604134082794e-02 -1.368530467152595520e-02 -2.327891588211059570e-01 1.426950097084045410e-01 1.241078600287437439e-01 -9.666220843791961670e-02 -2.979280948638916016e-01 -1.144044175744056702e-01 2.035321742296218872e-01 -1.749163717031478882e-01 -7.371306419372558594e-02 -1.967801302671432495e-01 2.094214856624603271e-01 -6.819019466638565063e-02 -2.463377267122268677e-01 -1.907480508089065552e-01 -1.795914024114608765e-01 3.866598606109619141e-01 -1.966287568211555481e-02 -2.369758486747741699e-01 4.243940412998199463e-01 -1.826070994138717651e-01 2.714631892740726471e-02
4.416090622544288635e-02 -2.479596585035324097e-01 1.762657910585403442e-01 -7.318463921546936035e-02 -2.375909388065338135e-01 2.385129630565643311e-01 -3.952922523021697998e-01 3.330917656421661377e-01 1.321410387754440308e-01 3.369377925992012024e-02 -2.111915200948715210e-01 1.484813541173934937e-01 7.065953314304351807e-02 1.446181088685989380e-01 1.582795083522796631e-01 -1.445441991090774536e-01 -2.077030688524246216e-01 -8.744650334119796753e-02 2.296796534210443497e-03 2.480056732892990112e-01 2.415952384471893311e-01 6.055066362023353577e-02 -2.995986305177211761e-02 -2.364805489778518677e-01 -5.215779878199100494e-03 -2.727909944951534271e-02 2.133606821298599243e-01 -3.334539011120796204e-02 1.092577576637268066e-01 1.953370273113250732e-01 -8.634205907583236694e-02 1.624466925859451294e-01
2.809257805347442627e-01 4.839549586176872253e-02 3.241005241870880127e-01 -1.702104881405830383e-02 5.758549645543098450e-02 -1.508572697639465332e-01 -5.078445374965667725e-02 -3.532948344945907593e-02 3.883384540677070618e-02 1.264126747846603394e-01 1.510154008865356445e-01 -1.767591089010238647e-01 1.208286508917808533e-01 -1.988636851310729980e-01 -1.850320026278495789e-02 -1.336590349674224854e-01 -1.934865117073059082e-02 -2.976221442222595215e-01 -1.200639232993125916e-01 -1.215869188308715820e-01 -1.769308298826217651e-01 7.733999192714691162e-02 -5.225123465061187744e-02 -9.136985987424850464e-03 2.716489136219024658e-01 -1.115810275077819824e-01 2.030937969684600830e-01 -3.030152246356010437e-02 1.925702393054962158e-01 4.972093403339385986e-01 -4.234297946095466614e-02 2.585759162902832031e-01
-7.897474616765975952e-02 1.086999326944351196e-01 2.053934335708618164e-01 9.722714871168136597e-02 1.955757290124893188e-01 -5.469750030897557735e-04 -2.330082803964614868e-01 2.134866826236248016e-02 2.252507954835891724e-01 2.172235548496246338e-01 6.890372186899185181e-02 -5.068163946270942688e-02 1.686807163059711456e-02 2.319370955228805542e-01 -7.510906457901000977e-02 -5.092085599899291992e-01 -1.617657393217086792e-01 1.282917857170104980e-01 -8.673534542322158813e-02 1.013709902763366699e-01 -6.116150319576263428e-02 1.267690807580947876e-01 3.489883616566658020e-03 -2.755123376846313477e-01 6.908664852380752563e-02 1.017798930406570435e-01 4.037372469902038574e-01 -1.602386981248855591e-01 -2.010656753554940224e-03 3.955395519733428955e-02 -6.262505054473876953e-02 2.181638032197952271e-01
7.799302041530609131e-02 1.393874585628509521e-01 1.376497596502304077e-01 -4.733080789446830750e-02 -4.416567459702491760e-02 8.876039087772369385e-02 -1.520420610904693604e-01 2.302773892879486084e-01 -9.100632369518280029e-02 1.128349080681800842e-01 -2.570088207721710205e-01 -2.547833919525146484e-01 -1.010345295071601868e-02 -4.701200872659683228e-02 -1.505906581878662109e-01 -1.275520175695419312e-01 -2.943883240222930908e-01 -3.011871315538883209e-02 1.625386327505111694e-01 -2.490052282810211182e-01 -1.935330033302307129e-01 -1.180317848920822144e-01 7.700864970684051514e-02 9.945863857865333557e-04 1.393255740404129028e-01 5.293866991996765137e-02 1.827395409345626831e-01 2.310824841260910034e-01 9.067807346582412720e-02 5.208056569099426270e-01 -1.390857994556427002e-01 1.815518438816070557e-01
3.135489523410797119e-01 6.921164691448211670e-02 3.317519426345825195e-01 2.669104635715484619e-01 -2.709877444431185722e-03 -5.990345403552055359e-02 -1.273662447929382324e-01 -3.551974892616271973e-02 2.910077273845672607e-01 2.964678704738616943e-01 9.559793770313262939e-02 2.284321635961532593e-01 1.024851761758327484e-02 2.303814142942428589e-02 4.807507991790771484e-02 -1.018943861126899719e-01 -6.781560182571411133e-02 -7.690224051475524902e-02 1.169746462255716324e-02 2.801845073699951172e-01 4.648163914680480957e-03 -1.170173585414886475e-01 1.393967568874359131e-01 -3.299601972103118896e-01 1.105614826083183289e-01 -1.871823966503143311e-01 2.106951326131820679e-01 1.657962352037429810e-01 -3.471991047263145447e-02 1.594650596380233765e-01 -8.205205202102661133e-02 2.522027790546417236e-01
-1.183743178844451904e-01 -5.977410078048706055e-02 1.376063972711563110e-01 9.028195589780807495e-02 -2.489912807941436768e-01 4.557279497385025024e-02 7.377425208687782288e-03 3.225767910480499268e-01 -1.212065517902374268e-01 7.597789913415908813e-02 -1.280014067888259888e-01 2.905844151973724365e-01 -2.420708723366260529e-02 1.873916834592819214e-01 -1.753882020711898804e-01 -2.444205582141876221e-01 -1.129818558692932129e-01 -1.266326159238815308e-01 -3.480334579944610596e-02 2.034595459699630737e-01 -5.176832899451255798e-03 5.369830131530761719e-02 7.891473360359668732e-03 -9.199074655771255493e-02 -1.984283030033111572e-01 -8.366260677576065063e-02 -6.661922088824212551e-04 3.075173795223236084e-01 -1.561184879392385483e-02 4.822030067443847656e-01 -1.442144066095352173e-01 -2.496166527271270752e-01
-2.947958707809448242e-01 -7.328255474567413330e-02 1.040929704904556274e-01 1.959667652845382690e-01 1.636146903038024902e-01 2.026462256908416748e-01 8.939065784215927124e-02 1.775275021791458130e-01 1.539973914623260498e-01 1.867485791444778442e-01 1.114815995097160339e-01 -1.318670213222503662e-01 -1.116660237312316895e-01 -2.750543132424354553e-02 -1.722018867731094360e-01 -1.949625164270401001e-01 -4.716250896453857422e-01 2.530819550156593323e-02 -4.799548536539077759e-02 1.476453691720962524e-01 5.341316759586334229e-02 -1.493715643882751465e-01 7.501234114170074463e-02 -1.577395200729370117e-01 1.351377964019775391e-01 6.231908872723579407e-02 5.662583187222480774e-02 1.989445239305496216e-01 8.444340899586677551e-03 3.389954268932342529e-01 -3.114334940910339355e-01 4.570988193154335022e-02
1.108199656009674072e-01 -1.098051667213439941e-01 4.122130200266838074e-02 1.004347130656242371e-01 -1.001484226435422897e-03 3.061216771602630615e-01 -2.136222124099731445e-01 -6.039490178227424622e-02 1.480786353349685669e-01 2.194616943597793579e-01 4.917724430561065674e-02 2.616560668684542179e-04 -1.499332934617996216e-01 -8.561307936906814575e-02 -2.283186912536621094e-01 -1.173806264996528625e-01 -2.365282922983169556e-01 -3.040231764316558838e-01 -7.469205558300018311e-02 -2.059791609644889832e-02 1.604117155075073242e-01 -2.303963154554367065e-01 7.612060755491256714e-02 -2.810820043087005615e-01 1.090705320239067078e-01 -3.978701531887054443e-01 2.297973483800888062e-01 1.818163841962814331e-01 1.738508790731430054e-01 1.511509567499160767e-01 1.180225163698196411e-01 1.077015027403831482e-01
1.758573353290557861e-01 -1.874298751354217529e-01 4.991831630468368530e-02 3.659712150692939758e-02 1.997063308954238892e-02 2.980875223875045776e-02 2.376863658428192139e-01 1.037911772727966309e-01 3.672669231891632080e-01 8.677190542221069336e-02 9.977302700281143188e-02 -1.087151318788528442e-01 1.727719604969024658e-01 1.519986540079116821e-01 -1.364628225564956665e-01 -1.277178674936294556e-01 -8.100870996713638306e-02 8.324655145406723022e-02 1.248305588960647583e-01 2.172588557004928589e-01 -2.091434448957443237e-01 8.000537753105163574e-02 1.999591141939163208e-01 -3.705759048461914062e-01 -3.020980358123779297e-01 -8.534052968025207520e-02 2.521833479404449463e-01 1.934546828269958496e-01 2.741730511188507080e-01 1.202682629227638245e-01 -7.948721200227737427e-02 1.011594012379646301e-01
-1.262024194002151489e-01 -1.094074472784996033e-01 2.163843065500259399e-02 1.172491535544395447e-01 -7.543367799371480942e-03 -7.097145915031433105e-02 1.719040274620056152e-01 2.964254319667816162e-01 9.158670157194137573e-02 1.209012493491172791e-01 3.422772139310836792e-02 8.463126420974731445e-02 3.933251500129699707e-01 2.148764953017234802e-02 -3.380638659000396729e-01 -1.143541410565376282e-01 -4.273762926459312439e-02 -1.247463300824165344e-01 -1.981485933065414429e-01 2.149677127599716187e-01 1.694796830415725708e-01 1.066126450896263123e-01 -8.952226489782333374e-02 -8.298430591821670532e-02 1.773670464754104614e-01 -2.547626495361328125e-01 4.952497780323028564e-02 -1.492207199335098267e-01 2.171955704689025879e-01 3.754862844944000244e-01 -2.004263103008270264e-01 1.193115636706352234e-01
-7.919949293136596680e-02 -4.739334285259246826e-01 1.750645190477371216e-01 -2.605777047574520111e-02 -1.050714850425720215e-01 -1.572882086038589478e-01 -2.150422036647796631e-01 3.197644650936126709e-01 1.764098256826400757e-01 3.241922259330749512e-01 -6.072095409035682678e-02 1.119152922183275223e-02 -1.304759383201599121e-01 2.621497213840484619e-01 -8.771528303623199463e-02 6.303859502077102661e-02 -1.770553886890411377e-01 -2.554276585578918457e-01 1.009446084499359131e-01 4.110113158822059631e-02 4.139242693781852722e-02 6.266882270574569702e-02 2.060924284160137177e-02 -4.464066773653030396e-02 -2.986248210072517395e-02 1.338986605405807495e-01 2.195157110691070557e-01 1.492285728454589844e-01 -2.272107303142547607e-01 1.439535915851593018e-01 3.878745064139366150e-02 1.908145099878311157e-01
6.130431592464447021e-02 -2.861767411231994629e-01 5.854687467217445374e-02 2.129250764846801758e-01 -4.807195067405700684e-02 1.530648469924926758e-01 7.009604573249816895e-02 1.065162792801856995e-01 4.789955914020538330e-01 7.492732256650924683e-02 1.083239689469337463e-01 -1.389543414115905762e-01 1.467227786779403687e-01 -7.594631612300872803e-02 1.613402925431728363e-02 8.071703463792800903e-02 1.633714139461517334e-01 -1.007688865065574646e-01 -2.506822049617767334e-01 1.945436298847198486e-01 -2.189096361398696899e-01 1.725028306245803833e-01 -9.007790684700012207e-02 -2.336666285991668701e-01 3.682377561926841736e-02 1.868552118539810181e-01 -5.958170443773269653e-02 6.689337082207202911e-03 2.324085496366024017e-02 3.837352097034454346e-01 5.327754467725753784e-02 2.345068305730819702e-01
-1.647467724978923798e-02 -9.353214502334594727e-02 1.253778487443923950e-01 1.077492088079452515e-01 2.799341268837451935e-02 -1.570244729518890381e-01 -3.487144112586975098e-01 1.643128395080566406e-01 8.497250825166702271e-02 1.506946086883544922e-01 1.260564178228378296e-01 8.904938399791717529e-02 1.366632133722305298e-01 8.541721850633621216e-02 -5.866121500730514526e-02 -1.759017407894134521e-01 -5.880972370505332947e-02 -1.993263661861419678e-01 -1.633532643318176270e-01 4.304072260856628418e-01 -9.618560224771499634e-02 7.321923226118087769e-02 1.949007213115692139e-01 -2.176201492547988892e-01 -2.625042339786887169e-03 -1.337742432951927185e-02 2.892690300941467285e-01 2.794069051742553711e-02 7.259394228458404541e-02 1.507335603237152100e-01 -4.506037831306457520e-01 -6.889315694570541382e-02
2.091486304998397827e-01 -3.828898668289184570e-01 9.018508344888687134e-02 -7.114661484956741333e-02 -1.310970485210418701e-01 -2.199109643697738647e-01 -7.402351126074790955e-03 2.269122302532196045e-01 1.440945267677307129e-01 9.561929851770401001e-02 1.576305031776428223e-01 -1.605774275958538055e-02 -9.962122887372970581e-02 2.134158462285995483e-01 -1.032444238662719727e-01 -5.818607658147811890e-02 -1.446897387504577637e-01 6.682094186544418335e-02 2.641971409320831299e-01 -2.353132069110870361e-01 -1.867295503616333008e-01 2.117526903748512268e-02 2.620093151926994324e-02 -4.652276262640953064e-02 7.580661773681640625e-02 4.865634441375732422e-02 1.647512763738632202e-01 -1.548625081777572632e-01 3.260846138000488281e-01 4.158991873264312744e-01 -1.167332679033279419e-01 1.180222257971763611e-01
3.285725414752960205e-01 -1.165728867053985596e-01 1.034740284085273743e-01 1.633907705545425415e-01 2.008037716150283813e-01 4.575789719820022583e-02 -8.293101191520690918e-02 7.407376915216445923e-02 2.322960942983627319e-01 7.744449377059936523e-02 2.367834746837615967e-01 -2.807633876800537109e-01 1.960558583959937096e-03 -7.161644846200942993e-02 -1.716123521327972412e-01 1.057671010494232178e-01 -2.583214938640594482e-01 -3.553066253662109375e-01 -6.420387327671051025e-02 6.913037598133087158e-02 -1.474018096923828125e-01 9.357794374227523804e-02 8.215912431478500366e-02 -1.989806741476058960e-01 -1.264935880899429321e-01 -8.457285910844802856e-02 9.867355972528457642e-02 3.501889109611511230e-01 -1.095585972070693970e-01 1.398585289716720581e-01 -1.551141738891601562e-01 2.362113893032073975e-01
9.630933403968811035e-02 -1.252220720052719116e-01 3.638898208737373352e-02 8.911178261041641235e-02 9.927897900342941284e-02 -1.406574845314025879e-01 -1.369888037443161011e-01 2.040493786334991455e-01 -7.500837557017803192e-03 8.135929703712463379e-02 1.985133141279220581e-01 3.689486160874366760e-02 -1.715605109930038452e-01 2.105879634618759155e-01 2.039913535118103027e-01 -4.526069760322570801e-02 2.632002234458923340e-01 -2.786957621574401855e-01 -2.706164419651031494e-01 2.943644672632217407e-02 -1.927918195724487305e-01 -4.529152810573577881e-02 7.608824223279953003e-02 -4.192174971103668213e-01 5.059488862752914429e-02 5.305400118231773376e-02 2.942570745944976807e-01 -5.588810890913009644e-02 -5.534438043832778931e-02 3.856598734855651855e-01 -1.487020850181579590e-01 -7.617194205522537231e-03
4.545779526233673096e-02 4.231044650077819824e-02 9.652255475521087646e-02 2.406842857599258423e-01 -7.395573705434799194e-02 -1.103771701455116272e-01 -1.591023951768875122e-01 1.192246377468109131e-01 2.590229175984859467e-02 2.491613328456878662e-01 4.828474298119544983e-02 -2.432871609926223755e-02 2.103623151779174805e-01 2.345433682203292847e-01 -1.609069667756557465e-02 -2.223343253135681152e-01 -3.179966006428003311e-03 -8.494293689727783203e-02 -3.271754980087280273e-01 3.618384301662445068e-01 -1.224879473447799683e-01 1.063640695065259933e-02 8.432070910930633545e-02 -3.343207240104675293e-01 -8.115649223327636719e-03 -7.067307829856872559e-02 2.958449721336364746e-01 6.083571538329124451e-02 8.262477815151214600e-02 1.268180906772613525e-01 -3.966936767101287842e-01 3.651246055960655212e-02
1.353725641965866089e-01 -8.776482939720153809e-02 3.492245972156524658e-01 7.966914772987365723e-02 3.086715936660766602e-01 1.454936414957046509e-01 -1.933558136224746704e-01 1.889121532440185547e-02 4.485937952995300293e-02 3.067149817943572998e-01 4.793475195765495300e-02 5.683048814535140991e-02 1.695609688758850098e-01 1.952572762966156006e-01 1.005786359310150146e-01 -1.145751923322677612e-01 -3.617165982723236084e-01 -1.069330498576164246e-01 -1.594683080911636353e-01 1.091303899884223938e-01 -2.625214159488677979e-01 -7.708819955587387085e-02 6.943172216415405273e-02 -4.094878137111663818e-01 5.497995764017105103e-02 -1.242630779743194580e-01 1.481428742408752441e-01 5.067688971757888794e-02 -1.191340759396553040e-01 1.246014088392257690e-01 6.019751075655221939e-03 5.958998575806617737e-03
-1.289656758308410645e-02 -3.653249740600585938e-01 1.125491131097078323e-02 1.399319171905517578e-01 2.363331615924835205e-01 -2.662261724472045898e-01 -7.981120795011520386e-02 -7.516805827617645264e-02 2.568668425083160400e-01 3.712854981422424316e-01 6.208914145827293396e-02 -6.261192262172698975e-02 1.040188297629356384e-01 2.516695857048034668e-01 -1.742674261331558228e-01 -3.562014549970626831e-02 7.765788584947586060e-02 -3.023608028888702393e-01 9.191530942916870117e-02 -1.269435435533523560e-01 -6.341284513473510742e-02 -5.928981676697731018e-02 -6.345769762992858887e-02 -7.695546001195907593e-02 -2.868936061859130859e-01 5.394757911562919617e-02 1.321978121995925903e-01 -1.902071982622146606e-01 1.598200201988220215e-01 2.575407922267913818e-01 2.243982627987861633e-02 1.405754983425140381e-01
2.196766734123229980e-01 -1.807141453027725220e-01 2.466138899326324463e-01 1.651685386896133423e-01 -8.467285335063934326e-02 1.028618961572647095e-01 -1.471691876649856567e-01 2.437011301517486572e-01 2.139385938644409180e-01 1.379045099020004272e-01 2.558763623237609863e-01 1.803948581218719482e-01 -2.738258540630340576e-01 -1.504378113895654678e-02 -1.052436456084251404e-01 -5.168266594409942627e-03 7.965307682752609253e-02 -3.164991438388824463e-01 -4.332307726144790649e-02 2.452972680330276489e-01 -6.497582793235778809e-02 -1.711612939834594727e-01 -1.015978306531906128e-01 -1.209663599729537964e-01 -2.152233272790908813e-01 -2.541847825050354004e-01 5.619394779205322266e-02 1.716301441192626953e-01 9.248506277799606323e-02 3.220325112342834473e-01 3.188179573044180870e-03 1.492785476148128510e-02
1.698892265558242798e-01 5.360712762922048569e-03 4.018104374408721924e-01 1.894394867122173309e-02 -2.658620178699493408e-01 1.095433682203292847e-01 1.564569026231765747e-01 4.654676094651222229e-02 2.624250054359436035e-01 2.263528108596801758e-01 7.931695878505706787e-02 -1.057254849001765251e-03 8.979447931051254272e-02 4.939275979995727539e-02 -1.896819323301315308e-01 -6.361237913370132446e-02 1.464647124521434307e-03 4.132425785064697266e-02 -8.404904603958129883e-02 4.224246442317962646e-01 -1.966446340084075928e-01 2.220186293125152588e-01 2.195424772799015045e-02 -2.009708732366561890e-01 -7.504390925168991089e-02 -3.939549624919891357e-02 1.145044416189193726e-01 7.072547823190689087e-02 3.623712435364723206e-02 3.619040250778198242e-01 -1.831903606653213501e-01 -1.259156465530395508e-01
2.314669787883758545e-01 5.343109741806983948e-02 1.172645390033721924e-01 -1.096247732639312744e-01 8.200524747371673584e-02 -4.646341502666473389e-02 1.635300666093826294e-01 1.577572822570800781e-01 7.542569190263748169e-02 1.027649492025375366e-01 -3.844085708260536194e-02 -3.486699610948562622e-02 3.243987858295440674e-01 1.127813383936882019e-01 -1.003734618425369263e-01 -1.156131550669670105e-01 -2.609972953796386719e-01 9.683686494827270508e-02 -2.331411279737949371e-02 2.822556197643280029e-01 -1.924151778221130371e-01 1.254214942455291748e-01 1.334030330181121826e-01 -2.017040699720382690e-01 -1.961897462606430054e-01 -1.484712809324264526e-01 2.108959257602691650e-01 1.997036486864089966e-01 2.841323614120483398e-01 3.898399472236633301e-01 -1.532333344221115112e-01 -1.640872359275817871e-01
-7.185067981481552124e-02 -8.329265564680099487e-02 8.312443643808364868e-02 1.464636623859405518e-01 -3.913871943950653076e-02 2.704980969429016113e-01 5.757649615406990051e-02 3.172533810138702393e-01 3.948689624667167664e-02 3.850239813327789307e-01 1.389281004667282104e-01 1.216190680861473083e-01 -2.335507720708847046e-01 1.268644779920578003e-01 -2.963457405567169189e-01 -4.607583582401275635e-02 -5.155813694000244141e-02 5.844961479306221008e-02 1.341881453990936279e-01 5.223103612661361694e-02 3.953462094068527222e-02 -2.520641386508941650e-01 -9.106018394231796265e-02 -2.375799119472503662e-01 -7.430319488048553467e-02 -3.727672994136810303e-01 9.182721376419067383e-02 9.684924036264419556e-02 -7.482752948999404907e-02 2.604121565818786621e-01 4.132644087076187134e-02 2.057643681764602661e-01
-1.559047400951385498e-01 -1.901891827583312988e-01 3.357447385787963867e-01 1.075939759612083435e-01 -8.464268594980239868e-02 -3.633472919464111328e-01 -1.112094894051551819e-01 1.812518984079360962e-01 2.788348197937011719e-01 2.306001037359237671e-01 -1.642085984349250793e-02 -8.635202795267105103e-02 -1.026780977845191956e-01 1.397265195846557617e-01 -2.550405636429786682e-02 5.414857529103755951e-03 2.138408832252025604e-02 -3.491992652416229248e-01 8.365951478481292725e-02 1.871909759938716888e-02 -2.706577479839324951e-01 8.751001209020614624e-02 3.200868144631385803e-02 -3.906692862510681152e-01 -1.150840055197477341e-02 6.769825518131256104e-02 1.176589429378509521e-01 5.426507815718650818e-02 -1.291296258568763733e-02 1.378994584083557129e-01 -1.876916736364364624e-01 1.455854326486587524e-01
-1.406270563602447510e-01 -2.210283279418945312e-01 5.953496322035789490e-02 1.889318823814392090e-01 3.744948282837867737e-02 1.187788173556327820e-01 -1.728250086307525635e-01 -1.583755463361740112e-01 1.532786041498184204e-01 3.998211920261383057e-01 4.939323291182518005e-02 1.724858880043029785e-01 -2.345134913921356201e-01 -6.777974963188171387e-02 -1.939299404621124268e-01 -2.861509919166564941e-01 2.455123066902160645e-01 -1.592821031808853149e-01 3.148407116532325745e-02 7.824798673391342163e-02 -1.389886587858200073e-01 -2.066487073898315430e-01 1.947997063398361206e-01 5.811647325754165649e-02 -5.215287953615188599e-02 -2.433346062898635864e-01 5.647418648004531860e-02 3.875473886728286743e-02 1.617161333560943604e-01 2.669909596443176270e-01 -1.302945762872695923e-01 2.233865708112716675e-01
4.994142055511474609e-02 -7.544998824596405029e-02 2.473374903202056885e-01 1.300092414021492004e-02 -1.294023245573043823e-01 -1.100097969174385071e-01 -5.563830584287643433e-02 7.033837586641311646e-02 1.258204728364944458e-01 -9.059429168701171875e-02 1.404650658369064331e-01 -6.007015332579612732e-02 1.937991827726364136e-01 2.820476591587066650e-01 -1.803328990936279297e-01 -9.455095976591110229e-02 -3.000449156388640404e-03 -1.014256104826927185e-01 -3.986237198114395142e-02 -2.015787661075592041e-01 1.644471734762191772e-01 5.408891662955284119e-02 -2.361598610877990723e-01 -1.303449366241693497e-02 -9.447607398033142090e-02 -2.035288065671920776e-01 3.122943937778472900e-01 -7.248227018862962723e-03 2.086749374866485596e-01 4.922243654727935791e-01 -3.819104656577110291e-02 3.376162946224212646e-01
-1.243553236126899719e-01 1.846474111080169678e-01 1.336361020803451538e-01 1.941971778869628906e-01 9.743809700012207031e-02 3.239716589450836182e-02 -1.117680296301841736e-01 1.436096280813217163e-01 3.687758445739746094e-01 2.270012497901916504e-01 -2.696852982044219971e-01 2.142757177352905273e-01 -1.711825877428054810e-01 3.562346696853637695e-01 -1.056230887770652771e-01 -2.644550241529941559e-02 5.254991725087165833e-02 -2.166303992271423340e-01 5.154113098978996277e-02 1.076126024127006531e-01 -1.029537767171859741e-01 -3.074395656585693359e-01 1.701332814991474152e-02 -1.875470131635665894e-01 8.930092304944992065e-02 -7.686736434698104858e-02 1.127227768301963806e-01 -9.495200961828231812e-02 1.346960570663213730e-02 2.180857807397842407e-01 -8.444553613662719727e-02 2.863394320011138916e-01
1.015385910868644714e-01 -6.351324915885925293e-02 3.287186846137046814e-03 -6.583707779645919800e-02 -1.626806408166885376e-01 6.958650052547454834e-02 2.770950086414813995e-02 1.622077077627182007e-01 1.184342503547668457e-01 3.554308116436004639e-01 -1.605428159236907959e-01 -2.454364597797393799e-01 -8.338589221239089966e-02 -9.424517303705215454e-02 -1.632893532514572144e-01 -1.643759310245513916e-01 1.359248347580432892e-02 2.996662864461541176e-03 2.979520261287689209e-01 1.568975746631622314e-01 -1.064228639006614685e-01 1.567784100770950317e-01 1.983853057026863098e-02 -1.023129746317863464e-01 1.531712263822555542e-01 2.573505416512489319e-02 -3.132742270827293396e-02 -1.675788685679435730e-02 2.386758476495742798e-01 4.756483435630798340e-01 -6.065455079078674316e-02 3.929505944252014160e-01
-8.505084551870822906e-03 -2.582542300224304199e-01 2.364387214183807373e-01 4.136457741260528564e-01 5.550382658839225769e-02 -1.560225933790206909e-01 -6.543312966823577881e-02 2.113420963287353516e-01 9.342404454946517944e-02 2.584945037961006165e-02 1.668408513069152832e-01 -1.070799157023429871e-01 -1.533617824316024780e-01 -7.287667691707611084e-02 -4.619937762618064880e-02 -4.505969211459159851e-02 -5.359090492129325867e-02 -4.550779238343238831e-02 -3.143102228641510010e-01 7.437998056411743164e-02 -4.594169091433286667e-03 3.261476755142211914e-02 2.132738381624221802e-02 -2.008017599582672119e-01 4.082629829645156860e-02 -6.571086496114730835e-02 3.436992168426513672e-01 4.125035181641578674e-02 -6.604574620723724365e-02 5.164205431938171387e-01 -1.260305754840373993e-02 2.830153796821832657e-03
1.776785701513290405e-01 -9.846658259630203247e-02 2.543070912361145020e-01 6.901682913303375244e-02 -1.851434260606765747e-01 2.414303123950958252e-01 -5.060456320643424988e-02 6.511487066745758057e-02 -8.305624872446060181e-02 4.069095253944396973e-01 3.768556565046310425e-02 -1.949912458658218384e-01 6.979960203170776367e-02 1.402692049741744995e-01 -2.674789130687713623e-01 -5.716689303517341614e-02 1.257399916648864746e-01 -1.531047672033309937e-01 -9.700053930282592773e-02 2.516590654850006104e-01 2.539172582328319550e-02 -3.217994272708892822e-01 -1.606822609901428223e-01 -7.282663881778717041e-02 -1.940047591924667358e-01 4.245102778077125549e-02 1.848540753126144409e-01 7.974969595670700073e-02 2.787540480494499207e-02 3.875118196010589600e-01 1.885254122316837311e-02 -8.472053334116935730e-03
-2.685542702674865723e-01 3.825544938445091248e-02 1.232806742191314697e-01 -1.043251156806945801e-01 -5.775239691138267517e-02 1.242324933409690857e-01 -2.375191003084182739e-01 2.308547496795654297e-01 3.936051130294799805e-01 -8.007713407278060913e-02 1.504100114107131958e-01 1.678861826658248901e-01 -1.928060799837112427e-01 8.574113249778747559e-02 1.032825652509927750e-02 -3.502071499824523926e-01 2.714035473763942719e-02 -1.774333864450454712e-01 2.914781123399734497e-02 -1.230801567435264587e-01 -8.564621955156326294e-02 -1.054034158587455750e-01 -8.088722079992294312e-02 -1.452907472848892212e-01 -2.153697162866592407e-01 -9.499943256378173828e-02 1.365273147821426392e-01 1.936959177255630493e-01 2.711108326911926270e-01 3.293569087982177734e-01 6.193298101425170898e-02 2.714428864419460297e-02
-1.494006663560867310e-01 -1.074113994836807251e-01 4.856261983513832092e-02 -1.283021271228790283e-01 1.058870106935501099e-01 3.314628601074218750e-01 -2.161826342344284058e-01 1.587993651628494263e-01 3.252582848072052002e-01 -8.761159330606460571e-02 2.071469426155090332e-01 -8.420150727033615112e-02 3.830921370536088943e-03 3.570997342467308044e-02 3.533915802836418152e-02 7.712340354919433594e-02 -1.615688949823379517e-01 2.060318440198898315e-01 -6.491814553737640381e-02 -1.000215262174606323e-01 -8.615613728761672974e-02 -1.240870878100395203e-01 1.419354509562253952e-02 -2.440014481544494629e-01 1.352984607219696045e-01 3.687923774123191833e-02 -6.586230546236038208e-02 3.142804801464080811e-01 4.155041649937629700e-02 4.551449418067932129e-01 -2.541421949863433838e-01 1.440728008747100830e-01
1.282938867807388306e-01 -2.685116827487945557e-01 3.760364949703216553e-01 7.186450809240341187e-02 -1.785153746604919434e-01 -1.175119206309318542e-01 -1.484591215848922729e-01 3.211380913853645325e-02 7.458868622779846191e-02 5.404441803693771362e-02 1.559659689664840698e-01 1.221462562680244446e-01 -4.233511909842491150e-02 -3.660565614700317383e-02 1.828802973031997681e-01 -3.093581497669219971e-01 -1.373597532510757446e-01 1.700474880635738373e-03 7.492020726203918457e-02 9.187849611043930054e-02 -5.656032636761665344e-02 -3.006180226802825928e-01 -4.225000739097595215e-03 -1.826606243848800659e-01 -2.375261783599853516e-01 -1.276742964982986450e-01 2.135947048664093018e-01 8.745583146810531616e-02 -1.824507117271423340e-01 4.344365596771240234e-01 -8.965804427862167358e-02 -1.363395061343908310e-02
1.482937932014465332e-01 -1.976618915796279907e-01 -4.692596942186355591e-02 5.509764328598976135e-02 1.174822524189949036e-01 -1.251357495784759521e-01 -4.753468558192253113e-02 -9.582021087408065796e-02 3.599701821804046631e-01 -5.232732370495796204e-02 1.281495438888669014e-03 -7.163483649492263794e-02 -5.050233379006385803e-02 -1.992433681152760983e-04 -1.319356858730316162e-01 -2.134587317705154419e-01 -1.588335633277893066e-01 -4.528523236513137817e-02 -8.708324283361434937e-02 -1.404842734336853027e-01 -3.434911072254180908e-01 -3.695227578282356262e-02 -3.259039521217346191e-01 -1.708106994628906250e-01 1.838227510452270508e-01 -2.657003402709960938e-01 -1.015893295407295227e-01 -1.534228920936584473e-01 2.244679778814315796e-01 4.075442552566528320e-01 -1.120238304138183594e-01 1.149494126439094543e-01
4.329732060432434082e-02 -1.200291328132152557e-03 -8.773417770862579346e-02 1.058042570948600769e-01 -2.911435067653656006e-02 1.337348520755767822e-01 -1.269438564777374268e-01 3.027087450027465820e-01 -2.477172464132308960e-01 1.622489392757415771e-01 7.978487014770507812e-02 4.102743789553642273e-02 1.242358759045600891e-01 2.012264579534530640e-01 1.579414904117584229e-01 -1.271618008613586426e-01 -6.260181963443756104e-02 -8.686812222003936768e-02 -4.516772627830505371e-01 6.610968708992004395e-02 5.786467716097831726e-02 -4.398674145340919495e-02 -1.289006508886814117e-02 -2.367471307516098022e-01 -2.932589948177337646e-01 -3.775692358613014221e-02 1.390981823205947876e-01 -1.778870671987533569e-01 6.402023136615753174e-02 4.470883607864379883e-01 -1.884853839874267578e-01 -2.634513005614280701e-02
2.297022640705108643e-01 -2.107394337654113770e-01 1.542220711708068848e-01 2.148416452109813690e-02 -1.790265552699565887e-02 -1.670056432485580444e-01 -4.580030217766761780e-02 1.261320412158966064e-01 1.055556163191795349e-01 9.705352783203125000e-02 -5.327203497290611267e-02 -2.285293489694595337e-01 8.403814584016799927e-02 6.207535043358802795e-02 1.452082395553588867e-01 -1.540603637695312500e-01 1.223177239298820496e-01 -1.651244461536407471e-01 5.376443639397621155e-02 -3.437124192714691162e-01 -2.393531948328018188e-01 -3.222715482115745544e-02 2.147099748253822327e-02 -1.415272951126098633e-01 1.721067130565643311e-01 -1.847719252109527588e-01 6.749251391738653183e-03 -1.083958446979522705e-01 6.249163672327995300e-02 4.928365051746368408e-01 4.898021370172500610e-02 3.663001656532287598e-01
1.314097642898559570e-01 -2.033436447381973267e-01 -6.304559856653213501e-02 1.625067144632339478e-01 9.124830365180969238e-03 -2.619219757616519928e-02 -2.858033031225204468e-02 -6.316643208265304565e-02 1.169533655047416687e-01 2.008788585662841797e-01 -3.879042714834213257e-02 -4.827706143260002136e-02 -1.662016063928604126e-01 3.801888599991798401e-02 -1.862081885337829590e-01 -4.320595413446426392e-02 -6.126846373081207275e-02 9.056746959686279297e-02 -4.097044840455055237e-02 -8.720263838768005371e-02 -1.951958537101745605e-01 -4.513636603951454163e-02 -2.790637910366058350e-01 -2.462239563465118408e-01 3.335895240306854248e-01 -1.601396948099136353e-01 -8.478932082653045654e-02 -2.013765424489974976e-01 1.775462776422500610e-01 5.805886983871459961e-01 -8.642780780792236328e-02 1.460281908512115479e-01
-1.273325085639953613e-01 -2.374049574136734009e-01 1.952108591794967651e-01 -1.104440093040466309e-01 -2.327148616313934326e-01 -9.131944179534912109e-02 -1.866571456193923950e-01 1.900672167539596558e-01 4.898587986826896667e-02 -6.814698572270572186e-04 7.390992343425750732e-02 -1.371088176965713501e-01 -1.398203969001770020e-01 2.077232748270034790e-01 1.950092241168022156e-02 -1.566103287041187286e-02 -1.280538290739059448e-01 -8.446749299764633179e-02 7.438197731971740723e-03 -7.308344542980194092e-02 -1.459744572639465332e-01 7.052804809063673019e-03 -1.342656463384628296e-01 -8.319059759378433228e-02 -2.117995023727416992e-01 -2.246380299329757690e-01 1.434965431690216064e-01 1.798283308744430542e-01 3.390196859836578369e-01 5.411800146102905273e-01 1.304019838571548462e-01 -7.329049706459045410e-02
-2.202446460723876953e-01 -3.180942237377166748e-01 1.154543086886405945e-02 7.937885820865631104e-02 -3.231065720319747925e-02 -9.395397454500198364e-02 -1.806615591049194336e-01 1.416496336460113525e-01 8.759375661611557007e-02 1.900779753923416138e-01 7.449229061603546143e-02 -2.538960874080657959e-01 4.851028695702552795e-02 1.764073967933654785e-02 2.949514053761959076e-02 -6.114979833364486694e-02 1.131151467561721802e-01 3.544628992676734924e-02 -2.339359521865844727e-01 5.078943073749542236e-02 -1.709945797920227051e-01 1.508470624685287476e-01 -1.055127754807472229e-01 -1.924479752779006958e-01 8.955929428339004517e-03 1.081776246428489685e-01 8.778719604015350342e-02 -3.306426405906677246e-01 3.646732568740844727e-01 2.755652070045471191e-01 -2.226755321025848389e-01 3.183869421482086182e-01
1.562556773424148560e-01 5.765845999121665955e-02 -1.090331152081489563e-01 6.306087970733642578e-02 -2.410626737400889397e-03 2.502692304551601410e-02 -3.825991749763488770e-01 3.223097026348114014e-01 1.077530533075332642e-01 3.671482205390930176e-01 1.316354125738143921e-01 -2.341848462820053101e-01 -6.013086810708045959e-02 1.947320252656936646e-01 -7.343655824661254883e-02 -1.865612268447875977e-01 -1.431553363800048828e-01 7.766383141279220581e-02 -1.997952163219451904e-02 -2.287860512733459473e-01 -1.320785731077194214e-01 9.031657129526138306e-02 -2.352868169546127319e-01 -6.066494062542915344e-02 -6.753241643309593201e-03 3.234083354473114014e-01 -9.238614141941070557e-02 1.086425334215164185e-01 2.697615511715412140e-02 1.917766630649566650e-01 -4.038732871413230896e-02 2.777776122093200684e-01
-2.031124010682106018e-02 -3.566145002841949463e-01 -1.703567355871200562e-01 -2.452109381556510925e-02 2.835914120078086853e-02 1.928678900003433228e-02 -1.729494780302047729e-01 -1.197106391191482544e-01 2.191743254661560059e-01 3.251285552978515625e-01 5.955756083130836487e-02 2.534632682800292969e-01 -2.714845910668373108e-02 1.347779412753880024e-03 -1.000583097338676453e-01 -2.171812951564788818e-01 -8.226942270994186401e-02 -1.631734222173690796e-01 -2.661717534065246582e-01 -4.068033024668693542e-02 -3.166175186634063721e-01 -1.568396389484405518e-01 -1.139913126826286316e-01 -3.334843218326568604e-01 1.067096292972564697e-01 4.145602509379386902e-02 -1.682236790657043457e-01 1.019270345568656921e-01 4.017509147524833679e-02 1.354477405548095703e-01 -6.752553582191467285e-02 2.943750619888305664e-01
1.655824482440948486e-01 -9.209213405847549438e-02 -1.177578326314687729e-02 1.023287773132324219e-01 3.090155683457851410e-02 1.585508137941360474e-01 -6.029443070292472839e-02 8.881929516792297363e-02 2.165980786085128784e-01 3.206914961338043213e-01 -1.282616853713989258e-01 1.086311563849449158e-01 -1.509852409362792969e-01 -9.539613127708435059e-02 -2.070680856704711914e-01 1.085226312279701233e-01 -3.696694076061248779e-01 -3.156614005565643311e-01 -3.587059676647186279e-02 2.522217631340026855e-01 -2.252328209578990936e-02 -1.836527138948440552e-01 1.054258197546005249e-01 -2.347316741943359375e-01 -1.873782724142074585e-01 -1.720169484615325928e-01 -5.112182348966598511e-02 -1.751471459865570068e-01 -2.119528204202651978e-01 2.339467555284500122e-01 -1.138999164104461670e-01 1.975984722375869751e-01
6.872055679559707642e-02 -2.892670333385467529e-01 1.485876506194472313e-03 3.427188843488693237e-02 1.533886343240737915e-01 2.091235369443893433e-01 -1.238879412412643433e-01 3.106441795825958252e-01 -2.413588762283325195e-01 1.965383440256118774e-01 -1.378457248210906982e-01 -5.135666951537132263e-02 8.889535069465637207e-02 2.778484253212809563e-03 1.378891468048095703e-01 -1.166310086846351624e-01 -1.407005935907363892e-01 -3.427708446979522705e-01 -2.035328745841979980e-01 1.917134225368499756e-01 1.426874548196792603e-01 -1.721303164958953857e-01 -1.874036490917205811e-01 -4.376259073615074158e-02 -3.735640645027160645e-02 -1.549728214740753174e-01 2.917092442512512207e-01 -1.565350592136383057e-01 -6.546059995889663696e-02 3.458328545093536377e-01 1.042876765131950378e-01 2.632401650771498680e-03
2.546148598194122314e-01 2.658100798726081848e-02 4.590578377246856689e-02 7.116082310676574707e-02 -3.168155997991561890e-02 -4.982766881585121155e-02 -2.109892666339874268e-01 1.921929568052291870e-01 1.080202087759971619e-01 3.416374623775482178e-01 2.162624001502990723e-01 1.690887361764907837e-01 -2.396099418401718140e-01 6.811148673295974731e-02 -1.593663245439529419e-01 -8.313039317727088928e-03 -1.401644349098205566e-01 4.095864295959472656e-02 -1.813707649707794189e-01 4.106111824512481689e-01 -5.544311553239822388e-02 4.961463063955307007e-02 1.722002029418945312e-01 -4.125313460826873779e-01 -1.695838198065757751e-02 -1.415992975234985352e-01 6.324227899312973022e-02 -1.321385055780410767e-02 -1.724480390548706055e-01 2.173816710710525513e-01 -1.292808651924133301e-01 6.840170919895172119e-02
-9.073199704289436340e-03 -1.139009669423103333e-01 1.417690813541412354e-01 -1.646692156791687012e-01 6.772299110889434814e-02 2.071021944284439087e-01 -2.323385328054428101e-01 -4.324736446142196655e-02 5.605467036366462708e-02 2.603402137756347656e-01 7.111231237649917603e-02 -1.384940147399902344e-01 2.752077952027320862e-02 -4.214796051383018494e-02 -1.646198183298110962e-01 -3.577423989772796631e-01 -1.858317703008651733e-01 -1.211551427841186523e-01 -1.591597348451614380e-01 -7.235743850469589233e-02 1.522722002118825912e-02 2.547134757041931152e-01 -1.218733042478561401e-01 -3.211905956268310547e-01 -2.961125038564205170e-02 -2.223164886236190796e-01 4.324855208396911621e-01 1.783187985420227051e-01 3.933515399694442749e-02 1.183741390705108643e-01 5.217164009809494019e-02 -1.824821531772613525e-01
1.734538972377777100e-01 1.414874941110610962e-01 -5.051554646342992783e-03 2.000848203897476196e-01 -9.046538174152374268e-02 1.863945275545120239e-01 -3.144143819808959961e-01 2.232769876718521118e-01 1.384022980928421021e-01 2.233770117163658142e-02 -7.506110519170761108e-02 -9.147963672876358032e-02 -2.773405909538269043e-01 -3.343018889427185059e-02 -1.835203729569911957e-02 3.130080923438072205e-02 -1.253761947154998779e-01 -7.216944545507431030e-02 7.159364968538284302e-02 1.255854666233062744e-01 -1.248047649860382080e-01 3.733312189579010010e-01 -1.368263829499483109e-02 -5.843483284115791321e-02 -3.128378093242645264e-01 1.070154085755348206e-01 2.469729483127593994e-01 -4.465689416974782944e-03 1.706008762121200562e-01 4.051039814949035645e-01 2.666239440441131592e-02 2.013738006353378296e-01
-4.254438355565071106e-02 2.167591750621795654e-01 1.234677210450172424e-01 -6.584987044334411621e-02 4.410524293780326843e-02 2.470426410436630249e-01 -2.603325247764587402e-01 3.743312954902648926e-01 2.881492078304290771e-01 5.258287489414215088e-02 5.012487526983022690e-03 -3.811236470937728882e-03 3.156665712594985962e-02 -1.139192506670951843e-01 -4.762361571192741394e-02 -8.077956736087799072e-02 3.089563176035881042e-02 -3.265941441059112549e-01 -1.796003282070159912e-01 1.181323528289794922e-01 -2.122341990470886230e-01 1.229063495993614197e-01 -9.494170546531677246e-02 -8.914402686059474945e-03 1.970444060862064362e-02 -2.502277493476867676e-01 2.355061769485473633e-01 1.840647608041763306e-01 -2.603561878204345703e-01 2.775948643684387207e-01 -6.151792779564857483e-02 -1.676429510116577148e-01
2.002032399177551270e-01 -3.860364258289337158e-01 -2.394106984138488770e-02 -9.906724840402603149e-02 3.258458152413368225e-02 1.617853902280330658e-02 -1.161272451281547546e-01 1.738639622926712036e-01 1.495527625083923340e-01 3.551291227340698242e-01 -4.956784099340438843e-02 2.508552372455596924e-01 1.980997920036315918e-01 9.015588089823722839e-03 -1.459444761276245117e-01 -2.421458661556243896e-01 1.892089284956455231e-02 -1.060701385140419006e-01 -5.624357610940933228e-02 2.614425420761108398e-01 1.435286402702331543e-01 -2.777810096740722656e-01 -1.711777150630950928e-01 -2.306466102600097656e-01 1.636335402727127075e-01 1.158066019415855408e-01 -4.185359552502632141e-02 -5.267108231782913208e-02 1.190331354737281799e-01 2.640654742717742920e-01 5.819137394428253174e-02 1.641843765974044800e-01
1.109837442636489868e-01 -2.298307120800018311e-01 -1.179612055420875549e-01 5.815272405743598938e-02 -6.555633246898651123e-02 9.976231306791305542e-02 -1.595992296934127808e-01 5.167394876480102539e-01 -7.900854945182800293e-02 5.036613717675209045e-02 4.170126840472221375e-02 -3.966967016458511353e-02 -1.363284289836883545e-01 -1.498852819204330444e-01 1.678529530763626099e-01 -2.623513340950012207e-01 -3.583757281303405762e-01 -2.566597759723663330e-01 -1.659191213548183441e-02 2.680781483650207520e-01 6.064315512776374817e-02 -4.580948129296302795e-02 -5.381751805543899536e-02 -5.887747183442115784e-02 4.142574965953826904e-02 -8.681152015924453735e-02 2.293525785207748413e-01 -2.098388522863388062e-01 -5.415332689881324768e-02 1.365147083997726440e-01 -2.180901616811752319e-01 8.407988399267196655e-02
2.803067862987518311e-01 8.346013724803924561e-02 1.420861929655075073e-01 -8.845394104719161987e-02 1.223080977797508240e-01 -1.074239495210349560e-03 -7.216219604015350342e-02 1.148673817515373230e-01 1.049588695168495178e-01 1.687866449356079102e-01 -2.758986949920654297e-01 1.872468143701553345e-01 -1.242185309529304504e-01 -1.083303466439247131e-01 -4.294092059135437012e-01 -1.483255922794342041e-01 -4.038221016526222229e-02 -3.745297193527221680e-01 -1.032009813934564590e-02 1.852480173110961914e-01 7.142011076211929321e-03 3.793181851506233215e-02 -1.354309618473052979e-01 -2.253110557794570923e-01 8.985769748687744141e-02 4.809115827083587646e-02 -3.185341507196426392e-02 1.912812143564224243e-01 -8.685271441936492920e-02 2.297173142433166504e-01 -2.322383671998977661e-01 2.442968934774398804e-01
9.011726081371307373e-02 -8.703577518463134766e-02 4.770730733871459961e-01 1.491696238517761230e-01 2.243025451898574829e-01 6.198475882411003113e-02 -1.440625730901956558e-02 1.619520634412765503e-01 3.210984915494918823e-02 1.067643538117408752e-01 3.293831646442413330e-02 -6.125149875879287720e-02 2.816862761974334717e-01 -5.651591345667839050e-02 -1.914849132299423218e-01 -3.065008521080017090e-01 -3.546663522720336914e-01 3.517243266105651855e-02 4.109346494078636169e-02 2.705766558647155762e-01 -5.535611137747764587e-02 -4.247278720140457153e-02 1.034651994705200195e-01 2.423732727766036987e-02 -2.086596563458442688e-02 -9.976689703762531281e-03 2.211173325777053833e-01 -7.879165560007095337e-02 -1.035485938191413879e-01 2.612866163253784180e-01 -2.150929272174835205e-01 1.564170867204666138e-01
-1.895706914365291595e-02 -2.208548486232757568e-01 -1.675255447626113892e-01 6.566517800092697144e-02 -2.339093983173370361e-01 -3.630039989948272705e-01 -1.548511534929275513e-01 -1.158160790801048279e-01 2.152417451143264771e-01 1.439966261386871338e-01 6.129989400506019592e-02 -1.275801956653594971e-01 1.353795379400253296e-01 -6.611985713243484497e-02 2.318972349166870117e-01 -3.776310980319976807e-01 2.622664615046232939e-04 -6.539407372474670410e-02 -2.715684175491333008e-01 -7.947412878274917603e-02 3.232182562351226807e-02 -2.041051909327507019e-02 1.002706661820411682e-01 -1.857545673847198486e-01 1.165924668312072754e-01 -2.153292298316955566e-01 3.177224472165107727e-02 -6.370761990547180176e-02 1.190361231565475464e-01 3.623047173023223877e-01 -1.201005727052688599e-01 1.821546256542205811e-01
6.494259089231491089e-02 -3.281564265489578247e-02 1.931768506765365601e-01 1.509945988655090332e-01 2.242979705333709717e-01 -4.193669930100440979e-02 -4.493243247270584106e-02 2.555634975433349609e-01 -1.930442638695240021e-02 -1.167044714093208313e-01 8.664390444755554199e-02 -3.999073058366775513e-02 -2.071345299482345581e-01 7.118409872055053711e-02 -2.527230679988861084e-01 -1.185348108410835266e-01 1.196928247809410095e-01 -3.105172216892242432e-01 3.583120182156562805e-02 -1.430172622203826904e-01 -1.149870157241821289e-01 -3.617247857619076967e-04 9.612379968166351318e-02 -1.518128514289855957e-01 5.351388081908226013e-02 -3.999788761138916016e-01 -5.582157894968986511e-02 4.803130403161048889e-02 -1.044604256749153137e-01 5.276834964752197266e-01 2.542236261069774628e-02 1.729931384325027466e-01
5.189945455640554428e-03 1.116686090826988220e-01 -1.285330057144165039e-01 1.986088007688522339e-01 3.252463042736053467e-02 1.677244007587432861e-01 5.621160194277763367e-02 1.733731925487518311e-01 2.489264905452728271e-01 2.217463701963424683e-01 1.121520772576332092e-01 -2.192488461732864380e-01 1.005815789103507996e-01 1.313153058290481567e-01 -1.711979061365127563e-01 -1.189154759049415588e-01 1.441993564367294312e-01 -1.405229866504669189e-01 -2.201303392648696899e-01 -5.011359974741935730e-02 -2.257047221064567566e-02 -6.645865738391876221e-02 1.616506576538085938e-01 -1.400123685598373413e-01 1.628070473670959473e-01 1.028024405241012573e-01 6.111255288124084473e-02 3.944782614707946777e-01 -1.511515080928802490e-01 4.886099100112915039e-01 -1.603805124759674072e-01 -2.521374449133872986e-02
8.609610050916671753e-02 1.155185513198375702e-02 3.116400167346000671e-02 1.186401322484016418e-01 -4.478880017995834351e-02 1.037230938673019409e-01 2.825366798788309097e-03 1.901379227638244629e-01 2.260054498910903931e-01 5.421847105026245117e-02 -3.200827911496162415e-02 -2.583895325660705566e-01 -1.281205117702484131e-01 -2.630995772778987885e-02 -1.061483249068260193e-01 -4.139535725116729736e-01 1.019289121031761169e-01 4.363290593028068542e-02 -2.570257782936096191e-01 -9.832835942506790161e-02 2.184358239173889160e-01 2.171566896140575409e-02 -2.876300178468227386e-02 -1.948972791433334351e-01 -5.019429139792919159e-03 2.435141354799270630e-01 2.445719577372074127e-02 3.205801248550415039e-01 1.104641780257225037e-01 2.300249040126800537e-01 -4.059151411056518555e-01 1.983572989702224731e-01
1.080736890435218811e-01 -2.806358635425567627e-01 2.600215077400207520e-01 4.938193410634994507e-02 4.785593226552009583e-02 -1.708151102066040039e-01 -1.771739311516284943e-02 1.316538900136947632e-01 -2.849361859261989594e-02 5.565018206834793091e-02 2.986539304256439209e-01 -6.742794811725616455e-02 -4.195572063326835632e-02 -3.029370866715908051e-02 -1.270782761275768280e-02 9.209592826664447784e-03 -2.293086051940917969e-02 -7.437498867511749268e-02 1.055046841502189636e-01 -4.982696101069450378e-02 -2.648426592350006104e-01 9.471593052148818970e-02 4.801654070615768433e-02 -3.666017055511474609e-01 2.025573104619979858e-01 1.271219691261649132e-03 2.608645893633365631e-02 -1.604982018470764160e-01 2.211432307958602905e-01 5.622410774230957031e-01 -1.472505778074264526e-01 -1.285689789801836014e-02
1.405609250068664551e-01 -1.030622571706771851e-01 -3.398278355598449707e-02 -1.556937769055366516e-02 1.304899007081985474e-01 -2.359665036201477051e-01 1.196887344121932983e-02 7.371797412633895874e-02 4.582698643207550049e-02 6.619135290384292603e-02 2.665488123893737793e-01 2.879858482629060745e-03 -8.659965358674526215e-03 -2.294668741524219513e-02 1.192709058523178101e-01 -6.496082246303558350e-02 -1.372934728860855103e-01 -1.660923361778259277e-01 -6.860123574733734131e-02 2.321254760026931763e-01 -8.551234751939773560e-02 -1.368228197097778320e-01 -3.930751979351043701e-02 -2.654837965965270996e-01 1.185428444296121597e-02 1.562285125255584717e-01 2.630577087402343750e-01 -3.066801428794860840e-01 6.450802832841873169e-02 6.058801412582397461e-01 -1.766078025102615356e-01 5.179171916097402573e-03
2.295105010271072388e-01 -1.831297725439071655e-01 -1.763130277395248413e-01 1.284533590078353882e-01 -1.559166014194488525e-01 9.485366940498352051e-02 -1.183777153491973877e-01 1.247846782207489014e-01 -6.642276421189308167e-04 9.664617478847503662e-02 4.504239931702613831e-02 -6.454342603683471680e-02 -3.067426383495330811e-01 -1.194989904761314392e-01 3.672940656542778015e-02 -1.595700681209564209e-01 -2.289826869964599609e-01 -1.601862311363220215e-01 1.083088293671607971e-01 1.864665895700454712e-01 -1.285636126995086670e-01 2.758611440658569336e-01 5.720279365777969360e-02 2.384683489799499512e-02 -2.552124559879302979e-01 3.344719111919403076e-02 1.018768623471260071e-01 -4.912438243627548218e-02 -5.721335485577583313e-02 5.673278570175170898e-01 -1.625984609127044678e-01 -3.021368384361267090e-02
1.917784214019775391e-01 -9.532251954078674316e-02 7.082910090684890747e-02 1.571720093488693237e-02 2.148223519325256348e-01 -1.769441068172454834e-01 -5.961798876523971558e-02 1.482013314962387085e-01 1.743423938751220703e-01 1.316837221384048462e-01 -1.236165910959243774e-01 2.905845083296298981e-02 1.081356182694435120e-01 6.785544753074645996e-02 -1.420390456914901733e-01 -2.253619581460952759e-01 -2.445699870586395264e-01 1.398917436599731445e-01 -2.713486552238464355e-01 1.738380938768386841e-01 -3.621851205825805664e-01 1.618091166019439697e-01 1.517695337533950806e-01 -1.091370284557342529e-01 -1.060678735375404358e-01 7.668577879667282104e-02 3.364247968420386314e-03 1.758048310875892639e-02 -8.044203370809555054e-02 2.311189770698547363e-01 -4.901272058486938477e-01 -4.087469354271888733e-02
-1.177517697215080261e-03 -3.444820046424865723e-01 -6.235649436712265015e-02 3.051617145538330078e-01 2.080580592155456543e-01 7.131376117467880249e-02 -2.519693076610565186e-01 6.803872436285018921e-02 2.136251330375671387e-01 2.502539940178394318e-02 -3.453221637755632401e-03 -2.156713306903839111e-01 1.627317368984222412e-01 -9.342424571514129639e-02 1.079562935046851635e-04 -2.713102996349334717e-01 1.385608911514282227e-01 9.851836413145065308e-02 -1.245321258902549744e-01 -7.976816594600677490e-02 5.406567081809043884e-02 -2.572820521891117096e-02 1.178648993372917175e-01 -1.194485574960708618e-01 -6.527762115001678467e-02 1.127004921436309814e-01 8.610240370035171509e-02 -3.180092899128794670e-03 8.105038851499557495e-02 2.511277198791503906e-01 -5.111299157142639160e-01 1.685953438282012939e-01
-1.871638894081115723e-01 -2.112372666597366333e-01 1.397737711668014526e-01 -2.415642142295837402e-02 -5.813723057508468628e-02 1.795266270637512207e-01 -1.205013766884803772e-01 2.309409081935882568e-01 1.462624520063400269e-01 8.445575833320617676e-03 3.392532467842102051e-02 1.349139809608459473e-01 -4.641938954591751099e-02 -5.191075056791305542e-02 1.027080416679382324e-01 -2.263921350240707397e-01 3.209019452333450317e-02 -1.390985492616891861e-02 -1.236612573266029358e-01 7.533764839172363281e-02 -5.202284455299377441e-02 -6.674531102180480957e-02 -3.066127598285675049e-01 -4.479616135358810425e-02 -1.889648139476776123e-01 -2.444011569023132324e-01 1.059515178203582764e-01 3.999489545822143555e-01 2.170639485120773315e-01 4.932041764259338379e-01 2.907001785933971405e-02 -7.802759110927581787e-02
-1.846617162227630615e-01 -3.080412745475769043e-01 2.787162661552429199e-01 8.870282024145126343e-02 -1.180628389120101929e-01 1.151232644915580750e-01 -1.813190579414367676e-01 2.208162844181060791e-01 9.708274900913238525e-02 -7.527919858694076538e-02 3.366595506668090820e-02 1.271129101514816284e-01 2.415849566459655762e-01 -5.371985957026481628e-02 -1.100686639547348022e-01 -1.492933183908462524e-01 -1.420674473047256470e-01 -2.589058279991149902e-01 1.655391156673431396e-01 2.717297375202178955e-01 3.049785271286964417e-02 -1.424656510353088379e-01 -3.206157386302947998e-01 -1.255218498408794403e-02 -2.493706345558166504e-02 -1.455217003822326660e-01 1.583632677793502808e-01 1.169920861721038818e-01 1.555848270654678345e-01 3.796726465225219727e-01 5.535410717129707336e-02 -6.304205209016799927e-02
3.048313558101654053e-01 -1.758595407009124756e-01 -3.743936307728290558e-03 1.039434820413589478e-01 2.168396562337875366e-01 -9.926238656044006348e-02 -5.243503302335739136e-02 -3.300422430038452148e-02 8.648286759853363037e-02 1.353949308395385742e-01 8.762663602828979492e-02 -1.233912780880928040e-01 -5.515844747424125671e-02 -9.280523657798767090e-02 -1.382172703742980957e-01 -1.619474738836288452e-01 -1.574939340353012085e-01 -5.406092852354049683e-02 -1.549585610628128052e-01 -2.063262164592742920e-01 -3.356929123401641846e-01 6.596452742815017700e-02 -1.888928562402725220e-01 -2.703999578952789307e-01 1.819241046905517578e-01 -2.030840963125228882e-01 -1.217390298843383789e-01 -1.803272217512130737e-01 1.119739115238189697e-01 4.667859375476837158e-01 -9.186791628599166870e-02 1.350140571594238281e-01
-2.777493372559547424e-02 -1.612156927585601807e-01 5.703645572066307068e-02 -2.447244077920913696e-01 -2.419951930642127991e-02 3.265796601772308350e-01 6.935868412256240845e-02 -9.946162998676300049e-02 2.459243237972259521e-01 3.409009873867034912e-01 1.378198117017745972e-01 -3.771535307168960571e-02 -5.090310238301753998e-03 -2.832144498825073242e-03 -5.351151898503303528e-02 -1.664591431617736816e-01 -2.514670491218566895e-01 -1.316157430410385132e-01 -3.834690898656845093e-02 9.862789511680603027e-02 -1.082855612039566040e-01 3.122821748256683350e-01 -2.369543910026550293e-01 -2.480288445949554443e-01 -1.734871417284011841e-01 -1.480859965085983276e-01 3.597817420959472656e-01 -1.125883217900991440e-02 -1.051401905715465546e-02 1.921569705009460449e-01 -5.829402804374694824e-02 1.404946744441986084e-01
1.217946484684944153e-01 -4.428683519363403320e-01 1.105515882372856140e-01 -2.061944454908370972e-01 5.282047763466835022e-02 -1.129080653190612793e-01 1.863208971917629242e-02 2.336688637733459473e-01 2.121908366680145264e-01 6.014175713062286377e-02 6.096670776605606079e-02 4.537924379110336304e-02 -6.278172135353088379e-02 1.065888851881027222e-01 1.013534516096115112e-01 -5.772721767425537109e-02 -9.222489595413208008e-02 5.942252278327941895e-02 -1.323597598820924759e-02 8.210889250040054321e-02 -1.024412438273429871e-01 1.528956368565559387e-02 7.527986913919448853e-02 -3.871743679046630859e-01 1.464377641677856445e-01 1.318788249045610428e-02 2.862125039100646973e-01 -2.839738428592681885e-01 1.972839683294296265e-01 2.424377501010894775e-01 -3.055320680141448975e-01 -1.414468586444854736e-01
2.060398608446121216e-01 -8.580385707318782806e-03 1.767462342977523804e-01 -2.147190459072589874e-02 -1.005139127373695374e-01 2.159306406974792480e-02 -2.442769557237625122e-01 1.735989004373550415e-01 3.121891617774963379e-01 1.118548884987831116e-01 2.522794008255004883e-01 1.113502085208892822e-01 -4.700398817658424377e-02 2.215709686279296875e-01 -2.433240264654159546e-01 3.047104179859161377e-01 -1.519368886947631836e-01 -6.885027140378952026e-02 -3.067221045494079590e-01 8.458910509943962097e-03 1.605802476406097412e-01 9.083569049835205078e-02 -2.439036965370178223e-03 -1.259457021951675415e-01 -1.756333373486995697e-02 -4.131179675459861755e-02 2.107599377632141113e-02 -1.493590325117111206e-01 2.150675505399703979e-01 3.330538868904113770e-01 -2.660789787769317627e-01 1.067524328827857971e-01
-7.845725864171981812e-02 -2.385877668857574463e-01 1.213142201304435730e-01 -9.110845625400543213e-03 5.760905146598815918e-02 3.177721202373504639e-01 -7.379937916994094849e-02 1.932326853275299072e-01 -2.858210168778896332e-02 1.304056495428085327e-01 -5.622741580009460449e-02 2.321887016296386719e-01 2.050050199031829834e-01 1.999675631523132324e-01 3.058167695999145508e-01 -2.459084391593933105e-01 -1.189153417944908142e-01 -2.288338094949722290e-01 -2.163013219833374023e-01 1.509808450937271118e-01 -8.787093311548233032e-02 -7.820413261651992798e-02 1.363264173269271851e-01 -1.916469633579254150e-01 6.592700630426406860e-02 8.318770676851272583e-02 2.424734830856323242e-01 2.610723860561847687e-02 2.158008217811584473e-01 1.770942062139511108e-01 -2.458405792713165283e-01 2.231211364269256592e-01
2.829279601573944092e-01 -3.266744911670684814e-01 1.024082452058792114e-01 8.565435186028480530e-03 -3.131261095404624939e-02 -2.361893802881240845e-01 -6.610693782567977905e-02 2.397325634956359863e-01 1.809938997030258179e-01 4.391184449195861816e-02 1.840414553880691528e-01 -1.639915555715560913e-01 -2.547083795070648193e-02 -1.495188623666763306e-01 -4.803000390529632568e-02 -1.922350227832794189e-01 -2.535292319953441620e-02 1.032102182507514954e-01 -2.420193105936050415e-01 -3.264505416154861450e-02 1.732107810676097870e-02 9.991278499364852905e-02 1.811776608228683472e-01 -2.176923751831054688e-01 1.573481559753417969e-01 -1.725075095891952515e-01 3.301262110471725464e-02 -2.431009262800216675e-01 1.458473801612854004e-01 4.653412103652954102e-01 -5.347166955471038818e-02 9.766980260610580444e-02
-1.607673466205596924e-01 2.670487202703952789e-02 -1.835975497961044312e-01 -1.460133492946624756e-01 9.315378218889236450e-02 9.385383129119873047e-02 -1.259818822145462036e-01 2.888682782649993896e-01 1.807698160409927368e-01 2.651616334915161133e-01 2.457672059535980225e-01 8.222517557442188263e-03 1.481862217187881470e-01 6.202005222439765930e-02 3.664844483137130737e-02 1.423629075288772583e-01 -6.352290511131286621e-02 -3.734765052795410156e-01 -1.745041161775588989e-01 3.303645253181457520e-01 2.945824526250362396e-02 1.766554266214370728e-02 -2.118408232927322388e-01 -8.671747148036956787e-02 1.180039867758750916e-01 -1.262060403823852539e-01 2.259569242596626282e-02 -1.502639502286911011e-01 1.616321802139282227e-01 2.761550545692443848e-01 -6.994017958641052246e-02 3.063125014305114746e-01
-3.398626297712326050e-02 -1.534929722547531128e-01 1.068308949470520020e-01 1.142812222242355347e-01 2.102453410625457764e-01 8.931719511747360229e-02 2.161089330911636353e-02 3.509058654308319092e-01 3.052830509841442108e-02 -3.324018418788909912e-02 1.862754113972187042e-02 6.626293808221817017e-02 -2.127920985221862793e-01 -1.431893743574619293e-02 -2.143512070178985596e-01 -6.616452336311340332e-02 9.451985359191894531e-02 -2.300929129123687744e-01 -7.521018385887145996e-02 -1.641527116298675537e-01 -1.646767407655715942e-01 4.136423766613006592e-02 -2.769444882869720459e-02 -5.211408436298370361e-02 -1.114540472626686096e-01 -3.634523451328277588e-01 1.418483722954988480e-02 -2.240255028009414673e-01 -6.197155267000198364e-02 4.653266668319702148e-01 -1.146350130438804626e-01 3.423948287963867188e-01
-3.186634182929992676e-02 -3.207180500030517578e-01 -1.384124606847763062e-01 2.315397262573242188e-01 -1.101554930210113525e-01 2.387163043022155762e-01 -9.374906122684478760e-02 1.038064155727624893e-02 2.370685897767543793e-02 2.137286663055419922e-01 1.670743376016616821e-01 -6.327134557068347931e-03 -1.215803846716880798e-01 6.711840163916349411e-03 -6.871050223708152771e-03 -1.586459130048751831e-01 2.293214499950408936e-01 -2.286496609449386597e-01 -2.858800888061523438e-01 7.011244446039199829e-02 -5.589449778199195862e-02 -6.391237489879131317e-03 3.171994388103485107e-01 -2.962421774864196777e-01 -1.587227284908294678e-01 -1.774066388607025146e-01 -1.316820681095123291e-01 7.972051948308944702e-02 3.411198779940605164e-02 1.906310021877288818e-01 -3.558776378631591797e-01 5.945372581481933594e-02
7.628238946199417114e-02 -2.190434187650680542e-01 3.250922560691833496e-01 1.908041089773178101e-01 2.790474295616149902e-01 -3.131002560257911682e-02 -7.584828138351440430e-02 1.459841728210449219e-01 1.042320579290390015e-01 -3.002082556486129761e-02 4.731879383325576782e-02 1.481830775737762451e-01 -1.416918635368347168e-01 9.385944902896881104e-02 -1.019305065274238586e-01 -2.343291491270065308e-01 -1.719581037759780884e-01 -2.539725601673126221e-01 3.361888229846954346e-02 -3.436867892742156982e-02 -3.432214260101318359e-02 2.953675203025341034e-02 -1.029631346464157104e-01 1.399480737745761871e-02 -1.052423119544982910e-01 -3.853292167186737061e-01 3.688023984432220459e-02 -2.466086298227310181e-01 -6.641770899295806885e-02 4.374485909938812256e-01 8.349976502358913422e-03 2.030884772539138794e-01
-2.406447660177946091e-03 9.186220914125442505e-02 -4.005958512425422668e-02 -5.400678142905235291e-03 4.242194816470146179e-02 7.381770014762878418e-02 -1.618765294551849365e-01 4.437281191349029541e-02 3.265786170959472656e-01 -7.443442940711975098e-02 -1.971215754747390747e-01 5.039640143513679504e-02 -1.677744984626770020e-01 3.556050956249237061e-01 -9.627848118543624878e-02 -2.250661402940750122e-01 -2.177748680114746094e-01 -4.078395068645477295e-01 9.966231882572174072e-02 -1.488897353410720825e-01 -4.558406025171279907e-02 -4.220121502876281738e-01 -9.603088349103927612e-02 -2.072246223688125610e-01 -5.821402743458747864e-02 -3.241062909364700317e-02 1.629274636507034302e-01 -4.163325577974319458e-02 -6.934450007975101471e-03 2.243227064609527588e-01 -1.537959724664688110e-01 3.802539035677909851e-02
-1.576624065637588501e-02 3.458040580153465271e-02 2.032816112041473389e-01 2.463520020246505737e-01 1.249506720341742039e-03 3.364929556846618652e-01 -2.167281508445739746e-01 1.904834061861038208e-01 -2.815533895045518875e-03 2.627681493759155273e-01 -1.055141016840934753e-01 -2.880925238132476807e-01 -2.403386533260345459e-01 4.587901756167411804e-02 1.092461273074150085e-01 -9.670015424489974976e-02 2.044680342078208923e-02 -2.086377739906311035e-01 1.687532290816307068e-02 5.281906947493553162e-02 -1.106171216815710068e-02 -6.686663627624511719e-02 -1.742630302906036377e-01 -3.622155785560607910e-01 1.741469800472259521e-01 -2.995374202728271484e-01 -1.055241748690605164e-02 1.638456061482429504e-02 1.213122755289077759e-01 1.897129863500595093e-01 1.408091038465499878e-01 2.270939201116561890e-01
-1.747294217348098755e-01 -5.167073607444763184e-01 2.040707468986511230e-01 6.154822558164596558e-02 -1.302063018083572388e-01 -1.707947403192520142e-01 -2.794741094112396240e-01 -2.001535706222057343e-02 6.221083179116249084e-02 3.434196710586547852e-01 6.700467318296432495e-02 7.001721858978271484e-02 -5.649274587631225586e-02 1.679801046848297119e-01 -1.007897779345512390e-01 -2.932991683483123779e-01 -3.167516738176345825e-02 -1.743143200874328613e-01 -3.151045739650726318e-02 6.928143557161092758e-05 -1.183039974421262741e-02 4.302372038364410400e-02 2.056965976953506470e-01 -2.399992011487483978e-02 1.821890845894813538e-02 -9.052690863609313965e-02 -2.237134128808975220e-01 1.608205586671829224e-01 -3.945740312337875366e-02 2.929757237434387207e-01 -1.523652076721191406e-01 -3.638111054897308350e-02
6.475115567445755005e-02 5.192752927541732788e-02 -8.145218715071678162e-03 -9.643586724996566772e-02 -2.559932768344879150e-01 -3.750129640102386475e-01 6.393266469240188599e-02 9.583133459091186523e-02 3.844576478004455566e-01 2.277419120073318481e-01 -2.027344889938831329e-02 -5.011587589979171753e-02 -1.520884484052658081e-01 -5.395958200097084045e-02 1.023411899805068970e-01 -3.500864207744598389e-01 8.013804443180561066e-03 -1.449187844991683960e-01 -2.918035984039306641e-01 1.421301811933517456e-01 -4.649698361754417419e-02 -6.236630305647850037e-02 6.057172268629074097e-02 -2.465632408857345581e-01 3.726583719253540039e-02 -3.327637910842895508e-02 -2.306690625846385956e-02 3.564371168613433838e-02 2.453867904841899872e-02 2.084259092807769775e-01 -3.688138425350189209e-01 1.460728347301483154e-01
-2.890213131904602051e-01 -2.078822851181030273e-01 3.782156482338905334e-02 7.371575385332107544e-02 8.059314638376235962e-02 -1.603553188033401966e-03 -1.560430526733398438e-01 -4.034527018666267395e-02 1.426723748445510864e-01 2.771603167057037354e-01 -2.241665311157703400e-02 -1.553323864936828613e-01 -1.038681343197822571e-01 6.738833338022232056e-02 -4.136010110378265381e-01 4.188056103885173798e-03 -1.983430981636047363e-01 7.961574941873550415e-03 -1.042683944106101990e-01 2.720665931701660156e-02 -3.962958753108978271e-01 -8.048845920711755753e-04 1.276743113994598389e-01 -4.148898646235466003e-02 -2.804373204708099365e-01 -1.859175115823745728e-01 2.784552872180938721e-01 9.862148016691207886e-02 2.947890385985374451e-02 2.664409577846527100e-01 -1.650377511978149414e-01 5.943954922258853912e-03
1.031885221600532532e-01 -2.554842531681060791e-01 -1.520515680313110352e-01 -1.352591216564178467e-01 1.974336616694927216e-02 -7.789673656225204468e-02 3.533314540982246399e-02 3.903675079345703125e-02 -5.166843906044960022e-02 2.530057430267333984e-01 3.960325568914413452e-02 -2.032579034566879272e-01 -1.169226244091987610e-01 -6.487622112035751343e-02 -1.652319878339767456e-01 -3.560520708560943604e-01 6.937550753355026245e-02 -6.699438393115997314e-02 1.688604652881622314e-01 1.483501791954040527e-01 -1.736076474189758301e-01 -1.343040447682142258e-02 -1.676548831164836884e-02 1.079741343855857849e-01 1.406726390123367310e-01 5.159167572855949402e-03 1.172557175159454346e-01 1.437470763921737671e-01 1.863846480846405029e-01 5.799972414970397949e-01 -1.131263822317123413e-01 2.273184657096862793e-01
1.484684497117996216e-01 -3.158101812005043030e-03 -2.380130738019943237e-01 -8.437425829470157623e-03 8.792024850845336914e-02 1.525643169879913330e-01 -2.042930424213409424e-01 3.820227682590484619e-01 1.250495314598083496e-01 4.231306314468383789e-01 5.321316793560981750e-02 -2.473468035459518433e-01 -8.735543489456176758e-02 1.974727511405944824e-01 1.609453815035521984e-03 -2.894786894321441650e-01 -2.294320166110992432e-01 4.408847913146018982e-02 9.920744597911834717e-02 2.319989958778023720e-03 -7.549735251814126968e-03 -1.704790443181991577e-01 -2.089605778455734253e-01 -1.356242448091506958e-01 7.817342132329940796e-02 -3.879948705434799194e-02 -2.506393790245056152e-01 -7.626408478245139122e-04 1.461467240005731583e-02 1.800840497016906738e-01 -1.555638164281845093e-01 1.747476905584335327e-01
-6.176167353987693787e-02 -3.075346350669860840e-01 1.068205609917640686e-01 9.578414261341094971e-02 -9.446989744901657104e-02 -1.917898058891296387e-01 6.552243139594793320e-03 1.069014593958854675e-01 1.322964578866958618e-01 3.448773622512817383e-01 5.048583261668682098e-04 5.826595053076744080e-02 9.882070869207382202e-02 1.882699131965637207e-01 -2.592502534389495850e-01 -4.447085410356521606e-02 2.288512140512466431e-02 -3.591397702693939209e-01 7.461839914321899414e-02 2.068875879049301147e-01 -3.135621547698974609e-01 -9.331976994872093201e-03 1.068864241242408752e-01 -2.681159377098083496e-01 -2.982641160488128662e-01 -8.252277970314025879e-02 9.396687895059585571e-02 8.109645545482635498e-02 -3.060892596840858459e-02 1.302801966667175293e-01 -2.673527300357818604e-01 9.719395637512207031e-02
3.704878687858581543e-02 -1.165537685155868530e-01 -2.568939328193664551e-02 2.083388119935989380e-01 2.822253853082656860e-02 -1.071983724832534790e-01 2.593762986361980438e-02 3.770873844623565674e-01 -5.833233520388603210e-02 1.213799715042114258e-01 -8.127200417220592499e-03 4.042808115482330322e-01 5.453153327107429504e-02 3.661225140094757080e-01 2.093667862936854362e-04 -1.404942572116851807e-01 1.068923324346542358e-01 -2.444626688957214355e-01 -2.169494777917861938e-01 -8.764736354351043701e-02 -1.338821202516555786e-01 8.211537450551986694e-02 4.781258851289749146e-02 -1.346535831689834595e-01 1.504178531467914581e-02 -8.058767765760421753e-02 1.046320497989654541e-01 3.684915900230407715e-01 -1.009925752878189087e-01 3.247902393341064453e-01 -2.702357992529869080e-02 8.077139407396316528e-02
4.163279756903648376e-02 2.417646050453186035e-01 4.049591347575187683e-02 -1.431632786989212036e-01 1.042634993791580200e-02 -1.238419488072395325e-01 -2.396318316459655762e-01 2.619310617446899414e-01 -8.546448312699794769e-03 2.024848014116287231e-01 -2.694338187575340271e-02 -2.327304631471633911e-01 -1.661815494298934937e-02 1.877206861972808838e-01 -3.719742968678474426e-02 -2.386872023344039917e-01 -1.848613172769546509e-01 1.972002163529396057e-02 -4.234014544636011124e-03 -1.008019596338272095e-01 -2.475098967552185059e-01 -2.464482188224792480e-02 7.747536152601242065e-02 -2.554640769958496094e-01 1.533831804990768433e-01 2.316502854228019714e-03 -1.560048162937164307e-01 1.855816692113876343e-01 2.806940674781799316e-01 2.585080564022064209e-01 -2.686073184013366699e-01 3.292743861675262451e-01
-3.544658422470092773e-02 -1.653873771429061890e-01 1.450668871402740479e-01 6.800070405006408691e-02 -9.402237832546234131e-03 -9.083324670791625977e-02 -7.297620922327041626e-02 1.116848886013031006e-01 1.989710330963134766e-01 -2.657538354396820068e-01 6.230945140123367310e-02 -1.720282584428787231e-01 1.494405269622802734e-01 3.670185208320617676e-01 -1.398042291402816772e-01 -1.299035996198654175e-01 2.713424526154994965e-02 -2.078313827514648438e-01 1.231976225972175598e-01 -1.024446077644824982e-02 -6.766507029533386230e-02 1.684068292379379272e-01 -1.435841768980026245e-01 -8.117803931236267090e-02 5.644721165299415588e-02 -3.271036744117736816e-01 2.772127389907836914e-01 -1.187835335731506348e-01 1.936812102794647217e-01 3.669852614402770996e-01 -2.248379588127136230e-01 1.979827731847763062e-01
2.486707419157028198e-01 9.968335926532745361e-02 -6.556753069162368774e-02 1.569455564022064209e-01 1.563105545938014984e-02 3.063245713710784912e-01 2.261353284120559692e-02 -5.294187366962432861e-02 3.496703803539276123e-01 1.724024862051010132e-01 2.420656196773052216e-02 -3.531946837902069092e-01 4.085681214928627014e-02 9.919515252113342285e-02 1.235843598842620850e-01 -2.302669584751129150e-01 -3.094854066148400307e-03 -1.370415091514587402e-01 -2.034305632114410400e-01 -1.522728055715560913e-01 -6.996179372072219849e-02 -9.773486852645874023e-02 9.027410298585891724e-03 -2.870648801326751709e-01 7.390592247247695923e-02 1.374777257442474365e-01 1.386050581932067871e-01 2.502026259899139404e-01 6.677889078855514526e-02 3.784175515174865723e-01 -1.454758644104003906e-02 -1.021332740783691406e-01
-2.780416607856750488e-02 -2.584962844848632812e-01 -1.203578114509582520e-01 9.993556141853332520e-02 1.296283304691314697e-02 -1.311422437429428101e-01 1.477875262498855591e-01 7.128737121820449829e-02 -5.834385007619857788e-02 7.015296816825866699e-02 3.460757061839103699e-02 3.385002911090850830e-02 2.794686555862426758e-01 -9.276503324508666992e-02 -2.656238377094268799e-01 -9.271556138992309570e-02 -3.973288461565971375e-02 -2.004094868898391724e-01 -2.185871005058288574e-01 2.225691825151443481e-01 -1.738708615303039551e-01 2.749851644039154053e-01 -8.241035789251327515e-02 -1.302635818719863892e-01 -3.891791403293609619e-02 -8.842961490154266357e-02 -9.464502334594726562e-02 1.375858485698699951e-01 2.878125607967376709e-01 4.873925447463989258e-01 -2.320716381072998047e-01 -8.354746550321578979e-02
1.966159641742706299e-01 -5.387910082936286926e-02 1.243871003389358521e-01 2.157728523015975952e-01 -2.093961238861083984e-01 -1.729032099246978760e-01 -1.008979137986898422e-02 1.723732501268386841e-01 2.345015108585357666e-01 1.233101338148117065e-01 -8.321925997734069824e-02 -2.223619073629379272e-02 -7.132739573717117310e-02 -3.348378837108612061e-02 -3.698882088065147400e-02 -2.223140746355056763e-01 -5.399435013532638550e-02 -1.232529953122138977e-01 -3.766017854213714600e-01 -7.019785046577453613e-02 6.137291342020034790e-02 -3.531878888607025146e-01 8.118575811386108398e-02 -2.952168509364128113e-02 -1.254004985094070435e-02 -1.989190876483917236e-01 2.107303440570831299e-01 -1.021161079406738281e-01 -2.553390264511108398e-01 2.842817306518554688e-01 -2.816346287727355957e-01 1.936704963445663452e-01
1.342384964227676392e-01 -9.491676837205886841e-02 1.811534762382507324e-01 -3.825260326266288757e-02 1.130738947540521622e-02 2.896906435489654541e-01 -6.180992349982261658e-03 1.581933796405792236e-01 -2.966779842972755432e-02 2.806015312671661377e-01 5.279473587870597839e-02 3.040838837623596191e-01 1.142644882202148438e-01 1.548970788717269897e-01 1.396105587482452393e-01 -1.692091673612594604e-01 -2.309374809265136719e-01 -2.213218063116073608e-01 -2.371887415647506714e-01 2.202150821685791016e-01 1.234616115689277649e-01 1.536999344825744629e-01 1.774582862854003906e-01 -1.482678502798080444e-01 8.696082979440689087e-02 -2.812499701976776123e-01 -1.201447919011116028e-01 -1.586416661739349365e-01 2.812534570693969727e-02 2.283273637294769287e-01 -3.013612329959869385e-01 1.079745870083570480e-02
-2.169811725616455078e-02 -2.354465126991271973e-01 4.451765865087509155e-02 1.112254485487937927e-01 2.751143872737884521e-01 -2.413897365331649780e-01 -1.068340912461280823e-01 1.935984343290328979e-01 -3.285694494843482971e-02 -2.745343744754791260e-02 5.021525174379348755e-02 -9.070651233196258545e-02 -2.129129320383071899e-02 -5.194785818457603455e-02 1.194566022604703903e-02 -8.954598754644393921e-02 2.284200489521026611e-02 -8.630220592021942139e-02 -2.895267605781555176e-01 2.436039298772811890e-01 7.044389843940734863e-02 1.988408267498016357e-01 -5.407964438199996948e-02 -1.195956394076347351e-01 1.502150949090719223e-02 -3.302254155278205872e-02 8.424165099859237671e-02 1.429919600486755371e-01 2.132487744092941284e-01 5.300376415252685547e-01 -3.731723129749298096e-01 -1.248862445354461670e-01
-1.435692887753248215e-02 -8.689819276332855225e-02 9.905508905649185181e-02 5.755343660712242126e-02 2.398073524236679077e-01 -9.279790520668029785e-02 -1.626999527215957642e-01 -3.799428418278694153e-02 2.716979980468750000e-01 2.384623885154724121e-01 1.845182664692401886e-02 6.404471397399902344e-02 -2.169318962842226028e-03 9.361571073532104492e-02 8.564309030771255493e-02 -3.888787925243377686e-01 -2.496639192104339600e-01 2.102127373218536377e-01 8.712770789861679077e-02 3.443397879600524902e-01 -2.103898376226425171e-01 6.802379339933395386e-02 1.840520799160003662e-01 -1.575472354888916016e-01 -1.100502312183380127e-01 1.402272284030914307e-01 2.766395211219787598e-01 -1.520861685276031494e-01 -4.773131012916564941e-02 2.370914965867996216e-01 -8.691120892763137817e-02 2.118472307920455933e-01
3.721254691481590271e-02 -2.251279652118682861e-01 -5.408252589404582977e-03 -2.321808040142059326e-01 1.635072529315948486e-01 2.933748662471771240e-01 2.817518115043640137e-01 9.636621922254562378e-02 2.106642276048660278e-01 2.450282275676727295e-01 1.295210123062133789e-01 -1.090145483613014221e-01 -1.750120706856250763e-02 -4.270979389548301697e-02 -8.347451686859130859e-02 -3.017182052135467529e-01 -1.277656406164169312e-01 7.857938110828399658e-02 -2.669736146926879883e-01 1.387908905744552612e-01 -1.675712913274765015e-01 1.250084042549133301e-01 5.629121884703636169e-02 -1.417455524206161499e-01 -1.494367569684982300e-01 -1.534097641706466675e-01 2.091452330350875854e-01 1.230198815464973450e-01 -1.223743036389350891e-01 3.631023168563842773e-01 -7.038033008575439453e-02 1.509737223386764526e-01
-1.192727535963058472e-01 -1.830997616052627563e-01 2.116597592830657959e-01 -2.750449627637863159e-02 3.657797276973724365e-01 8.716289699077606201e-02 -5.501725152134895325e-02 1.574532091617584229e-01 2.474244385957717896e-01 2.090615332126617432e-01 -1.585831940174102783e-01 2.932175807654857635e-02 6.672400981187820435e-02 4.915945231914520264e-02 -2.017863839864730835e-01 -8.057897537946701050e-02 2.083886116743087769e-01 -5.788374319672584534e-02 2.485135942697525024e-02 2.791604995727539062e-01 -2.676261961460113525e-01 -1.927242428064346313e-01 1.266680806875228882e-01 -1.838466078042984009e-01 -8.242179453372955322e-02 3.322252072393894196e-03 5.296201631426811218e-02 2.112068934366106987e-03 7.314406335353851318e-02 2.221331745386123657e-01 -4.469529986381530762e-01 6.677468121051788330e-02
3.576836362481117249e-02 -2.382850795984268188e-01 6.826178729534149170e-02 -5.176808685064315796e-03 -5.000478774309158325e-02 -1.677111536264419556e-01 1.681826710700988770e-01 9.642209112644195557e-02 1.413476169109344482e-01 -8.639059960842132568e-02 7.682235538959503174e-02 1.767576336860656738e-01 -2.117192186415195465e-02 2.518446743488311768e-01 -1.534200012683868408e-01 -2.502620406448841095e-02 3.704730886965990067e-03 1.496777962893247604e-02 -1.835549175739288330e-01 9.292122907936573029e-03 -1.041017752140760422e-02 1.203506886959075928e-01 -5.281889066100120544e-02 -2.254957854747772217e-01 -5.275946855545043945e-02 -1.028886362910270691e-01 2.202836424112319946e-01 -6.936626881361007690e-02 4.442353248596191406e-01 5.765096545219421387e-01 -1.318936049938201904e-01 1.900028623640537262e-02
1.022517331875860691e-03 -1.627448946237564087e-01 3.564136922359466553e-01 -2.825098298490047455e-02 7.989434897899627686e-02 3.266847133636474609e-02 -2.964732646942138672e-01 3.002954423427581787e-01 -9.428688883781433105e-02 5.070783942937850952e-02 -9.465108811855316162e-02 1.528045088052749634e-01 -3.308948129415512085e-02 2.077918648719787598e-01 5.980245396494865417e-02 5.349343176931142807e-03 -2.973025441169738770e-01 -9.351029247045516968e-02 3.296946361660957336e-02 1.984550505876541138e-01 -3.631496429443359375e-02 1.368220001459121704e-01 2.514069974422454834e-01 -2.135214358568191528e-01 2.160206884145736694e-01 -1.105592399835586548e-01 1.964677870273590088e-01 2.402659803628921509e-01 -1.126117333769798279e-01 2.674896717071533203e-01 -1.596982032060623169e-01 1.926705539226531982e-01
8.968495577573776245e-02 -1.076770499348640442e-01 -3.888779133558273315e-02 -1.506357938051223755e-01 1.342480033636093140e-01 1.085059568285942078e-01 -8.855368942022323608e-02 4.252722263336181641e-01 2.121979296207427979e-01 1.911808699369430542e-01 6.879930198192596436e-02 -3.458395898342132568e-01 1.016710475087165833e-01 2.143116593360900879e-01 -2.253015758469700813e-03 -3.056569993495941162e-01 -1.993913203477859497e-01 -5.034107342362403870e-02 -1.030051261186599731e-01 -8.936421573162078857e-02 5.356049630790948868e-03 -2.178632281720638275e-02 -1.198242828249931335e-01 6.148025393486022949e-03 2.311155498027801514e-01 1.839466840028762817e-01 -1.127359792590141296e-01 8.682916313409805298e-02 5.422178283333778381e-02 2.651938199996948242e-01 -3.120235204696655273e-01 1.677447259426116943e-01
4.190405085682868958e-02 -1.481366455554962158e-01 2.791916131973266602e-01 1.308050751686096191e-02 -3.878283873200416565e-02 2.390466481447219849e-01 -1.358898580074310303e-01 3.856054842472076416e-01 -9.268157929182052612e-02 1.095998361706733704e-01 1.683175861835479736e-01 -1.455350872129201889e-02 1.835857890546321869e-02 1.703639179468154907e-01 -8.002423495054244995e-02 3.459043055772781372e-02 -3.505919575691223145e-01 -1.798147410154342651e-01 1.199202388525009155e-01 3.547745198011398315e-02 -2.281718254089355469e-01 -9.927904605865478516e-02 -3.838301301002502441e-01 5.543391779065132141e-02 3.157266229391098022e-02 -2.101835161447525024e-01 1.204144060611724854e-01 4.904523119330406189e-02 1.582039892673492432e-01 2.918627262115478516e-01 6.746878474950790405e-02 -1.619307398796081543e-01
2.290108352899551392e-01 -1.642856448888778687e-01 2.532562017440795898e-01 -1.367304325103759766e-01 3.297236189246177673e-02 1.531073153018951416e-01 -1.964659392833709717e-01 -1.468289084732532501e-02 2.276484817266464233e-01 2.010470926761627197e-01 -2.310208976268768311e-01 2.628350257873535156e-01 1.634080708026885986e-02 9.092269092798233032e-02 -2.886550724506378174e-01 -1.651870757341384888e-01 -4.047533497214317322e-02 -1.310368627309799194e-01 1.469743903726339340e-03 3.029593229293823242e-01 -1.337021291255950928e-01 -1.614220440387725830e-01 1.768132299184799194e-02 -2.317462712526321411e-01 1.804505288600921631e-01 3.925275057554244995e-02 8.948360383510589600e-02 5.600149556994438171e-02 -5.075381696224212646e-02 1.570803374052047729e-01 -1.490437239408493042e-01 3.705254793167114258e-01
-1.231534853577613831e-01 1.035595163702964783e-01 -1.150108948349952698e-01 -2.849821932613849640e-02 1.257224380970001221e-01 -1.627867668867111206e-01 -2.654795944690704346e-01 4.398595541715621948e-02 3.535871207714080811e-01 1.905929148197174072e-01 6.266804784536361694e-02 -3.697010502219200134e-02 -2.226551994681358337e-02 -1.473319530487060547e-01 -2.034172862768173218e-01 -1.318044662475585938e-01 3.426367416977882385e-03 -2.326216101646423340e-01 2.903001848608255386e-03 1.201282665133476257e-01 -6.100633647292852402e-03 -7.615420036017894745e-03 1.918731480836868286e-01 -7.456734031438827515e-02 -2.207137942314147949e-01 -3.149357438087463379e-01 5.234327167272567749e-03 1.104687154293060303e-02 1.453932225704193115e-01 5.346230864524841309e-01 -5.301456153392791748e-02 -1.699929833412170410e-01
2.579558193683624268e-01 -1.899974942207336426e-01 3.621960431337356567e-02 -2.010694146156311035e-02 2.177444100379943848e-01 2.579934895038604736e-01 8.414601534605026245e-02 2.650662064552307129e-01 1.204544231295585632e-01 9.131813794374465942e-02 7.130249589681625366e-02 4.940672963857650757e-02 3.538902401924133301e-01 1.033976003527641296e-01 -2.180162668228149414e-01 -3.763807564973831177e-02 -2.496981173753738403e-01 -3.233017772436141968e-02 -1.421203464269638062e-01 2.552468180656433105e-01 4.104690998792648315e-02 3.048508055508136749e-02 1.368258148431777954e-01 -2.495698183774948120e-01 6.914698332548141479e-02 6.023100018501281738e-02 1.560201793909072876e-01 2.620199620723724365e-01 1.714819669723510742e-01 2.706426978111267090e-01 -1.865115463733673096e-01 -1.336762011051177979e-01
3.004652559757232666e-01 -1.345525085926055908e-01 6.631987541913986206e-02 2.572320401668548584e-01 2.204208970069885254e-01 2.664046287536621094e-01 -6.997710466384887695e-02 1.496091783046722412e-01 3.443192541599273682e-01 -8.341468125581741333e-02 1.115042567253112793e-01 -1.325721293687820435e-01 2.697143554687500000e-01 4.551150649785995483e-02 -2.139590084552764893e-01 -1.960015390068292618e-03 -1.916198283433914185e-01 3.214048594236373901e-02 -1.858252137899398804e-01 4.394351318478584290e-02 -4.737065173685550690e-03 -1.564039289951324463e-01 -1.233267709612846375e-01 -5.008549243211746216e-02 -2.429082095623016357e-01 1.256265789270401001e-01 7.223140448331832886e-02 2.694880068302154541e-01 7.913416624069213867e-02 3.173876702785491943e-01 -4.651827365159988403e-02 1.410203576087951660e-01
-2.322688251733779907e-01 -1.165379658341407776e-01 -7.310195267200469971e-02 -1.330425590276718140e-01 -3.003687597811222076e-02 -1.310404390096664429e-01 7.538139820098876953e-02 3.613878190517425537e-01 -5.542909726500511169e-02 2.828104197978973389e-01 2.718109190464019775e-01 1.200631484389305115e-01 1.133332308381795883e-02 -1.764663904905319214e-01 -1.122454181313514709e-01 -1.166387349367141724e-01 -2.875619567930698395e-02 -1.892884522676467896e-01 -1.268361061811447144e-01 -5.991193000227212906e-03 -1.962329115485772491e-04 7.537068426609039307e-02 -2.012839466333389282e-01 -3.277029693126678467e-01 -5.561339482665061951e-02 -8.589237928390502930e-02 -1.585767269134521484e-01 -1.227316781878471375e-01 2.454807460308074951e-01 3.734879493713378906e-01 -1.756508350372314453e-01 1.964505463838577271e-01
-7.131063193082809448e-02 -6.523057073354721069e-02 1.862062662839889526e-01 2.102210521697998047e-01 9.957907348871231079e-02 1.886299438774585724e-02 -2.111606001853942871e-01 2.601811885833740234e-01 2.405796945095062256e-02 4.766024276614189148e-02 2.330671437084674835e-02 -1.249939501285552979e-01 2.492425143718719482e-01 3.501882404088973999e-02 8.137181401252746582e-02 -6.970389932394027710e-02 -2.792723476886749268e-01 4.659610614180564880e-02 -2.981953620910644531e-01 2.298581600189208984e-01 -3.555943369865417480e-01 1.580492705106735229e-01 1.692449599504470825e-01 -3.519146740436553955e-01 3.463400527834892273e-02 7.517803460359573364e-02 8.808381855487823486e-02 2.997991815209388733e-02 1.029325053095817566e-01 2.813582420349121094e-01 -2.531373500823974609e-01 -1.466954220086336136e-02
1.997664421796798706e-01 -8.528915792703628540e-02 -2.699098922312259674e-02 -2.671467699110507965e-02 1.201550811529159546e-01 5.445499718189239502e-02 -2.457540631294250488e-01 2.391722500324249268e-01 1.232388243079185486e-01 3.045811653137207031e-01 -1.480023711919784546e-01 -1.827783733606338501e-01 -1.503702253103256226e-02 -8.482737094163894653e-02 4.738339222967624664e-03 -1.801143735647201538e-01 -1.284568905830383301e-01 1.788656599819660187e-02 2.139457762241363525e-01 -3.381015732884407043e-02 -4.119763970375061035e-01 -1.670052111148834229e-01 -3.286841139197349548e-02 -4.682493954896926880e-02 1.840440332889556885e-01 -9.182453900575637817e-02 -6.538026779890060425e-02 2.138887941837310791e-01 2.435444295406341553e-01 3.047356307506561279e-01 -2.900965809822082520e-01 1.411896646022796631e-01
2.777714729309082031e-01 -1.604931205511093140e-01 1.021224260330200195e-02 2.395116835832595825e-01 -2.989456430077552795e-02 5.660479143261909485e-02 8.068485558032989502e-02 1.374179869890213013e-01 8.686073124408721924e-02 7.393400184810161591e-03 1.393530368804931641e-01 -1.132919713854789734e-01 -2.171084284782409668e-02 2.011522501707077026e-01 -2.367444187402725220e-01 -1.446267515420913696e-01 1.675766259431838989e-01 -1.676131272688508034e-03 -2.582315541803836823e-02 -1.345997601747512817e-01 6.598796695470809937e-02 2.506955862045288086e-01 -9.657813608646392822e-02 -1.488444507122039795e-01 1.669340878725051880e-01 -2.405318170785903931e-01 1.448753774166107178e-01 -1.228715777397155762e-01 1.568795591592788696e-01 5.228381752967834473e-01 -7.006351649761199951e-02 2.865815162658691406e-01
6.183537468314170837e-02 6.854896247386932373e-02 8.449902385473251343e-02 7.947864010930061340e-03 -1.975584626197814941e-01 1.807313784956932068e-02 6.996306031942367554e-02 1.120691820979118347e-01 2.171310633420944214e-01 1.615221947431564331e-01 7.372181117534637451e-02 -1.795173622667789459e-02 3.094564676284790039e-01 3.161520883440971375e-02 -1.429268568754196167e-01 -2.294999957084655762e-01 2.010604888200759888e-01 4.364244639873504639e-02 -9.293894469738006592e-02 5.683354660868644714e-02 -1.055621728301048279e-01 3.397535681724548340e-01 2.162121534347534180e-01 -7.861739397048950195e-02 2.376794368028640747e-01 -3.904206156730651855e-01 2.494602799415588379e-01 1.239797994494438171e-01 1.673464626073837280e-01 1.944750100374221802e-01 -1.337618380784988403e-01 2.732567787170410156e-01
-7.059872895479202271e-02 2.035647630691528320e-01 1.532421819865703583e-02 9.070221334695816040e-02 1.601521819829940796e-01 1.808889061212539673e-01 5.927201826125383377e-03 9.417774155735969543e-03 2.382542043924331665e-01 9.837380051612854004e-02 6.971651315689086914e-02 1.819352060556411743e-01 2.590115666389465332e-01 3.963914886116981506e-02 -1.680914461612701416e-01 -3.780230879783630371e-02 -1.582544893026351929e-01 -2.640956640243530273e-01 5.101476330310106277e-03 2.023908495903015137e-01 -2.918124198913574219e-01 -1.626290827989578247e-01 1.800859123468399048e-01 -2.640387117862701416e-01 -4.232844337821006775e-02 -2.682248950004577637e-01 1.757018864154815674e-01 3.241046564653515816e-03 2.809244990348815918e-01 2.208773642778396606e-01 -3.087439835071563721e-01 8.186310529708862305e-02
2.453635782003402710e-01 7.187680900096893311e-02 3.644918277859687805e-02 6.136457994580268860e-02 -8.332137018442153931e-02 1.754033565521240234e-01 -8.979540318250656128e-02 8.611375838518142700e-02 1.981826871633529663e-01 8.556996285915374756e-02 2.788174152374267578e-01 -4.458804056048393250e-02 2.154158987104892731e-02 -1.108627170324325562e-01 -4.028568789362907410e-02 -3.969564437866210938e-01 -2.818720042705535889e-01 9.023120254278182983e-02 -1.510660946369171143e-01 -5.880783312022686005e-03 -6.248012185096740723e-02 1.439627259969711304e-02 2.441290207207202911e-02 -1.608595699071884155e-01 -1.200171262025833130e-01 -1.753256469964981079e-01 -3.794088959693908691e-01 3.110192716121673584e-01 1.036374494433403015e-01 3.166358172893524170e-01 -1.849674284458160400e-01 7.745907455682754517e-02
8.847376704216003418e-02 -3.062251210212707520e-01 -1.746088713407516479e-01 9.618767350912094116e-02 -7.659959048032760620e-02 -3.972728922963142395e-02 -3.413744643330574036e-02 4.593506753444671631e-01 2.171482592821121216e-01 2.012090682983398438e-01 -7.833722233772277832e-02 1.969135552644729614e-01 1.570997983217239380e-01 3.148866295814514160e-01 -1.185674667358398438e-01 -3.345800936222076416e-01 -1.572465002536773682e-01 -8.571823686361312866e-02 -1.469192355871200562e-01 1.240998040884733200e-02 1.557152271270751953e-01 1.891349554061889648e-01 -4.535533487796783447e-03 -3.087835013866424561e-02 -3.209295570850372314e-01 8.587277494370937347e-03 -8.938900381326675415e-02 1.466852985322475433e-02 7.073208689689636230e-02 1.226324811577796936e-01 5.528837908059358597e-03 1.024883911013603210e-01
-2.658974230289459229e-01 2.881757169961929321e-02 1.223810166120529175e-01 7.068281993269920349e-04 2.500842511653900146e-01 -3.791549801826477051e-02 -2.499004304409027100e-01 2.912061810493469238e-01 -2.647754549980163574e-02 3.737296164035797119e-02 1.471946202218532562e-02 -1.702508777379989624e-01 1.501583494246006012e-03 -4.921269416809082031e-02 -1.240163445472717285e-01 -1.531006544828414917e-01 -2.237756997346878052e-01 -5.240875482559204102e-01 -3.549394756555557251e-02 -1.369226127862930298e-01 5.370200425386428833e-02 -2.739875810220837593e-03 -3.627640381455421448e-02 -1.721742451190948486e-01 -2.600278258323669434e-01 -1.285712718963623047e-01 2.997013367712497711e-02 -2.155092060565948486e-01 4.497894272208213806e-02 2.919869422912597656e-01 -1.510172486305236816e-01 9.767492860555648804e-02
1.048868298530578613e-01 3.700363337993621826e-01 3.050266802310943604e-01 1.588506996631622314e-01 2.002797722816467285e-01 1.100476309657096863e-01 -2.809911072254180908e-01 3.356933966279029846e-02 3.786093294620513916e-01 1.281712651252746582e-01 4.149112384766340256e-03 7.681657373905181885e-02 2.219601869583129883e-01 -4.704701527953147888e-02 -1.443918645381927490e-01 -2.037079632282257080e-01 -1.398091167211532593e-01 -1.852861046791076660e-01 9.215910732746124268e-02 2.065733075141906738e-01 -1.981891691684722900e-01 -8.259241282939910889e-02 6.718084216117858887e-02 -1.146331578493118286e-01 1.423209756612777710e-01 5.699703004211187363e-03 6.689256429672241211e-02 2.310979366302490234e-01 1.947080157697200775e-02 2.719441950321197510e-01 -1.728739030659198761e-02 1.942375116050243378e-02
1.864345818758010864e-01 8.836328238248825073e-02 2.563126087188720703e-01 -3.005392476916313171e-02 1.619922220706939697e-01 -1.049811989068984985e-01 -1.258183121681213379e-01 1.389044821262359619e-01 -6.633394956588745117e-02 3.535813093185424805e-01 1.016476452350616455e-01 -2.159096449613571167e-01 9.204970300197601318e-02 5.950149893760681152e-02 -2.393993735313415527e-01 -2.668220102787017822e-01 -3.893594145774841309e-01 6.888567440910264850e-06 -1.254422366619110107e-01 6.817255914211273193e-02 -3.055127263069152832e-01 1.146898372098803520e-03 9.971754997968673706e-02 -1.855434626340866089e-01 -3.824952989816665649e-02 2.024549692869186401e-01 1.855664253234863281e-01 1.425380557775497437e-01 -7.421256601810455322e-02 1.513779759407043457e-01 -2.281435281038284302e-01 6.473104655742645264e-02
-2.980826236307621002e-02 -1.697126030921936035e-01 2.830979938153177500e-04 1.484949234873056412e-02 1.004131808876991272e-01 1.546923667192459106e-01 -1.127165183424949646e-01 -5.149025935679674149e-03 7.597711682319641113e-02 2.619145214557647705e-01 -1.799490600824356079e-01 3.127524852752685547e-01 -3.702802956104278564e-02 1.009796336293220520e-01 -2.830748558044433594e-01 1.207703535328619182e-04 6.151244044303894043e-02 -1.105903461575508118e-01 -6.359102576971054077e-02 1.262214034795761108e-01 -8.549479395151138306e-02 -2.606838010251522064e-03 3.936941921710968018e-02 -4.349939525127410889e-01 9.155546873807907104e-02 8.209118992090225220e-02 -1.280239373445510864e-01 9.194843471050262451e-02 -6.882668286561965942e-02 3.190021216869354248e-01 -1.046337410807609558e-01 4.853743612766265869e-01
3.642446696758270264e-01 -1.215132651850581169e-03 2.884367704391479492e-01 1.218255087733268738e-01 -1.120724603533744812e-01 1.951016485691070557e-01 -1.539685111492872238e-02 1.375953108072280884e-01 1.725773513317108154e-01 2.379924058914184570e-01 9.627426415681838989e-02 -3.936835378408432007e-02 -8.804199844598770142e-02 2.475917190313339233e-01 -2.915174961090087891e-01 -8.716023713350296021e-02 4.036352783441543579e-02 -7.825890183448791504e-02 9.902264922857284546e-02 3.652379810810089111e-01 -3.491068631410598755e-02 -2.331556230783462524e-01 -7.659429311752319336e-02 -3.415029048919677734e-01 -1.030693948268890381e-01 -1.292183101177215576e-01 3.998101502656936646e-02 1.317259967327117920e-01 -2.944392152130603790e-02 1.578175276517868042e-01 -1.782850027084350586e-01 8.808819949626922607e-02
2.477976679801940918e-01 1.788490265607833862e-02 -2.602556943893432617e-01 -8.955021202564239502e-02 3.407330065965652466e-02 1.072172671556472778e-01 -1.185960620641708374e-01 3.891301453113555908e-01 2.415561378002166748e-01 3.608982563018798828e-01 -9.748944640159606934e-02 -2.473636567592620850e-01 -1.590612530708312988e-01 1.555427908897399902e-01 -3.048946149647235870e-02 -9.321788698434829712e-02 -2.216002196073532104e-01 2.832877263426780701e-02 1.252928078174591064e-01 -9.108985960483551025e-02 -1.211383193731307983e-01 8.229167759418487549e-02 -1.066633164882659912e-01 -1.304590255022048950e-01 1.795610636472702026e-01 1.785728672984987497e-04 1.813713461160659790e-02 1.073325648903846741e-01 8.324405550956726074e-02 1.756412535905838013e-01 -1.878959834575653076e-01 3.536292910575866699e-01
1.634133756160736084e-01 -6.948783248662948608e-02 1.554148793220520020e-01 2.374570220708847046e-01 1.700372248888015747e-01 2.230154573917388916e-01 1.079184561967849731e-01 -7.818767428398132324e-02 1.056662872433662415e-01 7.320886105298995972e-02 -3.353795735165476799e-03 -2.376717329025268555e-01 1.461045295000076294e-01 2.244603931903839111e-01 4.850275814533233643e-02 -5.626582354307174683e-02 -2.139135450124740601e-01 -1.484774351119995117e-01 -1.310324966907501221e-01 -1.653795689344406128e-01 -4.465043917298316956e-02 -4.758825153112411499e-02 -2.490337491035461426e-01 -1.476967036724090576e-01 -1.331890821456909180e-01 1.037945002317428589e-01 -7.879631221294403076e-02 3.795811235904693604e-01 2.479843497276306152e-01 3.676012754440307617e-01 -2.530477344989776611e-01 -3.701281920075416565e-02
2.978582680225372314e-01 -1.324261575937271118e-01 2.633932232856750488e-01 2.920496463775634766e-01 1.817269027233123779e-01 -1.041468754410743713e-01 -1.914315521717071533e-01 4.238690808415412903e-02 1.899570822715759277e-01 8.214512467384338379e-02 2.527879774570465088e-01 1.008731201291084290e-01 1.002061888575553894e-01 -1.210551261901855469e-01 -6.630723923444747925e-02 -1.348380893468856812e-01 8.928747475147247314e-02 1.509850323200225830e-01 8.290080353617668152e-03 6.041600555181503296e-02 6.096669938415288925e-03 -1.872666329145431519e-01 -1.435883343219757080e-01 -1.861675232648849487e-01 -5.154102295637130737e-02 2.141330018639564514e-02 2.659204006195068359e-01 -1.027502641081809998e-01 1.214424818754196167e-01 5.060274004936218262e-01 -1.089481711387634277e-01 -2.532223798334598541e-02
1.570960581302642822e-01 -3.650053739547729492e-01 1.726830154657363892e-01 8.576906286180019379e-03 4.982749745249748230e-02 9.306612610816955566e-02 -4.152330160140991211e-01 -3.998575732111930847e-03 -4.647316783666610718e-02 2.833388149738311768e-01 1.602045297622680664e-01 1.803214550018310547e-01 -8.079803735017776489e-02 -2.210499048233032227e-01 -2.647604346275329590e-01 -1.704254001379013062e-02 6.478360295295715332e-02 -2.319051176309585571e-01 2.330152392387390137e-01 3.715450689196586609e-02 -7.180386036634445190e-02 1.881971508264541626e-01 3.307816386222839355e-02 -1.006126105785369873e-01 -5.498611181974411011e-02 2.977702021598815918e-02 1.158185079693794250e-01 -3.518213331699371338e-02 9.362547099590301514e-02 2.060834765434265137e-01 -3.178061544895172119e-01 1.611682027578353882e-01
2.453341484069824219e-01 -7.640314102172851562e-02 2.934037148952484131e-01 -4.996316507458686829e-02 8.191405236721038818e-02 -2.535644173622131348e-01 6.070017814636230469e-02 5.438524857163429260e-02 1.250554174184799194e-01 2.263027578592300415e-01 8.444627164863049984e-04 -6.489346176385879517e-02 7.336451858282089233e-02 -3.652789071202278137e-02 -1.270798034965991974e-02 -3.451921790838241577e-02 -2.326378524303436279e-01 -2.499343156814575195e-01 -3.521602228283882141e-02 -9.430543333292007446e-02 -2.142426371574401855e-01 3.372499346733093262e-02 -2.701116800308227539e-01 -5.983675271272659302e-02 2.435859590768814087e-01 -9.517706930637359619e-02 1.549364328384399414e-01 -2.361431121826171875e-01 9.969981759786605835e-02 5.111814737319946289e-01 -8.779866248369216919e-02 1.058076843619346619e-01
3.068093061447143555e-01 -2.700887322425842285e-01 -2.408798336982727051e-01 1.210350766777992249e-01 -1.983643025159835815e-01 -1.028128266334533691e-01 2.384852245450019836e-02 3.823651671409606934e-01 4.949701018631458282e-03 3.117229342460632324e-01 5.206917226314544678e-02 -6.996277719736099243e-02 -1.817703805863857269e-02 1.182301789522171021e-01 -8.155425637960433960e-02 -9.589970856904983521e-02 -1.392243709415197372e-02 9.500996023416519165e-02 1.488075242377817631e-03 -1.001714244484901428e-01 -2.292696759104728699e-02 3.199317492544651031e-03 -5.519893765449523926e-02 1.160517893731594086e-02 1.579074412584304810e-01 3.903396055102348328e-02 -9.713509678840637207e-02 2.101287841796875000e-01 9.170229732990264893e-02 5.599284768104553223e-01 4.345549643039703369e-02 4.193655773997306824e-02
8.153013885021209717e-02 -4.762988686561584473e-01 -3.659395873546600342e-02 -1.423269659280776978e-01 5.971327796578407288e-02 8.371998369693756104e-02 -3.476580232381820679e-02 1.428307592868804932e-01 1.217358261346817017e-01 4.096598625183105469e-01 2.340976297855377197e-01 3.389999568462371826e-01 6.372516602277755737e-02 -3.077231533825397491e-02 -7.164919376373291016e-02 1.871547847986221313e-02 -1.593376100063323975e-01 7.154149003326892853e-03 -1.021706908941268921e-01 -1.611686050891876221e-01 -9.753064066171646118e-02 -9.020449221134185791e-02 -1.131224110722541809e-01 -2.279737442731857300e-01 -1.408230662345886230e-01 -1.369093954563140869e-01 -4.098905250430107117e-02 1.516475975513458252e-01 1.817660629749298096e-01 1.339468806982040405e-01 -1.468061842024326324e-02 3.018882572650909424e-01
-6.745057553052902222e-02 -2.952437996864318848e-01 4.630921781063079834e-02 -2.669363021850585938e-01 1.306046843528747559e-01 2.288221567869186401e-01 5.774185433983802795e-02 -8.048766106367111206e-02 1.993674486875534058e-01 1.767262071371078491e-01 2.184042930603027344e-01 -8.668234199285507202e-02 -1.264992952346801758e-01 1.355285756289958954e-02 8.178056031465530396e-02 -3.802953660488128662e-01 -8.642214536666870117e-02 -1.336189359426498413e-01 -1.068108677864074707e-01 -5.232177302241325378e-02 -1.050017401576042175e-01 9.325592219829559326e-02 -5.960855260491371155e-02 -2.325249463319778442e-01 -3.277713656425476074e-01 -1.906446665525436401e-01 3.508501052856445312e-01 3.185595571994781494e-02 8.870997279882431030e-02 2.257062941789627075e-01 -6.796345859766006470e-02 1.175851151347160339e-01
-4.975851625204086304e-03 -1.320581287145614624e-01 1.116027832031250000e-01 6.151716038584709167e-02 -2.451663166284561157e-01 1.149756610393524170e-01 -2.148089259862899780e-01 3.971318900585174561e-01 1.450209021568298340e-01 1.509519666433334351e-01 -7.365582883358001709e-02 1.564586609601974487e-01 1.273744404315948486e-01 8.762373030185699463e-02 2.676728367805480957e-01 -1.237846612930297852e-01 -1.436849981546401978e-01 -5.221938341856002808e-02 8.580122888088226318e-02 1.730252653360366821e-01 1.411895640194416046e-02 9.543579071760177612e-02 1.330560594797134399e-01 2.142338454723358154e-01 -3.331647217273712158e-01 -1.088318526744842529e-01 2.907340042293071747e-02 1.819794923067092896e-01 4.802614077925682068e-02 3.114479780197143555e-01 -3.767475113272666931e-02 3.367614448070526123e-01
-7.873120158910751343e-02 -1.357355266809463501e-01 -2.975054457783699036e-02 1.407047063112258911e-01 -1.513045281171798706e-01 5.922361835837364197e-02 1.289334800094366074e-02 2.347034364938735962e-01 -5.349636822938919067e-02 2.292056232690811157e-01 1.128044575452804565e-01 -7.091710716485977173e-02 2.517099678516387939e-01 2.325895279645919800e-01 -1.197533756494522095e-01 -2.898033857345581055e-01 1.934321820735931396e-01 -8.744681626558303833e-02 -1.229674592614173889e-01 3.549105674028396606e-02 1.445098668336868286e-01 2.433345168828964233e-01 -3.116796724498271942e-02 3.650938346982002258e-02 2.966274619102478027e-01 -8.269786089658737183e-02 3.991218283772468567e-02 -1.391684781992807984e-04 1.637677699327468872e-01 5.338426232337951660e-01 -1.664675623178482056e-01 6.577402353286743164e-02
3.168594837188720703e-02 1.230066642165184021e-02 -9.041360020637512207e-02 -1.712539941072463989e-01 2.342473268508911133e-01 4.915264621376991272e-02 1.868575066328048706e-01 4.954314231872558594e-02 3.204099535942077637e-01 -3.896950557827949524e-02 1.857691109180450439e-01 -2.455916404724121094e-01 6.964369118213653564e-02 1.538130789995193481e-01 -1.964135915040969849e-01 -1.855920851230621338e-01 -2.832098305225372314e-02 -6.677430123090744019e-02 -2.470283955335617065e-01 1.631470173597335815e-01 -3.732840344309806824e-02 1.907568871974945068e-01 -4.242908582091331482e-02 5.299169104546308517e-03 -5.070251226425170898e-02 -2.369743213057518005e-02 1.770923286676406860e-01 7.501618564128875732e-02 -1.313476115465164185e-01 6.020215153694152832e-01 -9.603518247604370117e-02 6.788936257362365723e-02
1.349731683731079102e-01 -3.045523464679718018e-01 -1.069658994674682617e-01 -7.862364500761032104e-02 4.351324215531349182e-02 5.999641865491867065e-02 -3.164114654064178467e-01 -3.384008631110191345e-02 3.288401365280151367e-01 3.462972342967987061e-01 2.256188541650772095e-01 1.901824474334716797e-01 5.834721773862838745e-02 -8.440216630697250366e-02 -3.103929162025451660e-01 -6.606615334749221802e-02 9.509393572807312012e-02 -2.324534505605697632e-01 -2.059793770313262939e-01 -5.254922434687614441e-02 2.504311501979827881e-02 6.944092363119125366e-02 -1.036652028560638428e-01 -2.743283510208129883e-01 -7.511501759290695190e-02 9.922966361045837402e-02 -3.322653099894523621e-02 1.647726446390151978e-01 4.361196979880332947e-02 1.512047946453094482e-01 -1.020460622385144234e-03 2.646849751472473145e-01
-1.847201399505138397e-02 1.835869066417217255e-02 1.098783239722251892e-01 -7.963166572153568268e-03 1.662079989910125732e-01 -4.092462360858917236e-02 -1.983513869345188141e-02 1.140715032815933228e-01 1.447334438562393188e-01 1.199979037046432495e-01 8.045469969511032104e-02 9.098653495311737061e-02 -1.804072409868240356e-01 2.704706788063049316e-01 -1.037117317318916321e-01 -2.698154449462890625e-01 -3.088679909706115723e-01 -9.222155809402465820e-02 2.241997607052326202e-02 2.660610377788543701e-01 4.926086962223052979e-02 6.547432392835617065e-02 -9.807072579860687256e-02 -3.445639908313751221e-01 -1.966526657342910767e-01 -3.896055817604064941e-01 2.494130656123161316e-02 3.147381246089935303e-01 -6.037675961852073669e-02 1.338050663471221924e-01 2.577342092990875244e-01 1.294171512126922607e-01
-2.173434793949127197e-01 -1.111638769507408142e-01 -3.135206699371337891e-01 -7.958318293094635010e-02 2.520538270473480225e-01 -8.027959614992141724e-02 -1.448821425437927246e-01 7.432489097118377686e-02 1.627004295587539673e-01 5.351714044809341431e-02 3.177845776081085205e-01 6.644403934478759766e-02 1.078597977757453918e-01 1.936224102973937988e-01 8.244036883115768433e-02 -6.314629316329956055e-02 -3.160163164138793945e-01 -4.245421662926673889e-02 -1.354729980230331421e-01 4.420104960445314646e-04 -8.324988931417465210e-02 7.807218283414840698e-02 -3.346147015690803528e-02 -7.310491055250167847e-02 -2.736512422561645508e-01 -2.625989913940429688e-02 -1.922747120261192322e-02 -3.072531148791313171e-02 1.624384522438049316e-01 3.412365615367889404e-01 -2.023310065269470215e-01 3.800971508026123047e-01
-9.023314714431762695e-02 1.695533841848373413e-01 -4.868486151099205017e-02 1.234898269176483154e-01 9.659603238105773926e-02 1.293450593948364258e-01 -2.151033282279968262e-01 9.543958306312561035e-02 -3.454270213842391968e-02 2.134521752595901489e-01 -1.795432157814502716e-02 -9.658970870077610016e-03 -1.102070063352584839e-01 -8.872474730014801025e-02 -1.918507665395736694e-01 -4.905105829238891602e-01 -7.021263986825942993e-02 1.075178757309913635e-01 -1.600019484758377075e-01 2.020577341318130493e-01 -3.291902542114257812e-01 -2.262373119592666626e-01 -4.546286165714263916e-02 -3.051836788654327393e-01 -1.205406039953231812e-01 7.983156479895114899e-03 2.700771987438201904e-01 2.185055464506149292e-01 -2.271145954728126526e-02 1.489226073026657104e-01 -6.014278903603553772e-02 1.421004384756088257e-01
-4.502846300601959229e-02 -2.367043644189834595e-01 3.189310431480407715e-01 2.027246356010437012e-01 -1.694379746913909912e-01 -1.832612454891204834e-01 -3.842406272888183594e-01 3.747630864381790161e-02 8.861131221055984497e-02 3.072051405906677246e-01 8.659360557794570923e-02 6.110183149576187134e-02 9.138386696577072144e-02 2.845282554626464844e-01 -1.257576346397399902e-01 -2.054858207702636719e-01 -7.002976536750793457e-02 -2.769529521465301514e-01 -2.293249964714050293e-01 -1.235185191035270691e-01 -1.346202194690704346e-01 -6.335285305976867676e-02 8.677481859922409058e-02 2.957356348633766174e-02 5.110649019479751587e-02 5.470402166247367859e-02 2.198432758450508118e-02 1.493844091892242432e-01 2.056722640991210938e-01 1.391685009002685547e-01 2.642560377717018127e-02 2.371057718992233276e-01
-1.892638504505157471e-01 -2.075984030961990356e-01 -5.972941592335700989e-02 2.000977694988250732e-01 4.170061647891998291e-02 -5.224885884672403336e-03 -1.455377340316772461e-01 2.690361440181732178e-01 -4.388388618826866150e-02 6.772483140230178833e-02 2.763037681579589844e-01 -4.923380538821220398e-02 2.153758704662322998e-01 -2.282747477293014526e-01 2.121908590197563171e-02 -2.608550479635596275e-03 2.060500681400299072e-01 -2.157550007104873657e-01 -1.777789928019046783e-02 8.646119385957717896e-03 -1.521818786859512329e-01 1.762028038501739502e-01 -2.512582205235958099e-02 -4.210074543952941895e-01 -2.573581226170063019e-02 -4.772503301501274109e-02 2.270769476890563965e-01 -9.887538850307464600e-02 -5.206469818949699402e-02 3.942106068134307861e-01 -1.727857738733291626e-01 1.555085629224777222e-01
2.194829136133193970e-01 9.472764283418655396e-02 2.353097684681415558e-02 1.985794492065906525e-02 4.905917122960090637e-02 -1.886169798672199249e-02 -1.822017282247543335e-01 7.885624468326568604e-02 2.478942126035690308e-01 1.842731237411499023e-01 -2.048361599445343018e-01 2.069967836141586304e-01 -2.040241956710815430e-01 3.440125659108161926e-02 -3.492552042007446289e-01 -4.998381435871124268e-02 -2.621257305145263672e-01 -4.100635051727294922e-01 -1.174906035885214806e-03 3.130468428134918213e-01 -8.858999237418174744e-03 -9.367726743221282959e-02 -1.472440212965011597e-01 -2.601835429668426514e-01 2.860312536358833313e-02 -2.080036699771881104e-01 3.047776781022548676e-02 -5.200927611440420151e-03 -2.128943428397178650e-02 1.724464148283004761e-01 -1.244402378797531128e-01 1.685797870159149170e-01
1.029950082302093506e-01 1.122920736670494080e-01 -8.736094832420349121e-02 -1.464040726423263550e-01 -1.875339001417160034e-01 -8.909538388252258301e-02 -8.114090189337730408e-03 -2.228738926351070404e-02 5.808611214160919189e-02 3.254961073398590088e-01 -1.408348232507705688e-01 -2.020642459392547607e-01 -1.606181561946868896e-01 -3.872424736618995667e-02 -2.369310110807418823e-01 -4.058608710765838623e-01 -3.909802995622158051e-03 -6.672815978527069092e-02 1.177023127675056458e-01 6.396127492189407349e-02 -9.597777575254440308e-02 1.431053280830383301e-01 -1.610935106873512268e-02 -4.974865913391113281e-02 1.673487871885299683e-01 1.372513025999069214e-01 3.714510053396224976e-02 1.526389569044113159e-01 1.471694856882095337e-01 4.800086319446563721e-01 -2.151137739419937134e-01 2.473912090063095093e-01
-3.701725509017705917e-03 -2.343701273202896118e-01 2.839793264865875244e-01 -1.266632527112960815e-01 -8.614301681518554688e-03 -2.124111056327819824e-01 -2.500212490558624268e-01 -2.407397776842117310e-01 1.380346156656742096e-02 3.371010720729827881e-01 1.698638349771499634e-01 -2.401183731853961945e-02 1.401805579662322998e-01 2.971460223197937012e-01 -4.865967482328414917e-02 -3.040656745433807373e-01 -8.737986534833908081e-02 -2.416217774152755737e-01 -1.866985857486724854e-01 -2.366445958614349365e-01 -5.404440686106681824e-02 -1.093983054161071777e-01 -6.294456776231527328e-03 -8.651366084814071655e-02 8.737348951399326324e-03 2.458012662827968597e-02 -9.068387001752853394e-02 1.197160035371780396e-01 -7.125872373580932617e-02 3.173680603504180908e-01 -5.947329476475715637e-02 1.575516462326049805e-01
-9.154690802097320557e-02 1.584651321172714233e-01 9.641000628471374512e-02 7.493312656879425049e-02 1.442986074835062027e-02 -8.553604129701852798e-04 -1.754513233900070190e-01 2.388564497232437134e-01 2.359988391399383545e-01 5.140628665685653687e-02 -2.169253528118133545e-01 3.211299180984497070e-01 1.555903404951095581e-01 1.007541641592979431e-02 -1.460878849029541016e-01 -3.031429052352905273e-01 -1.169853284955024719e-01 -3.390040099620819092e-01 1.100347191095352173e-01 4.863241221755743027e-03 -7.929531484842300415e-02 -2.582188844680786133e-01 1.877853572368621826e-01 -1.611565500497817993e-01 -1.126707196235656738e-01 -1.036606803536415100e-01 -1.582163572311401367e-01 -9.692983329296112061e-02 -1.589259691536426544e-02 2.839103639125823975e-01 -8.086994290351867676e-02 3.118997216224670410e-01
-6.727094203233718872e-02 1.458908617496490479e-01 -3.249295521527528763e-03 1.459052264690399170e-01 2.197492122650146484e-01 3.870384767651557922e-02 -2.177147567272186279e-01 3.664085268974304199e-02 3.441895246505737305e-01 2.297431975603103638e-01 3.118213415145874023e-01 1.180544868111610413e-01 2.786204516887664795e-01 3.712092712521553040e-02 -5.686223506927490234e-02 -1.376978605985641479e-01 -2.357528805732727051e-01 -1.343689262866973877e-01 1.195592284202575684e-01 2.133191004395484924e-02 -1.781206876039505005e-01 -1.368931978940963745e-01 1.121901348233222961e-01 -1.523324102163314819e-01 -1.015019789338111877e-01 -2.459641546010971069e-01 4.467986151576042175e-02 1.740099638700485229e-01 -1.090942472219467163e-01 2.524245977401733398e-01 -3.320623636245727539e-01 8.448806405067443848e-02
5.840045213699340820e-02 -3.185380250215530396e-02 4.471095800399780273e-01 1.223875433206558228e-01 1.947665214538574219e-01 -6.431645900011062622e-02 -1.703877896070480347e-01 1.204032748937606812e-01 1.170094534754753113e-01 5.110470205545425415e-02 1.093518882989883423e-01 -9.433412551879882812e-02 -1.519086491316556931e-02 1.470108628273010254e-01 8.386556804180145264e-02 -2.908433377742767334e-01 -3.767684996128082275e-01 1.224274747073650360e-03 -2.010189294815063477e-01 1.295529752969741821e-01 -2.963809370994567871e-01 7.443504035472869873e-02 2.039973437786102295e-01 -1.549991518259048462e-01 8.394747041165828705e-03 1.843624711036682129e-01 2.301015406847000122e-01 7.138092815876007080e-02 2.422686293721199036e-02 1.715693175792694092e-01 -1.860825866460800171e-01 1.718766093254089355e-01
2.197953015565872192e-01 -2.180450223386287689e-02 -1.565122753381729126e-01 5.380663089454174042e-03 1.208859309554100037e-01 1.281304657459259033e-01 -9.706176817417144775e-02 5.052784085273742676e-01 2.355939894914627075e-01 3.075540363788604736e-01 1.885073073208332062e-02 -8.758242428302764893e-02 -1.689113974571228027e-01 1.557468771934509277e-01 7.624723017215728760e-03 -2.989272177219390869e-01 -1.461827754974365234e-01 1.796153038740158081e-01 -1.985765434801578522e-02 -5.210526287555694580e-02 -1.252228170633316040e-01 8.295904099941253662e-02 -5.731694400310516357e-03 -1.640979386866092682e-02 1.012397184967994690e-01 -1.201786026358604431e-01 -2.511664628982543945e-01 9.436662495136260986e-02 1.268167644739151001e-01 1.474578082561492920e-01 -2.425433397293090820e-01 2.401390671730041504e-01
-1.450327187776565552e-01 1.944725960493087769e-01 7.014083862304687500e-02 1.406129896640777588e-01 -2.647242881357669830e-02 3.107264041900634766e-01 -1.736208647489547729e-01 8.146172016859054565e-02 4.194890856742858887e-01 2.534636557102203369e-01 -1.554224044084548950e-01 2.446035295724868774e-01 -1.684321016073226929e-01 6.246274337172508240e-02 -6.685906555503606796e-03 -1.284901797771453857e-01 8.530611544847488403e-02 -3.308931291103363037e-01 1.111479178071022034e-01 1.729574054479598999e-01 -1.301441043615341187e-01 -3.858736529946327209e-02 1.276926696300506592e-01 -1.800568848848342896e-01 -2.440099604427814484e-02 -6.135350093245506287e-02 1.258792579174041748e-01 4.570455476641654968e-02 -8.763450384140014648e-02 3.475784957408905029e-01 -1.145629286766052246e-01 1.389162689447402954e-01
-1.779661327600479126e-01 1.516812741756439209e-01 -5.789304152131080627e-02 -3.418530523777008057e-02 -4.829605296254158020e-02 1.063455417752265930e-01 -1.815686672925949097e-01 2.381873130798339844e-01 3.129058480262756348e-01 1.583055257797241211e-01 3.351988792419433594e-01 1.243274211883544922e-01 3.701191395521163940e-02 -2.876813337206840515e-02 -1.213979870080947876e-01 -6.874720752239227295e-02 -1.086344197392463684e-01 -2.742469310760498047e-01 1.503008157014846802e-01 -1.798409596085548401e-02 -2.610042095184326172e-01 3.230836614966392517e-02 1.568436622619628906e-01 -3.384948149323463440e-02 -1.584261208772659302e-01 -2.657588422298431396e-01 1.924755573272705078e-01 -5.355968698859214783e-02 -4.745325073599815369e-02 3.341819643974304199e-01 -3.317101299762725830e-01 2.383944205939769745e-02
3.066835105419158936e-01 -7.519680261611938477e-02 3.896137475967407227e-01 -7.517194002866744995e-02 -8.991223573684692383e-02 -4.511482268571853638e-02 -1.088747978210449219e-01 3.590139448642730713e-01 3.065557777881622314e-01 1.872034221887588501e-01 1.576099246740341187e-01 -6.312326341867446899e-02 -1.809996962547302246e-01 -6.995037198066711426e-02 1.632066629827022552e-02 1.183229535818099976e-01 -3.287898004055023193e-02 9.987676888704299927e-02 -1.804607063531875610e-01 5.571559444069862366e-02 -1.699973940849304199e-01 -6.141489371657371521e-02 1.142969802021980286e-01 -1.661287099123001099e-01 -3.490813076496124268e-02 1.043504942208528519e-02 2.565983235836029053e-01 -9.000542014837265015e-02 -7.222488522529602051e-02 3.514474332332611084e-01 -2.295559942722320557e-01 7.382477819919586182e-02
-7.511569559574127197e-02 -1.465754061937332153e-01 3.606125116348266602e-01 3.168118000030517578e-02 3.931968286633491516e-02 9.225343912839889526e-02 -3.915254473686218262e-01 1.964832842350006104e-01 -1.524895429611206055e-01 2.305556237697601318e-01 -1.475123912096023560e-01 1.641681939363479614e-01 -3.507523238658905029e-02 7.374462485313415527e-02 -1.711013019084930420e-01 -1.451312750577926636e-01 -3.499611616134643555e-01 -1.852230876684188843e-01 -1.039622277021408081e-01 8.934533596038818359e-02 -1.855042763054370880e-02 -4.026893991976976395e-03 8.615478873252868652e-02 8.121231198310852051e-02 1.178936064243316650e-01 -1.893610209226608276e-01 3.168089315295219421e-02 2.844800055027008057e-01 2.298548519611358643e-01 1.660824865102767944e-01 -2.280433624982833862e-01 6.072389334440231323e-02
2.188257277011871338e-01 2.195611968636512756e-02 1.080984622240066528e-01 1.153407394886016846e-01 2.089188992977142334e-01 8.901634067296981812e-02 2.156995609402656555e-02 2.070227563381195068e-01 2.079094648361206055e-01 3.038156330585479736e-01 -1.005712375044822693e-01 1.663754433393478394e-01 -1.437374204397201538e-01 -6.955242250114679337e-03 -3.415755033493041992e-01 -2.776300534605979919e-02 -1.983498483896255493e-01 -4.378624260425567627e-01 4.101928323507308960e-02 1.569858342409133911e-01 4.733958840370178223e-02 -8.802375197410583496e-02 -8.237873017787933350e-02 -1.603089123964309692e-01 7.849413156509399414e-02 1.719809882342815399e-02 2.279441058635711670e-01 2.844829112291336060e-02 1.763869263231754303e-02 6.025337800383567810e-02 -2.975408434867858887e-01 2.621179819107055664e-01
1.511804014444351196e-01 -1.413125544786453247e-01 -1.429868489503860474e-01 1.387522835284471512e-02 2.170875370502471924e-01 2.347406297922134399e-01 8.083061873912811279e-02 1.125361546874046326e-01 2.522850334644317627e-01 4.983257502317428589e-02 1.848156601190567017e-01 2.411563396453857422e-01 -6.403269618749618530e-02 2.641586661338806152e-01 -2.304298058152198792e-02 -3.167448639869689941e-01 -2.802280187606811523e-01 -4.408369585871696472e-02 -1.224430799484252930e-01 1.882548928260803223e-01 2.263800948858261108e-01 -1.148070096969604492e-01 1.361646354198455811e-01 -8.286386146210134029e-04 -7.910846918821334839e-02 1.020782515406608582e-01 5.836978554725646973e-02 -5.550739169120788574e-02 -7.581036537885665894e-03 2.614946365356445312e-01 -3.956898748874664307e-01 1.409963220357894897e-01
-1.258910745382308960e-01 3.083850741386413574e-01 -1.925051957368850708e-01 -1.189893633127212524e-01 -1.950471475720405579e-02 -5.009962711483240128e-03 -2.362189888954162598e-01 6.256543099880218506e-02 2.885251939296722412e-01 3.149971067905426025e-01 3.436580300331115723e-02 -1.079880222678184509e-01 3.145474940538406372e-02 2.188467420637607574e-02 -1.787970215082168579e-01 -8.102695643901824951e-02 4.039049148559570312e-02 -2.244213819503784180e-01 5.394343752413988113e-03 -1.254663318395614624e-01 -9.624575078487396240e-02 1.801734790205955505e-02 3.175174444913864136e-02 -2.220303416252136230e-01 -1.736365705728530884e-01 -3.243142664432525635e-01 5.295833572745323181e-02 -4.248483479022979736e-02 -5.893745645880699158e-02 4.943667650222778320e-01 -9.934265911579132080e-02 -1.306092888116836548e-01
5.023223534226417542e-02 -1.889010667800903320e-01 -1.442072819918394089e-02 2.290017530322074890e-02 -5.917004868388175964e-02 -4.797839000821113586e-02 -2.629491388797760010e-01 2.339516282081604004e-01 -4.871324822306632996e-02 2.425914853811264038e-01 -1.037357561290264130e-02 -1.907583177089691162e-01 3.632871061563491821e-02 -3.028214536607265472e-02 -4.352461099624633789e-01 -6.545176357030868530e-02 2.313632667064666748e-01 -1.565952785313129425e-02 -8.434069156646728516e-02 -8.045143634080886841e-02 -9.644251316785812378e-02 -2.057506144046783447e-01 -1.224448904395103455e-01 -6.263981014490127563e-02 1.081860139966011047e-01 -3.591442853212356567e-02 3.778973817825317383e-01 -1.542822569608688354e-01 2.125495821237564087e-01 2.974425852298736572e-01 3.135731443762779236e-02 2.924980819225311279e-01
-1.673086662776768208e-03 6.559991277754306793e-03 6.041377782821655273e-03 -2.054436057806015015e-01 3.299860060214996338e-01 7.940433919429779053e-02 -8.575100451707839966e-02 8.387875743210315704e-03 5.304090976715087891e-01 2.644004113972187042e-02 8.417795598506927490e-02 -1.082069128751754761e-01 -1.809947192668914795e-02 9.966042637825012207e-02 -2.390553206205368042e-01 -1.845016479492187500e-01 1.558463275432586670e-01 -8.311323821544647217e-02 2.910586446523666382e-02 2.461090451106429100e-03 1.425787806510925293e-01 -2.672663629055023193e-01 2.697533555328845978e-02 -1.882009655237197876e-01 -2.129506766796112061e-01 -1.637124866247177124e-01 1.186713501811027527e-01 6.174634769558906555e-02 1.275258958339691162e-01 3.549322187900543213e-01 -1.922700852155685425e-01 6.005383282899856567e-02
2.656171917915344238e-01 -1.159226596355438232e-01 2.383114248514175415e-01 7.744652032852172852e-02 1.680367439985275269e-01 1.831661015748977661e-01 -1.117326971143484116e-02 1.921584904193878174e-01 3.217774629592895508e-01 4.886936396360397339e-02 1.889404654502868652e-01 -1.464446485042572021e-01 1.837804913520812988e-01 1.720178425312042236e-01 -1.470407098531723022e-01 1.890644878149032593e-01 -1.247339770197868347e-01 -2.701196670532226562e-01 9.151226840913295746e-03 -2.080384641885757446e-02 -3.330813646316528320e-01 -1.098989248275756836e-01 -3.944452106952667236e-02 -2.353070825338363647e-01 -9.052600711584091187e-02 1.395824510836973786e-04 1.965941935777664185e-01 2.267757803201675415e-01 2.553417980670928955e-01 1.485127955675125122e-01 -3.243579715490341187e-02 1.225276514887809753e-01
-8.044923096895217896e-02 1.283639371395111084e-01 -9.958079317584633827e-04 6.239344831556081772e-03 -1.005508154630661011e-01 2.927941381931304932e-01 1.877056248486042023e-02 2.306024432182312012e-01 4.153235554695129395e-01 1.795081645250320435e-01 1.817460730671882629e-02 -1.070442497730255127e-01 -3.383020637556910515e-03 -8.091665059328079224e-02 -6.811023503541946411e-02 -4.000507295131683350e-01 -1.491850465536117554e-01 -2.874973714351654053e-01 -2.679705917835235596e-01 -2.986655011773109436e-02 -1.551010608673095703e-01 2.689575552940368652e-01 -7.672122120857238770e-02 -1.447486132383346558e-01 -1.445931494235992432e-01 -1.383284181356430054e-01 2.533259391784667969e-01 -7.112599909305572510e-02 1.158797889947891235e-01 1.140530258417129517e-01 -2.553179301321506500e-02 -5.187333375215530396e-02
3.407831788063049316e-01 -1.525814980268478394e-01 -1.433845311403274536e-01 4.195283353328704834e-02 -2.903608791530132294e-02 5.604536738246679306e-03 6.527851521968841553e-02 9.351429343223571777e-02 9.279816597700119019e-02 2.235063910484313965e-02 1.642675548791885376e-01 -3.289135098457336426e-01 1.928671598434448242e-01 1.708544492721557617e-01 -2.604784071445465088e-01 -3.329653143882751465e-01 3.698283433914184570e-02 -5.884019285440444946e-02 1.921511143445968628e-01 2.421887405216693878e-02 -2.010459452867507935e-01 -6.625270843505859375e-02 -1.719891726970672607e-01 -4.437202215194702148e-02 8.959719538688659668e-02 -1.315329223871231079e-01 8.525154739618301392e-02 -1.241991147398948669e-01 1.669096797704696655e-01 4.071852564811706543e-01 -1.062041819095611572e-01 2.516877055168151855e-01
2.518312036991119385e-01 -8.347391337156295776e-02 2.107095904648303986e-02 9.061028063297271729e-02 6.452523916959762573e-02 -6.170219928026199341e-02 -9.320572018623352051e-02 1.768112331628799438e-01 9.520374238491058350e-02 1.141798496246337891e-01 1.868540644645690918e-01 -2.022239752113819122e-02 3.022259101271629333e-02 1.431836038827896118e-01 -2.991839647293090820e-01 -1.912410408258438110e-01 -5.726265162229537964e-02 -7.022559642791748047e-02 2.403954975306987762e-03 -2.759816944599151611e-01 -2.100898176431655884e-01 2.191808521747589111e-01 -1.767541766166687012e-01 -4.965898022055625916e-02 3.064558207988739014e-01 -1.842917650938034058e-01 -5.275414511561393738e-02 -1.944745182991027832e-01 1.859129667282104492e-01 4.625258445739746094e-01 -7.930385321378707886e-02 1.859631240367889404e-01
1.508789509534835815e-01 -2.451859861612319946e-01 -6.680140644311904907e-02 -7.909711450338363647e-02 1.106823012232780457e-01 3.529965505003929138e-02 -1.066252123564481735e-02 4.412800669670104980e-01 1.582521200180053711e-01 1.384368687868118286e-01 2.128639966249465942e-01 -8.996309340000152588e-02 2.017153948545455933e-01 1.085329875349998474e-01 -2.187855169177055359e-02 -2.690577805042266846e-01 -3.362102806568145752e-02 -1.163400113582611084e-01 1.229077354073524475e-01 1.542076468467712402e-01 1.099298372864723206e-01 -1.032554451376199722e-02 1.191812306642532349e-01 6.453879177570343018e-02 3.183447420597076416e-01 -4.580381512641906738e-02 -2.171276062726974487e-01 1.358633339405059814e-01 -1.609342694282531738e-01 3.740437328815460205e-01 -1.465177536010742188e-01 1.862182319164276123e-01
7.109461724758148193e-02 -9.795074164867401123e-02 2.494321763515472412e-01 2.840328514575958252e-01 2.119492925703525543e-02 1.452239304780960083e-01 1.999482512474060059e-01 1.539995372295379639e-01 7.736865431070327759e-02 7.585442066192626953e-02 -3.509350866079330444e-02 -2.013979107141494751e-01 3.324483986943960190e-03 3.003548085689544678e-01 -3.119866251945495605e-01 -1.301062852144241333e-01 -1.813775002956390381e-01 -2.566831409931182861e-01 4.063437879085540771e-02 1.990266889333724976e-01 1.280219554901123047e-01 -2.633261680603027344e-01 -6.985772866755723953e-03 -3.253552317619323730e-01 -2.016901969909667969e-01 -1.279389262199401855e-01 1.095621585845947266e-01 2.777544409036636353e-02 1.188004389405250549e-01 1.454535126686096191e-01 -1.329799741506576538e-01 2.115354835987091064e-01
-1.132461726665496826e-01 5.922881886363029480e-02 -8.594329655170440674e-02 4.479613155126571655e-02 1.531435251235961914e-01 -2.371330410242080688e-01 -1.198311671614646912e-01 4.572563245892524719e-02 4.841808378696441650e-01 2.075829505920410156e-01 7.951904833316802979e-02 9.532384574413299561e-02 1.530135422945022583e-01 -1.601750701665878296e-01 -1.916511058807373047e-01 -9.812098741531372070e-02 -4.723049700260162354e-02 -1.694015711545944214e-01 1.203066632151603699e-01 -1.762133277952671051e-02 -1.809830665588378906e-01 -3.520575910806655884e-02 2.702259719371795654e-01 -6.488934904336929321e-02 -1.662303507328033447e-01 -2.321989536285400391e-01 1.356540620326995850e-01 2.068425416946411133e-01 2.145048826932907104e-01 3.783000409603118896e-01 -1.598335988819599152e-02 -2.698115631937980652e-02
-1.225716546177864075e-01 -2.898423075675964355e-01 -6.419627927243709564e-03 9.635677933692932129e-02 -7.638094574213027954e-02 1.880077086389064789e-02 -6.454691290855407715e-02 -9.939404577016830444e-02 2.117078453302383423e-01 4.228239655494689941e-01 1.818545609712600708e-01 3.147423267364501953e-01 -7.375762611627578735e-02 3.393343463540077209e-02 3.317755088210105896e-02 -1.745224893093109131e-01 6.170779466629028320e-02 -4.359500110149383545e-02 3.077064454555511475e-02 2.132155150175094604e-01 8.080648630857467651e-02 -5.375299602746963501e-02 -3.583831489086151123e-01 -1.039315089583396912e-01 7.939879596233367920e-02 2.589795552194118500e-02 -7.459721714258193970e-02 2.217110097408294678e-01 6.148171424865722656e-02 3.816746175289154053e-01 -4.928421229124069214e-02 2.513344287872314453e-01
2.040087580680847168e-01 2.249765442684292793e-03 6.239708140492439270e-02 -6.052216142416000366e-02 2.555574178695678711e-01 1.048017069697380066e-01 -3.030925430357456207e-02 1.946843713521957397e-01 2.481197938323020935e-02 -3.246220201253890991e-02 1.984471688047051430e-03 1.281914114952087402e-01 3.921497240662574768e-02 1.313310414552688599e-01 2.737405002117156982e-01 -2.568413913249969482e-01 -7.443732768297195435e-02 4.833088070154190063e-02 -2.796063125133514404e-01 2.422039806842803955e-01 1.020791307091712952e-01 -6.098100449889898300e-03 5.483968183398246765e-02 -3.368055820465087891e-01 4.269488528370857239e-02 -1.735299676656723022e-01 -6.975926458835601807e-02 -3.003386408090591431e-02 9.403802454471588135e-02 3.292791545391082764e-01 -4.701962471008300781e-01 1.011615619063377380e-01
-1.447961479425430298e-01 2.258343100547790527e-01 -4.343577846884727478e-02 -1.142368689179420471e-01 -1.448001712560653687e-02 8.721639961004257202e-02 -4.624998942017555237e-02 3.922993242740631104e-01 4.812729358673095703e-01 1.925895065069198608e-01 1.467899084091186523e-01 1.523210704326629639e-01 -1.578541249036788940e-01 1.246708333492279053e-01 1.318266838788986206e-01 -1.054936051368713379e-01 -1.347147226333618164e-01 -1.862358897924423218e-01 -1.316643785685300827e-02 -6.009793281555175781e-02 -1.402638703584671021e-01 -1.129876747727394104e-01 7.314264029264450073e-02 -1.331143826246261597e-01 -1.462831050157546997e-01 -1.215577498078346252e-01 1.234253495931625366e-01 1.236609928309917450e-02 -1.976741701364517212e-01 3.890284299850463867e-01 1.056188568472862244e-01 3.935742378234863281e-02
2.776024639606475830e-01 2.525503933429718018e-02 -1.381826400756835938e-01 7.595538347959518433e-02 -3.664654865860939026e-02 1.635770052671432495e-01 -2.182651013135910034e-01 2.139023542404174805e-01 7.546156644821166992e-02 1.996364444494247437e-01 -2.547439560294151306e-02 -1.300944089889526367e-01 4.689313471317291260e-02 1.214084550738334656e-01 2.462938427925109863e-02 -3.821199536323547363e-01 -7.106822729110717773e-02 1.759836217388510704e-03 -2.161689335480332375e-03 -1.432271897792816162e-01 -3.364395499229431152e-01 -4.412589594721794128e-02 3.060095757246017456e-02 -5.024903640151023865e-02 1.500789970159530640e-01 -2.389040775597095490e-02 -1.786136776208877563e-01 -1.318785250186920166e-01 4.051973819732666016e-01 3.148424029350280762e-01 -2.076454758644104004e-01 1.620745658874511719e-01
-9.803979843854904175e-02 -1.093630027025938034e-02 -4.457334801554679871e-02 -1.516446024179458618e-01 1.144121661782264709e-01 3.145242631435394287e-01 3.343764320015907288e-02 2.178085446357727051e-01 3.511289656162261963e-01 1.077281013131141663e-01 1.805632561445236206e-01 -3.853626921772956848e-02 8.667158335447311401e-02 7.446438074111938477e-02 -6.505977362394332886e-02 -4.470717012882232666e-01 -1.349180787801742554e-01 -2.219595164060592651e-01 1.727962121367454529e-02 8.712483197450637817e-02 -7.325229048728942871e-02 2.880594730377197266e-01 1.927308738231658936e-02 -2.077050507068634033e-01 -1.161245405673980713e-01 -3.155868351459503174e-01 2.396215796470642090e-01 9.974017739295959473e-02 1.204702537506818771e-02 6.823455542325973511e-02 -1.585606932640075684e-01 -3.097089380025863647e-02
-6.739751249551773071e-02 -1.519230753183364868e-01 6.149292364716529846e-02 -1.747384481132030487e-02 1.122286915779113770e-01 -1.377603318542242050e-02 1.850016713142395020e-01 2.398269474506378174e-01 1.682680696249008179e-01 2.001567780971527100e-01 1.416659653186798096e-01 -3.753310143947601318e-01 1.517044454813003540e-01 1.077378317713737488e-01 4.497060552239418030e-02 2.789642848074436188e-02 1.957723312079906464e-02 -3.405559659004211426e-01 -2.611169219017028809e-01 1.089776633307337761e-03 -1.363214384764432907e-02 1.633950918912887573e-01 -2.949650287628173828e-01 -2.290724515914916992e-01 -1.013260930776596069e-01 1.336518675088882446e-01 8.056316437432542443e-05 6.961721181869506836e-02 -1.034652963280677795e-01 4.485573172569274902e-01 -3.104882873594760895e-02 1.626343280076980591e-02
3.042101562023162842e-01 -1.241653859615325928e-01 -3.648664802312850952e-02 4.031828641891479492e-01 9.573563188314437866e-02 -4.734479263424873352e-02 -3.927215561270713806e-02 1.153972968459129333e-01 1.127822399139404297e-01 2.195957601070404053e-01 8.717285469174385071e-03 1.735901683568954468e-01 1.539649963378906250e-01 9.361042082309722900e-02 -7.300870865583419800e-02 -1.842540800571441650e-01 -1.143366470932960510e-01 5.356309935450553894e-02 -7.060064375400543213e-02 -6.692341715097427368e-02 -4.338102638721466064e-01 1.567076891660690308e-01 4.771261662244796753e-02 1.045124605298042297e-01 1.725778169929981232e-02 -1.686600446701049805e-01 -1.675812900066375732e-02 -1.675045341253280640e-01 -5.415660887956619263e-02 3.629261851310729980e-01 7.642962038516998291e-02 3.001006543636322021e-01
-1.201915293931961060e-01 -2.807632386684417725e-01 2.803560495376586914e-01 4.715140908956527710e-02 -2.583545744419097900e-01 1.078706011176109314e-01 -8.305726945400238037e-02 1.320621222257614136e-01 2.683542072772979736e-01 1.253059059381484985e-01 -1.252998709678649902e-01 1.766226291656494141e-01 -1.009435802698135376e-01 -3.744952008128166199e-02 2.287010848522186279e-01 -1.387358307838439941e-01 -8.813560009002685547e-02 7.348093390464782715e-02 -6.366147426888346672e-04 -2.762889117002487183e-02 -7.259577512741088867e-02 7.408715039491653442e-02 -4.428270831704139709e-02 -9.619689732789993286e-02 -6.021285057067871094e-02 -2.457226961851119995e-01 1.998092681169509888e-01 3.148796036839485168e-02 2.824508249759674072e-01 5.104804635047912598e-01 1.552467346191406250e-01 -1.141919940710067749e-02
-1.313696205615997314e-01 -2.097222954034805298e-01 3.364457935094833374e-02 1.253406554460525513e-01 1.486812382936477661e-01 6.295940279960632324e-02 1.065125167369842529e-01 -8.138017356395721436e-02 2.540132030844688416e-02 -3.868100792169570923e-02 1.978740245103836060e-01 1.480119526386260986e-01 7.930224388837814331e-02 -1.099678054451942444e-01 -1.683088988065719604e-01 1.074683479964733124e-02 -1.136549487709999084e-01 -1.848174482583999634e-01 4.102402552962303162e-02 1.034342572093009949e-01 -1.080977395176887512e-01 -1.370594203472137451e-01 1.275597810745239258e-01 -3.529136776924133301e-01 1.287740916013717651e-01 -6.464421283453702927e-03 1.300178170204162598e-01 -3.725020214915275574e-02 3.786398768424987793e-01 4.407550096511840820e-01 -3.442347943782806396e-01 2.146075516939163208e-01
2.196299582719802856e-01 -7.524579763412475586e-02 -1.904712766408920288e-01 1.431203186511993408e-01 -1.671194583177566528e-01 1.471543610095977783e-01 -1.078059151768684387e-01 9.522979706525802612e-02 -9.331622160971164703e-03 1.078168898820877075e-01 1.271354854106903076e-01 8.254265040159225464e-02 -1.329438686370849609e-01 8.395846188068389893e-02 9.925854951143264771e-02 -2.417557090520858765e-01 -4.655474796891212463e-02 -1.856566816568374634e-01 7.081580162048339844e-02 -3.302511572837829590e-02 -9.810023754835128784e-02 3.767670392990112305e-01 1.699142754077911377e-01 3.796735033392906189e-02 -4.234877526760101318e-01 -1.106996387243270874e-01 1.310628354549407959e-01 1.743236780166625977e-01 1.546269059181213379e-01 2.918143868446350098e-01 -3.177565336227416992e-01 1.323890239000320435e-01
5.177179351449012756e-02 -1.522884070873260498e-01 3.539277613162994385e-01 8.364476263523101807e-02 -2.116803266108036041e-02 1.927274912595748901e-01 2.315136417746543884e-02 9.408947080373764038e-02 1.545021235942840576e-01 2.774486243724822998e-01 -2.406149655580520630e-01 -2.384880334138870239e-01 -5.073115974664688110e-02 8.013858646154403687e-02 -7.862854003906250000e-02 2.869438752532005310e-02 -7.681624498218297958e-03 8.487629890441894531e-02 -1.890005320310592651e-01 3.479581177234649658e-01 4.103061929345130920e-02 -1.158902123570442200e-01 -1.140000764280557632e-02 -2.376133203506469727e-01 -1.512683033943176270e-01 -2.658175230026245117e-01 1.854342967271804810e-02 3.356792405247688293e-02 -3.221423551440238953e-02 4.715138971805572510e-01 3.439408913254737854e-02 -8.912026137113571167e-02
1.199727654457092285e-01 -2.284602224826812744e-01 -1.418530642986297607e-01 -2.134315371513366699e-01 5.208035930991172791e-02 -1.263785958290100098e-01 -3.227983415126800537e-02 2.122606486082077026e-01 -7.866594940423965454e-03 3.974128663539886475e-01 -9.990824759006500244e-02 -2.400180250406265259e-01 -7.955943793058395386e-02 2.378932759165763855e-02 -2.244392782449722290e-01 -1.445197165012359619e-01 1.248582229018211365e-01 -1.615977287292480469e-01 2.032068222761154175e-01 -3.399083623662590981e-03 -1.628761887550354004e-01 1.244557723402976990e-01 -1.244801059365272522e-01 2.735700085759162903e-02 6.677455455064773560e-02 1.578106731176376343e-01 -9.468823671340942383e-02 1.763108223676681519e-01 1.052164509892463684e-01 5.086030960083007812e-01 -3.411154076457023621e-02 1.327323019504547119e-01
2.783956229686737061e-01 -5.313417315483093262e-02 -2.056684717535972595e-02 -8.294931054115295410e-02 -1.754212542437016964e-03 -4.005821049213409424e-02 -2.352686524391174316e-01 2.632725834846496582e-01 5.533774569630622864e-02 2.414891421794891357e-01 -1.601622849702835083e-01 -2.070550918579101562e-01 1.383962631225585938e-01 -4.207779839634895325e-02 -5.316458642482757568e-03 -2.167611122131347656e-01 4.009375348687171936e-02 -2.224089577794075012e-02 2.094482928514480591e-01 -1.255353819578886032e-02 -4.414570629596710205e-01 -1.851698160171508789e-01 1.615721732378005981e-02 -7.491853833198547363e-02 4.101813957095146179e-02 -1.438763886690139771e-01 -6.398718804121017456e-02 1.348878145217895508e-01 2.306341975927352905e-01 2.903668880462646484e-01 -3.187286257743835449e-01 1.527002155780792236e-01
-3.856150433421134949e-02 -9.117389470338821411e-02 -2.081955820322036743e-01 1.519193351268768311e-01 -2.944737672805786133e-01 1.773683726787567139e-01 -2.633158266544342041e-01 2.488480955362319946e-01 3.211972713470458984e-01 -3.151000710204243660e-03 8.430915325880050659e-02 2.525175213813781738e-01 -4.454274475574493408e-02 1.539952158927917480e-01 9.300971776247024536e-02 -6.494539231061935425e-02 -7.699701189994812012e-02 -2.595839202404022217e-01 5.873866751790046692e-02 1.214673742651939392e-02 3.252263367176055908e-02 4.839421063661575317e-02 -8.766122162342071533e-02 -1.881980746984481812e-01 -1.421781629323959351e-01 2.910932302474975586e-01 4.386312514543533325e-02 7.830049097537994385e-02 -1.612614654004573822e-02 4.562009572982788086e-01 7.338830083608627319e-02 1.074230968952178955e-01
2.022507973015308380e-02 -2.212529480457305908e-01 -1.173955127596855164e-01 -7.371779531240463257e-02 1.222452707588672638e-02 -1.789373606443405151e-01 6.884750444442033768e-03 1.596320793032646179e-02 3.205040842294692993e-02 4.122248888015747070e-01 -6.658952683210372925e-02 -2.012527287006378174e-01 -1.310294419527053833e-01 2.810162864625453949e-02 -1.888343133032321930e-02 -3.519452512264251709e-01 1.005703061819076538e-01 -1.285299807786941528e-01 8.371533453464508057e-02 1.204553395509719849e-01 -7.621421664953231812e-02 5.746315792202949524e-02 1.251434814184904099e-02 1.214955672621726990e-01 1.724581122398376465e-01 -4.900302737951278687e-02 1.700578033924102783e-01 2.033219486474990845e-01 2.388991117477416992e-01 5.180780291557312012e-01 -2.848814427852630615e-02 2.000144422054290771e-01
2.226487696170806885e-01 -2.004433721303939819e-01 1.198193579912185669e-01 6.042998656630516052e-02 4.535491764545440674e-02 -1.011282652616500854e-01 -1.064369603991508484e-01 1.661148369312286377e-01 1.058473065495491028e-01 1.703819781541824341e-01 -8.841036818921566010e-03 -1.755179837346076965e-02 -3.352447599172592163e-02 -2.733881585299968719e-02 -1.951611191034317017e-01 -2.322617769241333008e-01 -1.168123334646224976e-01 1.261827796697616577e-01 -1.149164289236068726e-01 -2.610208392143249512e-01 -3.619249761104583740e-01 -1.392858922481536865e-01 -3.356375396251678467e-01 -1.215708702802658081e-01 1.506965905427932739e-01 -1.875097155570983887e-01 -6.549992598593235016e-03 -2.021141201257705688e-01 2.336938381195068359e-01 3.982983231544494629e-01 -9.328491985797882080e-03 7.535819709300994873e-02
-2.559731900691986084e-01 -1.831425726413726807e-01 1.269389092922210693e-01 8.611861616373062134e-02 -3.596024215221405029e-02 1.393716782331466675e-01 -1.696573197841644287e-02 2.641574442386627197e-01 4.806682094931602478e-02 1.474763825535774231e-02 5.030281096696853638e-02 -5.843004211783409119e-02 -9.772739559412002563e-02 2.044600844383239746e-01 -2.512444853782653809e-01 -1.409294605255126953e-01 -4.293425008654594421e-03 -1.054458618164062500e-01 1.691905036568641663e-02 3.993546962738037109e-01 -7.186901569366455078e-02 -1.346383541822433472e-01 -2.400877177715301514e-01 3.151303529739379883e-02 -1.691885292530059814e-01 -4.233899116516113281e-01 1.840154230594635010e-01 1.781514883041381836e-01 6.340674310922622681e-02 3.164892792701721191e-01 -1.141184940934181213e-01 -1.680785976350307465e-02
1.790818721055984497e-01 -1.228628233075141907e-01 4.022604599595069885e-02 -6.394135206937789917e-02 1.192144490778446198e-02 -1.979418098926544189e-01 -2.257609516382217407e-01 2.805362641811370850e-01 2.163146734237670898e-01 3.094350695610046387e-01 2.603617310523986816e-01 -3.588123992085456848e-02 -2.341591566801071167e-01 -2.003709040582180023e-02 -2.002870142459869385e-01 3.916147351264953613e-02 -1.148635223507881165e-01 1.540131866931915283e-01 -3.941161930561065674e-02 2.210467457771301270e-01 -3.319666162133216858e-02 1.299770474433898926e-01 1.964761912822723389e-01 -4.414473176002502441e-01 6.138588115572929382e-02 -1.858744174242019653e-01 2.732701785862445831e-02 -1.564569771289825439e-01 -1.151965633034706116e-01 2.034256309270858765e-01 9.414256550371646881e-03 1.120291128754615784e-01
2.355697005987167358e-01 -1.468030810356140137e-01 -8.092916756868362427e-02 2.994021959602832794e-02 1.859653554856777191e-02 -1.343536972999572754e-01 -3.704988164827227592e-03 1.630749404430389404e-01 3.333926200866699219e-01 6.458765268325805664e-02 1.686998456716537476e-01 -2.710430026054382324e-01 3.423376940190792084e-03 8.962944895029067993e-02 -3.871280848979949951e-01 -2.316606193780899048e-01 3.170892130583524704e-03 8.905936963856220245e-03 5.441944301128387451e-02 1.292884163558483124e-02 -1.685744971036911011e-01 1.433932483196258545e-01 -1.866871565580368042e-01 3.106542117893695831e-02 2.867285907268524170e-01 -3.367758542299270630e-02 -8.205103874206542969e-02 -2.812359482049942017e-02 1.186646223068237305e-01 4.184560179710388184e-01 4.160723183304071426e-03 2.712761759757995605e-01
9.364572167396545410e-02 -3.798117935657501221e-01 -7.192746549844741821e-02 2.085220217704772949e-01 6.927572935819625854e-02 2.368095219135284424e-01 -1.792071461677551270e-01 -1.611372339539229870e-03 1.502348333597183228e-01 2.414399981498718262e-01 -1.037258505821228027e-01 3.558685481548309326e-01 -6.720869243144989014e-02 3.590250387787818909e-02 -6.381949037313461304e-02 -1.647734344005584717e-01 8.713861554861068726e-02 2.662385068833827972e-02 7.500702142715454102e-02 1.856168918311595917e-02 -2.015187032520771027e-02 1.053697243332862854e-01 -2.435076385736465454e-01 -2.883673310279846191e-01 -3.260774910449981689e-02 9.282930195331573486e-02 -1.791692376136779785e-01 3.209093213081359863e-01 -1.381882932037115097e-02 3.144841194152832031e-01 5.668243020772933960e-02 1.863497793674468994e-01
1.686096340417861938e-01 -1.383943110704421997e-01 -1.601310670375823975e-01 1.518130600452423096e-01 -1.111142113804817200e-01 4.542281851172447205e-03 -1.062427386641502380e-01 4.009067714214324951e-01 2.060210257768630981e-01 7.349952310323715210e-02 4.755575209856033325e-03 8.476250804960727692e-03 -4.506519995629787445e-03 5.811238884925842285e-01 -2.181307226419448853e-02 -3.198508620262145996e-01 1.066306158900260925e-01 -9.238561987876892090e-02 1.055501215159893036e-02 1.052727103233337402e-01 -1.407441645860671997e-01 1.256736963987350464e-01 -1.830403208732604980e-01 1.784685440361499786e-02 9.641639888286590576e-02 1.610292941331863403e-01 2.016171813011169434e-01 1.026328727602958679e-01 9.597164392471313477e-02 1.079280972480773926e-01 -8.289663493633270264e-02 1.274232566356658936e-01
-1.275346875190734863e-01 -2.141551822423934937e-01 1.116960719227790833e-01 1.052801609039306641e-01 1.323972921818494797e-02 8.485182374715805054e-02 4.140822589397430420e-02 4.250516891479492188e-01 -5.054207891225814819e-02 2.290135249495506287e-03 -1.356357894837856293e-02 1.011559069156646729e-01 -1.852792948484420776e-01 2.510982155799865723e-01 -1.283043175935745239e-01 -1.528655141592025757e-01 1.351111680269241333e-01 -1.760857999324798584e-01 1.757889869622886181e-03 2.077588289976119995e-01 -1.182110682129859924e-01 -1.524713039398193359e-01 -8.685376495122909546e-02 -6.310229003429412842e-02 -1.362482011318206787e-01 -4.008606672286987305e-01 4.653548076748847961e-02 3.146652281284332275e-01 -6.488355994224548340e-02 3.842016756534576416e-01 -1.481333840638399124e-02 2.686098404228687286e-02
-5.842268839478492737e-02 -2.013928145170211792e-01 3.549267649650573730e-01 2.887180149555206299e-01 2.290240079164505005e-01 7.670470327138900757e-02 -7.976795732975006104e-02 2.574077546596527100e-01 1.857058107852935791e-01 2.991109490394592285e-01 -4.574372991919517517e-02 -6.174587085843086243e-02 -8.791832625865936279e-02 1.679291762411594391e-02 -4.030962474644184113e-03 8.465101942420005798e-03 -1.971814781427383423e-01 -5.561322439461946487e-03 -8.168646693229675293e-02 2.493030726909637451e-01 7.069579511880874634e-02 -2.476376444101333618e-01 -1.099867820739746094e-01 -5.900823697447776794e-02 -8.689249306917190552e-02 2.188092619180679321e-01 2.628799378871917725e-01 -5.960182100534439087e-02 2.141568809747695923e-01 3.314998447895050049e-01 3.702857345342636108e-02 5.413584411144256592e-02
2.468662150204181671e-02 -6.278636306524276733e-02 1.188344359397888184e-01 3.945101797580718994e-02 -2.279031835496425629e-02 1.858263611793518066e-01 6.500696390867233276e-02 1.285507380962371826e-01 2.027394026517868042e-01 2.282852232456207275e-01 3.359090685844421387e-01 -1.746921055018901825e-02 4.502652585506439209e-01 6.316919624805450439e-02 -7.179915904998779297e-02 4.770548269152641296e-02 -2.047284692525863647e-01 -1.363639626652002335e-02 -1.748241782188415527e-01 -1.074103787541389465e-01 9.454647451639175415e-02 -1.595946848392486572e-01 -2.026280574500560760e-02 -6.478933244943618774e-02 -2.751500606536865234e-01 -2.151985466480255127e-01 6.583495438098907471e-02 -8.405771106481552124e-02 2.020017057657241821e-01 3.567681014537811279e-01 -2.571091651916503906e-01 1.123455986380577087e-01
-6.931040436029434204e-02 -1.615151762962341309e-01 -1.321515301242470741e-03 -3.825131803750991821e-02 2.442324459552764893e-01 1.932019591331481934e-01 -4.466266930103302002e-02 2.044612169265747070e-01 3.685324490070343018e-01 2.653011977672576904e-01 -2.439693920314311981e-02 -1.393390893936157227e-01 -9.476719051599502563e-02 2.816501073539257050e-02 -5.938934907317161560e-02 -2.153850644826889038e-01 -1.505117267370223999e-01 1.086031179875135422e-02 7.769133895635604858e-03 -2.037312835454940796e-01 1.017444282770156860e-01 6.088948994874954224e-02 -6.101195514202117920e-02 -6.775659322738647461e-02 -2.667458951473236084e-01 -1.258676499128341675e-01 1.835855692625045776e-01 -3.843058943748474121e-01 1.700303852558135986e-01 3.413857817649841309e-01 -1.434945315122604370e-01 -1.407750397920608521e-01
3.692112118005752563e-02 -1.681938618421554565e-01 4.020878672599792480e-02 -2.035854458808898926e-01 3.585029244422912598e-01 -6.698136567138135433e-04 -5.201914533972740173e-02 1.155244410037994385e-01 2.106742262840270996e-01 3.139851391315460205e-01 -1.640498936176300049e-01 3.014243245124816895e-01 1.305727213621139526e-01 2.246411703526973724e-02 -1.838811188936233521e-01 -1.302926987409591675e-01 2.111444808542728424e-02 -2.792235091328620911e-02 -1.556795388460159302e-01 2.439314126968383789e-01 -2.531938441097736359e-02 -2.261868119239807129e-01 -1.071306876838207245e-02 -2.873102426528930664e-01 1.701432317495346069e-01 3.472191840410232544e-02 -1.703710481524467468e-02 1.188631653785705566e-01 -9.623227268457412720e-02 3.029501140117645264e-01 -2.133255004882812500e-01 2.075518369674682617e-01
1.189810857176780701e-01 -6.012186408042907715e-02 1.250772029161453247e-01 8.787300437688827515e-03 3.417528793215751648e-02 -9.111559391021728516e-02 -2.409206181764602661e-01 -2.433996647596359253e-02 -1.056944876909255981e-01 3.744585812091827393e-01 2.767277956008911133e-01 9.580161422491073608e-02 9.638005495071411133e-02 2.128482609987258911e-01 -1.260480880737304688e-01 -3.883622884750366211e-01 -1.172669883817434311e-02 5.486208945512771606e-02 -2.634539306163787842e-01 1.747782677412033081e-01 -8.444432169198989868e-02 3.315852209925651550e-02 2.674082517623901367e-01 -3.102873563766479492e-01 1.245497316122055054e-01 3.242100402712821960e-02 7.001394778490066528e-02 4.432586953043937683e-02 -3.066494502127170563e-02 2.133199274539947510e-01 -2.960233688354492188e-01 -5.765456706285476685e-02
1.702444404363632202e-01 1.313105924054980278e-03 -9.752130508422851562e-02 6.048800051212310791e-02 -2.788422703742980957e-01 -2.794159054756164551e-01 -4.538577422499656677e-02 5.177122354507446289e-02 2.272500097751617432e-01 3.880313364788889885e-03 -2.860276959836483002e-03 -1.290359944105148315e-01 4.835755378007888794e-02 -8.327360451221466064e-02 -4.384388923645019531e-01 -3.087442219257354736e-01 9.967947006225585938e-02 -1.557140499353408813e-01 7.593215256929397583e-02 7.902375422418117523e-03 -2.478769868612289429e-01 1.295612752437591553e-01 -1.922738403081893921e-01 -5.887225642800331116e-02 2.502751536667346954e-02 -2.159485034644603729e-02 -5.485428497195243835e-02 9.536993503570556641e-02 3.121297620236873627e-02 4.462080001831054688e-01 9.192030131816864014e-02 2.274667620658874512e-01
1.586621701717376709e-01 -4.054602980613708496e-02 1.774760931730270386e-01 4.719279333949089050e-02 1.714660786092281342e-02 -4.926209803670644760e-03 -1.026274040341377258e-01 1.345800459384918213e-01 2.726582288742065430e-01 2.526756227016448975e-01 -3.467977643013000488e-01 1.161513552069664001e-01 -6.167875602841377258e-02 -1.194998249411582947e-01 -2.177044451236724854e-01 -1.467054933309555054e-01 -1.611631512641906738e-01 -3.059138059616088867e-01 4.710007831454277039e-02 3.489969372749328613e-01 -7.631357014179229736e-02 -5.229753628373146057e-02 -9.876038879156112671e-02 -2.313026189804077148e-01 6.340520083904266357e-02 -1.043665409088134766e-01 1.102671995759010315e-01 -9.031766653060913086e-02 -7.917615771293640137e-02 9.934873133897781372e-02 -1.584599912166595459e-01 3.996006250381469727e-01
-1.857916242443025112e-03 2.652502804994583130e-02 1.211348846554756165e-01 8.617355674505233765e-02 8.050840348005294800e-02 3.299722820520401001e-02 -1.841403394937515259e-01 2.974545210599899292e-02 1.487557291984558105e-01 2.931550145149230957e-01 2.014348506927490234e-01 -1.565153896808624268e-01 1.269556581974029541e-01 2.276539951562881470e-01 -4.810264706611633301e-02 -1.801144033670425415e-01 5.624969676136970520e-02 2.189704962074756622e-02 -2.929442226886749268e-01 3.627713918685913086e-01 -1.224610358476638794e-01 -2.280647680163383484e-02 1.887973994016647339e-01 -2.140668332576751709e-01 9.810493141412734985e-02 1.159977912902832031e-01 3.140597790479660034e-02 -6.573906634002923965e-03 -6.802985072135925293e-02 2.768080532550811768e-01 -4.496034979820251465e-01 1.828604936599731445e-01
2.679469287395477295e-01 -1.481656879186630249e-01 6.072554737329483032e-02 6.191613897681236267e-02 9.719455242156982422e-02 -1.545703411102294922e-01 -2.892814278602600098e-01 1.143151521682739258e-01 3.300811648368835449e-01 2.854556143283843994e-01 -2.481920644640922546e-02 2.846697270870208740e-01 -1.424352917820215225e-02 3.312723711133003235e-02 -2.719035744667053223e-01 -2.077289074659347534e-01 -9.075606614351272583e-02 -4.147411584854125977e-01 9.663239866495132446e-02 -8.454171568155288696e-02 -1.662658900022506714e-01 8.609210699796676636e-02 -8.659157156944274902e-02 -1.441026926040649414e-01 -2.128613144159317017e-01 -1.069196388125419617e-01 1.499726474285125732e-01 1.066865622997283936e-01 -2.352814748883247375e-02 -3.560769185423851013e-02 -3.996614739298820496e-02 1.551740318536758423e-01
1.735792458057403564e-01 5.548477545380592346e-02 3.104483783245086670e-01 1.766462624073028564e-01 -2.127523571252822876e-01 -1.529842913150787354e-01 -3.026030957698822021e-01 9.602479636669158936e-02 1.832842379808425903e-01 2.425713688135147095e-01 -3.618143498897552490e-02 3.273490071296691895e-02 3.284711837768554688e-01 -9.619156271219253540e-02 -4.746737331151962280e-02 -2.199988961219787598e-01 7.651825249195098877e-02 -8.210937678813934326e-02 -3.007274568080902100e-01 1.671569347381591797e-01 -1.230173278599977493e-02 -6.405746936798095703e-02 1.564534008502960205e-01 -2.526371479034423828e-01 6.601509451866149902e-02 -9.896332770586013794e-02 1.603855639696121216e-01 2.153486609458923340e-01 -7.843486219644546509e-02 1.501291543245315552e-01 -2.268254905939102173e-01 1.312050521373748779e-01
-6.162613630294799805e-03 -1.143845468759536743e-01 1.862133294343948364e-01 8.197923004627227783e-02 3.438481688499450684e-01 3.257552161812782288e-02 -1.130724027752876282e-01 2.682865560054779053e-01 6.549598276615142822e-02 3.531997501850128174e-01 3.119748272001743317e-02 -1.110242381691932678e-01 -6.297284364700317383e-02 3.407242894172668457e-02 -2.554241418838500977e-01 -1.785135120153427124e-01 -3.148620724678039551e-01 1.150308102369308472e-01 -1.659291982650756836e-01 6.889501959085464478e-02 -3.289820551872253418e-01 1.234330758452415466e-01 1.377705782651901245e-01 -1.502658277750015259e-01 1.989544779062271118e-01 1.391359716653823853e-01 1.271103322505950928e-01 6.076258793473243713e-02 -1.306252181529998779e-01 1.398886442184448242e-01 -1.335532963275909424e-01 2.322026044130325317e-01
1.835965067148208618e-01 -8.879873901605606079e-02 -1.402428895235061646e-01 2.062492370605468750e-01 4.259078577160835266e-02 -1.670792847871780396e-01 -1.172609254717826843e-01 4.408152997493743896e-01 2.225653082132339478e-01 2.286894945427775383e-03 -6.465323269367218018e-02 2.705881595611572266e-01 1.885936856269836426e-01 1.260269433259963989e-01 -2.306752204895019531e-01 -4.011253416538238525e-01 -1.616680175065994263e-01 -1.037415415048599243e-01 -4.301657527685165405e-02 7.561721839010715485e-03 2.543522715568542480e-01 1.089845746755599976e-01 -5.624416097998619080e-02 4.926118534058332443e-03 -1.559840738773345947e-01 7.042322307825088501e-02 7.386477291584014893e-02 1.094219535589218140e-01 -2.460979484021663666e-02 2.554941177368164062e-01 1.460784524679183960e-01 1.157275661826133728e-01
-5.366290453821420670e-03 -6.899642292410135269e-03 3.531010448932647705e-01 2.550524771213531494e-01 1.168612204492092133e-02 -5.335253849625587463e-02 -9.401025623083114624e-02 1.195753142237663269e-01 1.069621667265892029e-01 1.312955468893051147e-01 1.502485275268554688e-01 -4.166401177644729614e-02 -7.741245627403259277e-02 2.622299082577228546e-02 1.028516367077827454e-01 -7.223400473594665527e-02 -1.734906136989593506e-01 -5.363576486706733704e-02 -2.526240348815917969e-01 3.707321882247924805e-01 -2.044513970613479614e-01 3.767210617661476135e-02 5.741304531693458557e-02 -1.393823325634002686e-01 -5.820605438202619553e-03 3.315568268299102783e-01 6.767364684492349625e-03 -1.246720552444458008e-01 1.946403384208679199e-01 4.582659900188446045e-01 -1.306728422641754150e-01 1.338085830211639404e-01
4.436157271265983582e-02 -6.181773915886878967e-02 3.698020591400563717e-04 -1.220541745424270630e-01 9.322835505008697510e-02 3.472422659397125244e-01 -1.194120347499847412e-01 9.130526334047317505e-02 3.159230649471282959e-01 1.760273873805999756e-01 1.140777394175529480e-01 -7.658335566520690918e-02 -8.037906885147094727e-02 1.676440834999084473e-01 -3.993196040391921997e-02 -7.170141488313674927e-02 9.970651566982269287e-02 -1.032054647803306580e-01 -2.150393277406692505e-01 -1.970549821853637695e-01 -3.176747262477874756e-01 2.215804904699325562e-01 3.030822053551673889e-02 -2.359608709812164307e-01 -3.518671989440917969e-01 -2.373774498701095581e-01 7.889259606599807739e-02 -2.251778542995452881e-01 9.974531084299087524e-02 6.160550937056541443e-02 -2.133492827415466309e-01 1.668809503316879272e-01
2.177751064300537109e-01 -1.791339814662933350e-01 -4.367889836430549622e-02 9.639802575111389160e-02 1.345473155379295349e-02 -6.823170930147171021e-02 -1.024194732308387756e-01 -6.042650341987609863e-02 -1.521665882319211960e-02 1.635686755180358887e-01 1.112864390015602112e-01 2.011646702885627747e-02 2.913765013217926025e-01 3.355840742588043213e-01 -1.620043665170669556e-01 -1.821367740631103516e-01 -7.791343331336975098e-02 -1.818715929985046387e-01 -2.983560264110565186e-01 2.958549857139587402e-01 -1.465123444795608521e-01 3.354693949222564697e-02 1.701975315809249878e-01 -3.728224039077758789e-01 -1.580223254859447479e-02 -8.829426020383834839e-03 1.955225169658660889e-01 -1.404471602290868759e-02 -1.937298923730850220e-01 2.529657781124114990e-01 -2.159019857645034790e-01 -2.133505418896675110e-02
-1.932289823889732361e-02 2.349454462528228760e-01 1.155581604689359665e-02 1.195849627256393433e-01 1.856880336999893188e-01 2.158883661031723022e-01 -1.904330402612686157e-01 -7.045007310807704926e-03 1.719889193773269653e-01 -1.517390739172697067e-02 1.368074864149093628e-01 9.208980947732925415e-02 7.425358891487121582e-02 -8.040207624435424805e-02 -2.036195695400238037e-01 -2.807284891605377197e-01 -3.266757726669311523e-01 5.213714018464088440e-02 -1.454952061176300049e-01 3.423632085323333740e-01 -3.759501278400421143e-01 -1.115313172340393066e-01 -1.837713867425918579e-01 -1.352367848157882690e-01 -2.798903919756412506e-02 -5.232594534754753113e-02 1.777799427509307861e-01 1.212091147899627686e-01 -3.770851716399192810e-02 1.698489338159561157e-01 2.244615182280540466e-02 2.984756231307983398e-01
3.325119614601135254e-02 -3.063210248947143555e-01 1.042280197143554688e-01 2.105104327201843262e-01 -2.211489081382751465e-01 9.469234943389892578e-02 -8.090753853321075439e-02 2.625270187854766846e-01 2.287809997797012329e-01 -3.163323178887367249e-02 1.695098169147968292e-02 2.723402529954910278e-02 -3.593420982360839844e-01 8.524658530950546265e-02 -4.778040945529937744e-02 -7.419060915708541870e-02 5.830365046858787537e-02 -7.800997793674468994e-02 -7.788718491792678833e-02 6.883497536182403564e-02 -1.583403162658214569e-02 7.841625064611434937e-02 -1.413782685995101929e-01 6.126088555902242661e-03 -1.322344392538070679e-01 -3.179242312908172607e-01 1.183591708540916443e-01 -8.861836791038513184e-02 1.219146251678466797e-01 5.344380736351013184e-01 -1.054878812283277512e-03 1.742568314075469971e-01
2.282394915819168091e-01 -2.358258469030261040e-03 1.113910526037216187e-01 -3.444209322333335876e-02 6.004624813795089722e-02 -1.025097519159317017e-01 -2.124264836311340332e-01 1.075338125228881836e-01 5.437919497489929199e-02 2.208244800567626953e-01 -3.735740184783935547e-01 -3.717683553695678711e-01 7.586675882339477539e-02 4.516080394387245178e-02 -1.611077040433883667e-01 -2.970238626003265381e-01 -3.195254504680633545e-02 -3.245477378368377686e-02 1.006613746285438538e-01 8.241029083728790283e-02 -1.815247982740402222e-01 8.455434441566467285e-02 -1.321727037429809570e-01 -1.348327845335006714e-02 8.357132971286773682e-02 4.277570545673370361e-02 -1.697915792465209961e-02 6.741777807474136353e-02 2.217268794775009155e-01 4.116250276565551758e-01 -2.461841553449630737e-01 2.060049474239349365e-01
3.279309570789337158e-01 8.873374015092849731e-02 7.345456629991531372e-02 -7.135937921702861786e-03 -1.595688313245773315e-01 3.505109995603561401e-02 -1.231939271092414856e-01 1.357870846986770630e-01 9.159952402114868164e-02 3.495058715343475342e-01 5.172255914658308029e-03 1.598858856596052647e-03 7.557271420955657959e-02 2.051414102315902710e-01 6.464298814535140991e-02 -3.682638406753540039e-01 -2.325263619422912598e-01 -3.966319933533668518e-02 8.973985910415649414e-02 -1.827011257410049438e-01 -3.837775886058807373e-01 1.776784360408782959e-01 3.978395834565162659e-02 -1.531047672033309937e-01 2.281073033809661865e-01 1.257951650768518448e-02 -4.323607683181762695e-02 -4.262131080031394958e-02 2.978811860084533691e-01 2.278328090906143188e-01 -3.497333079576492310e-02 -4.444598406553268433e-02
2.056158035993576050e-01 1.249797642230987549e-01 -1.473445892333984375e-01 -1.047256514430046082e-01 2.191321924328804016e-02 -1.305448915809392929e-02 -1.897458732128143311e-01 3.803890347480773926e-01 8.815563470125198364e-02 1.855859011411666870e-01 -5.292755737900733948e-02 -1.959213465452194214e-01 5.816901475191116333e-02 -8.665711432695388794e-02 -2.980679646134376526e-02 -2.073759883642196655e-01 -1.070721372961997986e-01 3.196232765913009644e-02 1.277628540992736816e-01 5.336390808224678040e-02 -2.829605340957641602e-01 -2.420951798558235168e-02 4.342868458479642868e-03 -3.296038806438446045e-01 2.874995172023773193e-01 -1.277776248753070831e-02 -1.009897068142890930e-01 2.830811142921447754e-01 2.034745812416076660e-01 2.874304354190826416e-01 -1.444679051637649536e-01 2.255627065896987915e-01
2.935093939304351807e-01 -2.447852492332458496e-01 -1.148419338278472424e-03 8.429003506898880005e-02 -1.306636333465576172e-01 1.467726230621337891e-01 -1.294791996479034424e-01 1.093752980232238770e-01 8.445477485656738281e-02 -6.589482724666595459e-02 1.603321880102157593e-01 -2.136840820312500000e-01 -1.023527160286903381e-01 1.529607474803924561e-01 8.383443928323686123e-04 -4.879690706729888916e-01 -2.681144177913665771e-01 8.426509797573089600e-02 -5.662868544459342957e-02 -2.396681606769561768e-01 -5.435084551572799683e-02 3.209967166185379028e-02 -5.105371773242950439e-02 -1.128123700618743896e-01 -3.038966283202171326e-02 -4.212314486503601074e-01 -7.937601208686828613e-02 8.564291149377822876e-02 1.394861489534378052e-01 2.155275046825408936e-01 -7.939375191926956177e-02 3.867816552519798279e-02
1.147331967949867249e-01 1.050526392646133900e-03 3.277558088302612305e-01 1.909185498952865601e-01 2.441975623369216919e-01 1.773038059473037720e-01 -1.138771995902061462e-01 -6.940166652202606201e-02 2.521489560604095459e-01 4.282329976558685303e-01 1.358392685651779175e-01 6.029174849390983582e-02 -1.288017034530639648e-01 9.275493025779724121e-02 -2.564402297139167786e-02 -1.016766205430030823e-01 4.517950862646102905e-02 -2.402901053428649902e-01 2.127945721149444580e-01 -1.060309708118438721e-01 9.721591323614120483e-02 -1.150116622447967529e-01 -7.364721596240997314e-02 -3.457685708999633789e-01 1.224495247006416321e-01 -1.902363300323486328e-01 1.468974798917770386e-01 -8.075436204671859741e-02 -1.450905203819274902e-01 1.785345375537872314e-01 -8.659818209707736969e-03 1.806125342845916748e-01
-2.135552316904067993e-01 3.453401103615760803e-02 1.010126620531082153e-01 2.628568932414054871e-02 3.921167552471160889e-02 1.849478185176849365e-01 -1.446802634745836258e-02 -1.205104589462280273e-01 2.272294908761978149e-01 3.388907015323638916e-01 -1.051499415189027786e-02 3.788673551753163338e-03 -2.275966256856918335e-01 2.567164897918701172e-01 -2.111956775188446045e-01 -3.155791759490966797e-01 8.661193400621414185e-02 -2.764695584774017334e-01 -5.988536775112152100e-02 1.507141888141632080e-01 9.180628508329391479e-02 -1.329471617937088013e-01 9.844278916716575623e-03 -3.745296597480773926e-02 -1.337756365537643433e-01 -5.558602511882781982e-02 -7.152990251779556274e-02 8.783063292503356934e-02 2.562040090560913086e-01 2.004746496677398682e-01 -3.562592267990112305e-01 2.427356839179992676e-01
1.379269212484359741e-01 -4.206271469593048096e-01 1.170905902981758118e-01 -3.923248127102851868e-02 1.239598765969276428e-01 5.059979110956192017e-02 1.783883571624755859e-02 5.676409974694252014e-02 3.703617453575134277e-01 1.323718577623367310e-01 1.303011924028396606e-01 2.554431259632110596e-01 -1.612844616174697876e-01 8.474389463663101196e-02 -1.396942585706710815e-01 -1.212048009037971497e-01 -1.465736329555511475e-02 -2.152398675680160522e-01 -3.849617764353752136e-02 1.934700757265090942e-01 -8.385312557220458984e-02 -1.991177648305892944e-01 -1.522602736949920654e-01 -3.515691161155700684e-01 -8.693577349185943604e-02 2.519527450203895569e-02 -1.642294675111770630e-01 1.851309835910797119e-01 8.475723862648010254e-02 1.842270791530609131e-01 -2.369674593210220337e-01 1.318337321281433105e-01
-7.469910383224487305e-02 -1.727836579084396362e-02 -3.320660814642906189e-02 -1.213584002107381821e-02 3.167209029197692871e-01 -5.557488277554512024e-02 -2.302973717451095581e-01 -8.507042378187179565e-02 1.709216684103012085e-01 1.647473424673080444e-01 1.035270839929580688e-02 -6.945856660604476929e-02 3.038434311747550964e-02 -1.342571973800659180e-01 -1.102071627974510193e-01 -3.826827406883239746e-01 -1.216645687818527222e-01 1.014759168028831482e-01 -2.391009628772735596e-01 1.653122156858444214e-01 -3.869187235832214355e-01 9.080342017114162445e-03 -7.092937827110290527e-02 -7.610268145799636841e-02 2.908847853541374207e-02 1.936029829084873199e-02 1.788202077150344849e-01 1.690468192100524902e-01 -8.482622355222702026e-02 3.560789525508880615e-01 -3.521323204040527344e-01 -2.005176432430744171e-02
1.641270816326141357e-01 -1.055188626050949097e-01 -1.387915387749671936e-02 7.909316569566726685e-02 1.022653356194496155e-01 2.397925704717636108e-01 -2.218631794676184654e-03 1.370572745800018311e-01 9.257900714874267578e-02 -3.622597828507423401e-02 -4.345379024744033813e-02 2.886945605278015137e-01 1.054360941052436829e-01 4.024877771735191345e-02 2.027886547148227692e-02 -2.562760710716247559e-01 -1.765636056661605835e-01 6.601859629154205322e-02 -3.897389769554138184e-02 -3.228212147951126099e-02 -2.167012542486190796e-02 -2.575114667415618896e-01 1.075970828533172607e-01 -7.418798655271530151e-02 2.491694688796997070e-02 2.223180830478668213e-01 3.094673156738281250e-02 1.247150376439094543e-01 -2.907007187604904175e-02 4.319824576377868652e-01 -5.084150433540344238e-01 2.456332296133041382e-01
1.220633387565612793e-01 -1.566851735115051270e-01 4.017084538936614990e-01 8.060353249311447144e-02 1.353379804641008377e-02 2.747593261301517487e-02 -1.186311319470405579e-01 -6.328201293945312500e-02 2.105654478073120117e-01 3.520698249340057373e-01 1.163020208477973938e-01 2.979578375816345215e-01 -1.479047387838363647e-01 1.047801971435546875e-01 1.256262511014938354e-01 -1.241387873888015747e-01 -7.402078807353973389e-02 -8.290755003690719604e-02 8.705760538578033447e-02 -1.646664924919605255e-02 9.273353219032287598e-02 -1.819192916154861450e-01 8.439853042364120483e-02 -9.966045618057250977e-02 -1.422219425439834595e-01 2.297795563936233521e-02 1.393866240978240967e-01 1.614945828914642334e-01 -4.450072720646858215e-02 5.181560516357421875e-01 1.089726313948631287e-01 -1.070835739374160767e-01
-9.342517703771591187e-02 -1.610947251319885254e-01 1.834116280078887939e-01 -2.356905862689018250e-02 -3.084036149084568024e-02 -3.998429477214813232e-01 -2.543676644563674927e-02 1.348680257797241211e-01 6.927958875894546509e-02 8.994605392217636108e-02 -8.913124352693557739e-02 -2.224661409854888916e-02 8.947794884443283081e-02 -9.939178824424743652e-03 -9.908695518970489502e-02 -1.142631918191909790e-01 1.626955159008502960e-02 -3.185060918331146240e-01 1.193455047905445099e-02 1.457936316728591919e-01 -3.397960066795349121e-01 9.466804563999176025e-03 1.180590763688087463e-01 -2.990758121013641357e-01 -3.477855622768402100e-01 1.934711635112762451e-01 -7.145342533476650715e-05 6.953272968530654907e-02 1.102943047881126404e-01 3.371500670909881592e-01 -1.051401570439338684e-01 2.387461513280868530e-01
4.779777228832244873e-01 -2.831484004855155945e-02 -2.649341896176338196e-02 -1.305073797702789307e-01 -2.999933436512947083e-02 -7.273265719413757324e-02 7.095778733491897583e-02 1.965339332818984985e-01 1.795549988746643066e-01 1.863679140806198120e-01 -5.233590304851531982e-02 1.005110219120979309e-01 3.439372405409812927e-02 1.871522963047027588e-01 -8.185783773660659790e-02 -1.344810128211975098e-01 -3.287493288516998291e-01 -1.012856513261795044e-01 2.369856536388397217e-01 -1.043623164296150208e-01 -2.361759096384048462e-01 7.917878776788711548e-02 -1.143953017890453339e-02 1.970594190061092377e-02 2.450083196163177490e-01 1.721062883734703064e-02 2.297371178865432739e-01 4.863623902201652527e-02 2.979580760002136230e-01 2.907913029193878174e-01 -1.531875878572463989e-01 4.593982174992561340e-02
-1.637535840272903442e-01 -1.001840680837631226e-01 -2.388627976179122925e-01 -2.366518378257751465e-01 -1.184009108692407608e-02 5.627461522817611694e-02 -2.398820966482162476e-01 7.895339280366897583e-02 1.926410943269729614e-01 1.758227795362472534e-01 3.348919004201889038e-02 -9.445837140083312988e-02 1.939287781715393066e-02 4.892745241522789001e-02 -2.135552465915679932e-01 9.349707514047622681e-02 -1.291704773902893066e-01 -1.078429594635963440e-01 -3.212348222732543945e-01 2.014663070440292358e-01 -3.243123367428779602e-02 -1.400593072175979614e-01 -2.887290120124816895e-01 6.234398856759071350e-02 -1.219649240374565125e-01 -1.759490370750427246e-01 -2.175668999552726746e-02 -2.425279766321182251e-01 -1.251171901822090149e-02 4.073446094989776611e-01 -7.673845440149307251e-02 3.011674582958221436e-01
-9.154029935598373413e-02 -2.629645764827728271e-01 1.528043299913406372e-01 1.471255272626876831e-01 2.435149401426315308e-01 -2.727511227130889893e-01 -5.407247319817543030e-02 3.516984581947326660e-01 8.915550261735916138e-02 6.448360532522201538e-02 1.879814267158508301e-02 3.067698143422603607e-02 1.615586504340171814e-02 -1.150724142789840698e-01 -1.041221842169761658e-01 -1.880704462528228760e-01 -9.766242653131484985e-02 1.030417457222938538e-01 -6.082388758659362793e-02 1.572371870279312134e-01 1.325847059488296509e-01 2.861989438533782959e-01 -8.662342280149459839e-02 -1.482236236333847046e-01 -1.429287493228912354e-01 -6.655192468315362930e-03 -2.629819698631763458e-02 -4.095233231782913208e-02 3.535053431987762451e-01 4.060974121093750000e-01 -2.305442690849304199e-01 2.522519789636135101e-02
3.949871957302093506e-01 -4.127362668514251709e-01 -1.519078970886766911e-03 -3.661512956023216248e-02 3.344247862696647644e-02 -1.019358914345502853e-02 -7.149376720190048218e-02 -6.506868172436952591e-03 3.184014260768890381e-01 1.569878011941909790e-01 -2.359570115804672241e-01 2.175021916627883911e-01 -3.878279356285929680e-03 2.294822484254837036e-01 1.776388585567474365e-01 -3.213886916637420654e-01 5.979830399155616760e-02 -1.471279412508010864e-01 -1.752837933599948883e-02 4.414306581020355225e-02 3.983459621667861938e-02 1.275181397795677185e-02 2.359812706708908081e-02 -3.120563924312591553e-01 -1.085507422685623169e-01 8.792494237422943115e-02 -1.499470472335815430e-01 9.740346670150756836e-02 -7.991311699151992798e-02 2.039633244276046753e-01 -6.852768710814416409e-04 1.508201956748962402e-01
-1.574287563562393188e-01 -2.188574224710464478e-01 1.798755675554275513e-01 3.175480961799621582e-01 -3.511115163564682007e-02 1.923733055591583252e-01 -9.626689553260803223e-02 -1.282968372106552124e-01 2.389152050018310547e-01 2.573140263557434082e-01 1.149716079235076904e-01 2.140942513942718506e-01 -2.012540400028228760e-01 1.282801777124404907e-01 -2.474417984485626221e-01 -1.435557901859283447e-01 1.570038050413131714e-01 -2.494141459465026855e-01 -1.473825573921203613e-01 9.115401655435562134e-02 -1.406183540821075439e-01 2.845294587314128876e-02 -1.035118103027343750e-02 -2.166725881397724152e-02 -2.027606666088104248e-01 -1.327328085899353027e-01 -3.301628679037094116e-02 -1.208935454487800598e-01 2.715407609939575195e-01 2.161280214786529541e-01 -1.168467774987220764e-01 2.498710006475448608e-01
-8.806774020195007324e-02 1.606459170579910278e-01 1.546198129653930664e-02 1.287208497524261475e-01 3.034580051898956299e-01 1.173933669924736023e-01 -4.863892123103141785e-02 3.153703361749649048e-02 2.594859004020690918e-01 -1.334323361515998840e-02 2.586820125579833984e-01 -1.485049873590469360e-01 1.000441759824752808e-01 1.825190037488937378e-01 -1.089653521776199341e-01 -3.528500199317932129e-01 -8.140680938959121704e-02 -3.190998360514640808e-02 -1.448472887277603149e-01 4.148763418197631836e-02 -1.594179123640060425e-01 3.135741129517555237e-02 -2.021561563014984131e-01 -2.553137391805648804e-02 -5.557733029127120972e-02 -1.523181796073913574e-02 3.281216919422149658e-01 3.241263926029205322e-01 -1.378474384546279907e-01 3.079536259174346924e-01 -2.635389566421508789e-01 8.139129728078842163e-02
3.537881001830101013e-02 1.716132611036300659e-01 8.382882177829742432e-02 -1.456818431615829468e-01 2.142098695039749146e-01 2.045998424291610718e-01 -1.760861128568649292e-01 -5.529113486409187317e-02 1.406759321689605713e-01 4.160595536231994629e-01 -3.608862310647964478e-02 1.428199708461761475e-01 5.148933082818984985e-02 1.731115877628326416e-01 -3.280670195817947388e-02 -1.705398559570312500e-01 -1.123376563191413879e-01 -6.732998043298721313e-02 -4.075067937374114990e-01 1.406725496053695679e-01 -5.884024314582347870e-03 -1.444333791732788086e-01 1.308653056621551514e-01 -8.163810521364212036e-02 1.169041395187377930e-01 -2.348335385322570801e-01 1.816981285810470581e-01 1.001959890127182007e-01 -2.152839489281177521e-02 1.749823242425918579e-01 -3.686042726039886475e-01 1.239129304885864258e-01
-2.053372412919998169e-01 -1.396637409925460815e-01 -2.460555285215377808e-01 -6.383894942700862885e-03 1.230826452374458313e-01 -1.447555422782897949e-01 -1.763837039470672607e-01 2.927941642701625824e-02 3.734345436096191406e-01 1.189771667122840881e-01 2.279483228921890259e-01 -1.280036568641662598e-01 -7.644990086555480957e-02 1.113343611359596252e-01 1.268518865108489990e-01 5.260051041841506958e-02 -1.673553697764873505e-02 -2.768111228942871094e-01 -2.853841483592987061e-01 6.628862023353576660e-02 -3.734321519732475281e-02 6.865687668323516846e-02 -7.187210768461227417e-02 -1.342557221651077271e-01 -6.836954504251480103e-02 -8.085647225379943848e-02 -2.927879616618156433e-02 2.931256778538227081e-02 9.432055801153182983e-02 3.532666265964508057e-01 -1.003798618912696838e-01 4.493131637573242188e-01
2.984721362590789795e-01 -9.794557094573974609e-02 3.204941749572753906e-02 3.092179894447326660e-01 -5.988149344921112061e-02 -8.899813890457153320e-02 -2.020866982638835907e-02 8.124259859323501587e-02 7.690894603729248047e-02 5.157208442687988281e-02 1.347946375608444214e-01 1.262053251266479492e-01 3.784130141139030457e-02 2.954279780387878418e-01 4.634599015116691589e-02 -2.109557390213012695e-01 -1.288443356752395630e-01 -5.187392979860305786e-02 3.367581963539123535e-02 3.801902383565902710e-02 -3.529252707958221436e-01 7.754383981227874756e-02 1.055058985948562622e-01 -1.427170471288263798e-03 1.787123084068298340e-01 -2.832192778587341309e-01 2.407590895891189575e-01 -2.198780477046966553e-01 1.384905576705932617e-01 2.946582436561584473e-01 -8.739838376641273499e-03 3.464317023754119873e-01
-2.357315458357334137e-02 -4.659864678978919983e-02 -2.226436734199523926e-01 -9.511019289493560791e-02 -7.471100986003875732e-02 2.490209341049194336e-01 2.787279710173606873e-02 -6.268378347158432007e-02 2.394320964813232422e-01 7.360962778329849243e-02 -1.089495569467544556e-01 1.123475059866905212e-01 3.856096183881163597e-03 8.088304847478866577e-02 -8.510950207710266113e-02 -8.574426919221878052e-02 -3.139573633670806885e-01 -4.663136303424835205e-01 3.936437889933586121e-02 -2.629820406436920166e-01 -2.184030264616012573e-01 1.068746149539947510e-01 -8.119585365056991577e-02 -2.871060967445373535e-01 -5.976054072380065918e-02 1.982748210430145264e-01 9.142705798149108887e-02 2.199222743511199951e-01 -3.998057544231414795e-02 2.938735485076904297e-01 -4.743437469005584717e-02 1.824175864458084106e-01
-2.049849331378936768e-01 -6.345254182815551758e-02 1.157898232340812683e-01 2.446615323424339294e-02 1.300091594457626343e-01 2.823478914797306061e-02 -1.892274171113967896e-01 1.083155721426010132e-01 2.579305134713649750e-02 -3.870457410812377930e-02 2.153457552194595337e-01 2.515493035316467285e-01 2.336750179529190063e-01 -1.308026015758514404e-01 -1.531638354063034058e-01 -1.097365245223045349e-01 -2.532747089862823486e-01 -2.602926194667816162e-01 7.527564465999603271e-02 -1.144807338714599609e-01 -6.652964651584625244e-02 2.188427895307540894e-01 1.082979962229728699e-01 -2.919571697711944580e-01 -3.197500854730606079e-02 -3.720460459589958191e-02 -2.747068367898464203e-02 -3.503292798995971680e-02 -1.124795228242874146e-01 3.648661971092224121e-01 -8.893568068742752075e-03 4.532949924468994141e-01
-1.175801455974578857e-01 5.274794623255729675e-02 2.670433558523654938e-02 -1.313326065428555012e-03 8.020213246345520020e-02 3.037019968032836914e-01 -3.447720706462860107e-01 2.537533938884735107e-01 3.620984852313995361e-01 1.973145157098770142e-01 -6.803251802921295166e-02 1.749041974544525146e-01 -1.818028390407562256e-01 3.182949870824813843e-02 7.530296593904495239e-02 -9.561952948570251465e-02 -1.887932121753692627e-01 -1.421577185392379761e-01 1.455981880426406860e-01 1.204823553562164307e-01 -2.346635013818740845e-01 -2.041582018136978149e-01 1.487633287906646729e-01 -7.387740910053253174e-02 -1.351435389369726181e-02 -1.776175200939178467e-01 2.659011781215667725e-01 -8.945026993751525879e-02 -1.721707284450531006e-01 1.877801120281219482e-01 -1.980057060718536377e-01 1.271072775125503540e-01
-3.236984610557556152e-01 6.713740527629852295e-02 1.016782894730567932e-01 -2.310538142919540405e-01 1.031807512044906616e-01 1.848219633102416992e-01 -1.025656610727310181e-01 1.760993301868438721e-01 1.370305269956588745e-01 3.534527719020843506e-01 2.345307730138301849e-02 -7.344460487365722656e-02 3.808381035923957825e-02 -1.680613607168197632e-01 -1.211436390876770020e-01 6.433357298374176025e-02 -1.960460543632507324e-01 -2.890052497386932373e-01 -5.630803108215332031e-02 -1.857826560735702515e-01 2.329394035041332245e-02 3.516146168112754822e-02 -1.166050806641578674e-01 4.343774542212486267e-02 -1.320826560258865356e-01 -2.544036805629730225e-01 1.161198019981384277e-01 -1.301846094429492950e-02 -1.523857098072767258e-02 4.185991287231445312e-01 -2.714999020099639893e-01 1.435099542140960693e-01
5.383304134011268616e-02 -2.028970718383789062e-01 1.319926679134368896e-01 1.988327205181121826e-01 -5.490246415138244629e-02 -5.947988480329513550e-02 -6.402856111526489258e-02 2.224657833576202393e-01 9.997522830963134766e-02 6.019416451454162598e-02 -4.675956908613443375e-03 -3.104874491691589355e-02 -1.278025358915328979e-01 2.014290690422058105e-01 -5.673374608159065247e-02 -2.420501857995986938e-01 9.035686030983924866e-03 -1.702800765633583069e-02 -1.044274121522903442e-01 -2.316781282424926758e-01 -1.658903658390045166e-01 4.191413521766662598e-02 -7.736682146787643433e-02 6.050959229469299316e-02 2.637237310409545898e-01 -2.605941891670227051e-01 -1.951689571142196655e-01 -1.948159486055374146e-01 3.708362928591668606e-04 5.899736285209655762e-01 4.300127178430557251e-02 1.955002993345260620e-01
8.608093857765197754e-02 -2.429677248001098633e-01 7.053411006927490234e-02 1.913257986307144165e-01 2.485443800687789917e-01 5.179677903652191162e-02 6.039405614137649536e-02 2.520479634404182434e-02 -4.965398926287889481e-03 2.568051218986511230e-01 2.050227969884872437e-01 7.678196579217910767e-02 3.191342055797576904e-01 2.568951547145843506e-01 5.670113489031791687e-02 -3.061549067497253418e-01 4.258358106017112732e-02 8.706576377153396606e-02 1.559966504573822021e-01 2.614080011844635010e-01 -1.256973296403884888e-01 6.829430907964706421e-02 -2.967115342617034912e-01 9.187326580286026001e-02 -2.988229505717754364e-02 -2.512458525598049164e-02 1.298653632402420044e-01 -7.558610290288925171e-02 1.204701364040374756e-01 4.150533378124237061e-01 -1.167774721980094910e-01 3.190956264734268188e-02
2.549353837966918945e-01 5.846267566084861755e-02 -1.827109046280384064e-02 1.214022859930992126e-01 -8.933904021978378296e-02 9.336879104375839233e-02 -2.253895848989486694e-01 4.773608446121215820e-01 3.909068927168846130e-02 3.373448550701141357e-01 -4.311659187078475952e-02 -1.518943905830383301e-01 5.622378736734390259e-02 1.081256270408630371e-01 -1.682174578309059143e-02 -4.018911421298980713e-01 -1.450073868036270142e-01 1.863898485898971558e-01 7.128545548766851425e-03 -3.532619029283523560e-02 -1.903087198734283447e-01 1.263560261577367783e-03 -4.766353592276573181e-02 -3.128438815474510193e-02 1.610623300075531006e-02 6.552642583847045898e-02 -2.734017968177795410e-01 2.867310866713523865e-02 1.500687301158905029e-01 2.487688809633255005e-01 -7.247891277074813843e-02 1.947103291749954224e-01
-1.051615923643112183e-01 1.537838578224182129e-01 -3.150281012058258057e-01 -8.784258365631103516e-02 -9.001760184764862061e-02 3.291157484054565430e-01 -1.053793728351593018e-01 3.241860568523406982e-01 2.957301139831542969e-01 1.800366044044494629e-01 -5.333450064063072205e-02 2.362834066152572632e-01 7.611770927906036377e-02 1.556411981582641602e-01 5.527530238032341003e-02 -1.692002564668655396e-01 1.655592769384384155e-02 -3.215802013874053955e-01 7.442928850650787354e-02 5.190749466419219971e-02 -1.106679216027259827e-01 7.569751143455505371e-02 -1.277500838041305542e-01 -1.499686241149902344e-01 -8.001208305358886719e-03 6.850466132164001465e-02 1.436863690614700317e-01 -1.880242675542831421e-01 -9.754851460456848145e-03 3.905410766601562500e-01 -5.397814512252807617e-02 -2.162438817322254181e-02
9.699616581201553345e-02 -2.096059918403625488e-02 -2.628535218536853790e-02 3.623240441083908081e-02 -4.560538381338119507e-02 -5.604735389351844788e-02 -9.150742739439010620e-02 4.977961480617523193e-01 -7.268235832452774048e-02 2.779514789581298828e-01 -1.225845664739608765e-01 1.240853816270828247e-01 -3.832218796014785767e-02 5.531368032097816467e-02 1.388089917600154877e-02 -3.158688843250274658e-01 -2.137028127908706665e-01 -1.897706985473632812e-01 -2.273485362529754639e-01 1.588452607393264771e-01 8.339188992977142334e-02 -1.005044952034950256e-01 -2.493625432252883911e-01 -1.850678324699401855e-01 -7.132755964994430542e-02 -1.123721450567245483e-01 2.101557552814483643e-01 -3.290582895278930664e-01 1.164018511772155762e-01 1.325428187847137451e-01 -1.369447559118270874e-01 -1.310575008392333984e-01
-1.192725449800491333e-02 8.802331984043121338e-02 1.102668885141611099e-02 -2.884079813957214355e-01 8.562494069337844849e-02 8.027350902557373047e-02 -1.161657422780990601e-01 2.247171700000762939e-01 3.337716460227966309e-01 6.562685221433639526e-02 1.078396365046501160e-01 5.547982454299926758e-02 -3.605868667364120483e-02 3.112556934356689453e-01 -1.549918651580810547e-01 -7.605339586734771729e-02 1.186123937368392944e-01 1.402139663696289062e-01 -2.367368154227733612e-02 -1.555137932300567627e-01 2.467631362378597260e-02 -7.866015285253524780e-02 2.424995750188827515e-01 -1.923092901706695557e-01 -1.562177240848541260e-01 -5.120729282498359680e-02 -1.210577189922332764e-01 2.147614061832427979e-01 1.646654754877090454e-01 3.142919540405273438e-01 -3.868273794651031494e-01 2.196452766656875610e-01
1.809930503368377686e-01 -2.459520995616912842e-01 1.649980992078781128e-01 1.379027217626571655e-01 -7.393637299537658691e-02 1.592734754085540771e-01 -2.209754474461078644e-02 3.211064040660858154e-01 2.269283682107925415e-01 1.843912750482559204e-01 1.098681166768074036e-01 7.395706325769424438e-02 4.676089435815811157e-02 3.591133058071136475e-01 -6.357459723949432373e-02 1.061931177973747253e-01 -2.927831374108791351e-02 -2.454710751771926880e-01 2.545586228370666504e-01 1.536233574151992798e-01 1.370915770530700684e-01 -4.116232041269540787e-03 8.680894970893859863e-02 -3.650399744510650635e-01 1.039257869124412537e-01 -2.856224179267883301e-01 2.761806920170783997e-02 3.038084320724010468e-02 -4.273881018161773682e-02 1.256406605243682861e-01 -2.347195595502853394e-01 2.615321055054664612e-02
-9.842617064714431763e-02 1.821672543883323669e-02 -2.835845351219177246e-01 1.576063781976699829e-01 -2.292744666337966919e-01 2.456752806901931763e-01 -2.393102049827575684e-01 2.152569293975830078e-01 2.122781425714492798e-01 1.633113250136375427e-02 -3.715323656797409058e-02 2.282285094261169434e-01 -1.202901452779769897e-01 1.033158227801322937e-01 3.128120303153991699e-02 -7.500182092189788818e-02 -9.877153486013412476e-02 -4.654389321804046631e-01 5.465299263596534729e-02 -2.050753124058246613e-02 -9.257248789072036743e-02 7.248428463935852051e-02 -1.138598471879959106e-01 -5.107936263084411621e-02 -8.004514873027801514e-02 1.688613146543502808e-01 1.305987834930419922e-01 7.634561508893966675e-02 -2.162858471274375916e-02 4.610296487808227539e-01 -3.200029581785202026e-02 8.128770440816879272e-02
-4.607069492340087891e-02 -2.327970266342163086e-01 1.546343117952346802e-01 1.450766809284687042e-02 -3.171570599079132080e-01 2.230224609375000000e-01 -1.764988154172897339e-01 3.187575638294219971e-01 1.771546602249145508e-01 4.033105447888374329e-02 -1.565457433462142944e-01 9.546723961830139160e-02 1.285161171108484268e-02 1.312090754508972168e-01 -1.808476261794567108e-02 -2.945631742477416992e-01 -6.514590978622436523e-02 -7.267865538597106934e-02 -2.844755537807941437e-02 7.298882305622100830e-02 -6.735647469758987427e-02 -4.252663254737854004e-02 -2.233342528343200684e-01 -1.813958660932257771e-04 -2.451849877834320068e-01 -2.713994681835174561e-01 1.111457869410514832e-01 2.903987467288970947e-01 2.239398472011089325e-02 3.566290736198425293e-01 7.748808711767196655e-02 -1.712710261344909668e-01
-5.933828651905059814e-02 -1.493079364299774170e-01 1.418386995792388916e-01 1.143379211425781250e-01 -2.407256327569484711e-02 -1.217919513583183289e-01 -1.666954308748245239e-01 1.883919239044189453e-01 -4.427469149231910706e-02 1.110820472240447998e-01 1.225924789905548096e-01 -1.974456310272216797e-01 2.597893178462982178e-01 1.542603969573974609e-01 -2.585706412792205811e-01 -1.509219035506248474e-02 -2.177690528333187103e-02 -1.857771351933479309e-02 -1.255423016846179962e-02 -2.021775990724563599e-01 -1.034143865108489990e-01 -2.685892581939697266e-01 -8.089683204889297485e-02 -1.137609109282493591e-01 2.209489196538925171e-01 -1.507188975811004639e-01 3.070543110370635986e-01 -1.549356430768966675e-01 3.975682705640792847e-02 4.344694018363952637e-01 4.597786068916320801e-02 3.303981423377990723e-01
2.668839320540428162e-02 -2.293663769960403442e-01 7.459600269794464111e-02 -8.690039813518524170e-02 1.788384765386581421e-01 -9.705311618745326996e-03 -6.327394396066665649e-02 2.597236335277557373e-01 2.352279573678970337e-01 -1.511800438165664673e-01 1.137206926941871643e-01 4.903878271579742432e-02 -2.113291621208190918e-02 6.625862419605255127e-02 -4.830956086516380310e-02 -9.837198257446289062e-02 -1.119539216160774231e-01 -3.241984918713569641e-02 -1.714709103107452393e-01 -9.725423157215118408e-02 -1.662292629480361938e-01 3.973481431603431702e-02 -3.022953122854232788e-02 1.201417073607444763e-01 3.288505226373672485e-02 2.130195796489715576e-01 1.657931655645370483e-01 1.493964940309524536e-01 4.796345233917236328e-01 4.399149119853973389e-01 2.017990797758102417e-01 2.491700202226638794e-01
-2.655781805515289307e-01 -2.259999811649322510e-01 -7.423380017280578613e-02 9.352761507034301758e-02 1.575010945089161396e-03 9.628631919622421265e-02 -6.406658329069614410e-03 1.682870686054229736e-01 6.329947616904973984e-03 1.220723837614059448e-01 -1.890818384708836675e-04 -3.301568329334259033e-01 1.276736408472061157e-01 1.949219405651092529e-01 -2.120731621980667114e-01 1.354528218507766724e-01 8.621958643198013306e-02 1.213075369596481323e-01 -4.795785620808601379e-02 -6.226804107427597046e-03 -2.344651222229003906e-01 2.086803764104843140e-01 1.191133111715316772e-01 -3.063672780990600586e-01 -1.713456362485885620e-01 -1.298124939203262329e-01 1.253236830234527588e-01 -1.622026041150093079e-02 6.641265749931335449e-02 4.137735962867736816e-01 -1.991059631109237671e-01 2.764696776866912842e-01
-6.058957055211067200e-02 -4.242913126945495605e-01 6.414782255887985229e-02 6.842060387134552002e-02 -2.239746004343032837e-01 8.487825840711593628e-02 -1.234422326087951660e-01 9.154636412858963013e-02 2.800440490245819092e-01 2.782936394214630127e-01 5.556486174464225769e-02 1.911552101373672485e-01 -1.539178378880023956e-02 1.069777309894561768e-01 -2.217353135347366333e-01 -1.878912001848220825e-01 -2.514373064041137695e-01 -1.522262394428253174e-01 -6.948763132095336914e-02 2.994873747229576111e-02 1.267652064561843872e-01 5.413204431533813477e-03 -1.943289041519165039e-01 -4.574238955974578857e-01 1.416269540786743164e-01 7.381048053503036499e-02 -1.264564990997314453e-01 5.014796555042266846e-02 -7.170075923204421997e-02 8.046753704547882080e-02 1.593061257153749466e-03 1.549920439720153809e-01
-5.547550390474498272e-04 1.821532659232616425e-02 1.814923435449600220e-01 -1.714042946696281433e-02 3.750368654727935791e-01 -7.464779168367385864e-02 -1.346811950206756592e-01 2.346528768539428711e-01 1.414577364921569824e-01 3.280917108058929443e-01 -1.420256048440933228e-01 -6.223839148879051208e-02 3.656569495797157288e-02 1.265830099582672119e-01 -8.472497761249542236e-02 -2.231725901365280151e-01 -3.515816926956176758e-01 4.797977581620216370e-02 -7.429632544517517090e-02 1.313101351261138916e-01 -1.924547702074050903e-01 5.108606442809104919e-02 -9.111983329057693481e-02 -1.101104617118835449e-01 -9.445694088935852051e-02 3.410349488258361816e-01 1.496499776840209961e-01 -6.665212661027908325e-02 -2.069937735795974731e-01 1.795343011617660522e-01 -1.315851807594299316e-01 2.603012025356292725e-01
3.718420863151550293e-02 1.324987560510635376e-01 -1.351764798164367676e-01 -1.065531075000762939e-01 2.887757867574691772e-02 2.878523468971252441e-01 -3.682824373245239258e-01 1.875840574502944946e-01 3.207736313343048096e-01 2.312165796756744385e-01 9.529138356447219849e-02 8.258166164159774780e-02 6.240899860858917236e-02 2.404112070798873901e-01 -1.497276574373245239e-01 4.672555997967720032e-02 -3.484515100717544556e-02 -2.023261636495590210e-01 -2.221741341054439545e-02 1.934003829956054688e-02 -2.528049051761627197e-01 2.476734220981597900e-01 -4.929369315505027771e-02 -1.269867569208145142e-01 3.779023140668869019e-02 7.821894250810146332e-03 1.803665459156036377e-01 -1.501337885856628418e-01 2.403978072106838226e-02 3.986245691776275635e-01 1.133213043212890625e-01 -1.505435109138488770e-01
7.341367006301879883e-02 6.110598519444465637e-02 2.189038097858428955e-01 3.873878344893455505e-02 1.006290167570114136e-01 5.991695448756217957e-03 -2.049950063228607178e-01 -1.091638505458831787e-01 1.878796517848968506e-01 3.868459165096282959e-01 1.204188540577888489e-01 8.014251291751861572e-02 1.178115308284759521e-01 1.146642789244651794e-01 -2.110736221075057983e-01 -3.324886858463287354e-01 -8.062025159597396851e-02 -3.433139622211456299e-01 1.926408857107162476e-01 1.219368949532508850e-01 1.679599285125732422e-01 -2.062772065401077271e-01 1.516595035791397095e-01 -3.288187459111213684e-02 -1.171892359852790833e-01 1.545047760009765625e-01 9.728304296731948853e-02 -1.043813377618789673e-01 3.156508132815361023e-02 2.437902688980102539e-01 -7.790663093328475952e-02 3.061131536960601807e-01
2.653879523277282715e-01 5.235005915164947510e-02 1.395406387746334076e-02 -4.845399037003517151e-02 1.110369041562080383e-01 1.449288427829742432e-02 -1.646367758512496948e-01 2.635135352611541748e-01 7.229889184236526489e-02 3.485093712806701660e-01 -8.289556950330734253e-02 -1.393752396106719971e-01 -1.194216031581163406e-02 9.682257659733295441e-03 3.334541572257876396e-03 -3.345440924167633057e-01 -6.911309808492660522e-02 7.244122773408889771e-02 2.328078299760818481e-01 8.918519131839275360e-03 -3.669912219047546387e-01 -2.042138203978538513e-02 -4.768164455890655518e-02 -2.721027843654155731e-02 1.411219090223312378e-01 9.803396649658679962e-03 -6.665904819965362549e-02 1.080998852849006653e-01 2.631739675998687744e-01 2.823915481567382812e-01 -3.342265784740447998e-01 2.253479212522506714e-01
3.467656299471855164e-02 -2.820979952812194824e-01 3.596651181578636169e-02 -3.782632201910018921e-02 6.971953064203262329e-02 2.410956099629402161e-02 -1.137387603521347046e-01 -9.301313012838363647e-02 3.532361090183258057e-01 3.681428730487823486e-01 2.425636537373065948e-02 2.790464162826538086e-01 5.209889262914657593e-02 -6.229485571384429932e-02 -3.460874557495117188e-01 -7.120023667812347412e-02 -5.749998148530721664e-03 -3.051666319370269775e-01 -7.459368556737899780e-02 -2.704273723065853119e-02 -1.666796803474426270e-01 8.036667853593826294e-02 -1.924283653497695923e-01 -1.964301466941833496e-01 -2.243709713220596313e-01 -1.662600934505462646e-01 1.071098372340202332e-01 -2.385085523128509521e-01 -9.022390842437744141e-02 1.576548665761947632e-01 -3.755850717425346375e-02 1.708905100822448730e-01
-6.498795747756958008e-02 -2.307275086641311646e-01 1.738318949937820435e-01 1.935365498065948486e-01 2.187494002282619476e-02 9.159535914659500122e-02 -2.437534183263778687e-01 -2.105303294956684113e-02 3.037047088146209717e-01 6.282514333724975586e-02 7.873918116092681885e-02 2.086628526449203491e-01 7.734136283397674561e-02 1.815046817064285278e-01 1.677905172109603882e-01 -1.177479624748229980e-01 -8.961873501539230347e-02 -1.271673738956451416e-01 2.401915937662124634e-01 -1.039851680397987366e-01 2.256909310817718506e-01 -3.058253787457942963e-02 -6.098329275846481323e-02 2.352567389607429504e-03 1.158371567726135254e-02 9.652788192033767700e-02 8.600977808237075806e-02 1.210184097290039062e-01 -7.388475537300109863e-02 4.883773922920227051e-01 -1.762239784002304077e-01 3.527710437774658203e-01
-7.897944748401641846e-02 -8.094114065170288086e-02 -1.494134515523910522e-01 -6.148856878280639648e-02 1.982743144035339355e-01 -1.256780922412872314e-01 -3.125841617584228516e-01 9.930530190467834473e-02 3.307326436042785645e-01 2.553938329219818115e-01 -1.800508052110671997e-01 2.534632384777069092e-01 2.407961189746856689e-01 1.004118993878364563e-01 -1.460673958063125610e-01 -1.690856665372848511e-01 -6.936582922935485840e-02 -1.381016075611114502e-01 1.161756440997123718e-01 -4.616180434823036194e-02 3.385756909847259521e-02 1.061041951179504395e-01 1.400295644998550415e-01 -1.104012951254844666e-01 -1.755662113428115845e-01 -2.772049009799957275e-01 6.664330512285232544e-02 2.035596873611211777e-03 1.170311719179153442e-01 3.698251843452453613e-01 -3.470565006136894226e-02 -2.483324706554412842e-01
3.349962458014488220e-02 2.336779050529003143e-02 2.079956084489822388e-01 5.171715468168258667e-02 8.804966509342193604e-02 -1.403658688068389893e-01 -3.766118884086608887e-01 3.354243934154510498e-02 -1.507608890533447266e-01 1.278830319643020630e-02 -9.723930805921554565e-02 -3.685880824923515320e-02 2.388674467802047729e-01 2.292285710573196411e-01 -9.136870503425598145e-02 -3.435752093791961670e-01 3.472741693258285522e-02 -3.224808871746063232e-01 9.687454998493194580e-02 3.979889452457427979e-01 -1.421698927879333496e-01 2.945232577621936798e-02 7.629279047250747681e-02 -2.472809404134750366e-01 -7.420379668474197388e-02 -1.600837707519531250e-01 -4.668646026402711868e-03 -9.059732407331466675e-02 3.889585658907890320e-02 2.537862658500671387e-01 -2.103189677000045776e-01 4.160389676690101624e-02
1.465137023478746414e-02 -2.689341008663177490e-01 1.290906816720962524e-01 -6.549223791807889938e-03 -4.012332558631896973e-01 1.606008559465408325e-01 -2.479318082332611084e-01 1.195294633507728577e-01 6.919319927692413330e-02 2.016856223344802856e-01 2.531950771808624268e-01 2.088241428136825562e-01 -1.168044283986091614e-01 1.383287459611892700e-01 -1.711072474718093872e-01 -1.136386543512344360e-01 -1.472984552383422852e-01 -1.582646369934082031e-01 -1.250722557306289673e-01 -7.659845054149627686e-02 1.893109530210494995e-01 -8.991178870201110840e-02 -2.099653780460357666e-01 -1.447147578001022339e-01 1.572638303041458130e-01 4.914195463061332703e-02 8.123151957988739014e-02 1.042262464761734009e-01 -5.734246596693992615e-02 3.191337287425994873e-01 -2.868402898311614990e-01 1.041098609566688538e-01
1.320540308952331543e-01 8.251896500587463379e-02 3.979685157537460327e-02 2.076859921216964722e-01 6.272908300161361694e-02 1.905115246772766113e-01 4.152905195951461792e-02 1.260361820459365845e-01 3.231499195098876953e-01 -4.588808491826057434e-02 2.876231670379638672e-01 -1.211172901093959808e-02 -1.709536463022232056e-01 -8.440812677145004272e-02 -3.118466027081012726e-02 -3.383663594722747803e-01 -2.085905969142913818e-01 9.840982407331466675e-02 -2.352386564016342163e-01 6.645532697439193726e-02 -1.538253203034400940e-02 -1.667359918355941772e-01 -1.409769505262374878e-01 -1.522900611162185669e-01 1.911346316337585449e-01 1.708685886114835739e-03 -2.326226793229579926e-02 3.195282518863677979e-01 1.173336803913116455e-01 3.446976244449615479e-01 -2.367706298828125000e-01 1.417926996946334839e-01
1.145826070569455624e-03 -3.165529072284698486e-01 4.672700464725494385e-01 1.346433535218238831e-02 -2.129115164279937744e-01 2.649618387222290039e-01 1.579083502292633057e-02 1.416427195072174072e-01 1.393257081508636475e-01 -3.859951719641685486e-02 7.529927790164947510e-02 6.357462704181671143e-02 1.465412229299545288e-01 1.689566075801849365e-01 -2.333653420209884644e-01 -1.499915122985839844e-01 -2.479187250137329102e-01 -1.630238741636276245e-01 -8.149471879005432129e-02 3.011485636234283447e-01 1.348142772912979126e-01 7.918630540370941162e-02 -7.589104771614074707e-02 1.102315708994865417e-01 9.106740355491638184e-02 -2.569668926298618317e-02 9.809947758913040161e-02 1.430960893630981445e-01 1.639564037322998047e-01 3.005764782428741455e-01 -3.080799942836165428e-03 6.174355372786521912e-02
7.930415868759155273e-02 6.427638232707977295e-02 2.857249081134796143e-01 1.807217448949813843e-01 2.605742812156677246e-01 -2.715876325964927673e-02 -2.539445757865905762e-01 1.636743098497390747e-01 3.209457099437713623e-01 2.130011767148971558e-01 2.090325951576232910e-01 5.797804147005081177e-02 2.780513279139995575e-02 2.086071521043777466e-01 9.624433517456054688e-02 -1.399504691362380981e-01 1.738384664058685303e-01 8.451063930988311768e-02 2.190437763929367065e-01 4.109971597790718079e-02 -3.190197795629501343e-02 -5.711006000638008118e-02 -9.558464586734771729e-02 -9.783657267689704895e-03 -1.106689199805259705e-01 1.933546923100948334e-02 7.821866869926452637e-02 -7.460010051727294922e-02 -7.456272840499877930e-02 4.997598230838775635e-01 -2.158044874668121338e-01 -1.416230946779251099e-01
8.386188000440597534e-02 7.059044670313596725e-03 -1.346055120229721069e-01 -1.707386523485183716e-01 -2.647841908037662506e-02 -4.258640110492706299e-02 -2.573229074478149414e-01 1.893945932388305664e-01 1.115871891379356384e-01 3.160017356276512146e-02 -4.348175972700119019e-02 -2.182959616184234619e-01 -8.010435104370117188e-02 2.689399383962154388e-02 -2.889871895313262939e-01 -2.065287828445434570e-01 -2.001367807388305664e-01 1.848490983247756958e-01 1.035959571599960327e-01 1.481090951710939407e-02 -2.497547417879104614e-01 3.389323130249977112e-02 -9.840050712227821350e-03 -1.009562239050865173e-01 2.669897377490997314e-01 -6.308713927865028381e-04 1.170288771390914917e-03 -3.775646677240729332e-03 3.863584995269775391e-01 3.941273689270019531e-01 -1.394317485392093658e-02 3.311364948749542236e-01
-9.361133724451065063e-02 -2.142467945814132690e-01 8.157728239893913269e-03 2.275587022304534912e-01 9.714667499065399170e-02 9.646795690059661865e-02 -3.224823474884033203e-01 3.693001568317413330e-01 -2.447296828031539917e-01 1.503461748361587524e-01 -7.422094792127609253e-02 1.799083203077316284e-01 -3.097023069858551025e-01 5.523353815078735352e-02 3.611235320568084717e-02 -1.113518327474594116e-01 -1.173193678259849548e-01 -9.733671694993972778e-02 -2.097506672143936157e-01 -7.497676461935043335e-02 -6.553643196821212769e-02 -1.131002902984619141e-01 -1.502582132816314697e-01 -1.675422489643096924e-01 -8.291995525360107422e-02 -2.218229174613952637e-01 1.065927464514970779e-02 4.711355268955230713e-02 -6.111012771725654602e-02 4.388537108898162842e-01 5.950950086116790771e-02 -4.949840530753135681e-02
4.025239497423171997e-03 -2.090711519122123718e-02 -4.677560925483703613e-02 1.735979504883289337e-02 3.035224974155426025e-01 1.999696195125579834e-01 1.506666988134384155e-01 -9.702776558697223663e-03 3.020870685577392578e-01 1.461503207683563232e-01 9.394782781600952148e-02 -9.280986338853836060e-02 3.880628943443298340e-02 -6.541666388511657715e-02 -5.617530643939971924e-02 -4.428069889545440674e-01 -1.969912275671958923e-02 -1.769040711224079132e-02 -3.421956598758697510e-01 1.390686482191085815e-01 -2.500391304492950439e-01 -1.100644245743751526e-01 -1.694599539041519165e-01 -5.633711814880371094e-02 -1.142519060522317886e-02 -1.283573806285858154e-01 1.083460152149200439e-01 2.727464437484741211e-01 -1.073303744196891785e-01 3.343406319618225098e-01 -1.415648311376571655e-01 1.316463798284530640e-01
1.492556631565093994e-01 -3.041334152221679688e-01 -7.469914108514785767e-02 3.148674964904785156e-01 -9.092438849620521069e-04 -3.541305661201477051e-02 2.011643797159194946e-01 2.547199428081512451e-01 3.777271807193756104e-01 2.470358312129974365e-01 1.298497989773750305e-02 -2.969062328338623047e-01 7.699444144964218140e-02 8.322840929031372070e-02 2.304964698851108551e-02 1.780088245868682861e-02 -7.493005692958831787e-02 -1.491309702396392822e-01 -1.746874600648880005e-01 1.524539291858673096e-01 -1.057089269161224365e-01 1.506861895322799683e-01 2.432939410209655762e-02 -3.662847280502319336e-01 1.235549524426460266e-01 1.831468753516674042e-02 6.230878643691539764e-03 1.555458009243011475e-01 -6.693510711193084717e-02 2.338272929191589355e-01 5.067497491836547852e-03 1.374945342540740967e-01
3.907800912857055664e-01 -9.843742847442626953e-02 -8.080146461725234985e-02 1.716990768909454346e-01 1.852846890687942505e-01 1.171330586075782776e-01 -2.151310592889785767e-01 1.562591791152954102e-01 5.806104838848114014e-02 -1.235726624727249146e-01 1.226468235254287720e-01 -8.307153359055519104e-03 -3.186395168304443359e-01 -1.303270459175109863e-01 -1.974028348922729492e-02 -1.376970857381820679e-01 -3.139656782150268555e-02 -1.474363207817077637e-01 -2.318840008229017258e-03 -3.439394757151603699e-02 -7.300519198179244995e-02 2.325487285852432251e-01 -2.789354510605335236e-02 -2.830098010599613190e-02 -2.326032221317291260e-01 9.967561811208724976e-02 1.435048580169677734e-01 4.615959525108337402e-02 6.635434925556182861e-02 5.188171863555908203e-01 9.202799201011657715e-02 2.398277521133422852e-01
1.260830909013748169e-01 1.700507104396820068e-02 2.666496299207210541e-02 1.029543802142143250e-01 -1.608810722827911377e-01 1.852041035890579224e-01 -3.361056558787822723e-03 1.970311403274536133e-01 3.794657886028289795e-01 8.056569099426269531e-02 1.772204786539077759e-02 -1.569130867719650269e-01 1.647257506847381592e-01 5.134787037968635559e-02 -1.364766210317611694e-01 -9.752768278121948242e-02 6.967766582965850830e-02 3.188623115420341492e-02 -2.654229700565338135e-01 -3.056699410080909729e-02 -5.573483556509017944e-02 6.218856200575828552e-02 2.917428016662597656e-01 -1.414118111133575439e-01 2.742904126644134521e-01 1.525843143463134766e-01 1.689783781766891479e-01 3.939255774021148682e-01 -7.698999345302581787e-02 3.824101388454437256e-01 -1.043468415737152100e-01 7.426948100328445435e-02
1.901458203792572021e-01 3.460068255662918091e-02 2.387568205595016479e-01 6.985997781157493591e-03 1.891042441129684448e-01 1.641175001859664917e-01 -2.925246767699718475e-02 2.932278513908386230e-01 -1.324322521686553955e-01 -2.133296243846416473e-02 1.837990432977676392e-01 1.278394460678100586e-01 5.457669124007225037e-02 1.110258698463439941e-01 -2.089698165655136108e-01 -1.742051839828491211e-01 9.507723897695541382e-02 -1.190238520503044128e-01 5.828095600008964539e-02 -8.214919269084930420e-02 -6.904961168766021729e-02 2.248376458883285522e-01 -1.442843824625015259e-01 -1.611316204071044922e-01 -9.195891022682189941e-02 -3.135851025581359863e-01 1.386404875665903091e-02 -2.178956270217895508e-01 -3.537359833717346191e-02 4.894821941852569580e-01 -2.847035229206085205e-02 2.589419186115264893e-01
2.009992152452468872e-01 2.279879711568355560e-02 4.990132292732596397e-04 -4.914519935846328735e-02 -1.395975053310394287e-01 1.297795865684747696e-02 -1.562726795673370361e-01 3.207557797431945801e-01 2.897935211658477783e-01 -1.611259877681732178e-01 1.703771390020847321e-02 9.847164899110794067e-02 2.705039083957672119e-01 2.937705516815185547e-01 -1.615876108407974243e-01 -4.374713823199272156e-02 -1.738100945949554443e-01 -2.814249396324157715e-01 -9.302725642919540405e-02 -4.408383369445800781e-02 -5.283890292048454285e-02 2.055299878120422363e-01 1.575674861669540405e-02 5.472750216722488403e-02 -1.002867072820663452e-01 -2.614960074424743652e-01 -6.356450915336608887e-02 1.464391350746154785e-01 1.241325587034225464e-01 2.839320898056030273e-01 -3.454120457172393799e-01 -1.213775053620338440e-01
8.234284818172454834e-02 -1.064580306410789490e-01 3.128211572766304016e-02 -1.647157818078994751e-01 -1.157281845808029175e-01 -6.904736906290054321e-02 -2.049049139022827148e-01 2.515194714069366455e-01 -6.331045925617218018e-02 2.537250518798828125e-01 -1.343268752098083496e-01 -3.324752748012542725e-01 -4.369179159402847290e-02 -7.336255162954330444e-02 -2.722967863082885742e-01 -3.312390148639678955e-01 -1.516544818878173828e-01 -7.380144298076629639e-02 1.078259721398353577e-01 -2.528589218854904175e-02 -2.720060944557189941e-01 1.365476101636886597e-01 -3.678551316261291504e-02 2.729952707886695862e-02 1.996151506900787354e-01 -3.612150996923446655e-02 8.686200529336929321e-02 1.578973382711410522e-01 7.720156759023666382e-02 2.959003448486328125e-01 -2.500872910022735596e-01 2.776925265789031982e-01
2.616955935955047607e-01 -7.799692451953887939e-02 -1.267720907926559448e-01 3.452425077557563782e-02 -1.282363533973693848e-01 -5.229466035962104797e-02 1.389289200305938721e-01 1.982555538415908813e-01 2.253647595643997192e-01 -4.538065195083618164e-02 1.611387133598327637e-01 -1.800595074892044067e-01 2.140394747257232666e-01 1.068165525794029236e-01 -3.208988308906555176e-01 -2.558725774288177490e-01 -7.860346138477325439e-02 -2.396752871572971344e-02 2.245993167161941528e-01 1.986587047576904297e-02 -1.943505406379699707e-01 -3.918912261724472046e-02 -1.611919850111007690e-01 -1.728042811155319214e-01 1.237504556775093079e-01 -1.790690869092941284e-01 2.597690932452678680e-02 -2.665189467370510101e-02 2.411900311708450317e-01 2.792524397373199463e-01 5.500450357794761658e-02 3.908811211585998535e-01
2.669844627380371094e-01 -2.755411341786384583e-02 8.148866891860961914e-02 2.933916151523590088e-01 2.795156240463256836e-01 5.762573331594467163e-02 -1.123038232326507568e-01 1.378309819847345352e-02 9.419687837362289429e-02 8.485217392444610596e-02 1.282364130020141602e-01 -4.788867756724357605e-02 -1.946185976266860962e-01 1.958464682102203369e-01 -3.426156044006347656e-01 -1.896297186613082886e-01 -1.015922892838716507e-02 3.770735859870910645e-02 -1.148367896676063538e-01 -2.108556926250457764e-01 -1.116812229156494141e-01 1.243719533085823059e-01 -9.862029552459716797e-02 9.396198391914367676e-02 -1.289487630128860474e-01 -1.539936661720275879e-01 1.367457360029220581e-01 -2.415298968553543091e-01 1.176490411162376404e-01 3.689927756786346436e-01 5.117069557309150696e-02 3.177094757556915283e-01
3.284279629588127136e-02 6.730795651674270630e-02 1.616973727941513062e-01 6.576290726661682129e-02 -2.490544691681861877e-02 1.633354276418685913e-02 1.900644898414611816e-01 3.170979321002960205e-01 2.383617162704467773e-01 1.697535514831542969e-01 1.391517519950866699e-01 -2.288314849138259888e-01 3.148264288902282715e-01 8.380564302206039429e-02 -1.555310338735580444e-01 1.660894602537155151e-02 -1.461746841669082642e-01 3.453709185123443604e-02 3.152731060981750488e-02 3.952631652355194092e-01 -3.548621386289596558e-02 1.080668792128562927e-01 1.471815258264541626e-01 -1.251547336578369141e-01 -2.043478935956954956e-01 1.155077666044235229e-01 -1.672057993710041046e-02 8.513904362916946411e-02 2.350737601518630981e-01 3.338715732097625732e-01 -2.048927843570709229e-01 1.923617571592330933e-01
9.862093627452850342e-02 3.668789193034172058e-02 2.113928794860839844e-01 1.783075183629989624e-01 7.047459483146667480e-02 2.056067436933517456e-01 -8.568197488784790039e-02 6.395734101533889771e-02 1.798669435083866119e-02 -9.989020973443984985e-02 1.561237126588821411e-01 -9.377527236938476562e-02 -1.148900166153907776e-01 7.761142402887344360e-02 -9.078522771596908569e-02 -1.048608124256134033e-01 2.121374383568763733e-02 -1.653272509574890137e-01 -5.616624280810356140e-02 -6.915480643510818481e-02 -1.069285795092582703e-01 -2.806517761200666428e-03 -1.988293081521987915e-01 -7.603269815444946289e-02 -1.968928575515747070e-01 -2.868022322654724121e-01 2.937918342649936676e-02 -2.166930586099624634e-01 -1.103276200592517853e-02 6.464061141014099121e-01 -4.395613446831703186e-02 3.010513782501220703e-01
-1.180425882339477539e-01 -1.309290975332260132e-01 3.388781845569610596e-01 -2.510814927518367767e-02 -1.738528013229370117e-01 -2.380495518445968628e-01 -3.791498765349388123e-02 1.903145313262939453e-01 -6.929705291986465454e-02 1.905733644962310791e-01 1.220668926835060120e-01 -1.424179226160049438e-01 -1.830745302140712738e-02 5.378928408026695251e-02 -1.008606180548667908e-01 -1.591200977563858032e-01 1.060517057776451111e-01 -2.435628026723861694e-01 3.520660847425460815e-02 1.862876415252685547e-01 -3.167766332626342773e-01 5.521422997117042542e-02 1.114546656608581543e-01 -2.532694637775421143e-01 -2.729986608028411865e-01 2.090336233377456665e-01 1.241105329245328903e-02 -1.109004691243171692e-01 5.196989700198173523e-02 3.508845865726470947e-01 -1.988519877195358276e-01 1.771044582128524780e-01
-6.854356080293655396e-02 -6.261937320232391357e-02 1.107222512364387512e-01 -3.478215634822845459e-02 1.803741008043289185e-01 1.854567825794219971e-01 2.817293256521224976e-02 1.873104870319366455e-01 1.661599576473236084e-01 1.369784921407699585e-01 6.092680618166923523e-02 -1.621531844139099121e-01 1.593337208032608032e-01 1.750570982694625854e-01 -2.990548312664031982e-01 -1.465056836605072021e-01 -1.852631866931915283e-01 1.225592419505119324e-01 -9.776099771261215210e-02 -1.110398117452859879e-02 -2.038031965494155884e-01 -1.113433856517076492e-02 -2.951484732329845428e-02 -2.218313068151473999e-01 -1.024129465222358704e-01 -1.820371747016906738e-01 4.964706599712371826e-01 1.149395778775215149e-01 -2.335159033536911011e-01 2.906650304794311523e-01 -1.790070384740829468e-01 -8.156213909387588501e-02
1.511341631412506104e-01 -3.798334673047065735e-02 3.601897060871124268e-01 -2.939401939511299133e-02 -9.476690739393234253e-02 -1.257375627756118774e-01 -1.665380299091339111e-01 2.609567642211914062e-01 2.235151529312133789e-01 2.562285661697387695e-01 2.700122892856597900e-01 1.014256477355957031e-02 -3.196405991911888123e-02 -2.304082177579402924e-02 -4.558017104864120483e-02 -1.453547040000557899e-03 2.188299410045146942e-02 7.077224552631378174e-02 -5.166175588965415955e-02 -1.827083379030227661e-01 -7.792321499437093735e-03 3.350377455353736877e-02 1.695171371102333069e-02 -1.724750101566314697e-01 -3.098239600658416748e-01 -2.835001051425933838e-02 -8.636851795017719269e-03 -2.076475024223327637e-01 -6.300400197505950928e-02 4.105691611766815186e-01 -3.833032548427581787e-01 5.965394899249076843e-03
1.066629663109779358e-01 -1.039546132087707520e-01 -3.229912370443344116e-02 -2.014106810092926025e-01 1.892103552818298340e-01 1.990576535463333130e-01 1.074729114770889282e-01 -5.697584524750709534e-02 5.587543919682502747e-02 2.692043781280517578e-01 9.868938475847244263e-02 -9.915755689144134521e-02 -1.794185340404510498e-01 -4.583570361137390137e-02 5.573314800858497620e-02 -2.917501032352447510e-01 2.434838004410266876e-02 3.495036438107490540e-02 -2.442035079002380371e-01 1.400052905082702637e-01 -1.911130100488662720e-01 -9.410586208105087280e-02 -1.044920459389686584e-01 -2.332947999238967896e-01 -7.409673929214477539e-02 -2.549426853656768799e-01 3.723801076412200928e-01 1.437373012304306030e-01 -1.051036715507507324e-01 3.560609519481658936e-01 -1.364730298519134521e-01 2.241955399513244629e-01
1.210964545607566833e-01 5.075400695204734802e-02 -1.588048189878463745e-01 1.899378895759582520e-01 -2.661350667476654053e-01 8.953927457332611084e-02 -3.739306032657623291e-01 3.499332368373870850e-01 -2.261146754026412964e-01 7.487455755472183228e-02 7.000055909156799316e-02 5.285561829805374146e-02 -1.197102218866348267e-01 1.007624417543411255e-01 -1.074097752571105957e-01 -7.081173360347747803e-02 -3.352136611938476562e-01 -5.072730407118797302e-02 -8.235673606395721436e-02 -2.786313649266958237e-03 -7.889643311500549316e-02 -2.968058362603187561e-02 -1.392737030982971191e-02 8.578290045261383057e-02 3.617945685982704163e-02 1.423654425889253616e-02 5.774088576436042786e-02 -1.183972582221031189e-01 1.576188653707504272e-01 4.909654557704925537e-01 -2.317678630352020264e-01 -4.308425821363925934e-03
-2.112569212913513184e-01 -5.434432998299598694e-02 -7.235838100314140320e-03 9.600866585969924927e-02 1.052558496594429016e-01 4.303505271673202515e-02 -7.230969518423080444e-02 3.701300323009490967e-01 1.033519953489303589e-01 6.492616236209869385e-02 -1.055284589529037476e-01 1.927235573530197144e-01 -1.310266405344009399e-01 1.537045687437057495e-01 -7.658778131008148193e-02 -2.223287224769592285e-01 5.869389325380325317e-02 -3.078951872885227203e-02 4.648522660136222839e-02 2.893580198287963867e-01 -3.980577364563941956e-02 -9.768891334533691406e-02 -1.639896631240844727e-01 -1.509232968091964722e-01 -1.261778622865676880e-01 -5.188837647438049316e-01 2.381353825330734253e-01 1.825025230646133423e-01 3.787351772189140320e-02 2.760635018348693848e-01 8.453178405761718750e-02 1.329623460769653320e-01
3.554418385028839111e-01 -5.679794773459434509e-02 9.221806377172470093e-02 -2.370135188102722168e-01 2.003848701715469360e-01 8.719736337661743164e-02 2.544504590332508087e-02 -6.030903011560440063e-02 8.924902230501174927e-02 1.659354567527770996e-01 2.006730623543262482e-02 -2.946027219295501709e-01 -2.722425269894301891e-04 2.709186449646949768e-02 -4.342774450778961182e-01 -1.700533628463745117e-01 -2.680017948150634766e-01 -1.118952259421348572e-01 -2.508363500237464905e-02 -1.160672828555107117e-01 -1.274794489145278931e-01 2.810219228267669678e-01 8.522851020097732544e-02 4.281879588961601257e-02 1.988674513995647430e-03 -5.298808217048645020e-02 -2.183118602260947227e-03 2.134332656860351562e-01 1.476408690214157104e-01 2.538565099239349365e-01 -1.689241826534271240e-01 2.164632827043533325e-01
1.429578065872192383e-01 -1.666328907012939453e-01 4.984091594815254211e-02 -6.334994733333587646e-02 5.233743414282798767e-02 1.075248792767524719e-01 -2.437481880187988281e-01 8.014556020498275757e-03 1.201135069131851196e-01 2.789914011955261230e-01 -1.961474716663360596e-01 2.494384050369262695e-01 3.627115115523338318e-02 3.138117194175720215e-01 1.466977596282958984e-01 -1.634261757135391235e-01 -7.355965673923492432e-02 -3.476833105087280273e-01 -9.474764019250869751e-02 5.932633765041828156e-03 1.987189948558807373e-01 -6.574602425098419189e-02 2.403470426797866821e-01 -1.488442569971084595e-01 -1.473036408424377441e-01 2.758729830384254456e-02 -1.014798060059547424e-01 4.231203719973564148e-02 -8.572954684495925903e-02 3.414839208126068115e-01 -1.885018348693847656e-01 2.783171534538269043e-01
4.089949429035186768e-01 -1.641231626272201538e-01 7.161030918359756470e-02 -2.994605153799057007e-02 9.032085537910461426e-03 -3.858921304345130920e-02 -2.460729479789733887e-01 1.030900925397872925e-01 -2.643111534416675568e-02 2.179701179265975952e-01 1.988114118576049805e-01 1.748189926147460938e-01 -1.313626468181610107e-01 1.742734014987945557e-01 -1.581083051860332489e-02 -1.085478141903877258e-01 -9.754969924688339233e-02 -6.321793794631958008e-02 -1.079967767000198364e-01 1.163582801818847656e-01 1.255734860897064209e-01 -5.226681008934974670e-03 1.904288232326507568e-01 -4.655342102050781250e-01 1.893599890172481537e-02 -1.093396693468093872e-01 2.039659470319747925e-01 -1.228549517691135406e-02 1.236779838800430298e-01 2.312322556972503662e-01 -3.027432560920715332e-01 -1.645399332046508789e-01
-4.636543616652488708e-02 1.814350038766860962e-01 8.087986707687377930e-02 -3.604785352945327759e-02 6.169453263282775879e-02 4.810086637735366821e-02 -3.564574718475341797e-01 -9.304673969745635986e-02 3.616110086441040039e-01 2.718384563922882080e-01 2.253657430410385132e-01 1.482455432415008545e-01 -1.702515780925750732e-01 1.554846912622451782e-01 -2.424479722976684570e-01 -3.537255898118019104e-02 1.600590348243713379e-01 -1.101611629128456116e-01 -1.460478007793426514e-01 -2.647911757230758667e-02 -1.113275811076164246e-02 -9.647604078054428101e-02 -1.657967865467071533e-01 -1.253194808959960938e-01 -3.967560827732086182e-02 -1.927250325679779053e-01 1.879220604896545410e-01 -1.084015816450119019e-01 1.626629568636417389e-02 4.117213785648345947e-01 -1.751993894577026367e-01 -1.611378490924835205e-01
-2.540818750858306885e-01 -2.600607573986053467e-01 2.683669030666351318e-01 -5.208665132522583008e-02 -2.509679459035396576e-02 -2.153444141149520874e-01 -1.518831104040145874e-01 2.169023901224136353e-01 1.305074393749237061e-01 2.466730326414108276e-01 1.959279365837574005e-02 -1.628124266862869263e-01 2.372770756483078003e-02 2.863202430307865143e-02 -7.949709147214889526e-02 3.280415758490562439e-02 2.045693844556808472e-01 -3.450540006160736084e-01 -2.844292111694812775e-02 4.309625551104545593e-02 -2.147738933563232422e-01 -6.396718323230743408e-02 8.026940375566482544e-02 -1.890581548213958740e-01 -1.659302860498428345e-01 1.083575934171676636e-01 1.207503601908683777e-01 -2.286248356103897095e-01 4.670801013708114624e-02 3.927964568138122559e-01 -2.065944373607635498e-01 3.390378504991531372e-02
-6.685082614421844482e-02 -2.836895585060119629e-01 7.268931251019239426e-03 -2.625143155455589294e-02 3.297469392418861389e-02 -2.426248341798782349e-01 -1.389445662498474121e-01 3.208767771720886230e-01 -8.429137617349624634e-02 1.952803134918212891e-01 3.665807545185089111e-01 2.192588755860924721e-03 5.697579681873321533e-02 -9.768616408109664917e-02 -2.240044772624969482e-01 -2.052295655012130737e-01 -4.030453506857156754e-03 -5.491274595260620117e-02 -3.045558035373687744e-01 8.648686856031417847e-02 5.108912289142608643e-02 2.658664882183074951e-01 5.506320670247077942e-02 -1.454501003026962280e-01 -1.646692901849746704e-01 -1.146237999200820923e-01 3.143697232007980347e-02 -5.349820852279663086e-02 2.054009884595870972e-01 2.533440887928009033e-01 -6.807012110948562622e-02 3.025160133838653564e-01
-7.076677866280078888e-03 5.766428634524345398e-02 2.977046072483062744e-01 3.757482171058654785e-01 -4.819092899560928345e-02 2.360034435987472534e-01 -6.084566935896873474e-02 1.431397348642349243e-01 1.225555986166000366e-01 1.230124384164810181e-01 1.321594119071960449e-01 6.468771398067474365e-02 -1.990796178579330444e-01 7.147219032049179077e-02 -1.361424475908279419e-01 -3.374983370304107666e-02 -1.854683309793472290e-01 -1.339177340269088745e-01 -2.368325144052505493e-01 3.897022828459739685e-02 -1.367308199405670166e-01 -1.686465442180633545e-01 -4.058097675442695618e-02 -5.186271667480468750e-01 -4.098190367221832275e-02 -7.713893055915832520e-02 2.322168946266174316e-01 1.439966708421707153e-01 -1.927086524665355682e-02 1.754894256591796875e-01 6.719873845577239990e-02 1.506972461938858032e-01
5.801146477460861206e-02 -2.062202990055084229e-01 2.693582773208618164e-01 7.697299867868423462e-02 1.347836293280124664e-02 -1.027971729636192322e-01 -2.093140184879302979e-01 1.067653968930244446e-01 -5.211037583649158478e-03 1.255271136760711670e-01 -1.635368019342422485e-01 6.383836269378662109e-02 9.700169414281845093e-02 4.167516231536865234e-01 -1.253327876329421997e-01 -2.866492271423339844e-01 -1.234870851039886475e-01 -3.677192926406860352e-01 -4.623967781662940979e-02 1.164327561855316162e-01 -5.387488007545471191e-02 -6.498873233795166016e-02 2.427031099796295166e-01 -1.040745750069618225e-01 1.085373386740684509e-01 -7.233373075723648071e-02 -2.983916737139225006e-02 1.939333379268646240e-01 -7.410464435815811157e-02 1.131094172596931458e-01 -2.913103997707366943e-01 2.835742831230163574e-01
5.194263905286788940e-02 -1.517650485038757324e-01 -2.800660766661167145e-02 -8.207412809133529663e-02 -1.138689182698726654e-02 -9.714722633361816406e-02 -1.117064878344535828e-01 2.792923748493194580e-01 6.375531107187271118e-02 2.182725071907043457e-01 1.620054692029953003e-01 -2.240181863307952881e-01 -3.136062994599342346e-03 6.742434203624725342e-02 -2.610222399234771729e-01 1.397007256746292114e-01 -1.399324387311935425e-01 1.194716542959213257e-01 -1.233403086662292480e-01 -3.000495731830596924e-01 -1.429248750209808350e-01 -6.593580357730388641e-03 6.963011622428894043e-02 -1.480271220207214355e-01 1.874853223562240601e-01 -1.251630485057830811e-01 3.351034820079803467e-01 -4.216035827994346619e-02 3.133448958396911621e-01 3.177220821380615234e-01 1.968332752585411072e-02 3.092251718044281006e-01
-3.012866899371147156e-02 -1.061082407832145691e-01 -5.813714116811752319e-02 4.702304676175117493e-02 2.212252318859100342e-01 1.802002340555191040e-01 9.493444114923477173e-02 2.139905840158462524e-01 3.436201214790344238e-01 3.488636612892150879e-01 -1.615238562226295471e-02 4.964682459831237793e-02 -6.285699456930160522e-02 -2.308174967765808105e-02 3.508555144071578979e-02 -1.626668721437454224e-01 -2.973724603652954102e-01 7.021514326333999634e-02 -3.814783180132508278e-03 -2.359598726034164429e-01 2.785517461597919464e-02 7.921705394983291626e-02 -1.014571860432624817e-01 4.179223999381065369e-02 -2.616457045078277588e-01 -1.515347789973020554e-02 2.356131970882415771e-01 -3.581833839416503906e-01 1.815833598375320435e-01 3.122310936450958252e-01 -1.420790404081344604e-01 7.458093576133251190e-03
2.430807501077651978e-01 -5.413747578859329224e-02 -8.559125475585460663e-03 -9.904858469963073730e-02 1.624311804771423340e-01 6.586524844169616699e-02 -1.632670909166336060e-01 6.964650750160217285e-02 4.726641811430454254e-03 1.477276384830474854e-01 -2.926358580589294434e-01 -2.786951065063476562e-01 1.727696880698204041e-02 -6.410042196512222290e-02 -3.233269751071929932e-01 -2.677757441997528076e-01 -1.120902150869369507e-01 -1.359392106533050537e-01 5.471782758831977844e-02 -1.723364740610122681e-01 -3.196422457695007324e-01 -7.634969055652618408e-02 -1.127256453037261963e-01 3.870368469506502151e-03 6.628099363297224045e-03 1.557873561978340149e-02 -5.598589405417442322e-02 1.329865902662277222e-01 1.631133705377578735e-01 3.154317438602447510e-01 -3.589159846305847168e-01 1.989314258098602295e-01
1.052477210760116577e-01 -2.587902247905731201e-01 -3.409459292888641357e-01 1.337172091007232666e-01 -1.077065058052539825e-02 7.033013552427291870e-02 -1.715733706951141357e-01 2.871504426002502441e-01 4.209411144256591797e-02 -7.227788865566253662e-02 -1.268951594829559326e-01 2.396509749814867973e-03 2.474715560674667358e-01 3.395704925060272217e-01 -5.919685587286949158e-02 -1.770205348730087280e-01 -1.936596184968948364e-01 -1.886005401611328125e-01 -1.013288870453834534e-01 3.200950846076011658e-02 -2.763352990150451660e-01 1.243641674518585205e-01 -1.227000728249549866e-01 4.035528004169464111e-02 -4.610085114836692810e-02 2.697535753250122070e-01 1.161937713623046875e-01 1.498685479164123535e-01 1.528599709272384644e-01 2.914400398731231689e-01 9.794308990240097046e-02 1.214412078261375427e-01
-4.000591859221458435e-02 6.386598944664001465e-02 1.058268398046493530e-01 3.465842828154563904e-02 2.469310071319341660e-03 2.620617449283599854e-01 -2.138518095016479492e-01 2.444531470537185669e-01 5.580640435218811035e-01 1.108276546001434326e-01 -1.117445379495620728e-01 1.150889769196510315e-01 -1.755592077970504761e-01 1.430775970220565796e-01 -5.281649902462959290e-02 -2.553419172763824463e-01 3.350896295160055161e-03 -2.591529190540313721e-01 1.363180428743362427e-01 -5.110449716448783875e-02 -1.324162185192108154e-01 -2.031094133853912354e-01 1.743795126676559448e-01 -2.311071008443832397e-01 -1.947201415896415710e-02 -6.272669136524200439e-02 8.141883462667465210e-02 -4.206810146570205688e-02 -1.660194993019104004e-01 2.200234532356262207e-01 4.519307985901832581e-02 1.315907835960388184e-01
6.250154227018356323e-02 -9.129693359136581421e-02 1.474256962537765503e-01 -4.209743440151214600e-02 3.420145809650421143e-01 -7.109151780605316162e-02 -2.348278909921646118e-01 1.588355004787445068e-01 2.123081088066101074e-01 3.079262673854827881e-01 -5.092922970652580261e-02 -1.815740168094635010e-01 4.802547767758369446e-02 4.631693288683891296e-02 2.238811552524566650e-02 -1.165420114994049072e-01 -4.796376526355743408e-01 -6.400626897811889648e-02 -1.652867048978805542e-01 -1.558954734355211258e-02 -2.059529274702072144e-01 4.722962155938148499e-02 1.126292645931243896e-01 -1.339726001024246216e-01 1.314747631549835205e-01 1.433864682912826538e-01 3.392796814441680908e-01 1.202446892857551575e-01 -3.155371174216270447e-02 1.276858299970626831e-01 -9.325600415468215942e-02 1.935359686613082886e-01
-4.150325804948806763e-02 -1.164623945951461792e-01 8.507889509201049805e-02 6.408970337361097336e-03 -2.401593141257762909e-02 1.403713878244161606e-02 -8.004157245159149170e-02 3.144973516464233398e-02 2.797437608242034912e-01 9.942654520273208618e-02 8.689603768289089203e-03 1.388000696897506714e-02 1.175365895032882690e-01 3.155641257762908936e-02 -2.152628451585769653e-01 -1.926868706941604614e-01 -2.405408769845962524e-01 1.189732775092124939e-01 -2.273227423429489136e-01 1.834294572472572327e-02 -2.979708909988403320e-01 7.931893318891525269e-02 -2.682224288582801819e-02 -2.572736144065856934e-01 -2.259768992662429810e-01 -1.035050675272941589e-01 5.095903277397155762e-01 7.996065914630889893e-02 -2.754618525505065918e-01 2.813498675823211670e-01 -9.975178539752960205e-02 -6.100280210375785828e-02
7.397814840078353882e-02 -2.843715846538543701e-01 -2.082090526819229126e-01 -2.103184610605239868e-01 -2.354528158903121948e-01 -8.237085491418838501e-02 -3.852961957454681396e-02 1.073609516024589539e-01 6.967142969369888306e-02 1.262869238853454590e-01 -1.837611794471740723e-01 -3.029402904212474823e-02 -1.095000579953193665e-01 3.796642273664474487e-02 6.231488194316625595e-03 -2.708120942115783691e-01 1.873652338981628418e-01 -4.458523914217948914e-02 7.235955446958541870e-02 3.018199503421783447e-01 -3.218098580837249756e-01 1.175808385014533997e-01 -4.366075247526168823e-02 -6.883556395769119263e-02 1.708302795886993408e-01 -1.323095858097076416e-01 1.011671647429466248e-01 1.034851074218750000e-01 1.433472633361816406e-01 4.483785033226013184e-01 -4.296493530273437500e-02 2.449824064970016479e-01
2.083850800991058350e-01 6.502129882574081421e-02 4.181388318538665771e-01 1.115077286958694458e-01 -1.773625016212463379e-01 -4.707557708024978638e-02 -3.062685951590538025e-02 1.813356280326843262e-01 1.956247836351394653e-01 3.239245712757110596e-02 -6.948874890804290771e-02 4.394610598683357239e-02 1.775988191366195679e-01 -1.631622668355703354e-03 -1.197831239551305771e-02 1.169546972960233688e-02 -1.336352974176406860e-01 -1.642544269561767578e-01 -1.752586811780929565e-01 3.358932137489318848e-01 -1.716576814651489258e-01 1.008904427289962769e-01 1.728468202054500580e-02 -3.234051465988159180e-01 7.702212780714035034e-02 -1.138958483934402466e-01 2.691509723663330078e-01 -8.519390970468521118e-02 3.320064395666122437e-02 3.816447854042053223e-01 -1.665663570165634155e-01 -1.168767660856246948e-01
3.131378069519996643e-02 -1.884578317403793335e-01 -2.697412073612213135e-01 2.047922834753990173e-02 4.197333380579948425e-02 -6.897019594907760620e-02 -2.341292351484298706e-01 3.487254381179809570e-01 3.346637263894081116e-02 1.385472267866134644e-01 -6.589530408382415771e-02 1.545039862394332886e-01 -3.808648884296417236e-02 -6.209489889442920685e-03 2.982452139258384705e-02 -5.187186598777770996e-01 -1.536235772073268890e-02 2.918618544936180115e-02 6.734411418437957764e-02 1.188402473926544189e-01 2.181758172810077667e-02 7.866936177015304565e-02 -1.059956923127174377e-01 -7.719770073890686035e-02 -2.108940482139587402e-01 3.399148210883140564e-02 2.716759741306304932e-01 -3.343739211559295654e-01 -1.201381906867027283e-01 2.077265679836273193e-01 -2.247442305088043213e-01 -6.676519662141799927e-02
2.416379377245903015e-02 7.279151678085327148e-02 2.271955609321594238e-01 2.161516398191452026e-01 8.399143815040588379e-02 -2.303559891879558563e-02 -1.200407072901725769e-01 5.268246680498123169e-02 -4.483908787369728088e-02 9.726680070161819458e-02 -9.434604644775390625e-02 -6.675609201192855835e-02 1.809317320585250854e-01 1.712957173585891724e-01 -1.225292757153511047e-01 -1.442564278841018677e-01 -2.230061292648315430e-01 6.220882385969161987e-02 -3.511696159839630127e-01 2.485969066619873047e-01 -2.906456887722015381e-01 -1.294111311435699463e-01 1.826149225234985352e-01 -2.881516516208648682e-01 1.312298774719238281e-01 9.141122549772262573e-02 1.381184011697769165e-01 -6.406167149543762207e-02 1.955426782369613647e-01 3.676671683788299561e-01 -2.545820474624633789e-01 7.047611474990844727e-02
2.295965552330017090e-01 9.012939408421516418e-03 -3.248159075155854225e-03 2.252036333084106445e-01 7.000629603862762451e-02 -3.398388996720314026e-02 -4.063304886221885681e-02 2.932435572147369385e-01 1.643692106008529663e-01 -4.713510349392890930e-02 -8.852626383304595947e-02 -3.394140303134918213e-02 1.362391114234924316e-01 2.129019051790237427e-01 3.671888262033462524e-02 -3.513710200786590576e-01 -2.887274324893951416e-01 -5.701427534222602844e-02 -1.605402678251266479e-01 -2.978626824915409088e-02 5.422447621822357178e-02 9.811545908451080322e-02 -7.785205263644456863e-03 -2.058898098766803741e-02 5.253852531313896179e-02 -9.148314595222473145e-02 -4.364849925041198730e-01 1.302144080400466919e-01 8.019031025469303131e-03 3.697189390659332275e-01 -1.003343686461448669e-01 2.899972796440124512e-01
1.667568087577819824e-01 9.189155697822570801e-02 1.573548465967178345e-01 5.877559259533882141e-02 3.761050999164581299e-01 -7.089957594871520996e-02 -1.543550193309783936e-01 1.191072091460227966e-01 1.809049695730209351e-01 3.251887857913970947e-01 -3.208776563405990601e-02 8.113394677639007568e-02 6.275465339422225952e-02 1.213440448045730591e-01 -5.917846411466598511e-02 -3.511516749858856201e-01 -3.304745554924011230e-01 1.438158601522445679e-01 -9.931261837482452393e-02 2.312619425356388092e-02 -1.616255789995193481e-01 1.248197779059410095e-01 1.925956755876541138e-01 -2.226383090019226074e-01 -3.338333219289779663e-02 1.221059411764144897e-01 2.040640562772750854e-01 9.158140420913696289e-02 -2.090444564819335938e-01 1.870405375957489014e-01 2.593766152858734131e-02 2.131015509366989136e-01
4.410759732127189636e-02 -1.899356208741664886e-02 3.253726363182067871e-01 1.504721492528915405e-01 -7.408130913972854614e-02 5.851012840867042542e-02 -2.818644940853118896e-01 1.973285526037216187e-01 1.488934606313705444e-01 2.864604294300079346e-01 6.597470492124557495e-02 4.892114177346229553e-02 -2.160773277282714844e-01 4.736788198351860046e-02 -6.246858090162277222e-02 -1.040643900632858276e-01 1.296087652444839478e-01 -2.617526352405548096e-01 -4.763957113027572632e-02 2.135709971189498901e-01 -4.177709575742483139e-03 -2.400194257497787476e-01 -2.549868822097778320e-01 1.092660520225763321e-02 -3.883941173553466797e-01 -6.098010763525962830e-02 -3.705013543367385864e-03 1.034415811300277710e-01 1.761003881692886353e-01 3.308523893356323242e-01 6.557109206914901733e-02 3.508825972676277161e-02
2.506229579448699951e-01 5.126262083649635315e-02 1.192094236612319946e-01 8.544363826513290405e-02 -9.411223977804183960e-02 -1.053231805562973022e-01 5.451232567429542542e-02 2.003945857286453247e-01 1.935387700796127319e-01 1.922287791967391968e-01 1.121362000703811646e-01 5.184078961610794067e-02 1.074370089918375015e-02 5.285027995705604553e-02 2.613341622054576874e-02 -1.687122881412506104e-02 -1.559258103370666504e-01 -2.139335870742797852e-01 2.271334081888198853e-02 1.229407265782356262e-01 4.041149467229843140e-02 -1.108494699001312256e-01 1.375117301940917969e-01 -5.708813071250915527e-01 7.816598564386367798e-02 6.432133167982101440e-02 1.076894477009773254e-01 -3.466654121875762939e-01 9.626575559377670288e-02 3.964536488056182861e-01 -2.720882371068000793e-02 -5.264419689774513245e-02
-1.589502692222595215e-01 -1.874390840530395508e-01 8.816108107566833496e-02 -1.869155019521713257e-01 3.817807137966156006e-02 2.864717543125152588e-01 -3.062610886991024017e-02 1.227324083447456360e-01 1.389216333627700806e-01 2.864068150520324707e-01 1.612733751535415649e-01 -4.002606496214866638e-02 -2.413904666900634766e-01 -7.201151549816131592e-02 -2.342459000647068024e-02 -3.290701508522033691e-01 5.697489902377128601e-02 3.224921971559524536e-02 -2.162955999374389648e-01 -4.587233439087867737e-02 -2.016273140907287598e-01 2.972692847251892090e-01 -7.938212156295776367e-02 -1.347854584455490112e-01 -2.687147259712219238e-01 -1.418842375278472900e-01 3.259216845035552979e-01 5.139297805726528168e-03 1.548989713191986084e-01 1.489542722702026367e-01 -5.717778205871582031e-02 2.035452425479888916e-01
7.780339568853378296e-02 -1.682905107736587524e-01 1.181995589286088943e-02 5.702860280871391296e-02 1.589656749274581671e-04 7.865773886442184448e-02 -9.343654662370681763e-02 1.516008824110031128e-01 3.808571696281433105e-01 1.687016934156417847e-01 -6.607048213481903076e-02 8.919951319694519043e-02 -1.221082136034965515e-01 1.317599415779113770e-01 -2.390472404658794403e-02 -4.364913702011108398e-01 -1.512009501457214355e-01 -1.861950159072875977e-01 -2.185057103633880615e-02 2.136820107698440552e-01 -2.710179090499877930e-01 -2.581160664558410645e-01 -3.891839459538459778e-02 2.730133570730686188e-02 -6.679500639438629150e-02 3.237256407737731934e-02 -1.894004344940185547e-01 -1.622554063796997070e-01 -1.875928491353988647e-01 3.475179374217987061e-01 1.909462660551071167e-01 -9.486664831638336182e-02
-1.334268748760223389e-01 -1.166292130947113037e-01 -3.122344315052032471e-01 1.019530072808265686e-01 -3.827246651053428650e-02 -1.478585451841354370e-01 -1.020323857665061951e-01 2.940236330032348633e-01 3.369291722774505615e-01 1.556298732757568359e-01 -6.549670547246932983e-02 1.246709898114204407e-01 2.622534893453121185e-02 3.551788330078125000e-01 1.300548017024993896e-01 -1.236389484256505966e-02 -1.799674183130264282e-01 2.896917052567005157e-02 -1.417763531208038330e-01 -6.073262169957160950e-02 -2.379653602838516235e-02 2.970560789108276367e-01 4.161181673407554626e-02 3.795744478702545166e-02 3.494919463992118835e-02 4.781633615493774414e-02 1.230056732892990112e-01 1.451715975999832153e-01 -3.530108556151390076e-02 4.954004883766174316e-01 -5.933284759521484375e-02 -1.195385307073593140e-02
1.331931054592132568e-01 -1.624014079570770264e-01 -1.020384766161441803e-02 1.940198987722396851e-01 1.203760039061307907e-02 2.810542285442352295e-01 -9.445612877607345581e-02 3.603900074958801270e-01 3.123266696929931641e-01 2.042201757431030273e-01 2.546336054801940918e-01 1.250269562005996704e-01 -2.069295942783355713e-01 1.339274942874908447e-01 8.868017047643661499e-02 -4.515119362622499466e-03 -1.001395732164382935e-01 1.279867142438888550e-01 3.291957825422286987e-02 5.385744944214820862e-02 -3.573467135429382324e-01 1.612497121095657349e-02 -2.873500925488770008e-04 -3.786664828658103943e-02 -2.458995133638381958e-01 -2.060182690620422363e-01 1.472334563732147217e-01 -8.582444489002227783e-02 -1.029750034213066101e-01 1.908018141984939575e-01 -2.660447657108306885e-01 -4.803522676229476929e-02
1.846633255481719971e-01 -6.841728091239929199e-02 1.999353170394897461e-01 1.714781820774078369e-01 2.373212128877639771e-01 5.614579841494560242e-02 -1.539935618638992310e-01 6.799387186765670776e-02 4.921348765492439270e-02 4.974824190139770508e-02 -1.652532070875167847e-02 -1.425609737634658813e-01 -6.260742992162704468e-02 2.028287053108215332e-01 -2.928042411804199219e-01 -1.851669400930404663e-01 5.728540569543838501e-02 -2.289622277021408081e-02 -1.696032732725143433e-01 -1.763543933629989624e-01 -1.626656651496887207e-01 2.026018947362899780e-01 -2.200138717889785767e-01 6.580228358507156372e-02 -2.447302341461181641e-01 -1.939410865306854248e-01 -8.596396446228027344e-02 -2.949997782707214355e-01 1.103927418589591980e-01 3.934768736362457275e-01 1.735195517539978027e-03 2.657157182693481445e-01
-2.442710101604461670e-01 -3.007071614265441895e-01 1.851624846458435059e-01 3.425264358520507812e-01 -4.237805679440498352e-02 7.125303149223327637e-02 6.135559827089309692e-02 1.531915664672851562e-01 2.409522086381912231e-01 -3.444303572177886963e-02 1.210308521986007690e-01 4.459867253899574280e-02 -3.100425004959106445e-01 2.280941307544708252e-01 4.018977656960487366e-02 -1.944779604673385620e-01 -4.103253036737442017e-02 6.242997944355010986e-02 -1.763784736394882202e-01 -3.810871765017509460e-02 -9.233616292476654053e-02 -2.273039519786834717e-01 -1.995057426393032074e-02 -2.798433601856231689e-01 2.379607595503330231e-02 -7.152348756790161133e-02 -5.754937604069709778e-02 2.228691279888153076e-01 1.855994015932083130e-01 3.399768769741058350e-01 -8.510961383581161499e-02 8.794675022363662720e-02
2.010803818702697754e-01 3.858596459031105042e-02 9.670833498239517212e-02 -2.408186346292495728e-02 1.115313097834587097e-01 1.282130926847457886e-02 -1.468693464994430542e-01 4.450297951698303223e-01 1.981438994407653809e-01 2.961467206478118896e-01 5.102766305208206177e-02 -2.334689199924468994e-01 -1.242406144738197327e-01 2.143827974796295166e-01 8.550848811864852905e-02 -1.839903742074966431e-01 -2.823740541934967041e-01 -4.939450323581695557e-02 -2.958123385906219482e-02 -1.412687897682189941e-01 1.318137813359498978e-02 -2.544855140149593353e-02 -3.025071322917938232e-01 -8.997646719217300415e-02 1.415411829948425293e-01 1.540723294019699097e-01 -2.152224928140640259e-01 5.216892808675765991e-02 1.978985369205474854e-01 1.967140287160873413e-01 -1.521087288856506348e-01 1.789916306734085083e-01
-5.944914370775222778e-02 -2.901987731456756592e-01 -8.637136965990066528e-02 1.397767961025238037e-01 4.123628512024879456e-02 -5.870341882109642029e-02 -6.715968996286392212e-02 1.586807966232299805e-01 2.942440286278724670e-02 2.810881435871124268e-01 -9.944487363100051880e-02 3.099588155746459961e-01 -1.780914701521396637e-02 5.495723336935043335e-02 -2.071778327226638794e-01 -2.600561976432800293e-01 6.859112530946731567e-02 8.429729193449020386e-02 -1.381929367780685425e-01 2.496519535779953003e-01 1.858748793601989746e-01 -1.512786448001861572e-01 -4.772567003965377808e-02 -9.644016623497009277e-02 1.416062861680984497e-01 1.366023272275924683e-01 4.504407569766044617e-02 2.421943247318267822e-01 9.147964417934417725e-02 4.113981425762176514e-01 1.869234889745712280e-01 2.765550613403320312e-01
-2.751823514699935913e-02 -1.990347728133201599e-02 1.916954666376113892e-01 2.778086066246032715e-01 1.689841747283935547e-01 1.654240936040878296e-01 -3.918871283531188965e-01 1.021363362669944763e-01 2.251002490520477295e-01 2.165522724390029907e-01 -5.091930553317070007e-02 1.886762306094169617e-02 -2.136946469545364380e-01 2.000909880734980106e-04 -8.766888827085494995e-02 -3.047304153442382812e-01 -3.782977163791656494e-01 8.643608540296554565e-02 -2.137288302183151245e-01 1.969058364629745483e-01 -1.398175209760665894e-02 1.678392440080642700e-01 -2.016732655465602875e-02 -1.539412736892700195e-01 2.525790035724639893e-02 1.948937177658081055e-01 1.062658876180648804e-01 -2.451827377080917358e-02 -4.433678463101387024e-02 7.937888801097869873e-02 -1.214569136500358582e-01 2.392322868108749390e-01
1.949428617954254150e-01 -1.238053590059280396e-01 -4.657160118222236633e-02 9.726826101541519165e-02 -6.954347342252731323e-02 2.536086924374103546e-02 -2.808708250522613525e-01 2.662313282489776611e-01 -1.067645177245140076e-01 7.008297741413116455e-02 1.921285241842269897e-01 1.610568352043628693e-02 1.070125624537467957e-01 6.564242392778396606e-02 -2.405946999788284302e-01 1.331891417503356934e-01 1.835735738277435303e-01 -3.023720905184745789e-02 -2.604380548000335693e-01 8.946146816015243530e-02 -2.179823666810989380e-01 -2.317344993352890015e-01 1.493748873472213745e-01 -4.178170561790466309e-01 -2.972752042114734650e-02 8.170305192470550537e-02 3.064360618591308594e-01 1.932656578719615936e-02 -4.240550624672323465e-04 3.124811649322509766e-01 -1.341957002878189087e-01 9.428165853023529053e-02
-5.904853343963623047e-02 2.519366517663002014e-02 2.649560570716857910e-01 1.248118281364440918e-01 -8.915669471025466919e-02 8.073885738849639893e-02 7.087883073836565018e-03 1.825824826955795288e-01 2.167566269636154175e-01 4.114290233701467514e-03 2.769652754068374634e-02 -1.056989580392837524e-01 -2.428734004497528076e-01 9.859519451856613159e-02 -4.725623130798339844e-02 -4.064596444368362427e-02 -1.607872545719146729e-02 -1.518951803445816040e-01 -3.317455947399139404e-02 -6.483303010463714600e-02 -5.914385244250297546e-02 3.733919933438301086e-02 -8.815519511699676514e-02 4.761694744229316711e-02 -1.619496643543243408e-01 -2.857896387577056885e-01 1.588274091482162476e-01 -2.869658470153808594e-01 1.092379391193389893e-01 5.787723064422607422e-01 -5.190842226147651672e-02 3.493734598159790039e-01
2.916790731251239777e-02 5.511263012886047363e-02 1.055262610316276550e-02 9.337584674358367920e-02 3.847258165478706360e-02 -1.385615915060043335e-01 -7.999622821807861328e-02 1.794625073671340942e-01 2.344715893268585205e-01 -2.019135951995849609e-01 2.158666104078292847e-01 -1.305368691682815552e-01 7.962585240602493286e-02 2.285452038049697876e-01 -2.307010740041732788e-01 -2.652018666267395020e-01 2.829459123313426971e-02 -2.911770939826965332e-01 8.024569600820541382e-02 7.659459114074707031e-02 7.321403361856937408e-03 2.846989035606384277e-01 -7.081765681505203247e-02 1.702361553907394409e-01 -1.193333566188812256e-01 -2.302295118570327759e-01 2.704918980598449707e-01 4.534049332141876221e-02 8.345346897840499878e-02 2.964040935039520264e-01 -3.413521647453308105e-01 1.402893066406250000e-01
1.483526378870010376e-01 -2.612668834626674652e-02 -2.420657128095626831e-02 7.093346118927001953e-02 1.663896441459655762e-01 -9.020434319972991943e-02 -1.541851311922073364e-01 6.934913247823715210e-02 2.814322113990783691e-01 5.173538997769355774e-02 -2.295132726430892944e-01 1.368307471275329590e-01 3.598574697971343994e-01 3.429159522056579590e-02 -1.437015533447265625e-01 -1.295816600322723389e-01 -3.533810377120971680e-02 -5.134687200188636780e-02 -2.257465422153472900e-01 1.334363073110580444e-01 -2.500504255294799805e-01 1.868286430835723877e-01 -9.676394611597061157e-02 -1.433598250150680542e-01 -2.116300631314516068e-03 5.144747346639633179e-02 3.274734318256378174e-01 -3.984773159027099609e-02 -1.146242022514343262e-01 4.147932529449462891e-01 -2.872851490974426270e-01 -8.180317282676696777e-02
1.262350082397460938e-01 -1.777527332305908203e-01 -3.795373439788818359e-02 3.715745210647583008e-01 3.330014273524284363e-02 3.095303773880004883e-01 -6.379491835832595825e-02 1.465300172567367554e-01 -1.952851191163063049e-02 3.276790976524353027e-01 2.675177156925201416e-02 5.914215743541717529e-02 -2.132307589054107666e-01 5.016842484474182129e-02 1.704879999160766602e-01 6.053689122200012207e-02 -1.739265918731689453e-01 -2.400006204843521118e-01 -5.089747533202171326e-02 1.293751299381256104e-01 5.110133439302444458e-02 -2.560016000643372536e-03 4.185700044035911560e-02 -1.788263916969299316e-01 3.082834742963314056e-02 -3.641279637813568115e-01 3.553579375147819519e-02 1.684687435626983643e-01 7.751534879207611084e-02 3.511869311332702637e-01 1.585196852684020996e-01 1.914076954126358032e-01
2.794499099254608154e-01 -1.705866456031799316e-01 1.782328635454177856e-01 2.265176922082901001e-01 -3.348658680915832520e-01 1.221526321023702621e-02 1.176796387881040573e-03 5.885970778763294220e-03 3.104638755321502686e-01 -2.442601509392261505e-02 1.929265409708023071e-01 -1.697677224874496460e-01 -9.482541680335998535e-02 -3.111769258975982666e-02 -8.214272558689117432e-02 -1.674772948026657104e-01 -3.542739152908325195e-02 3.681568428874015808e-02 8.895681798458099365e-02 -1.343483924865722656e-01 -5.385589599609375000e-02 1.577435992658138275e-02 -6.895662285387516022e-03 -1.564914174377918243e-02 3.187004104256629944e-02 -2.471209615468978882e-01 2.426612973213195801e-01 -5.662115290760993958e-02 1.385242938995361328e-01 5.248337984085083008e-01 -1.907595694065093994e-01 4.908248782157897949e-02
-2.106094211339950562e-01 -1.998142302036285400e-01 -5.925309658050537109e-02 -1.639593690633773804e-01 -6.818292289972305298e-02 1.553926020860671997e-01 2.671802937984466553e-01 4.478353075683116913e-03 2.293209880590438843e-01 1.790658980607986450e-01 -4.582177381962537766e-03 2.212884277105331421e-02 -1.986062079668045044e-01 -1.074923016130924225e-02 1.983487606048583984e-02 -1.204310506582260132e-01 -1.482636630535125732e-01 -5.659763887524604797e-02 -2.190446555614471436e-01 1.871138066053390503e-01 -1.620823889970779419e-01 3.810470923781394958e-02 -4.354987293481826782e-02 -3.658054769039154053e-02 -1.943077296018600464e-01 -5.073387920856475830e-02 3.853668570518493652e-01 1.050797551870346069e-01 1.944713294506072998e-01 3.099351823329925537e-01 -1.633391678333282471e-01 3.820085227489471436e-01
-1.375067234039306641e-01 1.549048256129026413e-02 2.126889526844024658e-01 8.069621771574020386e-02 3.262400925159454346e-01 3.119040131568908691e-01 -1.239304095506668091e-01 1.703433841466903687e-01 2.463154494762420654e-01 1.297656893730163574e-01 3.659342229366302490e-02 -1.287069916725158691e-01 -1.157594397664070129e-01 6.772355735301971436e-02 -9.124848246574401855e-02 -1.695040315389633179e-01 -2.405016720294952393e-01 9.827135503292083740e-02 7.011796534061431885e-02 3.565263152122497559e-01 -4.693547263741493225e-02 -1.124963983893394470e-01 -1.147080510854721069e-01 -1.340564042329788208e-01 2.522418200969696045e-01 1.856195777654647827e-01 6.912460923194885254e-02 1.461159344762563705e-02 -2.943308278918266296e-02 4.005795717239379883e-01 -1.436361521482467651e-01 2.069032518193125725e-03
-3.926455229520797729e-02 1.181809976696968079e-02 -1.352957170456647873e-02 -7.977219671010971069e-02 6.698039919137954712e-02 3.794704377651214600e-01 -5.682368949055671692e-02 9.993664175271987915e-02 3.242023587226867676e-01 3.120063543319702148e-01 2.168780118227005005e-01 -1.140938252210617065e-01 -8.996883034706115723e-02 1.406138762831687927e-02 -8.692605793476104736e-02 -1.110280901193618774e-01 1.261701434850692749e-01 -9.770740568637847900e-02 -2.333041429519653320e-01 -9.145791083574295044e-02 -2.648065090179443359e-01 2.840381264686584473e-01 -8.003249019384384155e-02 -1.231913566589355469e-01 -1.647574901580810547e-01 -2.046149671077728271e-01 2.481244653463363647e-01 -2.236183583736419678e-01 -9.665018878877162933e-03 1.925436854362487793e-01 -8.551766723394393921e-02 2.316935956478118896e-01
7.982689142227172852e-02 -2.745546996593475342e-01 6.932874023914337158e-02 1.482443213462829590e-01 -3.469659090042114258e-01 2.789822518825531006e-01 -1.422077715396881104e-01 4.018950164318084717e-01 1.808994412422180176e-01 5.065602064132690430e-02 -1.484425365924835205e-01 3.169105201959609985e-02 1.387446522712707520e-01 9.042444825172424316e-02 2.818973921239376068e-02 -2.361732274293899536e-01 -2.112214714288711548e-01 7.732891943305730820e-03 1.288650035858154297e-01 -1.030832827091217041e-01 2.324082106351852417e-01 -4.030840471386909485e-02 2.522713039070367813e-03 2.823663502931594849e-02 -1.620776206254959106e-01 -2.929429113864898682e-01 1.703913062810897827e-01 7.692999392747879028e-02 7.286162674427032471e-02 2.425814121961593628e-01 3.443718701601028442e-02 1.686746031045913696e-01
-6.083920225501060486e-02 2.834813594818115234e-01 -1.586342975497245789e-02 -5.636999383568763733e-02 2.410091757774353027e-01 1.189686805009841919e-01 -1.746026277542114258e-01 -5.605282727628946304e-03 3.352188467979431152e-01 2.430077493190765381e-01 2.242420017719268799e-01 2.357829809188842773e-01 1.663706004619598389e-01 6.174199283123016357e-02 2.106368076056241989e-03 -1.110043153166770935e-01 -2.211288064718246460e-01 -7.489299029111862183e-02 1.128213554620742798e-01 1.160200387239456177e-01 -2.979518771171569824e-01 -5.034288391470909119e-02 8.885447680950164795e-02 -2.715457677841186523e-01 -9.103919565677642822e-02 -3.526843190193176270e-01 -2.851392515003681183e-02 9.927407652139663696e-02 2.369713969528675079e-03 2.530384957790374756e-01 -1.563194990158081055e-01 5.639320611953735352e-02
-1.648633629083633423e-01 -1.402922570705413818e-01 -6.023014709353446960e-02 -1.437484100461006165e-02 1.721685677766799927e-01 2.848326787352561951e-02 -3.000677824020385742e-01 1.360278725624084473e-01 2.030203789472579956e-01 2.800086438655853271e-01 5.793640390038490295e-02 2.517356872558593750e-01 -1.546951103955507278e-02 -2.515036053955554962e-02 -9.501033276319503784e-02 -1.057450100779533386e-01 -5.818745493888854980e-02 -2.456501871347427368e-01 2.862549126148223877e-01 4.917326942086219788e-02 -4.429218918085098267e-02 -2.243835628032684326e-01 1.660040915012359619e-01 -1.692680418491363525e-01 -9.334968775510787964e-02 -2.083521634340286255e-01 -9.694437682628631592e-02 -4.626582562923431396e-02 -1.223781425505876541e-02 2.226757854223251343e-01 -2.618010640144348145e-01 4.053758978843688965e-01
3.803666681051254272e-02 -1.589391827583312988e-01 -4.310429096221923828e-02 3.176003694534301758e-02 5.083626136183738708e-03 2.091166377067565918e-01 -6.526929885149002075e-02 1.181891262531280518e-01 2.604106441140174866e-03 1.432292759418487549e-01 3.773493692278862000e-02 5.495747551321983337e-02 1.178750470280647278e-01 5.992695689201354980e-01 -1.092934980988502502e-02 -2.626628875732421875e-01 5.797053454443812370e-04 -2.801695764064788818e-01 1.111820787191390991e-01 -9.831505268812179565e-02 2.092657089233398438e-01 1.506813056766986847e-02 2.443768829107284546e-02 4.580119252204895020e-02 -2.410022616386413574e-01 -1.994762867689132690e-01 9.986679255962371826e-02 1.743257418274879456e-02 3.001039922237396240e-01 2.702346742153167725e-01 -1.391567587852478027e-01 5.919907242059707642e-02
-2.604407370090484619e-01 -2.750052511692047119e-01 2.861832678318023682e-01 -2.926065586507320404e-02 -1.324068158864974976e-01 1.316493153572082520e-01 1.627536490559577942e-02 2.677758038043975830e-02 3.273690640926361084e-01 3.584576398134231567e-02 -5.582197010517120361e-02 1.821204274892807007e-01 -1.947243809700012207e-01 3.170274198055267334e-01 -1.288107931613922119e-01 -2.466275393962860107e-01 -5.996184796094894409e-02 -2.338580638170242310e-01 -2.005138397216796875e-01 2.016395889222621918e-02 -1.709980815649032593e-01 1.888316497206687927e-02 -6.882143672555685043e-03 -1.733481884002685547e-01 -5.362583324313163757e-02 -8.520521223545074463e-02 5.854966863989830017e-02 1.573719680309295654e-01 1.926792114973068237e-01 3.251895010471343994e-01 9.525626152753829956e-02 -1.687954813241958618e-01
-1.197810843586921692e-01 -4.936344176530838013e-02 -4.501454159617424011e-02 1.423643529415130615e-01 8.310011029243469238e-02 9.729093313217163086e-02 -2.014694809913635254e-01 5.802480131387710571e-02 -1.028866879642009735e-02 2.213048376142978668e-02 1.210212334990501404e-01 1.448908001184463501e-01 1.670489162206649780e-01 5.200725197792053223e-01 -9.436701238155364990e-02 -2.159564048051834106e-01 2.597014233469963074e-02 -1.457813680171966553e-01 6.375725567340850830e-02 -1.591809540987014771e-01 5.622905492782592773e-02 1.800849288702011108e-01 -3.619940206408500671e-02 4.448825120925903320e-02 -1.442165523767471313e-01 -2.206261605024337769e-01 1.522420942783355713e-01 5.273399874567985535e-02 4.142909049987792969e-01 2.838233709335327148e-01 -2.356120347976684570e-01 1.307099610567092896e-01
-9.208569675683975220e-02 -1.793602406978607178e-01 1.011249423027038574e-01 1.994906216859817505e-01 6.174263730645179749e-02 1.899577975273132324e-01 -4.121783375740051270e-01 2.611042559146881104e-01 -1.662153154611587524e-01 2.266570478677749634e-01 -1.921891868114471436e-01 2.130012661218643188e-01 -2.536849677562713623e-01 -1.435032933950424194e-01 -1.836787350475788116e-02 -1.101202741265296936e-01 -1.657779365777969360e-01 -1.659075617790222168e-01 -2.666742503643035889e-01 1.944105625152587891e-01 -7.623302191495895386e-02 4.848884791135787964e-02 1.388324648141860962e-01 -4.386046901345252991e-02 8.471075445413589478e-02 -1.215483769774436951e-01 -1.887927576899528503e-02 8.526257425546646118e-02 8.778709918260574341e-02 3.748863637447357178e-01 -3.683795034885406494e-02 1.364031434059143066e-02
4.424134492874145508e-01 -1.349222064018249512e-01 1.171730458736419678e-02 2.211179733276367188e-01 -1.454167515039443970e-01 -6.456579267978668213e-02 -8.747551590204238892e-02 6.174432486295700073e-02 7.944796234369277954e-02 -3.581565245985984802e-02 3.951155021786689758e-02 7.578491419553756714e-02 5.951585248112678528e-02 1.123710572719573975e-01 -3.772206977009773254e-02 -2.536556422710418701e-01 -2.454760372638702393e-01 -1.524541079998016357e-01 1.094553619623184204e-01 -4.531828686594963074e-02 -2.309425473213195801e-01 -2.673939429223537445e-02 -6.805937737226486206e-03 1.036214549094438553e-02 2.013375908136367798e-01 -3.547783195972442627e-01 2.028850018978118896e-01 -1.400138139724731445e-01 -1.699940487742424011e-02 3.745403587818145752e-01 3.650874271988868713e-02 2.874244153499603271e-01
1.896990090608596802e-01 -3.298863768577575684e-02 1.329709291458129883e-01 -1.083520948886871338e-01 -9.194845706224441528e-02 -5.980961397290229797e-02 -2.511643469333648682e-01 1.043978780508041382e-01 -9.838543832302093506e-03 4.478245228528976440e-02 -3.681676089763641357e-01 -2.664023339748382568e-01 7.611048873513936996e-03 4.769035428762435913e-02 -1.815121918916702271e-01 -2.655373811721801758e-01 -2.548974454402923584e-01 8.736322075128555298e-02 2.520986795425415039e-01 -2.111200541257858276e-01 -6.060350686311721802e-02 -9.402936697006225586e-02 2.072721719741821289e-02 -7.234199345111846924e-02 2.205247804522514343e-02 4.697346314787864685e-02 2.704313695430755615e-01 1.847401261329650879e-01 1.387554109096527100e-01 4.029355347156524658e-01 -4.890054836869239807e-02 2.005434483289718628e-01
-2.160947173833847046e-01 -6.488464772701263428e-02 -8.099772781133651733e-02 3.742184862494468689e-02 -2.510697208344936371e-02 -2.844446862582117319e-04 5.905403289943933487e-03 2.227372527122497559e-01 3.933920264244079590e-01 7.606912404298782349e-02 3.097698837518692017e-02 1.140194386243820190e-01 -1.313651800155639648e-01 1.820186525583267212e-01 1.348471045494079590e-01 -2.744114696979522705e-01 -1.936212927103042603e-01 -1.581962965428829193e-02 -4.496582970023155212e-02 2.228915542364120483e-01 -1.409687399864196777e-01 -1.547331064939498901e-01 -2.758968174457550049e-01 8.950026333332061768e-02 -3.256095051765441895e-01 -1.324657909572124481e-02 1.596662104129791260e-01 2.844774723052978516e-01 1.272398233413696289e-01 3.171168863773345947e-01 8.801276981830596924e-02 1.340710371732711792e-01
2.782818675041198730e-02 -8.481626212596893311e-02 8.989156037569046021e-02 1.725649088621139526e-01 2.504696846008300781e-01 2.383100539445877075e-01 -4.409872740507125854e-02 2.644700407981872559e-01 3.095937669277191162e-01 1.422442942857742310e-01 6.835155189037322998e-02 -1.626599133014678955e-01 2.943287789821624756e-01 4.979401454329490662e-02 -7.492329180240631104e-02 2.106244117021560669e-01 -2.495446354150772095e-01 -3.535484373569488525e-01 4.997374862432479858e-02 4.878297448158264160e-03 -2.644916176795959473e-01 -9.413410723209381104e-02 8.884008228778839111e-02 -1.583901941776275635e-01 6.608220189809799194e-02 -1.476420611143112183e-01 9.951474517583847046e-02 1.904067397117614746e-01 8.368206024169921875e-02 1.884313076734542847e-01 -2.174612693488597870e-02 2.440647482872009277e-01
1.806027442216873169e-02 -5.399172380566596985e-02 2.918366193771362305e-01 2.109080106019973755e-01 -5.108479037880897522e-02 9.926222264766693115e-02 -2.435083240270614624e-01 9.060551971197128296e-02 1.809129565954208374e-01 4.112103581428527832e-01 8.733733743429183960e-02 1.208977922797203064e-01 -2.430284172296524048e-01 3.194336965680122375e-02 -3.073845431208610535e-02 -5.590808764100074768e-02 -3.660969063639640808e-02 -1.249105185270309448e-01 1.971663534641265869e-02 9.222707897424697876e-02 1.082371175289154053e-01 -1.987726986408233643e-01 -8.754931390285491943e-03 -1.610259264707565308e-01 -3.912408947944641113e-01 -1.196047738194465637e-01 3.344494476914405823e-02 1.212297081947326660e-01 9.511253237724304199e-02 4.421480894088745117e-01 4.051596671342849731e-02 -8.047462254762649536e-02
4.719440639019012451e-01 -3.611461445689201355e-02 -2.659327164292335510e-02 2.695196568965911865e-01 -8.803763240575790405e-02 -1.527212709188461304e-01 5.818107724189758301e-02 1.096932217478752136e-01 4.263316467404365540e-02 4.784474894404411316e-02 -1.084082573652267456e-02 6.129376217722892761e-02 2.084928192198276520e-02 2.406077235937118530e-01 -4.878325760364532471e-02 -2.437000423669815063e-01 -1.693244278430938721e-01 -1.400186717510223389e-01 1.700828969478607178e-02 -1.570664048194885254e-01 -2.542262673377990723e-01 -2.095203101634979248e-02 1.548108309507369995e-01 -5.426451191306114197e-02 1.328959763050079346e-01 -1.407842189073562622e-01 2.809308171272277832e-01 -5.493356287479400635e-02 1.334943920373916626e-01 3.058921098709106445e-01 4.533476382493972778e-02 3.605045378208160400e-01
1.499100774526596069e-01 -5.718149244785308838e-02 3.879359737038612366e-02 8.203553408384323120e-02 1.763737760484218597e-02 -1.393717378377914429e-01 -2.896547615528106689e-01 1.190016046166419983e-01 -1.181866303086280823e-01 8.267299830913543701e-02 1.437167637050151825e-02 -1.136924922466278076e-01 2.200830578804016113e-01 2.017471492290496826e-01 -1.079571172595024109e-01 -2.626280784606933594e-01 -5.831746757030487061e-02 -1.388248950242996216e-01 -2.566138207912445068e-01 2.445959150791168213e-01 -6.382773071527481079e-02 1.558143198490142822e-01 3.068844079971313477e-01 -4.059301316738128662e-01 -1.005967780947685242e-01 -2.531710453331470490e-02 2.029824107885360718e-01 6.594590842723846436e-02 -1.082033365964889526e-01 2.810095846652984619e-01 -2.487484514713287354e-01 1.241685822606086731e-03
9.749855846166610718e-02 1.460903231054544449e-02 -7.264026254415512085e-02 -8.351712604053318501e-04 -2.039669752120971680e-01 9.800294786691665649e-02 -2.594777010381221771e-02 9.862389415502548218e-02 5.067625269293785095e-02 1.848760396242141724e-01 -6.043966859579086304e-02 -3.159778192639350891e-02 5.535388831049203873e-03 -7.935810089111328125e-02 -2.289364337921142578e-01 -4.404128491878509521e-01 6.384809315204620361e-02 -9.951066970825195312e-02 2.674175798892974854e-01 2.438200265169143677e-01 -9.534378349781036377e-02 1.074816957116127014e-01 8.889529854059219360e-02 -1.482272241264581680e-02 2.535308599472045898e-01 1.351648122072219849e-01 1.414711177349090576e-01 1.382386833429336548e-01 9.727443754673004150e-02 4.853632450103759766e-01 9.228497743606567383e-03 2.979826629161834717e-01
-1.851874887943267822e-01 -1.409191042184829712e-01 2.352821826934814453e-02 1.374050229787826538e-01 9.824530035257339478e-02 -4.344452545046806335e-02 -1.130631342530250549e-01 1.864882707595825195e-01 1.010773926973342896e-01 1.658011376857757568e-01 7.057604193687438965e-02 1.043238043785095215e-01 -1.068676412105560303e-01 2.998719513416290283e-01 -3.045198321342468262e-01 -3.154396712779998779e-01 3.869414795190095901e-03 -7.709651440382003784e-02 1.432059556245803833e-01 2.662738561630249023e-01 -6.479039788246154785e-02 -1.262341886758804321e-01 1.495781987905502319e-01 -1.735160946846008301e-01 4.816492553800344467e-03 -4.507450759410858154e-01 2.784335315227508545e-01 2.082122862339019775e-01 -3.410750254988670349e-02 1.070218458771705627e-01 -4.881075769662857056e-02 -1.054003089666366577e-01
3.234256505966186523e-01 1.063292175531387329e-01 9.686010330915451050e-02 -5.822553858160972595e-02 -1.905764788389205933e-01 3.269962267950177193e-03 1.305854972451925278e-02 6.301221251487731934e-02 8.094421774148941040e-02 4.102814197540283203e-01 -2.222367078065872192e-01 -5.328740924596786499e-02 -7.026302069425582886e-02 3.174116015434265137e-01 -9.642586857080459595e-02 -2.491725236177444458e-01 -1.888750344514846802e-01 -1.067426502704620361e-01 -7.180026173591613770e-02 -5.593278631567955017e-02 -3.834376931190490723e-01 8.680643886327743530e-02 9.815811365842819214e-02 -3.914061561226844788e-02 2.451269328594207764e-01 -8.623339235782623291e-02 -9.022679296322166920e-05 -7.760982960462570190e-02 2.261781096458435059e-01 2.739757299423217773e-01 -6.349962204694747925e-02 4.227117449045181274e-02
-5.259544402360916138e-02 -8.714680373668670654e-02 4.847733676433563232e-02 5.023531243205070496e-02 2.395925670862197876e-01 -5.465786904096603394e-02 -4.888016358017921448e-02 1.616575121879577637e-01 -1.623967103660106659e-02 -1.182167977094650269e-01 5.643510818481445312e-02 2.027454823255538940e-01 -8.973292261362075806e-02 6.360272318124771118e-02 -1.276803016662597656e-01 -8.452387899160385132e-02 6.302868574857711792e-02 -5.509807169437408447e-02 -2.605322301387786865e-01 -2.126812040805816650e-01 2.902582753449678421e-03 5.771909654140472412e-02 -1.064753979444503784e-01 -1.280270218849182129e-01 -1.700987517833709717e-01 -8.879351615905761719e-02 1.186858192086219788e-01 1.480298191308975220e-01 4.654064476490020752e-01 5.998908877372741699e-01 -8.327879942953586578e-03 -3.510744497179985046e-02
2.214365899562835693e-01 5.036577582359313965e-02 1.436300873756408691e-01 -5.972433462738990784e-02 -1.903782482258975506e-03 -1.488983631134033203e-01 1.034413743764162064e-02 -8.201908320188522339e-02 1.223803311586380005e-01 9.576690942049026489e-02 1.924535781145095825e-01 -3.249431550502777100e-01 2.760450541973114014e-01 1.377440840005874634e-01 -1.646987497806549072e-01 -2.379783540964126587e-01 -9.007100760936737061e-02 -1.066740304231643677e-01 8.518581837415695190e-02 -8.127184957265853882e-02 -2.163375020027160645e-01 -7.087019830942153931e-02 -1.461977213621139526e-01 -2.081321924924850464e-01 7.150642573833465576e-02 -1.080332770943641663e-01 3.435986489057540894e-02 -2.224223613739013672e-01 1.027559265494346619e-01 4.941020607948303223e-01 2.865603007376194000e-02 2.769314050674438477e-01
1.538939587771892548e-02 -1.164289638400077820e-01 2.821093425154685974e-02 4.174652975052595139e-03 2.192659676074981689e-01 -1.238853484392166138e-01 -7.870481163263320923e-02 2.514680027961730957e-01 4.664173722267150879e-02 2.908183634281158447e-01 1.193450763821601868e-03 -1.205421686172485352e-01 6.483909487724304199e-02 -3.435664251446723938e-02 -2.244325727224349976e-01 -1.830644905567169189e-01 -1.782711297273635864e-01 -3.761466592550277710e-03 -3.102692067623138428e-01 3.318668901920318604e-01 -2.806783318519592285e-01 1.254049986600875854e-01 1.918898150324821472e-02 -2.514747977256774902e-01 7.801992446184158325e-02 8.430691063404083252e-02 4.929481819272041321e-02 7.442939281463623047e-02 -5.405264347791671753e-02 1.983366459608078003e-01 -4.308937788009643555e-01 -1.287781596183776855e-01
1.048570778220891953e-02 -1.236373484134674072e-01 1.661771535873413086e-01 1.044187247753143311e-01 2.562474310398101807e-01 3.055644929409027100e-01 -9.619875252246856689e-02 2.623616456985473633e-01 1.412875205278396606e-01 9.756638854742050171e-02 3.063475713133811951e-02 -1.255776137113571167e-01 -1.023083180189132690e-01 3.394775390625000000e-01 -7.597167044878005981e-02 -2.201182693243026733e-01 -1.926345825195312500e-01 3.933110833168029785e-02 -4.113726690411567688e-02 1.725583374500274658e-01 1.571871489286422729e-01 -1.057249978184700012e-01 9.306912124156951904e-02 -4.192333519458770752e-01 3.342039883136749268e-02 -6.911513209342956543e-02 3.010242879390716553e-01 2.157484292984008789e-01 -3.207998350262641907e-02 2.156800925731658936e-01 3.688679262995719910e-02 -2.116432785987854004e-02
2.366301864385604858e-01 -4.723853170871734619e-01 5.700123310089111328e-02 -2.155907601118087769e-01 -1.519681140780448914e-02 -7.159255445003509521e-02 -2.430800199508666992e-01 5.016106367111206055e-02 3.167736232280731201e-01 2.587960660457611084e-01 8.926162868738174438e-02 1.366745084524154663e-01 8.715878427028656006e-02 1.969893872737884521e-01 -2.511314451694488525e-01 -1.946394443511962891e-01 -1.398857086896896362e-01 -2.726241648197174072e-01 -1.002423316240310669e-01 -7.299256324768066406e-02 -1.302107051014900208e-02 -9.135445579886436462e-04 -5.498555256053805351e-04 -2.166239917278289795e-01 -1.022674515843391418e-02 2.288495004177093506e-02 -2.854276299476623535e-01 4.750106483697891235e-02 -8.871505409479141235e-02 5.877425149083137512e-02 -1.814477518200874329e-02 1.023492366075515747e-01
-3.761661797761917114e-02 -3.389590606093406677e-02 -2.388684451580047607e-01 3.376188576221466064e-01 1.277834922075271606e-01 9.559927135705947876e-02 -1.235230043530464172e-01 1.370173394680023193e-01 4.407020285725593567e-02 9.601404517889022827e-02 1.505686789751052856e-01 -4.258486628532409668e-02 5.415100231766700745e-02 3.328983783721923828e-01 -6.160661950707435608e-02 -5.454903244972229004e-01 1.055572926998138428e-01 -3.080252110958099365e-01 8.147894591093063354e-02 -3.859806433320045471e-02 2.501232316717505455e-03 2.113138586282730103e-01 -9.003018587827682495e-02 -9.067957103252410889e-02 9.837926179170608521e-02 5.567942559719085693e-02 9.472197294235229492e-02 -2.091101109981536865e-01 1.331461668014526367e-01 1.888590455055236816e-01 -5.664549022912979126e-02 1.375394165515899658e-01
2.634438872337341309e-01 -1.567633897066116333e-01 -3.867110062856227160e-04 1.677467525005340576e-01 2.038284949958324432e-02 -1.520816795527935028e-02 -9.764025360345840454e-02 -4.803544655442237854e-02 9.436777234077453613e-02 1.242954060435295105e-01 -2.810173630714416504e-01 -7.134909927845001221e-02 -1.658170372247695923e-01 8.499094098806381226e-02 -3.933195769786834717e-02 2.183019556105136871e-02 -3.136521279811859131e-01 1.640923321247100830e-01 -1.881481111049652100e-01 1.147829368710517883e-01 -1.992467492818832397e-01 3.007035888731479645e-02 -3.052065074443817139e-01 -7.177348434925079346e-02 -2.841747403144836426e-01 -3.071934580802917480e-01 6.688898056745529175e-02 2.748451232910156250e-01 5.362322181463241577e-02 2.867899239063262939e-01 -1.877241879701614380e-01 1.787489056587219238e-01
-1.027691457420587540e-02 1.197268292307853699e-01 -2.933370880782604218e-02 -2.615680918097496033e-02 -1.401430964469909668e-01 5.101117119193077087e-02 -4.632667899131774902e-01 1.457946151494979858e-01 3.517402112483978271e-01 2.891666591167449951e-01 3.071091175079345703e-01 2.379857599735260010e-01 2.547318041324615479e-01 -7.085423450917005539e-03 -8.589705079793930054e-02 5.007740575820207596e-03 -1.876644343137741089e-01 7.932202517986297607e-02 -3.859918564558029175e-02 6.815642118453979492e-02 1.365972682833671570e-02 -5.894820764660835266e-02 2.620962681248784065e-03 -3.180736675858497620e-03 -1.560556888580322266e-01 -2.420215159654617310e-01 6.997583061456680298e-02 -5.061821267008781433e-02 -1.891152188181877136e-02 3.695792555809020996e-01 4.369883611798286438e-02 1.212467998266220093e-01
1.714077591896057129e-01 -4.942401871085166931e-02 2.205056250095367432e-01 2.734483592212200165e-02 -2.958169765770435333e-02 -9.775602817535400391e-02 -2.459013760089874268e-01 -2.243996597826480865e-02 -1.186684221029281616e-01 1.503715068101882935e-01 1.393565833568572998e-01 3.450299799442291260e-02 2.436441928148269653e-01 2.924203872680664062e-01 -1.408090740442276001e-01 -3.049895167350769043e-01 2.485232986509799957e-02 -1.411008685827255249e-01 -3.445725739002227783e-01 2.238841354846954346e-01 -8.919871598482131958e-02 9.883708506822586060e-02 2.054527252912521362e-01 -2.175476849079132080e-01 -1.289434079080820084e-02 3.904355689883232117e-03 1.651917695999145508e-01 -2.746222913265228271e-02 -1.661514490842819214e-01 2.035220861434936523e-01 -2.834728658199310303e-01 2.410986274480819702e-01
3.457031026482582092e-02 -2.442816086113452911e-02 -9.460175782442092896e-02 1.155747398734092712e-01 1.490975320339202881e-01 -5.138696357607841492e-02 -9.118469804525375366e-02 1.609514504671096802e-01 2.264539599418640137e-01 2.153101712465286255e-01 -1.812368184328079224e-01 -9.135341644287109375e-02 1.286730766296386719e-01 -2.406981587409973145e-02 -8.611167222261428833e-02 -1.183105930685997009e-01 -1.025117710232734680e-01 3.663579002022743225e-02 -3.285830914974212646e-01 1.124791577458381653e-01 -4.484845399856567383e-01 2.277206182479858398e-01 -9.202575683593750000e-02 -1.832254827022552490e-01 3.822918236255645752e-02 -3.068439476191997528e-02 2.547915875911712646e-01 9.981054812669754028e-02 -2.761077582836151123e-01 3.289287388324737549e-01 -2.238124608993530273e-01 1.092927064746618271e-02
1.693121343851089478e-01 6.851176172494888306e-02 3.505083024501800537e-01 -9.167855978012084961e-02 1.231023371219635010e-01 3.735343739390373230e-02 -1.476004421710968018e-01 2.951923906803131104e-01 2.402588725090026855e-01 2.544280886650085449e-01 2.712101638317108154e-01 -6.553785875439643860e-03 6.434371322393417358e-02 -5.644827149808406830e-03 4.068189114332199097e-02 -1.226901859045028687e-01 1.783158928155899048e-01 -9.270654991269111633e-03 -3.031226694583892822e-01 1.108784005045890808e-01 -2.093477249145507812e-01 3.053962439298629761e-02 1.225705370306968689e-01 -2.472242116928100586e-01 2.036692947149276733e-02 4.949583671987056732e-03 -6.552299857139587402e-02 -4.722369089722633362e-02 4.797637928277254105e-03 2.738564014434814453e-01 -3.924566209316253662e-01 1.210179529152810574e-03
1.966103762388229370e-01 4.239473491907119751e-02 -4.954586736857891083e-03 -1.107753440737724304e-02 -3.933674469590187073e-02 -2.180291339755058289e-02 -8.195967227220535278e-02 2.982997298240661621e-01 -1.771398931741714478e-01 1.739261485636234283e-02 -1.132394224405288696e-01 -2.036448568105697632e-01 -7.683098316192626953e-02 2.319498956203460693e-01 -1.116435825824737549e-01 -4.082672894001007080e-01 -1.615512222051620483e-01 8.154799044132232666e-02 1.545538008213043213e-01 -2.633138000965118408e-01 -9.540930390357971191e-02 1.185648515820503235e-02 -1.841041594743728638e-01 -1.834412515163421631e-01 6.106745451688766479e-02 -1.649679839611053467e-01 2.346726953983306885e-01 1.427428424358367920e-01 2.849474847316741943e-01 3.659591078758239746e-01 1.028471887111663818e-01 -4.476554319262504578e-02
1.194482669234275818e-02 -5.028906837105751038e-02 1.069986894726753235e-01 3.726711273193359375e-01 2.017899602651596069e-01 2.017670497298240662e-02 -1.631893962621688843e-01 1.008722260594367981e-01 -1.212303061038255692e-02 1.441778242588043213e-01 -6.119012087583541870e-02 -1.900092661380767822e-01 7.868161052465438843e-02 1.281705349683761597e-01 6.517346203327178955e-02 -1.925883740186691284e-01 -2.883206009864807129e-01 9.150629490613937378e-02 -6.282832473516464233e-02 1.506546437740325928e-01 -2.770053744316101074e-01 -1.378633379936218262e-01 2.246753275394439697e-01 -3.342541158199310303e-01 7.791011035442352295e-02 8.871858566999435425e-02 2.428961247205734253e-01 -5.291136354207992554e-02 1.779143661260604858e-01 2.972352504730224609e-01 -2.555287182331085205e-01 8.484941720962524414e-02
2.601358294486999512e-01 -2.609943747520446777e-01 -3.018900454044342041e-01 5.183188989758491516e-02 1.005480438470840454e-02 -9.951341897249221802e-02 -7.579884678125381470e-02 2.595148086547851562e-01 6.927406787872314453e-02 1.836018264293670654e-01 1.320275217294692993e-01 -1.550791785120964050e-02 2.182755023241043091e-01 3.443349003791809082e-01 4.138129879720509052e-04 -1.905180513858795166e-01 -1.009549796581268311e-01 1.146148815751075745e-01 1.303108334541320801e-01 -5.457672104239463806e-02 -9.067234396934509277e-02 -1.308586262166500092e-02 -1.856231130659580231e-02 -1.673013716936111450e-02 2.181161195039749146e-01 4.860658571124076843e-02 -6.455446034669876099e-02 1.815884411334991455e-01 -8.122255653142929077e-02 5.102487206459045410e-01 -8.771713823080062866e-02 1.207159832119941711e-01
2.856810986995697021e-01 -2.885546982288360596e-01 9.852094948291778564e-02 4.270419105887413025e-02 1.542437225580215454e-01 -1.584185361862182617e-01 -7.769867777824401855e-02 -8.869396522641181946e-03 6.033210456371307373e-02 1.347841620445251465e-01 -1.527484599500894547e-02 8.992636948823928833e-02 -5.923638492822647095e-02 -2.025361172854900360e-02 -9.212969988584518433e-02 -1.082559973001480103e-01 -8.304222673177719116e-02 3.684450313448905945e-02 -2.032463252544403076e-01 -9.687133133411407471e-02 -1.961925774812698364e-01 8.718589693307876587e-02 -1.878694146871566772e-01 -2.214091718196868896e-01 1.681809723377227783e-01 -2.916302680969238281e-01 2.454336173832416534e-02 -3.223237693309783936e-01 1.685732901096343994e-01 5.219296216964721680e-01 1.924941316246986389e-02 7.715876400470733643e-02
1.624633073806762695e-01 -1.703584939241409302e-01 6.906621903181076050e-02 -1.116894744336605072e-02 -2.795813977718353271e-02 1.977339535951614380e-01 -2.480942606925964355e-01 1.685155779123306274e-01 -1.898509636521339417e-02 2.281511127948760986e-01 -1.571368277072906494e-01 2.020352035760879517e-01 2.149364948272705078e-01 2.278884947299957275e-01 4.781781136989593506e-02 -1.672023385763168335e-01 2.042170614004135132e-02 -3.521238267421722412e-01 7.409039884805679321e-02 3.349807485938072205e-02 1.757902652025222778e-01 -3.372962772846221924e-02 2.447333931922912598e-01 3.304080292582511902e-02 -6.427039206027984619e-02 -1.185117587447166443e-01 -1.281656324863433838e-01 1.138806995004415512e-02 -1.408574283123016357e-01 3.737407326698303223e-01 -9.229046851396560669e-02 3.697899580001831055e-01
1.949468702077865601e-01 -1.030773296952247620e-01 2.675090916454792023e-02 3.661755844950675964e-02 -1.441226620227098465e-02 -1.828371137380599976e-01 -1.449554562568664551e-01 3.406943008303642273e-02 4.121750295162200928e-01 2.074323147535324097e-01 -1.516024619340896606e-01 1.376076042652130127e-01 3.121121414005756378e-02 -1.888020187616348267e-01 -3.464138805866241455e-01 -2.338543832302093506e-01 -2.790399789810180664e-01 -3.903864920139312744e-01 1.150644477456808090e-02 1.276583522558212280e-01 -6.020514667034149170e-02 1.872901432216167450e-02 -3.642311692237854004e-02 -5.314368382096290588e-02 -1.082546636462211609e-01 -5.526568740606307983e-02 2.620515227317810059e-01 2.036272920668125153e-02 8.848912082612514496e-03 -3.233518078923225403e-02 -2.384769171476364136e-01 1.751673817634582520e-01
1.234359741210937500e-01 -2.075654119253158569e-01 -1.728156059980392456e-01 1.013344675302505493e-01 3.093997575342655182e-02 -9.263024665415287018e-03 -2.519757151603698730e-01 -7.309558987617492676e-02 3.229641020298004150e-01 1.962971091270446777e-01 -2.346909046173095703e-01 -1.135746687650680542e-01 5.194847658276557922e-02 1.800025999546051025e-01 3.732889518141746521e-02 -5.129241943359375000e-02 -3.666339814662933350e-01 2.084554284811019897e-01 -2.186192274093627930e-01 -2.087747910991311073e-03 -1.314218044281005859e-01 1.927894800901412964e-01 -7.062809914350509644e-02 -2.608183324337005615e-01 -1.919145882129669189e-01 -3.395624458789825439e-01 7.963223755359649658e-02 2.077848017215728760e-01 3.832446411252021790e-02 9.633764624595642090e-02 -1.050919741392135620e-01 7.181016355752944946e-02
-1.333246380090713501e-01 -1.657040268182754517e-01 5.985997244715690613e-02 1.033720672130584717e-01 1.091234236955642700e-01 1.392970383167266846e-01 -1.236528903245925903e-01 5.189183354377746582e-02 2.501852810382843018e-01 7.610364258289337158e-02 -1.860476434230804443e-01 -3.731505572795867920e-02 1.440042704343795776e-01 6.873396784067153931e-02 -2.129995673894882202e-01 -2.774938642978668213e-01 -3.948881328105926514e-01 -2.899674326181411743e-02 -1.165120676159858704e-01 -3.009402006864547729e-02 -1.092272400856018066e-01 1.224639266729354858e-01 -2.011761665344238281e-01 -1.705886572599411011e-01 -2.372911572456359863e-02 -1.876420676708221436e-01 4.821263849735260010e-01 -6.460523698478937149e-03 -1.920331865549087524e-01 2.106151580810546875e-01 -3.067342005670070648e-02 -1.441683918237686157e-01
-4.272130131721496582e-02 -3.203802704811096191e-01 -1.270235180854797363e-01 5.499843135476112366e-02 -7.352692540735006332e-03 -2.117933779954910278e-01 -2.869454324245452881e-01 6.234643980860710144e-02 1.297372728586196899e-01 5.868612322956323624e-03 2.819418311119079590e-01 -8.647590130567550659e-02 1.122866645455360413e-01 -1.243743821978569031e-01 -1.388140916824340820e-01 -8.070463687181472778e-02 -2.966308034956455231e-02 -1.413693428039550781e-01 -4.402730166912078857e-01 1.679437756538391113e-01 1.038374658674001694e-02 1.828738451004028320e-01 -1.135958880186080933e-01 -7.538003474473953247e-02 -1.042775288224220276e-01 -1.931950449943542480e-01 5.544831976294517517e-02 -3.766038268804550171e-02 1.178873702883720398e-01 3.526312112808227539e-01 -2.732184529304504395e-01 1.640368700027465820e-01
9.318020194768905640e-03 1.551361232995986938e-01 2.042145580053329468e-01 -5.833402276039123535e-02 -5.755005776882171631e-02 8.707961440086364746e-02 -1.826397925615310669e-01 7.639518473297357559e-03 3.570145666599273682e-01 5.050981640815734863e-01 1.670393198728561401e-01 1.125770714133977890e-02 -2.033074013888835907e-02 4.407856240868568420e-02 -3.117796182632446289e-01 -1.450558155775070190e-01 -8.285360038280487061e-02 -3.176375031471252441e-01 -3.019346040673553944e-04 7.042814791202545166e-02 1.605290621519088745e-01 -7.367693632841110229e-02 1.050263941287994385e-01 -6.476161628961563110e-02 3.466059267520904541e-02 1.049258857965469360e-01 1.042785197496414185e-01 7.964172214269638062e-02 2.420187443494796753e-01 8.049484342336654663e-02 5.575644597411155701e-02 3.138195574283599854e-01
3.076255023479461670e-01 -2.161985449492931366e-02 1.074543339200317860e-03 1.479676663875579834e-01 2.630004584789276123e-01 -8.797571808099746704e-02 4.411827772855758667e-02 -8.595049381256103516e-03 1.839626580476760864e-02 2.687458992004394531e-01 -7.948977500200271606e-02 -3.005382120609283447e-01 1.481627393513917923e-02 1.812696158885955811e-01 -4.615894332528114319e-02 -2.509211003780364990e-01 6.700433045625686646e-02 -5.461781099438667297e-02 2.834762819111347198e-02 -9.018079191446304321e-02 -8.678545057773590088e-02 1.281418502330780029e-01 -5.124651640653610229e-02 -1.722391545772552490e-01 2.262196093797683716e-01 -8.932257443666458130e-02 5.024602264165878296e-02 -2.069189697504043579e-01 5.234885215759277344e-02 4.822391867637634277e-01 1.210756450891494751e-01 3.310555219650268555e-01
1.376491636037826538e-01 -1.234526187181472778e-01 1.209463477134704590e-01 4.298147186636924744e-02 1.267248541116714478e-01 3.202846944332122803e-01 -1.916123628616333008e-01 1.944135874509811401e-01 2.669416666030883789e-01 1.132518723607063293e-01 6.615547928959131241e-03 1.625565811991691589e-02 4.241907969117164612e-03 3.205464184284210205e-01 -7.800092920660972595e-03 -3.035781085491180420e-01 -1.544247418642044067e-01 -1.081043854355812073e-01 -1.980958282947540283e-01 1.747952401638031006e-01 1.533313393592834473e-01 -1.561316549777984619e-01 9.975171089172363281e-02 -3.914489150047302246e-01 1.062292233109474182e-01 8.033870160579681396e-02 6.759882718324661255e-02 1.913498789072036743e-01 -2.288915663957595825e-01 1.453189551830291748e-01 -1.670423746109008789e-01 -8.269281126558780670e-03
-4.001640528440475464e-02 -1.746200919151306152e-01 2.123757079243659973e-02 2.788017690181732178e-01 2.600862458348274231e-02 1.533266007900238037e-01 -2.423217892646789551e-01 3.567364215850830078e-01 2.119953930377960205e-01 7.173164933919906616e-02 1.874742209911346436e-01 1.454625278711318970e-01 -6.972911208868026733e-02 1.203889176249504089e-01 -2.011144757270812988e-01 -3.504715859889984131e-03 8.723603188991546631e-02 -1.852054335176944733e-02 2.795770764350891113e-01 1.615209728479385376e-01 6.604077666997909546e-02 -1.375577300786972046e-01 -1.721491105854511261e-02 -1.471649259328842163e-01 -7.593660056591033936e-02 -4.273217916488647461e-01 1.017806380987167358e-01 -7.507260888814926147e-03 1.009950786828994751e-01 2.996737957000732422e-01 -1.199707482010126114e-02 2.386914044618606567e-01
[truncated: 3,270,879 more chars]
