# Supplementary material for: The Language of Innovation
Source: PLoS One. 2020 Apr 30;15(4):e0230107. doi: 10.1371/journal.pone.0230107 (PMC7194493; doi:10.1371/journal.pone.0230107)
Supplement: S5 File — (GZ) [file pone.0230107.s005.tar.gz › 1983-1987/V2Run_2_VS_4500_embeddings1983-1987ED32.txt]

1.788057982921600342e-01 -3.703805208206176758e-01 -2.147473394870758057e-01 1.681749373674392700e-01 3.211205303668975830e-01 -1.787108927965164185e-01 -1.674466282129287720e-01 -7.616426050662994385e-02 2.637120485305786133e-01 3.414804637432098389e-01 1.891289055347442627e-01 -6.394457817077636719e-02 1.001097913831472397e-02 1.178920567035675049e-01 -2.793578505516052246e-01 -8.779368549585342407e-02 -1.859297510236501694e-03 -9.675563871860504150e-02 7.682523131370544434e-02 -1.053952146321535110e-02 5.819623544812202454e-02 7.359726727008819580e-02 4.057366400957107544e-02 -7.571760099381208420e-03 2.103824317455291748e-01 8.282646536827087402e-03 -1.297744065523147583e-01 -1.216175928711891174e-01 8.738633990287780762e-02 -3.087724745273590088e-01 1.471503078937530518e-01 1.879263520240783691e-01
4.477752372622489929e-02 -2.769600450992584229e-01 -6.097396090626716614e-02 2.780508697032928467e-01 1.534222960472106934e-01 1.953507587313652039e-02 -4.766787961125373840e-02 2.666482627391815186e-01 5.522229075431823730e-01 5.911894887685775757e-02 -1.373324543237686157e-01 -1.118375062942504883e-01 -1.352941244840621948e-01 -4.749780893325805664e-02 -1.983502358198165894e-01 -3.046614862978458405e-02 7.642532140016555786e-02 2.334215305745601654e-02 1.269429624080657959e-01 8.271807432174682617e-02 7.623188197612762451e-02 2.617586869746446609e-03 1.349502205848693848e-01 -9.297875687479972839e-03 1.711134910583496094e-01 3.189009428024291992e-02 -3.644225746393203735e-02 -1.187687218189239502e-01 1.945711076259613037e-01 -1.603230386972427368e-01 1.486724615097045898e-01 3.968193233013153076e-01
-4.947705939412117004e-02 -1.028095707297325134e-01 -2.729227840900421143e-01 1.133369654417037964e-01 -4.417455941438674927e-02 3.492840528488159180e-01 -3.342545330524444580e-01 2.720964513719081879e-02 3.062417209148406982e-01 1.152483448386192322e-01 -1.267357468605041504e-01 -1.322646886110305786e-01 7.368993759155273438e-02 -1.026137620210647583e-01 -1.004226207733154297e-01 -4.481304902583360672e-03 1.148198097944259644e-01 2.658452093601226807e-01 9.072297811508178711e-02 3.794088363647460938e-01 -1.153392866253852844e-01 3.041335195302963257e-02 7.621487975120544434e-02 -1.908845901489257812e-01 1.216569468379020691e-01 5.975562334060668945e-02 7.997161149978637695e-02 1.284417212009429932e-01 1.559819374233484268e-02 -2.619723081588745117e-01 1.834978163242340088e-01 2.454086989164352417e-01
1.479658186435699463e-01 1.241840887814760208e-02 -4.093092679977416992e-01 3.004241585731506348e-01 -5.568708479404449463e-02 8.000725507736206055e-02 6.351189315319061279e-02 -1.095520332455635071e-01 2.332932949066162109e-01 1.001053228974342346e-01 8.813936263322830200e-02 -2.290360480546951294e-01 -1.842943578958511353e-01 -3.218606710433959961e-01 -1.689376235008239746e-01 -1.715205162763595581e-01 -4.916991665959358215e-02 1.888608932495117188e-01 1.281964629888534546e-01 -1.923619955778121948e-01 -5.220209807157516479e-02 1.117436308413743973e-02 5.367148295044898987e-02 6.377585232257843018e-03 8.855231851339340210e-02 1.194601599127054214e-02 -2.922394871711730957e-01 -6.564112007617950439e-02 2.027170062065124512e-01 2.790807187557220459e-02 1.861513108015060425e-01 3.208078742027282715e-01
-1.164039783179759979e-02 -6.358438730239868164e-02 -2.036357223987579346e-01 4.373501986265182495e-02 2.117954492568969727e-01 1.760164499282836914e-01 -2.134797871112823486e-01 4.602922871708869934e-02 2.251026779413223267e-01 2.987550795078277588e-01 1.355582624673843384e-01 -2.293219715356826782e-01 -5.663030222058296204e-02 -7.864863425493240356e-02 -3.740744888782501221e-01 -1.812556385993957520e-01 -2.436547726392745972e-01 4.175340235233306885e-01 2.580347657203674316e-01 -3.808165714144706726e-02 -1.253223270177841187e-01 1.566021889448165894e-01 -1.804160475730895996e-01 -6.915440410375595093e-02 -1.222959253937005997e-02 8.510106801986694336e-02 -1.230441480875015259e-01 -5.572397634387016296e-02 1.437023933976888657e-02 -8.959817886352539062e-02 1.327118426561355591e-01 7.114221155643463135e-02
1.661330759525299072e-01 1.047197729349136353e-01 1.718503385782241821e-01 2.063126713037490845e-01 -8.295261301100254059e-03 9.778591990470886230e-02 -1.287688016891479492e-01 1.960965991020202637e-01 8.990672975778579712e-02 2.896648645401000977e-01 1.671071648597717285e-01 -1.361979246139526367e-01 -1.748784333467483521e-01 -2.089514285326004028e-01 -1.816524565219879150e-01 -1.429509967565536499e-01 1.191730573773384094e-01 3.792547583580017090e-01 2.255568355321884155e-01 2.664383128285408020e-02 -1.106509417295455933e-01 2.186816781759262085e-01 9.959620982408523560e-02 -3.803376108407974243e-02 -4.500016942620277405e-02 -9.302918612957000732e-02 1.638959161937236786e-02 5.292510986328125000e-02 -9.733083844184875488e-02 -3.280391097068786621e-01 1.210681721568107605e-01 3.633011281490325928e-01
3.231544494628906250e-01 9.103230386972427368e-02 -6.709422171115875244e-02 1.007177308201789856e-01 1.937806606292724609e-01 2.460387200117111206e-01 4.137834906578063965e-02 5.314083397388458252e-02 2.363657951354980469e-01 1.266387943178415298e-02 3.912308067083358765e-02 -1.891886591911315918e-01 -8.124879747629165649e-02 -3.803775906562805176e-01 -2.960148155689239502e-01 -2.328862808644771576e-02 -4.734312370419502258e-02 6.499405205249786377e-02 1.094352528452873230e-01 -9.648408740758895874e-02 -4.692368954420089722e-02 4.657373577356338501e-02 8.077320456504821777e-02 1.099104359745979309e-01 4.259964078664779663e-02 -4.411059990525245667e-02 -3.843381702899932861e-01 -2.542838752269744873e-01 2.999782860279083252e-01 -1.423239409923553467e-01 -3.450297564268112183e-02 2.427188456058502197e-01
1.242427676916122437e-01 1.280050277709960938e-01 -1.116283237934112549e-02 2.230069190263748169e-01 3.438189253211021423e-02 2.962605655193328857e-01 -1.439821124076843262e-01 -9.693884104490280151e-02 1.529918611049652100e-01 1.751931458711624146e-01 -5.360439419746398926e-02 3.207664936780929565e-02 -1.687241494655609131e-01 3.937713429331779480e-02 -3.891496360301971436e-01 1.208647042512893677e-01 -5.892299488186836243e-02 3.615715503692626953e-01 3.721066713333129883e-01 2.040446847677230835e-01 -3.003215789794921875e-01 8.886621147394180298e-02 2.114595472812652588e-02 7.966362684965133667e-02 4.760269820690155029e-02 4.115566238760948181e-02 -6.248616427183151245e-02 3.262203931808471680e-02 1.962643265724182129e-01 -1.162291690707206726e-01 2.533812522888183594e-01 2.879236452281475067e-02
8.584706485271453857e-02 -1.691042929887771606e-01 -1.105268225073814392e-01 1.400625854730606079e-01 -8.659535646438598633e-02 -2.047422109171748161e-03 3.264199197292327881e-02 1.046865209937095642e-01 1.149866133928298950e-01 1.926527172327041626e-01 4.306658357381820679e-02 -1.683979779481887817e-01 5.828596651554107666e-02 -1.977813243865966797e-01 -3.031261861324310303e-01 1.405240446329116821e-01 2.391104102134704590e-01 2.041623145341873169e-01 -4.385063052177429199e-02 -2.529932931065559387e-02 2.121172398328781128e-01 -1.418918650597333908e-02 1.517672389745712280e-01 1.796456635929644108e-03 6.641831994056701660e-02 -1.071061119437217712e-01 -4.010213017463684082e-01 4.742666613310575485e-03 2.909035794436931610e-02 -1.725873164832592010e-02 1.387187689542770386e-01 5.578659176826477051e-01
2.200832962989807129e-01 -1.067041829228401184e-01 -1.640698164701461792e-01 -1.198778823018074036e-01 1.816796064376831055e-01 -9.303359687328338623e-02 -4.155358299612998962e-02 8.575592190027236938e-02 3.010147809982299805e-01 3.121228516101837158e-01 1.134734973311424255e-01 3.680863231420516968e-02 1.263431757688522339e-01 -2.351812571287155151e-01 -1.343259215354919434e-01 1.094889938831329346e-01 1.204351484775543213e-01 1.648953855037689209e-01 4.425334632396697998e-01 -4.773266613483428955e-03 1.369992643594741821e-01 -1.022901087999343872e-01 -1.947070062160491943e-01 6.752318236976861954e-03 2.640309035778045654e-01 1.731906086206436157e-01 -2.141643911600112915e-01 -5.465167015790939331e-02 -7.610072940587997437e-02 -7.462280243635177612e-02 1.772917509078979492e-01 2.201896756887435913e-01
3.390306532382965088e-01 -6.706342101097106934e-02 -7.672097533941268921e-02 1.007361486554145813e-01 -5.609838664531707764e-02 6.796279549598693848e-02 -8.753466419875621796e-03 -8.049029856920242310e-02 2.725500166416168213e-01 6.387009471654891968e-02 1.547294557094573975e-01 -9.427680075168609619e-02 -1.428428143262863159e-01 6.180703639984130859e-04 -9.457200020551681519e-02 1.058209836483001709e-01 -8.251143991947174072e-02 4.859866946935653687e-02 -1.241289172321557999e-02 2.752816677093505859e-01 -1.322624385356903076e-01 4.325228929519653320e-01 3.166030719876289368e-02 -2.956797480583190918e-01 1.580274999141693115e-01 -2.439196407794952393e-01 -2.512525022029876709e-01 2.260450087487697601e-02 3.276582658290863037e-01 2.010120898485183716e-01 1.516877263784408569e-01 3.848659619688987732e-02
-1.352918595075607300e-01 -1.356112509965896606e-01 -4.762732610106468201e-02 2.104690670967102051e-01 -3.542353585362434387e-02 -2.414114400744438171e-02 -1.262826770544052124e-01 1.910131424665451050e-01 1.043734699487686157e-01 1.581936180591583252e-01 -1.191774085164070129e-01 -1.576180756092071533e-01 1.929513067007064819e-01 -2.230472713708877563e-01 -1.488769352436065674e-01 1.126544624567031860e-01 1.242033690214157104e-01 1.667131483554840088e-01 1.184720620512962341e-01 6.242321059107780457e-02 1.088900566101074219e-01 1.832054257392883301e-01 1.593638360500335693e-01 -3.928625956177711487e-02 2.861394882202148438e-01 2.557857632637023926e-01 -3.612169325351715088e-01 9.293993562459945679e-02 2.022905349731445312e-01 -3.664597868919372559e-01 1.548234373331069946e-01 2.157592922449111938e-01
3.327023386955261230e-01 1.362350434064865112e-01 1.470409482717514038e-01 7.969295978546142578e-02 -1.248397454619407654e-01 -4.333129525184631348e-02 -2.855100035667419434e-01 -1.432666927576065063e-01 2.962192893028259277e-01 1.685103327035903931e-01 1.528741419315338135e-01 -2.106343358755111694e-01 4.088846594095230103e-02 -1.329244077205657959e-01 -3.448599278926849365e-01 1.012997627258300781e-01 -1.985373906791210175e-02 8.443024940788745880e-03 1.260189414024353027e-01 -4.085255041718482971e-02 1.297719478607177734e-01 3.371996283531188965e-01 1.873547397553920746e-02 -2.396884113550186157e-01 -2.211762405931949615e-02 -2.551598250865936279e-01 -2.258256375789642334e-01 -1.608235239982604980e-01 -2.342022769153118134e-02 -1.712903678417205811e-01 8.862329274415969849e-02 6.559307873249053955e-02
3.380392193794250488e-01 1.288948506116867065e-01 -2.331872880458831787e-01 3.055209815502166748e-01 1.485949903726577759e-01 1.420886963605880737e-01 -1.346980184316635132e-01 -4.350484535098075867e-02 2.320369780063629150e-01 1.524263918399810791e-01 2.710188925266265869e-01 -5.999600887298583984e-02 -1.029499024152755737e-01 9.062173217535018921e-02 -5.403419956564903259e-02 2.854508534073829651e-02 -2.091417610645294189e-01 2.384449541568756104e-01 -3.471053391695022583e-02 -5.659862980246543884e-02 2.651112899184226990e-02 4.237941652536392212e-02 9.976432658731937408e-03 5.595588684082031250e-02 3.072751164436340332e-01 -1.105483397841453552e-01 -2.393208295106887817e-01 1.086758226156234741e-01 7.864326238632202148e-02 -6.933348625898361206e-02 1.068013161420822144e-02 4.299482405185699463e-01
-7.328556478023529053e-02 7.489457726478576660e-02 -3.695621490478515625e-01 -1.291248798370361328e-01 -2.446695268154144287e-01 2.264713346958160400e-01 -1.666490733623504639e-01 -3.226865455508232117e-02 1.018022671341896057e-01 1.499235779047012329e-01 2.261643707752227783e-01 -2.859508618712425232e-02 -4.970551468431949615e-03 -8.317601680755615234e-02 -5.108595490455627441e-01 3.197797341272234917e-03 -1.427081879228353500e-02 2.126577347517013550e-01 1.040729805827140808e-01 1.540579646825790405e-02 -1.141943857073783875e-01 -1.758090406656265259e-01 6.104687228798866272e-02 3.981459513306617737e-02 8.931987732648849487e-02 6.840799748897552490e-02 -5.887330323457717896e-02 4.641118273138999939e-02 2.557734549045562744e-01 -1.670405715703964233e-01 2.579070925712585449e-01 2.432953566312789917e-01
2.366903871297836304e-01 -6.643635034561157227e-02 -1.733544319868087769e-01 2.240348756313323975e-01 4.879767075181007385e-02 2.637010514736175537e-01 9.053670614957809448e-02 8.606180548667907715e-03 3.655251562595367432e-01 -7.259513437747955322e-02 -2.074895240366458893e-02 1.448865234851837158e-01 1.947033032774925232e-02 3.687921911478042603e-03 -2.712816298007965088e-01 -4.210181161761283875e-02 -9.236405044794082642e-02 1.285896450281143188e-01 -4.591733217239379883e-02 -2.331565320491790771e-02 -3.476546406745910645e-01 1.233585253357887268e-01 1.038985047489404678e-02 9.756118804216384888e-02 2.323742508888244629e-01 2.144029438495635986e-01 -2.342113554477691650e-01 -3.852254897356033325e-02 -2.276685535907745361e-01 -1.735250949859619141e-01 1.580128967761993408e-01 3.262311220169067383e-01
-7.502688467502593994e-02 -8.447135798633098602e-03 -8.504451066255569458e-02 1.126806288957595825e-01 -4.758134484291076660e-02 -4.462495446205139160e-02 4.548783972859382629e-02 5.829171836376190186e-02 4.079678952693939209e-01 2.154850214719772339e-01 7.108926773071289062e-02 8.078217506408691406e-02 -2.727203443646430969e-02 -8.507300913333892822e-02 -2.158054858446121216e-01 4.092564433813095093e-02 1.214444339275360107e-01 4.171641469001770020e-01 -8.882284909486770630e-02 9.458303451538085938e-02 1.694973558187484741e-02 2.610653638839721680e-01 -3.140158578753471375e-02 1.428995430469512939e-01 -3.326311334967613220e-02 1.662036776542663574e-01 -4.964385926723480225e-01 -1.085198074579238892e-01 1.325615048408508301e-01 -1.662863940000534058e-01 1.400727331638336182e-01 1.915925145149230957e-01
1.288740038871765137e-01 -2.517811357975006104e-01 -1.833694726228713989e-01 1.128050684928894043e-01 1.520721465349197388e-01 -2.982790349051356316e-03 5.082513093948364258e-01 -5.502665042877197266e-02 -5.048544332385063171e-02 9.731539338827133179e-02 -1.232761796563863754e-02 -8.477760478854179382e-03 -2.108881026506423950e-01 -1.938672810792922974e-01 -9.649917483329772949e-03 -1.801776885986328125e-02 1.596215553581714630e-02 -1.334427893161773682e-01 9.752981364727020264e-02 5.009486898779869080e-02 1.244601011276245117e-01 2.483243495225906372e-01 2.461938410997390747e-01 -1.439044475555419922e-01 2.295587211847305298e-01 -9.426382370293140411e-03 -2.802773118019104004e-01 1.273677498102188110e-01 1.045842748135328293e-02 -3.958875238895416260e-01 -2.148061292245984077e-03 3.851756453514099121e-02
1.309708654880523682e-01 1.163868382573127747e-01 -1.865934580564498901e-02 -1.579532921314239502e-01 1.496067792177200317e-01 1.360991001129150391e-01 -2.178193777799606323e-01 -8.710499852895736694e-02 4.801077246665954590e-01 4.947045817971229553e-02 1.381768584251403809e-01 -2.463374473154544830e-02 -1.538585033267736435e-02 -2.919436991214752197e-01 -7.639595866203308105e-02 1.008925810456275940e-01 -3.033279441297054291e-02 2.014332115650177002e-01 2.426452934741973877e-01 9.696580469608306885e-02 1.040323823690414429e-01 8.554983139038085938e-02 6.664056330919265747e-02 1.989478170871734619e-01 2.803175151348114014e-01 2.262763231992721558e-01 1.466009113937616348e-02 4.195168614387512207e-02 1.381965074688196182e-02 -1.089267954230308533e-01 2.434621751308441162e-01 3.448344469070434570e-01
2.011686936020851135e-02 -2.683639526367187500e-03 -6.609673053026199341e-02 -2.784409327432513237e-03 1.240108255296945572e-02 -6.566531211137771606e-02 -3.289869427680969238e-01 1.405786573886871338e-01 1.362558361142873764e-02 -1.566688120365142822e-01 8.225508965551853180e-03 -9.316994994878768921e-02 -4.318458959460258484e-02 -1.444959044456481934e-01 -1.178512200713157654e-01 8.492465317249298096e-02 -1.117395907640457153e-01 4.763698577880859375e-02 -5.722901318222284317e-03 1.225133761763572693e-01 -3.104070723056793213e-01 3.581094443798065186e-01 3.308374881744384766e-01 -8.285786956548690796e-03 4.919221699237823486e-01 -6.678559631109237671e-02 -7.967967540025711060e-02 -1.107001602649688721e-01 -4.655867069959640503e-02 -8.619715273380279541e-02 3.789581060409545898e-01 5.704852193593978882e-02
7.521204650402069092e-02 1.576791256666183472e-01 -1.618158817291259766e-01 5.379755422472953796e-02 -2.461804002523422241e-01 4.616415500640869141e-02 8.179047703742980957e-02 -3.389338552951812744e-01 2.906508743762969971e-01 1.717141717672348022e-01 1.448413431644439697e-01 -1.849225312471389771e-01 3.703021630644798279e-02 1.004042103886604309e-02 -3.340529501438140869e-01 -1.039639189839363098e-01 1.611982285976409912e-02 3.380125761032104492e-01 1.335629373788833618e-01 -3.195133432745933533e-02 -2.766252309083938599e-02 -3.494149819016456604e-02 -2.500131167471408844e-02 -5.475780740380287170e-02 2.271630614995956421e-01 -1.614371314644813538e-02 -1.269796639680862427e-01 -7.912316173315048218e-02 1.649924963712692261e-01 -2.744267284870147705e-01 -1.109478771686553955e-01 3.674468994140625000e-01
-4.438119381666183472e-02 1.099658831954002380e-01 -2.343636751174926758e-02 3.060372769832611084e-01 2.070834487676620483e-01 1.160555258393287659e-01 -6.132265925407409668e-02 -7.890145480632781982e-02 1.780201792716979980e-01 1.234617158770561218e-01 -1.137750670313835144e-01 -1.497164666652679443e-01 -1.089251637458801270e-01 -3.775579929351806641e-01 -1.827337145805358887e-01 2.023690044879913330e-01 1.111648231744766235e-02 4.179421365261077881e-01 -8.860148489475250244e-02 -1.044425219297409058e-01 -1.008362844586372375e-01 1.273134797811508179e-01 3.189450502395629883e-01 -3.377536684274673462e-02 4.824127256870269775e-02 -5.228533968329429626e-02 -2.115121334791183472e-01 -2.415518462657928467e-01 -8.473403751850128174e-03 -7.389923185110092163e-02 4.048602283000946045e-02 2.760787904262542725e-01
-6.509258598089218140e-02 5.341304093599319458e-02 -1.644173413515090942e-01 9.219142049551010132e-02 2.007260322570800781e-01 -1.556933373212814331e-01 -1.715426295995712280e-01 -1.697458028793334961e-01 1.357050389051437378e-01 3.662506639957427979e-01 -3.048287332057952881e-02 -2.157673686742782593e-01 -2.295958548784255981e-01 -5.519679933786392212e-02 -5.309002995491027832e-01 -6.326875090599060059e-02 -4.635430872440338135e-02 2.743825614452362061e-01 8.969373255968093872e-02 2.846664562821388245e-02 -2.060430049896240234e-01 -1.745191402733325958e-02 -1.954672625288367271e-03 1.610851734876632690e-01 1.242031157016754150e-01 -1.832705140113830566e-01 -2.082163840532302856e-02 -1.015135422348976135e-01 2.724690176546573639e-02 2.651863917708396912e-02 1.444703042507171631e-01 2.363805323839187622e-01
-3.248175233602523804e-02 -8.785150945186614990e-02 -7.426676899194717407e-02 3.598791658878326416e-01 1.687265634536743164e-01 1.285376101732254028e-01 4.936686903238296509e-02 -1.208550557494163513e-01 2.655909359455108643e-01 2.777376472949981689e-01 4.403898119926452637e-02 6.759344041347503662e-02 -2.817910611629486084e-01 -2.287968248128890991e-01 -2.818610370159149170e-01 1.539628207683563232e-02 1.374701857566833496e-01 1.704409271478652954e-01 9.773256629705429077e-02 1.789983361959457397e-01 1.589390821754932404e-02 -2.068873308598995209e-02 2.370932847261428833e-01 2.316305413842201233e-03 2.307040803134441376e-02 -8.069385774433612823e-03 -2.684659957885742188e-01 8.886658400297164917e-02 2.297336608171463013e-02 -2.016944289207458496e-01 -3.493919968605041504e-01 1.955805569887161255e-01
-2.801365777850151062e-02 -3.863000869750976562e-02 -1.217588260769844055e-01 2.075898647308349609e-01 -2.342827022075653076e-01 1.693746261298656464e-02 4.340160638093948364e-02 1.559933926910161972e-02 1.498906016349792480e-01 1.494530141353607178e-01 2.024367153644561768e-01 -2.762113213539123535e-01 4.238374903798103333e-02 -3.822398558259010315e-02 -1.184158250689506531e-01 2.048393636941909790e-01 -2.121456563472747803e-01 -4.550390318036079407e-02 1.203052550554275513e-01 6.852336972951889038e-02 -3.048605918884277344e-01 7.793641835451126099e-02 8.814581483602523804e-02 3.105863630771636963e-01 4.211209118366241455e-01 -4.281921312212944031e-02 -9.787379205226898193e-02 -1.563015580177307129e-01 1.365794241428375244e-01 -2.613693708553910255e-03 3.707835376262664795e-01 1.495541334152221680e-01
1.871786415576934814e-01 1.207611709833145142e-01 -4.306887462735176086e-02 2.099316269159317017e-01 -2.020955085754394531e-01 2.836601436138153076e-01 -8.501335233449935913e-02 6.562330573797225952e-02 3.100190758705139160e-01 3.084961175918579102e-01 2.329955110326409340e-03 -4.625697433948516846e-02 -1.430328488349914551e-01 -1.654368042945861816e-01 -2.141744345426559448e-01 1.078921556472778320e-02 6.922761350870132446e-02 2.595590353012084961e-01 -1.160148009657859802e-01 2.656416893005371094e-01 -2.365599721670150757e-01 -5.144656449556350708e-02 4.169906023889780045e-03 8.307613432407379150e-02 2.506778240203857422e-01 -8.663684129714965820e-02 1.151678636670112610e-01 1.051534265279769897e-01 3.043430857360363007e-02 -2.193960398435592651e-01 3.385491967201232910e-01 6.569848209619522095e-02
5.075891036540269852e-03 -1.295528113842010498e-01 1.488508433103561401e-01 1.620912253856658936e-01 -9.996139258146286011e-02 -6.400515884160995483e-02 -1.430137455463409424e-01 -2.284759879112243652e-01 4.447573155630379915e-04 3.291706144809722900e-01 -1.832464486360549927e-01 -3.007261753082275391e-01 -1.281708776950836182e-01 -4.366788864135742188e-01 -2.048199623823165894e-01 2.381057888269424438e-01 -9.969901293516159058e-02 -6.910583376884460449e-02 4.430713132023811340e-02 1.387994084507226944e-02 -1.195361539721488953e-01 1.077533587813377380e-01 2.250667661428451538e-02 -1.015658378601074219e-01 1.864511966705322266e-01 1.060491502285003662e-01 1.565015017986297607e-01 -1.154280453920364380e-01 2.265194803476333618e-02 -2.173327356576919556e-01 2.478309422731399536e-01 2.515935599803924561e-01
2.493836544454097748e-02 -7.526605576276779175e-02 -2.033471614122390747e-01 9.346365928649902344e-02 -9.471865743398666382e-02 3.738591372966766357e-01 -2.872646749019622803e-01 -1.360119879245758057e-01 1.289899051189422607e-01 3.903594613075256348e-01 9.886399656534194946e-02 -7.471352070569992065e-02 -1.051271427422761917e-02 -9.578133374452590942e-02 -1.604064404964447021e-01 1.514755189418792725e-01 8.269181847572326660e-02 3.064116239547729492e-01 6.540236622095108032e-02 4.275712370872497559e-01 -1.369573920965194702e-01 -5.887554213404655457e-02 -3.966955840587615967e-02 8.117612451314926147e-02 1.506151705980300903e-01 3.162425011396408081e-02 -8.207301050424575806e-02 -1.018838211894035339e-01 1.264628916978836060e-01 -1.779396682977676392e-01 2.118081599473953247e-01 -1.834430964663624763e-03
-3.513891249895095825e-02 -5.959876254200935364e-02 -2.101112008094787598e-01 3.052484430372714996e-02 2.306849807500839233e-01 -7.168655842542648315e-02 -1.791845858097076416e-01 -2.471770346164703369e-01 1.775967180728912354e-01 -5.055783689022064209e-02 -3.147203475236892700e-02 -1.309619247913360596e-01 -1.887333393096923828e-01 -3.064681589603424072e-01 -3.155869245529174805e-01 -2.052230834960937500e-01 2.910205628722906113e-03 4.442577958106994629e-01 2.417338341474533081e-01 8.595026098191738129e-03 1.019439566880464554e-02 1.396671533584594727e-01 1.172523349523544312e-01 -6.102737388573586941e-04 -4.838271997869014740e-03 1.355203427374362946e-02 -1.735335588455200195e-02 -4.576199129223823547e-02 -2.142950333654880524e-02 -2.321752011775970459e-01 3.445332646369934082e-01 1.008556783199310303e-01
1.681202054023742676e-01 1.854160279035568237e-01 -2.016244977712631226e-01 1.195349097251892090e-01 5.451315268874168396e-02 2.485907524824142456e-01 -9.322804957628250122e-02 -1.448660157620906830e-02 3.262276053428649902e-01 2.780092656612396240e-01 -8.818430453538894653e-02 -3.588969707489013672e-01 5.128381028771400452e-02 7.525738328695297241e-02 -1.301496177911758423e-01 3.845821022987365723e-01 -9.929276071488857269e-03 -7.001592218875885010e-02 -6.637887097895145416e-03 5.973219126462936401e-02 1.325392127037048340e-01 1.676257699728012085e-02 -9.530302137136459351e-02 7.019330561161041260e-02 2.267448902130126953e-01 -4.396485164761543274e-02 -1.266495734453201294e-01 5.454191006720066071e-03 1.843081265687942505e-01 -2.194347977638244629e-01 3.949064388871192932e-02 3.489197492599487305e-01
-1.118940636515617371e-01 6.087680906057357788e-02 -1.801674515008926392e-01 1.973064392805099487e-01 7.380154728889465332e-02 -2.527769096195697784e-02 7.876352756284177303e-04 -1.807728707790374756e-01 2.631531655788421631e-01 2.626434266567230225e-01 2.044463753700256348e-01 -2.067416608333587646e-01 -3.136404752731323242e-01 2.866116911172866821e-02 -3.204088509082794189e-01 2.416769415140151978e-02 2.038296610116958618e-01 3.889934718608856201e-01 1.915901154279708862e-01 -1.113427653908729553e-01 -1.706644445657730103e-01 1.457674056291580200e-01 -8.808720111846923828e-02 -6.619220227003097534e-02 1.955155432224273682e-01 -2.102020531892776489e-01 3.329940512776374817e-02 -2.187254279851913452e-02 7.956867665052413940e-02 -1.471247971057891846e-01 1.723764836788177490e-01 4.731165245175361633e-02
2.227681428194046021e-01 9.604180604219436646e-02 -3.012704849243164062e-01 5.247614160180091858e-02 -1.135147958993911743e-01 9.304241836071014404e-02 1.515235658735036850e-02 -1.331394761800765991e-01 2.522815167903900146e-01 1.743498444557189941e-01 1.824606657028198242e-01 1.016691997647285461e-01 -3.932254314422607422e-01 1.014079377055168152e-01 -3.517334461212158203e-01 1.959403604269027710e-01 1.566122919321060181e-01 -1.040170118212699890e-01 1.043310388922691345e-01 -5.362913012504577637e-02 1.218235716223716736e-01 3.233729004859924316e-01 2.193049713969230652e-02 -1.356575191020965576e-01 1.224427744746208191e-01 8.776848763227462769e-02 -3.087747097015380859e-01 9.890246391296386719e-02 8.281550370156764984e-03 -2.016283944249153137e-02 7.195763289928436279e-02 1.502271145582199097e-01
-1.195256486535072327e-01 -5.710122734308242798e-02 -1.430846750736236572e-01 1.576211750507354736e-01 3.141050040721893311e-01 -1.061741113662719727e-01 -1.087367907166481018e-01 -2.555833458900451660e-01 -7.463610917329788208e-02 2.685073018074035645e-01 1.042180880904197693e-01 -1.035602912306785583e-01 -2.000320106744766235e-01 -3.503949046134948730e-01 -4.488821923732757568e-01 -7.835838943719863892e-02 -6.355621851980686188e-03 3.620260357856750488e-01 1.632576137781143188e-01 5.155475065112113953e-02 -8.034792542457580566e-02 5.865199863910675049e-02 -1.784321665763854980e-02 1.876047439873218536e-02 -6.795812398195266724e-02 -7.065025717020034790e-02 -1.617874503135681152e-01 -4.522353783249855042e-02 4.170556738972663879e-02 -6.749405711889266968e-02 2.540062665939331055e-01 2.742406353354454041e-02
-4.616583138704299927e-02 -5.164727102965116501e-03 -1.398799568414688110e-02 1.777962744235992432e-01 4.594421982765197754e-01 -1.215591132640838623e-01 -2.236177772283554077e-01 -4.079875946044921875e-01 2.376607209444046021e-01 2.257563471794128418e-01 1.621418446302413940e-02 -2.408723980188369751e-01 1.022377517074346542e-02 -1.130389198660850525e-01 -2.260251939296722412e-01 -7.871242612600326538e-02 -9.598211385309696198e-03 2.216104269027709961e-01 1.928214877843856812e-01 5.111946910619735718e-02 1.577593758702278137e-02 1.116432398557662964e-01 5.442394316196441650e-02 9.723363816738128662e-02 9.266591072082519531e-02 -1.115278899669647217e-01 -1.741976588964462280e-01 -1.000230833888053894e-01 2.482191324234008789e-01 -1.117202565073966980e-01 1.261167228221893311e-01 1.493830233812332153e-01
-2.038158178329467773e-01 -8.159142732620239258e-02 -1.040490493178367615e-01 1.616688072681427002e-01 4.024375975131988525e-01 -1.518899947404861450e-01 -3.512555733323097229e-02 -1.599394232034683228e-01 3.656201958656311035e-01 1.217056363821029663e-01 1.214428693056106567e-01 -1.174102202057838440e-01 -1.403174847364425659e-01 -2.720035910606384277e-01 -4.083115458488464355e-01 -8.016725629568099976e-02 -2.211238592863082886e-01 2.513817548751831055e-01 4.711665958166122437e-02 5.986344814300537109e-02 -1.783108860254287720e-01 1.492608785629272461e-01 8.509732782840728760e-02 7.717682421207427979e-02 -6.200026348233222961e-02 -5.763448774814605713e-02 -3.587698563933372498e-02 -1.105139497667551041e-02 8.544113487005233765e-02 -1.380400210618972778e-01 1.837309747934341431e-01 -7.282179594039916992e-02
-2.592992782592773438e-02 4.618687182664871216e-02 -1.445826590061187744e-01 1.179480478167533875e-01 3.223169445991516113e-01 2.266118973493576050e-01 -4.917920008301734924e-02 -9.899127297103404999e-03 1.162085682153701782e-01 1.543970406055450439e-01 1.152524426579475403e-01 -1.543286591768264771e-01 -4.118952155113220215e-01 -1.086766123771667480e-01 -1.950366944074630737e-01 -3.458724543452262878e-02 8.023958653211593628e-02 3.620362579822540283e-01 2.067934721708297729e-01 -1.116848066449165344e-01 -2.044314444065093994e-01 -8.552639931440353394e-02 5.256729200482368469e-03 -1.365599106065928936e-03 1.292782872915267944e-01 -2.795889377593994141e-01 -9.934516251087188721e-02 7.108780741691589355e-02 8.150660991668701172e-02 -3.344621360301971436e-01 1.380082219839096069e-01 1.422361135482788086e-01
-8.885490149259567261e-02 -7.059600949287414551e-02 -1.815941929817199707e-01 -4.241361841559410095e-02 -2.117717452347278595e-02 1.312886029481887817e-01 -7.151943445205688477e-02 3.803083673119544983e-02 1.664668507874011993e-02 3.534089326858520508e-01 3.301608562469482422e-01 -2.613749206066131592e-01 -4.290321469306945801e-01 -2.875807881355285645e-01 -2.712992019951343536e-03 1.869308501482009888e-01 9.432929754257202148e-02 -3.966532647609710693e-02 -1.382241100072860718e-01 1.406953781843185425e-01 7.150962948799133301e-02 1.830606907606124878e-02 -1.101578101515769958e-01 7.248589396476745605e-02 -2.355985157191753387e-02 1.754175275564193726e-01 -1.407556980848312378e-01 1.297594606876373291e-02 -3.595941886305809021e-02 -2.647180855274200439e-01 1.110488772392272949e-01 3.415575027465820312e-01
9.397458285093307495e-02 5.169372260570526123e-02 -4.918592423200607300e-02 2.462202459573745728e-01 2.154599577188491821e-01 3.232005285099148750e-03 5.196394398808479309e-02 -2.196228876709938049e-02 1.147494465112686157e-01 9.867056459188461304e-02 2.708666920661926270e-01 -1.319745630025863647e-01 -1.682868152856826782e-01 -4.481794834136962891e-01 -2.996410429477691650e-01 -4.624519869685173035e-02 5.581754446029663086e-02 9.816841036081314087e-02 4.395070970058441162e-01 1.639423966407775879e-01 -3.618989139795303345e-02 1.425333227962255478e-02 -4.468857496976852417e-02 -2.806134521961212158e-02 3.760279119014739990e-01 -1.515166163444519043e-01 2.578419819474220276e-02 1.189192011952400208e-01 -4.900138825178146362e-02 3.959622979164123535e-02 8.245082199573516846e-02 1.183946654200553894e-01
-9.140396118164062500e-02 -2.885003807023167610e-03 7.008136063814163208e-02 8.845169842243194580e-02 2.094751745462417603e-01 -4.648968204855918884e-02 -1.545328944921493530e-01 -1.158079504966735840e-01 9.482916444540023804e-02 1.851721853017807007e-02 2.796073257923126221e-02 -2.897949516773223877e-01 -1.046386808156967163e-01 -2.708229422569274902e-01 -5.404279828071594238e-01 -1.374112218618392944e-01 -9.591566026210784912e-02 3.845602273941040039e-01 9.587088972330093384e-02 -8.683391846716403961e-03 -9.379432350397109985e-02 2.627170085906982422e-01 -2.182157523930072784e-02 3.480317443609237671e-02 1.630763560533523560e-01 -1.004786193370819092e-01 -1.958822906017303467e-01 1.477648615837097168e-01 1.360288113355636597e-01 -1.418517082929611206e-01 1.210895478725433350e-01 1.009517014026641846e-01
1.862192749977111816e-01 1.868607103824615479e-01 -2.393492013216018677e-01 2.839634418487548828e-01 1.206507384777069092e-01 2.433633059263229370e-01 6.504423916339874268e-02 -2.102064341306686401e-01 1.696091443300247192e-01 2.124484628438949585e-01 3.871522843837738037e-02 3.085331246256828308e-02 -2.067260630428791046e-02 -1.391688585281372070e-01 -1.270005404949188232e-01 -1.035605072975158691e-01 9.766388684511184692e-02 1.342483013868331909e-01 1.634312719106674194e-01 2.857658080756664276e-02 1.102389544248580933e-01 1.414339896291494370e-02 3.172029256820678711e-01 1.279543191194534302e-01 -2.731347270309925079e-02 6.138290464878082275e-02 -8.293604850769042969e-02 -1.753978431224822998e-01 1.890596896409988403e-01 -3.448404371738433838e-01 1.439362019300460815e-01 3.812060356140136719e-01
-4.704678431153297424e-02 -1.355337649583816528e-01 -1.154523566365242004e-01 1.647262424230575562e-01 -2.029738277196884155e-01 -1.312568783760070801e-01 -2.287944555282592773e-01 1.311598694883286953e-03 3.810432851314544678e-01 2.112759947776794434e-01 2.164031565189361572e-01 -1.660592257976531982e-01 4.034194350242614746e-02 -7.455836236476898193e-02 3.229552879929542542e-02 9.458480030298233032e-02 -1.238115429878234863e-01 1.088011413812637329e-01 4.611757025122642517e-02 1.095354929566383362e-01 -1.168266162276268005e-01 6.343284994363784790e-02 3.144547939300537109e-01 2.229488492012023926e-01 2.473394125699996948e-01 5.891289189457893372e-02 -2.258302420377731323e-01 -2.273868918418884277e-01 -5.982172861695289612e-02 -8.019368350505828857e-02 3.973764479160308838e-01 -6.279360502958297729e-02
3.182343542575836182e-01 3.081882186233997345e-02 -2.493190169334411621e-01 1.566388309001922607e-01 1.558783352375030518e-01 2.879108786582946777e-01 2.884554564952850342e-01 8.162298798561096191e-02 3.227584436535835266e-02 2.187175303697586060e-01 3.180442750453948975e-01 -9.907914698123931885e-02 -1.322591006755828857e-01 -4.990871530026197433e-03 -1.887163817882537842e-01 2.522457018494606018e-02 1.471965461969375610e-01 1.355430036783218384e-01 3.597829490900039673e-02 8.489427715539932251e-02 -1.489091217517852783e-01 7.236471027135848999e-02 1.719515770673751831e-02 1.152487099170684814e-01 2.560222446918487549e-01 1.946704089641571045e-01 -3.201844915747642517e-02 2.069347947835922241e-01 8.062864094972610474e-02 -1.990469992160797119e-01 2.452370375394821167e-01 2.394257783889770508e-01
-2.080716639757156372e-01 -9.138039499521255493e-02 -1.935378015041351318e-01 -2.939200401306152344e-02 3.312506675720214844e-01 2.844103798270225525e-02 6.463458389043807983e-02 -2.008302323520183563e-02 1.549196690320968628e-01 6.732313334941864014e-02 -8.619034662842750549e-03 -4.691917598247528076e-01 5.342148616909980774e-02 -3.669797182083129883e-01 -2.070250511169433594e-01 -1.039098575711250305e-01 -3.137112781405448914e-02 1.500491648912429810e-01 -3.774245828390121460e-02 9.413673728704452515e-02 -3.235406577587127686e-01 8.995375782251358032e-02 -1.180166751146316528e-01 -1.141868438571691513e-02 1.200777143239974976e-01 2.355267480015754700e-02 -3.591685742139816284e-02 1.003293171525001526e-01 6.782890111207962036e-02 -2.173810154199600220e-01 7.310534268617630005e-02 3.329312801361083984e-01
-3.525917604565620422e-02 1.037562415003776550e-01 2.782608848065137863e-03 1.365605592727661133e-01 -1.573198288679122925e-01 -2.463833801448345184e-02 6.203292310237884521e-02 -2.223938554525375366e-01 1.179482415318489075e-01 2.733472585678100586e-01 2.278204411268234253e-01 -5.816979333758354187e-02 3.175005689263343811e-02 -3.316729962825775146e-01 -1.141134873032569885e-01 -2.233570665121078491e-01 1.207028515636920929e-03 3.094362616539001465e-01 3.690412938594818115e-01 -1.282846555113792419e-02 -1.698034107685089111e-01 1.141410917043685913e-01 9.889911115169525146e-02 -1.545225232839584351e-01 2.369109913706779480e-02 -1.473561078310012817e-01 -3.617038726806640625e-01 1.214613988995552063e-01 -1.619838029146194458e-01 -6.027425639331340790e-03 1.911363303661346436e-01 1.858380883932113647e-01
6.928693503141403198e-02 -5.696322396397590637e-02 -2.281250655651092529e-01 1.190065145492553711e-01 -1.066315323114395142e-01 -1.654791086912155151e-01 -1.554586552083492279e-02 -3.247179687023162842e-01 3.359633982181549072e-01 1.999424071982502937e-03 5.382800102233886719e-02 1.336631327867507935e-01 -8.069113641977310181e-02 -3.251900970935821533e-01 3.714698925614356995e-02 2.630651891231536865e-01 -8.503678254783153534e-03 -6.353182345628738403e-02 7.256580889225006104e-02 -1.104980483651161194e-01 -1.653998643159866333e-01 -3.787075728178024292e-02 9.998847544193267822e-02 2.807999961078166962e-02 1.363998800516128540e-01 -3.931057155132293701e-01 -1.709583103656768799e-01 1.512326598167419434e-01 6.721635907888412476e-02 -3.423343300819396973e-01 2.379937469959259033e-01 9.141843765974044800e-03
5.147819593548774719e-02 2.160592526197433472e-01 -1.509949415922164917e-01 4.748341068625450134e-02 1.114370971918106079e-01 8.761210739612579346e-02 3.973986580967903137e-02 1.295866240980103612e-04 3.624722063541412354e-01 3.722943365573883057e-01 1.291225403547286987e-01 -7.018603384494781494e-02 -2.028239518404006958e-01 -3.131579160690307617e-01 -1.307679414749145508e-01 -2.612784504890441895e-02 -1.411834210157394409e-01 1.785264611244201660e-01 3.818513154983520508e-01 2.839375138282775879e-01 -2.435555756092071533e-01 6.837516278028488159e-02 7.686118036508560181e-02 -4.628265649080276489e-02 8.071075379848480225e-02 5.954135581851005554e-02 1.224311161786317825e-02 1.863645613193511963e-01 -4.436746984720230103e-02 2.257618755102157593e-01 -3.833824023604393005e-02 7.574348896741867065e-02
2.049092203378677368e-01 2.042438834905624390e-01 1.083147674798965454e-01 -1.041873991489410400e-01 -6.212383508682250977e-02 -3.368033468723297119e-02 -7.961522787809371948e-02 -8.218897879123687744e-02 4.524148255586624146e-02 1.255573481321334839e-01 1.205522567033767700e-01 2.002389170229434967e-02 -4.317125305533409119e-02 -5.786105617880821228e-02 -5.624841526150703430e-02 2.340593338012695312e-01 6.800780445337295532e-02 -7.145604491233825684e-02 2.491742819547653198e-01 1.291494071483612061e-01 -1.177568286657333374e-01 1.783354133367538452e-01 1.842810809612274170e-01 1.174594908952713013e-01 -1.967048831284046173e-02 -4.066898226737976074e-01 -3.120422959327697754e-01 -9.292417764663696289e-02 1.123616546392440796e-01 -4.029776751995086670e-01 3.867952227592468262e-01 3.711314871907234192e-02
4.456261917948722839e-02 7.144686579704284668e-02 -2.214550822973251343e-01 -5.576379597187042236e-03 -2.676880359649658203e-01 -9.653365612030029297e-02 -3.854826837778091431e-02 -1.870226263999938965e-01 1.945974528789520264e-01 3.189224302768707275e-01 -3.188645839691162109e-02 9.214838035404682159e-03 -3.228938281536102295e-01 -1.717301756143569946e-01 9.931676089763641357e-02 1.078313514590263367e-01 -7.159999012947082520e-02 9.822481125593185425e-02 -4.974240064620971680e-02 2.428648024797439575e-01 2.513509988784790039e-01 2.288787513971328735e-01 1.651327610015869141e-01 -1.384287234395742416e-02 3.271178901195526123e-01 1.052317991852760315e-01 -2.770193815231323242e-01 1.070477664470672607e-01 -9.326651692390441895e-02 -2.559764087200164795e-01 1.287608891725540161e-01 1.188962683081626892e-01
7.705238461494445801e-02 1.648501902818679810e-01 -9.187154471874237061e-02 2.207763046026229858e-01 1.680490672588348389e-01 1.955075114965438843e-01 7.321862131357192993e-02 9.797586500644683838e-02 -4.607785958796739578e-03 2.337520122528076172e-01 -4.555905982851982117e-02 -2.800817191600799561e-01 -6.814758479595184326e-02 -9.050558507442474365e-02 -4.402391016483306885e-01 1.718935817480087280e-01 9.827094525098800659e-02 1.018030792474746704e-01 -3.699155524373054504e-02 3.545406972989439964e-03 -2.787240743637084961e-01 1.821874380111694336e-01 2.553035020828247070e-01 2.152104377746582031e-01 2.178758084774017334e-01 1.605641394853591919e-01 -4.967125132679939270e-02 9.006965905427932739e-02 -1.713810116052627563e-01 -7.396278530359268188e-02 2.125815451145172119e-01 2.219570428133010864e-01
9.119845181703567505e-02 -9.663318842649459839e-02 -6.933105736970901489e-02 1.465267091989517212e-01 -1.197550743818283081e-01 -1.521894484758377075e-01 -7.332720607519149780e-02 -4.197658300399780273e-01 2.505356371402740479e-01 4.921522438526153564e-01 -9.271559119224548340e-02 6.278350017964839935e-03 -3.826060518622398376e-02 -3.215123116970062256e-01 -5.400130990892648697e-03 8.328852057456970215e-02 4.379221796989440918e-02 -9.274715557694435120e-03 8.244635909795761108e-02 1.390496492385864258e-01 1.782469265162944794e-02 2.933028936386108398e-01 4.924031719565391541e-02 1.107758060097694397e-01 -1.003418862819671631e-01 2.617563493549823761e-02 -6.471575051546096802e-02 1.745611429214477539e-02 2.260588854551315308e-01 -9.182613343000411987e-02 -7.529512047767639160e-03 3.279527127742767334e-01
4.059520736336708069e-02 -2.762959152460098267e-02 -1.188899576663970947e-01 3.604603558778762817e-02 1.630160361528396606e-01 7.564654946327209473e-02 -8.987719565629959106e-02 9.663683176040649414e-02 1.342206150293350220e-01 3.043571412563323975e-01 -5.581537634134292603e-02 6.422246992588043213e-02 -1.434881146997213364e-02 -6.253583729267120361e-02 -1.622543632984161377e-01 -1.376687586307525635e-01 2.040207684040069580e-01 -1.928857564926147461e-01 -7.359371334314346313e-02 4.584476649761199951e-01 1.631866246461868286e-01 2.587814033031463623e-01 -4.347456619143486023e-02 -2.987874448299407959e-01 3.599621355533599854e-02 -2.761309742927551270e-01 -8.576624095439910889e-02 -1.081849113106727600e-01 -3.240867331624031067e-02 6.276110559701919556e-02 2.115498632192611694e-01 3.736699521541595459e-01
3.567390143871307373e-01 2.098651528358459473e-01 -4.883109033107757568e-02 -4.546153545379638672e-02 -3.148041069507598877e-01 -1.488800998777151108e-02 3.241125121712684631e-02 2.457277476787567139e-02 1.205623056739568710e-02 5.028649792075157166e-02 1.216709986329078674e-01 -5.459345132112503052e-02 -9.064014256000518799e-02 -2.609178721904754639e-01 -2.595566213130950928e-01 2.120648324489593506e-01 -4.188852908555418253e-04 2.436120435595512390e-02 2.453537285327911377e-01 1.348838508129119873e-01 1.954777687788009644e-01 1.739596277475357056e-01 1.361864805221557617e-01 -1.146677322685718536e-02 1.907806396484375000e-01 1.022780463099479675e-01 -4.380019009113311768e-01 7.662813365459442139e-02 -1.423852741718292236e-01 -1.470243334770202637e-01 2.480008006095886230e-01 -8.032215759158134460e-03
1.288661211729049683e-01 6.105063855648040771e-02 -3.989867866039276123e-01 1.986860632896423340e-01 1.075689643621444702e-01 1.846577227115631104e-01 4.395522177219390869e-02 2.420550398528575897e-02 1.732864528894424438e-01 1.083940491080284119e-01 1.386618614196777344e-01 -8.605923503637313843e-03 1.306689679622650146e-01 -8.791378699243068695e-03 -2.050638198852539062e-01 8.009539544582366943e-02 -1.054407656192779541e-01 1.424084156751632690e-01 7.832086831331253052e-02 2.248479723930358887e-01 3.041389882564544678e-01 2.221875935792922974e-01 -1.462859809398651123e-01 -5.824000760912895203e-02 3.025318980216979980e-01 3.960587829351425171e-02 -1.091260686516761780e-01 1.362167298793792725e-01 2.757612466812133789e-01 -1.743930429220199585e-01 3.050653338432312012e-01 1.681900918483734131e-01
1.001608371734619141e-02 2.221822924911975861e-02 -4.403342604637145996e-01 2.740146219730377197e-01 -6.151032820343971252e-02 -9.984408318996429443e-02 1.010330095887184143e-01 1.545838713645935059e-01 6.281150877475738525e-02 -2.087816745042800903e-01 1.116755157709121704e-01 6.736786663532257080e-02 -2.178038954734802246e-01 -3.322835564613342285e-01 -2.712431550025939941e-01 1.720746606588363647e-01 -6.679447833448648453e-03 2.594329789280891418e-02 -9.090088307857513428e-02 -1.740393601357936859e-02 -6.888807564973831177e-02 -4.193468019366264343e-03 2.185374051332473755e-01 -1.929075568914413452e-01 2.521742582321166992e-01 3.975009545683860779e-02 -2.851196229457855225e-01 4.408507049083709717e-02 2.136380597949028015e-02 -1.701338738203048706e-01 2.819696366786956787e-01 -2.563507296144962311e-02
1.542408764362335205e-01 -7.500540465116500854e-02 -2.403330206871032715e-01 1.914611160755157471e-01 1.800563186407089233e-01 2.673008739948272705e-01 -1.290445402264595032e-02 -1.038245558738708496e-01 5.859952792525291443e-02 2.150193154811859131e-01 4.921216517686843872e-02 -8.618453890085220337e-02 -9.551672637462615967e-02 -2.163321971893310547e-01 -1.034914478659629822e-01 -1.197706535458564758e-01 9.499119594693183899e-03 2.569087147712707520e-01 3.943642377853393555e-01 -1.896930336952209473e-01 -4.718338549137115479e-01 1.004609912633895874e-01 4.003153182566165924e-03 -4.438689351081848145e-02 1.123831868171691895e-01 -5.700768157839775085e-02 -9.228841960430145264e-02 7.757952809333801270e-02 -5.059187114238739014e-02 -1.683594286441802979e-01 2.477380633354187012e-01 7.652524858713150024e-02
-5.516805499792098999e-02 2.283962666988372803e-01 -2.836405336856842041e-01 -1.421672403812408447e-01 1.469966024160385132e-01 1.006888523697853088e-01 2.554902434349060059e-01 -2.421962171792984009e-01 3.804764896631240845e-02 4.255740046501159668e-01 3.724376261234283447e-01 -1.080641448497772217e-01 6.096249818801879883e-02 -3.883145982399582863e-03 -2.200714349746704102e-01 1.404138207435607910e-01 -9.100309759378433228e-02 2.192567288875579834e-01 -6.336243450641632080e-02 2.038507312536239624e-01 -1.078344881534576416e-01 6.276044249534606934e-02 1.083133146166801453e-01 -2.419409900903701782e-01 -3.766961768269538879e-02 -2.235844358801841736e-02 -1.124249771237373352e-02 -1.097753196954727173e-01 -7.176376879215240479e-02 -2.620270848274230957e-01 7.135850936174392700e-02 5.352400988340377808e-02
-5.938486382365226746e-02 1.799626508727669716e-03 -3.418496549129486084e-01 -1.691061854362487793e-01 -1.931956857442855835e-01 1.204682439565658569e-01 -5.939519405364990234e-02 -1.351563725620508194e-02 2.815603017807006836e-01 3.216218203306198120e-03 1.570421159267425537e-01 2.160211466252803802e-02 -1.758487522602081299e-01 4.912543296813964844e-02 -3.802959322929382324e-01 1.910225450992584229e-01 1.217693537473678589e-01 -3.258250362705439329e-04 9.677413105964660645e-02 2.593926489353179932e-01 1.036952212452888489e-01 2.227246314287185669e-01 6.703201681375503540e-02 -2.636429965496063232e-01 1.563605368137359619e-01 6.687261909246444702e-02 -3.039541542530059814e-01 1.494352221488952637e-01 -1.973094642162322998e-01 -5.617928504943847656e-02 1.318111270666122437e-01 2.183112204074859619e-01
-5.969318002462387085e-02 4.151473753154277802e-03 -2.586759328842163086e-01 1.250222772359848022e-01 -1.884334683418273926e-01 -2.668751180171966553e-01 8.551259338855743408e-02 -9.053728729486465454e-02 2.462008446455001831e-01 3.825753927230834961e-01 1.717065833508968353e-02 2.823597192764282227e-02 -2.415872514247894287e-01 -5.591613799333572388e-02 -1.314476877450942993e-01 6.004756316542625427e-02 -1.871344447135925293e-01 4.962147027254104614e-02 -1.442595012485980988e-02 2.769253551959991455e-01 3.091697096824645996e-01 -7.083497196435928345e-02 1.824662685394287109e-01 -1.007739901542663574e-01 1.732016205787658691e-01 1.132994890213012695e-01 -3.369165062904357910e-01 1.236473992466926575e-01 -1.159402877092361450e-01 -1.242375150322914124e-01 3.932848572731018066e-02 2.017420679330825806e-01
4.948758333921432495e-02 1.065822839736938477e-01 -2.643519639968872070e-01 1.250029169023036957e-02 2.733105123043060303e-01 -1.304879877716302872e-02 -2.421447634696960449e-02 -1.485017091035842896e-01 2.377482652664184570e-01 -2.481739223003387451e-02 2.944841682910919189e-01 -2.370833903551101685e-01 -2.643411159515380859e-01 -1.514396537095308304e-02 -2.508549988269805908e-01 1.681474298238754272e-01 -8.813565969467163086e-02 1.745201200246810913e-01 -9.561263024806976318e-02 6.151055544614791870e-02 -3.530946075916290283e-01 -9.530959278345108032e-02 1.887851953506469727e-01 -1.518063694238662720e-01 1.010770052671432495e-01 -2.411708384752273560e-01 4.437716677784919739e-02 -3.027625083923339844e-01 7.025498896837234497e-02 -1.901151090860366821e-01 -7.700826972723007202e-02 6.818246096372604370e-02
1.594523899257183075e-02 1.547677665948867798e-01 -6.092256680130958557e-02 3.308086991310119629e-01 3.156706094741821289e-01 3.024377226829528809e-01 1.327771395444869995e-01 -3.072727657854557037e-02 3.223861753940582275e-01 1.175954267382621765e-01 3.101938366889953613e-01 -5.961044877767562866e-02 -1.670292019844055176e-01 -1.791233867406845093e-01 -2.036829441785812378e-01 -2.418928444385528564e-01 -1.367446780204772949e-02 3.000587522983551025e-01 3.030525892972946167e-02 2.059172242879867554e-01 -2.066703699529170990e-02 4.136640578508377075e-02 6.228403374552726746e-02 6.708049774169921875e-02 5.964292213320732117e-02 -3.351779654622077942e-02 -2.596991062164306641e-01 -1.394611895084381104e-01 1.290099918842315674e-01 -1.642244867980480194e-02 1.074556484818458557e-01 1.065109968185424805e-01
3.922317028045654297e-01 6.334630399942398071e-02 -1.832142472267150879e-01 -1.075997278094291687e-01 1.786026656627655029e-01 7.323023676872253418e-02 -7.127265445888042450e-03 -1.006916165351867676e-01 -3.846411034464836121e-02 -2.718398580327630043e-03 8.582031726837158203e-02 -1.305088121443986893e-02 -2.597062289714813232e-01 -3.336653113365173340e-01 -2.304116934537887573e-01 1.425819993019104004e-01 9.851825982332229614e-02 -2.481889575719833374e-01 7.720289379358291626e-02 2.002448029816150665e-02 6.680434197187423706e-02 4.062690138816833496e-01 -9.729169309139251709e-02 -1.592920273542404175e-01 1.746508777141571045e-01 -2.912807762622833252e-01 -1.691448241472244263e-01 -1.620347797870635986e-02 1.602668315172195435e-01 -2.043045498430728912e-02 5.795243009924888611e-02 1.806118935346603394e-01
5.980202555656433105e-02 -1.142996698617935181e-01 6.589265912771224976e-02 -2.139134705066680908e-01 6.911367177963256836e-02 -1.797808520495891571e-02 -5.153798684477806091e-02 -2.375265806913375854e-01 1.804293543100357056e-01 1.095599606633186340e-01 2.088087946176528931e-01 -3.818075731396675110e-02 -3.441641107201576233e-03 -2.520599365234375000e-01 -4.089318215847015381e-03 7.741285953670740128e-03 2.118988037109375000e-01 -1.320104300975799561e-01 2.279540002346038818e-01 1.207010373473167419e-01 -1.089224070310592651e-01 2.938595712184906006e-01 1.649295911192893982e-02 -3.091242909431457520e-01 3.748529255390167236e-01 -7.736705243587493896e-02 -1.737289428710937500e-01 -7.870414294302463531e-03 1.192960981279611588e-02 1.742699593305587769e-01 4.066318273544311523e-01 1.425861269235610962e-01
1.566366665065288544e-02 1.218511834740638733e-01 -3.779828846454620361e-01 -7.624463737010955811e-02 -1.650967448949813843e-01 2.017343491315841675e-01 -9.899029880762100220e-02 -3.081250563263893127e-02 2.112565785646438599e-01 1.713814586400985718e-01 8.381359279155731201e-02 3.039477393031120300e-02 -2.861297428607940674e-01 -8.223874866962432861e-02 -2.238863855600357056e-01 7.885302603244781494e-02 2.372509688138961792e-01 -7.273378968238830566e-02 1.412068009376525879e-01 9.983652271330356598e-03 1.714031398296356201e-01 2.385850846767425537e-01 2.473301813006401062e-02 -2.293742597103118896e-01 1.536650061607360840e-01 1.201614812016487122e-01 -4.074520766735076904e-01 -2.883709780871868134e-02 -1.848706305027008057e-01 -8.062439411878585815e-02 2.384186834096908569e-01 8.384441584348678589e-02
3.704224526882171631e-01 -4.316719714552164078e-03 -1.215227395296096802e-01 1.265178322792053223e-01 -6.219605728983879089e-02 1.225014105439186096e-01 1.875797845423221588e-02 -1.104795467108488083e-02 2.780206799507141113e-01 1.449270695447921753e-01 2.513523101806640625e-01 -9.327511489391326904e-02 -5.856595560908317566e-02 3.623555821832269430e-04 -4.399197921156883240e-02 -1.681632548570632935e-02 9.936237707734107971e-03 2.023973464965820312e-01 8.921652287244796753e-02 -4.500404372811317444e-02 -1.019040197134017944e-01 1.581866443157196045e-01 1.016362607479095459e-01 2.699675261974334717e-01 1.069152727723121643e-01 1.564361006021499634e-01 -1.087521463632583618e-01 1.906131654977798462e-01 1.714724004268646240e-01 -5.682328939437866211e-01 9.800343215465545654e-02 1.455738395452499390e-01
5.925885960459709167e-02 -7.183978706598281860e-02 -2.647784948348999023e-01 -2.237298935651779175e-01 1.788153648376464844e-01 3.040450997650623322e-02 2.165034860372543335e-01 -2.627773880958557129e-01 3.979291021823883057e-02 2.829278111457824707e-01 2.797317802906036377e-01 6.203240156173706055e-02 -1.969788372516632080e-01 -1.921294778585433960e-01 -1.906778365373611450e-01 -5.150486715137958527e-03 1.377623230218887329e-01 1.273367404937744141e-01 -7.368272542953491211e-02 -4.309242591261863708e-02 -6.529590487480163574e-02 -4.954794794321060181e-02 2.740330994129180908e-01 1.905172504484653473e-02 -7.361786067485809326e-02 3.173662126064300537e-01 -6.103578954935073853e-02 2.291738688945770264e-01 -5.340536683797836304e-02 -3.724468946456909180e-01 1.332869976758956909e-01 -1.162597723305225372e-02
-1.926798820495605469e-01 1.251931935548782349e-01 -1.436938643455505371e-01 -1.687796600162982941e-02 -1.065164953470230103e-01 -3.070743009448051453e-02 -1.299159377813339233e-01 4.322906583547592163e-02 4.909019917249679565e-02 4.873248562216758728e-02 1.024862378835678101e-01 -2.864718995988368988e-02 -2.640308439731597900e-01 -1.283662021160125732e-01 -1.266651302576065063e-01 1.762230992317199707e-01 -1.047027036547660828e-01 -2.344769053161144257e-02 -1.447154488414525986e-02 -3.705563489347696304e-03 1.017650067806243896e-01 3.508647382259368896e-01 1.266302466392517090e-01 -6.342145800590515137e-02 4.155099689960479736e-01 6.116208806633949280e-02 -4.005238115787506104e-01 1.667534261941909790e-01 -1.133862510323524475e-01 -2.239761054515838623e-01 1.818972080945968628e-01 3.462024033069610596e-01
5.091275647282600403e-02 1.662102043628692627e-01 -3.454047739505767822e-01 -8.125382661819458008e-02 -7.937470078468322754e-02 4.347507283091545105e-02 -1.162175787612795830e-03 -2.424815203994512558e-03 3.322893679141998291e-01 1.058544740080833435e-01 5.590308830142021179e-02 9.282704442739486694e-02 -2.098940014839172363e-01 -1.006542891263961792e-01 -1.105322167277336121e-01 1.345055699348449707e-01 2.022903412580490112e-01 5.147866904735565186e-02 1.544798165559768677e-01 -4.668109491467475891e-02 7.590375095605850220e-02 2.586237490177154541e-01 1.388291418552398682e-01 -2.944359183311462402e-01 7.085750252008438110e-02 4.728492721915245056e-02 -4.796018004417419434e-01 1.295661777257919312e-01 -8.682747185230255127e-02 -2.034697085618972778e-01 1.616262048482894897e-01 2.011627554893493652e-01
-1.081460118293762207e-01 -1.521549969911575317e-01 -8.574101328849792480e-02 -4.978141188621520996e-02 -5.448484793305397034e-03 1.803588420152664185e-01 -1.215794533491134644e-01 -1.834108829498291016e-01 1.865685433149337769e-01 1.513589769601821899e-01 1.720820814371109009e-01 -1.688991673290729523e-02 -5.043224096298217773e-01 -2.515921294689178467e-01 -1.125859171152114868e-01 2.152515202760696411e-01 -2.517792396247386932e-02 3.741712123155593872e-02 -1.984655857086181641e-01 5.838997662067413330e-02 2.454153448343276978e-02 1.840546429157257080e-01 -4.265217483043670654e-02 2.277354709804058075e-02 1.720661818981170654e-01 2.452145367860794067e-01 -2.969973385334014893e-01 1.268040388822555542e-01 -2.224504202604293823e-02 -2.897086143493652344e-01 1.754303872585296631e-01 1.385882496833801270e-01
-5.424135178327560425e-02 -1.508090496063232422e-01 -1.784471273422241211e-01 -1.095954254269599915e-01 -5.839055776596069336e-02 3.537275269627571106e-02 1.629106001928448677e-03 -2.795838750898838043e-02 1.100855469703674316e-01 2.705978453159332275e-01 2.470956891775131226e-01 -1.140004619956016541e-01 -1.214037537574768066e-01 -3.486495465040206909e-02 -2.899725139141082764e-01 3.269185423851013184e-01 1.011822745203971863e-02 -7.517638057470321655e-02 4.454741254448890686e-02 -7.584952563047409058e-02 -7.162433117628097534e-02 4.868690669536590576e-02 4.773984849452972412e-01 -1.565173566341400146e-01 -3.616275265812873840e-02 2.308708876371383667e-01 -1.304279565811157227e-01 3.141359984874725342e-02 -1.500416398048400879e-01 -4.343752264976501465e-01 -2.925411425530910492e-02 -2.549544721841812134e-02
1.038822457194328308e-01 -1.205856651067733765e-01 -2.970063090324401855e-01 1.777948737144470215e-01 2.580083012580871582e-01 1.170269399881362915e-01 -1.331790536642074585e-01 -8.478347212076187134e-02 1.837212592363357544e-01 3.708706796169281006e-01 4.843394830822944641e-02 -1.106274798512458801e-01 -1.506162583827972412e-01 -8.883105963468551636e-02 -3.646309375762939453e-01 2.540770173072814941e-02 2.461972460150718689e-02 1.029628887772560120e-01 1.204931885004043579e-01 -2.387898117303848267e-01 -2.666203975677490234e-01 1.446951329708099365e-01 2.153385244309902191e-02 2.568353712558746338e-01 1.732469946146011353e-01 -1.012765839695930481e-01 1.211459562182426453e-01 -1.559455245733261108e-01 7.323513925075531006e-02 -1.723548471927642822e-01 1.232293099164962769e-01 1.699269264936447144e-01
2.715725004673004150e-01 2.623019218444824219e-01 -7.108259946107864380e-02 1.490004062652587891e-01 -1.079255640506744385e-01 2.000508364289999008e-03 -1.558024622499942780e-02 -1.096266657114028931e-01 4.535920917987823486e-01 1.843678206205368042e-01 2.299789190292358398e-01 5.741144344210624695e-02 8.318964391946792603e-03 -1.563263386487960815e-01 -2.946011722087860107e-01 2.061791867017745972e-01 -7.331672310829162598e-02 -8.443811566394288093e-06 -1.742258481681346893e-02 9.315282106399536133e-02 -9.781492501497268677e-02 1.929498463869094849e-01 -4.982710257172584534e-02 -4.125536084175109863e-01 1.358901411294937134e-01 -2.751598358154296875e-01 -1.389462351799011230e-01 -5.531246587634086609e-02 3.357508406043052673e-02 -3.426244109869003296e-02 5.470469221472740173e-02 2.955392748117446899e-02
-7.471170276403427124e-03 -9.055139124393463135e-02 -4.619053304195404053e-01 4.423409700393676758e-02 2.586387097835540771e-01 1.078378334641456604e-01 -2.944302186369895935e-02 1.618977636098861694e-01 1.825311481952667236e-01 8.274716138839721680e-02 6.486266851425170898e-02 -2.050079852342605591e-01 -8.521440625190734863e-02 -2.619042992591857910e-01 -2.705276478081941605e-03 -7.016568630933761597e-02 9.365052729845046997e-02 3.373371809720993042e-02 2.096240222454071045e-01 -1.669057309627532959e-01 -2.321651279926300049e-01 3.244515657424926758e-01 1.663267761468887329e-01 1.258583664894104004e-01 2.718162238597869873e-01 -1.980560123920440674e-01 -1.294849663972854614e-01 -1.006513237953186035e-01 1.390991657972335815e-01 -2.210501581430435181e-01 7.016356103122234344e-03 -1.048513650894165039e-01
3.880202304571866989e-03 -1.207186877727508545e-01 -1.908392310142517090e-01 5.604061484336853027e-02 2.282116562128067017e-01 1.188161671161651611e-01 1.522743701934814453e-01 -1.498646661639213562e-02 2.962103188037872314e-01 3.092069327831268311e-01 7.039681077003479004e-02 1.527823805809020996e-01 -1.259985268115997314e-01 -3.191574513912200928e-01 -1.548502296209335327e-01 8.486396982334554195e-04 4.211425408720970154e-02 2.751484215259552002e-01 6.963307410478591919e-02 2.815921604633331299e-01 -1.209381073713302612e-01 1.471710577607154846e-02 1.495052278041839600e-01 1.539327949285507202e-01 1.572315208613872528e-02 -7.221246510744094849e-02 -3.334658741950988770e-01 1.295364499092102051e-01 1.000275090336799622e-01 -2.939337864518165588e-02 -2.457388937473297119e-01 2.750758528709411621e-01
-1.879135891795158386e-02 -3.936664760112762451e-02 5.472714453935623169e-02 1.407871097326278687e-01 2.475828230381011963e-01 -4.125574603676795959e-02 -6.258275359869003296e-02 -2.038288116455078125e-01 1.625944823026657104e-01 1.025870591402053833e-01 5.416846647858619690e-02 -3.946150466799736023e-02 2.437943127006292343e-03 -4.880834221839904785e-01 -3.936189711093902588e-01 -3.185968697071075439e-01 -9.906858205795288086e-03 3.487970232963562012e-01 -5.439105629920959473e-02 2.235017903149127960e-02 -9.839624911546707153e-02 -1.220552250742912292e-01 3.324059396982192993e-02 -3.636445850133895874e-02 9.349486976861953735e-02 -6.320039182901382446e-02 -2.043207883834838867e-01 1.382636427879333496e-01 1.184405013918876648e-01 -2.144938707351684570e-01 1.537661105394363403e-01 1.455814987421035767e-01
-7.819162309169769287e-02 6.751925498247146606e-02 -1.930468380451202393e-01 -1.505256742238998413e-01 1.488743871450424194e-01 2.152952104806900024e-01 1.336224228143692017e-01 3.011342836543917656e-03 1.953446716070175171e-01 1.430996656417846680e-01 2.146667242050170898e-01 -3.020069003105163574e-01 -2.703241817653179169e-02 -2.794149518013000488e-01 -2.099872529506683350e-01 2.480534911155700684e-01 -1.413746178150177002e-01 7.101894170045852661e-02 5.690951645374298096e-02 2.597281038761138916e-01 -1.310441493988037109e-01 -8.531069755554199219e-02 1.221321746706962585e-01 3.160788863897323608e-02 -2.019050866365432739e-01 -2.520863115787506104e-01 -2.389858663082122803e-01 -1.610345989465713501e-01 1.217410862445831299e-01 -3.225601613521575928e-01 -1.231522038578987122e-01 -7.197999209165573120e-02
-1.356732100248336792e-01 -5.377798900008201599e-02 -9.794841520488262177e-03 1.523927003145217896e-01 -2.128430008888244629e-01 -2.905521169304847717e-02 9.126204997301101685e-02 3.516528010368347168e-02 3.607565462589263916e-01 3.429158926010131836e-01 -2.886947095394134521e-01 -6.039964035153388977e-02 2.641112729907035828e-02 -3.160145580768585205e-01 -3.284525275230407715e-01 1.743333935737609863e-01 -2.753467671573162079e-02 6.525535881519317627e-02 1.305405497550964355e-01 1.255317479372024536e-01 -1.764377802610397339e-01 -5.222573503851890564e-02 2.755182981491088867e-01 -1.840074919164180756e-02 1.813203394412994385e-01 1.193890571594238281e-01 -9.424720890820026398e-03 -1.648480445146560669e-01 1.119511108845472336e-02 -5.131461471319198608e-02 8.868179470300674438e-02 3.052286505699157715e-01
1.961691230535507202e-01 3.388515412807464600e-01 -1.781473457813262939e-01 5.985071137547492981e-02 -3.698657266795635223e-03 2.000536024570465088e-01 1.030369177460670471e-01 1.409290134906768799e-01 1.116874441504478455e-01 2.082606256008148193e-01 6.499581784009933472e-02 -1.015830114483833313e-01 -1.784413456916809082e-01 -1.501832008361816406e-01 -1.858671009540557861e-01 -4.737849906086921692e-02 5.039225146174430847e-02 3.623186647891998291e-01 3.524350523948669434e-01 4.019679129123687744e-02 -1.792396754026412964e-01 1.622429937124252319e-01 4.534480720758438110e-02 -7.569894194602966309e-02 1.430200692266225815e-02 -2.288653254508972168e-01 -7.573602255433797836e-03 -1.212241649627685547e-01 -4.172608628869056702e-02 -1.155579686164855957e-01 1.449350118637084961e-01 3.872652947902679443e-01
1.153400689363479614e-01 2.972251772880554199e-01 -3.662838935852050781e-01 2.025088071823120117e-01 -6.260956078767776489e-02 -1.733593642711639404e-01 -5.391745641827583313e-02 1.668553501367568970e-01 2.578270435333251953e-01 2.787699997425079346e-01 9.538946300745010376e-02 -6.970116496086120605e-02 -2.542032301425933838e-01 -3.016376793384552002e-01 -3.695196658372879028e-02 3.024662472307682037e-02 -1.296828985214233398e-01 2.379641681909561157e-02 9.186991304159164429e-02 2.114041149616241455e-02 4.738177731633186340e-02 -9.866212308406829834e-02 1.633544713258743286e-01 2.708716504275798798e-02 6.536783184856176376e-03 1.608341336250305176e-01 -9.769372642040252686e-02 -1.295375525951385498e-01 -2.692854963243007660e-03 -3.613183796405792236e-01 1.526900231838226318e-01 2.658080160617828369e-01
1.106904372572898865e-01 -2.433331757783889771e-01 4.612210206687450409e-03 1.275091469287872314e-01 -3.665158525109291077e-02 3.136608898639678955e-01 -1.743718087673187256e-01 -1.297244429588317871e-01 9.267639368772506714e-02 3.341315984725952148e-01 8.284370601177215576e-02 -1.416752487421035767e-01 -6.348814070224761963e-02 -3.931453227996826172e-01 -3.498693108558654785e-01 1.874478608369827271e-01 -5.564103275537490845e-02 1.335936132818460464e-02 -1.602901220321655273e-01 1.650822311639785767e-01 -1.473012268543243408e-01 -3.003005124628543854e-02 -7.151775807142257690e-02 -5.128239095211029053e-02 1.447183340787887573e-01 1.296167969703674316e-01 1.366332024335861206e-01 1.311796158552169800e-01 2.583180069923400879e-01 -1.197669953107833862e-01 2.286761850118637085e-01 9.186840057373046875e-02
-3.738987445831298828e-02 1.281392127275466919e-01 -4.428268969058990479e-01 4.278378933668136597e-02 7.910463213920593262e-02 8.495802432298660278e-02 -8.897878229618072510e-02 -1.429483741521835327e-01 1.718581318855285645e-01 8.326730877161026001e-02 -8.016058243811130524e-03 -9.136497974395751953e-02 -2.351187765598297119e-01 -2.030240893363952637e-01 -4.196468889713287354e-01 -4.648723080754280090e-02 -7.923401892185211182e-02 3.686708509922027588e-01 1.766583649441599846e-03 8.057570457458496094e-02 -3.166448473930358887e-01 3.143883496522903442e-02 5.553751811385154724e-02 -1.609338261187076569e-02 1.492950916290283203e-01 -6.564061343669891357e-02 1.344876587390899658e-01 1.019806340336799622e-01 2.143428474664688110e-01 -1.454447507858276367e-01 1.818583458662033081e-01 1.193431019783020020e-01
1.821720451116561890e-01 1.379351615905761719e-01 -2.774404883384704590e-01 -4.448681138455867767e-03 2.727669477462768555e-01 5.086367600597441196e-04 1.990694850683212280e-01 4.879570752382278442e-02 3.233395516872406006e-01 2.425646781921386719e-01 2.475068122148513794e-01 -1.638458818197250366e-01 -1.741097122430801392e-01 -4.667004644870758057e-01 -1.236617490649223328e-01 -7.199518382549285889e-02 -9.805992245674133301e-02 1.006052363663911819e-02 2.361353784799575806e-01 9.298262000083923340e-02 -8.039088547229766846e-02 3.977935016155242920e-02 2.412118762731552124e-02 1.022045686841011047e-02 5.125687457621097565e-03 9.058379381895065308e-02 2.038700282573699951e-01 1.585891991853713989e-01 -8.911668509244918823e-02 2.336837910115718842e-02 2.592945694923400879e-01 2.778056636452674866e-02
7.727055996656417847e-02 -4.635402932763099670e-02 1.196792796254158020e-01 -2.212867140769958496e-01 1.607493907213211060e-01 6.311035249382257462e-03 5.758962035179138184e-02 -1.687047034502029419e-01 4.299071729183197021e-01 3.007830977439880371e-01 2.228255271911621094e-01 -1.856248825788497925e-01 -2.062576860189437866e-01 -1.102111935615539551e-01 2.256257385015487671e-01 -7.922527939081192017e-02 -1.636917144060134888e-01 -4.115220159292221069e-02 -8.108752965927124023e-02 1.895145922899246216e-01 -2.092009186744689941e-01 1.518489271402359009e-01 2.001955807209014893e-01 -5.349980294704437256e-02 3.798725828528404236e-02 1.083826497197151184e-01 -2.311386764049530029e-01 8.924915641546249390e-02 -8.662274479866027832e-02 -3.460690677165985107e-01 -1.097909212112426758e-01 7.082282751798629761e-02
7.519562542438507080e-02 -4.483641088008880615e-01 9.320869296789169312e-02 -8.538888394832611084e-02 5.628660693764686584e-02 1.989505439996719360e-02 1.886384338140487671e-01 -1.255555897951126099e-01 3.307278752326965332e-01 7.354231178760528564e-02 7.311424612998962402e-02 -2.208312153816223145e-01 -1.669545471668243408e-02 -1.878223419189453125e-01 -8.686490356922149658e-02 -1.117611825466156006e-01 1.243051737546920776e-01 -1.291391104459762573e-01 -3.495154157280921936e-02 3.803862929344177246e-01 -4.584971442818641663e-02 -1.529032085090875626e-02 3.682559132575988770e-01 1.038551703095436096e-01 9.359835833311080933e-02 -4.141638800501823425e-02 -2.346119582653045654e-01 1.466572582721710205e-01 1.661294102668762207e-01 -1.839350610971450806e-01 1.506268829107284546e-01 2.235707361251115799e-03
-1.663138568401336670e-01 -2.769298255443572998e-01 -2.553097903728485107e-01 8.318743109703063965e-02 -5.591224506497383118e-02 4.576848447322845459e-02 -9.504730999469757080e-02 -2.975057624280452728e-02 1.320511549711227417e-01 2.707014679908752441e-01 -5.000925436615943909e-02 -1.934564709663391113e-01 -2.564760744571685791e-01 -9.730076789855957031e-02 -1.591019630432128906e-01 1.550048589706420898e-01 -3.310092091560363770e-01 3.254960104823112488e-02 -1.103631928563117981e-01 2.673676908016204834e-01 1.959057897329330444e-02 1.689656376838684082e-01 2.609650790691375732e-02 -1.980733685195446014e-02 1.246559992432594299e-01 1.819687932729721069e-01 -2.037559896707534790e-01 2.161337733268737793e-01 -1.456062793731689453e-01 -1.974195986986160278e-01 5.222879722714424133e-02 3.592930734157562256e-01
-1.464567929506301880e-01 -4.313656315207481384e-02 -1.810454428195953369e-01 -1.700619459152221680e-01 -3.339670002460479736e-01 -8.866649866104125977e-02 1.192793473601341248e-01 -1.579573601484298706e-01 1.596777141094207764e-01 1.970526874065399170e-01 7.946664839982986450e-02 1.047469899058341980e-01 -3.528175354003906250e-01 -1.539637148380279541e-01 -6.903711706399917603e-02 5.433970689773559570e-02 -1.876537203788757324e-01 1.287010312080383301e-01 -7.250545173883438110e-02 2.266398519277572632e-01 1.072074100375175476e-01 2.222135961055755615e-01 1.546433866024017334e-01 1.168518587946891785e-01 1.570600718259811401e-01 2.170510776340961456e-02 -2.341110706329345703e-01 -5.182088352739810944e-03 -1.346776634454727173e-01 -4.116591215133666992e-01 1.866360604763031006e-01 9.823374450206756592e-02
6.563904136419296265e-02 1.806508749723434448e-01 -3.247531354427337646e-01 2.767700552940368652e-01 3.487331271171569824e-01 1.645153313875198364e-01 -1.792332157492637634e-02 5.809626728296279907e-02 2.761180698871612549e-01 2.888516485691070557e-01 3.500319421291351318e-01 -1.966553628444671631e-01 -2.049360983073711395e-02 -6.635349243879318237e-02 -1.457784324884414673e-01 1.368783786892890930e-02 -1.515666693449020386e-01 5.683066695928573608e-02 5.885846167802810669e-02 -5.650267377495765686e-02 -1.257979124784469604e-01 -5.135103687644004822e-02 2.603822648525238037e-01 1.987392455339431763e-02 2.291408032178878784e-01 2.036983817815780640e-01 -4.712941870093345642e-02 -1.027343720197677612e-01 -1.969967484474182129e-01 -2.237071841955184937e-02 9.229870885610580444e-02 8.581418544054031372e-02
1.934783905744552612e-01 2.374854832887649536e-01 -2.508108019828796387e-01 1.592520326375961304e-01 -1.361894607543945312e-01 1.131063848733901978e-01 -1.182545498013496399e-01 -2.555811032652854919e-02 1.707398444414138794e-01 1.337039172649383545e-01 6.457965821027755737e-02 -1.922917217016220093e-01 -2.058590203523635864e-02 -6.842540949583053589e-02 -3.073239028453826904e-01 2.564740926027297974e-02 1.800808310508728027e-01 -1.060702353715896606e-01 -1.381787210702896118e-01 1.475760936737060547e-01 7.766203582286834717e-02 1.920385211706161499e-01 -6.034784391522407532e-02 6.953942775726318359e-02 3.180795907974243164e-01 4.640448093414306641e-02 -1.747855544090270996e-01 2.421841919422149658e-01 3.402417302131652832e-01 -2.145796716213226318e-01 2.568536102771759033e-01 1.651692092418670654e-01
1.492949277162551880e-01 -8.700820803642272949e-02 -1.608151048421859741e-01 1.019236296415328979e-01 -5.140227824449539185e-02 -1.035064384341239929e-01 2.874789386987686157e-02 -1.053889766335487366e-01 3.374911844730377197e-01 2.794298529624938965e-01 -8.841230883263051510e-04 -1.845382340252399445e-02 1.335617452859878540e-01 -2.027898430824279785e-01 -4.587242305278778076e-01 -9.554225951433181763e-03 -2.546240091323852539e-01 1.933172196149826050e-01 1.393287777900695801e-01 4.344756901264190674e-02 2.120770215988159180e-01 1.912574917078018188e-01 1.131883170455694199e-02 2.499236762523651123e-01 1.949161738157272339e-01 -6.111893337219953537e-03 -1.125427410006523132e-01 2.500746250152587891e-01 1.575228273868560791e-01 -1.329222023487091064e-01 1.364848315715789795e-01 -6.930630654096603394e-02
9.464630484580993652e-02 2.236622199416160583e-02 -1.895005255937576294e-01 -1.045581623911857605e-01 3.206291794776916504e-01 1.958172470331192017e-01 1.289215236902236938e-01 -2.993524968624114990e-01 3.941729199141263962e-03 1.723931878805160522e-01 1.904067844152450562e-01 -8.959231525659561157e-02 1.699112355709075928e-02 -1.407647784799337387e-02 7.395035028457641602e-02 2.594916820526123047e-01 -1.133291870355606079e-01 2.051709443330764771e-01 6.716233491897583008e-02 3.009230196475982666e-01 -3.111231625080108643e-01 2.007234245538711548e-01 1.961393654346466064e-01 -3.466136157512664795e-01 8.873084932565689087e-02 1.439582705497741699e-01 -1.517167836427688599e-01 1.442406475543975830e-01 -1.610830612480640411e-02 -4.600134864449501038e-02 1.221532076597213745e-01 -1.165781319141387939e-01
-1.853256821632385254e-01 -5.573511868715286255e-02 -2.804726660251617432e-01 -4.508366808295249939e-02 -4.689953755587339401e-03 1.659783883951604366e-03 1.137167662382125854e-01 -2.171057909727096558e-01 8.631107211112976074e-02 1.996016651391983032e-01 2.288882434368133545e-01 -6.555229425430297852e-02 -3.685203790664672852e-01 -3.425159752368927002e-01 6.881846487522125244e-02 2.959274947643280029e-01 -1.526150293648242950e-02 7.513777166604995728e-02 -1.659012138843536377e-01 2.563775703310966492e-02 -1.252218037843704224e-01 2.356857433915138245e-02 -7.526404410600662231e-02 8.766423165798187256e-02 2.235252857208251953e-01 8.190711587667465210e-02 -1.934954524040222168e-01 1.394625902175903320e-01 4.448873922228813171e-02 -3.376572728157043457e-01 7.312812656164169312e-02 2.716649174690246582e-01
-4.972778633236885071e-02 9.446518123149871826e-02 -3.292890787124633789e-01 -1.432261914014816284e-01 7.090457528829574585e-02 1.271970719099044800e-01 -1.005139499902725220e-01 -1.142505556344985962e-01 2.532150149345397949e-01 7.510766386985778809e-02 1.453648228198289871e-02 4.329378157854080200e-02 -2.346757650375366211e-01 -7.187593728303909302e-03 -2.895337939262390137e-01 7.536020874977111816e-02 2.108552306890487671e-01 -2.743381448090076447e-02 6.344527006149291992e-02 9.588783234357833862e-02 1.924760341644287109e-01 2.505677342414855957e-01 4.958778992295265198e-02 -2.520172595977783203e-01 2.168076038360595703e-01 -2.005616202950477600e-02 -3.957071602344512939e-01 2.296140640974044800e-01 -2.491903007030487061e-01 -1.529744267463684082e-01 -4.003380611538887024e-02 1.754090487957000732e-01
1.046469807624816895e-01 -2.465556859970092773e-01 -2.445613443851470947e-01 -2.825018391013145447e-02 6.528725475072860718e-02 6.513377651572227478e-03 -1.480712741613388062e-01 -1.774521023035049438e-01 2.812345325946807861e-01 5.343047976493835449e-01 2.079278789460659027e-02 2.024841606616973877e-01 -3.377263667061924934e-03 -1.587862521409988403e-01 -8.535008132457733154e-02 -3.704511001706123352e-02 6.909249722957611084e-02 -1.827823370695114136e-01 -7.581449300050735474e-02 1.962304711341857910e-01 1.553700715303421021e-01 2.789307534694671631e-01 2.921748757362365723e-01 1.708309799432754517e-01 2.817903831601142883e-02 8.468894660472869873e-02 -1.801976114511489868e-01 -3.791952133178710938e-02 -2.667596936225891113e-02 -3.066767379641532898e-02 1.531703919172286987e-01 6.423437595367431641e-02
-3.246800601482391357e-02 5.771302804350852966e-02 -3.559861779212951660e-01 2.636711001396179199e-01 -2.031039148569107056e-01 9.432765841484069824e-02 -5.203641951084136963e-02 -3.586723282933235168e-02 1.322405785322189331e-01 2.499589771032333374e-01 3.192061781883239746e-01 1.216275691986083984e-01 -1.711745709180831909e-01 -8.092995733022689819e-02 -1.135347560048103333e-01 -1.047053262591362000e-01 -1.255333274602890015e-01 -8.838739246129989624e-02 -2.202488332986831665e-01 3.596738278865814209e-01 -2.137568444013595581e-01 -1.614274829626083374e-01 2.778134644031524658e-01 2.468222752213478088e-02 4.557555913925170898e-02 6.281203590333461761e-03 -1.391188502311706543e-01 -5.676563084125518799e-02 1.245061159133911133e-01 -2.489150613546371460e-01 -2.382477559149265289e-02 1.875084191560745239e-01
-1.174608524888753891e-02 -3.016818761825561523e-01 -3.244964182376861572e-01 -1.157262027263641357e-01 1.516544353216886520e-02 3.118740580976009369e-02 9.036935120820999146e-02 -2.931524217128753662e-01 4.106046855449676514e-01 2.901808917522430420e-01 1.460016071796417236e-01 -2.353053838014602661e-01 -5.496660992503166199e-02 5.138901621103286743e-02 7.905144244432449341e-03 5.628629121929407120e-03 -9.612032026052474976e-02 2.576579339802265167e-02 -1.101205721497535706e-01 1.718038134276866913e-02 2.570848912000656128e-02 6.266970187425613403e-02 5.289731547236442566e-02 -1.978258416056632996e-02 1.705945730209350586e-01 1.841120421886444092e-01 -2.159146070480346680e-01 1.589644402265548706e-01 -1.031307056546211243e-01 -3.683705031871795654e-01 -1.799044162034988403e-01 1.261737346649169922e-01
-8.117286115884780884e-02 -1.688146740198135376e-01 -1.139111965894699097e-01 3.627556860446929932e-01 1.402302533388137817e-01 3.843164816498756409e-02 -2.117672190070152283e-02 -3.852763473987579346e-01 3.414462506771087646e-02 2.205393463373184204e-01 7.683814316987991333e-02 -1.812430024147033691e-01 -3.819359466433525085e-02 -1.356729716062545776e-01 -3.790458440780639648e-01 -2.440694421529769897e-01 -1.000919342041015625e-01 2.070442140102386475e-01 2.239330708980560303e-01 1.885696053504943848e-01 -9.372235834598541260e-02 1.845794916152954102e-01 1.264726817607879639e-01 -1.210550144314765930e-01 -2.927364967763423920e-02 -6.241637468338012695e-02 1.856792159378528595e-02 5.503494758158922195e-03 -6.578813772648572922e-03 4.238958470523357391e-03 3.202048838138580322e-01 1.372424215078353882e-01
1.043763756752014160e-01 2.587277255952358246e-02 -2.107269614934921265e-01 1.891553401947021484e-01 1.908381730318069458e-01 -7.767967879772186279e-02 8.263923972845077515e-02 -1.992204226553440094e-02 2.849708795547485352e-01 3.827436268329620361e-02 2.167537361383438110e-01 -1.829405128955841064e-01 -4.264873638749122620e-02 -3.078999817371368408e-01 -3.099506199359893799e-01 3.348603099584579468e-02 -7.382944971323013306e-02 3.224801123142242432e-01 2.302997261285781860e-01 1.684834063053131104e-01 3.556757420301437378e-02 -4.483943805098533630e-02 -6.458962708711624146e-02 1.135589554905891418e-01 -1.186087727546691895e-01 -1.706894785165786743e-01 -1.739901900291442871e-01 -1.785317063331604004e-01 3.044623434543609619e-01 -1.296029984951019287e-01 1.888203918933868408e-01 1.998198330402374268e-01
1.235420815646648407e-03 -1.302916705608367920e-01 2.961746975779533386e-02 3.321120981127023697e-03 -2.824097275733947754e-01 8.923754096031188965e-02 7.743305712938308716e-02 -3.983773589134216309e-01 2.451792173087596893e-02 1.841815412044525146e-01 4.925203621387481689e-01 -2.040176242589950562e-01 -1.541983932256698608e-01 -2.449213415384292603e-01 -1.110515668988227844e-01 1.377432346343994141e-01 1.113178580999374390e-02 9.778637439012527466e-02 9.010695666074752808e-02 2.383991926908493042e-01 -1.058928668498992920e-01 -1.026381328701972961e-01 2.265845239162445068e-01 8.744119666516780853e-03 1.414077132940292358e-01 -6.582281738519668579e-02 -5.923594813793897629e-03 -3.517484292387962341e-02 9.510259330272674561e-02 -2.213119268417358398e-01 -8.895770460367202759e-02 2.378657609224319458e-01
1.834021210670471191e-01 1.442361921072006226e-01 -5.025732517242431641e-02 1.192403584718704224e-01 1.976716518402099609e-02 1.008363068103790283e-01 -1.212190762162208557e-01 2.188631296157836914e-01 3.477127254009246826e-01 1.292728483676910400e-01 2.465741932392120361e-01 -1.593210250139236450e-01 -2.349054515361785889e-01 8.695631474256515503e-02 -2.179126590490341187e-01 1.308184266090393066e-01 1.768739521503448486e-01 -1.618562638759613037e-01 -2.735774591565132141e-02 2.880522906780242920e-01 1.440795958042144775e-01 2.939263582229614258e-01 -1.580928862094879150e-01 5.036621168255805969e-02 9.977364540100097656e-02 -2.779725007712841034e-02 -3.335857689380645752e-01 -9.462921321392059326e-02 -4.956612735986709595e-02 -2.411862909793853760e-01 1.598909497261047363e-01 1.071546897292137146e-01
-5.690925568342208862e-02 -2.222149968147277832e-01 -1.066465899348258972e-01 1.254780888557434082e-01 1.518103927373886108e-01 6.000722199678421021e-02 -1.072822213172912598e-01 -1.422938704490661621e-01 -2.189668081700801849e-02 1.786566525697708130e-01 5.617765709757804871e-03 5.698787420988082886e-02 -2.731243371963500977e-01 -7.365491241216659546e-02 -3.362041115760803223e-01 -1.116314809769392014e-02 2.623328268527984619e-01 3.508432507514953613e-01 1.161051616072654724e-01 2.229767441749572754e-01 -1.425447613000869751e-01 -2.082395367324352264e-02 1.685866862535476685e-01 8.640968054533004761e-02 7.743357867002487183e-02 7.048104703426361084e-02 -4.536763727664947510e-01 -5.391980707645416260e-02 -3.132112696766853333e-02 -4.677328467369079590e-02 -8.355251699686050415e-02 3.023416996002197266e-01
1.248905956745147705e-01 1.007051765918731689e-01 -2.954266667366027832e-01 -1.759880483150482178e-01 -8.479663729667663574e-02 8.309007436037063599e-02 7.917940616607666016e-03 7.876541465520858765e-03 1.929502338171005249e-01 -5.189066007733345032e-02 1.139653287827968597e-02 3.423086181282997131e-02 -2.482369840145111084e-01 -7.094720378518104553e-03 -2.816293239593505859e-01 1.369062960147857666e-01 2.673963904380798340e-01 6.919996347278356552e-03 5.805242806673049927e-02 1.688498854637145996e-01 7.459679991006851196e-02 3.790450394153594971e-01 1.208013445138931274e-01 -1.567451804876327515e-01 2.310748994350433350e-01 1.695458292961120605e-01 -3.798501491546630859e-01 1.512416005134582520e-01 -1.476383060216903687e-01 -1.077703088521957397e-01 2.302790284156799316e-01 1.151784360408782959e-01
3.754844074137508869e-04 -8.184417337179183960e-02 -1.242641475982964039e-03 1.142092943191528320e-01 2.877195179462432861e-01 6.859057396650314331e-02 4.215058311820030212e-02 8.083411492407321930e-03 1.862148493528366089e-01 3.544195294380187988e-01 1.558714918792247772e-02 -3.782670199871063232e-01 -1.943877339363098145e-01 -2.399337738752365112e-01 -2.008854746818542480e-01 2.458786219358444214e-02 1.568999886512756348e-01 -9.680713713169097900e-02 1.595046520233154297e-01 3.477948904037475586e-01 -3.321328163146972656e-01 1.241037994623184204e-02 -2.023068964481353760e-01 6.730969995260238647e-02 -3.249072656035423279e-02 1.836011111736297607e-01 -8.180309087038040161e-02 -1.749670058488845825e-01 -1.110293641686439514e-01 -1.549466997385025024e-01 4.294885438866913319e-04 7.918915897607803345e-02
2.852938175201416016e-01 1.671752333641052246e-01 -2.539639770984649658e-01 2.859582006931304932e-01 5.790718272328376770e-02 2.050987631082534790e-01 9.562420658767223358e-03 -9.932240098714828491e-02 1.622193455696105957e-01 2.675048708915710449e-01 1.075405776500701904e-01 -1.224660947918891907e-01 -9.269732236862182617e-02 -6.753560155630111694e-03 -1.388588249683380127e-01 -7.601839303970336914e-02 -1.598560810089111328e-02 2.243949919939041138e-01 3.822768852114677429e-02 -1.905108988285064697e-02 -2.215542495250701904e-01 2.314386218786239624e-01 2.669515646994113922e-02 1.849633008241653442e-01 2.406744509935379028e-01 2.310820072889328003e-01 5.563023686408996582e-02 1.600775122642517090e-02 2.318678237497806549e-02 -3.805993199348449707e-01 1.529812812805175781e-01 2.395855635404586792e-01
-8.664155751466751099e-02 -1.789386272430419922e-01 7.348157465457916260e-02 1.102841868996620178e-01 1.716461926698684692e-01 1.629751771688461304e-01 -1.218912526965141296e-01 -6.234389916062355042e-02 6.929372437298297882e-03 3.288711309432983398e-01 7.756542414426803589e-02 2.344409674406051636e-01 -1.425606012344360352e-02 -2.353848218917846680e-01 -1.766712367534637451e-01 -2.437656670808792114e-01 -2.205653339624404907e-01 2.870507538318634033e-01 1.853312402963638306e-01 1.156426966190338135e-01 1.450602151453495026e-02 -2.754157967865467072e-02 3.834997490048408508e-02 3.526479704305529594e-03 2.060337960720062256e-01 -1.522137522697448730e-01 -3.067496418952941895e-01 1.132150962948799133e-01 -1.782979667186737061e-01 -1.576581746339797974e-01 2.463565468788146973e-01 2.857055962085723877e-01
4.490478336811065674e-01 -5.532654747366905212e-02 -2.799807488918304443e-01 7.724401354789733887e-02 6.651859730482101440e-02 -7.655653357505798340e-02 -1.148792952299118042e-01 -2.828520908951759338e-02 -2.716053090989589691e-02 1.475332230329513550e-01 1.655356213450431824e-02 -1.794101595878601074e-01 -1.241236403584480286e-01 -1.592976450920104980e-01 -8.874252438545227051e-02 1.988575235009193420e-02 1.813042312860488892e-01 -1.035691276192665100e-01 -1.024149265140295029e-02 1.992154121398925781e-01 8.981288224458694458e-02 5.805423259735107422e-01 1.362021919339895248e-02 -1.127239838242530823e-01 7.594487071037292480e-02 -9.895496070384979248e-02 -2.285254448652267456e-01 -3.306712955236434937e-02 6.248723343014717102e-02 5.402042996138334274e-03 2.526698708534240723e-01 -6.787524372339248657e-02
1.554412394762039185e-01 2.842615172266960144e-02 -3.830612078309059143e-02 1.273595094680786133e-01 4.893977940082550049e-02 2.521017193794250488e-01 -3.166735544800758362e-02 -2.067360132932662964e-01 1.165677905082702637e-01 9.106777608394622803e-02 2.423766851425170898e-01 -1.324042826890945435e-01 -1.217205375432968140e-01 -1.756423264741897583e-01 -2.455313354730606079e-01 -5.975656211376190186e-02 -2.755117416381835938e-01 -1.584712415933609009e-01 1.812605112791061401e-01 4.830485582351684570e-01 -5.761672556400299072e-02 5.172380059957504272e-02 2.332152575254440308e-01 7.576092332601547241e-02 -3.485827147960662842e-01 -1.742982715368270874e-01 -1.136181131005287170e-01 4.384560137987136841e-02 -2.256486006081104279e-02 -1.515959352254867554e-01 1.220056638121604919e-01 3.918374702334403992e-02
-3.433715924620628357e-02 -1.130592375993728638e-01 -2.916412949562072754e-01 1.096108108758926392e-01 2.693157643079757690e-02 1.895003318786621094e-01 4.605015739798545837e-02 -9.990248829126358032e-02 9.093327075242996216e-02 2.293659597635269165e-01 -6.796334683895111084e-02 -1.342030167579650879e-01 -1.744924038648605347e-01 -1.868775635957717896e-01 -4.876708090305328369e-01 -2.041833847761154175e-01 6.977532804012298584e-02 1.819063276052474976e-01 2.471279650926589966e-01 -4.749354347586631775e-02 -1.900634914636611938e-01 1.498570293188095093e-01 3.068685531616210938e-02 1.930685341358184814e-01 1.629326492547988892e-01 1.187867671251296997e-01 5.695559084415435791e-02 -9.591755270957946777e-02 -9.338731318712234497e-02 -1.516701132059097290e-01 3.537074625492095947e-01 6.181278452277183533e-02
8.940266817808151245e-02 -2.158078737556934357e-02 -1.256742626428604126e-01 2.416584938764572144e-01 2.107255160808563232e-01 1.545614600181579590e-01 -3.802783042192459106e-02 1.233065780252218246e-02 1.129885613918304443e-01 3.824666142463684082e-02 8.320352435111999512e-02 -3.083693385124206543e-01 -2.918514907360076904e-01 -2.070872336626052856e-01 1.090271677821874619e-02 1.992076933383941650e-01 2.206189334392547607e-01 2.193622663617134094e-02 2.028350234031677246e-01 -3.724154457449913025e-02 5.367610231041908264e-02 -2.182653546333312988e-01 1.320666074752807617e-01 6.063907872885465622e-03 2.372779995203018188e-01 7.012304663658142090e-02 -1.741766333580017090e-01 -1.846598386764526367e-01 2.218304723501205444e-01 -1.569659560918807983e-01 4.401329755783081055e-01 1.022071018815040588e-01
7.028706371784210205e-02 -1.197796538472175598e-01 -1.459714770317077637e-01 5.761931836605072021e-02 -2.460996806621551514e-01 2.489627003669738770e-01 -1.319917738437652588e-01 -4.153677262365818024e-03 9.919722378253936768e-02 4.878591597080230713e-01 -4.800589382648468018e-02 -2.741371095180511475e-01 -8.546649664640426636e-02 -3.108898103237152100e-01 -4.196388423442840576e-01 1.853636652231216431e-01 1.156267672777175903e-01 1.149922832846641541e-01 -8.088226616382598877e-02 7.654102891683578491e-02 -2.500276640057563782e-02 -7.964985817670822144e-02 -7.417108118534088135e-02 -1.138337254524230957e-01 1.709728986024856567e-01 1.382528096437454224e-01 7.442399859428405762e-02 8.018956333398818970e-02 8.418287150561809540e-03 -7.720246165990829468e-02 2.101223915815353394e-01 3.825269639492034912e-02
1.459894329309463501e-02 1.449129432439804077e-01 -2.209918349981307983e-01 -8.606749773025512695e-02 1.634219735860824585e-01 -1.893443763256072998e-01 1.836217194795608521e-01 1.565108746290206909e-01 -4.967350140213966370e-02 6.516159325838088989e-02 8.395590633153915405e-02 -5.496813356876373291e-02 -3.961372077465057373e-01 -1.508309692144393921e-01 -1.559755951166152954e-01 9.717390686273574829e-02 -1.289190202951431274e-01 1.811955869197845459e-01 2.536772489547729492e-01 1.207069978117942810e-01 -1.812514066696166992e-01 -1.199406161904335022e-01 9.438502788543701172e-02 -2.110996991395950317e-01 -2.914379537105560303e-02 1.724116653203964233e-01 -3.491565883159637451e-01 5.521908029913902283e-02 2.846741974353790283e-01 -2.120189219713211060e-01 2.253096103668212891e-01 -1.008359193801879883e-01
-2.119424492120742798e-01 1.557032316923141479e-01 -2.145844846963882446e-01 5.843316763639450073e-02 1.268367469310760498e-01 3.812043070793151855e-01 -1.282311826944351196e-01 1.450045593082904816e-02 1.333935707807540894e-01 1.786590367555618286e-01 -5.033340305089950562e-03 8.626984059810638428e-02 -1.714023351669311523e-01 -2.164950966835021973e-01 -4.168040156364440918e-01 3.070979751646518707e-02 9.067671746015548706e-02 3.661366105079650879e-01 -9.679154306650161743e-02 1.520407013595104218e-02 -1.745831370353698730e-01 1.926198601722717285e-01 7.795292884111404419e-02 -1.932218819856643677e-01 1.674683541059494019e-01 -3.131509572267532349e-02 -4.412213340401649475e-02 1.636612415313720703e-01 1.707175523042678833e-01 -1.620846241712570190e-01 1.257899850606918335e-01 5.789362266659736633e-02
2.219636440277099609e-01 -1.700351238250732422e-01 -3.431001305580139160e-02 8.461017161607742310e-02 1.808366179466247559e-01 -6.377884745597839355e-02 9.268662892282009125e-03 1.383296698331832886e-01 2.682793736457824707e-01 2.783923447132110596e-01 1.989964395761489868e-01 2.139465697109699249e-02 -9.346171468496322632e-02 -3.897142112255096436e-01 -2.352197319269180298e-01 -7.019493728876113892e-02 7.821404933929443359e-02 2.684400677680969238e-01 1.219466403126716614e-01 1.584580242633819580e-01 7.603757828474044800e-02 1.505034863948822021e-01 1.084552183747291565e-01 -3.435973310843110085e-03 3.064314723014831543e-01 4.687573760747909546e-02 -3.800932317972183228e-02 3.115947544574737549e-01 -1.342000365257263184e-01 1.401224918663501740e-02 -1.093205809593200684e-01 2.528576552867889404e-01
3.012722432613372803e-01 8.050104975700378418e-02 -4.697104915976524353e-03 1.087380722165107727e-01 3.563689813017845154e-02 -1.174834594130516052e-01 -1.264959722757339478e-01 -3.161628246307373047e-01 4.839269816875457764e-01 1.434206068515777588e-01 2.522045969963073730e-01 1.539570242166519165e-01 -1.597240194678306580e-02 -1.432648748159408569e-01 -3.965124785900115967e-01 8.566145598888397217e-02 1.361970230937004089e-02 -4.670884087681770325e-02 -6.359707564115524292e-02 1.598278731107711792e-01 9.285447746515274048e-02 -7.271961867809295654e-02 5.348761007189750671e-02 -6.530244648456573486e-02 -1.039611734449863434e-02 -3.570327162742614746e-02 -2.830190360546112061e-01 -2.163722962141036987e-01 4.225726425647735596e-02 2.211020328104496002e-03 1.823650747537612915e-01 -1.270121634006500244e-01
2.939140200614929199e-01 -1.360863149166107178e-01 -1.052517071366310120e-01 6.019326671957969666e-02 -1.937683671712875366e-01 2.713250517845153809e-01 -1.416052132844924927e-01 -3.265152126550674438e-02 1.570718586444854736e-01 4.259323775768280029e-01 -1.050888374447822571e-01 -3.390182852745056152e-01 -4.172795638442039490e-02 -3.750499188899993896e-01 -2.958833873271942139e-01 2.454550713300704956e-01 -1.574564538896083832e-02 1.363075822591781616e-01 -5.129614099860191345e-02 1.307490915060043335e-01 -1.650433093309402466e-01 1.154408976435661316e-01 -2.738029509782791138e-02 1.151143107563257217e-02 6.681811064481735229e-02 -8.210764825344085693e-02 1.652740873396396637e-02 1.378721445798873901e-01 1.040221601724624634e-01 1.880133152008056641e-02 5.143105238676071167e-02 -3.919910266995429993e-02
1.980393677949905396e-01 -2.096564918756484985e-01 -2.106495946645736694e-01 -3.081978857517242432e-02 -9.563095122575759888e-02 1.390414237976074219e-01 3.939682543277740479e-01 4.492703080177307129e-02 2.351783663034439087e-01 1.529774665832519531e-01 5.371518433094024658e-02 -1.957718878984451294e-01 -1.531787067651748657e-01 -4.105499088764190674e-01 3.898586332798004150e-02 -1.910890042781829834e-01 -5.249127745628356934e-02 -1.825796216726303101e-01 -1.691046729683876038e-02 8.458115160465240479e-02 4.909709841012954712e-02 1.012612581253051758e-01 1.030848026275634766e-01 -2.220164090394973755e-01 1.955983638763427734e-01 8.218397945165634155e-02 -5.151357874274253845e-02 1.159637644886970520e-01 1.334633082151412964e-01 -3.250195086002349854e-01 -1.097671966999769211e-02 1.871469765901565552e-01
-6.018938124179840088e-02 2.090955525636672974e-01 -3.465751707553863525e-01 -7.707732170820236206e-02 -1.287705153226852417e-01 2.024578750133514404e-01 6.757683120667934418e-03 -6.910958886146545410e-02 1.144486293196678162e-01 1.789899766445159912e-01 1.958308368921279907e-01 -6.901644170284271240e-02 -2.466600239276885986e-01 8.000248670578002930e-02 -2.042326778173446655e-01 2.679338753223419189e-01 2.268061339855194092e-01 -4.124356433749198914e-02 1.237749084830284119e-01 2.009665518999099731e-01 4.731596447527408600e-03 2.871570885181427002e-01 1.240816339850425720e-01 -2.806591391563415527e-01 1.363538801670074463e-01 9.033184614963829517e-04 -3.546177744865417480e-01 1.081492379307746887e-01 -8.924457430839538574e-02 -1.213828697800636292e-01 7.628912478685379028e-02 1.586166918277740479e-01
9.615291655063629150e-02 1.521338969469070435e-01 -1.339619606733322144e-01 1.534755341708660126e-02 1.806853562593460083e-01 -6.118595227599143982e-02 1.134198307991027832e-01 -5.963101051747798920e-03 5.104306340217590332e-02 2.983676791191101074e-01 2.244321852922439575e-01 -1.706146150827407837e-01 1.404415518045425415e-01 -4.630744159221649170e-01 -1.833095103502273560e-01 -5.148495361208915710e-02 -8.325212448835372925e-02 2.894053459167480469e-01 3.578738868236541748e-01 1.008889675140380859e-01 -8.960839360952377319e-02 1.261686831712722778e-01 -1.223690137267112732e-01 -3.177860751748085022e-02 3.117994368076324463e-01 -3.453699126839637756e-02 2.685864828526973724e-02 1.204800754785537720e-01 5.618821084499359131e-02 -2.283789962530136108e-01 1.068375185132026672e-01 9.678577631711959839e-02
-1.124979108572006226e-01 2.346284836530685425e-01 -1.362704634666442871e-01 9.234201908111572266e-02 3.355144560337066650e-01 9.445303678512573242e-02 3.408743999898433685e-03 2.461693584918975830e-01 1.292378753423690796e-01 2.771287858486175537e-01 1.365952938795089722e-01 -2.295020222663879395e-01 -1.277363747358322144e-01 -1.494310051202774048e-01 -3.201785385608673096e-01 8.609613776206970215e-02 -6.769987195730209351e-02 1.375577449798583984e-01 -1.161193102598190308e-01 -3.194418177008628845e-02 -3.639764785766601562e-01 8.484173566102981567e-03 3.077673017978668213e-01 -7.775270938873291016e-02 2.550654709339141846e-01 1.513870209455490112e-01 -3.245225548744201660e-02 -9.401500225067138672e-02 -8.181050419807434082e-02 -1.782077699899673462e-01 3.297070041298866272e-02 3.092850744724273682e-02
-1.113252118229866028e-01 -2.150702029466629028e-01 -1.682159155607223511e-01 -1.461509019136428833e-01 1.323343813419342041e-01 1.323594450950622559e-01 3.694512322545051575e-02 9.434124827384948730e-02 2.378572225570678711e-01 1.579852700233459473e-01 2.724759280681610107e-01 -1.131487041711807251e-01 -3.432841300964355469e-01 -2.641949653625488281e-01 -6.228314340114593506e-02 1.732960194349288940e-01 -1.060494184494018555e-01 -9.015380591154098511e-02 -4.191091656684875488e-02 -3.234102576971054077e-02 -4.738904908299446106e-02 7.851748913526535034e-02 -9.683320671319961548e-02 1.377430707216262817e-01 6.753804534673690796e-02 1.755663901567459106e-01 -2.391977608203887939e-01 2.484063953161239624e-01 9.945329278707504272e-02 -1.862582415342330933e-01 3.601157367229461670e-01 2.622086405754089355e-01
7.065077871084213257e-02 -2.984933555126190186e-01 2.221472710371017456e-01 4.942935705184936523e-02 -1.663171797990798950e-01 1.283533722162246704e-01 2.038278728723526001e-01 -1.320032868534326553e-02 1.512715965509414673e-01 2.692955732345581055e-01 3.193854093551635742e-01 6.205395236611366272e-02 -1.920605599880218506e-01 -1.565585285425186157e-01 -2.462977319955825806e-01 2.439096197485923767e-02 1.965305358171463013e-01 -4.624038562178611755e-02 1.929555833339691162e-01 4.119684398174285889e-01 -1.186150591820478439e-02 -7.334082573652267456e-02 1.695079952478408813e-01 8.109160512685775757e-02 -8.156501688063144684e-03 -1.862509697675704956e-01 -1.252267509698867798e-01 6.884846091270446777e-02 4.700801521539688110e-02 -2.434439063072204590e-01 1.910771578550338745e-01 5.139621719717979431e-02
1.612046211957931519e-01 -4.554153233766555786e-02 -2.236707955598831177e-01 -7.996706664562225342e-02 1.563510298728942871e-01 -3.748926892876625061e-02 1.029152125120162964e-01 2.407198101282119751e-01 2.634951472282409668e-01 3.384014666080474854e-01 1.461134525015950203e-03 1.813554167747497559e-01 -1.186492890119552612e-01 -3.510585427284240723e-01 -3.095131814479827881e-01 6.314220954664051533e-04 -9.517902880907058716e-02 1.786581128835678101e-01 1.632677763700485229e-01 8.521604537963867188e-02 9.045393019914627075e-02 1.283857524394989014e-01 -7.360027730464935303e-02 1.246184390038251877e-02 1.561727225780487061e-01 1.915326528251171112e-02 1.023506745696067810e-01 1.718828976154327393e-01 -1.543620973825454712e-01 -1.488853096961975098e-01 5.271333828568458557e-02 3.904983103275299072e-01
7.220959663391113281e-02 -6.150363013148307800e-03 -1.212325692176818848e-01 -7.073226571083068848e-02 -6.681355834007263184e-02 4.048534855246543884e-02 -1.673143059015274048e-01 -2.428452484309673309e-02 2.274943143129348755e-01 3.416441008448600769e-02 1.498628556728363037e-01 -5.181234702467918396e-02 -2.910016775131225586e-01 -1.606383174657821655e-01 -1.823961138725280762e-01 -5.219574272632598877e-02 1.213795095682144165e-01 2.421478927135467529e-02 1.019752323627471924e-01 2.162741571664810181e-01 -1.759278625249862671e-01 4.795464873313903809e-01 7.895597070455551147e-02 -2.478431165218353271e-01 1.126952171325683594e-01 -1.174144446849822998e-01 -1.511444598436355591e-01 -3.254120349884033203e-01 -7.710748165845870972e-02 1.898861527442932129e-01 3.386532962322235107e-01 5.325562506914138794e-02
1.159884929656982422e-01 2.257545143365859985e-01 -1.242104247212409973e-01 8.530304580926895142e-02 -2.015195414423942566e-02 1.356862187385559082e-01 -7.108601741492748260e-03 -1.992849111557006836e-01 2.702548503875732422e-01 1.426870524883270264e-01 4.262417182326316833e-02 -1.484870165586471558e-01 1.237534917891025543e-02 -1.851486116647720337e-01 -2.067608088254928589e-01 -1.832614988088607788e-01 -2.444368228316307068e-02 4.074538350105285645e-01 2.077643424272537231e-01 -3.851414099335670471e-02 -1.960301250219345093e-01 -1.313682347536087036e-01 -3.207342326641082764e-02 -3.781615197658538818e-02 2.308837324380874634e-01 -1.377426832914352417e-01 -1.807547807693481445e-01 -6.546967476606369019e-02 1.048844084143638611e-01 -4.479135870933532715e-01 -4.386315867304801941e-02 1.845659464597702026e-01
-1.444751918315887451e-01 -2.330984622240066528e-01 -2.500766515731811523e-01 2.262564748525619507e-01 6.584355980157852173e-02 5.216680094599723816e-02 -8.914212137460708618e-02 -3.075655400753021240e-01 -8.118935674428939819e-02 3.419791460037231445e-01 2.485458105802536011e-01 -2.900406345725059509e-02 -8.351399749517440796e-02 -2.039164155721664429e-01 -1.255523115396499634e-01 -1.139969676733016968e-01 -1.059853881597518921e-01 3.190253674983978271e-01 2.667742669582366943e-01 7.756226509809494019e-02 -1.370609253644943237e-01 2.761316299438476562e-01 1.106389686465263367e-01 -9.477750211954116821e-02 1.106721609830856323e-01 -2.884772717952728271e-01 9.356083348393440247e-03 -1.815428398549556732e-02 -2.771975006908178329e-03 -1.104505136609077454e-01 1.340997666120529175e-01 7.390638440847396851e-02
1.335881799459457397e-01 -1.722644269466400146e-01 -1.733274906873703003e-01 1.950413435697555542e-01 -7.633730024099349976e-02 2.527693212032318115e-01 -1.892191022634506226e-01 -2.075139582157135010e-01 2.172131538391113281e-01 3.837414383888244629e-01 -2.229599654674530029e-01 -5.437587946653366089e-02 -2.630619704723358154e-01 -3.333100080490112305e-01 -2.246386855840682983e-01 1.920795440673828125e-01 -3.339397534728050232e-02 8.387561142444610596e-02 -7.130046188831329346e-02 3.999856859445571899e-02 -8.692413568496704102e-02 1.388382818549871445e-02 2.274776343256235123e-03 -9.141405671834945679e-02 2.803860902786254883e-01 9.728498011827468872e-02 4.622515290975570679e-02 4.487716779112815857e-02 1.951327472925186157e-01 -5.067521706223487854e-02 1.805285811424255371e-01 -1.569646447896957397e-01
1.482646763324737549e-01 -2.803184092044830322e-01 -6.402041763067245483e-02 -1.227122917771339417e-01 1.315926015377044678e-02 -1.745024695992469788e-02 -1.848826855421066284e-01 1.080175638198852539e-01 9.217493236064910889e-02 -5.818990990519523621e-03 3.033313155174255371e-01 -7.937985658645629883e-02 -1.939238011837005615e-01 -1.285446435213088989e-01 -2.110986560583114624e-01 -7.839675992727279663e-02 1.447628587484359741e-01 -4.195347800850868225e-02 -4.958185926079750061e-02 1.786455363035202026e-01 -1.312460303306579590e-01 4.086357951164245605e-01 9.699580073356628418e-02 -2.063114494085311890e-01 2.817684113979339600e-01 -2.328588813543319702e-01 -3.031029701232910156e-01 -1.469253897666931152e-01 7.726587355136871338e-02 9.186266362667083740e-02 2.507604658603668213e-01 -6.811840832233428955e-02
1.188918277621269226e-01 -3.550914824008941650e-01 -5.961591750383377075e-02 4.858700186014175415e-02 -1.020694896578788757e-01 2.516965568065643311e-02 2.440639883279800415e-01 -4.235187917947769165e-02 8.838015049695968628e-02 6.893169879913330078e-02 4.443471506237983704e-02 6.352202594280242920e-02 -2.758466303348541260e-01 -3.198845088481903076e-01 -1.977030336856842041e-01 -1.490143686532974243e-01 -2.005533128976821899e-01 -1.315357238054275513e-01 3.704856848344206810e-03 1.760372817516326904e-01 2.435196638107299805e-01 1.634343266487121582e-01 1.881588399410247803e-01 -3.506008535623550415e-02 2.230436950922012329e-01 1.357070952653884888e-01 -2.969445884227752686e-01 -1.227345466613769531e-01 -3.474039956927299500e-02 -3.476536870002746582e-01 1.351766437292098999e-01 1.571430079638957977e-02
-2.392118610441684723e-02 3.959981724619865417e-02 -2.441187053918838501e-01 2.056967094540596008e-02 -2.521994709968566895e-01 -6.680394709110260010e-02 3.399742022156715393e-02 -1.764658093452453613e-01 1.531708091497421265e-01 2.602072358131408691e-01 4.659803584218025208e-02 1.274003535509109497e-01 -1.944257915019989014e-01 -1.574668735265731812e-01 -1.166531816124916077e-01 -2.781953662633895874e-02 -1.301774531602859497e-01 1.207102909684181213e-01 -8.815418183803558350e-02 2.316697537899017334e-01 2.092909663915634155e-01 2.600103914737701416e-01 2.376118898391723633e-01 1.302702426910400391e-01 2.801226973533630371e-01 2.402932941913604736e-01 -2.912627756595611572e-01 8.419464528560638428e-02 -6.251312792301177979e-02 -2.930127382278442383e-01 1.245491281151771545e-01 1.993049085140228271e-01
3.931289911270141602e-02 5.399571266025304794e-03 -1.516247838735580444e-01 2.610927633941173553e-02 1.358073800802230835e-01 3.615185618400573730e-02 7.135459035634994507e-02 -1.663182377815246582e-01 3.874741792678833008e-01 1.239538714289665222e-01 1.191580444574356079e-01 -2.598552964627742767e-02 -1.511857509613037109e-01 -3.345924019813537598e-01 1.281014680862426758e-01 -1.933807283639907837e-01 3.335404098033905029e-01 2.719115316867828369e-01 -1.883136332035064697e-01 9.881003201007843018e-02 -2.467989474534988403e-01 -2.058058418333530426e-02 8.728764951229095459e-02 -3.111679479479789734e-02 -4.131695628166198730e-02 -1.308386959135532379e-02 -2.717494666576385498e-01 -1.389974802732467651e-01 2.477468699216842651e-01 -9.462540596723556519e-02 2.542619705200195312e-01 1.513297855854034424e-01
-3.902022261172533035e-03 -7.933715730905532837e-02 -1.710433214902877808e-01 -2.578479051589965820e-01 4.851088672876358032e-02 6.148121505975723267e-02 2.317470163106918335e-01 -2.174153625965118408e-01 -5.362269282341003418e-02 3.621904850006103516e-01 4.021387100219726562e-01 -2.913865149021148682e-01 -8.811951428651809692e-02 1.094814166426658630e-01 -2.447736710309982300e-01 1.661675274372100830e-01 -5.319490283727645874e-02 2.900830805301666260e-01 7.371371239423751831e-02 1.242673471570014954e-01 -2.574238777160644531e-01 1.221889257431030273e-01 1.312038749456405640e-01 -2.210288345813751221e-01 2.838496491312980652e-02 2.455091290175914764e-02 -8.007204532623291016e-02 -9.954867511987686157e-02 9.469582140445709229e-02 -1.156085059046745300e-01 8.774247020483016968e-02 1.758811296895146370e-03
6.207638978958129883e-02 -6.683206558227539062e-02 -1.107974722981452942e-01 6.626576930284500122e-02 -1.473883390426635742e-01 -4.101679474115371704e-02 -2.730793692171573639e-02 -2.462985692545771599e-03 7.360468618571758270e-03 2.416444271802902222e-01 3.413636237382888794e-02 -2.094466686248779297e-01 -1.593680828809738159e-01 -9.478076547384262085e-02 3.212569653987884521e-02 8.539163321256637573e-02 -1.541766524314880371e-01 6.696739792823791504e-02 2.403201311826705933e-01 9.950599819421768188e-02 -3.359598815441131592e-01 -2.245685458183288574e-01 1.698815524578094482e-01 -3.932663798332214355e-01 -1.820350438356399536e-02 1.864483207464218140e-01 -3.431814312934875488e-01 7.396089285612106323e-02 2.383690476417541504e-01 -1.742063760757446289e-01 3.255858123302459717e-01 1.021278277039527893e-01
1.775472462177276611e-01 -2.574934363365173340e-01 -2.306606434285640717e-02 -4.702494293451309204e-02 -5.931537225842475891e-02 -1.059618815779685974e-01 -1.431342363357543945e-01 -1.105521768331527710e-01 2.143408209085464478e-01 6.651544477790594101e-03 3.522886037826538086e-01 -1.948057264089584351e-01 -1.819181293249130249e-01 -1.294783316552639008e-02 -2.590626105666160583e-02 -6.208808347582817078e-02 9.813860058784484863e-02 7.303480803966522217e-02 2.948935031890869141e-01 1.077266186475753784e-01 -1.205003261566162109e-01 2.798868119716644287e-01 2.132431715726852417e-01 -1.849400699138641357e-01 2.330999076366424561e-01 -8.280961215496063232e-02 -4.918115958571434021e-02 -7.292354106903076172e-02 -1.200895607471466064e-01 8.524300158023834229e-02 4.236302077770233154e-01 2.236058413982391357e-01
1.312117874622344971e-01 -1.733461171388626099e-01 -1.543906480073928833e-01 2.539529204368591309e-01 -3.217611461877822876e-02 4.224116355180740356e-02 4.444967582821846008e-02 -1.091499328613281250e-01 4.637070465832948685e-03 2.274755835533142090e-01 4.154442250728607178e-02 4.471079632639884949e-02 -1.722450703382492065e-01 -2.150087803602218628e-01 -2.650056779384613037e-01 1.785518676042556763e-01 1.129885390400886536e-01 2.952868044376373291e-01 8.905806392431259155e-02 3.022384941577911377e-01 -6.102913990616798401e-02 6.956428289413452148e-02 2.497016787528991699e-01 8.221056312322616577e-03 1.495954245328903198e-01 2.075549364089965820e-01 -4.313138723373413086e-01 -3.194684162735939026e-02 -1.043018549680709839e-01 -2.227460592985153198e-02 -2.406981587409973145e-01 1.488504111766815186e-01
-5.166817829012870789e-02 4.693939164280891418e-02 -1.522944718599319458e-01 1.759675294160842896e-01 2.783238887786865234e-01 1.639356464147567749e-01 8.087616413831710815e-02 6.281533092260360718e-02 4.268306866288185120e-02 3.222119510173797607e-01 1.438907720148563385e-02 -3.711733818054199219e-01 -1.220437660813331604e-01 -4.540935531258583069e-02 -3.636198639869689941e-01 1.105905473232269287e-01 -1.481980532407760620e-01 8.865607529878616333e-02 -2.618837356567382812e-02 9.528949856758117676e-02 -2.137174904346466064e-01 -7.558999955654144287e-02 1.600180864334106445e-01 -5.982434842735528946e-03 3.320311605930328369e-01 2.912429869174957275e-01 -5.415388569235801697e-02 -8.490290492773056030e-02 -1.642926782369613647e-01 -1.687589287757873535e-01 1.857393234968185425e-01 -9.653625637292861938e-02
7.048910111188888550e-02 9.182682633399963379e-02 -1.588773280382156372e-01 1.119824349880218506e-01 2.756824493408203125e-01 3.728276863694190979e-02 1.325325220823287964e-01 -1.181148067116737366e-01 3.772919476032257080e-01 2.071220427751541138e-01 1.313713788986206055e-01 4.361945018172264099e-02 -1.163556650280952454e-01 -4.107462167739868164e-01 -1.069081202149391174e-01 4.161098599433898926e-02 7.966566830873489380e-02 2.727378010749816895e-01 2.820327281951904297e-01 3.753224611282348633e-01 2.199254184961318970e-02 7.324868440628051758e-02 -1.320974621921777725e-02 2.109737135469913483e-02 1.565377265214920044e-01 1.835717074573040009e-02 2.143333107233047485e-01 1.305631399154663086e-01 -1.160894706845283508e-01 -9.223926067352294922e-02 1.504709720611572266e-01 -4.984380211681127548e-03
-3.687125071883201599e-02 -1.643210500478744507e-01 -2.154825478792190552e-01 -1.216423213481903076e-01 -9.259019047021865845e-02 -8.246681094169616699e-02 -3.038192689418792725e-01 -1.766013801097869873e-01 3.550108671188354492e-01 4.856046736240386963e-01 -1.176901310682296753e-01 2.557489462196826935e-02 -2.726236358284950256e-02 -3.671809434890747070e-01 -7.058331370353698730e-02 -3.120498917996883392e-02 -1.286381930112838745e-01 6.178058311343193054e-02 -7.589057087898254395e-02 1.987509801983833313e-02 -5.350870639085769653e-02 9.185721725225448608e-02 3.295766711235046387e-01 1.370211690664291382e-02 -9.003923088312149048e-02 -6.214812025427818298e-02 -9.975390136241912842e-02 1.443161070346832275e-01 -8.451639860868453979e-02 -2.146571129560470581e-01 6.588596384972333908e-03 1.050293147563934326e-01
1.551418006420135498e-01 -2.538889348506927490e-01 -3.172074556350708008e-01 3.134168386459350586e-01 1.734140366315841675e-01 -3.450693911872804165e-04 -8.077114075422286987e-02 1.543139666318893433e-01 2.186518535017967224e-02 2.664256095886230469e-01 5.736771970987319946e-02 2.396714240312576294e-01 -1.093358770012855530e-01 2.322725020349025726e-03 -1.301808506250381470e-01 5.070639029145240784e-02 -1.562854498624801636e-01 -5.200507119297981262e-02 -2.335147699341177940e-03 -3.498493134975433350e-02 -7.123286277055740356e-02 1.469326913356781006e-01 7.847956568002700806e-02 -5.580461025238037109e-02 2.168432921171188354e-01 2.935477495193481445e-01 -3.635388016700744629e-01 -1.934729516506195068e-01 8.576723188161849976e-02 -1.816805601119995117e-01 3.413021937012672424e-02 2.827218174934387207e-01
-6.744681298732757568e-02 -1.254573930054903030e-03 -1.033974662423133850e-01 1.788358688354492188e-01 1.909015774726867676e-01 1.563761383295059204e-01 -1.014164835214614868e-01 -2.747389972209930420e-01 -2.343229763209819794e-02 2.024272084236145020e-01 9.838263690471649170e-02 -5.885093659162521362e-02 1.121113672852516174e-01 -2.354077696800231934e-01 -4.269976913928985596e-01 -5.957675725221633911e-02 -1.920397728681564331e-01 1.716732084751129150e-01 1.393631100654602051e-01 1.214364469051361084e-01 -2.264977246522903442e-01 3.302695751190185547e-01 3.599843382835388184e-02 4.438612237572669983e-02 -9.010338783264160156e-02 -3.271516263484954834e-01 -8.301717787981033325e-02 -1.146111860871315002e-01 4.766917601227760315e-02 -1.040976792573928833e-01 1.995029896497726440e-01 2.129140049219131470e-01
-6.302832812070846558e-02 7.000043988227844238e-02 -8.715762943029403687e-02 1.840934306383132935e-01 1.818904578685760498e-01 -6.746295094490051270e-02 2.425609380006790161e-01 -2.598640322685241699e-01 4.212763905525207520e-02 3.731225430965423584e-01 1.114983297884464264e-02 4.266615584492683411e-02 -5.710957571864128113e-02 -1.401211172342300415e-01 -1.944122761487960815e-01 -1.376926898956298828e-01 -6.023411452770233154e-02 1.979509443044662476e-01 2.230543941259384155e-01 -1.041711587458848953e-02 -2.830273509025573730e-01 2.523683607578277588e-01 1.533811390399932861e-01 -1.922816932201385498e-01 8.313762396574020386e-02 -3.309658467769622803e-01 -2.868471145629882812e-01 9.341368079185485840e-02 -6.705094128847122192e-02 1.032431647181510925e-01 1.103312671184539795e-01 1.769096702337265015e-01
-4.906170535832643509e-03 1.722615212202072144e-01 -2.805690467357635498e-01 -3.633856400847434998e-02 -4.334139823913574219e-02 2.087621390819549561e-01 -1.752908714115619659e-02 1.101837232708930969e-01 2.585327923297882080e-01 8.950379490852355957e-02 1.356840133666992188e-01 -2.297836355865001678e-02 -2.311045080423355103e-01 -1.853620857000350952e-01 -2.470635324716567993e-01 2.723318338394165039e-01 -8.666692674160003662e-02 2.794471196830272675e-02 1.906219571828842163e-01 2.924066223204135895e-02 1.444416493177413940e-01 3.877955079078674316e-01 1.324181561358273029e-03 -1.371828168630599976e-01 1.339038610458374023e-01 4.969103634357452393e-02 -3.550175428390502930e-01 9.238231182098388672e-02 -2.199559211730957031e-01 -1.592480391263961792e-01 1.172086037695407867e-02 2.262527197599411011e-01
3.668125718832015991e-02 -1.242624744772911072e-01 -1.267604082822799683e-01 5.481289699673652649e-02 4.943180829286575317e-02 -9.881363809108734131e-02 -1.680273115634918213e-01 1.192978173494338989e-01 2.005881667137145996e-01 8.787906914949417114e-02 5.207002162933349609e-02 -2.559473514556884766e-01 -1.923234760761260986e-01 -2.743331491947174072e-01 -1.398933976888656616e-01 2.547494769096374512e-01 -2.059483202174305916e-03 -1.394707262516021729e-01 1.204643100500106812e-01 2.472124062478542328e-02 -1.816348880529403687e-01 1.493441313505172729e-01 3.018445372581481934e-01 2.565800547599792480e-01 2.394117265939712524e-01 -9.681700170040130615e-02 -1.456493698060512543e-02 -3.624719381332397461e-01 -8.184656500816345215e-02 -1.432984322309494019e-01 3.523074984550476074e-01 1.067569013684988022e-02
6.037096958607435226e-03 -1.283722221851348877e-01 -5.382371321320533752e-02 -1.281548640690743923e-03 -9.760884195566177368e-02 1.776098161935806274e-01 1.071012541651725769e-01 2.651091851294040680e-02 4.870185554027557373e-01 2.312015295028686523e-01 1.655831187963485718e-01 -1.228931695222854614e-01 -2.130123525857925415e-01 -8.515046536922454834e-02 -5.698917084373533726e-05 -2.709669992327690125e-02 -3.256804645061492920e-01 3.114492259919643402e-02 -2.749120071530342102e-02 -6.815329939126968384e-02 -1.699741482734680176e-01 5.191774666309356689e-02 3.244987130165100098e-01 -1.065413430333137512e-01 3.269032239913940430e-01 1.129150837659835815e-01 6.383229047060012817e-03 1.169715970754623413e-01 4.867214336991310120e-02 -3.013683259487152100e-01 -1.181741282343864441e-01 1.991163194179534912e-01
5.840291082859039307e-02 -1.268128305673599243e-01 9.899476170539855957e-02 1.901223510503768921e-02 -2.293847315013408661e-02 -1.188835874199867249e-01 1.080915480852127075e-01 6.456708908081054688e-02 2.414232790470123291e-01 1.109165772795677185e-01 2.156692557036876678e-02 -2.538600862026214600e-01 -7.451523095369338989e-02 -1.615226119756698608e-01 -2.220933288335800171e-01 -1.587326824665069580e-01 -1.944143772125244141e-01 1.091416552662849426e-01 5.554243922233581543e-02 2.641776800155639648e-01 -3.450597524642944336e-01 3.490164503455162048e-02 1.360055059194564819e-01 -1.038467362523078918e-01 -2.009991854429244995e-01 4.658663570880889893e-01 -1.535553932189941406e-01 -2.065175175666809082e-01 1.979759335517883301e-02 -1.881566792726516724e-01 1.978857219219207764e-01 1.655550748109817505e-01
-2.368193864822387695e-01 9.271012991666793823e-02 -2.471508234739303589e-01 -4.306514188647270203e-02 1.363770067691802979e-01 1.694645136594772339e-01 7.537770271301269531e-02 -3.787720575928688049e-02 1.173504535108804703e-02 2.641794085502624512e-01 3.118054866790771484e-01 1.043628342449665070e-02 -1.211736351251602173e-01 -1.314386874437332153e-01 -3.695615530014038086e-01 -3.370768129825592041e-01 4.034914448857307434e-02 2.901969850063323975e-01 -5.253969877958297729e-02 1.526202410459518433e-01 -6.938291341066360474e-02 -3.128482773900032043e-02 1.349777728319168091e-01 -8.304914087057113647e-02 1.904663741588592529e-01 -3.817180544137954712e-02 -1.705144047737121582e-01 -4.275819286704063416e-02 1.316779875196516514e-03 -2.530456185340881348e-01 -1.785766929388046265e-01 2.473218291997909546e-01
5.212365463376045227e-02 -1.855951696634292603e-01 -5.468606948852539062e-02 -1.369574517011642456e-01 -1.347463577985763550e-01 -5.031637847423553467e-02 8.838035911321640015e-02 -4.892417415976524353e-02 1.009399220347404480e-01 2.118476629257202148e-01 2.007746249437332153e-01 9.507390111684799194e-02 -3.934505954384803772e-02 -3.533574342727661133e-01 -3.476065695285797119e-01 -2.424163967370986938e-01 5.836189538240432739e-02 8.662865310907363892e-02 1.252293586730957031e-01 -5.093023926019668579e-02 -3.438850939273834229e-01 7.687809411436319351e-03 -2.629197016358375549e-02 6.964159756898880005e-02 3.695869147777557373e-01 -4.492402821779251099e-02 -2.839473187923431396e-01 1.573991775512695312e-01 -2.541595995426177979e-01 -1.060013324022293091e-01 -3.161036968231201172e-02 1.608832031488418579e-01
-1.786660104990005493e-01 -2.004354745149612427e-01 -1.060505583882331848e-01 -6.094549596309661865e-02 -4.941323772072792053e-02 1.413875073194503784e-01 -2.294678241014480591e-01 -8.238240331411361694e-02 6.219851598143577576e-02 1.000994220376014709e-01 2.185490876436233521e-01 1.217649038881063461e-02 -9.068754315376281738e-02 -2.090322971343994141e-01 -1.672784239053726196e-01 1.897672265768051147e-01 -1.129910275340080261e-01 -3.944317996501922607e-02 -6.042598932981491089e-02 4.873485863208770752e-02 1.214934512972831726e-03 9.231088310480117798e-02 -8.909178525209426880e-02 -3.389827162027359009e-02 2.736250460147857666e-01 7.000038772821426392e-02 -2.468685954809188843e-01 8.698882907629013062e-02 -1.728443950414657593e-01 -3.596583008766174316e-01 1.819944679737091064e-01 5.241796374320983887e-01
2.248976230621337891e-01 2.081829607486724854e-01 -2.312889993190765381e-01 2.343012094497680664e-01 4.230868220329284668e-01 2.239666134119033813e-02 -6.643265485763549805e-02 2.239485271275043488e-02 1.067452877759933472e-02 1.232719495892524719e-01 2.032688409090042114e-01 -1.790030896663665771e-01 2.432208321988582611e-02 -2.936622500419616699e-01 -2.844816446304321289e-01 -8.415521681308746338e-02 2.083179801702499390e-01 2.639473378658294678e-01 1.405280828475952148e-01 7.424741983413696289e-02 -1.455607563257217407e-01 1.556110233068466187e-01 6.801959872245788574e-02 -4.962557181715965271e-02 4.250536113977432251e-02 -8.541475981473922729e-02 -1.837754547595977783e-01 -1.482629328966140747e-01 -2.834293246269226074e-02 7.224959135055541992e-02 1.442483514547348022e-01 2.593320012092590332e-01
-1.240501627326011658e-01 -2.223294824361801147e-01 -1.039154827594757080e-01 1.278567165136337280e-01 8.631512522697448730e-02 -9.897851943969726562e-02 3.009165227413177490e-01 -2.597987093031406403e-02 2.018823772668838501e-01 2.403762489557266235e-01 -1.512401103973388672e-01 -2.410580366849899292e-01 -1.758389919996261597e-01 -3.560852408409118652e-01 -2.977004945278167725e-01 3.774483799934387207e-01 -2.191279828548431396e-02 7.049628347158432007e-02 4.770505800843238831e-02 8.531616628170013428e-02 -2.547026872634887695e-01 1.842778176069259644e-01 3.925492987036705017e-02 -7.337124645709991455e-02 -5.785105004906654358e-02 1.078622490167617798e-01 1.011407293844968081e-04 -1.014204248785972595e-01 9.021245874464511871e-03 -2.144527137279510498e-01 -1.308582425117492676e-01 1.483611911535263062e-01
-1.056143790483474731e-01 -6.890879571437835693e-02 -1.574608683586120605e-01 8.282952755689620972e-02 -3.143251314759254456e-02 1.853098273277282715e-01 -2.380938529968261719e-01 5.293724313378334045e-02 2.566724121570587158e-01 2.561376690864562988e-01 -1.499797683209180832e-02 -2.421180307865142822e-01 -5.856004357337951660e-02 -2.080665081739425659e-01 5.979423224925994873e-02 -4.732056856155395508e-01 -1.490712910890579224e-01 -7.830647379159927368e-02 3.848638385534286499e-02 2.854007780551910400e-01 2.435270138084888458e-02 -7.182008028030395508e-02 2.328911572694778442e-01 -2.204347252845764160e-01 1.333074867725372314e-01 -1.032793819904327393e-01 -2.549988031387329102e-01 1.756633669137954712e-01 -1.470832992345094681e-02 -4.123250022530555725e-02 1.029771491885185242e-01 1.906834393739700317e-01
1.085953786969184875e-01 -7.041428703814744949e-03 -4.710156098008155823e-02 4.014194011688232422e-02 2.009161561727523804e-01 5.763251706957817078e-02 2.967996895313262939e-02 -1.275025159120559692e-01 6.374258548021316528e-02 1.985605955123901367e-01 -2.888990938663482666e-02 -8.143397420644760132e-02 -2.262497991323471069e-01 -3.104953765869140625e-01 -3.250222802162170410e-01 2.437819493934512138e-03 -8.385286480188369751e-02 2.938149273395538330e-01 2.217665165662765503e-01 8.391804248094558716e-02 1.839198768138885498e-01 3.973719775676727295e-01 7.402924448251724243e-02 3.259754478931427002e-01 1.804997026920318604e-01 1.294562667608261108e-01 -1.432591825723648071e-01 6.417030841112136841e-02 2.753026187419891357e-01 -6.133821234107017517e-02 1.098449006676673889e-01 2.551723457872867584e-02
2.189223840832710266e-02 8.086872100830078125e-02 -1.696697175502777100e-01 -3.422730043530464172e-02 9.741029702126979828e-03 1.040452197194099426e-01 -1.542085898108780384e-03 -2.288026064634323120e-01 -1.554713863879442215e-02 -5.927223712205886841e-03 7.767416536808013916e-02 -2.087806314229965210e-01 -7.045692205429077148e-02 -2.629142403602600098e-01 -3.217337727546691895e-01 -2.672049105167388916e-01 -1.457396894693374634e-01 -1.868504136800765991e-01 1.560640186071395874e-01 3.362958431243896484e-01 -7.625174522399902344e-02 -1.757606714963912964e-01 3.678498268127441406e-01 8.928321301937103271e-03 7.464221119880676270e-02 -2.201598584651947021e-01 -2.045996636152267456e-01 1.284622997045516968e-01 -8.496738970279693604e-02 -3.042691648006439209e-01 1.148422807455062866e-01 9.875724464654922485e-02
9.862281382083892822e-02 -1.414527837187051773e-02 -9.593173116445541382e-02 2.422695159912109375e-01 -6.819100677967071533e-02 1.530404835939407349e-01 4.814063012599945068e-02 -4.786824434995651245e-02 5.088986754417419434e-01 9.241187572479248047e-02 5.554706603288650513e-02 -4.021498933434486389e-02 -2.278793305158615112e-01 8.292438089847564697e-02 -2.335492819547653198e-01 1.698980927467346191e-01 -6.039746478199958801e-02 4.656436294317245483e-02 1.307253241539001465e-01 5.632170289754867554e-02 3.075247108936309814e-01 2.818349301815032959e-01 -1.910535432398319244e-02 -3.492858260869979858e-02 1.183932647109031677e-01 -8.697962760925292969e-02 -4.563033580780029297e-01 1.411013007164001465e-01 7.149751763790845871e-03 1.151309721171855927e-02 1.481789350509643555e-01 3.935543075203895569e-02
-9.970994293689727783e-02 -2.353060394525527954e-01 -1.283733993768692017e-01 2.454848587512969971e-01 2.763311266899108887e-01 -3.211659565567970276e-02 -6.036410480737686157e-02 -4.575650766491889954e-02 -1.233663484454154968e-01 1.797734051942825317e-01 1.952640563249588013e-01 -1.398678519763052464e-03 -2.868987247347831726e-02 -1.166104301810264587e-01 -2.434195429086685181e-01 -7.814054191112518311e-02 -2.510773241519927979e-01 3.252564668655395508e-01 2.250266075134277344e-01 1.198813095688819885e-01 -1.081690862774848938e-01 1.658894568681716919e-01 1.294992864131927490e-01 -8.808062225580215454e-02 2.417621910572052002e-01 -1.738421469926834106e-01 -2.810021042823791504e-01 1.008031740784645081e-01 -1.225959882140159607e-01 9.083391726016998291e-02 3.008273243904113770e-01 1.421666145324707031e-01
2.023908346891403198e-01 -4.027611762285232544e-02 -6.775829195976257324e-02 1.333760023117065430e-01 1.393689215183258057e-02 3.095178306102752686e-01 7.059078663587570190e-03 -2.962820827960968018e-01 2.462758421897888184e-01 5.837291479110717773e-03 2.634181082248687744e-01 1.027271375060081482e-01 -5.405247583985328674e-02 -1.002991124987602234e-01 -3.251664340496063232e-02 2.865836210548877716e-02 -1.800986006855964661e-02 -2.280254103243350983e-02 1.356079578399658203e-01 5.928323790431022644e-02 1.442145556211471558e-01 4.128222465515136719e-01 8.458369225263595581e-02 -3.565362095832824707e-01 2.219891399145126343e-01 -8.076683431863784790e-02 2.422767132520675659e-02 1.603360474109649658e-01 4.357105866074562073e-02 -1.771938204765319824e-01 3.618952929973602295e-01 3.341471031308174133e-02
-8.015733212232589722e-02 -3.520647436380386353e-02 4.011256247758865356e-02 -6.789031624794006348e-02 1.611572057008743286e-01 3.787432238459587097e-02 -2.900826185941696167e-02 -3.780972659587860107e-01 2.165012210607528687e-01 2.518132328987121582e-01 2.228885740041732788e-01 -3.758500888943672180e-02 7.154698949307203293e-03 -2.428453713655471802e-01 -1.179527416825294495e-01 -1.323215216398239136e-01 -1.064770892262458801e-01 3.220716714859008789e-01 5.522543936967849731e-02 7.842724770307540894e-02 -3.379396498203277588e-01 -8.513434231281280518e-02 2.126807421445846558e-01 -3.996754996478557587e-03 1.700846105813980103e-01 1.700222045183181763e-01 -3.109681010246276855e-01 -2.145250514149665833e-02 1.609588786959648132e-02 -2.993165254592895508e-01 -1.313102245330810547e-01 1.001637727022171021e-01
2.963299453258514404e-01 -3.595660030841827393e-01 2.627626061439514160e-01 1.387580782175064087e-01 -9.660521149635314941e-02 -5.543523281812667847e-02 2.119726091623306274e-01 -2.206060886383056641e-01 2.264479100704193115e-01 3.167651891708374023e-01 9.130084514617919922e-02 -7.846863567829132080e-02 -9.843920171260833740e-02 -2.628727257251739502e-01 -5.144388228654861450e-02 -7.317012548446655273e-02 5.432636663317680359e-02 -1.418074518442153931e-01 6.195560842752456665e-02 3.700957000255584717e-01 1.538417115807533264e-02 -1.880234330892562866e-01 9.142789244651794434e-02 1.680957227945327759e-01 1.470808126032352448e-02 -9.924407303333282471e-02 -1.746629178524017334e-01 -6.511641293764114380e-02 4.399568587541580200e-02 -1.232545971870422363e-01 1.704231053590774536e-01 9.291949123144149780e-02
-3.003316931426525116e-02 2.310414798557758331e-02 -1.472891308367252350e-02 1.328286081552505493e-01 1.670594215393066406e-01 -2.487394958734512329e-02 2.002896070480346680e-01 9.988202899694442749e-02 2.703427672386169434e-01 3.386921286582946777e-01 2.342948466539382935e-01 -5.134586244821548462e-02 -4.554352909326553345e-02 5.942690744996070862e-02 -5.407785251736640930e-02 -2.532965242862701416e-01 9.126115590333938599e-02 2.301892489194869995e-01 3.441003337502479553e-02 -8.669818192720413208e-02 -2.377132177352905273e-01 5.952494218945503235e-02 4.802068322896957397e-02 1.363368481397628784e-01 1.254664063453674316e-01 -1.050806641578674316e-01 -3.175601065158843994e-01 -3.265408426523208618e-02 -2.054542005062103271e-01 -1.940800845623016357e-01 4.726147949695587158e-01 3.417595103383064270e-02
1.314160376787185669e-01 -1.810917705297470093e-01 -1.588882645592093468e-03 -2.108580246567726135e-02 2.107420712709426880e-01 4.030171781778335571e-02 -5.215902253985404968e-02 -2.273390293121337891e-01 2.533126175403594971e-01 3.534844815731048584e-01 2.960991263389587402e-01 -9.282711893320083618e-02 -3.086362183094024658e-01 -7.428687065839767456e-02 -1.031104549765586853e-01 2.575872838497161865e-02 -5.012093856930732727e-02 4.401287436485290527e-02 -6.113586574792861938e-02 3.585287332534790039e-01 -1.453660577535629272e-01 2.247647196054458618e-01 -1.316466033458709717e-01 5.786793678998947144e-02 1.860187202692031860e-01 -7.427632808685302734e-02 -7.299817353487014771e-02 2.539979293942451477e-02 -1.984423696994781494e-01 -1.761102527379989624e-01 -3.250147700309753418e-01 1.964149437844753265e-02
1.895586550235748291e-01 1.355141252279281616e-01 -3.318690657615661621e-01 3.091554939746856689e-01 8.429048955440521240e-02 1.790847033262252808e-01 -6.038528867065906525e-03 -7.681604474782943726e-02 1.148697286844253540e-01 2.878416180610656738e-01 1.778523772954940796e-01 -1.062513738870620728e-01 -5.087505280971527100e-02 3.751526400446891785e-02 1.670493744313716888e-02 -1.327002048492431641e-02 1.313542714342474937e-03 3.266300261020660400e-01 8.970236778259277344e-02 1.993925422430038452e-01 1.608059555292129517e-02 2.024573832750320435e-01 1.366863101720809937e-01 1.583544015884399414e-01 -9.231131523847579956e-03 2.064753025770187378e-01 7.621098309755325317e-02 1.359433121979236603e-02 -1.444786489009857178e-01 -2.231493443250656128e-01 4.190271496772766113e-01 1.303580850362777710e-01
2.336328625679016113e-01 1.329327374696731567e-01 -1.868595182895660400e-01 1.778871268033981323e-01 -1.273110210895538330e-01 -3.001988679170608521e-02 3.982315957546234131e-02 -8.055284619331359863e-02 2.465453892946243286e-01 2.158625423908233643e-01 8.503379672765731812e-02 -1.252803951501846313e-01 -2.668010592460632324e-01 -8.610811829566955566e-02 -2.439389377832412720e-01 1.357086002826690674e-01 -1.000453829765319824e-01 2.386433258652687073e-02 9.103119373321533203e-02 -7.525363564491271973e-02 2.289429008960723877e-01 -2.128556072711944580e-01 1.788433343172073364e-01 -3.469430282711982727e-02 -1.241657286882400513e-01 1.607866585254669189e-01 -1.348195821046829224e-01 -2.433201968669891357e-01 4.430155828595161438e-02 -2.185402363538742065e-01 4.301451742649078369e-01 2.008366584777832031e-01
-1.631314605474472046e-01 -1.279166787862777710e-01 7.568867504596710205e-02 1.012708023190498352e-01 2.466839849948883057e-01 -2.264526858925819397e-02 -3.944313153624534607e-02 -3.340656403452157974e-03 -1.427371427416801453e-02 6.169011816382408142e-02 7.828739285469055176e-02 -1.528440266847610474e-01 -1.750347465276718140e-01 -1.397890448570251465e-01 -6.448945403099060059e-02 8.340097218751907349e-02 3.920464217662811279e-01 -2.844454534351825714e-02 1.787765622138977051e-01 3.074141442775726318e-01 -6.496423482894897461e-02 1.125877574086189270e-01 3.952750265598297119e-01 -2.931474149227142334e-01 2.932864986360073090e-02 -1.308558285236358643e-01 -9.828392416238784790e-02 1.707521378993988037e-01 -9.580268710851669312e-02 -3.985864222049713135e-01 1.386214047670364380e-02 1.350069195032119751e-01
3.072739541530609131e-01 -1.151346117258071899e-01 -2.302227616310119629e-01 7.046394050121307373e-02 -1.796060055494308472e-01 -1.048999950289726257e-01 -7.599592674523591995e-03 -7.035963237285614014e-02 -5.784201622009277344e-02 1.263095140457153320e-01 -2.813472598791122437e-02 -1.359382122755050659e-01 -2.127723842859268188e-01 -1.465329676866531372e-01 2.120467275381088257e-02 1.594218760728836060e-01 1.294827312231063843e-01 4.139249920845031738e-01 3.611360490322113037e-01 -7.455574721097946167e-02 -1.921124197542667389e-02 -1.271383911371231079e-01 9.812659770250320435e-02 -1.012429371476173401e-01 2.612969875335693359e-01 1.837986335158348083e-02 -1.984303146600723267e-01 -1.641390658915042877e-02 2.145837433636188507e-02 -2.428235113620758057e-01 2.545380890369415283e-01 2.488933503627777100e-01
-8.243416994810104370e-02 3.174904361367225647e-02 -7.208201289176940918e-02 1.485285013914108276e-01 1.193367689847946167e-01 1.594843864440917969e-01 8.087955415248870850e-02 -2.292068749666213989e-01 3.945324420928955078e-01 5.771758779883384705e-02 2.174353152513504028e-01 4.612337332218885422e-03 4.850962385535240173e-02 -3.582540750503540039e-01 -1.138670518994331360e-01 -5.582881718873977661e-02 1.237258613109588623e-01 2.211763560771942139e-01 -3.885255381464958191e-02 2.359954118728637695e-01 -2.141435891389846802e-01 2.405107393860816956e-02 2.649545371532440186e-01 -1.105517297983169556e-01 8.860097825527191162e-02 1.333290487527847290e-01 -1.843699812889099121e-01 -2.614659368991851807e-01 2.677427828311920166e-01 3.812016919255256653e-02 1.460794955492019653e-01 2.009156644344329834e-01
3.028254508972167969e-01 3.229580819606781006e-02 -4.831099510192871094e-02 -1.030291318893432617e-01 -1.809498667716979980e-02 1.975907012820243835e-02 -1.560337692499160767e-01 9.971615672111511230e-02 1.620634943246841431e-01 2.520369924604892731e-02 9.425607323646545410e-02 6.666605919599533081e-02 -1.607919335365295410e-01 5.648112297058105469e-02 -1.575378477573394775e-01 1.616837531328201294e-01 -2.254571318626403809e-01 -1.111200749874114990e-01 8.274044841527938843e-02 9.616272896528244019e-02 2.831491827964782715e-01 1.330616772174835205e-01 3.277507722377777100e-01 -1.683035641908645630e-01 2.313313335180282593e-01 -6.757888942956924438e-02 -3.197058141231536865e-01 -2.720313705503940582e-02 -1.894519031047821045e-01 -3.251686692237854004e-01 2.043225914239883423e-01 2.859374284744262695e-01
2.928801774978637695e-01 2.098875818774104118e-03 3.514020517468452454e-02 -1.703677773475646973e-01 5.729308724403381348e-02 3.610310852527618408e-01 -9.477992355823516846e-02 1.738229990005493164e-01 1.140907034277915955e-01 2.230194509029388428e-01 7.709224522113800049e-02 -6.921182572841644287e-02 8.282833546400070190e-02 -2.034822702407836914e-01 -6.230287998914718628e-02 -1.598949134349822998e-01 1.856321096420288086e-01 2.098656147718429565e-01 1.995133608579635620e-01 -8.457802236080169678e-03 -2.793213725090026855e-01 9.471415728330612183e-02 3.605703357607126236e-03 -5.007302016019821167e-02 2.624842822551727295e-01 1.808773577213287354e-01 -2.206499576568603516e-01 2.499934732913970947e-01 1.139774248003959656e-01 -2.380574643611907959e-01 2.332655489444732666e-01 1.231554672122001648e-01
-9.998871386051177979e-02 -7.303600758314132690e-02 -6.862343847751617432e-02 9.581542760133743286e-02 -8.076345920562744141e-02 4.027093201875686646e-02 1.216328665614128113e-01 1.724842041730880737e-01 1.940960288047790527e-01 1.605874150991439819e-01 1.316806823015213013e-01 1.235226020216941833e-01 -3.650470376014709473e-01 -3.627766966819763184e-01 -2.951943315565586090e-03 1.596190221607685089e-02 1.912204474210739136e-01 2.762460708618164062e-01 -1.997492648661136627e-02 1.912789940834045410e-01 -1.776536703109741211e-01 -7.048515230417251587e-02 2.362452596426010132e-01 -9.364873170852661133e-02 2.877604365348815918e-01 -6.203557550907135010e-02 -3.826822340488433838e-01 -1.269218772649765015e-01 1.132468357682228088e-01 9.212443977594375610e-02 1.656746268272399902e-01 8.919373154640197754e-02
4.898238554596900940e-02 3.565347194671630859e-02 -6.420759856700897217e-02 2.111475616693496704e-01 9.887977689504623413e-02 2.607961893081665039e-01 -4.824962094426155090e-02 -1.720755994319915771e-01 2.250308245420455933e-01 3.772077709436416626e-02 1.435945034027099609e-01 -1.949651539325714111e-01 -6.264363974332809448e-02 -3.161252737045288086e-01 -1.423644870519638062e-01 -9.998065978288650513e-02 1.281608790159225464e-01 3.108152747154235840e-01 1.555133517831563950e-02 2.173057049512863159e-01 -3.078297078609466553e-01 -6.322402507066726685e-02 4.329988360404968262e-02 -1.440975517034530640e-01 -1.386420428752899170e-02 -4.667396098375320435e-02 -2.905038893222808838e-01 -7.835394144058227539e-02 4.113089740276336670e-01 1.335780043154954910e-02 1.204849332571029663e-01 1.855128258466720581e-01
-4.254213348031044006e-02 -5.141181871294975281e-02 -1.934074051678180695e-02 1.581833958625793457e-01 2.208391129970550537e-01 3.249244391918182373e-01 1.844601780176162720e-01 -2.937077283859252930e-01 3.152558580040931702e-02 1.494282931089401245e-01 1.771003156900405884e-01 -2.775210440158843994e-01 1.655417382717132568e-01 -3.517641127109527588e-01 -2.087554633617401123e-01 -3.959890827536582947e-02 1.711184903979301453e-02 2.753703594207763672e-01 2.908358573913574219e-01 2.371000498533248901e-01 -1.344213187694549561e-01 1.051936224102973938e-01 -5.361414700746536255e-02 1.184046827256679535e-02 1.969370394945144653e-01 -9.217238426208496094e-02 -2.295270562171936035e-01 1.286423765122890472e-02 -2.508385665714740753e-02 -8.620087057352066040e-02 -2.478212583810091019e-03 1.012625247240066528e-01
1.624433994293212891e-01 -1.695606410503387451e-01 -1.690144836902618408e-01 1.076275482773780823e-02 3.686791062355041504e-01 -1.228850409388542175e-01 -1.412038356065750122e-01 2.339928448200225830e-01 1.556490808725357056e-01 3.386341333389282227e-01 1.306622326374053955e-01 -9.316682070493698120e-02 -4.124029353260993958e-02 9.538020938634872437e-02 -3.657127916812896729e-02 1.671607792377471924e-01 6.223726272583007812e-02 5.236990377306938171e-02 2.468571215867996216e-01 2.001480609178543091e-01 1.058783680200576782e-01 1.504753679037094116e-01 2.864630222320556641e-01 -2.038833051919937134e-01 -5.965899676084518433e-02 2.357324659824371338e-01 -1.064222380518913269e-01 2.260689288377761841e-01 -1.145765557885169983e-01 -2.693261206150054932e-01 9.563799947500228882e-02 6.529761105775833130e-02
1.241923272609710693e-01 -9.410992264747619629e-02 -1.026865094900131226e-01 -1.669438630342483521e-01 -1.742497235536575317e-01 2.951426431536674500e-02 2.548995912075042725e-01 -1.139704361557960510e-01 1.341540515422821045e-01 3.207919895648956299e-01 4.482788965106010437e-03 -5.065472424030303955e-02 -2.751696109771728516e-01 -1.900782883167266846e-01 4.397480748593807220e-03 3.107623010873794556e-02 -3.064073389396071434e-03 1.736610382795333862e-01 4.387617483735084534e-02 2.578180432319641113e-01 -1.056514158844947815e-01 6.660144031047821045e-02 3.938507735729217529e-01 -1.804785579442977905e-01 1.178487911820411682e-01 1.687647998332977295e-01 -1.436406224966049194e-01 8.538936078548431396e-02 -1.114651262760162354e-01 -3.577263057231903076e-01 -2.113772928714752197e-01 1.859177798032760620e-01
1.815622597932815552e-01 4.564179107546806335e-02 -1.582952290773391724e-01 4.310023784637451172e-01 -1.579296402633190155e-02 1.179090887308120728e-02 3.307087719440460205e-02 -2.213252782821655273e-01 2.219497561454772949e-01 5.248117819428443909e-02 -4.127975925803184509e-02 -7.355255633592605591e-02 -1.683945953845977783e-01 -9.041459113359451294e-02 -1.156221926212310791e-01 -4.261139780282974243e-02 -1.494760662317276001e-01 3.590260148048400879e-01 -2.485230416059494019e-01 9.387391060590744019e-02 -4.252173006534576416e-02 3.137625381350517273e-02 2.255422323942184448e-01 1.214019656181335449e-01 1.555689722299575806e-01 -9.596717357635498047e-02 -1.816074401140213013e-01 2.297078073024749756e-01 1.016249209642410278e-01 -2.068830579519271851e-01 1.359845101833343506e-01 3.343969881534576416e-01
3.255084455013275146e-01 2.024283558130264282e-01 -3.025768995285034180e-01 4.557982683181762695e-01 1.151711493730545044e-01 9.135321527719497681e-02 1.398961693048477173e-01 -1.759276837110519409e-01 2.245732098817825317e-01 1.815813034772872925e-01 1.263785548508167267e-02 -8.525792509317398071e-02 4.697613045573234558e-02 2.180051617324352264e-02 -3.207455575466156006e-01 -1.081342026591300964e-01 3.791715949773788452e-02 1.537292152643203735e-01 -1.261158566921949387e-02 1.500374972820281982e-01 -4.930232465267181396e-02 1.219786331057548523e-01 3.886424005031585693e-02 8.850191533565521240e-02 -8.617939800024032593e-02 1.443231701850891113e-01 -1.718828380107879639e-01 -1.145983207970857620e-02 -1.221673563122749329e-02 -1.806787848472595215e-01 2.199332118034362793e-01 2.450625747442245483e-01
1.563911885023117065e-01 -2.617142498493194580e-01 -1.267975103110074997e-02 -5.659947171807289124e-02 1.059662625193595886e-01 7.246342301368713379e-02 1.228063106536865234e-01 -6.434029340744018555e-02 3.983926773071289062e-01 1.284611970186233521e-01 2.308936566114425659e-01 -1.836832165718078613e-01 -1.338469982147216797e-01 -1.783003062009811401e-01 2.556021511554718018e-01 -9.695550799369812012e-02 -2.673030793666839600e-01 4.833652824163436890e-02 5.424592271447181702e-02 1.910871118307113647e-01 -9.341055154800415039e-02 2.382835298776626587e-01 1.899081617593765259e-01 -2.662626281380653381e-02 3.180613815784454346e-01 1.037663742899894714e-01 -1.294975578784942627e-01 9.403829276561737061e-02 -6.699494551867246628e-03 -1.578870266675949097e-01 -1.777949631214141846e-01 2.676239609718322754e-01
4.210139159113168716e-03 -7.739545404911041260e-02 3.431599587202072144e-02 -2.034463547170162201e-02 -1.542143803089857101e-02 -3.705257177352905273e-02 -1.385343819856643677e-01 -1.214251760393381119e-02 1.800212711095809937e-01 3.195192813873291016e-01 1.961894184350967407e-01 1.265651136636734009e-01 -3.634745255112648010e-02 -2.733398377895355225e-01 -1.231183037161827087e-01 6.278406828641891479e-02 3.764052093029022217e-01 2.276308089494705200e-01 1.848726719617843628e-01 1.345473974943161011e-01 3.718630643561482430e-03 7.172755897045135498e-02 4.390929639339447021e-01 -2.407144755125045776e-01 -1.552272029221057892e-02 2.380149066448211670e-01 2.232846803963184357e-02 -6.732641160488128662e-02 -9.964591264724731445e-02 -2.713504433631896973e-01 1.990634053945541382e-01 -2.265917696058750153e-02
1.248393058776855469e-01 4.787854850292205811e-02 -5.525526776909828186e-02 3.420988097786903381e-02 4.564514756202697754e-01 1.393468026071786880e-02 1.306798011064529419e-01 -1.676245182752609253e-01 9.850439429283142090e-02 3.134384453296661377e-01 3.230521976947784424e-01 8.584485389292240143e-03 -4.227457046508789062e-01 -2.979003787040710449e-01 -1.038940995931625366e-01 1.780737340450286865e-01 -1.780816912651062012e-01 4.768526926636695862e-02 1.778764463961124420e-02 3.037074115127325058e-03 -2.816244959831237793e-02 5.535577237606048584e-02 7.718449831008911133e-02 1.241626916453242302e-03 -7.706546038389205933e-02 1.416449993848800659e-01 -1.158836781978607178e-01 8.159514516592025757e-02 -1.541084200143814087e-01 -2.690894603729248047e-01 -7.454598695039749146e-02 -9.950998425483703613e-02
1.997218430042266846e-01 -6.165463477373123169e-03 -1.280991435050964355e-01 -1.401049643754959106e-01 -4.750765487551689148e-02 1.259378641843795776e-01 -9.531027823686599731e-02 1.961864382028579712e-01 3.374210745096206665e-02 1.587774753570556641e-01 -6.821142882108688354e-02 -6.562124937772750854e-02 -1.041846647858619690e-01 -2.014828026294708252e-01 -5.689022317528724670e-02 1.197665110230445862e-01 -1.987722367048263550e-01 -6.928625702857971191e-02 1.514865607023239136e-01 2.936892509460449219e-01 1.182472854852676392e-01 1.273192465305328369e-01 1.084867343306541443e-01 2.082752287387847900e-01 1.356469392776489258e-01 1.741667091846466064e-01 -4.730050563812255859e-01 -6.285014096647500992e-03 -2.676094509661197662e-02 -4.012192487716674805e-01 2.006313800811767578e-01 2.017408013343811035e-01
1.654294729232788086e-01 -9.844844043254852295e-02 1.084539517760276794e-01 -2.159623503684997559e-01 2.572245001792907715e-01 1.859616041183471680e-01 2.186322063207626343e-01 -2.223645336925983429e-02 1.172491163015365601e-01 3.762151896953582764e-01 2.840296626091003418e-01 -1.225762069225311279e-01 -5.245631188154220581e-02 -1.310366690158843994e-01 -2.382963001728057861e-01 2.391261756420135498e-01 1.567023992538452148e-02 1.025463938713073730e-01 -2.412024289369583130e-01 1.448180079460144043e-01 -2.574116885662078857e-01 1.423897296190261841e-01 5.793867260217666626e-02 9.992086142301559448e-02 -2.057010494172573090e-02 3.670564293861389160e-02 -1.501894295215606689e-01 -7.358381897211074829e-02 -2.924976646900177002e-01 -2.480479925870895386e-01 6.334583461284637451e-02 -6.198139744810760021e-04
4.065058827400207520e-01 2.390738427639007568e-01 -1.159382164478302002e-01 -1.568962335586547852e-01 -1.622383147478103638e-01 -1.391310431063175201e-02 -1.697660535573959351e-01 -2.082747966051101685e-01 2.332690805196762085e-01 2.067463546991348267e-01 3.440250158309936523e-01 -1.320989429950714111e-01 -2.310952544212341309e-02 -2.121323198080062866e-01 -3.635961189866065979e-02 1.370348874479532242e-02 -3.122065402567386627e-02 -3.345135971903800964e-02 1.316308509558439255e-02 -2.787440456449985504e-02 2.763344091363251209e-04 2.164209038019180298e-01 -1.312300562858581543e-01 -2.166773378849029541e-01 2.708194255828857422e-01 -1.244055032730102539e-01 -2.799938023090362549e-01 -2.130546420812606812e-01 4.389540106058120728e-02 -9.776394814252853394e-02 1.012083813548088074e-01 1.114910691976547241e-01
-7.808674126863479614e-02 -1.526338309049606323e-01 -2.869902551174163818e-01 1.993039101362228394e-01 2.402118593454360962e-02 8.406484499573707581e-03 1.464264988899230957e-01 4.822448641061782837e-02 3.507151305675506592e-01 2.661630511283874512e-01 -5.386815406382083893e-03 2.510865330696105957e-01 -9.177504107356071472e-03 -2.472774088382720947e-01 -6.572168320417404175e-02 -1.800280958414077759e-01 2.067568898200988770e-01 2.535448968410491943e-01 6.464209407567977905e-02 1.333179771900177002e-01 3.569972515106201172e-02 5.706251040101051331e-02 8.420562744140625000e-02 -1.670761406421661377e-02 1.349423676729202271e-01 1.855068951845169067e-01 -4.123559296131134033e-01 8.892565965652465820e-02 -2.820816636085510254e-02 -2.326177507638931274e-01 7.711882144212722778e-02 1.921495795249938965e-01
3.429542183876037598e-01 1.718048378825187683e-02 -2.023200243711471558e-01 -1.494822651147842407e-01 -1.111373677849769592e-01 3.190832212567329407e-02 -3.237612918019294739e-02 -1.933732777833938599e-01 1.245840787887573242e-01 1.298321187496185303e-01 -1.191757991909980774e-01 -1.164274513721466064e-01 -1.142268925905227661e-01 8.190391957759857178e-02 -2.250732332468032837e-01 -3.433238863945007324e-01 -8.855282515287399292e-02 2.892148494720458984e-01 -2.588902786374092102e-02 2.689634859561920166e-01 -1.842439323663711548e-01 -5.442966893315315247e-02 3.335080742835998535e-01 -8.630245923995971680e-02 8.552843332290649414e-02 9.100256115198135376e-02 -2.167825549840927124e-01 1.287190020084381104e-01 -2.513827085494995117e-01 -1.677760779857635498e-01 5.283942446112632751e-02 1.587462574243545532e-01
1.917780488729476929e-01 -1.932619363069534302e-01 2.087620552629232407e-03 6.800134433433413506e-04 1.022649481892585754e-01 2.141176909208297729e-01 2.204439938068389893e-01 3.477740287780761719e-02 6.594667583703994751e-02 1.681161820888519287e-01 -1.830275505781173706e-01 1.253475621342658997e-02 -2.982276380062103271e-01 -2.917232811450958252e-01 -1.700740456581115723e-01 -1.353503167629241943e-01 -1.507856044918298721e-02 -1.133409440517425537e-01 -3.018817305564880371e-01 1.510252505540847778e-01 -8.447659760713577271e-02 2.520599029958248138e-02 2.433547377586364746e-01 -2.014390230178833008e-01 6.833148747682571411e-02 2.046918570995330811e-01 -2.085226625204086304e-01 -1.775849014520645142e-01 -1.046476289629936218e-01 -3.610142469406127930e-01 1.857827901840209961e-01 1.523534301668405533e-02
-7.074254006147384644e-02 -1.372748613357543945e-01 -7.622313499450683594e-02 1.803702414035797119e-01 2.105915993452072144e-01 -1.418899148702621460e-01 1.548904925584793091e-01 2.355572879314422607e-01 6.810780614614486694e-02 7.853247225284576416e-02 2.023099511861801147e-01 -2.340661138296127319e-01 -1.240844652056694031e-01 -1.837345957756042480e-01 -2.188963592052459717e-01 -9.002961963415145874e-02 4.792804643511772156e-02 -2.243846356868743896e-01 1.606874316930770874e-01 -1.250695139169692993e-01 -3.390838801860809326e-01 1.734251677989959717e-01 2.714538276195526123e-01 8.352290838956832886e-02 3.078758418560028076e-01 -3.565435111522674561e-02 -1.506071984767913818e-01 -1.710629835724830627e-02 -2.535002529621124268e-01 -2.263778746128082275e-01 9.250361472368240356e-02 1.386479735374450684e-01
1.007752567529678345e-01 -2.398251444101333618e-01 1.411578953266143799e-01 8.525601029396057129e-02 1.266576498746871948e-01 4.378734156489372253e-02 9.447088092565536499e-02 -1.724928766489028931e-01 7.144171744585037231e-02 1.393042504787445068e-02 -4.087114240974187851e-03 1.271085441112518311e-01 -1.028294414281845093e-01 -1.985161006450653076e-01 -8.972322195768356323e-02 -7.909312099218368530e-02 2.746649272739887238e-02 1.583413034677505493e-01 -9.861250966787338257e-02 2.141012251377105713e-01 -6.674070656299591064e-02 1.839813143014907837e-01 3.426948785781860352e-01 -7.559909671545028687e-02 2.388239055871963501e-01 3.370163217186927795e-02 -4.017286598682403564e-01 -1.198071539402008057e-01 -6.250122934579849243e-02 -2.934395074844360352e-01 -2.185578197240829468e-01 3.849607110023498535e-01
-2.510882541537284851e-02 1.497851163148880005e-01 -3.558663725852966309e-01 -7.643501460552215576e-02 1.760454103350639343e-02 1.468436717987060547e-01 -2.671167021617293358e-03 -5.092360079288482666e-02 3.012716472148895264e-01 8.759323507547378540e-02 1.497550457715988159e-01 -2.193910442292690277e-02 -1.541849523782730103e-01 4.399055906105786562e-04 -2.974570691585540771e-01 6.819453835487365723e-02 2.802878916263580322e-01 -7.343142479658126831e-02 4.723438993096351624e-02 9.155099093914031982e-02 -1.106135174632072449e-02 4.251607954502105713e-01 5.492690950632095337e-02 -2.060842365026473999e-01 5.109089985489845276e-02 1.995944231748580933e-01 -3.209387063980102539e-01 1.068021431565284729e-01 -2.244438380002975464e-01 -1.411190330982208252e-01 2.260075695812702179e-02 1.820252239704132080e-01
7.426929660141468048e-03 -1.982232369482517242e-02 -2.926324009895324707e-01 4.386495351791381836e-01 -5.597635358572006226e-02 9.711257368326187134e-02 -1.511946413666009903e-02 2.628714963793754578e-02 4.105849564075469971e-02 4.133823812007904053e-01 7.782395184040069580e-02 -7.199631654657423496e-04 -2.094879597425460815e-01 -1.649360209703445435e-01 4.033849760890007019e-02 -1.966959238052368164e-01 7.304733991622924805e-02 -2.121851146221160889e-01 1.046079248189926147e-01 4.043186306953430176e-01 -1.566901057958602905e-01 -8.133549988269805908e-02 1.350287348031997681e-01 -1.805915534496307373e-01 3.903223201632499695e-02 3.122633509337902069e-02 -2.600395083427429199e-01 -1.700712144374847412e-01 2.969514019787311554e-02 -9.189478307962417603e-02 2.160335890948772430e-02 4.860820248723030090e-02
2.498532682657241821e-01 2.693060785531997681e-02 -1.209480017423629761e-01 -1.413500458002090454e-01 -2.008077353239059448e-01 1.136617735028266907e-01 -2.982087247073650360e-02 4.683056101202964783e-02 3.787127733230590820e-01 1.147723123431205750e-01 5.798593908548355103e-02 -7.862249761819839478e-02 -2.126664966344833374e-01 -3.841066360473632812e-02 -1.941900998353958130e-01 3.868055045604705811e-01 -2.198689281940460205e-01 -2.375950664281845093e-02 -4.454184323549270630e-02 -6.960816681385040283e-02 8.933995664119720459e-02 3.103266954421997070e-01 1.350869890302419662e-02 5.168766248971223831e-03 2.312926203012466431e-01 6.801082938909530640e-02 -3.841994106769561768e-01 -9.459018707275390625e-03 2.029635757207870483e-02 -2.061371356248855591e-01 1.037338227033615112e-01 -1.613346785306930542e-01
-7.856588810682296753e-03 2.067354507744312286e-02 -1.886455267667770386e-01 -1.603305488824844360e-01 -2.297774106264114380e-01 2.315832227468490601e-01 -3.042409755289554596e-02 1.484598964452743530e-01 2.580228447914123535e-01 1.726990193128585815e-01 8.318750560283660889e-02 1.199285835027694702e-01 -1.638068854808807373e-01 -3.615605458617210388e-02 -2.753961384296417236e-01 1.128886714577674866e-01 1.147841960191726685e-01 -1.933274567127227783e-01 2.049925029277801514e-01 1.112483218312263489e-01 7.563146948814392090e-02 1.967553496360778809e-01 1.340524554252624512e-01 -2.689157128334045410e-01 2.908000051975250244e-01 2.589593268930912018e-02 -3.464569747447967529e-01 6.941342353820800781e-02 -2.155235409736633301e-01 -1.412344276905059814e-01 7.407153397798538208e-02 2.296853363513946533e-01
1.945924907922744751e-01 -1.569622308015823364e-01 -6.588888168334960938e-02 -6.476147472858428955e-02 4.762198310345411301e-03 -1.540204044431447983e-02 3.232430517673492432e-01 1.148433536291122437e-01 1.616422086954116821e-01 9.829106181859970093e-02 -1.036257967352867126e-01 4.409160092473030090e-02 -1.963734328746795654e-01 -2.472233176231384277e-01 -1.690679490566253662e-01 -1.204466000199317932e-01 -2.629413902759552002e-01 -2.850687014870345592e-04 -9.003387391567230225e-02 3.882423937320709229e-01 2.026659697294235229e-01 9.892209619283676147e-02 -1.900719478726387024e-02 -1.957936435937881470e-01 5.349146202206611633e-02 4.341109097003936768e-02 -3.461225628852844238e-01 -4.776890203356742859e-02 4.833719879388809204e-02 -4.090287685394287109e-01 7.557450234889984131e-02 8.260259404778480530e-03
2.313262671232223511e-01 1.872776150703430176e-01 -1.355683505535125732e-01 -9.155113995075225830e-02 -6.199942156672477722e-02 -1.167747005820274353e-01 4.158392176032066345e-02 4.060062468051910400e-01 7.194655388593673706e-02 2.717009484767913818e-01 1.375438719987869263e-01 1.930957883596420288e-01 -1.701418906450271606e-01 -1.369374841451644897e-01 -2.854541130363941193e-02 2.457981556653976440e-01 -6.356765050441026688e-03 8.742909133434295654e-02 2.360532879829406738e-01 1.442904025316238403e-01 -1.212043762207031250e-01 -6.935569643974304199e-02 1.812167018651962280e-01 -2.964218556880950928e-01 1.096014231443405151e-01 -2.699568867683410645e-02 -3.206255733966827393e-01 -1.423677504062652588e-01 1.048617344349622726e-02 -4.530255123972892761e-02 2.454507052898406982e-01 1.839032024145126343e-01
-3.851023316383361816e-02 -1.060359925031661987e-01 8.466777950525283813e-02 -1.564029604196548462e-01 -6.206823978573083878e-03 -1.053257659077644348e-02 -1.739544421434402466e-01 -1.325513720512390137e-01 6.601618230342864990e-02 8.830282092094421387e-02 2.046353518962860107e-01 5.697594210505485535e-02 -1.018113046884536743e-01 -2.987889572978019714e-02 -1.258088648319244385e-01 -1.354954019188880920e-02 1.194446161389350891e-01 -1.064805388450622559e-01 2.840694487094879150e-01 1.441707015037536621e-01 -2.441815733909606934e-01 3.039783537387847900e-01 1.571585834026336670e-01 -3.284342885017395020e-01 3.438078165054321289e-01 -1.916840225458145142e-01 -4.849528521299362183e-02 -1.013452410697937012e-01 8.177351206541061401e-02 -9.559316933155059814e-02 2.599817216396331787e-01 4.005623757839202881e-01
1.067012995481491089e-01 -6.694601476192474365e-02 -3.773668035864830017e-02 4.894991219043731689e-02 2.775370478630065918e-01 -1.888826638460159302e-01 -7.362372428178787231e-02 -1.088828742504119873e-01 2.183038890361785889e-01 7.660518866032361984e-03 3.727395236492156982e-01 -2.539284825325012207e-01 -1.998188793659210205e-01 -2.039668150246143341e-02 -2.428501695394515991e-01 2.805412113666534424e-01 9.088171273469924927e-02 1.910449415445327759e-01 -1.497294753789901733e-01 1.491320282220840454e-01 -2.001294940710067749e-01 -1.163720190525054932e-01 1.580277830362319946e-02 -2.071694135665893555e-01 1.434182971715927124e-01 -1.521053463220596313e-01 -7.240810245275497437e-02 3.626547455787658691e-01 -1.142662614583969116e-01 -9.557406604290008545e-02 1.286475658416748047e-01 1.256697326898574829e-01
-1.534598022699356079e-01 -3.576467931270599365e-02 9.804564714431762695e-02 -2.406135946512222290e-01 3.126983717083930969e-02 1.975186318159103394e-01 4.494793713092803955e-02 1.194693297147750854e-01 1.455869227647781372e-01 2.869232892990112305e-01 2.340782284736633301e-01 -1.454723626375198364e-01 -4.283691942691802979e-02 -5.141122266650199890e-02 -2.936297059059143066e-01 2.278518117964267731e-02 -1.284857839345932007e-01 3.511647880077362061e-01 1.234730333089828491e-01 2.774461209774017334e-01 -2.455165833234786987e-01 -3.408168628811836243e-02 8.711266517639160156e-02 -3.200131356716156006e-01 1.950323879718780518e-01 -1.993340440094470978e-02 -1.099203452467918396e-01 -3.818384185433387756e-02 -4.346663504838943481e-02 -3.036836385726928711e-01 -1.736319959163665771e-01 3.109249845147132874e-02
-4.467204213142395020e-02 -7.705456018447875977e-02 -8.073666691780090332e-02 1.997778266668319702e-01 1.276798844337463379e-01 2.929611802101135254e-01 -7.428777217864990234e-02 -2.513350546360015869e-01 3.273297250270843506e-01 2.008878588676452637e-01 6.873261928558349609e-02 -1.132311448454856873e-01 -2.830169200897216797e-01 -1.400047391653060913e-01 -6.491262465715408325e-02 -4.033594131469726562e-01 4.626386240124702454e-02 -2.624632120132446289e-01 -3.354075923562049866e-02 3.061404526233673096e-01 -5.846558138728141785e-02 6.048034876585006714e-03 4.546508938074111938e-02 -7.121182978153228760e-02 -4.846397414803504944e-02 5.520199611783027649e-02 -2.424401938915252686e-01 7.342140376567840576e-02 1.622378826141357422e-01 -2.467279434204101562e-01 -4.098562896251678467e-02 -9.086087346076965332e-02
-1.275427788496017456e-01 2.935196831822395325e-02 -1.031928136944770813e-01 -6.907632946968078613e-02 7.540859282016754150e-02 2.502546608448028564e-01 9.142163395881652832e-02 7.259068079292774200e-03 2.631293833255767822e-01 1.834089010953903198e-01 1.346820890903472900e-01 2.929123491048812866e-02 -1.063381582498550415e-01 -1.882374435663223267e-01 -2.675277590751647949e-01 -3.138338327407836914e-01 -4.037784785032272339e-02 3.717370033264160156e-01 -4.057706892490386963e-02 2.689439654350280762e-01 -6.994273513555526733e-02 -6.902437657117843628e-02 1.832541227340698242e-01 -1.752364486455917358e-01 1.642888337373733521e-01 8.611886948347091675e-02 -3.814235925674438477e-01 -1.923910975456237793e-01 -4.807664826512336731e-02 3.657037392258644104e-02 -4.333323985338211060e-02 2.046341896057128906e-01
-4.594978317618370056e-02 -3.742735683917999268e-01 5.185909569263458252e-02 -3.406736627221107483e-02 5.193420872092247009e-02 2.678811848163604736e-01 -1.702085733413696289e-01 -8.281061798334121704e-02 1.097723022103309631e-01 9.282469749450683594e-02 -7.413353770971298218e-02 -1.594107449054718018e-01 -1.624600142240524292e-01 -3.266921937465667725e-01 -4.896764159202575684e-01 -1.827062293887138367e-02 1.518013235181570053e-02 2.358914762735366821e-01 -1.159948185086250305e-01 7.921048998832702637e-02 -4.815232381224632263e-02 2.053188830614089966e-01 -3.980796039104461670e-02 2.314479835331439972e-02 2.956311702728271484e-01 -1.569611877202987671e-01 1.648994535207748413e-02 1.624741405248641968e-01 8.079206943511962891e-02 -7.006452884525060654e-03 2.266694456338882446e-01 -1.048029167577624321e-03
1.662430912256240845e-01 -2.186805456876754761e-01 -3.712562620639801025e-01 -3.129076585173606873e-02 -2.296519279479980469e-02 -4.723317548632621765e-02 -6.303694099187850952e-02 -2.705725431442260742e-01 3.011673390865325928e-01 3.234441876411437988e-01 -1.936051696538925171e-01 1.364362835884094238e-01 -1.192970275878906250e-01 -2.379048466682434082e-01 -3.171885907649993896e-01 -1.058514639735221863e-01 8.329442702233791351e-03 2.232959121465682983e-02 -1.875443011522293091e-01 2.611077129840850830e-01 1.263783723115921021e-01 2.090693861246109009e-01 1.036907136440277100e-01 -9.382232278585433960e-02 -7.440182566642761230e-02 8.051898330450057983e-02 2.906206250190734863e-02 9.120368212461471558e-02 -8.466998487710952759e-02 -1.068771257996559143e-02 9.122149646282196045e-02 2.275759875774383545e-01
-3.282922133803367615e-02 -2.152466028928756714e-02 3.099223077297210693e-01 1.125403940677642822e-01 2.789843641221523285e-02 1.553696542978286743e-01 1.088028773665428162e-01 -1.674997359514236450e-01 1.100105941295623779e-01 5.386527776718139648e-01 -1.540564000606536865e-01 -1.099622547626495361e-01 -1.874036639928817749e-01 -4.723050296306610107e-01 -1.638299673795700073e-01 9.088779240846633911e-02 -2.717072889208793640e-02 9.580806642770767212e-02 -1.315917372703552246e-01 1.295928955078125000e-01 3.053156286478042603e-02 1.545967012643814087e-01 -5.461234226822853088e-02 2.767957933247089386e-02 1.759470850229263306e-01 -1.055387407541275024e-01 6.220652535557746887e-02 -8.454736322164535522e-02 4.294411838054656982e-02 -2.340420633554458618e-01 9.837814420461654663e-02 3.925909847021102905e-02
1.846826076507568359e-01 -9.165953099727630615e-02 -1.044913828372955322e-01 1.180462241172790527e-01 6.342098116874694824e-02 -2.983547449111938477e-01 -1.744627505540847778e-01 -1.838684976100921631e-01 2.945730388164520264e-01 9.917186200618743896e-02 4.150610268115997314e-01 -2.401328235864639282e-01 -8.609160780906677246e-02 -1.257458031177520752e-01 -1.950722634792327881e-01 3.056640625000000000e-01 -2.887424081563949585e-02 1.294121891260147095e-01 -2.560182809829711914e-01 2.180648893117904663e-01 -2.233253978192806244e-02 -1.323082000017166138e-01 1.774703115224838257e-01 -1.310788691043853760e-01 1.047971174120903015e-01 -1.216033846139907837e-01 -6.733562052249908447e-02 2.295469492673873901e-02 3.110910765826702118e-02 -2.093183249235153198e-01 1.170493885874748230e-01 8.617213368415832520e-02
-1.440599653869867325e-02 -7.659025955945253372e-03 -1.377709656953811646e-01 -3.993537102360278368e-04 2.267528176307678223e-01 3.304345011711120605e-01 -3.665685355663299561e-01 -1.583543568849563599e-01 2.059887647628784180e-01 2.870598435401916504e-01 3.170265629887580872e-02 -1.436509005725383759e-02 -8.466857671737670898e-02 -2.101282924413681030e-01 6.666453182697296143e-02 -3.056885004043579102e-01 -2.090478688478469849e-01 -1.360718160867691040e-01 1.823865249752998352e-02 1.761309355497360229e-01 7.914619147777557373e-02 7.661023736000061035e-02 2.783817052841186523e-01 2.289418131113052368e-03 -6.932181119918823242e-02 -1.049744412302970886e-01 -3.491130769252777100e-01 1.182226240634918213e-01 7.742501050233840942e-02 -1.180874556303024292e-01 1.672573238611221313e-01 5.137780681252479553e-02
-1.349357329308986664e-02 -4.920858517289161682e-02 -1.963659673929214478e-01 -5.138861015439033508e-02 1.677428036928176880e-01 -2.273795008659362793e-02 2.053317427635192871e-01 -1.541159898042678833e-01 7.420498132705688477e-02 1.024939343333244324e-01 4.448181688785552979e-01 -2.186702042818069458e-01 6.790791451930999756e-02 2.299926616251468658e-02 -1.337016075849533081e-01 1.137797012925148010e-01 -2.641282975673675537e-01 3.225398659706115723e-01 -3.101960010826587677e-02 1.932372599840164185e-01 -2.593733966350555420e-01 1.576529592275619507e-01 1.130958050489425659e-01 -4.011742770671844482e-01 7.729851454496383667e-02 -1.363196969032287598e-02 -1.304836105555295944e-02 -1.176001429557800293e-01 -6.368999369442462921e-03 -1.564501523971557617e-01 2.028140574693679810e-01 1.428671367466449738e-02
4.017905145883560181e-02 5.403778329491615295e-02 1.323207169771194458e-01 3.385304510593414307e-01 3.516808524727821350e-02 1.809977442026138306e-01 -2.463609538972377777e-02 -2.939544618129730225e-01 6.681793183088302612e-02 1.040766388177871704e-01 1.696671843528747559e-01 -7.097949832677841187e-02 3.259421139955520630e-02 -1.264349222183227539e-01 -2.474247664213180542e-01 -2.920862734317779541e-01 5.800386518239974976e-02 8.671200275421142578e-02 1.160973310470581055e-01 1.603260487318038940e-01 -2.498889416456222534e-01 3.297645151615142822e-01 1.224539987742900848e-02 1.789308935403823853e-01 5.494247376918792725e-02 6.321740895509719849e-02 -2.623220086097717285e-01 3.449564054608345032e-02 9.732323139905929565e-02 -1.802403479814529419e-01 1.978299021720886230e-01 3.436608314514160156e-01
7.113766670227050781e-02 2.254780828952789307e-01 -1.884764879941940308e-01 -1.301667988300323486e-01 1.685959547758102417e-01 -4.359242692589759827e-02 -2.476866245269775391e-01 -7.103313505649566650e-02 1.833961904048919678e-01 3.374963253736495972e-02 -3.678182512521743774e-02 1.298453211784362793e-01 -1.104754805564880371e-01 -3.448078930377960205e-01 -1.836210191249847412e-01 1.132652983069419861e-01 1.695063151419162750e-02 -1.880650059320032597e-03 9.553659707307815552e-02 -2.267238795757293701e-01 -2.455567568540573120e-01 -3.652757778763771057e-02 5.079904571175575256e-02 -3.086628019809722900e-01 6.068580597639083862e-02 5.692098289728164673e-02 -5.312402844429016113e-01 3.046558471396565437e-03 1.372576653957366943e-01 -1.015598550438880920e-01 4.875095188617706299e-02 1.526351273059844971e-01
-1.733794249594211578e-02 -2.168326079845428467e-01 -1.216565445065498352e-01 -7.199218124151229858e-02 -1.351825445890426636e-01 1.225842833518981934e-01 -2.281406335532665253e-02 1.044101491570472717e-01 1.401692926883697510e-01 2.326630502939224243e-01 3.487484753131866455e-01 -1.540961116552352905e-01 -3.372235894203186035e-01 -1.768962144851684570e-01 -7.328301668167114258e-02 1.312697976827621460e-01 6.521892733871936798e-03 6.206873059272766113e-02 -3.068723678588867188e-01 8.585900813341140747e-02 2.800048794597387314e-03 4.947019740939140320e-02 -6.570909172296524048e-02 1.307805627584457397e-01 1.744587272405624390e-01 2.428004145622253418e-02 -1.676208972930908203e-01 1.313483417034149170e-01 -4.654246568679809570e-02 -3.386912345886230469e-01 1.587339639663696289e-01 3.917256295680999756e-01
1.024937406182289124e-01 4.113667458295822144e-02 -1.482139676809310913e-01 1.016169190406799316e-01 6.970001757144927979e-02 9.130406379699707031e-02 -9.164956212043762207e-02 2.419985271990299225e-02 1.669095605611801147e-01 3.616904914379119873e-01 -1.559598892927169800e-01 -3.244974911212921143e-01 -3.778855800628662109e-01 -6.878393888473510742e-02 3.990537300705909729e-02 6.396175920963287354e-02 1.544985622167587280e-01 2.262168824672698975e-01 9.514339268207550049e-02 -6.098250299692153931e-02 -2.520593404769897461e-01 2.108536474406719208e-02 1.422388106584548950e-01 1.632505357265472412e-01 2.111196070909500122e-01 -2.064954787492752075e-01 -1.825027912855148315e-01 -2.294950038194656372e-01 1.725162006914615631e-02 -1.253419555723667145e-02 3.444695472717285156e-01 2.896924130618572235e-02
1.440285705029964447e-03 -1.156865581870079041e-01 -4.336009621620178223e-01 -1.369619276374578476e-03 -2.208029106259346008e-02 -1.071834415197372437e-01 -1.611757464706897736e-02 1.503509730100631714e-01 2.095303833484649658e-01 3.627761602401733398e-01 7.103968411684036255e-02 -2.224425226449966431e-02 -3.381418809294700623e-02 -1.539114266633987427e-01 -2.485288307070732117e-02 -6.639403849840164185e-02 1.443565338850021362e-01 1.720073260366916656e-02 1.119406446814537048e-01 -1.642847508192062378e-01 -4.286766350269317627e-01 2.261930406093597412e-01 1.897266209125518799e-01 -3.449797630310058594e-02 2.259387224912643433e-01 -1.627092808485031128e-01 -9.982471913099288940e-02 -2.502227723598480225e-01 1.982605457305908203e-01 -1.503900885581970215e-01 7.135980576276779175e-02 -5.449063330888748169e-02
4.951612278819084167e-02 -1.248225346207618713e-01 -1.951887309551239014e-01 2.070268988609313965e-01 -1.420876532793045044e-01 1.925836354494094849e-01 -6.911221891641616821e-02 1.777798086404800415e-01 2.211977094411849976e-01 1.325876712799072266e-01 2.004054337739944458e-01 8.166574686765670776e-02 -1.604819297790527344e-01 -1.337126940488815308e-01 -3.258148729801177979e-01 2.259336560964584351e-01 8.542744070291519165e-02 7.177152484655380249e-02 1.558227092027664185e-01 -2.203355580568313599e-01 7.227618992328643799e-02 1.827938258647918701e-01 -6.296612555161118507e-04 -1.538886725902557373e-01 5.208039283752441406e-02 1.337575912475585938e-01 -4.595820009708404541e-01 -2.217277884483337402e-01 -1.037176921963691711e-01 -2.264326065778732300e-01 -2.083050459623336792e-02 4.617907106876373291e-02
-3.053003177046775818e-02 -1.061921492218971252e-01 -1.190411299467086792e-01 1.718930453062057495e-01 -1.398313045501708984e-01 1.237509474158287048e-01 -1.126741692423820496e-01 1.613728702068328857e-01 2.552143931388854980e-01 -2.129196375608444214e-02 2.120879888534545898e-01 1.058770790696144104e-01 -1.227051168680191040e-01 -2.051325291395187378e-01 -1.430667489767074585e-01 2.752170264720916748e-01 -1.490039518103003502e-03 3.296844661235809326e-01 1.119835674762725830e-01 1.415203511714935303e-01 -9.929167479276657104e-02 1.462997794151306152e-01 1.226783916354179382e-01 5.761510878801345825e-02 -3.817265480756759644e-02 -6.533225625753402710e-02 -5.267499685287475586e-01 -1.449907124042510986e-01 1.664973050355911255e-01 -1.654725074768066406e-01 1.201536506414413452e-01 1.751990914344787598e-01
9.869202971458435059e-02 -1.997139304876327515e-01 -2.510206401348114014e-01 -1.217902377247810364e-01 -2.465363293886184692e-01 6.701614707708358765e-02 -3.678072243928909302e-02 -1.367821991443634033e-01 2.274797558784484863e-01 4.536805450916290283e-01 1.727783679962158203e-02 8.265279978513717651e-02 4.008392617106437683e-02 -8.563452959060668945e-02 -1.190162375569343567e-01 -2.582089044153690338e-02 -1.726053357124328613e-01 2.533086203038692474e-02 -5.692254751920700073e-02 2.847669422626495361e-01 5.363247916102409363e-02 3.193839490413665771e-01 2.693292200565338135e-01 1.403780188411474228e-02 -1.238801330327987671e-01 -5.440333858132362366e-03 -1.202946603298187256e-01 1.710773818194866180e-02 -1.250606216490268707e-02 1.137763932347297668e-01 2.647256851196289062e-01 3.049862980842590332e-01
1.716586947441101074e-01 6.969051808118820190e-02 -3.769960254430770874e-02 2.614814341068267822e-01 2.190954536199569702e-01 -1.045367643237113953e-01 -9.361079335212707520e-02 -3.624866157770156860e-02 1.940224170684814453e-01 1.311231553554534912e-01 1.119986400008201599e-01 -1.088461950421333313e-01 1.068228110671043396e-01 -4.023497998714447021e-01 -3.733714818954467773e-01 -2.936694622039794922e-01 -6.705842167139053345e-02 1.249300315976142883e-01 5.067154020071029663e-02 8.338914066553115845e-02 -5.442050844430923462e-02 4.382052272558212280e-02 3.817209228873252869e-02 7.966014742851257324e-02 1.224531158804893494e-01 -1.198568865656852722e-01 -2.239787429571151733e-01 -2.606721520423889160e-01 2.154382318258285522e-01 -1.074765026569366455e-01 2.412122488021850586e-01 2.067993581295013428e-01
7.902675122022628784e-02 1.911487877368927002e-01 -2.840602993965148926e-01 2.462526857852935791e-01 1.840208619832992554e-01 -1.306786537170410156e-01 -5.266189202666282654e-02 1.859749108552932739e-01 1.324305087327957153e-01 2.760665416717529297e-01 1.886222213506698608e-01 -1.653523147106170654e-01 -2.766413148492574692e-03 -1.561131775379180908e-01 -7.700666785240173340e-02 9.092427045106887817e-02 7.277356088161468506e-02 9.636120498180389404e-02 2.464037388563156128e-01 1.667328327894210815e-01 -1.458249092102050781e-01 3.065776228904724121e-01 2.153771966695785522e-01 1.003994569182395935e-01 2.820984423160552979e-01 -3.605863451957702637e-02 -9.441391378641128540e-02 -3.446576297283172607e-01 1.256809681653976440e-01 -1.182398498058319092e-01 -1.356124728918075562e-01 -2.777234278619289398e-02
2.750088870525360107e-01 -3.365250229835510254e-01 3.032252937555313110e-02 -5.063350871205329895e-02 3.439168259501457214e-02 1.249957084655761719e-01 3.538432419300079346e-01 -5.563994869589805603e-02 3.281927481293678284e-02 2.187584787607192993e-01 -6.362230330705642700e-02 1.108323317021131516e-02 -1.074753999710083008e-01 -1.726227402687072754e-01 -1.479310691356658936e-01 -1.171615049242973328e-01 -2.253434807062149048e-01 5.580408126115798950e-02 -6.741546094417572021e-02 6.359117478132247925e-02 8.653222769498825073e-02 -3.670625761151313782e-02 3.053988218307495117e-01 -1.075839549303054810e-01 3.890976309776306152e-01 -3.184076398611068726e-02 -2.431807816028594971e-01 4.189519584178924561e-02 1.837674230337142944e-01 -2.707862854003906250e-01 1.750834137201309204e-01 -7.248406857252120972e-02
3.324758708477020264e-01 -2.517764866352081299e-01 -1.530606448650360107e-01 9.064730256795883179e-02 -3.713230788707733154e-02 1.889290809631347656e-01 4.238584637641906738e-01 -6.275544315576553345e-02 8.514674007892608643e-02 -3.427289053797721863e-02 3.267558664083480835e-02 8.969997055828571320e-03 -1.297681927680969238e-01 -1.434308886528015137e-01 -2.898032665252685547e-01 3.929973393678665161e-02 -1.298511177301406860e-01 -6.045046448707580566e-02 -1.299477964639663696e-01 -2.124646678566932678e-03 -1.580421626567840576e-01 1.439891606569290161e-01 2.733905017375946045e-01 -5.061391275376081467e-03 -2.082639373838901520e-03 -3.849582979455590248e-03 -1.961093842983245850e-01 3.353320062160491943e-01 -2.067028079181909561e-03 -3.411144018173217773e-01 1.267512887716293335e-01 1.362483133561909199e-03
3.806593269109725952e-02 1.007805243134498596e-01 -2.531594932079315186e-01 -1.417773962020874023e-01 -2.373690903186798096e-02 2.335554957389831543e-01 -5.994669720530509949e-02 1.139307860285043716e-02 1.887127012014389038e-01 8.230065554380416870e-02 1.583771109580993652e-01 -5.585311725735664368e-02 -3.606106936931610107e-01 6.648796796798706055e-02 -2.036361545324325562e-01 1.467444300651550293e-01 1.317441761493682861e-01 8.450110256671905518e-02 1.948623657226562500e-01 7.941211014986038208e-02 1.226298138499259949e-01 3.116965889930725098e-01 5.914168059825897217e-02 -2.573421299457550049e-01 1.665214747190475464e-01 4.951911047101020813e-02 -4.563819468021392822e-01 3.743030503392219543e-02 -1.197905465960502625e-01 -2.238294668495655060e-02 1.120427474379539490e-01 2.436305284500122070e-01
-1.720405556261539459e-02 -1.459446996450424194e-01 -2.174695432186126709e-01 -2.331697754561901093e-02 -6.635711342096328735e-02 1.623243987560272217e-01 9.137773886322975159e-03 1.691823452711105347e-01 1.402086019515991211e-01 2.705456912517547607e-01 -2.605256438255310059e-02 -5.727734416723251343e-02 -1.882809400558471680e-01 -2.041733860969543457e-01 -4.193319678306579590e-01 2.321352064609527588e-02 -1.239774003624916077e-02 3.295721709728240967e-01 -1.409345027059316635e-02 2.272427380084991455e-01 -6.864742934703826904e-02 -1.507503818720579147e-02 -1.558587849140167236e-01 -2.088983803987503052e-01 1.074113547801971436e-01 -6.484802812337875366e-02 1.051613986492156982e-01 1.433223932981491089e-01 3.226065039634704590e-01 -1.403516232967376709e-01 3.385078310966491699e-01 -3.997314721345901489e-02
-3.518955409526824951e-02 -1.693358421325683594e-01 -2.187144011259078979e-01 2.270573079586029053e-01 -4.360542446374893188e-02 1.893994212150573730e-01 -2.887073457241058350e-01 3.615907430648803711e-01 2.048078924417495728e-01 -2.023260109126567841e-02 1.993547827005386353e-01 2.294433116912841797e-02 -1.226715743541717529e-01 -1.051490679383277893e-01 -1.209960803389549255e-01 1.857527941465377808e-01 -1.231063455343246460e-01 2.452594190835952759e-01 3.052621334791183472e-02 1.025539636611938477e-01 -1.545063108205795288e-01 1.201651170849800110e-01 2.387244105339050293e-01 -1.705857813358306885e-01 4.489142075181007385e-02 -9.976277500391006470e-02 -3.158051967620849609e-01 -1.209659725427627563e-01 1.280745118856430054e-01 -1.754208803176879883e-01 -4.886199906468391418e-02 2.718373239040374756e-01
-2.200339436531066895e-01 1.096377987414598465e-02 -1.220429167151451111e-01 2.074825167655944824e-01 -1.316955536603927612e-01 -1.843978017568588257e-01 9.815607219934463501e-02 3.591890260577201843e-02 1.015179380774497986e-01 5.728382617235183716e-02 -6.101210415363311768e-02 -2.532906830310821533e-01 -1.507258713245391846e-01 -9.927699714899063110e-02 -4.901720583438873291e-01 1.614606082439422607e-01 -8.877407014369964600e-02 1.119750272482633591e-02 -4.223791882395744324e-02 2.359635680913925171e-01 -1.423945575952529907e-01 6.477271020412445068e-02 2.069878727197647095e-01 -1.928815990686416626e-01 -4.910041019320487976e-02 1.164507046341896057e-01 -2.868700027465820312e-01 3.617938980460166931e-02 1.237839460372924805e-01 -6.967727094888687134e-02 5.799942091107368469e-02 3.971997201442718506e-01
1.174825150519609451e-02 -5.471026897430419922e-02 -2.716143131256103516e-01 9.403259307146072388e-02 -4.823962226510047913e-02 2.121319025754928589e-01 -5.407282710075378418e-02 -1.877988278865814209e-01 2.354927211999893188e-01 -1.557785570621490479e-01 2.158050537109375000e-01 -3.255846202373504639e-01 7.255150377750396729e-02 -2.486956119537353516e-01 -3.761287927627563477e-01 -1.753803640604019165e-01 -6.614519655704498291e-02 -1.801966577768325806e-01 1.941889226436614990e-01 2.495280355215072632e-01 -3.250890374183654785e-01 -1.572563946247100830e-01 1.846892982721328735e-01 -2.740068547427654266e-02 4.644765332341194153e-02 -1.541488058865070343e-02 -5.630458891391754150e-02 -8.611513674259185791e-02 -5.494969338178634644e-02 -1.938874572515487671e-01 3.704498708248138428e-02 5.435613915324211121e-03
8.645959943532943726e-02 4.222402721643447876e-02 -2.013024538755416870e-01 7.580962777137756348e-02 -1.468584965914487839e-02 -4.990961775183677673e-02 -2.265812605619430542e-01 1.068666428327560425e-01 9.832373261451721191e-02 1.958258002996444702e-01 1.402999758720397949e-01 1.319479793310165405e-01 -3.159021139144897461e-01 -3.570331260561943054e-02 -3.451363146305084229e-01 7.798324525356292725e-02 9.206321090459823608e-02 1.059578582644462585e-01 1.091236155480146408e-02 -4.765350371599197388e-03 1.923009157180786133e-01 -1.081711146980524063e-02 5.435787886381149292e-02 -2.174682766199111938e-01 2.640438079833984375e-01 4.182494431734085083e-02 -5.124456286430358887e-01 -1.082831919193267822e-01 6.314848363399505615e-02 -1.416705250740051270e-01 -7.972371578216552734e-02 2.902243137359619141e-01
1.651021093130111694e-01 1.036135852336883545e-02 -2.215432673692703247e-01 1.412788033485412598e-01 5.456737428903579712e-02 -3.298073634505271912e-02 -1.104529201984405518e-01 8.896742016077041626e-02 -5.362112075090408325e-02 1.532260924577713013e-01 1.800371520221233368e-02 -2.741655707359313965e-01 -9.945080429315567017e-02 -3.147014975547790527e-01 -5.470908805727958679e-02 -2.590289153158664703e-02 -3.739426434040069580e-01 -6.968186050653457642e-02 2.737030386924743652e-01 8.514486253261566162e-02 -2.068300098180770874e-01 -3.168646618723869324e-02 1.164771988987922668e-01 -3.173539936542510986e-01 -1.716985702514648438e-01 2.047476917505264282e-01 -2.276927530765533447e-01 1.564173726364970207e-03 2.102468460798263550e-01 -2.022944837808609009e-01 2.641680240631103516e-01 -4.361055418848991394e-02
-1.937831789255142212e-01 -6.675020605325698853e-02 -1.480866819620132446e-01 -5.889540910720825195e-02 5.307501927018165588e-02 9.716497361660003662e-02 -1.553554087877273560e-02 1.624820977449417114e-01 2.570630051195621490e-02 2.029667049646377563e-01 2.112327665090560913e-01 -1.386336833238601685e-01 -3.941005468368530273e-01 -2.045969516038894653e-01 -1.052519157528877258e-01 2.640661895275115967e-01 -2.109494209289550781e-01 1.035890281200408936e-01 -1.415179073810577393e-01 1.249556839466094971e-01 1.375465542078018188e-01 1.706417351961135864e-01 -1.097165420651435852e-01 -4.930086433887481689e-03 2.228862792253494263e-01 3.903747349977493286e-02 -1.839151531457901001e-01 1.906936615705490112e-01 7.346455473452806473e-03 -2.739556133747100830e-01 2.255521714687347412e-01 3.341761231422424316e-01
1.121948212385177612e-01 -1.237850561738014221e-01 -3.548562824726104736e-01 -7.640457898378372192e-02 1.179045289754867554e-01 5.249179899692535400e-02 -7.632751017808914185e-02 3.444749414920806885e-01 6.169432774186134338e-02 2.536034882068634033e-01 1.995977759361267090e-01 8.265810459852218628e-02 7.581624668091535568e-03 -3.215849101543426514e-01 -3.844072669744491577e-02 -8.535107970237731934e-02 -1.065545156598091125e-01 3.545562922954559326e-01 -5.752417817711830139e-02 3.180979490280151367e-01 -6.792468577623367310e-02 -1.407105289399623871e-02 1.782670915126800537e-01 -1.247441768646240234e-02 1.233726441860198975e-01 1.044511571526527405e-01 8.197341114282608032e-02 -1.997824162244796753e-01 1.322785113006830215e-02 -3.148801326751708984e-01 9.206661581993103027e-02 -1.152554452419281006e-01
-3.555611371994018555e-01 -1.611699461936950684e-01 -1.701382398605346680e-01 7.179086562246084213e-03 -6.189375743269920349e-02 7.488752901554107666e-02 1.246108338236808777e-01 -1.073532477021217346e-01 1.621022820472717285e-01 2.323536425828933716e-01 1.774008870124816895e-01 -8.488409221172332764e-02 -3.311558067798614502e-01 -2.206914313137531281e-02 6.422341614961624146e-02 2.207140326499938965e-01 -5.551451444625854492e-02 4.564313217997550964e-02 -3.372564679011702538e-03 1.443401277065277100e-01 -6.704339385032653809e-02 1.044203415513038635e-01 -7.539946585893630981e-02 -1.728100925683975220e-01 1.820424646139144897e-01 2.014623880386352539e-01 -3.657328784465789795e-01 8.975037187337875366e-02 6.820234656333923340e-02 -3.947648406028747559e-01 1.726945042610168457e-01 1.317737400531768799e-01
1.493577063083648682e-01 1.626404076814651489e-01 2.538912370800971985e-02 -9.693090803921222687e-03 3.808857798576354980e-01 1.399399787187576294e-01 4.584992304444313049e-02 -3.067626059055328369e-02 -4.407232254743576050e-02 3.584721684455871582e-01 -7.847679406404495239e-02 -2.244853824377059937e-01 -1.263555288314819336e-01 1.267768628895282745e-02 -1.789947748184204102e-01 1.918956190347671509e-01 -3.156696632504463196e-02 1.966231875121593475e-02 -1.192996278405189514e-01 2.471365332603454590e-01 -1.333337575197219849e-01 2.196454405784606934e-01 3.779798001050949097e-02 -2.348667830228805542e-01 -1.675242744386196136e-02 -1.345592886209487915e-01 -2.795538678765296936e-02 -1.287580281496047974e-01 -3.527009189128875732e-01 -3.565450310707092285e-01 -9.474332444369792938e-03 1.554053127765655518e-01
-1.089986413717269897e-02 -2.804890275001525879e-01 -2.438389956951141357e-01 -1.366368532180786133e-01 1.408960074186325073e-01 1.129573136568069458e-01 1.159657351672649384e-02 -1.223875558935105801e-03 2.707359194755554199e-01 1.249413341283798218e-01 2.176387310028076172e-01 5.907992273569107056e-02 -6.026618480682373047e-01 -1.480570435523986816e-01 -9.020380675792694092e-02 -1.467230319976806641e-01 2.769652940332889557e-02 1.285952609032392502e-02 -2.323091030120849609e-03 1.594811528921127319e-01 -2.241001427173614502e-01 1.125641986727714539e-01 7.957385480403900146e-02 8.968576043844223022e-02 9.240367263555526733e-02 -2.228604108095169067e-01 -5.969835072755813599e-02 1.139289364218711853e-01 -1.251575201749801636e-01 -1.950951367616653442e-01 -1.538061350584030151e-01 -3.165974514558911324e-03
-9.894452989101409912e-02 -2.358210980892181396e-01 1.012925878167152405e-01 1.561177615076303482e-02 2.302703857421875000e-01 -2.745067775249481201e-01 -2.804337767884135246e-03 -1.181167662143707275e-01 2.582032047212123871e-02 1.572171002626419067e-01 3.803149759769439697e-01 -3.458521887660026550e-02 -1.893720030784606934e-01 -2.939921319484710693e-01 -2.900207936763763428e-01 2.251826524734497070e-01 4.536011442542076111e-02 -8.672973513603210449e-02 1.063475981354713440e-01 3.756021857261657715e-01 1.609270423650741577e-01 7.106257975101470947e-02 3.076600730419158936e-01 -7.517918199300765991e-02 5.955724045634269714e-02 1.252023410052061081e-02 4.962131381034851074e-02 -4.090458899736404419e-02 -1.492343097925186157e-01 -3.885348886251449585e-02 1.192216575145721436e-01 1.198777109384536743e-01
1.623954176902770996e-01 -1.090501528233289719e-02 -7.401207834482192993e-02 -6.572629511356353760e-02 2.200336605310440063e-01 -1.325608342885971069e-01 -3.014257848262786865e-01 -2.622340023517608643e-01 2.465574443340301514e-01 3.569595515727996826e-02 -1.316330730915069580e-01 7.808347046375274658e-02 -1.536872982978820801e-01 -1.039311513304710388e-01 -4.213529638946056366e-03 -7.287712395191192627e-02 3.129775077104568481e-02 2.006935775279998779e-01 5.187509208917617798e-02 7.573334965854883194e-03 -2.775966227054595947e-01 -6.858677417039871216e-02 2.579080462455749512e-01 -1.825636625289916992e-01 2.333044707775115967e-01 8.034186065196990967e-02 -4.477655887603759766e-01 3.481633588671684265e-02 3.246114850044250488e-01 -1.498367637395858765e-02 7.331036031246185303e-02 1.169658154249191284e-01
1.287824064493179321e-01 5.793033540248870850e-02 -4.929376766085624695e-02 -7.012102007865905762e-02 1.552634220570325851e-02 -9.536961466073989868e-02 7.980817556381225586e-02 -3.109775949269533157e-03 2.249328345060348511e-01 2.102087289094924927e-01 1.635583043098449707e-01 -6.109751760959625244e-02 5.104989279061555862e-03 -4.783643186092376709e-01 -3.549510538578033447e-01 -4.325895104557275772e-03 1.557594630867242813e-02 2.203001528978347778e-01 3.095741569995880127e-01 2.941311895847320557e-01 -3.061958402395248413e-02 1.008412688970565796e-01 6.495924293994903564e-02 -5.656022578477859497e-02 1.951459646224975586e-01 2.299584746360778809e-01 2.013549506664276123e-01 2.175156027078628540e-01 1.158447042107582092e-01 -1.347467452287673950e-01 1.058539077639579773e-01 7.491245865821838379e-02
2.537222504615783691e-01 2.215902358293533325e-01 5.631437152624130249e-02 9.236418455839157104e-02 5.441763624548912048e-02 5.115440860390663147e-02 -2.192778289318084717e-01 -1.048004999756813049e-01 4.438379704952239990e-01 1.253561079502105713e-01 2.571434378623962402e-01 -3.055966645479202271e-02 -8.107886649668216705e-03 -1.776714920997619629e-01 -2.566871941089630127e-01 8.650972694158554077e-02 -1.233211532235145569e-01 -5.459927022457122803e-02 -7.026874274015426636e-02 9.954681992530822754e-02 2.153730243444442749e-01 9.561135619878768921e-02 1.142917852848768234e-02 -3.172416687011718750e-01 1.263131052255630493e-01 -4.913123324513435364e-02 -3.244987428188323975e-01 -2.490893900394439697e-01 -4.815607145428657532e-02 -5.296676419675350189e-03 2.051106542348861694e-01 7.707495242357254028e-02
3.026430495083332062e-02 -2.017401605844497681e-01 5.085764825344085693e-02 -8.947310596704483032e-02 3.698793426156044006e-02 -8.908484131097793579e-02 -7.122159004211425781e-02 1.238169372081756592e-01 2.890483438968658447e-01 5.443992465734481812e-02 3.042515814304351807e-01 -1.368608623743057251e-01 -1.155293434858322144e-01 -1.277333199977874756e-01 -1.689934283494949341e-01 -8.874426037073135376e-02 1.517686843872070312e-01 -1.422151774168014526e-01 1.619664430618286133e-01 1.238974258303642273e-01 -2.885841727256774902e-01 4.414651393890380859e-01 5.213960260152816772e-02 -2.896546125411987305e-01 5.626403167843818665e-02 -6.500841677188873291e-02 -1.452308893203735352e-01 -1.767645627260208130e-01 5.110631138086318970e-02 6.901977956295013428e-02 3.357835710048675537e-01 1.571214795112609863e-01
4.833182785660028458e-03 -7.125506550073623657e-02 -2.050988376140594482e-01 1.308281533420085907e-02 2.297660410404205322e-01 1.593560911715030670e-02 9.678454697132110596e-02 2.375020273029804230e-02 2.300603836774826050e-01 3.576871156692504883e-01 3.089461624622344971e-01 -1.258140802383422852e-02 -9.051345288753509521e-02 -1.278443913906812668e-02 -5.765614286065101624e-02 -2.372074127197265625e-02 3.045470118522644043e-01 1.319239288568496704e-01 1.427012085914611816e-01 2.841087281703948975e-01 -6.207714602351188660e-02 3.894572705030441284e-02 3.471179008483886719e-01 -3.161272704601287842e-01 5.242750048637390137e-02 1.892278492450714111e-01 2.053581923246383667e-01 -9.223508648574352264e-03 5.947211012244224548e-02 -1.770187616348266602e-01 1.249227300286293030e-01 1.806794553995132446e-01
-2.250493913888931274e-01 -2.050389498472213745e-01 -6.842264905571937561e-03 4.785591363906860352e-02 -1.200144886970520020e-01 -1.801267564296722412e-01 4.958000406622886658e-02 -1.403331607580184937e-01 2.900681793689727783e-01 1.340464204549789429e-01 -6.523662060499191284e-02 -6.571222096681594849e-02 -8.394786715507507324e-02 -1.960334330797195435e-01 -5.593238770961761475e-02 1.457442194223403931e-01 1.866375505924224854e-01 -3.913653548806905746e-03 -1.140184551477432251e-01 2.567455768585205078e-01 -2.689482867717742920e-01 -3.291321545839309692e-02 1.448696255683898926e-01 -1.478639151901006699e-02 1.379304099828004837e-02 -3.764551877975463867e-01 -2.510835230350494385e-01 5.408687144517898560e-02 9.070276468992233276e-02 -4.396364390850067139e-01 1.897882819175720215e-01 -4.065125808119773865e-02
2.816584110260009766e-01 -2.475957274436950684e-01 -8.750361204147338867e-02 6.394652277231216431e-02 1.648785024881362915e-01 -1.531553454697132111e-02 -2.023122161626815796e-01 -8.571558445692062378e-02 2.161791622638702393e-01 1.552728819660842419e-03 1.291793286800384521e-01 -1.560235954821109772e-02 -4.530133679509162903e-02 -4.014970362186431885e-02 -1.349077373743057251e-01 -8.629746735095977783e-02 -3.417593240737915039e-02 -2.323164232075214386e-02 2.334751039743423462e-01 3.239656686782836914e-01 5.728205665946006775e-02 2.890839278697967529e-01 -4.335692152380943298e-02 -4.371395707130432129e-01 3.998554646968841553e-01 1.179560646414756775e-02 -4.213460534811019897e-02 3.175568301230669022e-03 1.307285428047180176e-01 5.197607353329658508e-02 2.336480021476745605e-01 4.193522781133651733e-02
1.432142108678817749e-01 2.063296735286712646e-02 -1.562130153179168701e-01 -1.162930503487586975e-01 -2.432429790496826172e-01 3.415226563811302185e-02 -1.336912810802459717e-01 1.339353173971176147e-01 1.819158643484115601e-01 1.994992047548294067e-01 7.253005355596542358e-02 -7.073068618774414062e-02 -4.009201005101203918e-02 -2.860375046730041504e-01 -1.083593741059303284e-01 9.917727112770080566e-02 -1.142314523458480835e-01 -2.582626342773437500e-01 7.731171697378158569e-02 3.224351406097412109e-01 6.121287588030099869e-03 2.457377314567565918e-02 -5.759164318442344666e-02 1.594214588403701782e-01 1.868446469306945801e-01 2.469899952411651611e-01 -3.458086252212524414e-01 -8.895035833120346069e-02 1.695795804262161255e-01 -3.816825151443481445e-01 1.633075326681137085e-01 1.151103302836418152e-01
8.790574222803115845e-02 -5.258886888623237610e-02 -1.307253390550613403e-01 -8.561135618947446346e-04 5.872922483831644058e-03 1.231204718351364136e-01 -1.932838112115859985e-01 4.907964915037155151e-02 1.946203224360942841e-02 3.935678899288177490e-01 4.018855839967727661e-02 -1.380503475666046143e-01 -4.284568130970001221e-01 -2.088512629270553589e-01 -5.587235093116760254e-02 -5.653896182775497437e-02 1.362713724374771118e-01 1.618502587080001831e-01 2.086071670055389404e-01 -1.924180388450622559e-01 -3.678330481052398682e-01 2.395812720060348511e-01 1.565575003623962402e-01 1.312264800071716309e-01 1.466398835182189941e-01 1.750407554209232330e-02 -5.100432038307189941e-02 -1.493096798658370972e-01 1.896400451660156250e-01 -9.520044922828674316e-02 2.106842398643493652e-01 1.101809218525886536e-01
1.416665762662887573e-01 9.738960862159729004e-02 -3.481215238571166992e-01 2.548519670963287354e-01 1.854090988636016846e-01 -6.311327219009399414e-02 1.808509081602096558e-01 -3.990916535258293152e-02 9.466838091611862183e-02 7.340235263109207153e-02 1.989579498767852783e-01 6.166168488562107086e-03 -2.439242452383041382e-01 -1.354454606771469116e-01 -7.519286125898361206e-02 -1.960570225492119789e-04 -3.904213011264801025e-02 -5.832075327634811401e-02 3.370656073093414307e-02 -1.216243579983711243e-01 6.966778635978698730e-02 -2.587737739086151123e-01 -8.022787421941757202e-02 -1.493685990571975708e-01 2.401623725891113281e-01 -1.250795423984527588e-01 -2.177005708217620850e-01 -1.473995596170425415e-01 1.764598935842514038e-01 -1.818238049745559692e-01 3.117189109325408936e-01 3.859380781650543213e-01
5.102399736642837524e-02 6.664301455020904541e-02 -3.672081977128982544e-02 -1.344278901815414429e-01 2.351610660552978516e-01 -7.410807907581329346e-02 -1.692992746829986572e-01 -2.001242786645889282e-01 2.312063425779342651e-01 7.615076005458831787e-02 -6.903401017189025879e-02 2.486717551946640015e-01 -2.449383586645126343e-01 -1.959355026483535767e-01 -1.747474074363708496e-01 -7.270233705639839172e-03 1.120873689651489258e-01 3.053514659404754639e-01 -1.894358918070793152e-02 -1.536263674497604370e-01 -1.298943310976028442e-01 2.011569887399673462e-01 3.431654870510101318e-01 -3.613518923521041870e-02 1.492607593536376953e-01 5.340482573956251144e-03 -3.124411702156066895e-01 3.528824821114540100e-02 3.439521044492721558e-02 -3.232327848672866821e-02 -5.936853960156440735e-02 3.951012790203094482e-01
-1.164503917098045349e-01 -5.555958300828933716e-02 -1.470933854579925537e-01 1.642855703830718994e-01 3.687092661857604980e-02 3.501993119716644287e-01 -8.546644449234008789e-02 1.055395752191543579e-01 1.765280961990356445e-01 1.887528151273727417e-01 2.935298383235931396e-01 -2.286418974399566650e-01 2.014685794711112976e-02 -2.303277850151062012e-01 -1.430285423994064331e-01 1.006488222628831863e-02 -9.545030444860458374e-02 -2.479951456189155579e-02 -4.113731905817985535e-03 5.449048280715942383e-01 -6.384424120187759399e-02 -1.732200086116790771e-01 1.971855014562606812e-01 1.349400728940963745e-01 -9.446565061807632446e-02 -1.495084464550018311e-01 -1.018655970692634583e-01 -5.859867855906486511e-02 3.255078569054603577e-02 -1.365396827459335327e-01 1.385084390640258789e-01 1.767256706953048706e-01
-4.986913129687309265e-02 -3.025789372622966766e-02 -4.350571930408477783e-01 1.996438503265380859e-01 1.728693246841430664e-01 1.625341176986694336e-01 1.706024259328842163e-01 1.325541436672210693e-01 1.786964982748031616e-01 3.935011103749275208e-02 1.015899553894996643e-01 2.317086607217788696e-01 -5.333182588219642639e-02 -2.454397976398468018e-01 -2.820627391338348389e-01 8.129593729972839355e-02 -5.654592532664537430e-03 5.293371155858039856e-02 2.103206217288970947e-01 -1.143598034977912903e-01 -9.512295015156269073e-03 2.552295103669166565e-02 2.335201203823089600e-01 -1.124135777354240417e-01 4.663401097059249878e-02 6.546817719936370850e-02 -1.953636854887008667e-01 -3.643937706947326660e-01 1.262672841548919678e-01 -1.538750082254409790e-01 5.159100890159606934e-02 2.645638883113861084e-01
-5.699546542018651962e-03 -2.603098750114440918e-01 -3.357319831848144531e-01 2.058546394109725952e-01 2.297766208648681641e-01 -1.520844399929046631e-01 -2.694842033088207245e-02 -2.839567959308624268e-01 -7.133090496063232422e-02 1.144600808620452881e-01 2.118070796132087708e-02 2.715470083057880402e-02 6.185780838131904602e-02 -2.327392101287841797e-01 -1.421761959791183472e-01 -8.775084465742111206e-02 -2.267456948757171631e-01 2.630025148391723633e-01 2.896569073200225830e-01 2.211998552083969116e-01 -2.069445252418518066e-01 2.350597456097602844e-02 2.347492612898349762e-02 -6.836237758398056030e-02 1.488949209451675415e-01 -8.305867016315460205e-02 -2.150103002786636353e-01 9.955245768651366234e-04 2.226702310144901276e-02 -1.081618070602416992e-01 1.187913715839385986e-01 3.330518901348114014e-01
-3.951432928442955017e-02 8.727257698774337769e-02 -3.659340441226959229e-01 8.604776859283447266e-02 1.066903918981552124e-01 2.286208271980285645e-01 -2.184584885835647583e-01 -7.278800755739212036e-02 1.823002994060516357e-01 2.747290730476379395e-01 1.384451687335968018e-01 1.638498390093445778e-03 -2.004088461399078369e-01 -9.306797385215759277e-02 -3.455407917499542236e-01 5.031634867191314697e-02 -1.101189851760864258e-01 3.289778232574462891e-01 1.433526910841464996e-02 2.634785603731870651e-03 -2.028006762266159058e-01 1.602772772312164307e-01 4.092468693852424622e-02 6.538318097591400146e-02 2.262718379497528076e-01 -5.351578444242477417e-02 6.594029814004898071e-02 1.352142244577407837e-01 2.781424224376678467e-01 -1.332222223281860352e-01 2.280977964401245117e-01 1.305267959833145142e-01
8.089277893304824829e-02 2.699635028839111328e-01 -8.463979512453079224e-02 1.432779729366302490e-01 3.149352073669433594e-01 -2.403203211724758148e-02 2.499009370803833008e-01 8.954367041587829590e-02 2.006874233484268188e-01 2.411627620458602905e-01 2.688750326633453369e-01 -3.229071199893951416e-01 -8.532579243183135986e-02 -9.546602517366409302e-02 -2.621459662914276123e-01 -2.557591907680034637e-02 -2.971373265609145164e-03 2.275228053331375122e-01 -1.037454814650118351e-03 -8.260764298029243946e-04 -1.173190400004386902e-01 1.169577464461326599e-01 3.426332771778106689e-01 -2.222414612770080566e-01 2.885718643665313721e-01 7.848575711250305176e-03 9.750728309154510498e-02 -8.197277039289474487e-02 -6.522873044013977051e-02 2.640428394079208374e-02 9.685638546943664551e-02 4.452115669846534729e-02
5.310875922441482544e-02 -2.418335527181625366e-02 -3.166644871234893799e-01 1.662977188825607300e-01 -9.260182827711105347e-02 -1.643987149000167847e-01 9.686865657567977905e-02 1.725022643804550171e-01 2.351034134626388550e-01 6.161779910326004028e-02 -2.960133738815784454e-02 4.776532948017120361e-02 -1.010568737983703613e-01 -2.435610592365264893e-01 -3.374868035316467285e-01 9.630653262138366699e-02 -3.881930559873580933e-02 -5.106582120060920715e-02 -5.189924687147140503e-02 -6.535391323268413544e-03 2.176005393266677856e-01 -1.388003230094909668e-01 1.368942111730575562e-01 -1.909251511096954346e-01 1.256309896707534790e-01 8.849699050188064575e-02 -3.395943343639373779e-01 -1.752735525369644165e-01 4.974395781755447388e-02 -4.571391940116882324e-01 1.171760708093643188e-01 1.244426369667053223e-01
-8.064618706703186035e-02 -7.285875082015991211e-02 1.025997549295425415e-01 2.185802012681961060e-01 -2.086691260337829590e-01 -1.341885770671069622e-03 1.891627162694931030e-01 -9.180328994989395142e-02 1.278475821018218994e-01 2.322509288787841797e-01 2.796941399574279785e-01 -2.391474246978759766e-01 4.208948463201522827e-02 -3.621443212032318115e-01 -1.610651910305023193e-01 -7.191152870655059814e-02 -4.040437936782836914e-02 2.156423218548297882e-02 3.812272846698760986e-02 4.033716320991516113e-01 -1.380916684865951538e-01 6.115256994962692261e-02 4.286076724529266357e-01 -5.350112169981002808e-02 -1.042608916759490967e-02 -2.686501741409301758e-01 -6.633561849594116211e-02 -7.804990559816360474e-02 -2.594381384551525116e-02 9.412458166480064392e-03 8.900312334299087524e-02 7.278352975845336914e-02
2.365346699953079224e-01 -7.659907639026641846e-02 -1.571696698665618896e-01 -7.177413254976272583e-02 -7.367810606956481934e-02 7.731869071722030640e-02 -2.029632180929183960e-01 1.054408773779869080e-02 2.478350400924682617e-01 -9.147778898477554321e-02 1.245204359292984009e-01 -2.558118104934692383e-01 -2.089425623416900635e-01 -9.831597656011581421e-02 -2.588238716125488281e-01 1.370287537574768066e-01 1.294825673103332520e-01 -1.144922599196434021e-01 1.826185137033462524e-01 8.843394927680492401e-03 -2.956584095954895020e-01 2.362406998872756958e-01 1.901307404041290283e-01 -7.660432904958724976e-02 3.770135045051574707e-01 -2.046639472246170044e-01 1.815083250403404236e-02 -1.908724606037139893e-01 -5.655945837497711182e-02 1.225230246782302856e-01 2.484639137983322144e-01 1.285150796175003052e-01
6.466299295425415039e-02 -3.897862136363983154e-01 -1.518359035253524780e-01 -1.747509539127349854e-01 -1.411228477954864502e-01 3.093623816967010498e-01 4.176924824714660645e-01 -1.051150187849998474e-01 3.609712123870849609e-01 7.060831040143966675e-02 -1.632903963327407837e-01 6.254803389310836792e-02 -1.435347050428390503e-01 1.403726190328598022e-01 -2.709547877311706543e-01 2.245803736150264740e-02 -3.293676069006323814e-03 -9.529983997344970703e-02 1.011136472225189209e-01 1.369606703519821167e-01 -2.820025430992245674e-03 4.370126873254776001e-02 1.549250334501266479e-01 -1.440597325563430786e-01 1.540244370698928833e-01 -1.104488149285316467e-01 -6.108066439628601074e-02 6.161690503358840942e-02 9.615680202841758728e-03 -7.543127238750457764e-02 1.571650505065917969e-01 2.244683355093002319e-01
2.114772796630859375e-02 1.367575526237487793e-01 -4.570349678397178650e-02 1.661336980760097504e-02 3.285212516784667969e-01 -8.570132404565811157e-02 1.947305947542190552e-01 -2.381425499916076660e-01 1.771177798509597778e-01 2.104919254779815674e-01 4.521024823188781738e-01 -1.889663934707641602e-01 -1.284950822591781616e-01 9.751779586076736450e-02 -1.419023573398590088e-01 1.224869415163993835e-01 -6.350651383399963379e-02 2.896047234535217285e-01 -6.752423942089080811e-02 3.336343169212341309e-01 -1.551884561777114868e-01 1.101491227746009827e-01 1.624497920274734497e-01 -1.164571419358253479e-01 1.200494915246963501e-02 -2.067565917968750000e-01 4.819002933800220490e-03 -1.776143610477447510e-01 -6.501183658838272095e-02 -1.360671520233154297e-01 1.200751215219497681e-01 8.643649518489837646e-03
3.830214217305183411e-02 -5.638456344604492188e-02 -1.064832974225282669e-02 -1.970558613538742065e-01 2.111684679985046387e-01 -8.570110052824020386e-02 1.407691538333892822e-01 -1.011931151151657104e-01 3.134248554706573486e-01 2.583766877651214600e-01 -1.994775980710983276e-01 -4.441018998622894287e-01 -2.396435290575027466e-01 -3.022207319736480713e-01 -2.097579389810562134e-01 2.800096273422241211e-01 9.216893464326858521e-02 7.298250496387481689e-02 6.603274494409561157e-03 3.107551112771034241e-02 2.109179645776748657e-02 6.641411036252975464e-02 -1.141911372542381287e-02 3.438327834010124207e-02 -2.314051985740661621e-02 2.536803483963012695e-01 -9.147437661886215210e-02 -1.957969367504119873e-01 1.809913218021392822e-01 -1.698118001222610474e-01 4.078679531812667847e-02 7.338353991508483887e-02
3.960675597190856934e-01 5.440817400813102722e-02 -1.168473213911056519e-01 3.391236662864685059e-01 2.718931809067726135e-02 2.759335935115814209e-01 4.141858592629432678e-02 -8.257606625556945801e-02 1.187876090407371521e-01 1.195108294486999512e-01 1.169212311506271362e-01 -2.069493532180786133e-01 1.155188605189323425e-01 1.922708377242088318e-02 -2.135140597820281982e-01 1.619055867195129395e-02 -2.895928174257278442e-02 1.440334171056747437e-01 2.086908668279647827e-01 -3.260486945509910583e-02 -1.884908974170684814e-01 3.028314933180809021e-02 3.827298581600189209e-01 2.102687060832977295e-01 1.155436560511589050e-01 5.176439136266708374e-02 -2.175267785787582397e-01 3.943984583020210266e-02 1.272174417972564697e-01 -1.702855974435806274e-01 2.795172035694122314e-01 -9.370219893753528595e-03
4.525279402732849121e-01 2.166719548404216766e-02 -1.169374585151672363e-01 1.169500290416181087e-03 6.251364480704069138e-03 3.073895722627639771e-02 3.876537084579467773e-02 1.089901383966207504e-02 -3.158978745341300964e-02 2.854762375354766846e-01 8.156733214855194092e-02 -6.437003612518310547e-02 -4.644872620701789856e-02 -1.766069792211055756e-02 -9.932377189397811890e-02 -2.009381353855133057e-02 1.581254005432128906e-01 5.801779404282569885e-02 2.475901544094085693e-01 6.453581154346466064e-02 -3.890960514545440674e-01 6.038846820592880249e-02 2.059580385684967041e-01 2.503599524497985840e-01 1.323056668043136597e-01 1.204814668744802475e-02 -4.992601647973060608e-02 6.401885300874710083e-02 -2.061900198459625244e-01 -3.601773083209991455e-01 2.144342511892318726e-01 2.756740748882293701e-01
-3.279659897089004517e-02 -1.377182602882385254e-01 -2.713999338448047638e-02 -7.349906116724014282e-02 3.531921282410621643e-02 -3.134262561798095703e-01 -1.674001663923263550e-01 6.328803300857543945e-02 -6.591250002384185791e-02 2.562965452671051025e-01 1.888818889856338501e-01 7.220052182674407959e-02 -1.105917096138000488e-01 -3.393873870372772217e-01 -9.453625977039337158e-02 1.466687321662902832e-01 -2.701003253459930420e-01 1.163951456546783447e-01 -6.107109948061406612e-04 2.448900230228900909e-02 2.279681339859962463e-02 -7.987993955612182617e-02 7.964311167597770691e-03 -3.050506711006164551e-01 -2.881092391908168793e-02 7.482935488224029541e-02 -2.600729763507843018e-01 -1.062764525413513184e-01 2.803240716457366943e-01 -2.228294014930725098e-01 3.685389459133148193e-01 1.923107057809829712e-01
2.368619889020919800e-01 7.335945218801498413e-02 7.966838777065277100e-03 2.794156968593597412e-01 3.632606193423271179e-02 -5.346351861953735352e-02 1.047406867146492004e-01 1.269407421350479126e-01 9.663511812686920166e-02 1.432232111692428589e-01 2.545454725623130798e-02 -2.486163079738616943e-01 1.026247888803482056e-01 -4.063130915164947510e-01 -1.587109863758087158e-01 -2.369733601808547974e-01 -4.048910923302173615e-03 2.249672710895538330e-01 3.008479773998260498e-01 1.484998017549514771e-01 -6.608905643224716187e-02 2.001585513353347778e-01 1.050877645611763000e-01 -8.905331045389175415e-02 1.182773560285568237e-01 -2.386913634836673737e-02 -3.372592628002166748e-01 -7.872379571199417114e-02 1.248672977089881897e-01 1.883802376687526703e-02 1.817495971918106079e-01 2.641305625438690186e-01
4.278183877468109131e-01 -5.293332040309906006e-02 -1.280011236667633057e-01 3.368542715907096863e-02 3.848602995276451111e-02 1.342157125473022461e-01 -2.188568413257598877e-01 -1.396779716014862061e-01 1.989673972129821777e-01 -7.314350455999374390e-02 1.147704347968101501e-01 -1.053058058023452759e-01 -7.624071091413497925e-02 -8.166797459125518799e-02 -1.884393543004989624e-01 -1.988242566585540771e-01 3.498381003737449646e-02 3.522359579801559448e-02 4.024170711636543274e-02 1.274893283843994141e-01 -1.311194598674774170e-01 2.669836580753326416e-01 1.588131934404373169e-01 -4.786267578601837158e-01 2.275301814079284668e-01 -1.785822063684463501e-01 -2.538209259510040283e-01 6.474895775318145752e-02 6.852386146783828735e-02 -3.487378358840942383e-02 1.776706129312515259e-01 -1.233535725623369217e-02
-1.029123924672603607e-02 2.049888111650943756e-02 -2.510758042335510254e-01 -9.485167264938354492e-02 -1.568993180990219116e-01 -8.708302676677703857e-02 -1.700565665960311890e-01 -8.160765282809734344e-03 2.751011252403259277e-01 2.142082750797271729e-01 1.554139405488967896e-01 -4.044128954410552979e-02 -1.751503050327301025e-01 -1.149474158883094788e-01 -1.300857812166213989e-01 1.355476975440979004e-01 -6.318569928407669067e-02 -1.619289368391036987e-01 3.230862617492675781e-01 8.603844791650772095e-02 1.377639025449752808e-01 1.979625374078750610e-01 3.861327096819877625e-02 2.289654910564422607e-01 2.144058793783187866e-01 2.442648708820343018e-01 -2.607057392597198486e-01 -8.530132472515106201e-02 -7.547516375780105591e-02 -3.690603375434875488e-01 1.341583132743835449e-01 2.117691040039062500e-01
4.546375572681427002e-01 1.668791174888610840e-01 -1.522543877363204956e-01 2.773444652557373047e-01 -8.517816662788391113e-03 3.390175104141235352e-01 -1.691254377365112305e-01 9.387256205081939697e-02 1.563145369291305542e-01 6.999102979898452759e-02 -2.382593043148517609e-02 6.851658970117568970e-02 -1.344010084867477417e-01 -1.769699454307556152e-01 -2.431163638830184937e-01 5.528554320335388184e-03 -2.253067791461944580e-01 1.647391170263290405e-02 -7.320953160524368286e-02 9.208311885595321655e-02 1.020836010575294495e-01 -1.200860738754272461e-01 -6.579930335283279419e-02 -1.426601111888885498e-01 -4.377606511116027832e-02 -4.685345664620399475e-02 -1.979216337203979492e-01 1.844853162765502930e-01 3.015008941292762756e-02 -8.487123250961303711e-02 2.988463342189788818e-01 2.840476036071777344e-01
-1.449665334075689316e-02 1.282033473253250122e-01 -2.460097149014472961e-02 4.426774382591247559e-02 2.216181606054306030e-01 2.908350229263305664e-01 1.172462627291679382e-01 8.910088986158370972e-02 3.007431328296661377e-01 2.940038442611694336e-01 1.800659596920013428e-01 -4.735183119773864746e-01 -1.686452887952327728e-02 -3.007586002349853516e-01 -2.107113748788833618e-01 1.511012464761734009e-01 1.360728740692138672e-01 1.851045042276382446e-01 -7.858356088399887085e-02 9.879200160503387451e-02 -1.894679665565490723e-01 4.121622815728187561e-02 -1.214440017938613892e-01 1.538236886262893677e-01 5.719975754618644714e-02 1.350629925727844238e-01 -1.944399625062942505e-02 -3.181474283337593079e-02 -1.058462709188461304e-01 -1.209341213107109070e-01 1.738587170839309692e-01 1.011099815368652344e-01
2.536902725696563721e-01 -2.425283491611480713e-01 -4.128785729408264160e-01 6.789209693670272827e-02 2.635869979858398438e-01 -2.705209255218505859e-01 1.255927681922912598e-01 9.104531258344650269e-02 -5.834186077117919922e-02 2.204671502113342285e-01 -3.572748973965644836e-02 -1.173745319247245789e-01 -1.446435898542404175e-01 -9.778919816017150879e-02 7.269001007080078125e-02 -8.107253164052963257e-02 3.178658187389373779e-01 3.015311621129512787e-02 9.493930637836456299e-02 1.054985970258712769e-01 -2.209451496601104736e-01 3.328507840633392334e-01 1.345796044915914536e-02 -1.852343045175075531e-02 1.815716475248336792e-01 6.928655318915843964e-03 -1.468850821256637573e-01 -1.444863975048065186e-01 -1.130050346255302429e-01 -2.175423055887222290e-01 3.877559676766395569e-02 7.955379784107208252e-02
-1.082625761628150940e-01 1.385904997587203979e-01 -6.587565690279006958e-02 -3.287982642650604248e-01 1.589176058769226074e-01 -5.273357406258583069e-02 -2.138168737292289734e-02 -1.951678544282913208e-01 1.365847289562225342e-01 2.250511050224304199e-01 1.665552556514739990e-01 8.481220342218875885e-03 -2.144924700260162354e-01 -2.233170717954635620e-01 1.140764728188514709e-01 1.371982544660568237e-01 -2.467714995145797729e-02 -2.341203838586807251e-01 2.099178731441497803e-01 3.376773893833160400e-01 -2.336224764585494995e-01 -1.334089934825897217e-01 1.267005950212478638e-01 -7.650164887309074402e-03 7.474604994058609009e-02 -1.695673912763595581e-01 -1.908184885978698730e-01 -1.228679269552230835e-01 6.507461518049240112e-02 -3.301435112953186035e-01 2.453708946704864502e-01 -6.264346092939376831e-02
6.341019272804260254e-02 -2.787301838397979736e-01 9.253643453121185303e-02 -1.003535836935043335e-01 2.160582989454269409e-01 7.283774763345718384e-02 4.777864739298820496e-02 2.269356697797775269e-01 1.168023869395256042e-01 2.491495311260223389e-01 1.064593493938446045e-01 -1.953466832637786865e-01 -1.057153865694999695e-01 -2.484881281852722168e-01 -1.179709192365407944e-02 4.439897239208221436e-01 -2.021664828062057495e-01 1.301161050796508789e-01 -1.522209644317626953e-01 2.834631204605102539e-01 -1.767056435346603394e-02 2.472483180463314056e-02 -4.901709035038948059e-02 2.396530471742153168e-02 1.281743347644805908e-01 -3.475854173302650452e-02 -2.090550661087036133e-01 4.491231963038444519e-02 2.612631022930145264e-02 1.035008355975151062e-01 3.524343669414520264e-01 1.851967126131057739e-01
-2.197809815406799316e-01 1.339069940149784088e-02 1.222434788942337036e-01 4.007878527045249939e-02 1.400371789932250977e-01 1.168735474348068237e-01 2.246436476707458496e-01 -3.201500177383422852e-01 1.351621747016906738e-01 2.788873016834259033e-01 8.182719349861145020e-02 -2.920594215393066406e-01 1.866877377033233643e-01 -3.444564342498779297e-02 -2.585263550281524658e-01 -8.470342308282852173e-02 3.923456743359565735e-02 1.289562582969665527e-01 6.542722135782241821e-02 2.368849143385887146e-02 -1.858137100934982300e-01 3.163332641124725342e-01 -7.409298559650778770e-04 -1.562655866146087646e-01 2.656584680080413818e-01 1.925578713417053223e-01 -2.940760552883148193e-02 -1.921890377998352051e-01 -1.700836420059204102e-01 -2.219982296228408813e-01 1.576237678527832031e-01 1.418116241693496704e-01
6.589215993881225586e-02 1.509249061346054077e-01 -1.551896706223487854e-02 2.866055965423583984e-01 2.154347300529479980e-01 8.599518239498138428e-02 8.244711905717849731e-03 -3.454478383064270020e-01 1.954177469015121460e-01 1.135286018252372742e-01 8.870381116867065430e-02 3.871760517358779907e-02 -7.242306321859359741e-02 -4.272528588771820068e-01 -1.702464371919631958e-01 -1.166421025991439819e-01 -6.333144754171371460e-02 1.850703209638595581e-01 2.362688928842544556e-01 3.627961874008178711e-02 -2.981671690940856934e-01 2.947308719158172607e-01 6.037481874227523804e-02 -9.394645690917968750e-02 -2.198034711182117462e-02 -4.462193697690963745e-02 -7.756906002759933472e-02 -2.216530442237854004e-01 -1.200925260782241821e-01 1.128545217216014862e-02 1.881373226642608643e-01 1.877620816230773926e-01
1.782348752021789551e-01 -1.057691406458616257e-02 -1.549507230520248413e-01 -1.478083431720733643e-01 1.884557008743286133e-01 -4.121762141585350037e-02 1.767588257789611816e-01 -1.677038967609405518e-01 3.110749125480651855e-01 1.117303222417831421e-02 2.636176347732543945e-01 -4.134305119514465332e-01 -6.895191222429275513e-02 1.139308586716651917e-01 -2.092289626598358154e-01 1.434670984745025635e-01 -1.740976274013519287e-01 2.446950674057006836e-01 -1.164412274956703186e-01 2.695184946060180664e-01 -2.066276818513870239e-01 -1.100198086351156235e-02 1.164750978350639343e-01 -2.158752270042896271e-02 -7.086288928985595703e-02 6.696302443742752075e-04 -1.367486268281936646e-01 -1.098558902740478516e-01 1.158647462725639343e-01 -3.498451709747314453e-01 3.667918592691421509e-02 9.477362968027591705e-03
7.241922616958618164e-02 -6.994568556547164917e-02 -1.611371636390686035e-01 -9.798748046159744263e-02 1.377415470778942108e-02 7.183235883712768555e-02 2.017259784042835236e-02 -1.454329043626785278e-01 3.523247539997100830e-01 1.846887320280075073e-01 1.894081979990005493e-01 -3.065968453884124756e-01 -1.344989538192749023e-01 1.200447604060173035e-01 4.031630605459213257e-02 -3.571036458015441895e-01 3.111031278967857361e-02 2.951106727123260498e-01 1.411559432744979858e-02 4.626841098070144653e-02 -1.608472466468811035e-01 -2.846975810825824738e-02 2.236945927143096924e-01 -1.962334364652633667e-01 2.045091837644577026e-01 1.656676381826400757e-01 -1.498247087001800537e-01 -4.063134267926216125e-02 -2.004507184028625488e-01 -3.162245154380798340e-01 -1.141709089279174805e-02 1.957448422908782959e-01
1.362817883491516113e-01 -3.312603756785392761e-02 -1.902208663523197174e-02 -1.075353100895881653e-01 5.388473719358444214e-02 9.307619184255599976e-02 -1.925104260444641113e-01 -1.544787175953388214e-02 3.265047669410705566e-01 2.788130752742290497e-02 2.362308949232101440e-01 -8.567088097333908081e-02 -8.669652044773101807e-02 -1.361038982868194580e-01 -2.716292068362236023e-02 -1.247677281498908997e-01 2.413085103034973145e-02 -2.382270097732543945e-01 1.751344352960586548e-01 3.372978866100311279e-01 -1.331312805414199829e-01 4.189170598983764648e-01 1.149191409349441528e-01 -2.806923985481262207e-01 2.351198196411132812e-01 -9.991710633039474487e-02 -3.870822116732597351e-02 -2.418616116046905518e-01 6.770171225070953369e-02 -1.111455168575048447e-02 2.384973913431167603e-01 1.811942756175994873e-01
2.439192980527877808e-01 -2.418023645877838135e-01 -2.058701962232589722e-01 -2.646369673311710358e-02 3.799582645297050476e-02 -1.878992468118667603e-01 -1.062342990189790726e-02 8.212166838347911835e-03 -4.189493507146835327e-02 3.007953763008117676e-01 8.750379830598831177e-02 -1.662811487913131714e-01 -1.260421127080917358e-01 3.647230938076972961e-02 6.567415595054626465e-02 -1.215086132287979126e-01 2.367901355028152466e-01 1.317465007305145264e-01 1.617016196250915527e-01 2.923754276707768440e-03 -3.368050456047058105e-01 2.232565879821777344e-01 2.276147902011871338e-01 1.372083872556686401e-01 2.659767866134643555e-01 5.901232361793518066e-02 -1.123818829655647278e-01 1.189193055033683777e-01 1.590582877397537231e-01 -1.803385019302368164e-01 1.594731211662292480e-01 3.470432758331298828e-01
2.897235378623008728e-02 -4.704517126083374023e-02 -2.394365966320037842e-01 9.040907770395278931e-02 8.839256316423416138e-02 1.803271174430847168e-01 8.127245306968688965e-02 -1.158998981118202209e-01 -1.488302834331989288e-02 5.147339776158332825e-02 2.028038948774337769e-01 8.590166270732879639e-02 -4.226964339613914490e-02 -7.060697767883539200e-03 -1.149459257721900940e-01 1.085405498743057251e-01 1.590479463338851929e-01 1.166997998952865601e-01 2.248185127973556519e-01 2.463399022817611694e-01 -1.013411730527877808e-01 4.199541639536619186e-03 6.095508858561515808e-02 1.325820088386535645e-01 2.769724428653717041e-01 1.931812167167663574e-01 -5.985097289085388184e-01 -1.176630854606628418e-01 -4.974831640720367432e-02 -2.212589979171752930e-01 -1.058778092265129089e-01 2.498197108507156372e-01
-2.996445260941982269e-02 -1.498906686902046204e-02 2.578120864927768707e-02 -1.370198577642440796e-01 2.466613501310348511e-01 2.013606429100036621e-01 -2.098109945654869080e-02 1.375285685062408447e-01 1.069051623344421387e-01 1.305555254220962524e-01 3.283689916133880615e-01 7.442864775657653809e-02 1.127955690026283264e-01 -5.611956864595413208e-02 -1.594013124704360962e-01 1.366783231496810913e-01 -2.373419255018234253e-01 1.503716409206390381e-01 1.660843491554260254e-01 3.786245584487915039e-01 -3.151443973183631897e-02 2.316889911890029907e-01 2.093549668788909912e-01 -2.415594309568405151e-01 -1.318037807941436768e-01 2.512930333614349365e-01 -1.155493259429931641e-01 9.857390075922012329e-03 1.214896962046623230e-01 -2.674543559551239014e-01 2.222248464822769165e-01 1.432243138551712036e-01
-1.977973058819770813e-02 7.471359521150588989e-02 -2.882225066423416138e-02 4.536628723144531250e-02 -2.700586616992950439e-02 4.873618111014366150e-02 2.062160968780517578e-01 -8.584210276603698730e-02 3.080022335052490234e-01 6.160331517457962036e-02 4.048141092061996460e-02 -7.094006985425949097e-02 -2.032412141561508179e-01 -1.574363559484481812e-02 -2.576130330562591553e-01 1.617715209722518921e-01 1.101777032017707825e-01 -5.077828839421272278e-02 1.580476015806198120e-01 -6.457141600549221039e-03 2.360750138759613037e-01 3.503553569316864014e-01 9.672090411186218262e-02 -1.017305776476860046e-01 2.120340764522552490e-01 1.841558367013931274e-01 -5.715181827545166016e-01 1.963707990944385529e-02 1.010000705718994141e-01 8.648136258125305176e-02 1.468398422002792358e-01 1.251535117626190186e-01
5.575925856828689575e-02 4.032035171985626221e-02 -1.564919352531433105e-01 -7.956838235259056091e-03 -2.113659083843231201e-01 -3.188134431838989258e-01 -1.032381057739257812e-01 -2.636365592479705811e-01 2.601569294929504395e-01 5.212886631488800049e-02 4.073243215680122375e-02 1.915068477392196655e-01 -1.221457049250602722e-01 -8.783160895109176636e-02 -2.906585633754730225e-01 1.322724521160125732e-01 5.360687524080276489e-02 -1.242802813649177551e-01 7.956850528717041016e-02 2.782960236072540283e-01 2.178765833377838135e-02 1.772874295711517334e-01 9.567120671272277832e-02 -3.710037842392921448e-02 2.311285883188247681e-01 -1.796803921461105347e-01 -2.755953371524810791e-01 -3.030097484588623047e-01 -9.171631932258605957e-02 2.219622256234288216e-03 3.214144706726074219e-01 3.399505466222763062e-02
1.864002346992492676e-01 -1.701101660728454590e-01 -2.844513356685638428e-01 -1.176376268267631531e-01 1.684971451759338379e-01 -1.053347289562225342e-01 -1.189192011952400208e-01 -1.137770488858222961e-01 1.248854994773864746e-01 -4.002884775400161743e-02 2.267834693193435669e-01 -2.363996505737304688e-01 -1.152375191450119019e-01 -1.027300655841827393e-01 -1.524882614612579346e-01 2.410710901021957397e-01 9.623888134956359863e-02 6.945269554853439331e-02 -1.643299460411071777e-01 1.990530788898468018e-01 -2.197274118661880493e-01 -2.521823942661285400e-01 1.109204739332199097e-01 -3.506199419498443604e-01 9.813187643885612488e-03 1.472685188055038452e-01 -1.508062481880187988e-01 1.964221447706222534e-01 9.595473110675811768e-02 -2.553613185882568359e-01 3.612601757049560547e-02 2.421177178621292114e-01
-1.424980908632278442e-01 -4.180801659822463989e-02 -3.646048307418823242e-01 -9.490139037370681763e-02 9.450371563434600830e-02 2.861949205398559570e-01 -3.262889012694358826e-02 -4.871475324034690857e-02 3.891910314559936523e-01 2.553448677062988281e-01 -1.122085750102996826e-01 2.009960263967514038e-02 -7.155688852071762085e-02 -7.088956236839294434e-02 -3.329654633998870850e-01 8.988390862941741943e-02 -7.753224670886993408e-02 2.364117950201034546e-01 1.143855508416891098e-02 1.791315972805023193e-01 -7.762300968170166016e-02 -2.472165599465370178e-02 -8.592490106821060181e-02 -2.079009115695953369e-01 1.844926625490188599e-01 -2.026001457124948502e-03 1.805345900356769562e-02 1.973875612020492554e-01 1.820368617773056030e-01 3.579631447792053223e-02 3.412179648876190186e-01 8.619780093431472778e-02
2.304328531026840210e-01 -1.926233172416687012e-01 -5.910981912165880203e-03 -2.858578264713287354e-01 3.164800405502319336e-01 1.115837469696998596e-01 -9.331093169748783112e-03 -1.449620574712753296e-01 1.141496226191520691e-01 8.772292733192443848e-02 -1.638632714748382568e-01 -8.069281280040740967e-02 -1.689553856849670410e-01 -2.563970088958740234e-01 -3.754519671201705933e-02 -6.073120236396789551e-02 -2.310196161270141602e-01 -1.470689177513122559e-01 1.730473786592483521e-01 1.609371453523635864e-01 1.306998450309038162e-02 -7.987517863512039185e-02 3.625378310680389404e-01 1.236375793814659119e-01 7.360924780368804932e-02 -1.982104331254959106e-01 -1.511652767658233643e-01 -1.689956784248352051e-01 1.412743777036666870e-01 -3.593437075614929199e-01 1.547809597104787827e-02 1.063300818204879761e-01
2.785367965698242188e-01 6.261635571718215942e-02 -1.270908266305923462e-01 1.426681131124496460e-01 3.704110905528068542e-02 -3.379506757482886314e-03 -2.064130157232284546e-01 -6.547555327415466309e-02 4.734965562820434570e-01 2.035540640354156494e-01 1.292683035135269165e-01 6.808894872665405273e-02 -1.630009263753890991e-01 -1.452549844980239868e-01 -5.068659409880638123e-02 1.529257893562316895e-01 -5.758390575647354126e-02 -2.938549518585205078e-01 -3.159769624471664429e-02 4.715256765484809875e-02 2.495529502630233765e-02 -1.363765299320220947e-01 1.128566488623619080e-01 1.564797312021255493e-01 1.808054372668266296e-02 -1.544948667287826538e-01 -2.170644998550415039e-01 -1.394771188497543335e-01 -3.409321978688240051e-02 -1.439692229032516479e-01 3.615095019340515137e-01 2.836068570613861084e-01
4.472887143492698669e-02 1.320461034774780273e-01 -3.268293142318725586e-01 2.119785547256469727e-01 4.526593536138534546e-02 1.762813031673431396e-01 -9.034577757120132446e-02 5.254581570625305176e-02 1.746443659067153931e-01 2.143524587154388428e-01 -2.015626281499862671e-01 -1.760997176170349121e-01 -2.007439285516738892e-01 -1.419150382280349731e-01 -3.907632529735565186e-01 1.123451963067054749e-01 1.375796794891357422e-01 -5.950368940830230713e-03 5.197673663496971130e-02 -9.412827342748641968e-02 5.186880752444267273e-02 -8.093995973467826843e-03 7.112488150596618652e-02 1.777004897594451904e-01 2.338108271360397339e-01 -3.452458605170249939e-02 5.612977780401706696e-03 -5.630770698189735413e-02 1.263012737035751343e-01 -3.718743324279785156e-01 2.846682071685791016e-01 2.160191386938095093e-01
1.899762153625488281e-01 -2.114693969488143921e-01 -7.703074067831039429e-02 1.797767472453415394e-03 1.335634142160415649e-01 -2.688971459865570068e-01 -1.926365680992603302e-02 -2.307833544909954071e-02 3.286624550819396973e-01 2.125078439712524414e-01 3.321415483951568604e-01 -1.686785966157913208e-01 -1.951645910739898682e-01 -3.397850319743156433e-02 -2.009199708700180054e-01 2.486141175031661987e-01 -1.877229511737823486e-01 8.623137325048446655e-02 1.163262352347373962e-01 3.595143556594848633e-01 -2.910398840904235840e-01 -1.639010906219482422e-01 5.778905376791954041e-02 -7.914048433303833008e-02 -4.380916804075241089e-02 1.254914104938507080e-01 4.259310290217399597e-02 1.814525872468948364e-01 -1.197614055126905441e-02 -5.803193897008895874e-02 6.471166759729385376e-02 1.486594527959823608e-01
7.343158125877380371e-02 -2.602981328964233398e-01 -5.581066012382507324e-02 -1.156403943896293640e-01 1.155749186873435974e-01 4.605416059494018555e-01 1.503935903310775757e-01 2.026695199310779572e-02 3.002328574657440186e-01 1.452181637287139893e-01 1.433953940868377686e-01 -1.714996546506881714e-01 -1.176249682903289795e-01 -2.974769175052642822e-01 -1.202092990279197693e-01 6.002222001552581787e-02 -5.761118233203887939e-02 3.526562452316284180e-01 -6.712140142917633057e-02 1.048906147480010986e-01 5.484974384307861328e-02 3.283437788486480713e-01 8.062839508056640625e-02 -5.920630693435668945e-02 5.860783159732818604e-02 -1.606329083442687988e-01 -5.327359586954116821e-02 -3.504285216331481934e-02 -8.197588473558425903e-02 -2.373594194650650024e-01 -1.383118927478790283e-01 2.803051099181175232e-02
-1.121812779456377029e-02 -1.411806195974349976e-01 -2.255846858024597168e-01 -1.323141902685165405e-02 1.532676070928573608e-01 7.804593071341514587e-03 -7.999256998300552368e-02 2.807124555110931396e-01 1.254120171070098877e-01 2.568514943122863770e-01 2.311054803431034088e-02 -5.967371910810470581e-02 2.400624100118875504e-03 -6.054808199405670166e-02 -2.175882011651992798e-01 -3.117689862847328186e-02 -2.703270502388477325e-02 -7.787109911441802979e-02 -8.977033197879791260e-03 2.746276557445526123e-02 -2.819903492927551270e-01 -1.892730593681335449e-01 8.187203854322433472e-02 -3.270464241504669189e-01 7.666327059268951416e-02 2.596290409564971924e-01 -4.340382516384124756e-01 -1.924167759716510773e-02 7.441108580678701401e-03 -2.534961141645908356e-02 4.270450174808502197e-01 2.449433691799640656e-02
-1.597262024879455566e-01 -1.120898649096488953e-01 -1.167783397249877453e-03 6.331012398004531860e-02 2.149353921413421631e-01 3.827086463570594788e-02 -1.410184986889362335e-02 -1.086701378226280212e-01 1.958852708339691162e-01 2.761970162391662598e-01 1.404425948858261108e-01 5.669501051306724548e-02 -1.765580773353576660e-01 -1.045743748545646667e-01 -1.897799372673034668e-01 -2.603398859500885010e-01 -2.268109619617462158e-01 1.502094119787216187e-01 3.981730043888092041e-01 1.475321203470230103e-01 -2.037188559770584106e-01 3.664717823266983032e-02 -2.969648130238056183e-02 -3.524531796574592590e-02 4.301217198371887207e-01 -1.705622076988220215e-01 -2.510990016162395477e-02 -1.521543711423873901e-01 1.526724919676780701e-02 -1.333312392234802246e-01 2.219696640968322754e-01 -1.015239283442497253e-01
-4.979564622044563293e-02 -1.076408550143241882e-01 -5.589101463556289673e-02 -1.029737517237663269e-01 2.423754781484603882e-01 -1.232041046023368835e-01 1.308503933250904083e-02 -3.198240324854850769e-02 7.553459703922271729e-02 1.824335455894470215e-01 3.785512745380401611e-01 -3.634130209684371948e-02 6.679327040910720825e-02 -3.306163549423217773e-01 -3.331761658191680908e-01 3.020633459091186523e-01 2.667835652828216553e-01 3.455507569015026093e-03 2.119475454092025757e-01 5.779441073536872864e-02 9.309236705303192139e-02 8.353886753320693970e-02 2.358126938343048096e-01 -6.402952224016189575e-02 -1.140835061669349670e-01 -1.230510920286178589e-01 -1.742741316556930542e-01 1.848782151937484741e-01 -3.586012125015258789e-02 -1.205228716135025024e-01 3.036355376243591309e-01 4.412538558244705200e-02
1.135009154677391052e-01 -9.458435326814651489e-02 -1.537509262561798096e-01 1.810698062181472778e-01 1.126088723540306091e-01 -1.323927845805883408e-02 1.411625593900680542e-01 3.656624853610992432e-01 1.596771031618118286e-01 3.063499033451080322e-01 1.526016443967819214e-01 1.176442280411720276e-01 -3.352332413196563721e-01 -1.862603724002838135e-01 6.703235954046249390e-02 2.800570726394653320e-01 -1.109755486249923706e-01 2.548308968544006348e-01 2.309989035129547119e-01 1.648536771535873413e-01 -4.241709038615226746e-02 6.541424244642257690e-02 -5.846075713634490967e-02 -5.372141674160957336e-02 1.101807504892349243e-01 1.784973442554473877e-01 -2.124083340167999268e-01 -1.321832090616226196e-01 2.164171934127807617e-01 -1.251661479473114014e-01 1.710299998521804810e-01 1.615785621106624603e-02
-1.099770888686180115e-02 -1.153032481670379639e-01 1.959068328142166138e-02 -1.533735543489456177e-01 1.780902445316314697e-01 1.059798300266265869e-01 3.277664780616760254e-01 -2.496309578418731689e-01 2.410819381475448608e-01 2.685590386390686035e-01 4.042587876319885254e-01 -1.868315190076828003e-01 -9.995485655963420868e-03 -1.308528007939457893e-03 -2.407790720462799072e-01 1.604288667440414429e-01 -1.334083676338195801e-01 2.908716201782226562e-01 5.053481459617614746e-02 1.360113471746444702e-01 -1.546898484230041504e-01 9.834703803062438965e-02 -2.779590152204036713e-02 -2.961467504501342773e-01 4.066554829478263855e-02 7.188908755779266357e-02 -1.562632918357849121e-01 -3.908847272396087646e-02 -1.065821107476949692e-02 -2.273479551076889038e-01 -4.026956856250762939e-02 -7.661382108926773071e-02
3.708684146404266357e-01 5.368443205952644348e-02 1.093771159648895264e-01 1.651673391461372375e-02 9.506233036518096924e-02 -7.348345126956701279e-03 -2.105171680450439453e-01 -2.166940867900848389e-01 3.165604174137115479e-01 1.374600827693939209e-01 3.222725689411163330e-01 -1.018487736582756042e-01 -8.448275178670883179e-02 -2.915163934230804443e-01 -7.335511595010757446e-02 1.813926994800567627e-01 -1.666565388441085815e-01 -1.279042512178421021e-01 -1.390336453914642334e-01 -8.775622583925724030e-03 9.211496263742446899e-02 9.617915749549865723e-02 -1.380532383918762207e-01 -2.898243069648742676e-01 1.571874171495437622e-01 -2.214921861886978149e-01 -2.435531318187713623e-01 -1.030584797263145447e-01 1.096332371234893799e-01 -9.350693970918655396e-02 1.299818307161331177e-01 1.324162334203720093e-01
-1.062960873241536319e-04 -5.757424980401992798e-02 -1.574472934007644653e-01 -8.117443323135375977e-02 2.055259197950363159e-01 5.987356975674629211e-02 -5.429073795676231384e-02 -1.159552931785583496e-01 -1.010692715644836426e-01 2.193332612514495850e-01 3.879951238632202148e-01 -1.193251460790634155e-01 -2.880285121500492096e-02 -1.070924699306488037e-01 -4.220540821552276611e-01 3.185346424579620361e-01 1.557095348834991455e-01 -8.395008742809295654e-02 2.192338854074478149e-01 2.715792655944824219e-01 7.761928439140319824e-02 1.845580525696277618e-03 1.808477565646171570e-02 6.992529332637786865e-02 -6.234506890177726746e-02 2.777916938066482544e-02 -2.448029220104217529e-01 1.604362577199935913e-01 -1.816465705633163452e-01 3.412047401070594788e-02 2.969650924205780029e-01 1.051795110106468201e-01
-2.578724408522248268e-03 -2.152394354343414307e-01 -3.771699592471122742e-02 -2.010562419891357422e-01 4.048014879226684570e-01 6.077098101377487183e-02 6.389149278402328491e-02 4.188159853219985962e-02 -5.323670804500579834e-02 2.713068127632141113e-01 2.313152551651000977e-01 -2.839715480804443359e-01 2.757096430286765099e-03 -2.735106050968170166e-01 -4.762688651680946350e-02 3.110106587409973145e-01 -3.912844508886337280e-02 7.448681443929672241e-02 -5.898676067590713501e-02 -4.896569252014160156e-02 -4.051004350185394287e-02 -2.493744483217597008e-03 -2.568139508366584778e-02 -1.848538368940353394e-01 9.918265044689178467e-02 -1.211800053715705872e-01 -1.008309647440910339e-01 -2.692305147647857666e-01 -2.200344502925872803e-01 -3.304725587368011475e-01 1.389413699507713318e-02 1.989914476871490479e-01
-5.246729776263237000e-02 -1.276919394731521606e-01 8.714257925748825073e-02 -1.240052655339241028e-02 1.813900768756866455e-01 1.371891051530838013e-01 9.379470348358154297e-02 5.276689678430557251e-02 2.423884123563766479e-01 2.153426408767700195e-01 1.247804425656795502e-02 -3.217124640941619873e-01 -1.184742227196693420e-01 -2.590760290622711182e-01 -1.799903512001037598e-01 4.796314984560012817e-02 1.576606929302215576e-01 6.685191392898559570e-02 1.108243614435195923e-01 2.650870680809020996e-01 -5.287820696830749512e-01 -6.529303640127182007e-02 -4.065408930182456970e-02 6.995992362499237061e-02 1.144106239080429077e-01 2.237935662269592285e-01 -8.657639473676681519e-02 -1.488386839628219604e-01 -8.567474037408828735e-02 -1.955768316984176636e-01 1.097830832004547119e-01 1.802552491426467896e-01
-5.828593671321868896e-02 -5.830717831850051880e-02 -1.008356213569641113e-01 2.672461271286010742e-01 6.612877547740936279e-02 -1.088753715157508850e-02 1.176169067621231079e-01 -2.294334471225738525e-01 -1.201317161321640015e-01 2.661882042884826660e-01 1.509874910116195679e-01 -5.662920325994491577e-02 4.196355119347572327e-02 -2.876975536346435547e-01 -1.257153600454330444e-01 -1.372189819812774658e-01 1.461052149534225464e-01 3.341419398784637451e-01 3.540574908256530762e-01 2.559192776679992676e-01 -1.483646035194396973e-01 1.690870076417922974e-01 -1.864963769912719727e-02 -3.149960935115814209e-02 1.399102248251438141e-02 -7.942279428243637085e-02 -2.805656790733337402e-01 -2.176035195589065552e-01 -1.424375921487808228e-01 -7.841561734676361084e-02 2.331557124853134155e-01 1.450206041336059570e-01
1.237203255295753479e-01 -2.427878975868225098e-01 -1.762680709362030029e-01 -1.232745274901390076e-01 8.434677869081497192e-02 -1.873387664090842009e-04 -1.325007528066635132e-01 7.659921050071716309e-02 2.474930435419082642e-01 -6.614626199007034302e-02 3.026004135608673096e-01 -1.243336200714111328e-01 -1.079912483692169189e-01 -1.455834954977035522e-01 -8.708877861499786377e-02 8.704933524131774902e-02 7.743401825428009033e-02 -1.375873293727636337e-02 2.986171841621398926e-01 1.389495283365249634e-01 -1.756422817707061768e-01 4.493056833744049072e-01 7.499236613512039185e-02 -1.605638414621353149e-01 2.035895437002182007e-01 -1.541336774826049805e-01 -2.305759191513061523e-01 -2.603425085544586182e-01 -3.375849127769470215e-02 8.175332099199295044e-02 2.355861365795135498e-01 -8.562832954339683056e-04
1.629126369953155518e-01 -6.024651601910591125e-02 2.058975845575332642e-01 -5.110105033963918686e-03 1.814432293176651001e-01 2.490804344415664673e-01 3.790868818759918213e-02 -2.033970355987548828e-01 -2.683011069893836975e-02 3.110148310661315918e-01 5.242767184972763062e-02 -2.780051827430725098e-01 -1.354685574769973755e-01 -2.800413370132446289e-01 -1.802535951137542725e-01 8.141422271728515625e-02 -1.392818093299865723e-01 2.516212314367294312e-02 -2.627736628055572510e-01 2.077992260456085205e-01 -2.904172539710998535e-01 2.247982919216156006e-01 2.367902249097824097e-01 -1.209212094545364380e-01 1.322179585695266724e-01 1.107914075255393982e-01 1.378175318241119385e-01 -1.040996387600898743e-01 -1.192614287137985229e-01 -1.971713453531265259e-01 -6.023568287491798401e-02 1.487072259187698364e-01
6.153043732047080994e-02 -9.034369885921478271e-02 -3.041155822575092316e-02 -1.113632461056113243e-03 1.203445419669151306e-01 1.726238727569580078e-01 -3.389541432261466980e-02 9.762763977050781250e-02 7.030940800905227661e-02 2.974494397640228271e-01 -2.030303478240966797e-01 -3.070307374000549316e-01 -2.523980140686035156e-01 -4.006981551647186279e-01 -2.890246510505676270e-01 2.422063052654266357e-01 6.219116598367691040e-02 2.787914872169494629e-02 3.277553245425224304e-02 9.132368862628936768e-02 -2.449278682470321655e-01 1.356691420078277588e-01 -1.569792479276657104e-01 3.216536715626716614e-02 -6.326948106288909912e-02 1.679579466581344604e-01 3.763529658317565918e-02 -1.132750660181045532e-01 -6.228876486420631409e-02 -3.430713117122650146e-01 -3.316970169544219971e-02 2.225348204374313354e-01
-8.670897781848907471e-02 -2.631710469722747803e-01 -3.072466328740119934e-02 8.791362494230270386e-02 -9.586143493652343750e-02 -4.784675780683755875e-03 -8.524534106254577637e-02 -1.481906771659851074e-01 1.483287215232849121e-01 2.136277407407760620e-01 -5.728393048048019409e-02 1.239593699574470520e-01 -2.212736457586288452e-01 -1.399194747209548950e-01 -3.902853131294250488e-01 1.067320704460144043e-01 1.220977082848548889e-01 3.994005620479583740e-01 1.104306355118751526e-01 1.108839884400367737e-01 1.835014484822750092e-02 -3.417000919580459595e-02 1.640735119581222534e-01 -9.987632744014263153e-03 2.375203073024749756e-01 -7.009766250848770142e-02 -3.152739107608795166e-01 -1.209189817309379578e-01 2.286592684686183929e-02 -1.067934855818748474e-01 -1.037524491548538208e-01 3.634374737739562988e-01
3.162370063364505768e-03 5.690432712435722351e-02 -1.663523912429809570e-01 -5.024617537856101990e-02 2.157967165112495422e-02 1.464317291975021362e-01 2.759714126586914062e-01 -8.233309537172317505e-02 -2.542793191969394684e-02 1.611730307340621948e-01 2.676403820514678955e-01 -3.178859055042266846e-01 -2.848666720092296600e-02 -2.741980552673339844e-01 -7.909844070672988892e-02 1.893079876899719238e-01 1.999449580907821655e-01 -2.574370242655277252e-03 7.810124009847640991e-02 3.591699302196502686e-01 1.024617403745651245e-01 5.258395895361900330e-02 3.090560734272003174e-01 -1.024970412254333496e-01 1.606498360633850098e-01 -3.611020147800445557e-01 -1.512891612946987152e-02 1.673371344804763794e-01 8.398639410734176636e-02 -5.812081694602966309e-02 1.777893751859664917e-01 1.531805992126464844e-01
1.452077925205230713e-01 5.684234946966171265e-02 -5.405582487583160400e-02 -2.729807496070861816e-01 1.739595383405685425e-01 1.007007658481597900e-01 2.024197429418563843e-01 -2.436949312686920166e-01 1.082054451107978821e-01 2.995347082614898682e-01 3.877885937690734863e-01 -1.532303094863891602e-01 3.276473283767700195e-02 4.529872164130210876e-02 -1.767175048589706421e-01 8.370521664619445801e-02 -3.028825521469116211e-01 3.176944851875305176e-01 1.472912430763244629e-01 5.495702475309371948e-02 -2.252334654331207275e-01 1.807346493005752563e-01 2.302076816558837891e-01 -1.982365846633911133e-01 3.995322063565254211e-02 -2.840312942862510681e-02 -3.375532850623130798e-02 -8.579213917255401611e-02 -6.056877225637435913e-02 -1.086267158389091492e-01 8.120261877775192261e-02 1.216279268264770508e-01
-2.701197266578674316e-01 2.662034332752227783e-01 -1.632840037345886230e-01 2.564352937042713165e-02 -4.508638288825750351e-03 1.478665322065353394e-01 -1.569430083036422729e-01 -3.543948009610176086e-02 6.315436959266662598e-02 3.585028648376464844e-01 1.740919202566146851e-01 -1.156790647655725479e-03 3.027272596955299377e-02 -1.766597479581832886e-01 -2.540892064571380615e-01 1.989286579191684723e-02 -1.109906509518623352e-01 -5.628147348761558533e-02 -1.321947574615478516e-01 -7.151492871344089508e-03 -3.861525058746337891e-01 -8.185723423957824707e-02 3.426685035228729248e-01 3.022191487252712250e-02 1.042638272047042847e-01 -1.049799937754869461e-02 -2.304181158542633057e-01 -1.349999010562896729e-01 -1.369176208972930908e-01 -2.701788246631622314e-01 1.815903633832931519e-01 -8.364490419626235962e-02
-3.472766280174255371e-02 -8.668027073144912720e-02 8.624608814716339111e-02 -1.657572202384471893e-02 6.856148689985275269e-02 -1.980229616165161133e-01 5.400618165731430054e-02 -2.853033132851123810e-02 2.294245660305023193e-01 3.422317802906036377e-01 -2.009084820747375488e-01 -3.721441924571990967e-01 -1.465698182582855225e-01 -3.276787400245666504e-01 -3.264281749725341797e-01 2.017117291688919067e-01 6.309296190738677979e-02 -1.716073453426361084e-01 -1.291753798723220825e-01 2.216641306877136230e-01 -1.408106982707977295e-01 1.326653212308883667e-01 3.053913125768303871e-03 -5.588856339454650879e-02 1.370142996311187744e-01 2.394219040870666504e-01 7.719053328037261963e-02 -7.639303803443908691e-02 1.431476026773452759e-01 -1.952666044235229492e-01 9.003482758998870850e-02 1.295451670885086060e-01
2.973155975341796875e-01 2.177620828151702881e-01 -9.066481143236160278e-02 -7.964200526475906372e-02 -1.078655496239662170e-01 -2.784843090921640396e-03 4.176145419478416443e-02 1.807494759559631348e-01 7.751151919364929199e-02 3.373705744743347168e-01 3.027966618537902832e-01 -2.358489185571670532e-01 -2.431147545576095581e-01 -1.467116624116897583e-01 -1.197728961706161499e-01 2.008825987577438354e-01 -3.090234287083148956e-02 -1.674217134714126587e-01 2.996313273906707764e-01 -4.233439639210700989e-02 1.373286545276641846e-01 -1.296035572886466980e-02 -5.154706886969506741e-04 -2.849983870983123779e-01 1.781427413225173950e-01 -4.906328767538070679e-02 -2.529459595680236816e-01 1.591666936874389648e-01 3.891068324446678162e-02 -1.469347029924392700e-01 1.372498869895935059e-01 -1.220268383622169495e-01
4.669969156384468079e-02 7.416674494743347168e-02 -1.958689987659454346e-01 1.283157914876937866e-01 3.779987394809722900e-01 6.623857468366622925e-02 -4.734280332922935486e-02 1.401369571685791016e-01 1.138813197612762451e-01 4.583011865615844727e-01 -9.286426007747650146e-02 -2.579354941844940186e-01 -5.099695175886154175e-02 -7.552355527877807617e-02 -2.429635971784591675e-01 4.455947875976562500e-02 -1.998054683208465576e-01 4.908067360520362854e-02 -1.844329535961151123e-01 -6.682446599006652832e-02 -1.652069687843322754e-01 8.516270667314529419e-02 2.394952178001403809e-01 3.063072822988033295e-02 2.399891912937164307e-01 2.668768763542175293e-01 -1.059937924146652222e-01 5.894311703741550446e-03 -1.116718053817749023e-01 -2.458082735538482666e-01 1.115947067737579346e-01 -4.202803596854209900e-02
3.322129845619201660e-01 2.339578866958618164e-01 1.083080563694238663e-02 -1.454242020845413208e-01 -7.951898500323295593e-03 2.938837110996246338e-01 1.648659408092498779e-01 -1.474975496530532837e-01 1.676183640956878662e-01 2.898347675800323486e-01 1.192067340016365051e-01 -1.470089405775070190e-01 -6.367235444486141205e-03 -1.765730679035186768e-01 -5.655442923307418823e-02 -8.854813873767852783e-02 2.329036295413970947e-01 7.677940279245376587e-02 1.123267486691474915e-01 -5.177918821573257446e-02 -1.287494152784347534e-01 5.602284520864486694e-02 2.049890905618667603e-01 -4.962767288088798523e-02 2.891581654548645020e-01 1.499347537755966187e-01 -6.167818978428840637e-02 1.676742136478424072e-01 4.943450540304183960e-02 -9.722672402858734131e-02 4.137772619724273682e-01 1.653177738189697266e-01
2.699514031410217285e-01 -2.415766566991806030e-01 -2.041454166173934937e-01 1.554510444402694702e-01 -7.086943835020065308e-02 1.277821063995361328e-01 -1.509953886270523071e-01 -2.013784646987915039e-01 8.970062434673309326e-02 3.565480411052703857e-01 -1.551713347434997559e-01 -1.510355919599533081e-01 -1.333400309085845947e-01 -2.264676243066787720e-01 -4.377485811710357666e-01 1.102874800562858582e-01 -7.153980899602174759e-03 1.106782853603363037e-01 -1.566118746995925903e-01 2.503986358642578125e-01 -6.724273413419723511e-02 -1.207822337746620178e-01 -3.356152772903442383e-02 -4.174844548106193542e-02 2.100358158349990845e-01 5.533882603049278259e-02 1.033973991870880127e-01 -5.549908056855201721e-02 1.341780126094818115e-01 -1.142233517020940781e-02 2.494624853134155273e-01 -2.201826870441436768e-02
2.924040257930755615e-01 1.821172088384628296e-01 -1.208872869610786438e-01 1.218235641717910767e-01 -8.411665260791778564e-02 -4.074086621403694153e-02 2.646690048277378082e-02 -2.120950818061828613e-02 3.767274916172027588e-01 7.355868816375732422e-02 1.908912956714630127e-01 -1.525797992944717407e-01 -4.900541901588439941e-02 8.361502550542354584e-03 -9.426683932542800903e-02 4.258510842919349670e-02 1.919656842947006226e-01 -1.464019417762756348e-01 -4.242574423551559448e-02 2.819300591945648193e-01 1.432037055492401123e-01 2.931371629238128662e-01 -1.555002033710479736e-01 -1.529076043516397476e-02 3.610862493515014648e-01 -6.972620636224746704e-02 -2.969751060009002686e-01 -1.023863777518272400e-01 -1.226259917020797729e-01 -2.173872888088226318e-01 1.782852560281753540e-01 1.527910977602005005e-01
5.534269288182258606e-02 -5.185572896152734756e-03 -2.502847313880920410e-01 -7.239475101232528687e-02 1.051856353878974915e-01 2.159784436225891113e-01 -2.222460508346557617e-01 6.172694638371467590e-02 1.145195513963699341e-01 5.838997289538383484e-02 1.485924273729324341e-01 -2.550900541245937347e-02 -3.168835937976837158e-01 4.688604921102523804e-02 -1.248878687620162964e-01 2.725951373577117920e-01 6.441847980022430420e-02 -1.786554306745529175e-01 1.151494383811950684e-01 2.189637534320354462e-02 1.473748087882995605e-01 2.480617314577102661e-01 -6.083262711763381958e-02 -8.305190503597259521e-02 2.067713737487792969e-01 -2.890042960643768311e-02 -4.315648674964904785e-01 1.005446631461381912e-02 -1.328269988298416138e-01 -2.286676764488220215e-01 2.531422674655914307e-01 2.805870473384857178e-01
2.709054052829742432e-01 7.947330921888351440e-02 -1.018564179539680481e-01 9.893864393234252930e-02 -3.440334647893905640e-02 -6.606332957744598389e-02 -2.772716581821441650e-01 -1.369649320840835571e-01 2.217907160520553589e-01 -5.416949093341827393e-02 1.366530358791351318e-01 -1.804791539907455444e-01 -1.367176920175552368e-01 -3.258085250854492188e-01 5.852217972278594971e-02 2.346792966127395630e-01 4.050208255648612976e-02 -6.101486459374427795e-02 1.454811692237854004e-01 8.187193423509597778e-02 -1.494803279638290405e-01 1.605294048786163330e-01 3.102339208126068115e-01 9.208963811397552490e-02 2.536804378032684326e-01 -1.496494412422180176e-01 -4.810865595936775208e-02 -3.168962001800537109e-01 -2.433345913887023926e-01 -1.669830977916717529e-01 2.226571589708328247e-01 -9.586082305759191513e-04
4.377961158752441406e-02 4.773754253983497620e-02 1.016610767692327499e-02 -1.428128033876419067e-01 -1.619853973388671875e-01 2.859453260898590088e-01 4.389094933867454529e-02 -8.592272549867630005e-02 2.337203025817871094e-01 2.905924618244171143e-01 1.624506264925003052e-01 -1.898364424705505371e-01 -2.386340349912643433e-01 1.425899118185043335e-01 -3.378163278102874756e-02 -1.189516484737396240e-01 -1.150829344987869263e-01 1.653715521097183228e-01 3.284634351730346680e-01 2.623338252305984497e-02 -5.450544506311416626e-02 8.097874373197555542e-02 3.562028706073760986e-01 2.913546189665794373e-02 2.481657117605209351e-01 3.130820021033287048e-02 4.781668260693550110e-02 -7.000064849853515625e-02 -1.421673297882080078e-01 -3.267086148262023926e-01 1.124819926917552948e-02 2.840262651443481445e-01
6.405142694711685181e-02 -3.106930060312151909e-03 -1.035336107015609741e-01 -8.918996155261993408e-02 2.688308656215667725e-01 -4.538712650537490845e-02 2.744686603546142578e-01 7.657343056052923203e-03 2.212302982807159424e-01 2.955892980098724365e-01 -1.001035794615745544e-01 -4.898796975612640381e-01 -1.564543992280960083e-01 -3.422995209693908691e-01 -1.003727018833160400e-01 8.242775499820709229e-02 2.337458133697509766e-01 -1.960936933755874634e-02 3.316456219181418419e-03 1.000900641083717346e-01 -4.191179946064949036e-02 -1.549600344151258469e-02 -9.828714653849601746e-03 4.595788940787315369e-02 3.357069939374923706e-02 2.569194436073303223e-01 -4.127839580178260803e-02 1.345308721065521240e-01 2.060232497751712799e-02 -2.673411667346954346e-01 2.335664480924606323e-01 -3.879221621900796890e-03
1.005141511559486389e-01 -1.262122988700866699e-01 7.414143532514572144e-02 -3.061351599171757698e-03 5.855001881718635559e-02 -2.336928993463516235e-01 1.623540371656417847e-01 -3.420277535915374756e-01 2.691819071769714355e-01 4.663892090320587158e-02 2.000624835491180420e-01 -1.404211521148681641e-01 -1.447507143020629883e-01 3.054587356746196747e-02 -9.302435815334320068e-02 2.716978192329406738e-01 -7.491032779216766357e-02 1.266483813524246216e-01 -7.161261886358261108e-02 -3.677870705723762512e-02 -6.085988506674766541e-02 -1.729170829057693481e-01 3.815180361270904541e-01 -1.623426675796508789e-01 1.282924562692642212e-01 2.383160777390003204e-02 -2.295227050781250000e-01 1.295361667871475220e-01 -5.404600873589515686e-02 -3.422627151012420654e-01 2.200868576765060425e-01 1.992599219083786011e-01
-2.486160723492503166e-03 8.097275346517562866e-02 -2.578172683715820312e-01 1.943703591823577881e-01 -1.824597567319869995e-01 2.984176576137542725e-02 -3.116069138050079346e-01 2.469797991216182709e-02 1.697488687932491302e-02 2.591724991798400879e-01 3.196362853050231934e-01 -2.535268664360046387e-01 7.872301340103149414e-02 -1.986511349678039551e-01 -2.993473708629608154e-01 -7.498345524072647095e-02 -3.708643466234207153e-02 6.536813452839851379e-03 4.145835340023040771e-02 1.034940630197525024e-01 -2.787199020385742188e-01 4.098499193787574768e-02 3.815125524997711182e-01 5.766881629824638367e-02 2.304154448211193085e-02 4.868907108902931213e-02 -3.102417588233947754e-01 -1.643138527870178223e-01 1.045455336570739746e-01 -3.547502681612968445e-02 4.187621921300888062e-02 -1.793426834046840668e-02
2.828352749347686768e-01 -1.734363287687301636e-01 1.923486143350601196e-01 7.583077251911163330e-02 1.225103512406349182e-01 1.565264761447906494e-01 5.884169414639472961e-02 -3.807990578934550285e-04 1.408345699310302734e-01 2.834550142288208008e-01 -1.413131654262542725e-01 -8.036300539970397949e-02 -5.226638540625572205e-02 -3.455520868301391602e-01 -3.273795172572135925e-02 2.893522679805755615e-01 -9.351240098476409912e-02 1.176128983497619629e-01 -9.204394370317459106e-02 3.698754310607910156e-01 -2.043741494417190552e-01 1.321851462125778198e-01 -1.041463240981101990e-01 -7.430765032768249512e-02 3.718128055334091187e-02 1.004851683974266052e-01 -8.483611792325973511e-02 -3.121518790721893311e-01 -1.420895457267761230e-01 -2.734680175781250000e-01 1.029745712876319885e-01 -7.416156679391860962e-02
3.464078009128570557e-01 -1.147072389721870422e-01 -2.412975281476974487e-01 -9.413477033376693726e-02 -7.562555372714996338e-02 -9.792644530534744263e-02 -2.028993815183639526e-01 -6.155280396342277527e-02 7.091447710990905762e-02 1.481947954744100571e-02 7.062130421400070190e-02 -5.534654855728149414e-02 -9.687841683626174927e-02 -2.134235799312591553e-01 -2.559856772422790527e-01 -4.508599638938903809e-02 4.999919235706329346e-02 -6.383965909481048584e-02 1.189198195934295654e-01 1.653568893671035767e-01 -2.039790339767932892e-02 5.005605816841125488e-01 -4.173573106527328491e-02 -2.038859724998474121e-01 1.751881092786788940e-01 -2.789096832275390625e-01 -2.927831411361694336e-01 3.332020016387104988e-03 3.866640850901603699e-03 2.451716549694538116e-02 1.710519790649414062e-01 1.930256485939025879e-01
1.249785050749778748e-01 -5.194228515028953552e-02 -1.777704954147338867e-01 6.612325459718704224e-02 -1.091251056641340256e-02 3.869740962982177734e-01 -7.064113020896911621e-02 2.218320034444332123e-02 2.135621458292007446e-01 2.975366413593292236e-01 -1.523823440074920654e-01 -2.574963271617889404e-01 4.191728681325912476e-02 -2.240390032529830933e-01 -3.292789459228515625e-01 7.396782934665679932e-02 -1.092647165060043335e-01 2.516845762729644775e-01 -1.553232818841934204e-01 2.338570356369018555e-01 -1.443683952093124390e-01 -6.284862756729125977e-02 1.101335734128952026e-01 -1.183399651199579239e-02 2.487527281045913696e-01 1.084291860461235046e-01 5.215544998645782471e-02 -2.889196015894412994e-02 6.858008354902267456e-02 -8.846184611320495605e-02 3.411125540733337402e-01 -6.011179834604263306e-02
2.508637905120849609e-01 1.138916704803705215e-02 -2.196681201457977295e-01 2.150610685348510742e-01 -1.836202293634414673e-01 -2.804578468203544617e-02 1.269179880619049072e-01 6.098490580916404724e-02 1.793464422225952148e-01 1.108752936124801636e-01 -1.866882294416427612e-01 -2.352656871080398560e-01 -2.998568713665008545e-01 -5.437562242150306702e-02 3.001044504344463348e-02 2.056638747453689575e-01 2.102724909782409668e-01 1.312676817178726196e-01 2.862095236778259277e-01 1.324034035205841064e-01 -2.112441062927246094e-01 -2.091207951307296753e-01 1.918751746416091919e-02 -2.390613406896591187e-01 2.013602107763290405e-01 5.404670163989067078e-02 -1.208321526646614075e-01 -1.659577526152133942e-02 1.248415857553482056e-01 -2.460727095603942871e-01 1.367177218198776245e-01 2.396540641784667969e-01
-1.914500296115875244e-01 1.958592981100082397e-01 -1.693804413080215454e-01 -8.117594569921493530e-02 -1.497597992420196533e-01 1.835953630506992340e-02 -7.827614992856979370e-02 1.686523854732513428e-01 2.004884183406829834e-01 6.607376970350742340e-03 5.725212022662162781e-02 -1.051320508122444153e-01 -3.654616475105285645e-01 -6.731837987899780273e-02 -1.390455365180969238e-01 -7.678803522139787674e-03 -6.375551968812942505e-02 8.652079105377197266e-02 -4.154789820313453674e-02 2.533901482820510864e-02 -9.356589615345001221e-02 4.244646131992340088e-01 -1.112667322158813477e-01 -2.761572897434234619e-01 1.112610399723052979e-01 -7.138506323099136353e-02 -1.630340069532394409e-01 -1.563014686107635498e-01 -1.546971201896667480e-01 -4.340569674968719482e-01 1.123050972819328308e-01 1.881320178508758545e-01
1.235314644873142242e-02 -2.145349979400634766e-01 -3.333107233047485352e-01 -1.536242365837097168e-01 8.404875546693801880e-02 2.078665047883987427e-01 3.255400359630584717e-01 -1.217502877116203308e-01 8.139868266880512238e-03 8.903386443853378296e-02 -4.535324871540069580e-02 5.202395841479301453e-02 -3.271258473396301270e-01 -2.135477066040039062e-01 -1.713971793651580811e-01 -1.297670900821685791e-01 -1.499954015016555786e-01 3.402613801881670952e-03 -6.954962760210037231e-02 1.583770513534545898e-01 2.259365916252136230e-01 -4.273535311222076416e-02 1.883054375648498535e-01 4.013499617576599121e-02 1.571939736604690552e-01 -7.971154153347015381e-02 -4.001997709274291992e-01 -1.059926003217697144e-01 -6.190117821097373962e-02 -2.387044131755828857e-01 1.703178137540817261e-01 -4.259790107607841492e-02
-4.168185964226722717e-02 1.575397513806819916e-02 -3.990063667297363281e-01 6.212131679058074951e-02 1.103920713067054749e-01 1.187852099537849426e-01 -4.799682181328535080e-03 4.329898059368133545e-01 3.441890776157379150e-01 2.906526625156402588e-02 3.721639215946197510e-01 2.866337820887565613e-02 4.994417395209893584e-05 -9.174186736345291138e-02 -3.429626524448394775e-01 1.010257080197334290e-01 5.255980789661407471e-02 1.234895959496498108e-01 5.012502148747444153e-02 1.100926026701927185e-01 -1.014592349529266357e-01 -8.022693544626235962e-02 5.592064931988716125e-02 3.614995256066322327e-02 1.171600669622421265e-01 1.540549844503402710e-02 -1.126589477062225342e-01 -6.461090594530105591e-02 -2.342301458120346069e-01 -2.282717674970626831e-01 4.740330949425697327e-02 1.800184249877929688e-01
3.055998384952545166e-01 -2.237049788236618042e-01 -3.309376835823059082e-01 -2.456228435039520264e-01 -1.658197939395904541e-01 8.347807824611663818e-02 -1.905299723148345947e-01 -2.341539114713668823e-01 7.063582539558410645e-02 3.828181326389312744e-01 -1.266327053308486938e-01 1.356738209724426270e-01 -3.451962769031524658e-02 -3.131678104400634766e-01 -1.701880842447280884e-01 1.213959604501724243e-01 -8.895210921764373779e-02 -2.021150663495063782e-02 -1.941830962896347046e-01 1.609043627977371216e-01 -1.743360459804534912e-01 1.459271367639303207e-02 2.056579589843750000e-01 1.074018701910972595e-01 6.806058809161186218e-03 -1.138331275433301926e-02 -1.254833936691284180e-01 -1.089013293385505676e-01 1.119228750467300415e-01 -4.989681392908096313e-02 1.327705383300781250e-01 1.240583509206771851e-01
1.959513574838638306e-01 6.150684878230094910e-02 -1.333414763212203979e-01 5.066881701350212097e-02 1.124169025570154190e-02 1.161521673202514648e-01 1.019542366266250610e-01 -2.196045368909835815e-01 1.539359539747238159e-01 2.788662612438201904e-01 1.783422194421291351e-02 -2.213726192712783813e-01 -1.254106312990188599e-01 4.706420004367828369e-02 -7.922888547182083130e-02 -3.425922095775604248e-01 -1.629248410463333130e-01 4.326612949371337891e-01 1.100298576056957245e-02 1.739305853843688965e-01 7.796699553728103638e-02 3.503052145242691040e-02 -3.031240217387676239e-02 -5.195648968219757080e-02 7.487241923809051514e-02 1.991780474781990051e-02 -3.254255056381225586e-01 9.538017958402633667e-02 -4.245803877711296082e-02 -3.455879092216491699e-01 -3.971096500754356384e-02 2.720447182655334473e-01
2.565376460552215576e-01 1.118954122066497803e-01 -7.977844774723052979e-02 -7.701729424297809601e-03 -9.416884183883666992e-02 -2.790734358131885529e-02 -4.793205484747886658e-02 -2.603493928909301758e-01 2.211529612541198730e-01 1.660117208957672119e-01 3.009400069713592529e-01 1.023749727755784988e-02 -4.910035803914070129e-02 -3.237597942352294922e-01 -1.805949360132217407e-01 2.229428617283701897e-03 -4.003718867897987366e-02 -5.205783247947692871e-02 5.943598598241806030e-02 3.674484789371490479e-02 1.202640235424041748e-01 5.915302783250808716e-02 -2.273051887750625610e-01 -4.525910317897796631e-01 1.093038395047187805e-01 -1.501953303813934326e-01 -3.484153151512145996e-01 -2.178966253995895386e-01 3.009177185595035553e-02 6.096351519227027893e-02 1.128423139452934265e-01 1.553412526845932007e-01
3.306592404842376709e-01 1.941607147455215454e-02 -9.731025993824005127e-02 3.580423817038536072e-02 2.509395219385623932e-02 1.232236921787261963e-01 -1.916893869638442993e-01 -1.966114193201065063e-01 1.490107178688049316e-01 -6.169177964329719543e-02 1.053380779922008514e-02 -8.513387292623519897e-02 -1.153575703501701355e-01 -1.691670566797256470e-01 -2.224000841379165649e-01 -2.694797217845916748e-01 6.942064501345157623e-03 6.766167283058166504e-02 -8.207815885543823242e-02 1.919843256473541260e-01 -6.890817731618881226e-02 3.350647091865539551e-01 1.089364290237426758e-02 -4.490624070167541504e-01 2.268752753734588623e-01 -2.790941596031188965e-01 -2.266171276569366455e-01 3.373066708445549011e-02 4.624085873365402222e-02 -1.486803218722343445e-02 1.915119886398315430e-01 -5.511971935629844666e-02
5.133659020066261292e-02 -2.363102883100509644e-01 -1.731579750776290894e-01 -2.368286065757274628e-02 6.995838135480880737e-02 3.000086843967437744e-01 4.755426198244094849e-02 -3.462509214878082275e-01 1.940108835697174072e-01 1.187808811664581299e-01 -1.903402656316757202e-01 -2.542558908462524414e-01 1.072250213474035263e-02 -2.607942223548889160e-01 -1.173727028071880341e-02 1.653482317924499512e-01 -2.943305112421512604e-02 -1.695388406515121460e-01 -2.733927071094512939e-01 7.991132885217666626e-02 1.146523980423808098e-03 8.065392076969146729e-02 2.955120503902435303e-01 -9.770269691944122314e-02 -7.867842912673950195e-02 -9.070248901844024658e-02 -1.983536332845687866e-01 3.764146566390991211e-02 -1.845269650220870972e-01 -1.593488752841949463e-01 3.293494582176208496e-01 9.211800992488861084e-02
2.490733414888381958e-01 8.723307400941848755e-02 -1.283045206218957901e-02 2.010767608880996704e-01 -1.169626228511333466e-02 -5.827198550105094910e-02 -7.480246573686599731e-02 -2.122613340616226196e-01 4.182451367378234863e-01 8.358468115329742432e-02 1.980232298374176025e-01 4.409967735409736633e-02 5.912539362907409668e-02 -1.753620058298110962e-01 -4.011574089527130127e-01 1.389838159084320068e-01 -7.740455120801925659e-02 -4.220006242394447327e-02 -5.600028112530708313e-02 8.209254592657089233e-02 2.074373662471771240e-01 -1.059567369520664215e-02 7.145319133996963501e-02 -3.174106180667877197e-01 1.142991483211517334e-01 -1.618969589471817017e-01 -2.760591804981231689e-01 -2.381737381219863892e-01 -7.085280120372772217e-02 -3.233603015542030334e-02 2.255402058362960815e-01 4.711168631911277771e-02
1.154292300343513489e-01 8.160210400819778442e-02 -2.979545295238494873e-01 -3.068345189094543457e-01 -1.572460234165191650e-01 8.094341494143009186e-03 -1.208919063210487366e-01 -1.499259006232023239e-02 2.623375952243804932e-01 1.554058343172073364e-01 8.457133919000625610e-02 -3.110656701028347015e-02 -3.427814245223999023e-01 -4.420275613665580750e-02 -1.618356406688690186e-01 4.607831686735153198e-02 3.615092635154724121e-01 -7.758372277021408081e-02 1.720887273550033569e-01 9.304567426443099976e-02 7.816767692565917969e-02 3.123929500579833984e-01 9.120969474315643311e-02 -1.975149810314178467e-01 7.906779646873474121e-02 -1.066934899426996708e-03 -3.075649440288543701e-01 6.325795501470565796e-02 -5.883731320500373840e-02 -2.405862212181091309e-01 8.487512916326522827e-02 9.588205069303512573e-02
2.126564234495162964e-01 -2.655894123017787933e-02 4.271067306399345398e-02 -6.447044759988784790e-02 -1.287353187799453735e-01 2.840346395969390869e-01 4.441602230072021484e-01 -1.920601166784763336e-02 2.506823539733886719e-01 3.360513448715209961e-01 1.225331276655197144e-01 -3.253408521413803101e-02 1.982548646628856659e-02 -1.537530571222305298e-01 -2.118498086929321289e-01 -1.413351893424987793e-01 -2.797625660896301270e-01 -2.673121541738510132e-02 2.527267113327980042e-02 2.791374735534191132e-02 -1.993490755558013916e-02 1.453585326671600342e-01 2.206626683473587036e-01 -8.123756945133209229e-02 2.890544533729553223e-01 2.301458828151226044e-02 -1.232100203633308411e-01 6.645643711090087891e-02 1.061866655945777893e-01 -1.737567037343978882e-01 -5.789603665471076965e-02 2.583524286746978760e-01
-7.614613324403762817e-02 -4.207950085401535034e-02 -5.739520862698554993e-02 3.566945716738700867e-02 1.979864574968814850e-02 4.041421785950660706e-02 -1.167148202657699585e-01 1.541495621204376221e-01 2.487567365169525146e-01 1.940510571002960205e-01 2.848747372627258301e-01 5.971027910709381104e-02 -2.846544981002807617e-01 1.173211634159088135e-01 -3.406038582324981689e-01 -2.067076712846755981e-01 -8.693730831146240234e-02 3.210285007953643799e-01 9.445193409919738770e-02 2.089910209178924561e-01 7.183536887168884277e-02 -4.743506014347076416e-02 1.206235736608505249e-01 -2.565036714076995850e-01 1.485218703746795654e-01 2.394831627607345581e-01 -3.385827541351318359e-01 -1.788481473922729492e-01 -8.267141878604888916e-02 1.286346316337585449e-01 7.005720585584640503e-02 7.330100983381271362e-02
1.524016410112380981e-01 1.376385390758514404e-01 -1.616237759590148926e-01 1.164543554186820984e-01 -1.304589211940765381e-01 -6.407660990953445435e-02 -1.961819976568222046e-01 -8.476871252059936523e-02 3.541411459445953369e-01 8.073799312114715576e-02 2.128058373928070068e-01 -2.378476858139038086e-01 -2.185461968183517456e-01 -5.233339965343475342e-03 -1.547089219093322754e-01 1.411798894405364990e-01 3.020681142807006836e-01 -1.866149902343750000e-01 1.455750912427902222e-01 2.083062529563903809e-01 1.475926637649536133e-01 3.012384474277496338e-01 -1.107031852006912231e-01 2.384389005601406097e-02 1.831426024436950684e-01 -4.803942143917083740e-02 -3.161081969738006592e-01 -1.930977404117584229e-02 -7.995679229497909546e-02 -1.994886547327041626e-01 1.559550762176513672e-01 5.687882751226425171e-02
2.609630525112152100e-01 -1.440709382295608521e-01 1.710271835327148438e-01 -1.756672561168670654e-01 -6.625448912382125854e-02 -1.511458903551101685e-01 8.424650877714157104e-03 -2.967854440212249756e-01 4.067596793174743652e-01 3.255385905504226685e-02 1.774272620677947998e-01 -1.824663728475570679e-01 -1.726284176111221313e-01 -7.727140188217163086e-02 -1.495086550712585449e-01 2.636859118938446045e-01 5.904437974095344543e-03 1.144860833883285522e-01 2.912703668698668480e-03 1.682894825935363770e-01 -1.296038478612899780e-01 -1.980389356613159180e-01 2.341368943452835083e-01 1.549942605197429657e-02 1.303965002298355103e-01 7.401304692029953003e-02 -2.591753378510475159e-02 9.205622225999832153e-02 1.068514399230480194e-02 -3.751839697360992432e-01 2.108534872531890869e-01 -8.479866385459899902e-02
1.053040474653244019e-01 -1.409432385116815567e-02 -5.819427967071533203e-02 -2.734820842742919922e-01 1.102148070931434631e-01 7.403659820556640625e-02 3.172675892710685730e-02 -3.009540028870105743e-02 1.657970249652862549e-01 1.058971285820007324e-01 1.317482143640518188e-01 6.632160395383834839e-02 -2.044624686241149902e-01 8.668483048677444458e-02 -7.519257068634033203e-02 1.025883927941322327e-01 1.633996516466140747e-01 -1.649712324142456055e-01 1.460921764373779297e-01 2.579287588596343994e-01 -1.906220614910125732e-01 -1.057847663760185242e-01 2.026984468102455139e-02 -6.372087448835372925e-02 1.522155106067657471e-01 -4.245572388172149658e-01 -1.113030761480331421e-01 -2.172836363315582275e-01 -1.790361404418945312e-01 -1.881824433803558350e-01 4.374510645866394043e-01 2.222682982683181763e-01
9.771873056888580322e-02 -1.436620652675628662e-01 1.289625372737646103e-02 1.090647876262664795e-01 -2.740197181701660156e-01 2.191900610923767090e-01 3.468399643898010254e-01 7.348974794149398804e-02 2.216604501008987427e-01 3.416844904422760010e-01 1.031100377440452576e-01 -1.023489609360694885e-01 -2.294951081275939941e-01 -2.874793112277984619e-01 2.749291993677616119e-02 -6.952663511037826538e-02 -2.155443131923675537e-01 -6.521715223789215088e-02 -3.289128094911575317e-02 1.003953292965888977e-01 -1.398854404687881470e-01 3.887071972712874413e-03 2.000695019960403442e-01 -1.759305745363235474e-01 3.041972815990447998e-01 -1.532143056392669678e-01 -1.129048317670822144e-01 9.539010375738143921e-02 1.782313734292984009e-02 -2.773874998092651367e-01 -9.262570738792419434e-02 6.996996700763702393e-02
-1.924018561840057373e-02 -9.277565032243728638e-02 -4.018909111618995667e-02 1.978580802679061890e-01 -1.084940880537033081e-02 2.460934035480022430e-02 3.709196150302886963e-01 -2.943262457847595215e-02 3.680790066719055176e-01 4.952820241451263428e-01 1.086391434073448181e-01 1.317758560180664062e-01 9.974775463342666626e-02 7.098823040723800659e-02 6.636187434196472168e-02 -1.013593971729278564e-01 1.649393886327743530e-02 1.631633341312408447e-01 1.938090175390243530e-01 1.427138149738311768e-01 -1.561246961355209351e-01 8.957019448280334473e-02 3.156496211886405945e-02 -1.185728609561920166e-01 -3.371175378561019897e-02 -1.074294969439506531e-01 -3.368653655052185059e-01 -2.713275142014026642e-03 -1.869867891073226929e-01 -2.182476818561553955e-01 1.016383096575737000e-01 1.417790949344635010e-01
8.226689696311950684e-02 5.546351894736289978e-02 -1.054664552211761475e-01 9.788551926612854004e-02 6.980862468481063843e-02 -2.071139365434646606e-01 7.035583257675170898e-02 -3.238265961408615112e-02 2.487895935773849487e-01 2.292359918355941772e-01 -3.027417697012424469e-02 -2.305872887372970581e-01 -1.951210647821426392e-01 1.053734309971332550e-02 -1.305825710296630859e-01 6.684997677803039551e-02 -6.146556511521339417e-02 4.786554723978042603e-02 7.901657372713088989e-02 2.174587845802307129e-01 -3.784517347812652588e-01 8.341923356056213379e-02 9.125112742185592651e-02 2.621912658214569092e-01 -1.077082902193069458e-01 3.415127694606781006e-01 -1.948614865541458130e-01 1.395498067140579224e-01 1.614631861448287964e-01 -2.133730798959732056e-02 3.081974387168884277e-01 3.056170344352722168e-01
-1.226818934082984924e-01 -2.032837644219398499e-02 -9.234728664159774780e-02 -6.698651611804962158e-02 5.946798622608184814e-02 9.267912805080413818e-02 -9.732175618410110474e-02 -2.104608565568923950e-01 2.660911083221435547e-01 4.560025930404663086e-01 -2.707473635673522949e-01 -1.127784773707389832e-01 -8.126780390739440918e-02 -9.081599116325378418e-02 -1.671663671731948853e-01 1.466631889343261719e-01 -1.653952151536941528e-01 5.682843551039695740e-02 -5.611521378159523010e-02 1.974891275167465210e-01 -5.781979486346244812e-02 -5.398188531398773193e-02 -2.062472850084304810e-01 -4.100499674677848816e-02 3.150348067283630371e-01 1.650018692016601562e-01 -2.078267335891723633e-01 -8.078235387802124023e-02 2.177147120237350464e-01 4.560734704136848450e-02 3.232845067977905273e-01 1.521887481212615967e-01
3.069365769624710083e-02 8.020505309104919434e-02 -1.872784048318862915e-01 8.791717141866683960e-02 4.421283602714538574e-01 -1.061332151293754578e-01 1.816726103425025940e-02 -1.284770220518112183e-01 1.193309128284454346e-01 6.899125874042510986e-02 3.308142721652984619e-01 -3.060792088508605957e-01 -5.552625656127929688e-02 6.362857297062873840e-03 -2.088610678911209106e-01 1.370724737644195557e-01 -4.354547336697578430e-02 3.285584151744842529e-01 -1.181721091270446777e-01 1.959771513938903809e-01 -2.348525375127792358e-01 2.315853536128997803e-02 2.435499727725982666e-01 4.157724604010581970e-02 1.802644580602645874e-01 -1.143416240811347961e-01 -1.102210506796836853e-01 -1.945492625236511230e-01 5.239044502377510071e-02 -2.387845218181610107e-01 3.502990119159221649e-03 6.548616290092468262e-02
7.489077746868133545e-02 -1.572548300027847290e-01 -1.459111273288726807e-01 1.448873728513717651e-01 3.382219076156616211e-01 1.465811282396316528e-01 -1.743486970663070679e-01 -2.347206920385360718e-01 2.049304991960525513e-01 2.508803009986877441e-01 1.062266528606414795e-01 -8.273038268089294434e-02 1.628057211637496948e-01 -2.562105059623718262e-01 6.861156970262527466e-02 -3.987689968198537827e-03 1.632840931415557861e-01 3.239210546016693115e-01 2.265741117298603058e-02 4.868560656905174255e-02 -1.300645433366298676e-02 -6.811581552028656006e-02 5.153403803706169128e-02 -1.240774542093276978e-01 1.183821484446525574e-01 -8.456230908632278442e-02 -4.035702049732208252e-01 -3.326924741268157959e-01 1.027341037988662720e-01 -4.241563007235527039e-02 7.898453623056411743e-02 1.242148503661155701e-01
5.997025594115257263e-02 1.866188645362854004e-01 6.802264600992202759e-02 1.517321765422821045e-01 -7.859339565038681030e-02 7.128811627626419067e-02 -1.778576076030731201e-01 8.994580805301666260e-02 3.165478408336639404e-01 3.684941306710243225e-02 2.953529357910156250e-01 -2.537381947040557861e-01 -1.697981953620910645e-01 -1.565495133399963379e-01 -2.529658675193786621e-01 1.563442796468734741e-01 2.928353250026702881e-01 -1.473294496536254883e-01 -1.852520704269409180e-01 1.983484476804733276e-01 1.022740900516510010e-01 1.492598801851272583e-01 -4.186604544520378113e-02 -2.045637220144271851e-01 1.687379032373428345e-01 -1.277111284434795380e-02 -2.707784771919250488e-01 5.206800997257232666e-03 -1.823391467332839966e-01 -2.977220416069030762e-01 8.063760399818420410e-02 -1.284121442586183548e-02
6.999597698450088501e-02 -3.726366534829139709e-02 -1.274036914110183716e-01 -3.573413565754890442e-02 8.820583671331405640e-02 2.189208418130874634e-01 2.582545280456542969e-01 -2.021162360906600952e-01 2.582337334752082825e-02 2.319886833429336548e-01 4.599408805370330811e-01 -1.204211637377738953e-01 -1.082513555884361267e-01 6.581356376409530640e-02 -2.615778446197509766e-01 1.705974191427230835e-01 -5.073640495538711548e-02 3.456451892852783203e-01 1.792070418596267700e-01 8.523775637149810791e-02 -2.250316739082336426e-01 -2.608034387230873108e-02 8.777227252721786499e-02 -3.226353824138641357e-01 8.331470191478729248e-02 -2.381508937105536461e-03 -3.362698853015899658e-02 -1.643892079591751099e-01 -4.650489985942840576e-02 -2.125584930181503296e-01 3.005622886121273041e-02 1.046444326639175415e-01
1.208751872181892395e-01 7.971031218767166138e-02 -8.963078260421752930e-03 2.814193069934844971e-01 2.301429063081741333e-01 6.823804229497909546e-02 -2.032949328422546387e-01 -9.229893982410430908e-02 2.556593120098114014e-01 1.899567693471908569e-01 6.972299516201019287e-02 -1.020606979727745056e-01 9.145118296146392822e-02 -3.011761605739593506e-01 -1.237530261278152466e-01 -6.372984498739242554e-02 2.063671126961708069e-02 3.319469988346099854e-01 1.240136623382568359e-01 -1.781542599201202393e-02 -2.653015851974487305e-01 -9.646979719400405884e-02 1.937577873468399048e-01 -1.598463505506515503e-01 3.050792515277862549e-01 -3.933781385421752930e-02 -2.919704616069793701e-01 -2.263626307249069214e-01 7.667300105094909668e-02 -8.779284358024597168e-02 7.623696327209472656e-02 1.936925947666168213e-01
1.129703894257545471e-01 -4.698835685849189758e-02 -3.007047809660434723e-02 -1.898753196001052856e-01 2.658934295177459717e-01 -1.864027231931686401e-02 8.008725196123123169e-02 -1.242664754390716553e-01 8.522776514291763306e-02 4.463918209075927734e-01 2.438727468252182007e-01 -5.511394515633583069e-02 1.794445067644119263e-01 -5.538873001933097839e-02 -5.048026517033576965e-02 1.880186647176742554e-01 -2.487223781645298004e-02 3.244758024811744690e-02 2.067069858312606812e-01 1.584923118352890015e-01 -3.008548319339752197e-01 3.933699801564216614e-03 1.754630655050277710e-01 -3.395112752914428711e-01 4.707564786076545715e-02 8.394803851842880249e-02 -2.788391895592212677e-02 2.818456888198852539e-01 2.278864942491054535e-02 -2.929722368717193604e-01 1.760895848274230957e-01 4.553388338536024094e-03
7.329025119543075562e-02 -1.055428292602300644e-02 6.560221314430236816e-02 1.258354336023330688e-01 2.801484763622283936e-01 -1.402998417615890503e-01 5.482350662350654602e-02 -3.752122223377227783e-01 1.782964318990707397e-01 1.456592679023742676e-01 1.629580259323120117e-01 -5.487653240561485291e-02 1.997279003262519836e-02 -1.527948826551437378e-01 -6.176325678825378418e-02 -2.304584085941314697e-01 2.002453356981277466e-01 2.201777994632720947e-01 -1.629722118377685547e-02 -1.281117498874664307e-01 -1.605796813964843750e-01 1.164136081933975220e-01 2.390179634094238281e-01 -1.512995809316635132e-01 1.092830598354339600e-01 1.130089983344078064e-01 -2.828476727008819580e-01 -3.454423695802688599e-02 3.937353789806365967e-01 -2.019244581460952759e-01 -4.391853231936693192e-03 2.069634199142456055e-01
1.735717207193374634e-01 7.926372438669204712e-02 1.846040785312652588e-02 2.469140440225601196e-01 2.811682522296905518e-01 -8.802260458469390869e-02 4.760274291038513184e-02 -2.723718285560607910e-01 1.173042282462120056e-01 2.151456475257873535e-01 2.413505464792251587e-01 -4.178259149193763733e-02 -7.673697173595428467e-02 -2.101111114025115967e-01 -2.655478119850158691e-01 -1.303363740444183350e-01 -9.581562131643295288e-02 1.915566623210906982e-01 2.672038078308105469e-01 1.586297303438186646e-01 -2.144234776496887207e-01 2.149294167757034302e-01 -1.292803734540939331e-01 -8.508694916963577271e-02 3.402595967054367065e-02 -1.764504760503768921e-01 -1.348093450069427490e-01 -8.610171824693679810e-02 -1.032667830586433411e-01 1.791684627532958984e-01 2.990060746669769287e-01 1.812009364366531372e-01
-1.341430991888046265e-01 1.362528055906295776e-01 2.236401289701461792e-02 -1.300857365131378174e-01 2.007810920476913452e-01 -2.439671754837036133e-01 -8.551636710762977600e-03 -7.090526819229125977e-02 1.116976663470268250e-01 2.330271154642105103e-01 6.230002269148826599e-02 -2.571413293480873108e-02 -7.316239923238754272e-02 -2.675135135650634766e-01 1.625862270593643188e-01 1.281100660562515259e-01 3.652148006949573755e-04 -1.533211469650268555e-01 -2.227410674095153809e-02 3.640707135200500488e-01 -2.283312529325485229e-01 7.241793721914291382e-02 2.962244488298892975e-02 -2.651261538267135620e-02 1.455677747726440430e-01 -2.338442951440811157e-01 -1.601521223783493042e-01 2.353053539991378784e-02 -1.036230660974979401e-02 -4.901821315288543701e-01 2.907726466655731201e-01 8.648826926946640015e-02
-3.961091395467519760e-03 9.374908357858657837e-02 -9.471599757671356201e-02 3.698760867118835449e-01 -3.054128400981426239e-02 -6.075850501656532288e-02 1.688556969165802002e-01 7.874047756195068359e-02 3.537063896656036377e-01 2.009550333023071289e-01 -1.215820610523223877e-01 8.232047781348228455e-03 6.548899412155151367e-02 -1.333635151386260986e-01 -1.578991413116455078e-01 -1.159519236534833908e-02 2.039354741573333740e-01 1.843488067388534546e-01 2.013531476259231567e-01 2.378697246313095093e-01 -2.357887923717498779e-01 1.927373707294464111e-01 1.247344464063644409e-01 -1.668507605791091919e-01 -2.140759117901325226e-02 -6.369887292385101318e-02 -4.562951326370239258e-01 -1.063348129391670227e-01 -1.051569655537605286e-01 -1.748577654361724854e-01 -4.716558009386062622e-02 4.324006661772727966e-02
-2.661896124482154846e-02 -4.083288367837667465e-03 -1.275744140148162842e-01 1.125747114419937134e-01 2.362954802811145782e-02 8.427640050649642944e-02 -4.216272383928298950e-02 7.750106602907180786e-02 3.629071265459060669e-02 4.891777634620666504e-01 -3.051351383328437805e-02 1.299897432327270508e-01 -1.927016824483871460e-01 -1.973220407962799072e-01 -2.993339300155639648e-01 1.328150779008865356e-01 -1.723247766494750977e-01 1.493190079927444458e-01 5.793563276529312134e-02 7.985179871320724487e-02 -1.849234849214553833e-01 -1.332291066646575928e-01 -4.220143333077430725e-02 -2.855671942234039307e-01 3.845072686672210693e-01 1.783776134252548218e-01 9.767085313796997070e-02 4.995289817452430725e-02 -2.822812460362911224e-02 2.598299644887447357e-02 2.593164443969726562e-01 2.360366582870483398e-01
2.228460609912872314e-01 -2.570354146882891655e-03 -1.509910374879837036e-01 1.940140873193740845e-01 2.399362921714782715e-01 1.778933256864547729e-01 4.577047005295753479e-02 5.767429620027542114e-02 1.882325857877731323e-01 2.422798573970794678e-01 1.071651428937911987e-01 -4.446678236126899719e-02 -3.046919219195842743e-02 -3.489661216735839844e-01 1.097773201763629913e-02 -1.266418844461441040e-01 1.822947710752487183e-01 3.357064425945281982e-01 -1.792713701725006104e-01 5.685743317008018494e-02 -3.018303513526916504e-01 7.462283223867416382e-02 9.009037911891937256e-02 -1.344733536243438721e-01 -6.744894385337829590e-02 -8.369193226099014282e-02 -2.871297895908355713e-01 -2.347449585795402527e-02 3.146793246269226074e-01 -7.123420387506484985e-02 1.581896394491195679e-01 1.447733491659164429e-01
-2.327316999435424805e-01 -3.041747957468032837e-02 -6.010844372212886810e-03 2.870141342282295227e-02 3.635217249393463135e-01 1.134839504957199097e-01 7.610952109098434448e-02 7.212365977466106415e-03 -4.354314878582954407e-02 2.345802336931228638e-01 2.927042171359062195e-02 3.827622905373573303e-02 -5.368068814277648926e-03 -5.642092227935791016e-02 -2.741033732891082764e-01 -2.001212835311889648e-01 -4.338378459215164185e-02 1.786007583141326904e-01 3.384231925010681152e-01 3.077888786792755127e-01 -1.306457966566085815e-01 2.655242085456848145e-01 1.533034890890121460e-01 -1.154218427836894989e-02 2.797373831272125244e-01 -8.708227425813674927e-02 3.409454971551895142e-02 -1.647520661354064941e-01 1.002645865082740784e-01 -3.480556607246398926e-01 1.162295863032341003e-01 4.941770806908607483e-02
-1.009041592478752136e-01 -1.175229400396347046e-01 -2.112886756658554077e-01 -3.334918618202209473e-02 -2.732420861721038818e-01 -1.175922304391860962e-01 2.073114216327667236e-01 -2.246113270521163940e-01 1.532798409461975098e-01 3.016577363014221191e-01 9.497450292110443115e-02 3.009184636175632477e-02 -2.095961123704910278e-01 -3.375655710697174072e-01 4.216507449746131897e-02 7.008358370512723923e-03 -2.514093816280364990e-01 4.236745089292526245e-02 -2.441917918622493744e-02 2.198386639356613159e-01 1.765623986721038818e-01 1.244031041860580444e-01 1.656401306390762329e-01 4.539526998996734619e-02 2.089458256959915161e-01 5.964052677154541016e-02 -2.714025378227233887e-01 1.350476145744323730e-01 -3.114886023104190826e-02 -2.888464927673339844e-01 1.815041005611419678e-01 1.329457759857177734e-01
3.489016294479370117e-01 -8.899058401584625244e-02 -4.767022281885147095e-02 3.696404024958610535e-02 -8.335381746292114258e-02 1.028273161500692368e-02 -2.525129318237304688e-01 -2.950117588043212891e-01 3.285692632198333740e-01 4.911625012755393982e-02 2.555173635482788086e-01 -6.005876138806343079e-02 -2.936188317835330963e-02 -7.155213039368391037e-03 -1.452777534723281860e-01 -2.380866184830665588e-02 4.895798489451408386e-02 5.197634175419807434e-02 7.041011005640029907e-02 -8.316725492477416992e-02 1.731431297957897186e-02 2.988703250885009766e-01 -1.253048237413167953e-02 -2.717648148536682129e-01 2.513053417205810547e-01 -1.192702502012252808e-01 -3.264971375465393066e-01 -4.623944312334060669e-02 2.640941143035888672e-01 -2.398399412631988525e-01 1.050380691885948181e-01 -4.449604079127311707e-02
4.203981757164001465e-01 -2.389948256313800812e-02 -2.160195857286453247e-01 -2.776290476322174072e-01 2.188875675201416016e-01 -2.371692098677158356e-02 -1.304817944765090942e-01 1.359834242612123489e-02 1.090255975723266602e-01 1.710645481944084167e-02 -3.554833307862281799e-02 -1.285004615783691406e-01 -9.779826551675796509e-02 -1.788417696952819824e-01 -1.712598204612731934e-01 1.180636696517467499e-02 -5.881555005908012390e-02 -1.221228986978530884e-01 6.615419685840606689e-02 1.442427337169647217e-01 1.842000037431716919e-01 4.123117327690124512e-01 1.955744922161102295e-01 -2.021150439977645874e-01 1.490957587957382202e-01 -2.156057357788085938e-01 -1.896404922008514404e-01 -6.407476961612701416e-02 1.356752365827560425e-01 6.561678834259510040e-03 1.587374359369277954e-01 2.308131307363510132e-01
2.775022685527801514e-01 -5.251259729266166687e-02 -7.579761743545532227e-02 1.149987280368804932e-01 9.584121406078338623e-02 -8.719393610954284668e-02 -2.699575126171112061e-01 1.288778427988290787e-02 2.064469158649444580e-01 -1.934233680367469788e-02 2.199629992246627808e-01 -1.463260501623153687e-01 -1.167507022619247437e-01 -2.237847894430160522e-01 -2.615677714347839355e-01 -9.561374783515930176e-02 -6.140647828578948975e-02 -1.296220123767852783e-01 7.616261392831802368e-02 2.816208302974700928e-01 -7.216250151395797729e-02 3.581533133983612061e-01 7.513404637575149536e-02 -3.814745247364044189e-01 2.914348244667053223e-01 -2.990573644638061523e-02 -9.916377812623977661e-02 7.581614702939987183e-02 -2.740621194243431091e-02 1.629098951816558838e-01 1.231669485569000244e-01 1.522175073623657227e-01
1.305017471313476562e-01 -1.910603046417236328e-01 -4.296136796474456787e-01 4.369582608342170715e-02 -7.162737846374511719e-02 -3.311853855848312378e-02 -2.881861664354801178e-02 2.158698812127113342e-02 1.713832020759582520e-01 1.277523189783096313e-01 -2.196081131696701050e-01 -1.421534717082977295e-01 -1.415898650884628296e-01 5.060506984591484070e-02 -4.455473273992538452e-03 1.209204941987991333e-01 -9.225076436996459961e-02 6.721270829439163208e-02 -8.267074078321456909e-02 1.956466138362884521e-01 -9.493862837553024292e-02 4.881884157657623291e-01 -2.565560676157474518e-02 7.411399483680725098e-02 2.865440249443054199e-01 -2.548215389251708984e-01 -2.212364077568054199e-01 -1.148503273725509644e-02 -8.198422193527221680e-02 -2.776424288749694824e-01 9.487818926572799683e-02 -2.293669804930686951e-02
-1.526231318712234497e-01 -2.003220468759536743e-01 -1.525818090885877609e-02 -7.602514326572418213e-02 3.027895689010620117e-01 1.236609369516372681e-01 -8.313853293657302856e-03 -1.928338706493377686e-01 1.795801967382431030e-01 4.461841881275177002e-01 2.709716260433197021e-01 -4.279095306992530823e-02 -1.369409859180450439e-01 8.139273524284362793e-02 -8.374936878681182861e-03 1.901173964142799377e-02 -5.586225539445877075e-02 1.071639135479927063e-01 8.123346418142318726e-02 1.792224943637847900e-01 -2.073156684637069702e-01 1.784102171659469604e-01 1.498035043478012085e-01 1.223083771765232086e-02 3.293133676052093506e-01 2.882987558841705322e-01 -2.023265361785888672e-01 7.363964617252349854e-02 -1.716161966323852539e-01 -4.976150393486022949e-02 -7.281845808029174805e-02 1.675227582454681396e-01
9.410424530506134033e-02 1.276703551411628723e-02 -1.857140846550464630e-02 -1.481139361858367920e-01 4.220088720321655273e-01 2.445714920759201050e-01 -7.004760205745697021e-02 -1.048839166760444641e-01 6.260263174772262573e-02 1.569073349237442017e-01 2.745111584663391113e-01 -2.728271186351776123e-01 -3.680705130100250244e-01 -1.186739727854728699e-01 -1.743306964635848999e-01 7.193946093320846558e-02 -4.703109338879585266e-02 4.918930679559707642e-02 -8.126743137836456299e-02 8.982487767934799194e-02 -1.643128693103790283e-02 2.780781388282775879e-01 3.465943336486816406e-01 2.086344175040721893e-02 8.074161410331726074e-02 1.935701221227645874e-01 -7.955639809370040894e-02 -9.905507415533065796e-02 -5.704680457711219788e-02 -8.427812904119491577e-02 7.036758214235305786e-02 -2.419204264879226685e-01
4.323566332459449768e-02 6.840504705905914307e-02 -1.520615220069885254e-01 1.161166839301586151e-02 2.064974606037139893e-01 -1.841218322515487671e-01 1.533965580165386200e-02 -2.388046234846115112e-01 1.513686180114746094e-01 1.868484616279602051e-01 2.258756309747695923e-01 -2.391443848609924316e-01 -2.026075720787048340e-01 -1.313228756189346313e-01 -1.653738170862197876e-01 1.794600337743759155e-01 3.340031951665878296e-02 2.304819077253341675e-01 -1.836131513118743896e-01 2.816165387630462646e-01 -1.977650076150894165e-01 -1.577261537313461304e-01 4.255723953247070312e-01 -9.779442101716995239e-02 1.841233819723129272e-01 1.133024916052818298e-01 -1.044269576668739319e-01 1.603922694921493530e-01 -1.275783628225326538e-01 -1.380951255559921265e-01 1.377206202596426010e-02 1.080521196126937866e-01
-8.548533171415328979e-02 1.702618203125894070e-03 -1.480141580104827881e-01 2.128392606973648071e-01 3.642189204692840576e-01 -1.022296026349067688e-01 -6.153825670480728149e-03 -1.230040192604064941e-01 1.534807533025741577e-01 1.208228021860122681e-01 4.552942514419555664e-02 -1.712506115436553955e-01 -5.438862368464469910e-02 -2.538042366504669189e-01 -5.195690989494323730e-01 -1.159860491752624512e-01 8.998357690870761871e-03 1.511154621839523315e-01 3.043633699417114258e-01 -1.945714354515075684e-01 -1.820573657751083374e-01 4.611245542764663696e-02 -1.215333789587020874e-01 -5.984414368867874146e-02 5.280571803450584412e-02 -3.713627904653549194e-02 -1.605468690395355225e-01 -1.655000448226928711e-01 4.694345220923423767e-02 -2.268944084644317627e-01 1.366636157035827637e-01 1.007119491696357727e-01
6.331849098205566406e-02 -2.803955972194671631e-02 -2.582375705242156982e-01 8.039060235023498535e-02 8.660695515573024750e-03 -1.659760177135467529e-01 -6.828834116458892822e-02 -5.173256993293762207e-02 1.210325770080089569e-02 3.103861808776855469e-01 2.570390701293945312e-01 -3.469775319099426270e-01 1.009730175137519836e-01 -1.857957541942596436e-01 -1.816321015357971191e-01 2.857029624283313751e-02 -3.535471484065055847e-02 7.760361582040786743e-02 -7.720912992954254150e-02 -1.632431745529174805e-01 -1.148635372519493103e-01 -4.264647886157035828e-02 3.262713551521301270e-01 8.475419133901596069e-02 1.676927506923675537e-01 -1.789566427469253540e-01 -1.782451122999191284e-01 -2.816124260425567627e-01 -5.875077098608016968e-02 -3.675230443477630615e-01 1.214562207460403442e-01 -1.805324852466583252e-01
4.562297835946083069e-02 -2.249755114316940308e-01 1.106167063117027283e-01 -1.374234706163406372e-01 1.194397956132888794e-01 1.392374038696289062e-01 2.470344454050064087e-01 -1.830347627401351929e-01 6.007056217640638351e-03 1.475497931241989136e-01 -2.491450309753417969e-02 6.591644883155822754e-02 -2.381420880556106567e-01 -1.096472367644309998e-01 -7.668287307024002075e-02 1.663035713136196136e-02 -5.384429171681404114e-02 2.049641907215118408e-01 -1.578507013618946075e-02 2.396169602870941162e-01 -2.177848219871520996e-01 3.811304271221160889e-02 4.290174543857574463e-01 -1.595676839351654053e-01 -7.243514806032180786e-02 4.082134459167718887e-03 -3.199428021907806396e-01 1.899613998830318451e-02 -1.753630638122558594e-01 -1.639830023050308228e-01 9.478580206632614136e-03 3.995535671710968018e-01
3.132492676377296448e-02 2.114917151629924774e-04 -2.446611672639846802e-01 1.174266114830970764e-01 1.211135685443878174e-01 -8.454829454421997070e-02 9.902193397283554077e-02 8.409097045660018921e-02 5.690856650471687317e-02 3.600695729255676270e-01 2.457482963800430298e-01 -3.842189908027648926e-02 -2.669377624988555908e-01 -2.794086933135986328e-01 -3.463631495833396912e-02 -3.342659771442413330e-02 3.970595300197601318e-01 1.101534068584442139e-01 1.005921661853790283e-01 1.753342598676681519e-01 1.166453436017036438e-01 4.180698841810226440e-02 2.486211508512496948e-01 -3.989289700984954834e-01 6.834916025400161743e-02 9.513733536005020142e-02 9.056787937879562378e-02 -1.013338640332221985e-01 3.009245358407497406e-02 -1.683484464883804321e-01 1.704925894737243652e-01 -5.299077928066253662e-02
2.245687246322631836e-01 -2.815133146941661835e-02 8.639517426490783691e-02 -1.409551352262496948e-01 7.758179306983947754e-02 2.636094577610492706e-02 -5.182358250021934509e-02 -9.301150590181350708e-02 1.310265660285949707e-01 3.466029837727546692e-02 1.189186051487922668e-01 -1.022539436817169189e-01 -3.327852189540863037e-01 -6.733957678079605103e-02 -2.874438166618347168e-01 1.481926813721656799e-02 -6.860218942165374756e-02 -1.464737057685852051e-01 -6.841515190899372101e-03 -1.343121230602264404e-01 2.964176833629608154e-01 3.860354125499725342e-01 8.470621705055236816e-02 -1.034024171531200409e-02 1.401276588439941406e-01 -2.793533504009246826e-01 -8.645570278167724609e-02 -2.758089303970336914e-01 9.493993222713470459e-02 -1.567705273628234863e-01 2.277791649103164673e-01 3.274033069610595703e-01
1.257478743791580200e-01 -1.129429489374160767e-01 -9.887447953224182129e-02 -1.348860412836074829e-01 5.590878892689943314e-03 -6.445543467998504639e-02 1.642459817230701447e-02 1.697011291980743408e-01 -1.632783412933349609e-01 3.528150916099548340e-01 -6.320414692163467407e-02 -1.942755728960037231e-01 -3.398492336273193359e-01 -5.728367343544960022e-02 -3.523818552494049072e-01 -8.798993378877639771e-02 -1.944467872381210327e-01 -3.118353709578514099e-02 1.914312690496444702e-01 1.522849202156066895e-01 -9.343962371349334717e-02 -1.674384176731109619e-01 1.783959865570068359e-01 -2.806904613971710205e-01 8.710430562496185303e-02 1.162486374378204346e-01 -3.342327475547790527e-01 3.968132659792900085e-02 -9.075697511434555054e-02 1.255221962928771973e-01 2.128880918025970459e-01 1.301471590995788574e-01
1.359267830848693848e-01 -1.219433769583702087e-01 -3.336423337459564209e-01 2.548692226409912109e-01 2.344014793634414673e-01 -2.313144039362668991e-03 1.067818626761436462e-01 3.731683641672134399e-02 1.721677035093307495e-01 -5.356848239898681641e-02 2.475847750902175903e-01 2.711055874824523926e-01 -7.375993579626083374e-02 -2.009674757719039917e-01 -2.274636328220367432e-01 1.241527721285820007e-01 -2.222694158554077148e-01 -5.506592337042093277e-03 9.916470944881439209e-02 1.241878047585487366e-01 -4.456551000475883484e-02 -7.742980122566223145e-02 4.941424727439880371e-02 -1.261050403118133545e-01 1.756154596805572510e-01 2.711835503578186035e-01 -3.089171350002288818e-01 -1.971368193626403809e-01 1.520538032054901123e-01 -2.565607130527496338e-01 5.965787917375564575e-02 1.007541492581367493e-01
9.580233693122863770e-02 1.576771885156631470e-01 -4.434574767947196960e-02 -1.874785125255584717e-01 5.337528884410858154e-03 -1.736964285373687744e-01 -3.100959956645965576e-01 -2.855790853500366211e-01 -3.749877214431762695e-02 1.885763853788375854e-01 1.104518100619316101e-01 -3.680625185370445251e-02 -1.370613425970077515e-01 -2.052404582500457764e-01 -1.424595415592193604e-01 2.960995733737945557e-01 1.772246323525905609e-02 2.387727499008178711e-01 7.628724724054336548e-02 2.886579930782318115e-01 -6.838504225015640259e-02 2.926507964730262756e-02 3.771681189537048340e-01 -1.433681510388851166e-02 3.988534212112426758e-02 -2.166745662689208984e-01 1.386439660564064980e-03 -7.432501018047332764e-02 -1.677369773387908936e-01 -3.521121740341186523e-01 -2.873245812952518463e-02 7.580237928777933121e-03
1.568462848663330078e-01 -7.445890456438064575e-03 -1.485919803380966187e-01 -1.302716135978698730e-01 3.501214683055877686e-01 7.434411346912384033e-02 7.552459090948104858e-02 -2.074053585529327393e-01 -5.432725325226783752e-02 2.848117053508758545e-01 2.673334181308746338e-01 1.100057922303676605e-02 -3.164623081684112549e-01 -2.395699173212051392e-01 -1.121532917022705078e-01 1.139268279075622559e-01 1.104891579598188400e-02 2.300696223974227905e-01 5.409884080290794373e-02 1.461281925439834595e-01 1.090177744626998901e-01 -2.212145132943987846e-03 3.859303891658782959e-02 -4.759681597352027893e-02 5.086573585867881775e-02 3.036954104900360107e-01 -2.227977216243743896e-01 1.904260218143463135e-01 -1.232059225440025330e-01 -3.569361269474029541e-01 -1.174705941230058670e-02 -6.545526534318923950e-02
-2.924921549856662750e-02 -1.825685054063796997e-01 -1.670767515897750854e-01 1.161229833960533142e-01 2.110377848148345947e-01 1.722016632556915283e-01 7.236124575138092041e-02 -1.140381302684545517e-02 1.297025978565216064e-01 3.532108664512634277e-01 -6.343796104192733765e-02 -7.021953910589218140e-02 -6.741932034492492676e-02 -6.669400632381439209e-02 -3.822623193264007568e-01 7.393196970224380493e-02 -8.555278927087783813e-02 2.069070339202880859e-01 2.737058401107788086e-01 -2.511202692985534668e-01 -2.223977148532867432e-01 1.459086537361145020e-01 7.679933309555053711e-02 2.082644104957580566e-01 1.538068354129791260e-01 -2.337952703237533569e-02 -2.059563994407653809e-02 -1.823292225599288940e-01 -7.579579204320907593e-02 -2.511055171489715576e-01 2.724165618419647217e-01 1.572526544332504272e-01
-2.823027074337005615e-01 3.717348352074623108e-02 9.718623012304306030e-03 1.592969149351119995e-01 1.838441640138626099e-01 6.029801443219184875e-02 -1.912278532981872559e-01 -1.518525034189224243e-01 1.654453277587890625e-01 2.362950891256332397e-01 4.167803749442100525e-02 -5.103641748428344727e-01 -1.194394677877426147e-01 -2.851763367652893066e-01 -1.572265625000000000e-01 -5.096027255058288574e-02 -9.567235410213470459e-02 3.507730960845947266e-01 4.303124174475669861e-02 2.267574518918991089e-01 -1.659302264451980591e-01 -4.611336067318916321e-02 1.414767205715179443e-01 -3.155881911516189575e-02 4.767398163676261902e-02 -1.156483888626098633e-01 -6.263399869203567505e-02 -7.504566758871078491e-02 -8.883780241012573242e-02 -1.958329677581787109e-01 8.003591746091842651e-02 1.186586320400238037e-01
1.425000876188278198e-01 4.536504857242107391e-03 -2.266167253255844116e-01 9.815047495067119598e-03 -5.501844920217990875e-03 -8.269424736499786377e-02 1.347985267639160156e-01 -6.588057428598403931e-02 -1.649307459592819214e-01 1.383428275585174561e-01 1.578253805637359619e-01 -1.586743146181106567e-01 -3.439476191997528076e-01 -2.406636923551559448e-01 -1.448016148060560226e-03 7.926053553819656372e-02 -1.572455912828445435e-01 8.343883603811264038e-02 2.869173586368560791e-01 1.698585599660873413e-01 -1.531956344842910767e-01 -8.188158273696899414e-02 2.293667346239089966e-01 -1.819745600223541260e-01 -1.073720455169677734e-01 1.858798265457153320e-01 -3.477774262428283691e-01 -4.496354982256889343e-02 1.780322045087814331e-01 8.417259901762008667e-02 3.732562959194183350e-01 1.183247044682502747e-01
-2.748713828623294830e-02 9.076633304357528687e-02 -1.187916472554206848e-01 -5.814517661929130554e-02 -4.697681590914726257e-02 -1.634716987609863281e-01 -3.106147423386573792e-02 -1.108021587133407593e-01 1.348682641983032227e-01 -1.424599736928939819e-01 4.376198723912239075e-02 -1.263397932052612305e-01 -3.448255658149719238e-01 -1.354885846376419067e-01 -1.285662502050399780e-01 3.736472874879837036e-02 -2.331473529338836670e-01 -4.580244421958923340e-02 2.190860360860824585e-01 1.704320162534713745e-01 2.987083978950977325e-02 4.112132787704467773e-01 -4.460398107767105103e-02 -1.442489027976989746e-01 2.108343243598937988e-01 3.930322825908660889e-02 -2.576041519641876221e-01 -7.751353085041046143e-02 1.147770285606384277e-01 -4.420345723628997803e-01 2.264840900897979736e-02 2.570229470729827881e-01
-2.236316502094268799e-01 -6.145036965608596802e-02 -2.634220384061336517e-02 -8.953203260898590088e-02 9.898164123296737671e-02 2.076955735683441162e-01 1.855806410312652588e-01 -1.862955987453460693e-01 2.247510403394699097e-01 2.375776618719100952e-01 -1.176584064960479736e-01 -1.628309786319732666e-01 -1.374087017029523849e-02 -9.697140753269195557e-02 -1.863421201705932617e-01 1.093988344073295593e-01 -2.734950780868530273e-01 -2.692588232457637787e-02 -1.029886752367019653e-01 1.601029485464096069e-01 -2.355791330337524414e-01 1.098232343792915344e-01 5.352868139743804932e-02 -3.730908334255218506e-01 5.040932446718215942e-02 -2.494719624519348145e-01 -1.292415261268615723e-01 8.968997746706008911e-02 -2.374842762947082520e-01 2.758384048938751221e-01 2.238713651895523071e-01 1.353159844875335693e-01
-8.823954313993453979e-02 -1.996421962976455688e-01 -2.257295548915863037e-01 -1.350575238466262817e-01 2.246410846710205078e-01 6.511053442955017090e-02 -9.922572225332260132e-02 1.995387375354766846e-01 3.491579890251159668e-01 9.581466764211654663e-02 4.870282858610153198e-02 -8.826968818902969360e-02 -3.511655032634735107e-01 -2.753632962703704834e-01 5.107208341360092163e-02 2.027152627706527710e-01 1.907720603048801422e-02 5.387388542294502258e-02 -1.576331704854965210e-01 -3.216681769117712975e-03 -3.977901339530944824e-01 -7.854092866182327271e-02 5.264060944318771362e-02 -1.791129410266876221e-01 -8.159814029932022095e-02 1.201780438423156738e-01 -2.170324623584747314e-01 5.685897916555404663e-02 6.339994817972183228e-02 -1.296901404857635498e-01 2.666172981262207031e-01 6.288638710975646973e-02
9.657054394483566284e-02 -8.750257641077041626e-02 1.429269313812255859e-01 1.421016901731491089e-01 1.632564663887023926e-01 3.016125559806823730e-01 6.889247149229049683e-02 8.446342498064041138e-02 -8.934906870126724243e-02 3.454880714416503906e-01 8.359774947166442871e-02 -3.110899031162261963e-01 -9.902435541152954102e-02 -2.464147359132766724e-01 -2.237605452537536621e-01 5.393625050783157349e-02 -1.853931695222854614e-01 1.030935570597648621e-01 -8.765511214733123779e-02 3.173908293247222900e-01 -3.401724696159362793e-01 1.242104619741439819e-01 9.701637178659439087e-02 -1.669804006814956665e-01 7.263386249542236328e-02 1.643582619726657867e-02 8.831685036420822144e-02 -1.785558164119720459e-01 -2.258139252662658691e-01 -1.765133738517761230e-01 1.883166283369064331e-02 9.320985525846481323e-02
3.685486735776066780e-03 -4.985309392213821411e-02 4.998671263456344604e-02 -8.885705471038818359e-02 2.829548418521881104e-01 2.587648108601570129e-02 -4.965605959296226501e-02 1.204326078295707703e-01 6.941208243370056152e-02 3.277951180934906006e-01 -3.143247365951538086e-01 -1.765282005071640015e-01 -1.689956784248352051e-01 -4.084544479846954346e-01 -7.759976387023925781e-02 3.021605908870697021e-01 -9.859242290258407593e-02 1.327207237482070923e-01 -6.775909662246704102e-02 2.391257137060165405e-01 -2.319398522377014160e-01 7.600233703851699829e-02 -5.203203298151493073e-03 -2.342098802328109741e-01 3.888262808322906494e-02 7.403104752302169800e-02 -1.042039170861244202e-01 1.562649756669998169e-02 2.317090034484863281e-01 -3.973460197448730469e-02 1.689827144145965576e-01 2.213085293769836426e-01
6.776018440723419189e-02 -1.215846166014671326e-01 -2.444357126951217651e-01 -1.112203896045684814e-01 -6.165338307619094849e-02 -2.249952964484691620e-02 -1.509693413972854614e-01 -1.475056558847427368e-01 2.784736752510070801e-01 8.771192282438278198e-02 2.216261178255081177e-01 5.450247973203659058e-02 -3.250320255756378174e-01 -1.244111210107803345e-01 2.886231616139411926e-02 1.897596120834350586e-01 5.435126274824142456e-02 -1.323140859603881836e-01 -1.229907050728797913e-01 3.069502301514148712e-03 -2.427037991583347321e-02 2.665627598762512207e-01 -3.983555734157562256e-02 9.586364775896072388e-02 2.066847085952758789e-01 -4.253584891557693481e-02 -4.786501824855804443e-01 1.133439019322395325e-01 -2.212629467248916626e-02 -3.302364349365234375e-01 1.705320626497268677e-01 1.456998586654663086e-01
2.497743666172027588e-01 -1.711310148239135742e-01 -2.928353287279605865e-02 3.348847329616546631e-01 1.027185693383216858e-01 -2.916166186332702637e-02 -8.969833701848983765e-02 -1.720790565013885498e-01 5.425724759697914124e-02 -4.226726293563842773e-02 1.138214841485023499e-01 -1.312059462070465088e-01 -3.564462065696716309e-01 -1.885597221553325653e-02 -1.550114303827285767e-01 -4.395743831992149353e-02 -7.286183536052703857e-02 -1.115138307213783264e-01 1.411233991384506226e-01 1.334052830934524536e-01 -1.381558626890182495e-01 -2.517013065516948700e-02 -1.305580586194992065e-01 8.121193386614322662e-03 1.632951945066452026e-01 1.286906152963638306e-01 -1.768832057714462280e-01 -2.056450992822647095e-01 -1.828902214765548706e-01 -3.640151917934417725e-01 2.083677351474761963e-01 3.735318183898925781e-01
1.878246515989303589e-01 -1.078071668744087219e-01 -1.804361641407012939e-01 -9.327320731244981289e-04 -3.102087602019309998e-02 -1.912503391504287720e-01 -1.102250590920448303e-01 -9.655650705099105835e-02 3.962394595146179199e-02 6.892332434654235840e-02 2.669623494148254395e-01 -1.488109827041625977e-01 -1.383343338966369629e-01 -1.470268368721008301e-01 6.201958749443292618e-03 -6.683972477912902832e-02 1.985700279474258423e-01 -1.097682341933250427e-01 1.549327522516250610e-01 2.305589616298675537e-01 -2.012699544429779053e-01 5.138367414474487305e-01 2.778941951692104340e-02 -2.134490311145782471e-01 9.890507906675338745e-02 -2.586540579795837402e-01 -1.412363648414611816e-01 -1.414021104574203491e-01 1.401750147342681885e-01 3.440237790346145630e-02 2.379311174154281616e-01 2.072556763887405396e-01
5.575682222843170166e-02 -5.905826762318611145e-02 1.551802642643451691e-02 9.866128116846084595e-02 2.814004197716712952e-02 8.316406607627868652e-02 -7.598170638084411621e-02 -1.810197830200195312e-01 7.508587837219238281e-02 4.126976728439331055e-01 -1.831277459859848022e-01 -1.848712861537933350e-01 3.954911604523658752e-02 -3.133775591850280762e-01 -2.691864073276519775e-01 1.771402209997177124e-01 -2.025234699249267578e-01 -2.795482873916625977e-01 -2.370340824127197266e-01 5.381624773144721985e-02 -2.232429236173629761e-01 1.012906283140182495e-01 -2.903257869184017181e-02 -1.020797565579414368e-01 9.980016946792602539e-02 -1.065934821963310242e-01 3.229856491088867188e-02 5.943128466606140137e-02 -2.818717956542968750e-01 -1.894413977861404419e-01 3.142319619655609131e-01 1.775722764432430267e-02
1.784815266728401184e-02 -4.078637808561325073e-02 -1.943813264369964600e-01 1.070431619882583618e-01 1.973987519741058350e-01 2.389491498470306396e-01 -3.541361391544342041e-01 -1.768511086702346802e-01 6.528100371360778809e-02 4.202198088169097900e-01 4.197007417678833008e-02 -1.611243337392807007e-01 -3.950098901987075806e-02 -8.357121050357818604e-02 1.265291124582290649e-01 -3.010544180870056152e-01 1.276677381247282028e-02 -2.017266005277633667e-01 1.597512513399124146e-01 1.847001612186431885e-01 3.135267272591590881e-02 6.635990738868713379e-02 9.689006954431533813e-02 -1.019400581717491150e-01 -6.325554847717285156e-02 -1.381985247135162354e-01 -2.515840232372283936e-01 4.201293364167213440e-02 2.760352380573749542e-02 -3.753531575202941895e-01 1.444786973297595978e-02 1.288006603717803955e-01
-9.096594154834747314e-02 -1.501310057938098907e-02 -1.959006935358047485e-01 4.677776992321014404e-02 2.584067285060882568e-01 3.673700615763664246e-02 1.277578473091125488e-01 -5.223418772220611572e-02 3.120268285274505615e-01 9.449478983879089355e-02 2.251368202269077301e-02 -2.578727304935455322e-01 -1.044352427124977112e-01 -1.763281524181365967e-01 -1.013728156685829163e-01 2.448724955320358276e-01 -6.586445495486259460e-03 -1.378972679376602173e-01 5.740134418010711670e-02 -9.651092812418937683e-03 -3.006969094276428223e-01 1.773792058229446411e-01 2.720005810260772705e-01 1.904182136058807373e-01 2.194534838199615479e-01 1.752024292945861816e-01 -2.820852100849151611e-01 -1.522043347358703613e-01 -9.304497390985488892e-02 1.397870033979415894e-01 3.071857690811157227e-01 -1.396444290876388550e-01
1.817120313644409180e-01 -8.331906795501708984e-02 -1.988887339830398560e-01 -1.969011276960372925e-01 -4.864829778671264648e-02 3.078762590885162354e-01 -1.105847209692001343e-02 -3.006109781563282013e-02 9.261340647935867310e-02 2.394678294658660889e-01 1.455647796392440796e-01 -2.851860225200653076e-01 -5.103159695863723755e-02 -9.926454722881317139e-02 2.025198787450790405e-01 7.812087982892990112e-02 2.887848764657974243e-02 1.607764326035976410e-02 4.152267053723335266e-02 1.852695196866989136e-01 -2.000741809606552124e-01 -3.150199353694915771e-02 5.138721466064453125e-01 5.744339898228645325e-02 3.004823327064514160e-01 1.681674830615520477e-02 -1.332925856113433838e-01 8.209372311830520630e-02 -1.749249733984470367e-02 -2.156877070665359497e-01 -6.898925453424453735e-02 2.081370055675506592e-01
3.576039895415306091e-02 -2.690002024173736572e-01 -1.598003655672073364e-01 -4.685638844966888428e-02 1.588495522737503052e-01 1.715461760759353638e-01 7.690425962209701538e-02 -2.370568513870239258e-01 1.749743819236755371e-01 2.038109451532363892e-01 -1.820975244045257568e-01 -1.304401457309722900e-01 5.103512853384017944e-02 -2.887131273746490479e-01 -8.857077360153198242e-02 5.714055150747299194e-02 -1.804815530776977539e-01 -2.357707917690277100e-01 -2.068085670471191406e-01 1.202347725629806519e-01 1.588802412152290344e-02 1.788232922554016113e-01 2.602089345455169678e-01 -2.084332406520843506e-01 4.257421940565109253e-03 -1.530920416116714478e-01 7.400500029325485229e-02 1.454333066940307617e-01 -2.246393859386444092e-01 -1.950256675481796265e-01 3.352293670177459717e-01 1.507575213909149170e-01
1.775572299957275391e-01 -1.335644274950027466e-01 4.577934741973876953e-02 5.291849002242088318e-02 2.681412547826766968e-02 7.462872564792633057e-02 3.125044107437133789e-01 -5.401141196489334106e-02 1.476571410894393921e-01 2.039300948381423950e-01 -1.348991543054580688e-01 5.811526998877525330e-02 -9.982436895370483398e-02 -2.861611843109130859e-01 -2.293830811977386475e-01 -1.645885258913040161e-01 -3.315797746181488037e-01 3.200534358620643616e-02 -3.053076751530170441e-02 2.702983319759368896e-01 -1.045001763850450516e-02 8.101043105125427246e-02 2.647408843040466309e-01 -6.343613564968109131e-02 1.484294831752777100e-01 -2.801668643951416016e-01 -1.686568856239318848e-01 2.385213412344455719e-02 3.155960887670516968e-02 -3.757880330085754395e-01 4.349666833877563477e-02 -2.072656601667404175e-01
3.323970735073089600e-01 1.826811879873275757e-01 -1.233923435211181641e-01 -1.363540720194578171e-02 -5.202973634004592896e-02 -2.873851731419563293e-02 9.631890058517456055e-02 5.792640522122383118e-02 1.489627063274383545e-01 2.554380893707275391e-01 2.074855268001556396e-01 -1.085525900125503540e-01 -7.141277939081192017e-02 -8.545406162738800049e-02 -2.276854962110519409e-02 2.641253471374511719e-01 -2.219133824110031128e-01 -2.100917547941207886e-01 2.430071532726287842e-01 1.697743684053421021e-01 5.970685556530952454e-02 2.319384813308715820e-01 5.178417637944221497e-02 1.236731410026550293e-01 2.405939847230911255e-01 3.032549843192100525e-02 -4.827826321125030518e-01 1.762786209583282471e-01 -5.652948096394538879e-02 -1.018841192126274109e-01 5.873842909932136536e-02 -5.500609800219535828e-02
8.526906371116638184e-02 -1.329626291990280151e-01 -8.343061059713363647e-02 -1.064710766077041626e-01 6.551481783390045166e-02 -3.541620820760726929e-02 2.288331240415573120e-01 1.945039629936218262e-01 3.726076185703277588e-01 -1.141887605190277100e-01 6.667254865169525146e-02 -7.127773761749267578e-02 -1.750915348529815674e-01 -1.254381835460662842e-01 -1.943331211805343628e-01 2.595062553882598877e-02 -3.280760720372200012e-02 7.521921396255493164e-02 -1.171941459178924561e-01 5.196754261851310730e-02 1.115132197737693787e-01 1.272737830877304077e-01 -1.523432228714227676e-02 -1.941495090723037720e-01 -1.157346963882446289e-01 -7.526763528585433960e-02 -4.336573183536529541e-01 -1.602775007486343384e-01 -8.968140184879302979e-02 -3.318357765674591064e-01 4.041258096694946289e-01 -1.037618145346641541e-01
2.923640906810760498e-01 1.251557320356369019e-01 -2.063172459602355957e-01 -2.051487378776073456e-02 -2.978856675326824188e-02 -8.664292097091674805e-02 -1.522163674235343933e-02 1.056759878993034363e-01 1.180349066853523254e-01 5.089113488793373108e-02 3.693121373653411865e-01 7.031612098217010498e-02 -1.003906503319740295e-01 -2.461025714874267578e-01 -1.540327817201614380e-01 1.602940410375595093e-01 -1.036078631877899170e-01 2.078821957111358643e-01 3.168561458587646484e-01 1.249480843544006348e-01 9.021850302815437317e-03 1.438646763563156128e-01 1.586102508008480072e-02 1.165736168622970581e-01 1.124015003442764282e-01 2.275381237268447876e-01 4.741647467017173767e-02 -2.739705890417098999e-02 5.104294419288635254e-02 -1.869309097528457642e-01 3.584791719913482666e-01 3.465741276741027832e-01
1.972745358943939209e-01 5.838212370872497559e-02 9.596817195415496826e-02 -4.699289798736572266e-02 8.065147697925567627e-02 -7.616413384675979614e-02 -9.132653474807739258e-02 -6.133390590548515320e-02 7.939910888671875000e-02 1.302758604288101196e-01 3.617626428604125977e-01 -3.263022899627685547e-01 -7.964907586574554443e-02 -1.536865532398223877e-01 -3.132890462875366211e-01 1.263951361179351807e-01 -5.849249288439750671e-02 2.274629101157188416e-02 -1.599191576242446899e-01 2.782060205936431885e-01 -1.178066506981849670e-01 -2.949832938611507416e-02 3.363302946090698242e-01 -2.488083988428115845e-01 -1.686557680368423462e-01 -1.138791516423225403e-01 -1.638228595256805420e-01 3.439640998840332031e-01 5.397184565663337708e-02 -1.709446161985397339e-01 3.603836521506309509e-02 2.138859964907169342e-02
1.300904434174299240e-02 -9.057788550853729248e-02 -7.256919145584106445e-02 2.763425111770629883e-01 2.216583788394927979e-01 -1.309356987476348877e-01 -4.677889868617057800e-02 -2.852509021759033203e-01 -2.202498912811279297e-02 1.874957531690597534e-01 1.934853345155715942e-01 -1.106451600790023804e-01 2.123329341411590576e-01 -3.056781291961669922e-01 -1.446241587400436401e-01 -1.033532693982124329e-01 -5.685162171721458435e-02 9.185159206390380859e-02 3.371065258979797363e-01 1.544463187456130981e-01 -3.374614119529724121e-01 2.153535634279251099e-01 8.083049207925796509e-02 -6.259381026029586792e-02 -6.149448454380035400e-02 -9.033948928117752075e-02 -1.370542049407958984e-01 1.160090044140815735e-01 3.611308336257934570e-02 -1.746361106634140015e-01 2.747583389282226562e-01 1.826743185520172119e-01
1.084161829203367233e-02 -2.170727401971817017e-01 9.820670634508132935e-02 3.474471271038055420e-01 -5.866391211748123169e-02 -7.859154604375362396e-03 9.312759339809417725e-02 -6.728257983922958374e-02 9.673055261373519897e-02 3.544799983501434326e-01 -2.123407721519470215e-01 -3.565466701984405518e-01 -3.478721380233764648e-01 -1.900431960821151733e-01 -2.041932642459869385e-01 2.221399098634719849e-01 -2.407492883503437042e-02 -1.370928287506103516e-01 -8.352301083505153656e-03 1.324497759342193604e-01 -1.473255157470703125e-01 2.361396402120590210e-01 2.531853690743446350e-02 -2.499306648969650269e-01 1.224047020077705383e-01 -7.909408956766128540e-02 9.748852252960205078e-02 -8.622360229492187500e-02 3.789243847131729126e-02 -8.406189829111099243e-02 9.797298908233642578e-02 1.282865554094314575e-01
7.145325839519500732e-02 -2.392339520156383514e-02 -9.207194298505783081e-02 -1.285156458616256714e-01 4.171383082866668701e-01 7.981257140636444092e-02 1.188235450536012650e-02 -2.750526368618011475e-01 -8.803264796733856201e-02 2.477833926677703857e-01 3.701929152011871338e-01 -7.475843280553817749e-02 -2.839910984039306641e-02 -1.370783150196075439e-01 -8.696489781141281128e-02 9.600351005792617798e-02 -3.568387404084205627e-02 -1.244652420282363892e-01 1.247681304812431335e-01 3.157320320606231689e-01 -2.432462871074676514e-01 1.155885159969329834e-01 2.412974536418914795e-01 -7.807663828134536743e-02 1.608839780092239380e-01 2.926466763019561768e-01 -1.721317470073699951e-01 -1.639382392168045044e-01 -1.290580034255981445e-01 -8.612188696861267090e-02 8.613286539912223816e-03 6.291150301694869995e-02
3.297262191772460938e-01 8.585311472415924072e-03 -1.506520211696624756e-01 4.404233302921056747e-03 -1.092964084818959236e-03 5.490926280617713928e-02 -1.532470285892486572e-01 -6.415051966905593872e-02 1.646178215742111206e-01 1.621957495808601379e-02 2.071680277585983276e-01 -9.281831234693527222e-02 -1.159540116786956787e-01 -1.875670701265335083e-01 -1.867907792329788208e-01 -1.436821818351745605e-01 8.436315506696701050e-02 -6.555822212249040604e-03 -1.173864025622606277e-02 1.405984312295913696e-01 -7.843852043151855469e-02 4.347659051418304443e-01 1.265621036291122437e-01 -4.385665655136108398e-01 2.774493098258972168e-01 -2.456897795200347900e-01 -1.553344726562500000e-01 -1.275449432432651520e-02 1.285747140645980835e-01 4.458466172218322754e-02 2.066740542650222778e-01 -3.677592054009437561e-02
3.952882811427116394e-02 -2.512544989585876465e-01 -1.524332463741302490e-01 4.019699245691299438e-02 3.142465651035308838e-01 6.001146510243415833e-02 2.409232705831527710e-01 -5.388785898685455322e-02 2.125044018030166626e-01 3.265184760093688965e-01 2.614425420761108398e-01 -1.003489941358566284e-01 -3.324084356427192688e-02 -9.099502116441726685e-03 -2.100842595100402832e-01 1.287186890840530396e-01 1.426130235195159912e-01 7.218457013368606567e-02 4.506349191069602966e-02 1.441381126642227173e-01 -1.706709712743759155e-01 -1.859737746417522430e-02 -7.711164653301239014e-02 -4.257288277149200439e-01 1.228095591068267822e-02 1.664932668209075928e-01 -5.191318690776824951e-02 3.590850830078125000e-01 -3.553371131420135498e-02 2.666893973946571350e-02 7.564824819564819336e-02 1.511446833610534668e-01
-9.701310843229293823e-02 -2.247950881719589233e-01 -2.978461422026157379e-02 -1.772507876157760620e-01 1.219263821840286255e-01 2.709014713764190674e-02 2.024617940187454224e-01 -1.325787901878356934e-01 2.509713545441627502e-02 5.863674730062484741e-02 1.080853715538978577e-01 -1.857539564371109009e-01 -1.571073196828365326e-02 -1.718904078006744385e-01 -2.540567219257354736e-01 2.983198463916778564e-01 -1.456788033246994019e-01 -1.942275315523147583e-01 6.081226281821727753e-03 1.595661193132400513e-01 -1.867013722658157349e-01 -2.184341847896575928e-02 3.446095883846282959e-01 1.630685180425643921e-01 1.273419409990310669e-01 5.676152929663658142e-02 -3.595769703388214111e-01 -4.661398474127054214e-03 -8.504077792167663574e-02 -3.875722885131835938e-01 1.191790029406547546e-01 1.202718019485473633e-01
7.908318191766738892e-03 -7.910285145044326782e-02 9.121023118495941162e-02 -1.647604107856750488e-01 3.880791664123535156e-01 -1.208529919385910034e-01 2.240800857543945312e-01 -1.031891778111457825e-01 2.229140996932983398e-01 2.392610609531402588e-01 -7.882071286439895630e-02 -2.537922263145446777e-01 -1.421582791954278946e-02 -1.940666735172271729e-01 -1.821783781051635742e-01 3.560202196240425110e-02 1.729873716831207275e-01 -1.723491400480270386e-01 4.500022903084754944e-02 1.860967874526977539e-01 -2.767499303445219994e-03 -7.496249675750732422e-02 3.088556975126266479e-02 5.140958726406097412e-02 1.538032740354537964e-01 2.007097750902175903e-01 -7.858182489871978760e-02 8.293142914772033691e-02 2.100500911474227905e-01 -3.029794394969940186e-01 4.047573506832122803e-01 3.931389655917882919e-03
7.447174936532974243e-02 -2.270634919404983521e-01 -8.371056616306304932e-02 1.084331348538398743e-01 2.149019092321395874e-01 2.535488605499267578e-01 1.189400851726531982e-01 -2.373470813035964966e-01 1.166364625096321106e-01 1.174155771732330322e-01 3.873383998870849609e-01 -9.519499540328979492e-02 6.673122942447662354e-02 -4.390902817249298096e-01 -5.202224478125572205e-02 7.468547672033309937e-02 3.339966833591461182e-01 4.375550150871276855e-02 -1.091705188155174255e-01 1.061142981052398682e-01 -8.990812301635742188e-02 7.651647925376892090e-02 -1.651803962886333466e-02 -1.538183838129043579e-01 5.827479436993598938e-02 5.762154608964920044e-02 1.983899995684623718e-02 -2.063861191272735596e-01 1.499281972646713257e-01 -2.458096481859683990e-02 2.270236015319824219e-01 2.287228405475616455e-01
-2.007662318646907806e-02 -1.266482770442962646e-01 9.682698547840118408e-02 -1.181509643793106079e-01 -6.037778407335281372e-02 7.419843226671218872e-02 -6.786101311445236206e-02 -1.132769286632537842e-01 7.566130161285400391e-02 1.225508823990821838e-01 6.109238043427467346e-02 -1.889120787382125854e-01 -2.150966078042984009e-01 -5.218358710408210754e-03 -4.381955265998840332e-01 1.520017981529235840e-01 2.926952205598354340e-03 -1.885754466056823730e-01 1.502747833728790283e-01 2.054564207792282104e-01 -1.384771615266799927e-01 3.636270016431808472e-02 3.282359540462493896e-01 -7.628514617681503296e-02 -2.511238753795623779e-01 -9.245538152754306793e-03 -1.814396232366561890e-01 1.535165458917617798e-01 2.483576387166976929e-01 -2.958785593509674072e-01 -3.240608796477317810e-02 3.282142877578735352e-01
5.123350769281387329e-02 -1.401660442352294922e-01 -1.787366122007369995e-01 -7.424312084913253784e-02 3.644695132970809937e-02 3.493955731391906738e-02 1.407809704542160034e-01 1.001667752861976624e-01 -4.717117920517921448e-02 1.801978498697280884e-01 1.784657537937164307e-01 -9.847462922334671021e-02 -1.826979815959930420e-01 -2.358160018920898438e-01 -2.592562139034271240e-01 -2.652017176151275635e-01 2.066436111927032471e-01 7.554372400045394897e-02 -3.706229105591773987e-02 -1.456109732389450073e-01 -3.227277100086212158e-01 1.676213294267654419e-01 4.522840678691864014e-02 2.524504959583282471e-01 3.955604434013366699e-01 -1.131891161203384399e-01 -2.587577700614929199e-01 -1.330527067184448242e-01 -1.150313094258308411e-01 -1.111220568418502808e-01 2.338117659091949463e-01 4.350487515330314636e-02
3.465346693992614746e-01 1.412154082208871841e-02 -6.874138861894607544e-02 1.341549903154373169e-01 -2.603882551193237305e-02 2.323510348796844482e-01 3.244453370571136475e-01 -8.344351500272750854e-02 3.047986924648284912e-01 1.650965958833694458e-01 9.522669762372970581e-02 -1.074101403355598450e-01 -9.673056006431579590e-02 -1.307597011327743530e-02 -1.609812676906585693e-01 -3.405998647212982178e-02 -1.466864347457885742e-01 -1.653749942779541016e-01 1.799244880676269531e-01 1.551546156406402588e-01 1.092781201004981995e-01 -1.580036133527755737e-01 3.544873297214508057e-01 1.365580558776855469e-01 -5.204703286290168762e-02 -1.116076409816741943e-01 -9.494680166244506836e-02 1.889524161815643311e-01 -7.980728894472122192e-02 -1.986220180988311768e-01 2.522464394569396973e-01 2.384799718856811523e-01
9.251601994037628174e-02 -2.652221322059631348e-01 6.171830743551254272e-02 1.765013933181762695e-01 1.439836770296096802e-01 1.397490799427032471e-01 -2.936173789203166962e-02 -1.619817614555358887e-01 -4.163891449570655823e-02 2.908470034599304199e-01 -9.611973166465759277e-02 -1.001925859600305557e-02 -1.596311181783676147e-01 -3.853321447968482971e-02 -3.602290153503417969e-02 1.371414810419082642e-01 -9.506019204854965210e-02 3.189863637089729309e-02 5.195650272071361542e-03 1.672365963459014893e-01 -2.315970212221145630e-01 -4.395712539553642273e-02 6.490978598594665527e-02 -1.245442405343055725e-02 3.168814182281494141e-01 2.091876566410064697e-01 -2.908293008804321289e-01 -3.287365138530731201e-01 -1.974830776453018188e-01 -2.446930110454559326e-01 -7.137768901884555817e-03 3.772301673889160156e-01
2.428805530071258545e-01 -1.046205461025238037e-01 -6.469158083200454712e-02 -1.545660942792892456e-01 -8.120493590831756592e-02 -1.835873723030090332e-02 -2.257972806692123413e-01 3.019902296364307404e-02 4.396515190601348877e-01 3.822053968906402588e-02 4.867371916770935059e-02 -1.906106621026992798e-01 3.685968462377786636e-03 -1.154306605458259583e-01 -1.697467714548110962e-01 1.051160097122192383e-01 2.543269991874694824e-01 -1.305553019046783447e-01 1.971695572137832642e-02 -6.493440270423889160e-02 9.021527320146560669e-02 2.955242991447448730e-01 1.551431976258754730e-02 -4.311372339725494385e-01 1.850962936878204346e-01 -1.434723436832427979e-01 -1.674091368913650513e-01 -1.071445737034082413e-02 2.159348577260971069e-01 -1.792898625135421753e-01 1.628313213586807251e-01 1.747106201946735382e-02
-1.811986230313777924e-02 -2.564668655395507812e-01 3.668087348341941833e-02 7.451724261045455933e-02 3.039827011525630951e-02 2.004135400056838989e-01 -8.917027153074741364e-03 -3.644754737615585327e-02 2.925249636173248291e-01 3.777615725994110107e-01 1.630609184503555298e-01 7.510409504175186157e-02 -6.437401473522186279e-02 -2.809323072433471680e-01 6.483472138643264771e-02 -1.563909091055393219e-02 -4.628651216626167297e-02 -1.108310520648956299e-01 -1.052732914686203003e-01 1.157877147197723389e-01 3.610178530216217041e-01 7.323733717203140259e-02 3.452652394771575928e-01 -1.535649001598358154e-01 1.859016269445419312e-01 -1.150034815073013306e-01 -8.405391126871109009e-02 1.509655117988586426e-01 2.257154732942581177e-01 -2.600400447845458984e-01 1.168043091893196106e-01 9.605135768651962280e-02
-4.837189987301826477e-02 2.798080630600452423e-02 -1.303285062313079834e-01 1.576826274394989014e-01 2.201777696609497070e-01 2.674143202602863312e-02 -9.341707825660705566e-02 -2.319701761007308960e-02 3.302809596061706543e-02 2.751783728599548340e-01 8.886029571294784546e-02 -1.946011632680892944e-01 -2.470503896474838257e-01 -5.585964024066925049e-02 -4.128867983818054199e-01 -8.043555915355682373e-02 1.219002529978752136e-01 3.228937685489654541e-01 1.627808809280395508e-01 -1.309740543365478516e-01 -2.155833244323730469e-01 -1.609405130147933960e-02 -6.330665666610002518e-03 7.882195524871349335e-03 2.283159047365188599e-01 -1.506153643131256104e-01 8.537416160106658936e-02 -9.240379184484481812e-02 1.492925221100449562e-03 -3.591234385967254639e-01 3.212462365627288818e-01 -2.167286537587642670e-02
2.694464623928070068e-01 1.592811346054077148e-01 -1.908430010080337524e-01 1.738513410091400146e-01 -1.090053021907806396e-01 1.933975368738174438e-01 1.228452771902084351e-01 -7.172672450542449951e-02 1.626568846404552460e-02 1.595391631126403809e-01 1.796594634652137756e-02 -3.100913166999816895e-01 -1.914125680923461914e-01 -2.352095395326614380e-02 -9.881970472633838654e-03 2.494866847991943359e-01 5.514148622751235962e-03 3.673008382320404053e-01 3.174839317798614502e-01 -6.456974428147077560e-03 -2.481048256158828735e-01 6.236450001597404480e-02 1.055046245455741882e-01 -1.747545301914215088e-01 1.131136119365692139e-01 -1.195574328303337097e-01 -1.056886166334152222e-01 -6.527435034513473511e-02 2.364335656166076660e-01 -2.260582745075225830e-01 5.120744556188583374e-02 2.215706855058670044e-01
3.730342164635658264e-02 -1.284021586179733276e-01 -3.493164777755737305e-01 -1.257348358631134033e-01 -5.228562653064727783e-02 6.690345704555511475e-02 -1.515918225049972534e-01 -2.372803986072540283e-01 3.420195579528808594e-01 2.730674147605895996e-01 -3.081378713250160217e-02 5.763720348477363586e-02 -1.957994103431701660e-01 -3.578241467475891113e-01 -1.429529339075088501e-01 7.119679450988769531e-02 -5.598148703575134277e-02 -8.001996576786041260e-02 -1.630564481019973755e-01 1.455947905778884888e-01 3.425580263137817383e-02 2.795231938362121582e-01 1.135493218898773193e-01 9.291946887969970703e-02 -1.597221642732620239e-01 1.017413288354873657e-01 -1.466617286205291748e-01 1.758016794919967651e-01 -2.049742639064788818e-01 -3.323270380496978760e-02 1.315518021583557129e-01 2.514834702014923096e-01
2.247687876224517822e-01 3.282360732555389404e-02 -2.755312062799930573e-02 3.181451857089996338e-01 -3.720759227871894836e-02 2.041312456130981445e-01 -7.953511178493499756e-02 7.040949165821075439e-02 7.336205989122390747e-02 2.945393621921539307e-01 -2.869821153581142426e-02 -2.962774932384490967e-01 -3.011935055255889893e-01 1.524596847593784332e-02 -1.023610755801200867e-01 -5.004487931728363037e-02 3.256518021225929260e-02 1.722722053527832031e-01 1.216496229171752930e-01 -1.699261665344238281e-01 -6.655965000391006470e-02 7.452952861785888672e-02 1.384441554546356201e-01 -1.510970387607812881e-02 1.746306270360946655e-01 -2.822138965129852295e-01 -1.605973690748214722e-01 -2.846616804599761963e-01 4.260470718145370483e-02 1.960886642336845398e-02 4.239655733108520508e-01 6.866200268268585205e-02
-2.469230592250823975e-01 -3.266602754592895508e-02 -2.153163254261016846e-01 4.454040899872779846e-02 8.589827455580234528e-03 1.643012613058090210e-01 -2.145446687936782837e-01 4.273930564522743225e-02 2.026998698711395264e-01 1.856252700090408325e-01 1.955132633447647095e-01 -2.003828734159469604e-01 -3.083653748035430908e-01 -1.229363903403282166e-01 7.638618350028991699e-02 2.101302295923233032e-01 -2.301949411630630493e-01 -6.283663958311080933e-02 2.873996831476688385e-02 1.452542096376419067e-01 -1.128161996603012085e-01 1.106181070208549500e-01 -7.097374647855758667e-02 6.108038872480392456e-02 1.521394699811935425e-01 1.518451571464538574e-01 -2.247413694858551025e-01 2.158753275871276855e-01 7.230092887766659260e-04 -3.166700601577758789e-01 3.048709630966186523e-01 2.268071174621582031e-01
1.023970618844032288e-01 3.692155703902244568e-02 -1.214029416441917419e-01 -5.064805224537849426e-02 -2.267219685018062592e-02 4.569822177290916443e-02 1.337906420230865479e-01 8.141906559467315674e-02 -1.091348230838775635e-01 1.986283808946609497e-01 -1.255541741847991943e-01 -1.717330813407897949e-01 -2.862201929092407227e-01 -2.435677796602249146e-01 -2.287137657403945923e-01 7.842013984918594360e-02 1.747209578752517700e-01 -1.950630098581314087e-01 -3.269477188587188721e-02 6.332793086767196655e-02 -1.779204457998275757e-01 -4.949245229363441467e-02 6.821259111166000366e-02 2.731582820415496826e-01 7.688277214765548706e-02 -2.754485905170440674e-01 -1.544039398431777954e-01 -2.188248485326766968e-01 2.160254865884780884e-01 -3.791470527648925781e-01 2.458252161741256714e-01 2.366487383842468262e-01
2.463283836841583252e-01 7.704040408134460449e-02 -8.079161494970321655e-02 1.244440749287605286e-01 -4.744776710867881775e-02 1.341034024953842163e-01 -3.300458192825317383e-01 -1.453608870506286621e-01 2.285921126604080200e-01 1.474018692970275879e-01 2.236535102128982544e-01 -8.638093620538711548e-02 1.635548286139965057e-02 -1.777242124080657959e-01 -5.155728384852409363e-02 5.536418780684471130e-02 -7.357195951044559479e-03 -2.070723287761211395e-02 1.738690584897994995e-02 7.000086456537246704e-02 8.557346463203430176e-02 3.409664630889892578e-01 -3.390365466475486755e-02 -4.304257929325103760e-01 2.315571904182434082e-01 -1.640113443136215210e-01 -2.966011762619018555e-01 -1.707481294870376587e-01 7.796595990657806396e-02 -1.754512190818786621e-01 2.013386934995651245e-01 -3.620510548353195190e-02
2.953274548053741455e-01 1.615279316902160645e-01 -1.216152384877204895e-01 -1.335656084120273590e-02 6.320863962173461914e-02 1.047867815941572189e-02 4.619729891419410706e-02 1.166338473558425903e-02 2.891577780246734619e-01 5.065088346600532532e-02 2.332191914319992065e-01 -1.385176777839660645e-01 -1.280400604009628296e-01 5.392020568251609802e-03 -1.234268397092819214e-01 1.026888787746429443e-01 2.557043731212615967e-01 -1.358125358819961548e-01 -2.529286034405231476e-02 3.110421001911163330e-01 1.098037213087081909e-01 2.958091795444488525e-01 -1.415997594594955444e-01 1.047462224960327148e-01 3.382018208503723145e-01 1.953637599945068359e-02 -3.264048993587493896e-01 -2.121280282735824585e-01 -1.206572875380516052e-01 -2.248936146497726440e-01 1.409236490726470947e-01 1.713484525680541992e-02
-7.387205958366394043e-02 -2.191132493317127228e-02 -8.421530574560165405e-02 4.106949269771575928e-02 -2.272588759660720825e-01 -2.044277824461460114e-02 -9.377948939800262451e-02 -3.176629543304443359e-02 1.267859190702438354e-01 2.780570983886718750e-01 6.199094653129577637e-02 9.224294126033782959e-02 -3.708428740501403809e-01 -1.389664709568023682e-01 -2.411062270402908325e-01 2.241995781660079956e-01 -1.569923758506774902e-01 -5.935842916369438171e-02 1.434091329574584961e-01 1.274377256631851196e-01 -7.766886800527572632e-02 3.354773521423339844e-01 -1.837691813707351685e-01 -1.473450958728790283e-01 2.225265651941299438e-01 1.467169374227523804e-01 -1.911911815404891968e-01 2.174162417650222778e-01 -1.986466199159622192e-01 -1.604356020689010620e-01 1.360095441341400146e-01 2.735649943351745605e-01
4.469714462757110596e-01 1.400506049394607544e-01 -2.358855307102203369e-01 1.949957013130187988e-01 -7.701130956411361694e-02 4.710951820015907288e-02 1.093091741204261780e-01 -3.594237193465232849e-02 3.007722795009613037e-01 -2.399300225079059601e-02 1.977357082068920135e-02 -1.587644368410110474e-01 7.305468618869781494e-02 -8.993126451969146729e-02 -1.388605982065200806e-01 -1.394627802073955536e-02 -2.899047173559665680e-02 1.512511819601058960e-01 5.202790722250938416e-03 1.880414783954620361e-01 -2.997353971004486084e-01 1.366734802722930908e-01 6.193271279335021973e-02 1.774966269731521606e-01 8.634125441312789917e-02 2.209060937166213989e-01 -1.440350264310836792e-01 -1.571714878082275391e-01 1.063733920454978943e-01 -7.224714010953903198e-02 3.290591537952423096e-01 2.941505908966064453e-01
-1.900335699319839478e-01 -1.638075858354568481e-01 -2.266612499952316284e-01 -2.391622774302959442e-02 -1.141067817807197571e-01 -2.260770834982395172e-02 4.686165601015090942e-03 -1.743674874305725098e-01 6.990452110767364502e-02 2.331733107566833496e-01 1.407237052917480469e-01 -1.684078201651573181e-02 -3.002887666225433350e-01 -2.263071984052658081e-01 -1.273813545703887939e-01 2.319417893886566162e-01 -1.777145266532897949e-01 7.462116330862045288e-02 -1.094104722142219543e-01 2.769719064235687256e-01 5.818394199013710022e-02 2.272385060787200928e-01 -1.252629794180393219e-02 1.014196649193763733e-01 2.485033273696899414e-01 2.609540224075317383e-01 -2.087882310152053833e-01 7.152696698904037476e-02 -7.765927165746688843e-02 -2.614098787307739258e-01 2.026049643754959106e-01 2.551867365837097168e-01
1.777599379420280457e-02 -1.846105158329010010e-01 -1.573025882244110107e-01 1.124143674969673157e-01 4.427479207515716553e-02 -1.929199099540710449e-01 7.721006125211715698e-02 2.155492603778839111e-01 1.936010122299194336e-01 3.048235476016998291e-01 1.982993930578231812e-01 -1.588903553783893585e-02 -2.092729359865188599e-01 -2.158624231815338135e-01 -1.603340543806552887e-02 6.284911651164293289e-03 4.549115002155303955e-01 1.978203207254409790e-01 -2.544501051306724548e-02 2.454280257225036621e-01 1.755516380071640015e-01 7.479522377252578735e-02 2.920128703117370605e-01 -2.129057645797729492e-01 1.549209952354431152e-01 1.224485710263252258e-01 -5.473565682768821716e-02 -1.454202681779861450e-01 7.174579054117202759e-02 -9.552761912345886230e-02 1.554153263568878174e-01 2.053229138255119324e-02
6.226875633001327515e-02 -2.011873573064804077e-02 -5.409372225403785706e-02 1.776448935270309448e-01 1.585567593574523926e-01 1.224813014268875122e-01 9.307842701673507690e-02 -5.394539609551429749e-02 2.237430512905120850e-01 2.673157751560211182e-01 1.861756853759288788e-02 6.624082569032907486e-03 6.165350601077079773e-02 -2.857360541820526123e-01 -4.481128156185150146e-01 7.086336612701416016e-02 -5.637885257601737976e-02 3.497722148895263672e-01 1.363423764705657959e-01 1.710650511085987091e-02 -8.369522169232368469e-03 2.829720079898834229e-01 9.797437489032745361e-02 2.836518287658691406e-01 2.141013890504837036e-01 3.842895478010177612e-02 5.859818309545516968e-02 1.127171218395233154e-01 -9.959300607442855835e-02 -1.151675432920455933e-01 2.962979972362518311e-01 8.546748012304306030e-02
1.106400601565837860e-02 -2.601234316825866699e-01 3.072157502174377441e-02 2.112585008144378662e-01 1.041103005409240723e-01 -1.014617383480072021e-01 -6.478116661310195923e-02 4.199523944407701492e-03 1.237332224845886230e-01 3.499980866909027100e-01 -9.824004024267196655e-02 1.072192117571830750e-01 -1.295166462659835815e-01 -1.058403328061103821e-01 -2.751888036727905273e-01 2.841385006904602051e-01 7.960260659456253052e-02 1.930018365383148193e-01 6.559017300605773926e-02 2.437389194965362549e-01 -4.966656118631362915e-02 -5.799934640526771545e-02 7.604440301656723022e-02 -6.407804787158966064e-03 1.804054081439971924e-01 2.940188050270080566e-01 -3.846018314361572266e-01 -2.153886258602142334e-01 -5.819954909384250641e-03 -1.633766889572143555e-01 -1.221570298075675964e-01 2.097430229187011719e-01
-2.084945589303970337e-01 6.358519941568374634e-02 -1.116297617554664612e-01 -7.739131152629852295e-02 1.500282138586044312e-01 1.234129592776298523e-01 -2.287957370281219482e-01 -9.676524996757507324e-02 2.470667660236358643e-01 2.761949300765991211e-01 1.209629699587821960e-01 -1.867056079208850861e-02 -1.715697795152664185e-01 -5.177634209394454956e-02 -3.715883195400238037e-01 -1.247602477669715881e-01 -1.459550410509109497e-01 4.300113618373870850e-01 6.057713925838470459e-02 5.552212521433830261e-02 -9.821564704179763794e-02 5.962877999991178513e-03 8.545711693841440137e-07 -1.307543069124221802e-01 2.339596450328826904e-01 -7.548071444034576416e-02 4.203072562813758850e-02 -4.987407103180885315e-02 2.663252949714660645e-01 -1.832567304372787476e-01 2.957656681537628174e-01 9.914219379425048828e-03
7.794911414384841919e-02 -2.669040858745574951e-01 -2.270532101392745972e-01 5.602473393082618713e-02 7.292581349611282349e-02 2.079981118440628052e-01 -2.325255572795867920e-01 8.425620943307876587e-02 2.425056546926498413e-01 3.640488982200622559e-01 1.184486523270606995e-01 1.793321222066879272e-01 -1.616930961608886719e-01 -1.119394004344940186e-01 6.649867445230484009e-02 -3.483681008219718933e-02 3.808567672967910767e-02 -2.359801828861236572e-01 5.611880123615264893e-02 1.001324802637100220e-01 1.663192361593246460e-01 2.029881179332733154e-01 1.707824617624282837e-01 -1.560413092374801636e-01 -3.860289976000785828e-02 -3.818159401416778564e-01 -6.554010510444641113e-02 -1.204270645976066589e-01 4.030766338109970093e-02 -1.314748972654342651e-01 2.622117996215820312e-01 1.731244474649429321e-01
4.490497335791587830e-02 -6.883344799280166626e-02 2.445262484252452850e-02 -3.859411925077438354e-02 -1.312549598515033722e-02 3.461647927761077881e-01 3.522659540176391602e-01 8.161348104476928711e-02 2.652100324630737305e-01 3.623878359794616699e-01 1.829870492219924927e-01 -1.319615393877029419e-01 -4.470628127455711365e-02 -3.809101581573486328e-01 -2.070407010614871979e-02 -4.042768105864524841e-02 -2.046973705291748047e-01 -2.024454772472381592e-01 2.609760314226150513e-02 5.627779290080070496e-02 3.759669489227235317e-04 1.368208825588226318e-01 5.096649378538131714e-02 -2.456967532634735107e-01 2.513289749622344971e-01 -4.418878257274627686e-02 -1.304913014173507690e-01 1.106426268815994263e-01 -1.394033525139093399e-02 -2.235528677701950073e-01 -1.248127669095993042e-01 1.006730124354362488e-01
3.816731274127960205e-01 8.844883739948272705e-02 2.834010124206542969e-02 1.705282777547836304e-01 4.559789597988128662e-02 1.988652795553207397e-01 -1.574298590421676636e-01 -5.389362946152687073e-02 2.768206894397735596e-01 1.896489262580871582e-01 1.162816956639289856e-01 1.204988360404968262e-01 -8.316449820995330811e-02 2.684567868709564209e-01 -2.995826005935668945e-01 1.519352942705154419e-01 5.184002965688705444e-02 -9.878369420766830444e-02 -3.717491403222084045e-02 2.660324275493621826e-01 7.513140141963958740e-02 1.216389983892440796e-01 9.044123440980911255e-02 -1.123525872826576233e-01 2.500047683715820312e-01 -7.710470259189605713e-02 2.834200672805309296e-02 8.483734726905822754e-02 3.034870922565460205e-01 -3.067258894443511963e-01 4.512728005647659302e-02 1.559891551733016968e-01
-7.463165093213319778e-03 -1.021260470151901245e-01 -1.212612763047218323e-01 -1.685074567794799805e-01 1.893427819013595581e-01 2.259762436151504517e-01 1.479018479585647583e-03 -6.730330735445022583e-02 -1.525367144495248795e-02 7.791855186223983765e-02 2.162442356348037720e-01 -2.722627520561218262e-01 -2.212364599108695984e-02 -3.562295138835906982e-01 -2.231950014829635620e-01 2.779710590839385986e-01 -2.227289676666259766e-01 3.544184193015098572e-02 5.592091381549835205e-02 2.320824265480041504e-01 -1.789958477020263672e-01 -5.177258700132369995e-02 3.627761006355285645e-01 -6.333260238170623779e-02 -1.399509906768798828e-01 -1.948428750038146973e-01 -2.220198512077331543e-01 -1.574005484580993652e-01 -4.849261045455932617e-02 -2.174828499555587769e-01 2.294625900685787201e-02 -1.153970286250114441e-01
3.972538933157920837e-02 4.947584238834679127e-04 -2.352327555418014526e-01 4.217469319701194763e-02 -9.430170804262161255e-02 2.916431725025177002e-01 -7.428218424320220947e-02 -9.684329852461814880e-03 1.090171337127685547e-01 1.274857074022293091e-01 4.064223468303680420e-01 4.329365491867065430e-02 -9.516461193561553955e-02 -2.987816333770751953e-01 -2.055803388357162476e-01 -7.885862886905670166e-02 1.604862809181213379e-01 1.161265596747398376e-01 -3.029291890561580658e-02 1.213600561022758484e-01 -7.750396430492401123e-02 -1.990227997303009033e-01 3.373997509479522705e-01 -1.179025992751121521e-01 2.990912273526191711e-02 -5.798370391130447388e-02 -3.779238760471343994e-01 -2.456922233104705811e-01 -2.548973821103572845e-02 -5.167675390839576721e-02 -7.220598310232162476e-02 2.356336563825607300e-01
-9.567908197641372681e-02 -8.433791995048522949e-02 1.256590485572814941e-01 1.731200218200683594e-01 1.137831658124923706e-01 -2.792216241359710693e-01 1.475652903318405151e-01 -1.690375655889511108e-01 2.342476695775985718e-01 4.098830521106719971e-01 -6.188416853547096252e-02 -2.435950785875320435e-01 -1.539624929428100586e-01 -2.630411982536315918e-01 -3.516914546489715576e-01 1.785310804843902588e-01 -1.350143551826477051e-01 3.322961926460266113e-02 -1.537870764732360840e-01 8.814363181591033936e-02 -1.870687752962112427e-01 6.884691864252090454e-02 -1.020381525158882141e-01 -4.365334659814834595e-02 5.980743095278739929e-02 1.717504262924194336e-01 -6.649963557720184326e-02 1.146673560142517090e-01 4.033816512674093246e-03 -2.561992406845092773e-01 -1.683359295129776001e-01 1.215298250317573547e-01
3.396233171224594116e-02 -5.797111988067626953e-02 -5.288267135620117188e-02 1.077020764350891113e-01 5.658088251948356628e-02 -2.147045433521270752e-01 1.751854419708251953e-01 3.624302521347999573e-02 2.241151481866836548e-01 4.227067828178405762e-01 1.938786506652832031e-01 -4.752604663372039795e-02 -3.345397114753723145e-01 -1.990026682615280151e-01 3.573530167341232300e-02 1.534050703048706055e-01 2.635452747344970703e-01 2.101246826350688934e-02 1.258135437965393066e-01 2.683270275592803955e-01 1.564233005046844482e-02 6.725117564201354980e-02 1.717162281274795532e-01 -1.426933556795120239e-01 7.128094136714935303e-02 3.628727495670318604e-01 -5.657281354069709778e-02 -1.846770644187927246e-01 1.903061419725418091e-01 1.957371830940246582e-02 1.248736307024955750e-01 1.268982440233230591e-01
1.161183640360832214e-01 3.830643370747566223e-02 -1.667042374610900879e-01 8.712527155876159668e-02 8.497688174247741699e-02 -2.952663600444793701e-01 -1.619358062744140625e-01 2.121199220418930054e-01 -4.651389643549919128e-02 1.384638249874114990e-01 2.590304911136627197e-01 3.703915327787399292e-02 -2.486065775156021118e-01 -2.624686062335968018e-01 -3.546437323093414307e-01 2.708894014358520508e-02 -1.257924139499664307e-01 1.118705496191978455e-01 -7.018711417913436890e-02 1.273325532674789429e-01 1.380263734608888626e-02 -1.726005524396896362e-01 4.296077042818069458e-02 -2.719028294086456299e-01 2.551675774157047272e-02 1.509272158145904541e-01 -2.850419282913208008e-01 -3.455035760998725891e-02 -5.025611445307731628e-02 -1.560321301221847534e-01 3.444010913372039795e-01 1.744932681322097778e-01
6.602897495031356812e-02 -6.723231822252273560e-02 5.034979060292243958e-02 -1.853612437844276428e-02 9.004829823970794678e-02 -5.297003313899040222e-02 1.879060268402099609e-02 -1.680178195238113403e-01 1.943607032299041748e-01 3.342874348163604736e-01 1.991753280162811279e-01 -8.894589729607105255e-03 -1.226155012845993042e-01 -3.157664537429809570e-01 -8.424577862024307251e-02 -2.151544094085693359e-01 1.266832798719406128e-01 2.636258900165557861e-01 1.591010689735412598e-01 8.992636203765869141e-02 -1.791252791881561279e-01 2.581901848316192627e-01 1.653607785701751709e-01 3.956075757741928101e-02 1.799890249967575073e-01 -6.321088969707489014e-02 -1.066028326749801636e-01 2.144475132226943970e-01 -3.311868011951446533e-01 -2.342966794967651367e-01 -1.820296049118041992e-01 2.308148145675659180e-01
-1.651293188333511353e-01 -1.458800137042999268e-01 -1.057777106761932373e-01 -8.410289883613586426e-02 3.250857591629028320e-01 1.245099827647209167e-01 5.173837393522262573e-02 -1.773910969495773315e-01 -9.056922048330307007e-02 2.100140154361724854e-01 3.664579391479492188e-01 -1.918834149837493896e-01 -1.083256378769874573e-01 -2.686573863029479980e-01 -2.597161233425140381e-01 2.425704449415206909e-01 2.267905324697494507e-01 4.155307635664939880e-02 -3.877704590559005737e-02 1.205780208110809326e-01 -5.187546834349632263e-02 4.252173006534576416e-02 3.447616100311279297e-01 -3.512877970933914185e-02 5.618568509817123413e-02 -2.625720202922821045e-01 -5.090595409274101257e-02 -1.998287737369537354e-01 8.444344997406005859e-02 1.013731211423873901e-02 1.520034670829772949e-01 7.401584088802337646e-02
2.838637828826904297e-01 2.723294198513031006e-01 -2.000388950109481812e-01 -5.404232069849967957e-02 3.639597073197364807e-02 -8.288376778364181519e-02 -1.390015985816717148e-02 1.211473643779754639e-01 9.253452718257904053e-02 2.646045088768005371e-01 1.885290890932083130e-01 1.201713457703590393e-01 -9.043374657630920410e-02 -1.621108651161193848e-01 -1.663737595081329346e-01 1.218961104750633240e-01 -5.005332827568054199e-02 -6.514944881200790405e-02 3.395290076732635498e-01 1.975045502185821533e-01 3.078333139419555664e-01 1.748589426279067993e-01 -4.501153156161308289e-02 -3.836067765951156616e-02 9.038350731134414673e-02 -1.221346557140350342e-01 -3.751814067363739014e-01 6.925426423549652100e-02 -1.097744330763816833e-01 -2.102153897285461426e-01 2.379233092069625854e-01 4.831124842166900635e-02
-5.188049003481864929e-02 -1.920536160469055176e-02 -1.311562061309814453e-01 -6.068231072276830673e-03 4.521539434790611267e-02 3.510174900293350220e-02 -1.452407836914062500e-01 -2.171947956085205078e-01 1.310066431760787964e-01 4.534986317157745361e-01 -1.980251371860504150e-01 5.928859114646911621e-03 -1.194019336253404617e-02 -2.598826587200164795e-02 -1.168485209345817566e-01 -7.658032327890396118e-02 -2.080563008785247803e-01 9.817668050527572632e-02 -1.365319192409515381e-01 3.276337683200836182e-02 -6.996183097362518311e-02 -6.115641444921493530e-02 -2.150865197181701660e-01 -1.768275946378707886e-01 2.417088150978088379e-01 1.922242194414138794e-01 -2.865475714206695557e-01 -4.153353348374366760e-02 8.439438045024871826e-02 -3.188453987240791321e-02 4.859570562839508057e-01 2.084232419729232788e-01
1.463045179843902588e-01 -4.859070479869842529e-02 -2.922917902469635010e-02 -2.263451693579554558e-03 -1.517467647790908813e-01 2.233645170927047729e-01 -2.737478613853454590e-01 -2.870594263076782227e-01 2.497365474700927734e-01 -5.588480085134506226e-02 1.712949872016906738e-01 1.496117282658815384e-02 -6.457668542861938477e-02 -1.053580045700073242e-01 -1.775567382574081421e-01 -9.593053162097930908e-02 1.803248375654220581e-01 1.161559224128723145e-01 -1.386954486370086670e-01 2.679691016674041748e-01 7.581454515457153320e-02 3.536044955253601074e-01 4.242172464728355408e-02 -3.620294034481048584e-01 2.603043317794799805e-01 2.770941238850355148e-03 -1.914809197187423706e-01 -3.460876271128654480e-02 8.004748821258544922e-02 -2.294363230466842651e-01 1.677873581647872925e-01 2.293469570577144623e-02
1.129633709788322449e-01 -1.218771785497665405e-01 7.158786803483963013e-02 -5.672432109713554382e-02 3.130759000778198242e-01 -1.406670808792114258e-01 -5.390284582972526550e-02 -1.800633817911148071e-01 2.307416796684265137e-01 4.591482132673263550e-02 -8.661889284849166870e-02 -1.117502525448799133e-01 -1.700136065483093262e-01 6.185957416892051697e-02 -1.096086502075195312e-01 1.335038095712661743e-01 8.951533585786819458e-02 -9.379482269287109375e-02 -1.267532072961330414e-02 1.672157496213912964e-01 -1.447344571352005005e-02 6.432393938302993774e-02 -6.063232570886611938e-02 -4.797548800706863403e-02 1.950823366641998291e-01 -3.976434171199798584e-01 -8.643445372581481934e-02 1.533671561628580093e-02 -4.282871633768081665e-02 -3.209917843341827393e-01 5.466896295547485352e-01 1.006029471755027771e-01
2.104429304599761963e-01 -1.507495790719985962e-01 1.839506030082702637e-01 -5.827217549085617065e-02 3.167389333248138428e-01 1.666696369647979736e-01 -2.306119306012988091e-03 5.278228595852851868e-02 -9.609960764646530151e-02 2.609644234180450439e-01 1.469999998807907104e-01 -3.084760904312133789e-01 2.078094333410263062e-02 -2.337206453084945679e-01 5.102896597236394882e-03 1.371808946132659912e-01 -1.150795370340347290e-01 1.659657061100006104e-01 -1.395107209682464600e-01 2.191487699747085571e-01 -1.623090356588363647e-01 2.886059582233428955e-01 7.878673076629638672e-02 -1.970640122890472412e-01 1.173702552914619446e-01 5.420374125242233276e-02 -3.675133362412452698e-02 -1.605519801378250122e-01 -2.769171893596649170e-01 -3.118283450603485107e-01 9.394013136625289917e-02 8.551479876041412354e-02
-6.075442954897880554e-02 -4.062351211905479431e-02 -7.471682131290435791e-02 3.484736680984497070e-01 2.692392468452453613e-01 -3.833737596869468689e-02 -1.777448132634162903e-02 -2.475384175777435303e-01 1.342937797307968140e-01 3.325082063674926758e-01 1.711229681968688965e-01 -6.621924042701721191e-02 -2.240636153146624565e-03 -2.588909566402435303e-01 -3.303911983966827393e-01 -5.810843408107757568e-02 -1.260871440172195435e-01 1.249235421419143677e-01 2.388223707675933838e-01 1.532838940620422363e-01 -2.752428352832794189e-01 2.180457860231399536e-01 -2.720963768661022186e-02 -1.157369986176490784e-01 -7.893258333206176758e-02 -2.615418136119842529e-01 4.336239770054817200e-03 -1.187044829130172729e-01 -1.406408697366714478e-01 1.186735113151371479e-03 8.604492247104644775e-02 1.576692461967468262e-01
4.593084380030632019e-02 -1.062813326716423035e-01 -3.297644900158047676e-03 6.096919998526573181e-02 1.574200242757797241e-01 8.409102261066436768e-02 -3.052710555493831635e-02 -1.648076921701431274e-01 1.527324765920639038e-01 2.203162759542465210e-01 5.109624005854129791e-03 -8.436431735754013062e-02 -8.487579971551895142e-02 -3.587415814399719238e-01 -4.736789166927337646e-01 5.568125844001770020e-02 -3.642774000763893127e-02 4.603067934513092041e-01 2.012714445590972900e-01 5.587761476635932922e-02 1.352864801883697510e-01 2.236476391553878784e-01 7.515346258878707886e-02 1.859342604875564575e-01 2.302622348070144653e-01 5.080395936965942383e-02 -4.293447732925415039e-02 7.860607653856277466e-02 9.493742138147354126e-02 -6.672983616590499878e-02 1.914585530757904053e-01 -3.756204620003700256e-02
1.670213341712951660e-01 2.896857857704162598e-01 -9.242774546146392822e-02 1.991856470704078674e-02 1.207528710365295410e-01 -1.685370206832885742e-01 -1.174849644303321838e-01 -1.649441719055175781e-01 4.097354114055633545e-01 2.232419401407241821e-01 9.083902090787887573e-02 -2.815401367843151093e-02 -1.174021735787391663e-01 -7.383799552917480469e-02 -2.319110631942749023e-01 5.672518536448478699e-02 -1.751394867897033691e-01 1.197675094008445740e-01 1.389124989509582520e-02 1.019817311316728592e-02 1.141559034585952759e-01 -4.959761723875999451e-02 -1.421667728573083878e-02 -3.743030726909637451e-01 7.502841204404830933e-02 -2.960656881332397461e-01 -2.315748333930969238e-01 -4.999756067991256714e-02 -4.512963443994522095e-02 -9.965270012617111206e-02 3.345123529434204102e-01 -1.336517930030822754e-01
1.227697879076004028e-01 6.568235158920288086e-02 -1.624316722154617310e-01 3.634889423847198486e-01 -9.692735970020294189e-02 1.040938496589660645e-01 2.610767483711242676e-01 -3.726940974593162537e-02 1.565050333738327026e-01 1.840020120143890381e-01 -5.496974289417266846e-02 -6.524552404880523682e-02 -2.268081605434417725e-01 -2.250218540430068970e-01 -3.474003076553344727e-01 -1.544899046421051025e-01 -6.168646737933158875e-03 2.621465623378753662e-01 -6.372394040226936340e-03 7.320951670408248901e-02 1.148697827011346817e-02 -1.546475570648908615e-02 3.098691701889038086e-01 -1.565928906202316284e-01 4.741375800222158432e-03 -6.014654040336608887e-02 -2.296707928180694580e-01 -4.501993581652641296e-02 3.190200626850128174e-01 -5.093756318092346191e-02 3.959208726882934570e-03 2.493880540132522583e-01
-8.463788777589797974e-02 1.352047622203826904e-01 1.202776953577995300e-01 -2.217033356428146362e-01 2.239955365657806396e-01 1.543770879507064819e-01 -2.833761274814605713e-01 -2.711511915549635887e-03 8.524334430694580078e-02 5.971937179565429688e-01 -2.214903943240642548e-02 8.757977932691574097e-02 -1.066086515784263611e-01 -2.313089370727539062e-01 -1.004970967769622803e-01 -2.091886550188064575e-01 7.154364883899688721e-02 -1.256445795297622681e-01 -1.584606319665908813e-01 2.351099997758865356e-01 -5.031359568238258362e-02 -1.095793545246124268e-01 1.622914150357246399e-02 -7.582975178956985474e-02 9.637495875358581543e-02 -1.281383484601974487e-01 -2.413452416658401489e-01 -8.829458802938461304e-02 -3.351873159408569336e-02 -7.074753940105438232e-02 1.897267848253250122e-01 1.005228832364082336e-01
4.334931075572967529e-02 2.199497967958450317e-01 -4.115037620067596436e-02 1.828496009111404419e-01 2.104973644018173218e-01 -8.187317848205566406e-02 1.338463127613067627e-01 6.244004890322685242e-02 1.987860500812530518e-01 2.373125255107879639e-01 7.203277200460433960e-02 -1.341854333877563477e-01 2.417576871812343597e-02 -3.533614575862884521e-01 1.033746264874935150e-02 -1.692017763853073120e-01 1.622418165206909180e-01 1.877256780862808228e-01 1.580518782138824463e-01 1.132690683007240295e-01 4.693698603659868240e-03 2.345707416534423828e-01 8.682538568973541260e-02 -1.024516224861145020e-01 1.401230245828628540e-01 -2.162818014621734619e-01 -3.236883580684661865e-01 -2.166928648948669434e-01 1.715024560689926147e-02 -7.215814292430877686e-02 4.955259338021278381e-02 4.123404622077941895e-01
9.082837961614131927e-03 -8.475287258625030518e-02 -2.761869728565216064e-01 -6.226988881826400757e-02 1.729767024517059326e-01 -2.320355474948883057e-01 -1.081522703170776367e-01 2.194449305534362793e-02 9.349311888217926025e-02 5.598284304141998291e-02 3.751736134290695190e-02 -2.839028835296630859e-02 -1.711119711399078369e-01 -1.932618618011474609e-01 3.266739845275878906e-02 2.722098529338836670e-01 2.831287086009979248e-01 -6.453500688076019287e-02 1.398149877786636353e-01 1.354057490825653076e-01 -3.020434975624084473e-01 3.970534503459930420e-01 1.075439453125000000e-01 1.095184460282325745e-01 2.147702723741531372e-01 -2.980147004127502441e-01 -1.706697046756744385e-01 -1.163741499185562134e-01 -1.599973738193511963e-01 -2.248657047748565674e-01 -1.733223907649517059e-02 1.096762418746948242e-01
-6.874132156372070312e-02 -7.003945857286453247e-02 -1.886399090290069580e-01 3.597494661808013916e-01 2.827784419059753418e-01 1.032009720802307129e-01 -4.949675500392913818e-02 -3.253793716430664062e-01 8.796121180057525635e-02 2.112416625022888184e-01 1.108763813972473145e-01 -1.101519465446472168e-01 -4.649497568607330322e-03 -2.921152114868164062e-01 -1.454894840717315674e-01 -1.507972925901412964e-01 -2.390219271183013916e-01 1.616816520690917969e-01 1.388437449932098389e-01 1.684675961732864380e-01 -2.343280911445617676e-01 3.327023386955261230e-01 -5.111093446612358093e-02 -1.924517750740051270e-02 -4.982365295290946960e-03 -1.965109705924987793e-01 -7.199504971504211426e-02 -2.545834146440029144e-02 -3.686635568737983704e-02 -7.318788021802902222e-02 1.062024235725402832e-01 2.416598498821258545e-01
1.303005516529083252e-01 -1.722811311483383179e-01 1.143194586038589478e-01 -1.910972893238067627e-01 -5.713330954313278198e-02 7.325340062379837036e-02 2.978025674819946289e-01 -7.266663014888763428e-02 7.702932506799697876e-02 3.334305286407470703e-01 -4.830577597022056580e-02 2.792089805006980896e-02 -2.776451110839843750e-01 -3.886533156037330627e-02 -2.222061008214950562e-01 -6.934960186481475830e-02 -4.734893888235092163e-02 1.470248550176620483e-01 1.320851594209671021e-01 1.169278025627136230e-01 -2.042380571365356445e-01 1.175306215882301331e-01 2.850877940654754639e-01 -3.355019390583038330e-01 5.111695500090718269e-04 1.113754287362098694e-01 -2.591924965381622314e-01 7.152920588850975037e-03 -5.482147634029388428e-02 -3.536538481712341309e-01 -1.898195445537567139e-01 -8.221752941608428955e-03
-1.105263605713844299e-01 -8.323358744382858276e-02 -6.465794891119003296e-02 1.588360369205474854e-01 -1.862989366054534912e-01 -6.486830860376358032e-02 -1.487216204404830933e-01 1.645143479108810425e-01 2.396225780248641968e-01 3.800923228263854980e-01 3.722631633281707764e-01 1.737139374017715454e-02 -1.215082854032516479e-01 -1.100318357348442078e-01 -3.073406517505645752e-01 9.133388847112655640e-02 3.432521224021911621e-02 3.012450933456420898e-01 -1.183365061879158020e-01 -3.366914018988609314e-02 -5.587217584252357483e-02 6.176032125949859619e-02 2.821005582809448242e-01 -7.315894961357116699e-02 3.843692597001791000e-03 -5.546251684427261353e-02 -3.300981223583221436e-01 -1.453506201505661011e-02 1.966615468263626099e-01 -1.477477848529815674e-01 -5.994334444403648376e-02 1.326943784952163696e-01
-5.191096290946006775e-02 1.237271353602409363e-01 -2.638898491859436035e-01 4.274271428585052490e-02 5.148336291313171387e-02 1.618509888648986816e-01 5.201570317149162292e-02 -1.340523064136505127e-01 1.970411688089370728e-01 4.137297868728637695e-01 -1.160124018788337708e-01 -6.100016832351684570e-02 2.414908446371555328e-02 -9.114774316549301147e-02 -3.609723746776580811e-01 9.174155443906784058e-02 -1.432588696479797363e-01 1.805049926042556763e-01 -6.163958832621574402e-02 1.585460454225540161e-01 -1.602626144886016846e-01 3.460438176989555359e-02 -1.475139558315277100e-01 -3.194717764854431152e-01 2.686947882175445557e-01 -1.159500852227210999e-01 5.487014725804328918e-02 1.912377327680587769e-01 3.033971190452575684e-01 -1.715999469161033630e-02 1.598045527935028076e-01 1.018469780683517456e-01
3.909232839941978455e-02 -1.557251960039138794e-01 2.071010023355484009e-01 -5.637402832508087158e-02 -1.284293532371520996e-01 8.153904229402542114e-03 7.945364713668823242e-02 -1.090790778398513794e-01 -1.902159303426742554e-01 3.165026605129241943e-01 2.280007451772689819e-01 -7.485514879226684570e-02 -2.559039182960987091e-02 1.210736259818077087e-01 -3.268968164920806885e-01 5.193902179598808289e-03 -2.527011325582861900e-03 1.479238420724868774e-01 -1.845856755971908569e-01 3.106540143489837646e-01 -8.342471718788146973e-02 2.742208167910575867e-02 -1.137197483330965042e-02 -2.482967823743820190e-01 1.957564502954483032e-01 -9.860184788703918457e-02 -2.210556417703628540e-01 8.228755742311477661e-02 -2.135830521583557129e-01 -3.252696692943572998e-01 3.126005530357360840e-01 -4.960230737924575806e-02
-1.198620423674583435e-01 -3.344134613871574402e-02 2.060901075601577759e-01 7.467567175626754761e-02 1.639280766248703003e-01 -4.906215239316225052e-03 -1.055466085672378540e-01 -9.371177852153778076e-02 2.820852100849151611e-01 1.010435819625854492e-02 -2.103516608476638794e-01 -2.517921663820743561e-02 -2.297698706388473511e-01 -2.205454260110855103e-01 -5.818792432546615601e-02 -4.468354955315589905e-02 1.211312115192413330e-01 -2.004810869693756104e-01 -5.525731295347213745e-02 5.037194490432739258e-02 -1.449548751115798950e-01 3.330755233764648438e-02 1.899505555629730225e-01 -1.146237701177597046e-01 6.036265194416046143e-02 -1.626717001199722290e-01 -2.515047490596771240e-01 -2.724458873271942139e-01 4.198540374636650085e-02 -4.299557507038116455e-01 3.720837831497192383e-01 1.838971525430679321e-01
1.409130692481994629e-01 3.435519337654113770e-02 4.075194895267486572e-02 1.056575998663902283e-01 -1.015838310122489929e-01 3.976328764110803604e-03 5.406903475522994995e-02 -7.258909195661544800e-02 -7.016529142856597900e-02 4.255392849445343018e-01 -5.513938516378402710e-02 2.820727527141571045e-01 -4.931546002626419067e-02 -1.850063949823379517e-01 -1.586253792047500610e-01 2.484937012195587158e-02 -2.427107393741607666e-01 1.015603318810462952e-01 2.176955901086330414e-02 3.297550678253173828e-01 -3.663734793663024902e-01 1.525940448045730591e-01 1.399499475955963135e-01 -3.187528252601623535e-02 2.959863245487213135e-01 1.844704896211624146e-01 -3.448927775025367737e-02 -7.315047830343246460e-02 2.133549936115741730e-02 -1.241553202271461487e-01 -1.832478679716587067e-02 3.400367200374603271e-01
-5.458467081189155579e-02 1.453506946563720703e-02 -1.584212332963943481e-01 1.038406938314437866e-01 -1.599841564893722534e-02 5.193849280476570129e-02 -8.183670043945312500e-02 -6.365024298429489136e-02 1.548778712749481201e-01 2.511295378208160400e-01 4.227437078952789307e-02 1.352693289518356323e-01 -4.031299650669097900e-01 -2.105749100446701050e-01 -2.903266437351703644e-02 2.714939117431640625e-01 -6.821613013744354248e-02 -1.357367485761642456e-01 1.092286556959152222e-01 2.804987691342830658e-02 -1.448856201022863388e-02 2.870870232582092285e-01 -1.298600733280181885e-01 -1.587228924036026001e-01 3.315928578376770020e-01 1.637875884771347046e-01 -1.673403531312942505e-01 2.106566429138183594e-01 -1.077150180935859680e-01 -1.826701909303665161e-01 2.349947094917297363e-01 2.980735599994659424e-01
-2.831807732582092285e-02 -1.187376454472541809e-01 -7.291513681411743164e-02 -9.092918783426284790e-02 -8.174678683280944824e-02 -2.521875500679016113e-01 2.736669778823852539e-01 -7.634433358907699585e-02 1.770649403333663940e-01 2.262556254863739014e-01 2.343807965517044067e-01 1.271963566541671753e-01 3.468861104920506477e-03 -2.950504422187805176e-01 -1.341115087270736694e-01 -1.878732740879058838e-01 9.897765517234802246e-02 3.309592232108116150e-02 -4.057120531797409058e-02 1.174252927303314209e-01 -7.657212764024734497e-02 -8.526777476072311401e-02 2.675545215606689453e-01 1.155707314610481262e-01 3.793279230594635010e-01 6.367512047290802002e-02 -2.307748794555664062e-01 1.353291869163513184e-01 -3.132343888282775879e-01 -2.004625499248504639e-01 2.042246907949447632e-01 -5.078518018126487732e-02
3.228675946593284607e-02 -2.311474829912185669e-01 -1.275167614221572876e-01 -2.604432404041290283e-01 -1.042125299572944641e-01 -8.905332535505294800e-02 2.167098782956600189e-02 -4.448854923248291016e-02 1.875395476818084717e-01 -6.736623495817184448e-02 2.054532468318939209e-01 -1.618480980396270752e-01 -2.431418895721435547e-01 -1.095705479383468628e-01 -1.511527448892593384e-01 -1.049644723534584045e-01 -3.679816424846649170e-02 -1.917262822389602661e-01 2.925536632537841797e-01 1.334095746278762817e-01 -2.433154582977294922e-01 3.718919456005096436e-01 4.761673510074615479e-02 -1.694429069757461548e-01 2.647641897201538086e-01 -5.425499007105827332e-02 -1.124511435627937317e-01 -1.873196810483932495e-01 -4.827880859375000000e-02 1.623999625444412231e-01 2.154765725135803223e-01 2.473836094141006470e-01
1.336334645748138428e-01 -1.388158500194549561e-01 7.173013687133789062e-02 1.450471729040145874e-01 5.267143622040748596e-02 -2.372012883424758911e-01 -1.174278184771537781e-01 -1.999026238918304443e-01 3.722510337829589844e-01 -1.633042395114898682e-01 3.317507505416870117e-01 4.680211469531059265e-02 5.597865581512451172e-02 -1.043853163719177246e-01 -2.131149321794509888e-01 2.159545868635177612e-01 7.363868504762649536e-02 7.445246726274490356e-02 -5.399784818291664124e-02 2.332733869552612305e-01 -2.067799121141433716e-01 -2.608169056475162506e-02 2.880100309848785400e-01 -1.001776903867721558e-01 -6.165916845202445984e-02 -1.017722934484481812e-01 -1.687041670083999634e-01 -2.256451919674873352e-02 -3.712783381342887878e-02 -3.968956768512725830e-01 1.812955737113952637e-01 2.650758810341358185e-02
-2.091169357299804688e-02 -1.886595636606216431e-01 2.719784528017044067e-02 1.093931347131729126e-01 1.476345509290695190e-01 -4.692728444933891296e-02 5.667337030172348022e-02 -9.583837538957595825e-02 -1.241842359304428101e-01 2.747172117233276367e-01 4.362908005714416504e-02 9.849599748849868774e-02 2.200417816638946533e-01 -1.485059261322021484e-01 -2.557102143764495850e-01 -1.025767251849174500e-01 -4.750894010066986084e-02 3.052765130996704102e-01 3.362454771995544434e-01 2.702709473669528961e-02 -2.091009318828582764e-01 2.886545360088348389e-01 2.909266762435436249e-02 -2.725186049938201904e-01 7.567176967859268188e-02 -1.411948055028915405e-01 -2.876643240451812744e-01 7.414866238832473755e-02 -1.084194481372833252e-01 -2.951950430870056152e-01 1.604493707418441772e-01 1.266521215438842773e-01
2.405427843332290649e-01 1.113301739096641541e-01 1.403119862079620361e-01 2.731348574161529541e-01 1.101630181074142456e-01 5.459334328770637512e-02 8.375619351863861084e-02 8.391482383012771606e-02 1.017064601182937622e-01 -2.733229659497737885e-02 2.226889580488204956e-01 5.137543380260467529e-02 -2.425667345523834229e-01 -4.541721045970916748e-01 -2.219041809439659119e-02 2.592897415161132812e-01 2.821324579417705536e-02 4.192653596401214600e-01 5.593301728367805481e-02 1.304640918970108032e-01 -1.124460250139236450e-01 7.760133594274520874e-02 2.478859126567840576e-01 -1.485015600919723511e-01 2.573288381099700928e-01 1.361833140254020691e-02 -1.422203332185745239e-01 -2.589102834463119507e-02 2.803517878055572510e-02 -1.408748626708984375e-01 8.261809125542640686e-03 -5.683863162994384766e-02
-2.205427289009094238e-01 -1.232222989201545715e-01 -2.449065744876861572e-01 2.286448888480663300e-02 -1.975948810577392578e-01 2.986670285463333130e-02 1.076959446072578430e-01 -1.126779541373252869e-01 9.527368098497390747e-02 1.916159689426422119e-01 6.772519648075103760e-02 -1.159415096044540405e-01 -2.278092056512832642e-01 -2.263554632663726807e-01 -1.017721742391586304e-01 1.333666741847991943e-01 -1.976736485958099365e-01 7.921448349952697754e-02 -1.426891833543777466e-01 3.215498626232147217e-01 2.017976939678192139e-01 1.233696043491363525e-01 -3.236743435263633728e-02 -3.816063329577445984e-02 2.782070040702819824e-01 2.464588582515716553e-01 -3.168116211891174316e-01 1.353279571048915386e-03 3.777856379747390747e-02 -1.632473468780517578e-01 2.666850090026855469e-01 2.260153442621231079e-01
1.305199414491653442e-01 1.728084832429885864e-01 -1.603485643863677979e-01 -5.472178384661674500e-02 -8.374075591564178467e-02 1.823557168245315552e-01 -2.943869307637214661e-02 1.722825467586517334e-01 -5.576602742075920105e-02 1.416779309511184692e-01 -4.553191363811492920e-03 -4.730301350355148315e-02 -1.318087577819824219e-01 -3.202685117721557617e-01 -2.055937647819519043e-01 2.294066697359085083e-01 1.307964175939559937e-01 -2.208571732044219971e-01 -3.980732709169387817e-02 4.230572879314422607e-01 -2.187003046274185181e-01 9.616270661354064941e-02 -1.298539806157350540e-02 2.527692019939422607e-01 9.577291458845138550e-02 1.375093758106231689e-01 -1.920741796493530273e-01 -1.785845868289470673e-02 2.447155416011810303e-01 -2.798624634742736816e-01 1.829220950603485107e-01 9.354962408542633057e-02
1.078691855072975159e-01 -1.784200966358184814e-01 -1.617069542407989502e-01 1.024405360221862793e-01 1.140047833323478699e-01 -8.495955914258956909e-02 1.231252625584602356e-01 -1.810013502836227417e-02 2.204984277486801147e-01 -2.034034766256809235e-02 7.684945315122604370e-02 -3.244605958461761475e-01 -1.570013612508773804e-01 -3.308865427970886230e-01 -3.144803643226623535e-01 -1.346416771411895752e-01 -6.831049174070358276e-02 3.075540661811828613e-01 1.700049638748168945e-01 1.449953764677047729e-01 3.969270735979080200e-02 -6.438800692558288574e-02 2.512919344007968903e-02 1.683871448040008545e-01 3.390073031187057495e-02 -6.583490967750549316e-02 -1.729564666748046875e-01 -2.306843250989913940e-01 2.966837882995605469e-01 -2.354129254817962646e-01 1.651322543621063232e-01 1.720442175865173340e-01
-7.548657804727554321e-02 2.198865637183189392e-02 -2.108949869871139526e-01 -1.835177689790725708e-01 3.854748234152793884e-02 1.177417412400245667e-01 6.680519878864288330e-02 -1.718265414237976074e-01 3.068771064281463623e-01 3.051163554191589355e-01 5.508148670196533203e-02 -8.676961809396743774e-02 -3.126132786273956299e-01 -1.038474440574645996e-01 7.601872086524963379e-02 -4.090831428766250610e-02 -3.718960657715797424e-02 3.901002928614616394e-02 -2.806942760944366455e-01 3.601759374141693115e-01 -1.762888580560684204e-02 7.822494953870773315e-02 1.106861233711242676e-01 -5.533643439412117004e-02 3.112661242485046387e-01 -2.535287141799926758e-01 -1.370649039745330811e-01 1.182454377412796021e-01 -3.459990769624710083e-02 -1.339862793684005737e-01 -2.574408054351806641e-01 2.000214606523513794e-01
5.691360309720039368e-02 7.599696516990661621e-02 -3.947436213493347168e-01 -3.423029929399490356e-02 -2.773168087005615234e-01 -1.829132065176963806e-02 7.053729891777038574e-02 -7.157259434461593628e-02 7.778531312942504883e-02 3.613075017929077148e-01 -1.442713439464569092e-01 4.574058204889297485e-02 5.059258639812469482e-02 -1.048111543059349060e-01 -1.015766113996505737e-01 6.732265651226043701e-02 -9.940937906503677368e-02 6.477155536413192749e-02 -4.285810142755508423e-02 1.800592541694641113e-01 9.058700501918792725e-02 3.232714235782623291e-01 8.525554835796356201e-02 6.171922665089368820e-03 3.861796557903289795e-01 9.022220969200134277e-02 -3.793041706085205078e-01 -9.547528624534606934e-02 -8.678606152534484863e-02 -2.228804230690002441e-01 9.231892414391040802e-03 1.511660218238830566e-01
-1.549588702619075775e-02 1.034266576170921326e-01 -1.838084012269973755e-01 -1.507189869880676270e-01 1.270018368959426880e-01 2.674205601215362549e-01 -1.637540012598037720e-01 -1.950703747570514679e-02 1.304551362991333008e-01 1.725175529718399048e-01 5.845578014850616455e-02 -6.540558487176895142e-02 -1.986086368560791016e-01 -5.634549260139465332e-02 -1.794805824756622314e-01 8.231545984745025635e-02 -2.137142866849899292e-01 3.239327669143676758e-01 -1.225484758615493774e-01 1.930121928453445435e-01 -4.837502539157867432e-02 7.775278389453887939e-02 1.053056214004755020e-02 -1.459879279136657715e-01 1.208382993936538696e-01 -3.092901110649108887e-01 -1.425079256296157837e-02 2.511562108993530273e-01 3.264446556568145752e-01 -4.800787940621376038e-02 3.572556078433990479e-01 1.972369253635406494e-01
-8.879940211772918701e-02 1.754479855298995972e-02 -7.106998562812805176e-02 3.315910100936889648e-01 5.420594662427902222e-02 1.342255715280771255e-02 2.430116534233093262e-01 -6.000021100044250488e-02 3.120580613613128662e-01 2.928093671798706055e-01 1.781616210937500000e-01 -5.228490009903907776e-02 1.118199750781059265e-01 3.967028111219406128e-02 -2.978149354457855225e-01 -2.391724884510040283e-01 6.710737943649291992e-02 1.010366678237915039e-01 -2.561372332274913788e-02 2.257467061281204224e-02 -4.169340133666992188e-01 1.795739233493804932e-01 7.961387187242507935e-02 -7.810896635055541992e-02 2.087368667125701904e-01 -8.421626687049865723e-02 -8.522263914346694946e-02 3.142124041914939880e-02 -2.141953706741333008e-01 -2.097266763448715210e-01 2.096228152513504028e-01 -7.965475320816040039e-02
6.641890853643417358e-02 -8.270529657602310181e-02 -1.218283921480178833e-01 2.105429023504257202e-01 -4.025213420391082764e-02 9.123614057898521423e-03 -1.363492310047149658e-01 1.225154940038919449e-02 1.446207147091627121e-02 4.704122245311737061e-01 -5.640867725014686584e-02 -1.609220169484615326e-02 -1.477598398923873901e-01 -1.824596822261810303e-01 -3.079009950160980225e-01 1.183921173214912415e-01 -1.469619423151016235e-01 1.201547905802726746e-01 -2.116255462169647217e-02 -6.488370895385742188e-02 -1.268134117126464844e-01 -2.671595476567745209e-02 -1.526951342821121216e-01 -3.038040101528167725e-01 3.526544570922851562e-01 1.738029867410659790e-01 1.489710644818842411e-03 2.740467488765716553e-01 1.021364331245422363e-01 -8.316048979759216309e-02 2.398876547813415527e-01 2.063506841659545898e-01
1.875139027833938599e-01 -8.634256571531295776e-02 -1.651539206504821777e-01 -1.513371467590332031e-01 1.966603100299835205e-01 4.853523895144462585e-02 5.174463242292404175e-02 3.222266444936394691e-03 6.136747077107429504e-02 1.571839302778244019e-01 7.120800763368606567e-02 2.309791184961795807e-02 -8.385476469993591309e-02 -2.134136706590652466e-01 -1.173255890607833862e-01 -1.754817813634872437e-01 -3.162615895271301270e-01 -3.406423330307006836e-01 -9.957978129386901855e-02 2.636161148548126221e-01 -1.217192783951759338e-01 5.741159990429878235e-02 1.912316679954528809e-01 2.357784807682037354e-01 3.124708235263824463e-01 -1.749517619609832764e-01 -1.594515442848205566e-01 1.439834833145141602e-01 7.016416639089584351e-02 -3.797404468059539795e-01 1.851828419603407383e-03 -5.477818101644515991e-02
-5.941552110016345978e-03 -1.437598019838333130e-01 9.004456549882888794e-02 -1.063369587063789368e-02 2.329247295856475830e-01 1.292764395475387573e-01 -2.003205940127372742e-02 -4.496354237198829651e-02 2.815142273902893066e-01 2.765772938728332520e-01 -2.565101534128189087e-02 -3.714452087879180908e-01 9.225836396217346191e-02 -2.634337246417999268e-01 -2.651124894618988037e-01 -3.542051091790199280e-02 1.144497767090797424e-01 2.714345464482903481e-03 1.266123913228511810e-02 2.674483358860015869e-01 -4.229299426078796387e-01 3.507042769342660904e-03 -2.212194055318832397e-01 7.092702388763427734e-02 1.205863058567047119e-01 1.272778809070587158e-01 -1.170730814337730408e-01 -6.230857223272323608e-02 -1.392000913619995117e-01 -1.972469538450241089e-01 1.033451631665229797e-01 1.375725716352462769e-01
-5.210582911968231201e-02 -2.486854642629623413e-01 -1.476552486419677734e-01 -4.772287979722023010e-02 4.279980361461639404e-01 1.031527221202850342e-01 3.664581105113029480e-02 1.009364053606987000e-01 1.521116793155670166e-01 2.852763235569000244e-01 2.492904812097549438e-01 -2.989180386066436768e-01 -1.007641181349754333e-01 -6.443569809198379517e-02 -1.672818511724472046e-01 1.999688297510147095e-01 -1.328715831041336060e-01 6.268145143985748291e-02 -6.046324223279953003e-02 2.336094230413436890e-01 -6.198386847972869873e-02 -1.095084249973297119e-01 1.483603864908218384e-01 -2.225845456123352051e-01 1.365500967949628830e-02 2.009955346584320068e-01 -3.483990207314491272e-02 -2.209949493408203125e-01 -1.072104871273040771e-01 -3.053994178771972656e-01 -2.970268391072750092e-02 6.501957774162292480e-02
1.252477467060089111e-01 -1.981284916400909424e-01 -3.269132375717163086e-01 -3.577865660190582275e-01 -2.507768804207444191e-03 8.610709011554718018e-02 5.853712931275367737e-02 4.751255735754966736e-02 -2.372619695961475372e-02 1.787487417459487915e-01 -7.321286946535110474e-02 3.950881958007812500e-02 -7.211226969957351685e-02 -1.421974003314971924e-01 -2.279435843229293823e-01 9.525668807327747345e-03 -1.006285399198532104e-01 -2.031203210353851318e-01 6.433816254138946533e-02 1.959757953882217407e-01 -3.312492370605468750e-01 -2.263462543487548828e-01 2.078287899494171143e-01 4.776821285486221313e-02 4.012921825051307678e-02 -5.730124562978744507e-02 -2.537541389465332031e-01 -1.450359076261520386e-01 8.384430408477783203e-02 -3.611910045146942139e-01 1.577237993478775024e-01 1.646703034639358521e-01
1.400331407785415649e-01 1.669581048190593719e-02 7.051000744104385376e-02 1.981745362281799316e-01 2.238767296075820923e-01 1.930078417062759399e-01 4.016086161136627197e-01 -3.047190606594085693e-01 1.427791565656661987e-01 1.748564988374710083e-01 1.203103438019752502e-01 9.726536273956298828e-02 -3.420167565345764160e-01 -2.532342374324798584e-01 -1.207310557365417480e-01 -5.192628130316734314e-02 -1.237189024686813354e-01 -3.690180182456970215e-02 -6.370986998081207275e-02 2.390726357698440552e-01 1.371813416481018066e-01 -3.736545890569686890e-02 2.395854592323303223e-01 -2.130315601825714111e-01 -2.573173120617866516e-02 -2.381717041134834290e-02 -2.139139771461486816e-01 1.044851988554000854e-01 -1.300738006830215454e-01 -1.088977381587028503e-01 1.811946332454681396e-01 2.614558115601539612e-02
2.082594782114028931e-01 -1.547771394252777100e-01 -3.851104378700256348e-01 -2.204768508672714233e-01 -5.746887996792793274e-02 1.668182164430618286e-01 9.945062547922134399e-02 2.273713983595371246e-02 7.160155475139617920e-02 8.537136018276214600e-02 -9.020929038524627686e-02 -3.725061658769845963e-03 -3.755724057555198669e-03 -2.016563713550567627e-01 -1.071776971220970154e-01 3.678963333368301392e-02 1.060206219553947449e-01 -2.456285804510116577e-01 6.862660497426986694e-02 3.146300613880157471e-01 -2.521167397499084473e-01 -1.960232406854629517e-01 -2.017540624365210533e-03 -6.853071600198745728e-02 -9.061711281538009644e-02 1.039330884814262390e-01 -2.465975284576416016e-01 -2.070386707782745361e-01 -3.423232585191726685e-02 -3.536451756954193115e-01 2.792073190212249756e-01 1.062101945281028748e-01
-4.282829537987709045e-02 -1.347130686044692993e-01 -4.906815942376852036e-03 -1.235131025314331055e-01 3.089497238397598267e-02 8.298908174037933350e-02 -5.721807852387428284e-02 -1.439364254474639893e-01 1.923130601644515991e-01 3.246474266052246094e-01 2.911737263202667236e-01 -1.391118466854095459e-01 -4.346897453069686890e-02 -3.007042706012725830e-01 -1.495288312435150146e-01 -9.017763286828994751e-02 8.495476096868515015e-02 -4.687659814953804016e-02 -1.647456139326095581e-01 8.253703266382217407e-02 3.533758223056793213e-01 8.794338256120681763e-02 3.307756185531616211e-01 -9.564519673585891724e-02 1.111663356423377991e-01 -3.401087522506713867e-01 4.809911549091339111e-02 1.267744507640600204e-02 2.021779119968414307e-01 -2.074965387582778931e-01 7.306969165802001953e-02 2.219775915145874023e-01
8.703916519880294800e-02 1.016587242484092712e-01 -2.196281254291534424e-01 -2.827447280287742615e-02 -1.010591723024845123e-02 -1.433977931737899780e-01 -2.719471231102943420e-02 4.414799436926841736e-02 1.625605374574661255e-01 -8.028764277696609497e-02 8.526631444692611694e-02 -1.415450572967529297e-01 -3.318647742271423340e-01 7.112910039722919464e-03 -1.431870907545089722e-01 -2.218827791512012482e-02 -1.606522351503372192e-01 -1.936296671628952026e-01 1.080734655261039734e-01 7.217788696289062500e-02 1.062380298972129822e-01 4.745753407478332520e-01 4.021180793642997742e-02 -1.095703318715095520e-01 2.628703713417053223e-01 1.297216955572366714e-02 -2.078948318958282471e-01 5.190889164805412292e-02 -1.407609786838293076e-03 -5.098070502281188965e-01 2.699711360037326813e-02 1.104673072695732117e-01
2.962854504585266113e-01 -9.061896800994873047e-02 -3.987697139382362366e-02 7.392837107181549072e-02 -1.365857422351837158e-01 1.739823222160339355e-01 -2.346980199217796326e-02 -1.418537199497222900e-01 2.130203843116760254e-01 1.260359138250350952e-01 3.506492078304290771e-01 1.136082857847213745e-01 5.130864307284355164e-02 -7.351432740688323975e-02 -4.851242899894714355e-02 -1.593000069260597229e-02 -1.120642051100730896e-01 -6.128290668129920959e-02 -3.796963021159172058e-02 1.661751605570316315e-02 3.753362596035003662e-02 4.043750166893005371e-01 -3.262801468372344971e-02 -3.249953389167785645e-01 1.236982196569442749e-01 1.786472462117671967e-02 -1.756968945264816284e-01 1.389548480510711670e-01 1.426264941692352295e-01 -3.389561772346496582e-01 3.554634153842926025e-01 -5.047641322016716003e-02
1.327627450227737427e-01 -8.802635222673416138e-02 1.514925062656402588e-01 -4.405280575156211853e-02 2.328031510114669800e-01 2.608304023742675781e-01 3.781316876411437988e-01 -9.964430332183837891e-02 1.624724715948104858e-01 -1.720078848302364349e-02 -1.325456351041793823e-01 8.436331897974014282e-02 3.962170705199241638e-02 -9.420521557331085205e-02 -1.920342892408370972e-01 -3.220406547188758850e-02 -1.546486020088195801e-01 -1.124371867626905441e-02 -1.920148581266403198e-01 1.928731650114059448e-01 2.927933121100068092e-03 2.726150155067443848e-01 3.327709734439849854e-01 -9.702477604150772095e-02 2.479482740163803101e-01 -1.675495132803916931e-02 -1.486413776874542236e-01 -1.602918840944766998e-02 -9.436848014593124390e-02 -3.019852936267852783e-01 2.710219919681549072e-01 1.568467766046524048e-01
2.839272320270538330e-01 1.808889359235763550e-01 -4.907159879803657532e-02 -7.356019318103790283e-02 1.619009524583816528e-01 2.552243769168853760e-01 4.973576590418815613e-02 3.642349317669868469e-02 2.022859752178192139e-01 2.012214809656143188e-01 1.983261704444885254e-01 -2.158445715904235840e-01 6.123229488730430603e-02 1.660661213099956512e-02 -1.304503232240676880e-01 -1.730686873197555542e-01 2.190208137035369873e-01 8.978418260812759399e-02 1.918067485094070435e-01 1.122602596879005432e-01 -7.100231945514678955e-02 -9.479317814111709595e-02 1.363323777914047241e-01 -7.838623970746994019e-02 2.958143651485443115e-01 1.119075566530227661e-01 -4.524283111095428467e-02 1.713596135377883911e-01 -9.286429733037948608e-02 -2.009295970201492310e-01 4.533609747886657715e-01 1.876482963562011719e-01
1.597767770290374756e-01 -2.884468734264373779e-01 -2.740713581442832947e-02 -1.471440792083740234e-01 1.112011745572090149e-01 9.240013360977172852e-02 1.860913783311843872e-01 -1.115394756197929382e-01 4.712158441543579102e-02 3.867690563201904297e-01 -1.544147431850433350e-01 -2.663658000528812408e-03 -1.964800953865051270e-01 -8.419863879680633545e-02 -1.487530320882797241e-01 5.244472995400428772e-02 -2.936441078782081604e-02 2.324089258909225464e-01 7.931942120194435120e-03 2.328523248434066772e-01 -1.271893680095672607e-01 7.175157964229583740e-02 2.753578424453735352e-01 -9.803005307912826538e-02 -2.028740011155605316e-03 1.605286747217178345e-01 -2.065308094024658203e-01 7.763527333736419678e-02 -2.109792269766330719e-02 -4.535842537879943848e-01 -1.560606062412261963e-01 1.837063431739807129e-01
6.871350109577178955e-02 1.871520876884460449e-01 -7.352337986230850220e-02 -1.622781455516815186e-01 -9.498346596956253052e-02 -1.469268053770065308e-01 -7.261534035205841064e-02 1.864987798035144806e-02 3.099913336336612701e-02 -3.805048763751983643e-02 2.415001764893531799e-02 -7.810489833354949951e-02 -3.419457376003265381e-01 -2.252932824194431305e-02 -2.230767011642456055e-01 -7.163343578577041626e-02 -1.886672228574752808e-01 -1.550593227148056030e-01 -2.888253517448902130e-02 1.037950441241264343e-01 6.879103928804397583e-02 4.414221644401550293e-01 3.356106579303741455e-02 -1.668091714382171631e-01 3.036626279354095459e-01 4.047964513301849365e-02 -3.332090079784393311e-01 -3.019633330404758453e-02 1.265342682600021362e-01 -4.022291302680969238e-01 1.028729900717735291e-01 1.300221979618072510e-01
4.104360193014144897e-02 -6.840775907039642334e-02 -2.053347080945968628e-01 2.135064005851745605e-01 3.068613260984420776e-02 1.856728047132492065e-01 1.431577503681182861e-01 -5.096258595585823059e-02 2.066968530416488647e-01 1.533123105764389038e-01 2.302765101194381714e-01 -8.119855076074600220e-02 1.459953747689723969e-02 -2.789608836174011230e-01 -6.580594927072525024e-02 -2.427567690610885620e-01 1.176440119743347168e-01 2.325959205627441406e-01 -9.987235814332962036e-02 2.328275740146636963e-01 -2.993289828300476074e-01 1.306646037846803665e-02 -2.054411685094237328e-03 -1.911116689443588257e-01 -1.056179031729698181e-02 1.748172007501125336e-02 -2.769981324672698975e-01 -2.514325678348541260e-01 3.597538471221923828e-01 -7.108896225690841675e-02 1.146676018834114075e-01 1.839282512664794922e-01
2.302227467298507690e-01 2.488458901643753052e-01 4.848425742238759995e-03 1.098730638623237610e-01 2.251944541931152344e-01 -8.172346651554107666e-02 -2.890843152999877930e-02 -2.940791845321655273e-01 3.957428038120269775e-01 1.547444462776184082e-01 2.933843135833740234e-01 -1.099072396755218506e-02 -1.094459742307662964e-01 -1.659180223941802979e-01 -1.064689382910728455e-01 5.627576634287834167e-02 -2.315651625394821167e-02 -1.637390851974487305e-01 6.810848414897918701e-02 4.540197551250457764e-02 1.204595863819122314e-01 8.370573073625564575e-02 2.731015905737876892e-02 -3.702831864356994629e-01 7.762482762336730957e-02 -2.546998858451843262e-01 -2.155845165252685547e-01 -2.041914910078048706e-01 -1.570199429988861084e-01 -1.228417642414569855e-02 6.332845985889434814e-02 1.618651151657104492e-01
1.452609896659851074e-01 -1.581748723983764648e-01 -7.726884633302688599e-02 -2.394900657236576080e-02 4.001780599355697632e-02 3.702251315116882324e-01 4.450524449348449707e-01 1.465269830077886581e-02 2.838549017906188965e-01 4.584450125694274902e-01 2.309488803148269653e-01 -2.691425979137420654e-01 -3.375563398003578186e-02 -2.282083183526992798e-01 5.272975936532020569e-02 -1.041890159249305725e-01 -1.476187258958816528e-01 3.303624317049980164e-02 3.452844545245170593e-02 1.440698355436325073e-01 -8.689010888338088989e-02 -1.332534849643707275e-02 9.455325454473495483e-02 -1.199556067585945129e-01 1.184061393141746521e-01 9.245724976062774658e-02 -1.396479457616806030e-01 1.344416756182909012e-02 9.044396877288818359e-02 -4.634552169591188431e-03 2.538689784705638885e-02 -4.677806049585342407e-03
4.341005682945251465e-01 3.180768713355064392e-02 -2.051234543323516846e-01 -1.050264835357666016e-01 2.145777791738510132e-01 1.369702164083719254e-02 1.183478757739067078e-01 -4.703395441174507141e-02 1.899651437997817993e-01 -4.412546753883361816e-02 -6.048917397856712341e-02 -2.556448336690664291e-03 -1.012053266167640686e-01 -1.982738263905048370e-02 -3.310351967811584473e-01 -3.218289837241172791e-02 3.865557163953781128e-02 -1.706157326698303223e-01 6.013340875506401062e-02 6.098428368568420410e-02 1.008453890681266785e-01 4.278842210769653320e-01 2.122624516487121582e-01 -7.987917214632034302e-02 2.292081266641616821e-01 -2.014340609312057495e-01 -1.086895018815994263e-01 -1.327842324972152710e-01 1.773134022951126099e-01 -2.671883068978786469e-02 7.913538068532943726e-02 2.973736524581909180e-01
-1.327593326568603516e-01 -2.138657718896865845e-01 -1.648447662591934204e-01 2.988075092434883118e-02 1.506358832120895386e-01 3.388905152678489685e-02 1.886878758668899536e-01 2.172061502933502197e-01 8.431083709001541138e-02 -4.229553788900375366e-02 9.559503942728042603e-02 2.040616571903228760e-01 -1.638965010643005371e-01 -4.085734784603118896e-01 -2.480317354202270508e-01 1.318916380405426025e-01 -3.428104519844055176e-02 -3.453695029020309448e-02 -1.290381848812103271e-01 -8.212548494338989258e-02 6.491959095001220703e-02 3.775221854448318481e-02 4.879840463399887085e-02 -1.352171599864959717e-01 2.511675357818603516e-01 8.125004172325134277e-02 -2.269741445779800415e-01 -2.321239262819290161e-01 6.852391362190246582e-02 -3.994552493095397949e-01 2.710455954074859619e-01 6.843152642250061035e-02
2.959620654582977295e-01 5.099922418594360352e-02 2.575949206948280334e-02 -3.051126259379088879e-04 -3.011756762862205505e-02 9.878104180097579956e-02 -3.511090949177742004e-02 1.352746635675430298e-01 3.075637817382812500e-01 1.480038315057754517e-01 6.899881362915039062e-02 -1.990953534841537476e-01 -1.600868105888366699e-01 5.166176706552505493e-02 -2.319077104330062866e-01 1.240920200943946838e-01 -6.061078514903783798e-03 -3.219527006149291992e-02 -5.203381553292274475e-02 1.405455023050308228e-01 8.269097656011581421e-02 3.698027729988098145e-01 -1.279588639736175537e-01 9.612986445426940918e-02 2.962082624435424805e-01 1.527860164642333984e-01 -4.921731948852539062e-01 4.231887683272361755e-02 -7.570479810237884521e-02 -8.606837689876556396e-02 1.461175829172134399e-01 1.955258846282958984e-01
2.959553301334381104e-01 6.374194473028182983e-02 -1.118031144142150879e-01 2.134079784154891968e-01 3.373534679412841797e-01 -5.246148258447647095e-02 1.815109699964523315e-02 1.886302791535854340e-02 2.798874676227569580e-01 2.332757227122783661e-02 1.736143529415130615e-01 -9.456361830234527588e-02 -3.257679566740989685e-02 -3.712212145328521729e-01 -3.258927166461944580e-01 -1.776868402957916260e-01 2.224515751004219055e-02 2.316506803035736084e-01 4.510682821273803711e-02 3.556725755333900452e-02 -3.395681679248809814e-01 6.949048489332199097e-03 8.192637562751770020e-02 3.575288876891136169e-02 5.405749753117561340e-02 -4.749403148889541626e-02 -2.273746281862258911e-01 -1.332903653383255005e-01 1.526352763175964355e-01 1.568107679486274719e-02 1.337454020977020264e-01 2.038944363594055176e-01
6.316539645195007324e-02 -2.994493544101715088e-01 -6.949695944786071777e-02 1.243174523115158081e-01 -6.800377741456031799e-03 2.915192544460296631e-01 3.125274181365966797e-01 5.451910197734832764e-02 2.081399708986282349e-01 2.747045457363128662e-01 1.484704017639160156e-01 -2.748093605041503906e-01 9.901023656129837036e-02 -5.324019119143486023e-02 -1.249845176935195923e-01 -1.434298753738403320e-01 -3.041259013116359711e-02 3.408482074737548828e-01 2.087647020816802979e-01 4.697218164801597595e-02 -3.949044272303581238e-02 2.563329339027404785e-01 2.257548123598098755e-01 1.340208202600479126e-01 1.119852140545845032e-01 -3.961547464132308960e-02 -2.553071975708007812e-01 -1.303171366453170776e-01 -4.142075404524803162e-02 -4.850766435265541077e-02 1.861161589622497559e-01 -3.367559239268302917e-02
1.134439334273338318e-01 1.455758213996887207e-01 -1.490757167339324951e-01 -8.328194171190261841e-02 2.339123934507369995e-01 -2.248920202255249023e-01 -1.127238199114799500e-01 -2.304326146841049194e-01 1.121597066521644592e-01 2.284056097269058228e-01 4.064384996891021729e-01 -2.024925649166107178e-01 -5.538616701960563660e-02 -1.774879395961761475e-01 -1.538039445877075195e-01 3.951257169246673584e-01 5.645424243994057178e-04 2.029404044151306152e-02 6.658660620450973511e-02 2.844028770923614502e-01 -2.136180102825164795e-01 -1.134963408112525940e-01 1.339931935071945190e-01 -1.176130548119544983e-01 9.133791550993919373e-03 -2.549019828438758850e-02 -1.740216165781021118e-01 1.885364800691604614e-01 -1.410422753542661667e-02 -6.355814635753631592e-02 -2.430495992302894592e-02 1.815582811832427979e-01
1.540570557117462158e-01 1.793482303619384766e-01 -1.510768234729766846e-01 -1.916494071483612061e-01 1.537933200597763062e-01 1.906094551086425781e-01 -2.662096023559570312e-01 -2.550354413688182831e-02 3.199066221714019775e-02 2.098021656274795532e-01 6.443557888269424438e-02 9.968576580286026001e-02 -1.520121097564697266e-01 -2.104804515838623047e-01 -1.242580413818359375e-01 6.959018111228942871e-02 5.476991459727287292e-02 -1.517413258552551270e-01 -1.278980970382690430e-01 -5.542651191353797913e-02 -2.411365509033203125e-01 1.197094563394784927e-02 -9.226337075233459473e-02 -5.710406228899955750e-02 -1.124745532870292664e-01 -1.504180580377578735e-01 -1.536937803030014038e-01 8.291658014059066772e-02 -2.252331376075744629e-01 -3.561878502368927002e-01 4.444933533668518066e-01 2.230620980262756348e-01
6.431974470615386963e-02 -4.375891759991645813e-02 -4.458357393741607666e-02 -2.311557382345199585e-01 -1.313050240278244019e-01 -1.095354557037353516e-01 1.921733021736145020e-01 1.514226780273020267e-03 1.777949631214141846e-01 5.213561654090881348e-01 -2.962203137576580048e-02 -2.953796647489070892e-02 -7.978212088346481323e-02 1.571361124515533447e-01 -2.895087003707885742e-01 -2.201052606105804443e-01 -1.587525010108947754e-01 1.524275541305541992e-01 2.130246162414550781e-02 2.113585323095321655e-01 -1.006172876805067062e-02 7.313517481088638306e-02 3.665994480252265930e-02 2.370831184089183807e-02 3.251013755798339844e-01 -2.414138168096542358e-01 -1.948993206024169922e-01 8.596374094486236572e-02 2.657552063465118408e-01 -7.460655272006988525e-02 6.323514878749847412e-02 1.157889142632484436e-01
9.755221754312515259e-02 -9.361059963703155518e-02 1.226829439401626587e-01 1.699072681367397308e-02 2.488530725240707397e-01 -1.126496419310569763e-01 3.325345814228057861e-01 1.781278662383556366e-02 2.085269242525100708e-01 1.197335869073867798e-01 -1.989417970180511475e-01 -3.124969601631164551e-01 2.352816052734851837e-03 -1.356983184814453125e-01 -3.201237618923187256e-01 2.625078707933425903e-02 -3.444163873791694641e-02 -5.923796445131301880e-02 -7.054745405912399292e-02 1.561330705881118774e-01 -2.815132737159729004e-01 3.696404397487640381e-02 -3.588293865323066711e-02 -2.509222030639648438e-01 4.169393703341484070e-02 2.889601290225982666e-01 -3.163308799266815186e-01 1.075932383537292480e-01 7.109156996011734009e-02 -1.826248466968536377e-01 5.749746784567832947e-02 2.161519527435302734e-01
-5.202144384384155273e-02 -5.204445123672485352e-02 -9.389721602201461792e-02 3.533189594745635986e-01 2.362210899591445923e-01 5.129384621977806091e-02 6.395348906517028809e-02 -2.443186789751052856e-01 2.601230442523956299e-01 8.916819840669631958e-02 1.994398683309555054e-01 -5.907432362437248230e-02 8.833237737417221069e-02 -3.209510147571563721e-01 4.154947772622108459e-02 -7.949390262365341187e-02 1.704313009977340698e-01 3.060661256313323975e-01 -1.883510500192642212e-01 2.703982889652252197e-01 -1.663681864738464355e-01 1.117291301488876343e-01 8.123737573623657227e-02 -2.522634863853454590e-01 9.907257556915283203e-02 -1.509805861860513687e-02 -2.143538892269134521e-01 -3.698134422302246094e-02 2.222016006708145142e-01 -1.862373203039169312e-01 1.336103528738021851e-01 1.199020538479089737e-03
1.109240204095840454e-01 -1.646154522895812988e-01 -1.300296932458877563e-01 9.057062119245529175e-02 1.646704822778701782e-01 -1.736511737108230591e-01 1.009188368916511536e-01 -2.586298622190952301e-02 1.456812471151351929e-01 3.086981736123561859e-02 1.372382491827011108e-01 -1.460382938385009766e-01 -5.299022048711776733e-02 -3.110597729682922363e-01 -4.867451786994934082e-01 -2.036222964525222778e-01 9.740508161485195160e-03 2.867023348808288574e-01 2.480991035699844360e-01 -6.156181171536445618e-02 1.683994382619857788e-02 9.013772010803222656e-02 8.811488747596740723e-03 5.048824474215507507e-02 9.598083794116973877e-02 -1.129849329590797424e-01 -2.937663532793521881e-02 -6.499765813350677490e-02 2.647521197795867920e-01 -1.036344170570373535e-01 3.017873167991638184e-01 2.634947001934051514e-01
3.595129773020744324e-02 -4.656620696187019348e-02 -1.251005828380584717e-01 2.033320963382720947e-01 3.865643590688705444e-02 -1.494513005018234253e-01 -2.823153510689735413e-02 -2.501800060272216797e-01 1.971996426582336426e-01 3.501415848731994629e-01 -2.289619110524654388e-02 -2.235186398029327393e-01 1.038207337260246277e-01 -1.835754960775375366e-01 -2.256353050470352173e-01 1.629548221826553345e-01 2.009817063808441162e-01 3.072676956653594971e-01 6.247490644454956055e-02 -1.498441398143768311e-01 -7.678191363811492920e-02 -1.568641513586044312e-01 9.026444703340530396e-02 -7.429703325033187866e-02 1.969144642353057861e-01 9.138808399438858032e-02 -4.816866815090179443e-01 -1.536308526992797852e-01 6.665293127298355103e-02 -7.249989360570907593e-02 1.381841208785772324e-02 2.091826125979423523e-02
3.230043053627014160e-01 -3.154355585575103760e-01 -1.609042733907699585e-01 -1.161460354924201965e-01 -3.027062118053436279e-02 1.373585760593414307e-01 3.564924700185656548e-03 -1.929185241460800171e-01 2.072085142135620117e-01 1.444718427956104279e-02 1.884719282388687134e-01 1.896067559719085693e-01 1.364105641841888428e-01 -1.420985311269760132e-01 -1.187843382358551025e-01 9.192703664302825928e-02 3.210265561938285828e-02 -1.219075843691825867e-01 2.203374654054641724e-01 4.946574568748474121e-02 1.618008166551589966e-01 4.320330321788787842e-01 4.472936689853668213e-02 1.649520359933376312e-02 1.076259389519691467e-01 -1.611229628324508667e-01 -1.785464286804199219e-01 1.044316869229078293e-02 4.836228489875793457e-02 -2.872721850872039795e-01 2.805616259574890137e-01 9.324479103088378906e-02
1.203669607639312744e-01 1.088042333722114563e-01 1.544029731303453445e-02 1.911777555942535400e-01 9.078598022460937500e-02 -3.507455065846443176e-02 2.272857166826725006e-02 -1.890906132757663727e-03 2.069646418094635010e-01 2.349768131971359253e-01 6.995413452386856079e-02 -2.155494689941406250e-01 1.282246559858322144e-01 -3.853165805339813232e-01 -1.584900915622711182e-01 -1.711637377738952637e-01 1.112204343080520630e-01 1.633026599884033203e-01 3.700217306613922119e-01 1.481485217809677124e-01 -1.422109901905059814e-01 2.654222846031188965e-01 6.617082655429840088e-02 3.182854875922203064e-02 2.626254260540008545e-01 -1.500471383333206177e-01 -3.148084878921508789e-01 -1.003312692046165466e-01 -1.462145596742630005e-01 3.960179910063743591e-02 -2.567912824451923370e-02 1.998343616724014282e-01
-1.718878000974655151e-01 1.687179803848266602e-01 -1.643784493207931519e-01 5.601878464221954346e-02 9.886093437671661377e-02 -2.367247492074966431e-01 -2.070476263761520386e-01 -1.787850260734558105e-01 2.036247700452804565e-01 -4.505896940827369690e-02 1.574736386537551880e-01 -7.208230346441268921e-02 4.505958780646324158e-02 -8.561094105243682861e-02 -1.985669136047363281e-01 1.308587789535522461e-01 5.797839537262916565e-02 -1.068817228078842163e-01 1.151336356997489929e-01 2.057921588420867920e-01 4.811316321138292551e-04 1.904511004686355591e-01 1.087723150849342346e-01 -1.559003163129091263e-02 3.079819679260253906e-01 -3.161221742630004883e-01 -3.096713423728942871e-01 -2.594941258430480957e-01 -4.645274206995964050e-02 -1.800968796014785767e-01 3.337294757366180420e-01 9.518615901470184326e-02
-1.832442171871662140e-02 1.283840686082839966e-01 -2.434744536876678467e-01 -1.991181969642639160e-01 -3.384755924344062805e-02 -1.173966471105813980e-02 -1.266020536422729492e-02 -5.428034812211990356e-02 2.278031110763549805e-01 1.555954962968826294e-01 1.178228035569190979e-01 1.266496926546096802e-01 -3.352607488632202148e-01 -4.973020870238542557e-03 -2.780830860137939453e-01 2.891134023666381836e-01 8.114540576934814453e-02 1.367601156234741211e-01 1.258205473423004150e-01 -2.686458267271518707e-02 1.199860870838165283e-01 2.682091593742370605e-01 1.044026464223861694e-01 -1.674990504980087280e-01 7.926359027624130249e-02 5.903900414705276489e-02 -4.845618009567260742e-01 7.385498285293579102e-02 -7.719547301530838013e-02 -1.542432308197021484e-01 9.668704867362976074e-02 2.103459089994430542e-01
-6.667849421501159668e-02 -8.405980467796325684e-02 -6.352376937866210938e-02 -3.585522472858428955e-01 2.735888957977294922e-01 2.705360352993011475e-01 2.693590475246310234e-03 2.252050489187240601e-02 3.462294861674308777e-02 1.664926856756210327e-02 1.830052733421325684e-01 -2.387188076972961426e-01 -8.189381659030914307e-02 -2.975219190120697021e-01 -1.765332370996475220e-01 2.322853207588195801e-01 -2.329591512680053711e-01 -7.216398417949676514e-02 1.107207015156745911e-01 2.802901566028594971e-01 -9.302137047052383423e-02 -6.127487868070602417e-02 1.973454058170318604e-01 -2.516840025782585144e-02 -8.214131742715835571e-02 -2.816613614559173584e-01 -1.046702638268470764e-01 -1.281552016735076904e-01 6.580878049135208130e-02 -3.073098361492156982e-01 1.429742127656936646e-01 8.987149223685264587e-03
9.138116985559463501e-02 1.113284826278686523e-01 -1.118221729993820190e-01 -2.655746340751647949e-01 2.712745368480682373e-01 3.929449990391731262e-02 1.580114364624023438e-01 1.373824756592512131e-02 1.986995153129100800e-02 4.337749481201171875e-01 2.503710985183715820e-01 -7.379255443811416626e-02 7.973480224609375000e-02 -4.693444073200225830e-02 -1.581441909074783325e-01 7.297839969396591187e-02 1.051481813192367554e-02 1.947217732667922974e-01 9.304926544427871704e-02 3.901400044560432434e-02 -3.476065397262573242e-01 -1.555538177490234375e-02 1.656358838081359863e-01 -3.953160047531127930e-01 -6.943744421005249023e-02 1.665369234979152679e-02 -3.498020768165588379e-02 1.162040308117866516e-01 6.782705336809158325e-02 -1.912569701671600342e-01 2.916977107524871826e-01 3.557888790965080261e-02
1.284815818071365356e-01 4.403104539960622787e-03 2.892968989908695221e-02 -4.744962602853775024e-02 -4.023534804582595825e-02 4.303560405969619751e-02 1.715313196182250977e-01 1.877630054950714111e-01 1.349210292100906372e-01 4.520403444766998291e-01 -7.384745776653289795e-02 -1.048914715647697449e-01 -1.723749339580535889e-01 5.163760483264923096e-02 -4.186131060123443604e-01 -1.191734671592712402e-01 -1.518571376800537109e-01 1.693563759326934814e-01 1.351878196001052856e-01 1.994712203741073608e-01 -7.401780784130096436e-02 -5.982384551316499710e-03 -8.808405697345733643e-02 -6.808675825595855713e-02 2.703236341476440430e-01 -4.438966810703277588e-01 -4.935048520565032959e-02 -6.407015956938266754e-03 1.250676959753036499e-01 -1.242935582995414734e-01 1.118439510464668274e-01 -8.663769066333770752e-02
1.006577685475349426e-01 -2.344409227371215820e-01 6.780503690242767334e-02 -1.063192784786224365e-01 1.144709512591362000e-01 1.321053206920623779e-01 -2.350739203393459320e-02 -5.496651679277420044e-02 9.290922433137893677e-02 1.156357750296592712e-01 -1.083478555083274841e-01 -2.973423898220062256e-02 -4.244189709424972534e-02 -4.123668074607849121e-01 -3.837228715419769287e-01 -4.521930962800979614e-02 -2.229331433773040771e-01 3.571465313434600830e-01 1.632926464080810547e-01 5.560063943266868591e-02 6.512614339590072632e-02 1.711183786392211914e-01 1.286033093929290771e-01 8.938736468553543091e-02 3.035609722137451172e-01 -1.671374142169952393e-01 1.764126121997833252e-02 9.434787184000015259e-02 1.439118534326553345e-01 -8.576844632625579834e-02 3.257301747798919678e-01 2.423834614455699921e-02
4.431837052106857300e-02 3.642179071903228760e-03 -9.206808358430862427e-02 1.907649189233779907e-01 1.769008487462997437e-01 -1.684193611145019531e-01 -4.483303055167198181e-02 1.629117578268051147e-01 -4.520342871546745300e-02 1.024824604392051697e-01 2.179563790559768677e-01 6.990274880081415176e-03 -3.618944287300109863e-01 -3.028003573417663574e-01 -2.899898290634155273e-01 -2.925629727542400360e-03 -6.829455494880676270e-02 -6.695463508367538452e-02 2.599427998065948486e-01 9.322168678045272827e-02 -9.374666959047317505e-02 -1.084056869149208069e-01 1.234816834330558777e-01 -1.979595124721527100e-01 4.049436748027801514e-02 2.095327973365783691e-01 -4.272122383117675781e-01 1.213556062430143356e-02 1.227481588721275330e-01 -9.531690925359725952e-02 1.154378056526184082e-01 2.683736085891723633e-01
8.003382384777069092e-02 1.366328448057174683e-02 -4.281880334019660950e-02 -1.224573329091072083e-01 4.520221054553985596e-01 1.481965780258178711e-01 -3.141448274254798889e-02 -1.160841360688209534e-01 -3.396177291870117188e-02 1.012856587767601013e-01 2.662154436111450195e-01 -3.136512264609336853e-02 6.578888278454542160e-03 -1.611833125352859497e-01 -1.386583596467971802e-01 -1.807939074933528900e-02 -3.607111796736717224e-02 -8.020453155040740967e-02 1.680836230516433716e-01 2.225993275642395020e-01 -2.905898392200469971e-01 3.824255168437957764e-01 1.860651820898056030e-01 -1.674264371395111084e-01 1.973559409379959106e-01 2.941549718379974365e-01 -3.780423849821090698e-02 -7.503216620534658432e-03 -1.124639362096786499e-01 -2.897249758243560791e-01 -5.275453440845012665e-03 -6.729391962289810181e-02
1.718398928642272949e-01 1.000465545803308487e-02 -2.021463960409164429e-01 -1.335860490798950195e-01 -8.440255373716354370e-02 1.147218793630599976e-02 -9.818658232688903809e-02 -1.259291078895330429e-02 3.042161166667938232e-01 8.248501457273960114e-03 1.830711364746093750e-01 -2.104394137859344482e-01 -1.070850864052772522e-01 -6.647828221321105957e-02 -6.884777545928955078e-02 2.517890632152557373e-01 -1.635822951793670654e-01 1.250429749488830566e-01 2.662051022052764893e-01 1.606003381311893463e-02 9.031537175178527832e-02 3.064782917499542236e-01 -2.690553665161132812e-01 -1.323292106389999390e-01 2.240318953990936279e-01 -3.313669934868812561e-02 -3.769904375076293945e-01 -4.971244931221008301e-02 -7.656860351562500000e-02 -1.170057281851768494e-01 1.008972674608230591e-01 3.302240967750549316e-01
-3.022040612995624542e-02 -2.885528504848480225e-01 -1.063274815678596497e-01 9.404250234365463257e-02 1.549667119979858398e-01 1.825426965951919556e-01 1.009362470358610153e-02 -9.914166480302810669e-02 1.981578916311264038e-01 2.800890505313873291e-01 1.112716495990753174e-01 -2.266722768545150757e-01 7.798004150390625000e-02 -2.395578101277351379e-02 9.575989679433405399e-04 -1.268224120140075684e-01 -1.681972742080688477e-01 1.622381955385208130e-01 6.277164071798324585e-02 1.789499260485172272e-02 -4.050519466400146484e-01 5.153336375951766968e-02 3.602007627487182617e-01 1.054712105542421341e-02 2.285968661308288574e-01 -3.185675144195556641e-01 -2.477430850267410278e-01 -1.631535589694976807e-01 -5.789039656519889832e-02 -1.260596066713333130e-01 2.903506974689662457e-04 8.808419853448867798e-02
1.232608035206794739e-01 -2.167097181081771851e-01 -1.440647430717945099e-02 -2.994850873947143555e-01 -1.552796810865402222e-01 2.277753204107284546e-01 2.004861086606979370e-01 -1.761612109839916229e-02 3.135075569152832031e-01 3.035434186458587646e-01 1.496555358171463013e-01 -2.677943706512451172e-01 -1.136655807495117188e-01 -1.787016242742538452e-01 7.408421486616134644e-02 -9.280635043978691101e-03 -1.442757546901702881e-01 -3.306158632040023804e-02 7.981428503990173340e-02 1.197878792881965637e-01 -9.704004973173141479e-02 1.120745204389095306e-02 -3.670417144894599915e-02 -6.464677304029464722e-02 2.585428953170776367e-01 1.161685511469841003e-01 -1.449015438556671143e-01 2.193166166543960571e-01 -1.427575796842575073e-01 -3.521551191806793213e-01 5.510166659951210022e-02 2.047431766986846924e-01
[truncated: 3,272,301 more chars]
