# Supplementary material for: The Language of Innovation
Source: PLoS One. 2020 Apr 30;15(4):e0230107. doi: 10.1371/journal.pone.0230107 (PMC7194493; doi:10.1371/journal.pone.0230107)
Supplement: S5 File — (GZ) [file pone.0230107.s005.tar.gz › 1983-1987/V2Run_3_VS_4500_embeddings1983-1987ED32.txt]

-3.017053902149200439e-01 -5.198543891310691833e-03 5.268056318163871765e-02 1.590315848588943481e-01 6.068338640034198761e-03 4.852868989109992981e-02 1.737971901893615723e-01 2.017896473407745361e-01 -2.006401419639587402e-01 1.303053349256515503e-01 3.572094142436981201e-01 -1.267075240612030029e-01 -2.122423946857452393e-01 1.284615416079759598e-02 7.097118347883224487e-02 8.389262855052947998e-02 -1.536855250597000122e-01 2.901324629783630371e-02 -1.554523706436157227e-01 -1.160397082567214966e-01 1.304310560226440430e-01 -9.510698169469833374e-02 8.041777461767196655e-02 2.608695328235626221e-01 3.512134030461311340e-02 -5.209045484662055969e-02 -1.680875271558761597e-01 9.534023702144622803e-02 -2.953647077083587646e-01 5.539955571293830872e-02 -4.697533547878265381e-01 -1.856098324060440063e-01
-2.786003053188323975e-01 -1.931809965753927827e-04 4.009663760662078857e-01 -1.243282705545425415e-01 1.539087891578674316e-01 4.018559753894805908e-01 1.483121216297149658e-01 4.617302678525447845e-03 -1.389000266790390015e-01 2.638183832168579102e-01 9.576684236526489258e-02 5.302644148468971252e-02 5.537261441349983215e-02 1.438360754400491714e-02 1.371510177850723267e-01 -1.101710796356201172e-01 1.252691447734832764e-01 -9.844626486301422119e-02 -6.747532635927200317e-02 -3.250885754823684692e-02 2.701475620269775391e-01 1.626635789871215820e-01 -2.814656198024749756e-01 1.576995700597763062e-01 -3.605365380644798279e-02 -1.711505837738513947e-02 -5.322036147117614746e-02 2.507576644420623779e-01 8.755408227443695068e-02 -6.170456111431121826e-02 -3.008630871772766113e-01 -6.129564717411994934e-03
-6.147281453013420105e-02 -4.335379227995872498e-03 4.150511920452117920e-01 -7.270405441522598267e-02 -2.213571518659591675e-01 1.358114778995513916e-01 3.476373106241226196e-02 3.081910014152526855e-01 4.038565605878829956e-02 1.763038337230682373e-01 -4.990246146917343140e-03 -5.138609930872917175e-02 -1.539677232503890991e-01 -1.408876031637191772e-01 -8.471702225506305695e-03 -3.270437121391296387e-01 -5.591165274381637573e-02 -7.435560226440429688e-02 -2.725373804569244385e-01 6.846257951110601425e-03 1.608935892581939697e-01 1.518270522356033325e-01 7.436133455485105515e-04 -3.460768237709999084e-02 -1.554762478917837143e-02 9.971681237220764160e-02 1.186365187168121338e-01 1.578472554683685303e-01 2.134420126676559448e-01 1.258000731468200684e-01 -4.390233457088470459e-01 1.806542575359344482e-01
-2.981806993484497070e-01 -8.003666251897811890e-02 3.396251797676086426e-01 2.986648306250572205e-02 6.073851510882377625e-02 1.895003169775009155e-01 1.560685485601425171e-01 1.422152072191238403e-01 -1.067081913352012634e-01 1.632983796298503876e-03 -1.046748757362365723e-01 -1.623358130455017090e-01 -1.033751443028450012e-01 3.374811708927154541e-01 2.327570170164108276e-01 4.815950244665145874e-02 2.210685461759567261e-01 -4.646267741918563843e-02 -3.056836724281311035e-01 -1.284072399139404297e-01 -4.998513311147689819e-02 3.077601194381713867e-01 -7.016998529434204102e-02 1.573996096849441528e-01 -1.646635867655277252e-02 -1.947696506977081299e-01 -5.559339001774787903e-02 -3.821307048201560974e-02 7.649667561054229736e-02 3.407599031925201416e-02 -3.620370924472808838e-01 -7.598376274108886719e-02
-3.161734715104103088e-02 -1.081230342388153076e-01 3.457344472408294678e-01 6.996080279350280762e-02 1.335224602371454239e-02 9.666757285594940186e-02 7.590018212795257568e-02 1.507029533386230469e-01 -1.970299035310745239e-01 -2.486426755785942078e-02 -1.150747835636138916e-01 -8.669877424836158752e-03 -4.125964343547821045e-01 9.295372664928436279e-02 8.104211837053298950e-02 -2.475832849740982056e-01 2.096217274665832520e-01 8.707523345947265625e-02 -2.131217867136001587e-01 -3.022628724575042725e-01 1.865757405757904053e-01 -4.325841367244720459e-02 -9.884674102067947388e-02 2.181099914014339447e-02 -1.551610529422760010e-01 -1.806821487843990326e-02 5.959935113787651062e-02 -7.706453651189804077e-02 -7.481720298528671265e-02 -1.599634140729904175e-01 -4.466335177421569824e-01 1.599837094545364380e-01
-2.124424129724502563e-01 -7.047246396541595459e-02 3.741959929466247559e-01 -1.617323905229568481e-01 6.521205604076385498e-02 -1.511189937591552734e-01 -2.122806310653686523e-01 5.816277861595153809e-02 -3.763684630393981934e-01 -7.664102315902709961e-02 8.256474882364273071e-02 1.174869686365127563e-01 -2.631195783615112305e-01 3.431755900382995605e-01 1.468757688999176025e-01 -9.646668285131454468e-02 3.918999060988426208e-02 -1.536749005317687988e-01 -2.632683515548706055e-02 6.414211541414260864e-02 1.052316427230834961e-01 -1.189718246459960938e-01 -1.029308885335922241e-01 1.213918328285217285e-01 -2.347551099956035614e-02 1.102091968059539795e-01 5.481956526637077332e-02 3.796044737100601196e-02 8.205052465200424194e-02 5.275556072592735291e-02 -4.547718763351440430e-01 9.036165475845336914e-02
-2.510589659214019775e-01 -1.045773774385452271e-01 1.517753452062606812e-01 -9.468536009080708027e-04 -1.049935594201087952e-01 1.533414721488952637e-01 9.818838536739349365e-02 -8.903390914201736450e-02 -1.243148744106292725e-01 -5.980942770838737488e-02 1.429687887430191040e-01 1.268045157194137573e-01 -1.991858333349227905e-01 2.816866338253021240e-01 2.819296419620513916e-01 1.747452616691589355e-01 9.194625169038772583e-02 -3.574841842055320740e-02 -3.442762494087219238e-01 -9.905769256874918938e-04 1.850564777851104736e-02 2.922255396842956543e-01 9.570330381393432617e-02 2.605496942996978760e-01 -2.627441883087158203e-01 -3.088344633579254150e-01 8.646954782307147980e-03 6.938430666923522949e-02 1.501511633396148682e-01 -5.460249260067939758e-03 -2.854493260383605957e-01 4.354674741625785828e-02
-3.868769481778144836e-02 -1.029870063066482544e-01 2.032091021537780762e-01 -6.818033754825592041e-02 9.538168460130691528e-02 1.743795275688171387e-01 9.063039720058441162e-02 1.241522282361984253e-01 -2.367216944694519043e-01 -5.207237973809242249e-02 6.658722460269927979e-02 2.457082569599151611e-01 -2.121892124414443970e-01 1.610275954008102417e-01 4.096703603863716125e-02 -4.095709919929504395e-01 4.979325830936431885e-02 1.812879592180252075e-01 -3.036039769649505615e-01 -2.512429952621459961e-01 -1.412353664636611938e-01 6.198226287961006165e-02 -9.486225992441177368e-02 1.600300818681716919e-01 -9.491886198520660400e-02 3.019552230834960938e-01 -4.429363086819648743e-02 1.897674500942230225e-01 1.963301151990890503e-01 3.319370001554489136e-02 -2.966632843017578125e-01 5.261818412691354752e-03
-4.221329987049102783e-01 -1.555484086275100708e-01 2.511638998985290527e-01 8.626436442136764526e-02 2.965542860329151154e-02 2.359302043914794922e-01 2.994963228702545166e-01 -1.436417251825332642e-01 -1.514598727226257324e-01 2.630591094493865967e-01 1.331638358533382416e-02 -3.054171614348888397e-02 -1.772519350051879883e-01 -1.160843763500452042e-02 5.669305101037025452e-02 1.061273664236068726e-01 6.577261537313461304e-02 -4.832499474287033081e-02 1.305816788226366043e-02 -1.625798828899860382e-02 -2.074477970600128174e-01 3.301843702793121338e-01 5.722084268927574158e-02 2.718207836151123047e-01 5.291191115975379944e-02 7.356567680835723877e-02 3.342418000102043152e-02 1.042197365313768387e-02 9.140884131193161011e-02 1.508121043443679810e-01 -3.366821706295013428e-01 1.752832233905792236e-01
-1.221397891640663147e-01 -2.357260882854461670e-01 8.806780911982059479e-03 -9.497737884521484375e-02 7.655595988035202026e-02 2.783317565917968750e-01 -1.516464166343212128e-02 -2.847978286445140839e-02 -3.444088101387023926e-01 1.977114379405975342e-01 -2.815987169742584229e-02 1.237283349037170410e-01 -4.939401522278785706e-02 -5.108656361699104309e-02 2.027334719896316528e-01 -2.492608278989791870e-01 3.198359906673431396e-01 5.519323050975799561e-02 -1.406204998493194580e-01 -1.447030305862426758e-01 -9.594254940748214722e-02 2.322192788124084473e-01 -1.261593550443649292e-01 -8.827201277017593384e-02 -1.072592660784721375e-01 1.158879250288009644e-01 2.043090015649795532e-01 -2.175669521093368530e-01 -1.920074373483657837e-01 -2.346177585422992706e-02 -4.061347842216491699e-01 -6.846861541271209717e-02
8.814632892608642578e-02 -1.272625327110290527e-01 2.929111421108245850e-01 -6.351354718208312988e-02 9.982883930206298828e-02 1.072934046387672424e-01 -4.505835846066474915e-02 1.699942201375961304e-01 -2.954555451869964600e-01 -1.150175556540489197e-01 3.122406303882598877e-01 3.093239292502403259e-02 -1.918527297675609589e-03 -1.757820993661880493e-01 2.538221776485443115e-01 2.411035001277923584e-01 -6.263417750597000122e-02 2.523221969604492188e-01 -2.282330244779586792e-01 -1.265229377895593643e-02 -4.676306620240211487e-03 2.018757462501525879e-01 -1.102479398250579834e-01 2.251919917762279510e-02 -2.847552895545959473e-01 -1.029951646924018860e-01 -2.433040440082550049e-01 -3.512838855385780334e-02 1.551571488380432129e-01 -7.713084667921066284e-02 -3.249400258064270020e-01 -1.426646709442138672e-01
-2.217963933944702148e-01 -2.795457094907760620e-02 2.075054198503494263e-01 -1.273956596851348877e-01 6.883874535560607910e-02 2.176771163940429688e-01 2.584483474493026733e-02 2.476862818002700806e-02 -7.279021199792623520e-03 2.883129715919494629e-01 -1.392588913440704346e-01 -2.268319725990295410e-01 -3.300796821713447571e-02 -2.106079906225204468e-01 7.740446180105209351e-02 -1.772570610046386719e-01 2.480653375387191772e-01 2.039909064769744873e-01 -5.199621990323066711e-02 -1.104981228709220886e-01 1.878237724304199219e-01 3.406425118446350098e-01 2.470530802384018898e-03 4.118766188621520996e-01 -1.055998876690864563e-01 -1.277177780866622925e-02 2.404843643307685852e-02 1.311783492565155029e-01 2.887629158794879913e-02 -5.942389834672212601e-03 -2.855734527111053467e-01 2.233960777521133423e-01
6.230793893337249756e-03 1.276047676801681519e-01 -7.212867587804794312e-02 -9.701542556285858154e-02 -2.104692459106445312e-01 1.376749128103256226e-01 2.918197959661483765e-02 -5.134034436196088791e-03 -2.187647968530654907e-01 1.100434437394142151e-01 4.222357869148254395e-01 -2.369893528521060944e-02 -2.629282772541046143e-01 4.498756304383277893e-02 1.028655022382736206e-01 1.762610077857971191e-01 1.445987820625305176e-01 3.479062914848327637e-01 1.951989158987998962e-02 8.192835748195648193e-02 -4.514143988490104675e-02 7.275737076997756958e-02 -2.178755104541778564e-01 1.431402266025543213e-01 -3.273934870958328247e-02 7.745663169771432877e-03 -2.446454316377639771e-01 -1.962039805948734283e-02 2.165903449058532715e-01 1.358902081847190857e-02 -4.694627523422241211e-01 -1.124677527695894241e-02
-1.319515258073806763e-01 -2.032655328512191772e-01 2.367340177297592163e-01 -3.074278309941291809e-02 -1.838768832385540009e-02 2.411863058805465698e-01 -1.925635151565074921e-02 8.775540441274642944e-02 -2.671244144439697266e-01 -7.998860627412796021e-02 -3.999746963381767273e-02 -7.385903596878051758e-02 -1.406444907188415527e-01 1.147445887327194214e-01 1.483219116926193237e-01 -1.613515317440032959e-01 1.494806259870529175e-01 -5.575314536690711975e-02 -8.378310501575469971e-02 1.235831379890441895e-01 5.770809948444366455e-03 5.368012562394142151e-02 1.057234406471252441e-01 5.089808702468872070e-01 -7.883752882480621338e-02 1.770761758089065552e-01 4.691027570515871048e-03 -2.589891254901885986e-01 2.383328042924404144e-03 -8.160934597253799438e-02 -3.920367658138275146e-01 -2.568796575069427490e-01
-2.368135452270507812e-01 6.195558235049247742e-02 3.321865797042846680e-01 3.628214076161384583e-02 -8.600643277168273926e-02 1.663818806409835815e-01 9.060316532850265503e-02 2.127064317464828491e-01 -2.018008530139923096e-01 -7.973275333642959595e-02 -1.014532893896102905e-01 6.940035521984100342e-02 -1.035310924053192139e-01 -1.556540280580520630e-01 2.082058191299438477e-01 5.400180816650390625e-02 2.359778732061386108e-01 1.709951013326644897e-01 -2.857900261878967285e-01 -2.993496656417846680e-01 1.091942936182022095e-02 1.027993634343147278e-01 1.876144409179687500e-01 1.216783933341503143e-02 1.553304046392440796e-01 2.218238413333892822e-01 1.050063818693161011e-01 1.660991758108139038e-01 5.138141661882400513e-02 -3.444400802254676819e-02 -4.087960422039031982e-01 -1.065187752246856689e-01
-3.069814480841159821e-02 7.678653299808502197e-02 2.024224549531936646e-01 -5.055363103747367859e-02 -1.271376013755798340e-01 2.021161466836929321e-02 -1.461814343929290771e-01 -1.184031367301940918e-01 -3.268287777900695801e-01 2.390745282173156738e-02 1.627278774976730347e-01 -1.052636802196502686e-01 -6.900986284017562866e-02 7.411477714776992798e-02 5.246810242533683777e-02 -3.855685591697692871e-01 2.958499789237976074e-01 -3.975900262594223022e-02 -7.569134235382080078e-02 6.223810091614723206e-02 2.570841312408447266e-01 2.710145115852355957e-01 -2.045769840478897095e-01 3.040139973163604736e-01 -3.999686613678932190e-02 2.311232388019561768e-01 -1.562199741601943970e-01 1.130699217319488525e-01 -7.292854040861129761e-02 4.648819565773010254e-02 -2.609214782714843750e-01 -2.252875715494155884e-01
-4.460570216178894043e-01 -1.547934412956237793e-01 4.558849707245826721e-02 -9.966373443603515625e-02 -9.868485480546951294e-02 1.543871220201253891e-02 2.300823330879211426e-01 1.881002634763717651e-02 -4.746052622795104980e-02 -1.085259765386581421e-01 -8.291064947843551636e-02 -1.363748013973236084e-01 -2.821118235588073730e-01 -6.805046647787094116e-02 1.327287703752517700e-01 -8.585845679044723511e-02 2.717134952545166016e-01 -7.757978141307830811e-02 5.452246218919754028e-02 -1.789146475493907928e-02 3.646064177155494690e-02 2.032718956470489502e-01 -5.711353197693824768e-02 3.859878778457641602e-01 -2.090342901647090912e-02 -1.552247162908315659e-02 1.034252420067787170e-01 2.107530236244201660e-01 2.039849013090133667e-02 -5.107475444674491882e-03 -4.612256586551666260e-01 7.799480855464935303e-02
-1.820580065250396729e-01 2.063912153244018555e-02 1.155767887830734253e-01 1.250165551900863647e-01 2.485741525888442993e-01 6.694808602333068848e-02 -1.065258681774139404e-02 4.353254288434982300e-02 4.268099740147590637e-02 4.613694548606872559e-02 -6.391137838363647461e-02 9.731224924325942993e-02 -1.418725997209548950e-01 -2.127541303634643555e-01 -2.450885772705078125e-01 -5.355469509959220886e-02 6.685993820428848267e-02 1.504693627357482910e-01 2.061369717121124268e-01 1.704767346382141113e-01 1.439368128776550293e-01 -3.040822409093379974e-02 5.310264602303504944e-02 2.482874393463134766e-01 6.155732553452253342e-03 9.210799634456634521e-02 -2.358813881874084473e-01 1.606944203376770020e-01 -1.972292363643646240e-02 -2.097712755203247070e-01 -6.331321001052856445e-01 -5.761751905083656311e-02
-5.080842971801757812e-02 -5.632952973246574402e-02 2.698518037796020508e-01 -1.771351844072341919e-01 -1.530633121728897095e-01 3.307246565818786621e-01 -2.013446390628814697e-01 1.102902274578809738e-02 -1.823712289333343506e-01 2.008356899023056030e-01 2.444240301847457886e-01 7.442228496074676514e-02 1.692160218954086304e-02 6.068008486181497574e-03 2.056723535060882568e-01 -7.899924367666244507e-02 1.367712020874023438e-01 -1.753777116537094116e-01 -3.178269267082214355e-01 -1.541260778903961182e-01 -1.785302013158798218e-01 3.591920807957649231e-02 -2.618099376559257507e-02 1.210730746388435364e-01 1.069239228963851929e-01 1.163747236132621765e-01 9.362337738275527954e-02 -6.523000448942184448e-02 -1.701148748397827148e-01 1.311705261468887329e-01 -4.691933989524841309e-01 4.261140152812004089e-02
7.068260759115219116e-02 -2.471839189529418945e-01 1.348610222339630127e-01 -1.227065846323966980e-01 5.260342732071876526e-02 3.515014648437500000e-01 -1.005949154496192932e-01 9.781965613365173340e-02 -8.930256217718124390e-02 2.567075192928314209e-01 -2.911600098013877869e-02 1.561433672904968262e-01 6.629892438650131226e-02 1.778678782284259796e-02 1.895544975996017456e-01 1.673255115747451782e-01 5.255834758281707764e-02 9.932620823383331299e-02 -1.992870420217514038e-01 -1.471914700232446194e-03 1.513695269823074341e-01 1.910536289215087891e-01 1.494492888450622559e-01 1.312244087457656860e-01 -4.632131010293960571e-02 7.540943473577499390e-02 -4.202986359596252441e-01 1.970192193984985352e-01 -3.534079790115356445e-01 6.561715155839920044e-02 -2.765885889530181885e-01 -8.117847144603729248e-02
-3.340607509016990662e-02 3.947552293539047241e-02 3.230294287204742432e-01 -1.064934059977531433e-01 -4.560325667262077332e-02 -1.997877471148967743e-02 2.677931822836399078e-02 1.189835891127586365e-01 -6.992529332637786865e-02 8.238467574119567871e-02 8.291588164865970612e-03 2.440185844898223877e-02 -2.907136976718902588e-01 1.429596692323684692e-01 1.069621071219444275e-01 1.182735487818717957e-01 2.366006374359130859e-01 1.710136830806732178e-01 8.440365642309188843e-02 -2.027758061885833740e-01 3.355817124247550964e-02 2.868055105209350586e-01 6.730385869741439819e-02 4.511194825172424316e-01 1.398411542177200317e-01 2.323224395513534546e-02 5.201505869626998901e-02 -8.574829250574111938e-02 1.246867254376411438e-01 -4.146968573331832886e-02 -4.782656431198120117e-01 -1.432259231805801392e-01
-2.244015187025070190e-01 -8.193812519311904907e-02 1.294770687818527222e-01 -5.063996091485023499e-02 -1.084743514657020569e-01 2.314860075712203979e-01 4.005136340856552124e-02 -1.178620662540197372e-02 -5.574160441756248474e-02 1.543757170438766479e-01 1.871278509497642517e-02 -4.289833828806877136e-02 -2.101661562919616699e-01 4.667920172214508057e-01 2.711606621742248535e-01 -7.164006587117910385e-03 -1.717391610145568848e-02 1.447135806083679199e-01 -1.823755912482738495e-02 -8.774314820766448975e-02 2.042434811592102051e-01 2.884979126974940300e-03 3.613946214318275452e-02 4.198276400566101074e-01 -5.666822940111160278e-02 -3.343687579035758972e-02 -1.876817829906940460e-02 1.255505681037902832e-01 -1.475113676860928535e-03 3.227151036262512207e-01 -3.082794845104217529e-01 1.534635722637176514e-01
-1.591322869062423706e-01 -3.376280367374420166e-01 3.603442609310150146e-01 -2.326063960790634155e-01 -1.288374215364456177e-01 -6.927714496850967407e-02 6.059511750936508179e-02 4.191034287214279175e-02 -1.475585252046585083e-01 -1.236788108944892883e-01 -7.437556236982345581e-02 3.084594756364822388e-02 -2.487370818853378296e-01 1.137858927249908447e-01 8.954446017742156982e-02 1.728329807519912720e-01 2.108981907367706299e-01 2.405159473419189453e-01 -4.211347177624702454e-02 -3.019087612628936768e-01 1.139795705676078796e-01 -3.539821133017539978e-02 1.343029830604791641e-02 1.363246589899063110e-01 -1.581228375434875488e-01 1.005434691905975342e-01 -8.417885750532150269e-02 1.573591679334640503e-01 -8.410295471549034119e-03 -4.427966848015785217e-02 -3.445364534854888916e-01 2.787292003631591797e-01
-2.615235447883605957e-01 -2.063031345605850220e-01 2.305548451840877533e-02 3.419844806194305420e-02 5.735232308506965637e-02 -1.698086969554424286e-02 1.979809105396270752e-01 -2.063233852386474609e-01 6.949222832918167114e-02 2.572087645530700684e-01 4.858081229031085968e-03 1.221465021371841431e-01 1.635007746517658234e-02 2.277428954839706421e-01 2.822826206684112549e-01 -1.759112030267715454e-01 1.352228373289108276e-01 -7.662330567836761475e-02 -2.587664686143398285e-02 3.000061027705669403e-02 2.301907911896705627e-02 -8.399643003940582275e-03 1.780289560556411743e-01 2.929818034172058105e-01 9.081484377384185791e-02 -8.043511956930160522e-02 -7.607406377792358398e-02 2.050839364528656006e-01 1.296204477548599243e-01 -4.569543525576591492e-03 -5.730931162834167480e-01 4.034446924924850464e-02
-1.801217719912528992e-02 3.988108038902282715e-02 1.875032782554626465e-01 -3.238437175750732422e-01 -5.608475208282470703e-02 2.209870144724845886e-02 6.356608122587203979e-02 2.351552098989486694e-01 -1.463516205549240112e-01 5.506835132837295532e-02 5.681188777089118958e-03 3.097439184784889221e-02 -2.661609090864658356e-03 3.705937862396240234e-01 1.212095692753791809e-01 -9.316191822290420532e-02 1.788035035133361816e-01 1.421052962541580200e-01 -3.949518799781799316e-01 -4.220413044095039368e-02 3.033002018928527832e-01 9.894425980746746063e-03 8.538907766342163086e-02 3.068383038043975830e-01 -3.963410109281539917e-02 -2.267522364854812622e-02 -3.084252178668975830e-01 2.252188473939895630e-01 -1.330163031816482544e-01 1.399645656347274780e-01 -1.267497688531875610e-01 6.460133939981460571e-02
2.202368341386318207e-02 -2.172384560108184814e-01 1.953030526638031006e-01 -4.969821870326995850e-02 -1.310753673315048218e-01 1.977003365755081177e-01 2.506627701222896576e-02 2.106972187757492065e-01 -2.817841172218322754e-01 9.156719595193862915e-02 -1.028852909803390503e-01 1.321804523468017578e-01 -1.127657666802406311e-01 2.164255827665328979e-02 1.644479036331176758e-01 -1.286213248968124390e-01 -9.246283769607543945e-02 1.886505037546157837e-01 -3.353677988052368164e-01 5.682181194424629211e-02 2.024417221546173096e-01 1.465001553297042847e-01 1.698647043667733669e-03 2.879958450794219971e-01 1.780741810798645020e-01 1.873545944690704346e-01 7.888940721750259399e-02 1.376771628856658936e-01 2.489888966083526611e-01 2.254382893443107605e-02 -3.751500248908996582e-01 -1.932523399591445923e-01
-1.791178882122039795e-01 -1.204284746199846268e-02 2.648598551750183105e-01 -1.031268835067749023e-01 5.557418987154960632e-02 2.326828986406326294e-01 4.423077106475830078e-01 -6.325677037239074707e-02 -2.580458819866180420e-01 4.466781392693519592e-02 -1.712658256292343140e-01 -8.189522475004196167e-02 -2.489772439002990723e-02 -1.945914477109909058e-01 2.535887295380234718e-03 -8.014510571956634521e-02 -1.832467764616012573e-01 -5.478401202708482742e-03 -2.222964465618133545e-01 -1.138807609677314758e-01 3.121408224105834961e-01 -2.024128288030624390e-02 -5.855709314346313477e-02 1.623152643442153931e-01 -1.247596889734268188e-01 -7.661199569702148438e-02 -1.169852539896965027e-01 -1.259991526603698730e-01 -2.578032575547695160e-02 2.123774588108062744e-01 -3.608558475971221924e-01 1.731736958026885986e-01
3.073734603822231293e-02 6.260599195957183838e-02 4.787880182266235352e-01 1.594901457428932190e-02 -4.433823376893997192e-02 2.715126425027847290e-02 2.617760896682739258e-01 7.428111881017684937e-02 -2.919551134109497070e-01 1.539240628480911255e-01 4.004120454192161560e-02 -1.063068211078643799e-01 -3.778040409088134766e-01 4.805324971675872803e-02 9.937573224306106567e-03 -1.973433494567871094e-01 -1.617103815078735352e-01 1.402897536754608154e-01 -2.042128443717956543e-01 -7.788698375225067139e-02 7.268499583005905151e-02 5.247586220502853394e-02 -9.643260389566421509e-03 7.201222330331802368e-02 1.412560492753982544e-01 1.762857884168624878e-01 2.083102464675903320e-01 7.059066742658615112e-02 1.081646010279655457e-01 1.215910539031028748e-01 -3.815670609474182129e-01 6.762378662824630737e-02
-1.842231601476669312e-01 -2.763169705867767334e-01 1.804095953702926636e-01 9.666281193494796753e-02 3.024235926568508148e-02 1.105947494506835938e-01 9.611184149980545044e-02 6.424766033887863159e-02 -2.396410703659057617e-01 1.127540767192840576e-01 1.171327829360961914e-01 -2.714233100414276123e-02 -4.087824225425720215e-01 1.081453412771224976e-01 4.205133765935897827e-02 1.830945461988449097e-01 3.294464945793151855e-02 -5.279713496565818787e-02 -1.046013236045837402e-01 -4.561020731925964355e-01 -5.271876603364944458e-02 -3.351021185517311096e-02 -1.523610055446624756e-01 1.176998838782310486e-01 -5.102346092462539673e-02 1.106507405638694763e-01 9.919489920139312744e-02 2.167027443647384644e-01 -5.980897694826126099e-02 4.596904665231704712e-02 -4.243457913398742676e-01 -3.742798790335655212e-02
-1.564671546220779419e-01 -1.317159980535507202e-01 3.508133292198181152e-01 -3.058216869831085205e-01 9.982204437255859375e-02 2.695889770984649658e-01 1.294272094964981079e-01 8.978098630905151367e-02 -2.610292434692382812e-01 1.968589276075363159e-01 1.504667699337005615e-01 -1.437206268310546875e-01 -8.954752236604690552e-02 1.346037536859512329e-02 -4.468188807368278503e-02 1.226754635572433472e-01 1.440004557371139526e-01 3.365842625498771667e-02 -2.773115336894989014e-01 1.518052816390991211e-02 -2.046692371368408203e-01 1.357400119304656982e-01 -6.503006815910339355e-02 2.949364781379699707e-01 1.529376208782196045e-01 1.304558664560317993e-01 -4.400305077433586121e-02 -1.632727831602096558e-01 1.591852158308029175e-01 2.071081846952438354e-01 -2.168843746185302734e-01 1.545257121324539185e-01
-1.147922128438949585e-01 -2.674470841884613037e-01 3.677675426006317139e-01 -1.672091782093048096e-01 2.570453286170959473e-01 -1.588508603163063526e-03 -6.398042291402816772e-02 2.773509025573730469e-01 -9.985184669494628906e-02 -5.004287697374820709e-03 -8.129175752401351929e-02 -8.353361487388610840e-02 -2.851795256137847900e-01 1.290612667798995972e-01 -3.904651850461959839e-02 6.865792721509933472e-02 -1.362762693315744400e-02 9.534076601266860962e-02 -1.950746774673461914e-01 -3.081709444522857666e-01 -9.236679226160049438e-02 -3.383111208677291870e-02 9.041726589202880859e-02 1.093938574194908142e-01 -1.131271198391914368e-01 1.036006137728691101e-01 7.999374717473983765e-02 -1.384025961160659790e-01 -2.105280384421348572e-02 1.962000131607055664e-01 -4.604350030422210693e-01 7.103610783815383911e-02
-1.590079367160797119e-01 -1.301572769880294800e-01 4.989225044846534729e-02 -1.714463531970977783e-01 1.989519000053405762e-01 1.882103532552719116e-01 8.708512783050537109e-02 2.190130800008773804e-01 -1.727634221315383911e-01 2.230324447154998779e-01 9.260144084692001343e-02 -2.060254365205764771e-01 -3.070115149021148682e-01 -1.929563730955123901e-01 2.455800771713256836e-01 -1.039108261466026306e-01 1.196433082222938538e-01 -1.134970318526029587e-02 -9.916689246892929077e-02 1.070724353194236755e-01 -2.121575772762298584e-01 1.882381737232208252e-01 -2.144547700881958008e-01 3.288418054580688477e-02 -1.467677056789398193e-01 -5.805932451039552689e-03 -6.484714150428771973e-02 6.570194661617279053e-02 1.023712754249572754e-01 -8.549786359071731567e-02 -4.379061460494995117e-01 -2.433581501245498657e-01
-2.850287556648254395e-01 -3.043141961097717285e-01 2.044229656457901001e-01 -6.389603763818740845e-02 1.001698523759841919e-02 -7.005145400762557983e-02 3.775142133235931396e-02 -1.574692875146865845e-01 -1.058099120855331421e-01 3.133681416511535645e-02 5.124934390187263489e-02 -8.994425833225250244e-02 -2.607717216014862061e-01 1.122805327177047729e-01 1.559491008520126343e-01 -8.050795644521713257e-02 2.510329475626349449e-03 1.727892607450485229e-01 -1.496171057224273682e-01 -4.379933178424835205e-01 1.518475562334060669e-01 -1.498825848102569580e-01 -1.646480560302734375e-01 3.858964890241622925e-02 -1.626819223165512085e-01 1.733568608760833740e-01 -7.704916596412658691e-02 6.790611147880554199e-02 1.569883525371551514e-01 6.563629209995269775e-02 -4.474010169506072998e-01 -1.878063566982746124e-02
-2.894707024097442627e-01 -3.438012301921844482e-01 2.089865058660507202e-01 3.049546480178833008e-02 -9.748940356075763702e-03 1.801254898309707642e-01 1.746605038642883301e-01 -2.290393412113189697e-01 -2.662722468376159668e-01 3.593735769391059875e-02 -4.232175648212432861e-02 1.226943358778953552e-02 -2.369197309017181396e-01 1.260230541229248047e-01 -6.967618316411972046e-02 -7.779003120958805084e-03 1.369245648384094238e-01 7.294025272130966187e-02 -1.194588169455528259e-01 -3.812614381313323975e-01 -1.504222583025693893e-02 2.237659320235252380e-02 -7.731055468320846558e-02 -1.249028220772743225e-01 -2.667516171932220459e-01 2.303665317595005035e-02 -7.690459489822387695e-02 1.582354120910167694e-02 -6.826993077993392944e-02 1.689312756061553955e-01 -3.880837261676788330e-01 1.384603679180145264e-01
-3.173378109931945801e-02 -3.055326640605926514e-01 2.340068817138671875e-01 -1.733742095530033112e-02 4.232719168066978455e-02 1.931414008140563965e-01 1.135104298591613770e-01 -3.407204151153564453e-02 -2.169101685285568237e-01 8.484882861375808716e-02 -1.212654821574687958e-02 -1.942529678344726562e-01 -1.602583527565002441e-01 2.603802680969238281e-01 3.177426010370254517e-02 1.437861323356628418e-01 5.916178971529006958e-02 2.067981660366058350e-01 -1.426981389522552490e-01 -3.876538574695587158e-01 6.782373040914535522e-02 -2.306786924600601196e-01 -3.174007311463356018e-02 8.067690581083297729e-02 -2.181403785943984985e-01 7.861059159040451050e-03 -6.421811878681182861e-02 9.725818783044815063e-02 -1.444026231765747070e-01 -1.621295511722564697e-01 -4.433161020278930664e-01 -5.492603406310081482e-02
-1.474894136190414429e-01 -3.969293832778930664e-01 3.616037070751190186e-01 3.445209562778472900e-02 1.508106589317321777e-01 4.479219391942024231e-02 -1.131135076284408569e-01 1.412107050418853760e-01 -7.151854783296585083e-02 -2.621326148509979248e-01 1.068189516663551331e-01 9.433251619338989258e-02 -2.639238834381103516e-01 7.587835192680358887e-02 5.110050737857818604e-02 -7.632413506507873535e-02 -2.851836010813713074e-02 4.774767905473709106e-02 -3.717143535614013672e-01 -2.582750320434570312e-01 -6.459809839725494385e-02 -8.995227515697479248e-03 8.512248843908309937e-02 1.379513889551162720e-01 -1.158300861716270447e-01 -1.129265204071998596e-01 -2.563089830800890923e-03 1.813995838165283203e-02 1.116644889116287231e-01 -1.623123884201049805e-02 -4.144852757453918457e-01 -6.116465106606483459e-02
-3.606535121798515320e-02 -9.463301301002502441e-02 2.096825689077377319e-01 -6.461553275585174561e-02 1.962992697954177856e-01 -9.463342279195785522e-02 1.662082225084304810e-01 -1.152322217822074890e-01 -2.842600941658020020e-01 -2.770621702075004578e-02 1.006443500518798828e-01 -2.974943518638610840e-01 4.512722417712211609e-02 2.518664859235286713e-02 2.442833930253982544e-01 6.285114586353302002e-02 1.534700542688369751e-01 -6.116988137364387512e-02 -3.261730074882507324e-01 9.744368493556976318e-03 -8.902095723897218704e-04 2.899609208106994629e-01 -8.063000440597534180e-02 5.165619030594825745e-02 1.467728912830352783e-01 -2.295671701431274414e-01 7.169008255004882812e-02 4.250492155551910400e-02 -2.281588912010192871e-01 7.681322842836380005e-02 -3.324031829833984375e-01 3.606185913085937500e-01
-3.390428423881530762e-01 -2.173765152692794800e-01 2.134154886007308960e-01 -1.320808678865432739e-01 4.136011004447937012e-02 -1.378586515784263611e-02 -5.046761035919189453e-02 1.872368454933166504e-01 -2.933862209320068359e-01 2.671188674867153168e-02 2.745504677295684814e-01 -1.874732971191406250e-02 -1.750506088137626648e-02 1.958900541067123413e-01 2.534643113613128662e-01 -1.930883228778839111e-01 -4.783435724675655365e-03 2.722460627555847168e-01 -7.729409635066986084e-02 -2.231610566377639771e-01 -2.150337398052215576e-01 -1.027506068348884583e-01 -7.246839255094528198e-02 1.194122657179832458e-01 -9.537304192781448364e-02 -1.893031895160675049e-01 6.135569140315055847e-02 -2.387854270637035370e-02 8.586811274290084839e-02 1.494570523500442505e-01 -3.267067372798919678e-01 2.015858739614486694e-01
-1.203402802348136902e-01 -1.278887987136840820e-01 1.934300214052200317e-01 5.899210460484027863e-03 -2.104599401354789734e-02 2.131258137524127960e-02 1.947564333677291870e-01 -3.805504413321614265e-03 -8.833227306604385376e-02 5.443820357322692871e-02 1.012767627835273743e-01 -3.713309764862060547e-02 -3.509371280670166016e-01 1.907634735107421875e-01 -1.899569761008024216e-03 -5.400571972131729126e-02 -2.350252354517579079e-03 1.421188861131668091e-01 -1.163620352745056152e-01 -4.835108816623687744e-01 -7.211856544017791748e-02 -5.630480870604515076e-02 -9.899258613586425781e-03 2.710282206535339355e-01 -2.974829673767089844e-01 -1.280964314937591553e-01 -1.737633720040321350e-02 1.702430546283721924e-01 7.501837611198425293e-02 -2.542790584266185760e-02 -4.190098047256469727e-01 2.061948925256729126e-01
-6.862668693065643311e-02 -4.418116062879562378e-02 3.411068618297576904e-01 1.265015900135040283e-01 -1.055469177663326263e-02 6.914340704679489136e-02 3.647443950176239014e-01 1.796511560678482056e-01 -1.669455468654632568e-01 1.971990615129470825e-02 1.238177716732025146e-01 1.034453362226486206e-01 -2.169494926929473877e-01 1.856435686349868774e-01 3.943171501159667969e-01 -4.432129114866256714e-02 1.127684265375137329e-01 -1.932785212993621826e-01 -1.098097264766693115e-01 1.093505248427391052e-01 2.554647326469421387e-01 2.203526347875595093e-01 1.688282750546932220e-02 3.481536805629730225e-01 -8.681096881628036499e-02 -2.652265876531600952e-02 -1.130378525704145432e-02 -1.135609075427055359e-01 4.078000411391258240e-02 6.294521968811750412e-03 -2.375390380620956421e-01 -9.333148598670959473e-02
-9.674383699893951416e-02 1.269983500242233276e-01 7.280662655830383301e-02 -7.714752852916717529e-02 3.856840729713439941e-02 1.973111629486083984e-01 -1.612621359527111053e-02 1.569460928440093994e-01 -2.031539082527160645e-01 1.435087621212005615e-01 -1.592948883771896362e-01 -1.254061609506607056e-01 -1.858056038618087769e-01 2.695451080799102783e-01 7.858169823884963989e-02 1.456775963306427002e-01 1.813836693763732910e-01 2.687851190567016602e-01 -1.030864566564559937e-02 -1.330904066562652588e-01 3.419969975948333740e-01 1.389243900775909424e-01 7.272716611623764038e-02 1.919140517711639404e-01 6.396168842911720276e-03 1.596625894308090210e-01 -1.483964025974273682e-01 3.201013207435607910e-01 -3.418420553207397461e-01 1.377982199192047119e-01 -2.455002963542938232e-01 -1.136830225586891174e-01
-1.505256444215774536e-01 -1.222334951162338257e-01 2.920321226119995117e-01 -2.060641050338745117e-01 1.159571707248687744e-01 -1.769387125968933105e-01 4.662938416004180908e-02 2.032265961170196533e-01 -2.199168652296066284e-01 -1.187159419059753418e-01 3.152189254760742188e-01 2.234039157629013062e-01 1.253920495510101318e-01 1.877054125070571899e-01 1.687149703502655029e-01 -2.571913599967956543e-01 1.687972992658615112e-01 4.022356495261192322e-02 -3.829500377178192139e-01 5.709635466337203979e-02 4.599390551447868347e-02 1.220940724015235901e-01 3.418321488425135612e-03 2.234722524881362915e-01 8.459442108869552612e-02 -1.469143573194742203e-02 3.100528195500373840e-02 1.032231971621513367e-01 1.101952511817216873e-02 -3.453688463196158409e-03 -2.571288049221038818e-01 -2.385311573743820190e-01
-9.968835860490798950e-02 -1.790511012077331543e-01 3.522852957248687744e-01 -1.400533616542816162e-01 -1.002421602606773376e-01 2.875830279663205147e-03 3.181149438023567200e-02 -8.195501565933227539e-02 9.223929792642593384e-02 7.034632563591003418e-02 2.498888373374938965e-01 -1.544857174158096313e-01 -9.536273777484893799e-02 1.726323515176773071e-01 -1.415969133377075195e-01 -1.656342893838882446e-01 -6.758284568786621094e-02 7.283662259578704834e-02 -2.383086085319519043e-01 -3.023450076580047607e-01 3.044088482856750488e-01 1.006018444895744324e-01 -1.576569974422454834e-01 7.676690071821212769e-02 -1.447408348321914673e-01 -8.812353917164728045e-05 1.804975122213363647e-01 5.599594861268997192e-02 -4.560936614871025085e-02 1.123856529593467712e-01 -4.076386988162994385e-01 2.849477231502532959e-01
-1.871723085641860962e-01 -2.474542520940303802e-02 7.290243357419967651e-02 5.054063722491264343e-02 7.848676294088363647e-02 -2.677764594554901123e-01 4.803053289651870728e-02 1.090767979621887207e-01 -1.576429307460784912e-01 8.692923933267593384e-02 1.079799979925155640e-01 -4.474051296710968018e-02 -3.374482691287994385e-01 3.478466570377349854e-01 1.593483239412307739e-01 -2.993633747100830078e-01 6.991276144981384277e-02 1.823973283171653748e-02 -9.013266116380691528e-02 -2.026981860399246216e-01 -2.023631930351257324e-01 1.927904784679412842e-01 -8.037817664444446564e-03 -5.108110606670379639e-02 -2.367912828922271729e-01 -1.250217668712139130e-02 -3.637484088540077209e-02 -3.985378891229629517e-02 2.886490523815155029e-02 2.580229043960571289e-01 -4.504072666168212891e-01 6.189014390110969543e-02
1.912468969821929932e-01 -1.407933682203292847e-01 -4.704339057207107544e-02 2.818630635738372803e-02 -4.470273852348327637e-02 4.151424765586853027e-02 1.643943935632705688e-01 -1.826209598220884800e-03 -4.624668881297111511e-02 1.330991089344024658e-01 -1.390172988176345825e-01 -1.337544620037078857e-01 -2.397256344556808472e-01 1.600692272186279297e-01 1.852132976055145264e-01 3.270643055438995361e-01 3.310608565807342529e-01 -1.203528046607971191e-01 -2.772437930107116699e-01 2.756118178367614746e-01 3.047148697078227997e-02 7.406985014677047729e-02 1.006777025759220123e-02 1.771228760480880737e-02 -4.749539494514465332e-02 9.255715459585189819e-02 -2.459548115730285645e-01 -1.012313589453697205e-01 -5.246875807642936707e-02 1.393361389636993408e-01 -4.462012648582458496e-01 -2.045452445745468140e-01
-1.899896413087844849e-01 -2.987540364265441895e-01 1.030984446406364441e-01 1.173885166645050049e-02 -1.715348511934280396e-01 9.872989356517791748e-02 4.559047892689704895e-02 2.188520282506942749e-01 -2.014903873205184937e-01 1.202429980039596558e-01 1.430979818105697632e-01 1.514806747436523438e-01 3.057388216257095337e-02 -4.066594317555427551e-02 1.665336191654205322e-01 -2.150457352399826050e-01 1.141270101070404053e-01 -1.965158618986606598e-02 -4.736948385834693909e-02 -1.238252893090248108e-01 3.017343580722808838e-02 6.595776230096817017e-02 -2.004670053720474243e-01 -1.396164949983358383e-02 2.901057712733745575e-02 -2.521964609622955322e-01 1.918701678514480591e-01 -5.029819533228874207e-02 1.753230392932891846e-01 2.352160215377807617e-01 -4.734402298927307129e-01 3.302420675754547119e-01
2.595734596252441406e-01 -1.300820242613554001e-02 1.788885742425918579e-01 2.726306580007076263e-02 -1.254734843969345093e-01 6.622835248708724976e-02 1.004055961966514587e-01 -2.149893343448638916e-02 -1.858813017606735229e-01 5.949667096138000488e-02 2.227661013603210449e-02 -9.405884146690368652e-02 -1.552771478891372681e-01 4.172243922948837280e-02 -7.791832089424133301e-02 1.027546897530555725e-01 2.359426021575927734e-01 2.430835366249084473e-01 -2.642114162445068359e-01 3.847156167030334473e-01 -3.487626463174819946e-02 2.931570112705230713e-01 1.789142340421676636e-01 -6.712145358324050903e-02 -1.372076570987701416e-01 2.489419579505920410e-01 -2.977701723575592041e-01 9.437545202672481537e-03 -5.807310715317726135e-02 2.126388065516948700e-02 -3.104565739631652832e-01 2.304578572511672974e-01
-3.045174777507781982e-01 1.555509865283966064e-01 -2.503361739218235016e-02 -1.297186762094497681e-01 2.571489512920379639e-01 -1.850056946277618408e-01 -8.725151419639587402e-02 1.657294631004333496e-01 -2.303856313228607178e-01 1.643956899642944336e-01 -1.026732325553894043e-01 -1.326491236686706543e-01 -2.722552716732025146e-01 -1.419380158185958862e-01 -2.111914753913879395e-02 -1.743288487195968628e-01 1.082292273640632629e-01 -3.092008456587791443e-02 -2.403531372547149658e-01 1.746674031019210815e-01 -1.490492224693298340e-01 1.399707347154617310e-01 -6.441652029752731323e-02 2.142388224601745605e-01 5.147864669561386108e-02 2.136752009391784668e-02 -2.173769474029541016e-01 1.022878736257553101e-01 -1.922793500125408173e-02 -2.893347525969147682e-03 -4.307481348514556885e-01 2.393600344657897949e-01
-3.167629241943359375e-01 -7.678993046283721924e-02 1.743464022874832153e-01 -8.834296464920043945e-02 -2.495043724775314331e-02 6.546670943498611450e-02 -2.656615898013114929e-02 1.922214776277542114e-01 -3.620768785476684570e-01 -3.946254774928092957e-02 -1.066798716783523560e-02 2.278394699096679688e-01 2.137354761362075806e-01 2.954877316951751709e-01 3.650008887052536011e-02 -9.999430179595947266e-02 -1.340287737548351288e-02 6.336717307567596436e-02 -2.972378730773925781e-01 -6.531923264265060425e-02 1.574262082576751709e-01 3.303656587377190590e-03 -7.190423458814620972e-02 3.275077939033508301e-01 2.563829720020294189e-02 2.037716805934906006e-01 -6.443735212087631226e-02 4.403539001941680908e-02 -2.946826517581939697e-01 1.721660345792770386e-01 -2.718383371829986572e-01 1.063368022441864014e-01
-5.295443534851074219e-02 9.049596637487411499e-02 9.517341852188110352e-02 -1.905997097492218018e-01 -7.579630613327026367e-02 -2.231470495462417603e-01 1.044102460145950317e-01 -4.444380104541778564e-02 -2.228210270404815674e-01 2.477197498083114624e-01 -3.116580545902252197e-01 -3.366364166140556335e-02 1.180789843201637268e-01 7.036548107862472534e-02 2.389651089906692505e-01 -2.919936738908290863e-02 4.083976894617080688e-02 -4.967097565531730652e-02 -2.692024111747741699e-01 1.941491216421127319e-01 -9.466578066349029541e-02 1.097709164023399353e-01 -1.533979922533035278e-02 1.863292306661605835e-01 -2.729180455207824707e-01 -1.449516266584396362e-01 -1.699274331331253052e-01 -1.141490531153976917e-03 9.329495579004287720e-02 2.493250817060470581e-01 -3.477007746696472168e-01 3.204306066036224365e-01
5.502220615744590759e-02 2.645039856433868408e-01 1.862951517105102539e-01 -3.882184624671936035e-02 2.452937364578247070e-01 1.153512001037597656e-01 8.795525133609771729e-02 1.073509082198143005e-01 -3.036991357803344727e-01 1.201015934348106384e-01 3.371845185756683350e-01 -5.509232729673385620e-02 1.463598459959030151e-01 -1.184030175209045410e-01 1.426043063402175903e-01 4.222295060753822327e-02 1.026742160320281982e-01 1.998634785413742065e-01 -2.127027511596679688e-01 1.847083717584609985e-01 -1.150424182415008545e-01 -9.274867177009582520e-02 6.305275112390518188e-02 9.104934334754943848e-02 -2.704281806945800781e-01 2.205709367990493774e-02 -1.294448822736740112e-01 1.663769930601119995e-01 2.172982096672058105e-01 2.947123050689697266e-01 -2.166377753019332886e-01 2.326065003871917725e-01
-2.549528181552886963e-01 8.195530623197555542e-02 5.438603460788726807e-02 -1.375631093978881836e-01 -1.118948310613632202e-01 1.793266981840133667e-01 6.657941639423370361e-02 2.074674367904663086e-01 -1.849785894155502319e-01 1.639016866683959961e-01 8.008635789155960083e-02 4.765122011303901672e-02 -2.590335905551910400e-01 -2.863757014274597168e-01 2.558776736259460449e-01 -2.664833366870880127e-01 3.381465375423431396e-01 5.085805431008338928e-02 -1.007943302392959595e-01 2.107999175786972046e-01 6.074431538581848145e-02 2.101409249007701874e-02 -2.258636523038148880e-03 -1.083055213093757629e-01 -1.986613497138023376e-02 -1.356680393218994141e-01 -2.538201212882995605e-01 -1.152848675847053528e-01 1.110271550714969635e-02 3.575374931097030640e-02 -3.779000341892242432e-01 1.754059344530105591e-01
-3.586531057953834534e-02 -5.705755576491355896e-02 2.672362923622131348e-01 -2.448775470256805420e-01 -7.559448946267366409e-03 -1.400964111089706421e-01 1.478575617074966431e-01 2.824124693870544434e-01 -3.047192394733428955e-01 -7.902159541845321655e-02 9.972561150789260864e-02 -3.637284040451049805e-02 -8.435872942209243774e-02 -1.934686750173568726e-01 1.569822430610656738e-01 -1.693475805222988129e-02 3.569262325763702393e-01 9.974704682826995850e-02 -3.343484997749328613e-01 2.697501564398407936e-03 -2.072125822305679321e-01 7.080332934856414795e-02 1.116908900439739227e-02 3.048365414142608643e-01 -2.849401533603668213e-01 1.079894825816154480e-01 1.095650568604469299e-01 -4.238383099436759949e-02 7.338523864746093750e-02 -1.205253452062606812e-01 -2.132391333580017090e-01 2.744974382221698761e-02
-5.079737305641174316e-01 2.082008272409439087e-01 1.508327275514602661e-01 -2.663597762584686279e-01 1.139472052454948425e-02 8.311673998832702637e-02 5.899672582745552063e-02 4.867706075310707092e-02 7.973115891218185425e-02 -1.378780975937843323e-02 1.303751915693283081e-01 -1.439974084496498108e-02 -3.477385640144348145e-02 -6.750252214260399342e-04 2.054415792226791382e-01 -8.773792535066604614e-02 2.675573825836181641e-01 -2.201337181031703949e-02 -2.542386949062347412e-01 1.830244958400726318e-01 1.384916249662637711e-02 2.076794058084487915e-01 4.340398008935153484e-04 -1.459893882274627686e-01 -2.600930631160736084e-01 7.408998161554336548e-02 -3.025614917278289795e-01 1.250545233488082886e-01 -2.088640928268432617e-01 1.120078489184379578e-01 -2.079592198133468628e-01 5.082910507917404175e-02
-9.856304526329040527e-02 -4.113878011703491211e-01 2.472658306360244751e-01 1.455030143260955811e-01 1.004272773861885071e-01 -2.212417125701904297e-01 3.686866164207458496e-02 2.039241492748260498e-01 -1.667195856571197510e-01 -3.583335131406784058e-02 2.232951372861862183e-01 1.661472618579864502e-01 -9.463567286729812622e-02 3.105452060699462891e-01 3.210048675537109375e-01 -6.087162345647811890e-02 2.233821898698806763e-02 8.648294955492019653e-02 -1.530085504055023193e-01 -1.446308940649032593e-01 1.163624078035354614e-01 7.023086398839950562e-02 -2.824269235134124756e-01 1.735099405050277710e-01 -7.304534781724214554e-03 1.929596960544586182e-01 -8.783353120088577271e-02 -2.414057403802871704e-02 5.706223472952842712e-02 1.487998515367507935e-01 -2.335726767778396606e-01 1.089869886636734009e-01
-7.716691493988037109e-02 -2.114397007972002029e-03 -3.730695322155952454e-02 -1.244030669331550598e-01 -1.153535861521959305e-02 7.666989415884017944e-02 6.307281553745269775e-02 1.803414523601531982e-01 -1.296961959451436996e-02 -2.019933909177780151e-01 2.168105840682983398e-01 -2.337716966867446899e-01 6.293646991252899170e-03 9.014195948839187622e-02 -1.128372922539710999e-01 -6.728770583868026733e-02 1.882609166204929352e-02 3.378055989742279053e-01 -2.286546975374221802e-01 -6.767528504133224487e-02 2.290131151676177979e-01 1.325339376926422119e-01 1.528304070234298706e-02 4.686982184648513794e-02 -2.158834226429462433e-02 -2.178271859884262085e-01 1.474791616201400757e-01 6.846614927053451538e-02 1.055350750684738159e-01 2.697536647319793701e-01 -5.117513537406921387e-01 -3.204534947872161865e-01
-1.905348151922225952e-01 -3.302121758460998535e-01 2.995437197387218475e-02 -1.493915468454360962e-01 9.861490130424499512e-02 -1.396090090274810791e-01 9.523048996925354004e-03 1.508013755083084106e-01 -5.109653249382972717e-02 2.588690221309661865e-01 1.839374452829360962e-01 -1.393427401781082153e-01 -3.657036125659942627e-01 -3.277379274368286133e-01 2.955719828605651855e-01 -6.894023623317480087e-03 9.591767191886901855e-02 7.693978026509284973e-03 -1.867611706256866455e-01 1.650993973016738892e-01 -1.325175166130065918e-01 -4.676328040659427643e-03 -7.870818674564361572e-02 3.001225925981998444e-02 2.984759476021281444e-06 -8.149230480194091797e-02 -1.715531796216964722e-01 1.701246947050094604e-01 -6.513445824384689331e-02 7.083518803119659424e-02 -3.743487596511840820e-01 -1.321843564510345459e-01
-5.064503550529479980e-01 1.131523400545120239e-01 3.727373853325843811e-02 -5.838090088218450546e-03 3.567097783088684082e-01 -2.694181352853775024e-02 1.473677903413772583e-01 4.114670678973197937e-02 -1.478412896394729614e-01 2.078617066144943237e-01 -1.818198263645172119e-01 -5.773932114243507385e-02 -1.284832060337066650e-01 -4.442510381340980530e-02 4.404599219560623169e-02 -1.525265425443649292e-01 1.339105367660522461e-01 5.119387432932853699e-02 -1.999279707670211792e-01 1.987989246845245361e-01 -1.503533869981765747e-01 6.145102903246879578e-02 -1.191519573330879211e-02 1.720895022153854370e-01 1.912322789430618286e-01 2.676749427337199450e-04 -1.592350155115127563e-01 -1.392236202955245972e-01 -4.278758540749549866e-02 8.144792914390563965e-02 -4.012241065502166748e-01 1.606950908899307251e-01
-6.957735866308212280e-02 -6.732425838708877563e-02 1.193824689835309982e-02 8.661830425262451172e-02 -1.021117717027664185e-01 -3.172007948160171509e-02 1.691569685935974121e-01 -5.715738609433174133e-02 4.890517517924308777e-02 1.744291633367538452e-01 3.248106539249420166e-01 1.758681982755661011e-01 -2.206672728061676025e-01 1.809717863798141479e-01 9.068081527948379517e-02 9.203383699059486389e-03 1.955088675022125244e-01 3.774247765541076660e-01 -2.745551764965057373e-01 -2.020079046487808228e-01 1.016165092587471008e-01 1.139291301369667053e-01 6.140799447894096375e-02 -1.227657049894332886e-01 -2.071052938699722290e-01 -2.990714609622955322e-01 -1.309400983154773712e-02 -1.206242442131042480e-01 -1.249503642320632935e-01 3.177911937236785889e-01 -2.487036883831024170e-01 -1.270490735769271851e-01
-2.042811810970306396e-01 -1.890796869993209839e-01 4.357268214225769043e-01 3.099880218505859375e-01 -1.004853472113609314e-01 9.660789370536804199e-02 7.501523941755294800e-02 -1.214263141155242920e-01 -1.658137738704681396e-01 -6.868945807218551636e-02 7.291674613952636719e-02 -5.526177585124969482e-02 -1.310813128948211670e-01 3.100461065769195557e-01 2.175733596086502075e-01 -1.619114577770233154e-01 1.831400766968727112e-02 2.113227546215057373e-01 -1.178999915719032288e-01 -1.099901273846626282e-01 -7.382655143737792969e-02 1.611139476299285889e-01 1.576181948184967041e-01 1.360867917537689209e-01 -3.867853805422782898e-02 -1.724827140569686890e-01 4.082021489739418030e-02 1.769865900278091431e-01 6.194770336151123047e-02 8.389410376548767090e-02 -3.346787393093109131e-01 1.908759474754333496e-01
7.039229571819305420e-02 6.378228217363357544e-02 1.359296739101409912e-01 1.117990352213382721e-02 2.324962615966796875e-01 4.143080115318298340e-01 -1.768275648355484009e-01 1.775156557559967041e-01 -1.057839170098304749e-01 9.152518212795257568e-02 4.470807313919067383e-02 1.021693348884582520e-01 -3.238204419612884521e-01 -1.307705789804458618e-02 5.883208289742469788e-02 5.036860704421997070e-02 -1.380982249975204468e-01 1.870866119861602783e-01 -1.017265319824218750e-01 1.035998538136482239e-01 -2.013036161661148071e-01 6.137390807271003723e-02 -3.124685771763324738e-02 1.593532562255859375e-01 -2.258885800838470459e-01 -1.677610427141189575e-01 -2.438400536775588989e-01 1.133238002657890320e-01 3.614169359207153320e-02 -1.448426693677902222e-01 -4.097124934196472168e-01 2.311339974403381348e-01
9.073232114315032959e-02 3.684798628091812134e-02 7.868294417858123779e-02 3.800719603896141052e-02 1.388642340898513794e-01 8.965956419706344604e-02 9.553780406713485718e-02 3.876393288373947144e-02 -2.325814813375473022e-01 -4.373430833220481873e-02 2.058274894952774048e-01 1.704624444246292114e-01 -1.951426267623901367e-01 2.459601126611232758e-02 2.069497406482696533e-01 2.733635604381561279e-01 -2.143570454791188240e-03 2.758785188198089600e-01 -2.532055601477622986e-02 -1.477186828851699829e-01 -1.826858967542648315e-01 -1.294153630733489990e-01 1.825587600469589233e-01 2.157788723707199097e-01 -1.886115968227386475e-01 2.873186394572257996e-02 -3.097929060459136963e-01 2.796351015567779541e-01 -1.451605707406997681e-01 1.039512604475021362e-01 -3.501271605491638184e-01 -2.598684430122375488e-01
-2.450583875179290771e-01 -2.091805264353752136e-02 1.707644015550613403e-01 -1.237601861357688904e-01 7.196106761693954468e-02 9.915815293788909912e-02 1.095250174403190613e-01 8.868215978145599365e-02 -7.655996084213256836e-02 2.246913015842437744e-01 2.250779122114181519e-01 -2.016960084438323975e-01 -3.370350897312164307e-01 -2.740640938282012939e-01 1.923162937164306641e-01 -2.418160587549209595e-01 8.228249102830886841e-02 -7.584405690431594849e-02 -8.132577687501907349e-02 9.566026926040649414e-02 -2.441941648721694946e-01 1.246814653277397156e-01 -1.211395487189292908e-01 6.094025447964668274e-02 -1.059510633349418640e-01 -1.222876552492380142e-02 -2.306481152772903442e-01 1.899424642324447632e-01 -1.158605143427848816e-01 -7.394088804721832275e-02 -4.178757965564727783e-01 -1.108705922961235046e-01
-1.815430819988250732e-02 -1.114874854683876038e-01 3.109884560108184814e-01 -6.920077651739120483e-02 -2.734765224158763885e-02 -6.640484184026718140e-02 -5.395548045635223389e-02 3.787964954972267151e-02 -2.173556834459304810e-01 -2.760421037673950195e-01 9.603758156299591064e-02 2.563950419425964355e-01 -1.394571959972381592e-01 -2.733754552900791168e-02 1.238585561513900757e-01 -1.710362434387207031e-01 2.880028784275054932e-01 -7.949846982955932617e-02 -3.242717385292053223e-01 1.499848216772079468e-01 -2.967201545834541321e-02 3.694966137409210205e-01 -7.157095521688461304e-02 3.777180314064025879e-01 9.487982839345932007e-02 -5.951062310487031937e-03 6.729423534125089645e-03 8.258467167615890503e-02 4.839709028601646423e-02 3.097565658390522003e-02 -3.027969598770141602e-01 -5.895238369703292847e-03
-2.709459960460662842e-01 -9.964241087436676025e-02 7.294448465108871460e-02 -1.699051074683666229e-02 1.383674442768096924e-01 -8.640149235725402832e-02 1.352519690990447998e-01 7.469296921044588089e-03 -3.826179355382919312e-02 4.745433107018470764e-02 1.590754091739654541e-01 4.525352641940116882e-02 -1.594053767621517181e-02 -2.381873689591884613e-02 1.122725531458854675e-01 -1.893201917409896851e-01 6.233080849051475525e-02 2.032860517501831055e-01 4.283064976334571838e-02 2.882859110832214355e-01 1.505662947893142700e-01 8.285322785377502441e-02 1.047845184803009033e-01 -5.987337604165077209e-02 1.563729494810104370e-01 -4.154177904129028320e-01 1.711430400609970093e-01 -1.090722531080245972e-01 -1.434906870126724243e-01 -1.156743541359901428e-01 -5.815871357917785645e-01 -3.278798237442970276e-02
-2.560228705406188965e-01 7.897298783063888550e-03 8.308459818363189697e-02 -3.906047940254211426e-01 1.680185794830322266e-01 1.248042210936546326e-01 4.138530232012271881e-03 9.656741283833980560e-03 -9.463262557983398438e-02 1.421571075916290283e-01 4.128353670239448547e-02 -3.624792993068695068e-01 -2.211337685585021973e-01 -1.526528000831604004e-01 1.069783139973878860e-02 -1.157081276178359985e-01 4.042942821979522705e-02 -6.804298609495162964e-02 -2.155956625938415527e-01 2.330120056867599487e-01 -7.103492319583892822e-02 8.512405306100845337e-02 2.166918367147445679e-01 9.215662628412246704e-02 3.370414301753044128e-02 -1.228983998298645020e-01 -1.124216392636299133e-01 2.120591932907700539e-03 -1.995915919542312622e-01 -7.037592679262161255e-02 -4.707602560520172119e-01 1.138595491647720337e-01
-1.765541285276412964e-01 -1.453174650669097900e-01 4.715399816632270813e-02 -2.372957020998001099e-01 4.149326588958501816e-03 9.599829465150833130e-02 1.791996359825134277e-01 1.379438191652297974e-01 -1.543745845556259155e-01 1.206157132983207703e-01 -6.771912332624197006e-03 -8.925554901361465454e-02 -3.306181430816650391e-01 -2.136369496583938599e-01 2.439341545104980469e-01 -2.234970033168792725e-01 1.166924461722373962e-01 2.585191465914249420e-02 -1.443576365709304810e-01 2.763499915599822998e-01 -2.701160609722137451e-01 1.646218597888946533e-01 -9.818615019321441650e-02 8.750834316015243530e-02 -1.191443055868148804e-01 -1.283274292945861816e-01 -1.294623017311096191e-01 2.897420823574066162e-01 -1.326930820941925049e-01 -7.051514834165573120e-02 -3.653097748756408691e-01 4.181594774127006531e-02
-1.114543452858924866e-01 -3.525506258010864258e-01 5.051843822002410889e-02 -1.131672859191894531e-01 2.698740363121032715e-01 -1.536010801792144775e-01 1.940729841589927673e-02 -8.366641402244567871e-02 -2.424422204494476318e-01 1.715349778532981873e-02 5.159917846322059631e-02 -3.299922645092010498e-01 4.885498434305191040e-02 -8.991904556751251221e-02 1.229027733206748962e-01 -2.468828111886978149e-02 1.133153960108757019e-01 -2.798361890017986298e-02 -2.968714833259582520e-01 1.961520463228225708e-01 -5.815909802913665771e-02 2.102122902870178223e-01 -1.507270783185958862e-01 1.887330263853073120e-01 1.442564725875854492e-01 -7.072821259498596191e-02 -9.749279171228408813e-02 1.031641513109207153e-01 -8.549353480339050293e-02 -7.815647870302200317e-02 -3.914793431758880615e-01 2.975438535213470459e-01
-1.484828740358352661e-01 6.762342154979705811e-02 2.715663425624370575e-02 -1.092656627297401428e-01 1.121156439185142517e-01 -6.416514515876770020e-02 1.024440675973892212e-01 -1.990575902163982391e-02 -2.100881189107894897e-01 1.819774955511093140e-01 1.570059508085250854e-01 -7.322191447019577026e-02 -5.819427222013473511e-02 -2.714774571359157562e-02 -2.217520922422409058e-01 -4.026467502117156982e-01 3.026453256607055664e-01 8.904444426298141479e-02 -2.323646098375320435e-01 4.464165568351745605e-01 1.702598631381988525e-01 1.483558863401412964e-01 -1.154567822813987732e-01 -2.771653607487678528e-02 -1.267687529325485229e-01 -2.416663169860839844e-01 3.973449766635894775e-02 1.998433023691177368e-01 -5.848418921232223511e-02 1.443368494510650635e-01 -2.278701812028884888e-01 1.924530230462551117e-02
-1.366997808218002319e-01 -3.055899143218994141e-01 5.690295696258544922e-01 -1.118476316332817078e-01 2.169753238558769226e-02 -8.058810979127883911e-02 4.882147535681724548e-02 1.460577547550201416e-01 -1.388095766305923462e-01 8.765733800828456879e-03 1.425694208592176437e-02 -3.941272851079702377e-03 -9.471866488456726074e-02 1.208468824625015259e-01 2.462835311889648438e-01 -4.289683699607849121e-02 -2.743396209552884102e-03 1.274646520614624023e-01 -2.888991832733154297e-01 -2.892180979251861572e-01 5.244186893105506897e-02 -2.403897792100906372e-02 -3.230937197804450989e-02 1.836473345756530762e-01 -4.629492014646530151e-02 6.963338702917098999e-02 -2.199737876653671265e-01 9.475637227296829224e-03 -1.065806895494461060e-01 1.664380580186843872e-01 -2.316817045211791992e-01 2.136257141828536987e-01
1.181764081120491028e-01 -6.985387206077575684e-02 -1.516589894890785217e-02 -1.938461661338806152e-01 -2.432167977094650269e-01 2.436666488647460938e-01 -7.334124296903610229e-02 7.494513690471649170e-02 -2.209039926528930664e-01 -1.839680373668670654e-01 1.727609485387802124e-01 -2.018815465271472931e-02 -1.178967058658599854e-01 -3.989292681217193604e-02 2.356550246477127075e-01 4.042282700538635254e-01 1.636999100446701050e-01 1.081665679812431335e-01 -1.542902737855911255e-01 -1.375637482851743698e-02 3.649366553872823715e-04 6.842263042926788330e-02 -1.555863916873931885e-01 2.206991426646709442e-02 -1.039208099246025085e-01 3.291553631424903870e-02 -1.012082248926162720e-01 -1.578032597899436951e-02 9.300839155912399292e-02 -2.965931221842765808e-02 -5.844634175300598145e-01 -3.364694863557815552e-02
-1.178070995956659317e-02 -1.626455932855606079e-01 2.121821343898773193e-01 1.234973445534706116e-01 1.772318333387374878e-01 -4.904949665069580078e-02 -9.957467764616012573e-02 2.415847182273864746e-01 -1.710300147533416748e-01 3.134531080722808838e-01 1.946472078561782837e-01 -1.011622510850429535e-02 -2.896569669246673584e-01 -7.716391980648040771e-02 1.802659630775451660e-01 -9.976867586374282837e-02 -1.562207820825278759e-03 8.375909179449081421e-02 -1.434642970561981201e-01 -2.473946362733840942e-01 2.212418168783187866e-01 4.908337593078613281e-01 8.259090781211853027e-02 1.100900024175643921e-01 -1.641031950712203979e-01 -6.060865521430969238e-02 -9.354647248983383179e-02 1.464294493198394775e-01 -1.467757672071456909e-01 1.349979937076568604e-01 -1.199316382408142090e-01 -2.612673304975032806e-02
-1.656406819820404053e-01 -2.722171843051910400e-01 2.323153987526893616e-02 1.048109680414199829e-01 7.050967216491699219e-02 1.863720268011093140e-02 5.422988161444664001e-02 5.562790855765342712e-02 -2.438798695802688599e-01 2.634541988372802734e-01 -3.313900232315063477e-01 -1.624205894768238068e-02 -1.023090928792953491e-01 1.227379366755485535e-01 1.980160176753997803e-01 -1.133848428726196289e-01 8.447954058647155762e-02 -5.647930502891540527e-02 1.050487831234931946e-01 -5.216800794005393982e-02 5.003182962536811829e-02 6.811190396547317505e-02 1.250363588333129883e-01 1.881777048110961914e-01 1.642411947250366211e-01 -1.362906545400619507e-01 -4.881257563829421997e-02 8.168638497591018677e-02 1.485460996627807617e-01 1.225013807415962219e-01 -6.053488254547119141e-01 1.364502906799316406e-01
-1.343495845794677734e-01 -6.184875220060348511e-02 3.687926828861236572e-01 1.374676357954740524e-02 6.255412846803665161e-02 -1.530191749334335327e-01 1.047543063759803772e-01 -1.797085255384445190e-01 -2.301156334578990936e-02 1.506925076246261597e-01 8.226615935564041138e-02 -1.529563665390014648e-01 -1.893770545721054077e-01 2.762957215309143066e-01 2.049494385719299316e-01 -4.405954852700233459e-02 -9.352108091115951538e-02 8.730979263782501221e-02 -4.233810678124427795e-02 -4.241471290588378906e-01 5.681182071566581726e-02 9.692813456058502197e-02 -7.792276889085769653e-02 1.593755036592483521e-01 -1.883491575717926025e-01 8.430547267198562622e-02 8.908649533987045288e-02 1.209195032715797424e-01 4.736718907952308655e-02 8.637052029371261597e-02 -4.938858151435852051e-01 2.926884405314922333e-02
1.355948150157928467e-01 7.071576267480850220e-02 2.445245981216430664e-01 -3.593328874558210373e-03 2.425044476985931396e-01 -4.713000357151031494e-02 1.672309190034866333e-01 -2.939105406403541565e-02 7.680354267358779907e-02 2.200368046760559082e-01 1.715280115604400635e-01 2.413933537900447845e-02 -2.089265584945678711e-01 9.271636605262756348e-02 -1.914460957050323486e-02 -2.167551815509796143e-01 1.139119341969490051e-01 4.118793606758117676e-01 -1.521243453025817871e-01 5.772701278328895569e-02 1.368956416845321655e-01 1.892548203468322754e-01 1.034978032112121582e-02 -3.118517398834228516e-01 -1.088987961411476135e-01 -5.694621428847312927e-02 2.040546983480453491e-01 2.828095555305480957e-01 -1.058757826685905457e-01 1.601048707962036133e-01 -3.238898515701293945e-01 -5.960151180624961853e-02
-3.411520123481750488e-01 8.840956725180149078e-03 2.478048950433731079e-02 -1.081409081816673279e-01 9.208410233259201050e-02 2.045979052782058716e-01 3.456257581710815430e-01 -3.564248234033584595e-02 -2.302803546190261841e-01 2.865717411041259766e-01 -4.559872299432754517e-02 9.634399414062500000e-02 1.755338162183761597e-01 -7.862309366464614868e-02 2.156772613525390625e-01 5.580142885446548462e-02 -2.722707577049732208e-02 1.578737348318099976e-01 1.089430693536996841e-02 -2.406204938888549805e-01 3.274081349372863770e-01 1.694978028535842896e-01 8.989154547452926636e-02 2.669978439807891846e-01 9.235059469938278198e-02 3.282843902707099915e-02 -1.438801176846027374e-02 8.723407238721847534e-02 8.557729888707399368e-04 5.986201763153076172e-02 -3.829768598079681396e-01 1.919758319854736328e-02
-1.733524650335311890e-01 -3.057582862675189972e-02 2.856202721595764160e-01 -1.125670596957206726e-01 8.577296137809753418e-02 -8.482504636049270630e-02 -1.881525069475173950e-01 3.180778920650482178e-01 -6.699698418378829956e-02 1.743994466960430145e-02 1.773534864187240601e-01 1.809273660182952881e-01 -2.725013792514801025e-01 2.832180857658386230e-01 3.853712379932403564e-01 -1.371210068464279175e-01 -2.680925466120243073e-02 -9.447030723094940186e-02 -2.604101002216339111e-01 -3.987164795398712158e-02 1.018774807453155518e-01 4.172416776418685913e-02 -1.580340713262557983e-01 1.183420866727828979e-01 -6.653866916894912720e-02 9.551228582859039307e-02 5.381017550826072693e-02 -3.348829969763755798e-02 1.354214549064636230e-01 1.844023354351520538e-02 -4.056879281997680664e-01 4.356092959642410278e-02
-4.053762257099151611e-01 4.583036527037620544e-02 1.850030273199081421e-01 6.261342018842697144e-02 1.047743484377861023e-02 8.947721123695373535e-02 -8.579106070101261139e-03 1.203863248229026794e-01 -1.284180432558059692e-01 4.939910396933555603e-02 1.338792592287063599e-01 -1.153216883540153503e-01 -2.864023745059967041e-01 9.757805615663528442e-02 1.880787312984466553e-01 -6.544391810894012451e-02 2.933403849601745605e-01 -1.225043833255767822e-02 -4.539085924625396729e-01 2.683452963829040527e-01 1.079739704728126526e-01 1.737234890460968018e-01 -1.418565958738327026e-01 3.043249845504760742e-01 -1.756888628005981445e-02 -5.890110507607460022e-02 4.142979159951210022e-02 -1.147350575774908066e-02 -6.449609249830245972e-02 8.274999260902404785e-02 -7.186852395534515381e-02 2.253168374300003052e-01
4.247317463159561157e-02 -3.436764702200889587e-03 3.264860808849334717e-01 -3.455236554145812988e-01 -9.496626257896423340e-02 -6.074703857302665710e-02 4.228107035160064697e-01 1.398020517081022263e-02 -2.208132743835449219e-01 1.867851614952087402e-01 -2.162182182073593140e-01 3.148275241255760193e-02 -3.668398410081863403e-02 -1.682438701391220093e-02 2.049413621425628662e-01 -3.840895369648933411e-02 -7.438907772302627563e-02 3.187759816646575928e-01 -1.583262085914611816e-01 -1.137251257896423340e-01 1.760336011648178101e-01 6.942258030176162720e-02 -8.176685869693756104e-02 -2.118128724396228790e-02 6.069271266460418701e-02 1.163122579455375671e-01 6.789644807577133179e-02 1.998176723718643188e-01 -7.531664520502090454e-02 9.751992672681808472e-02 -3.724321722984313965e-01 1.748403161764144897e-02
-1.087125241756439209e-01 -2.422658950090408325e-01 4.596596658229827881e-01 -6.045131012797355652e-03 -1.051743924617767334e-01 -5.123653099872171879e-04 4.662697762250900269e-02 1.240042001008987427e-01 -1.888331919908523560e-01 7.420101016759872437e-02 -5.632039904594421387e-02 1.706560552120208740e-01 -2.330566793680191040e-01 -7.885539531707763672e-02 7.051932811737060547e-02 -2.327472716569900513e-02 2.669809572398662567e-02 2.533922195434570312e-01 -2.916002869606018066e-01 -2.789440751075744629e-01 -3.712780401110649109e-02 -1.008932515978813171e-01 -4.785346612334251404e-02 2.281252890825271606e-01 -7.669555395841598511e-02 1.918728649616241455e-01 1.529901176691055298e-01 1.575530022382736206e-01 1.171429976820945740e-01 6.375661492347717285e-02 -3.756073117256164551e-01 8.124111592769622803e-02
-1.241489499807357788e-02 -2.714414894580841064e-01 3.258350491523742676e-01 -4.024922475218772888e-02 -1.958544254302978516e-01 1.132213771343231201e-01 2.403027610853314400e-03 8.075021207332611084e-02 -3.331855833530426025e-01 5.374831706285476685e-02 3.662050068378448486e-01 1.503865420818328857e-01 -9.025551378726959229e-02 -7.446047663688659668e-02 2.561504840850830078e-01 -2.077904492616653442e-01 -6.750699132680892944e-02 3.451018035411834717e-02 -1.486571878194808960e-01 -5.621799454092979431e-02 4.027856886386871338e-02 4.478000104427337646e-02 2.296433039009571075e-02 1.008468642830848694e-01 -8.084908127784729004e-02 -3.271243870258331299e-01 2.479652613401412964e-01 -1.241018879227340221e-03 -1.578885912895202637e-01 6.706564128398895264e-02 -3.058452606201171875e-01 1.556691080331802368e-01
3.833353519439697266e-02 1.374156624078750610e-01 -2.230606041848659515e-02 1.164178848266601562e-01 -1.037728488445281982e-01 -2.242681682109832764e-01 1.067183762788772583e-01 6.998656690120697021e-02 -1.789544224739074707e-01 -3.604267537593841553e-02 3.591576591134071350e-02 -4.697236046195030212e-02 -4.895297437906265259e-02 -4.628108441829681396e-02 -2.081784307956695557e-01 -8.255343139171600342e-02 1.678845584392547607e-01 -2.400655113160610199e-02 -1.253849714994430542e-01 4.060313478112220764e-02 6.548639386892318726e-02 7.097706198692321777e-02 1.124452501535415649e-01 1.985047012567520142e-01 1.271706372499465942e-01 -3.103592097759246826e-01 2.852594107389450073e-02 1.164150908589363098e-01 -3.320690095424652100e-01 2.396469376981258392e-02 -6.699028015136718750e-01 5.245934799313545227e-02
3.214197233319282532e-02 -1.971219927072525024e-01 -7.609910517930984497e-02 1.304391920566558838e-01 1.550855934619903564e-01 -1.248066276311874390e-01 1.510968506336212158e-01 7.084275782108306885e-02 -8.835112303495407104e-02 1.708613038063049316e-01 2.718554250895977020e-02 9.559157490730285645e-02 -3.322657942771911621e-02 1.252517849206924438e-01 -2.572697401046752930e-01 -1.848306953907012939e-01 2.400664240121841431e-01 -1.945511102676391602e-01 -2.695272862911224365e-01 1.785540580749511719e-01 2.201215624809265137e-01 -1.659595035016536713e-02 1.055842638015747070e-01 4.663314204663038254e-03 -2.094476521015167236e-01 -4.851092025637626648e-02 -1.734170168638229370e-01 3.648245930671691895e-01 1.832221634685993195e-03 -7.189595699310302734e-02 -4.790984392166137695e-01 -4.244570434093475342e-02
-1.917774677276611328e-01 7.356860488653182983e-02 5.245461314916610718e-02 -2.245325893163681030e-01 3.380367457866668701e-01 -2.999775707721710205e-01 9.248218685388565063e-02 1.205793395638465881e-01 -2.134810686111450195e-01 1.879787445068359375e-01 1.362897455692291260e-01 -2.749696671962738037e-01 3.190770372748374939e-02 -1.434771120548248291e-01 3.444623947143554688e-02 -3.398320823907852173e-02 8.212830126285552979e-02 1.955634355545043945e-02 -2.652840316295623779e-01 4.308622330427169800e-02 1.014670580625534058e-01 2.353010028600692749e-01 2.529794350266456604e-02 1.089175716042518616e-01 1.664131730794906616e-01 4.092006012797355652e-02 7.809678465127944946e-02 2.407355457544326782e-01 -9.251428395509719849e-02 1.139547079801559448e-01 -4.028385877609252930e-01 2.085372209548950195e-01
-1.649879068136215210e-01 5.681714043021202087e-02 -2.246086113154888153e-02 -1.724253296852111816e-01 2.897021472454071045e-01 -2.818871736526489258e-01 -7.588690519332885742e-02 4.008416831493377686e-02 -1.012069880962371826e-01 -5.955580249428749084e-02 -2.595281787216663361e-02 -5.820845440030097961e-02 -1.509357243776321411e-01 -8.333560079336166382e-02 1.594252586364746094e-01 -2.246781066060066223e-02 1.671404391527175903e-02 7.675586640834808350e-02 -2.657373845577239990e-01 3.250822126865386963e-01 -9.452771395444869995e-02 2.383277267217636108e-01 -2.373424917459487915e-02 2.100165933370590210e-01 1.599307358264923096e-01 -3.482016921043395996e-02 -5.137709528207778931e-02 2.482447214424610138e-02 -8.664673566818237305e-02 -9.907841682434082031e-02 -5.584163069725036621e-01 2.073472440242767334e-01
-1.259575188159942627e-01 -1.972284764051437378e-01 1.112123504281044006e-01 2.230587042868137360e-02 -1.701632589101791382e-01 1.324325352907180786e-01 1.224298030138015747e-02 2.004469782114028931e-01 -3.097459971904754639e-01 -1.864693313837051392e-02 1.038321852684020996e-01 3.837553411722183228e-02 1.451320946216583252e-01 1.702900081872940063e-01 1.573999226093292236e-01 -1.955633610486984253e-01 3.357395529747009277e-01 2.572861909866333008e-01 -2.018860131502151489e-01 -7.497274130582809448e-02 3.767344057559967041e-01 3.058067262172698975e-01 2.079318612813949585e-01 9.595343470573425293e-02 -6.123351305723190308e-02 -6.502694636583328247e-02 3.564156219363212585e-02 -1.859927549958229065e-02 -1.671301424503326416e-01 3.364526107907295227e-02 -2.601280808448791504e-01 -6.641044467687606812e-02
-3.303422033786773682e-01 -5.829466134309768677e-02 2.530121505260467529e-01 -3.449753224849700928e-01 -6.788969784975051880e-02 9.498497471213340759e-03 2.063968479633331299e-01 1.824028640985488892e-01 -2.728936374187469482e-01 8.795527368783950806e-02 1.036719009280204773e-01 -8.949755690991878510e-03 -1.514687091112136841e-01 -1.737412065267562866e-01 1.299965828657150269e-01 2.023864984512329102e-01 8.023349195718765259e-02 8.628971129655838013e-02 -4.404270648956298828e-01 -6.667950004339218140e-02 -1.164330285973846912e-03 1.833523809909820557e-01 -9.183452278375625610e-02 1.318373084068298340e-01 -2.346858149394392967e-03 3.467739745974540710e-02 -7.806065678596496582e-02 -2.693518698215484619e-01 4.217846319079399109e-02 2.878488041460514069e-02 -2.032234370708465576e-01 -1.560795605182647705e-01
-6.414674967527389526e-02 1.503426302224397659e-02 8.580246567726135254e-02 -6.491803377866744995e-02 -1.137230545282363892e-01 -2.938820123672485352e-01 1.626834273338317871e-01 1.875870376825332642e-01 -1.130438894033432007e-01 2.863973975181579590e-01 5.699007585644721985e-02 1.365605890750885010e-01 -1.821997910737991333e-01 -1.350480713881552219e-03 4.550396502017974854e-01 1.951170340180397034e-02 2.063468992710113525e-01 -4.427939653396606445e-02 -2.935636639595031738e-01 -2.979729473590850830e-01 -4.589120857417583466e-03 -6.974102463573217392e-03 -9.958554059267044067e-02 2.673949301242828369e-01 -1.133437082171440125e-01 9.527075104415416718e-03 5.232620984315872192e-02 1.784753650426864624e-01 -1.314632296562194824e-01 -1.475486010313034058e-01 -2.687824964523315430e-01 7.725740969181060791e-02
-1.772970110177993774e-01 -9.716647118330001831e-02 -1.526606529951095581e-01 -2.119123190641403198e-02 -1.918430775403976440e-01 1.426299810409545898e-01 1.543278992176055908e-01 1.637949794530868530e-01 3.444574028253555298e-02 2.122708410024642944e-02 -4.173087701201438904e-02 1.039697006344795227e-01 -4.164318367838859558e-02 7.487066090106964111e-02 -2.771904766559600830e-01 -1.567002236843109131e-01 -1.393919736146926880e-01 2.929935455322265625e-01 -1.137362122535705566e-01 5.575291812419891357e-02 6.159227341413497925e-02 3.870059549808502197e-02 -1.620309352874755859e-01 -4.464522376656532288e-02 4.484714195132255554e-02 -2.406576275825500488e-01 -1.284348778426647186e-02 1.523015797138214111e-01 -5.008354783058166504e-02 3.493675217032432556e-02 -6.288145780563354492e-01 -2.595700025558471680e-01
-1.651272922754287720e-01 -1.536868661642074585e-01 -1.553665846586227417e-01 7.051615417003631592e-02 1.582079529762268066e-01 -2.520289085805416107e-02 -7.448404212482273579e-04 -7.855153828859329224e-02 -1.680044382810592651e-01 2.004091255366802216e-02 -4.172603413462638855e-02 -3.079685866832733154e-01 -2.557909488677978516e-02 7.941386848688125610e-02 2.254622429609298706e-01 -2.263814210891723633e-02 1.123154629021883011e-02 -1.194178760051727295e-01 -3.735623359680175781e-01 5.305221676826477051e-02 -5.004296079277992249e-03 1.496393233537673950e-01 -1.951430141925811768e-01 2.756275832653045654e-01 2.224439680576324463e-01 -7.750292867422103882e-02 -5.191078875213861465e-03 3.296420350670814514e-02 -2.087856382131576538e-01 -7.525892462581396103e-03 -4.889324903488159180e-01 2.685586512088775635e-01
-2.968761920928955078e-01 -2.348922193050384521e-01 1.237188056111335754e-01 -1.344614923000335693e-01 1.763126850128173828e-01 6.920295953750610352e-02 6.141911447048187256e-02 7.174927741289138794e-02 -1.478663533926010132e-01 5.829918012022972107e-02 8.842524141073226929e-02 -1.268841177225112915e-01 -3.592562377452850342e-01 -3.445001542568206787e-01 2.469028383493423462e-01 -8.298750966787338257e-02 -7.213547080755233765e-02 1.279637068510055542e-01 -4.011189192533493042e-02 1.305833160877227783e-01 -2.533343732357025146e-01 4.938512668013572693e-02 -2.556934654712677002e-01 7.976454496383666992e-02 -1.057024225592613220e-01 -1.283259540796279907e-01 -6.161894183605909348e-03 2.900041639804840088e-01 -5.243228003382682800e-02 1.597026363015174866e-02 -3.195675909519195557e-01 -1.350068598985671997e-01
-2.520300447940826416e-01 2.542024254798889160e-01 5.407747998833656311e-02 2.098650187253952026e-01 1.821043193340301514e-01 -1.700815111398696899e-01 1.530255284160375595e-02 -3.678104281425476074e-02 -2.540507018566131592e-01 4.128234982490539551e-01 -1.296066343784332275e-01 -1.450237482786178589e-01 -1.688109934329986572e-01 -1.965883523225784302e-01 1.349268853664398193e-01 2.281662076711654663e-01 3.587885200977325439e-02 -2.092509903013706207e-02 -2.621047794818878174e-01 8.324621617794036865e-02 2.001230418682098389e-02 6.103331968188285828e-02 8.878760784864425659e-02 1.049081981182098389e-01 -2.807541787624359131e-01 -3.564089909195899963e-02 -7.385164499282836914e-02 1.219490393996238708e-01 1.162417531013488770e-01 7.729049772024154663e-02 -3.586139976978302002e-01 -4.621961340308189392e-02
-1.404631435871124268e-01 1.826213449239730835e-01 7.342468947172164917e-02 2.405325174331665039e-01 3.609867095947265625e-01 -1.853745244443416595e-02 1.306207925081253052e-01 2.486095428466796875e-01 -2.292519062757492065e-02 -1.567866129335016012e-04 -5.404355376958847046e-02 -1.124495267868041992e-01 -2.330402433872222900e-01 1.047911718487739563e-01 1.255480796098709106e-01 1.509090960025787354e-01 2.474083006381988525e-01 8.363713324069976807e-02 -2.552342116832733154e-01 -6.085531786084175110e-02 4.080224782228469849e-02 2.377346605062484741e-01 9.943025559186935425e-02 2.229317277669906616e-01 5.355744063854217529e-02 2.349896281957626343e-01 1.889786273241043091e-01 2.586568593978881836e-01 -6.559687852859497070e-02 2.062915563583374023e-01 -3.009585440158843994e-01 3.565830737352371216e-02
-1.180129721760749817e-01 3.131865710020065308e-02 -1.500116847455501556e-02 1.060592681169509888e-01 1.445612758398056030e-01 -1.861481070518493652e-01 -4.994579404592514038e-02 -4.378165304660797119e-02 -2.109967023134231567e-01 -1.843021437525749207e-02 -2.361728623509407043e-02 6.908395886421203613e-02 -2.688516676425933838e-02 -3.102123141288757324e-01 -4.123709350824356079e-02 3.574943915009498596e-02 2.169463485479354858e-01 3.641583397984504700e-02 -2.041083425283432007e-01 -1.400112658739089966e-01 2.023868635296821594e-02 1.080389842391014099e-01 -1.056562289595603943e-01 2.470253556966781616e-01 3.672040998935699463e-01 -1.698605567216873169e-01 -2.763553708791732788e-02 2.149775028228759766e-01 -1.798942089080810547e-01 -9.738042950630187988e-03 -5.321494936943054199e-01 -2.080940157175064087e-01
-4.977762326598167419e-02 -1.087889447808265686e-01 2.387181967496871948e-01 1.047397330403327942e-01 -9.112296998500823975e-02 -4.743184894323348999e-02 1.152959167957305908e-01 5.890481173992156982e-02 -3.620006144046783447e-01 1.063673049211502075e-01 1.757885664701461792e-01 -3.087345659732818604e-01 -1.265384852886199951e-01 2.076196372509002686e-01 9.322933852672576904e-02 -1.027365922927856445e-01 3.771105781197547913e-02 1.182767972350120544e-01 -1.097468212246894836e-01 -3.349721431732177734e-01 9.119159728288650513e-02 -7.984000444412231445e-02 -1.278459578752517700e-01 -3.823658451437950134e-02 -1.279707849025726318e-01 7.831034064292907715e-02 -2.835880517959594727e-01 1.208588480949401855e-01 2.622916400432586670e-01 1.134849861264228821e-01 -4.027515649795532227e-01 9.945287555456161499e-02
-2.316337078809738159e-01 -2.458887249231338501e-01 2.395935207605361938e-01 -8.642009645700454712e-02 6.629048287868499756e-02 1.889184713363647461e-01 4.641524702310562134e-02 -7.362416386604309082e-02 -1.295550167560577393e-01 5.928535014390945435e-02 -7.729850709438323975e-03 1.802626438438892365e-02 -2.923558950424194336e-01 3.064988553524017334e-01 3.173026144504547119e-01 1.208158805966377258e-01 2.997774258255958557e-02 -1.093561202287673950e-01 -3.073789179325103760e-01 -1.030178964138031006e-01 -1.632488891482353210e-02 1.894933134317398071e-01 -9.374876320362091064e-02 -7.241959124803543091e-02 -2.159815728664398193e-01 3.976587578654289246e-02 5.563349463045597076e-03 9.382858872413635254e-02 6.888230890035629272e-02 -1.187300160527229309e-01 -4.029974043369293213e-01 2.269458770751953125e-01
1.175133436918258667e-01 -1.331985145807266235e-01 8.999469876289367676e-02 1.003141775727272034e-01 1.155655235052108765e-01 -8.880088478326797485e-02 1.834034025669097900e-01 8.110629767179489136e-02 -3.691042959690093994e-02 -4.045257344841957092e-03 -9.954763203859329224e-02 9.647165238857269287e-02 -4.651372786611318588e-03 2.115980684757232666e-01 -9.058311581611633301e-02 9.554704278707504272e-02 4.225587546825408936e-01 7.790617644786834717e-02 -1.256300359964370728e-01 9.290114790201187134e-02 -1.948485895991325378e-02 3.700582683086395264e-01 -1.431299597024917603e-01 -8.234313130378723145e-02 5.969653651118278503e-02 -2.005335241556167603e-01 1.893877834081649780e-01 1.930883079767227173e-01 4.907525144517421722e-03 1.352199614048004150e-01 -5.314202904701232910e-01 1.217913925647735596e-01
2.141492068767547607e-02 -2.075096964836120605e-01 -9.220736473798751831e-02 -7.451121509075164795e-02 -2.379553020000457764e-02 1.943480670452117920e-01 1.318429857492446899e-01 3.888636529445648193e-01 -8.486631512641906738e-02 1.503119990229606628e-02 2.566357553005218506e-01 -2.625765800476074219e-01 -3.566198050975799561e-01 -2.770011723041534424e-01 1.209711283445358276e-01 5.264849588274955750e-02 2.656525969505310059e-01 -7.012444734573364258e-02 -1.791724860668182373e-01 -1.842022314667701721e-02 1.327206492424011230e-01 1.452726572751998901e-01 -1.418272852897644043e-01 3.339271247386932373e-01 -2.211218699812889099e-03 -1.164246946573257446e-01 -1.059779003262519836e-01 1.318993121385574341e-01 -2.230414189398288727e-03 8.574260026216506958e-02 -2.089194804430007935e-01 2.185864746570587158e-02
-2.057201266288757324e-01 -2.189839482307434082e-01 -9.380771219730377197e-02 1.387011166661977768e-02 1.671948581933975220e-01 -9.715828299522399902e-02 1.153626739978790283e-01 8.046486228704452515e-02 -2.632339298725128174e-02 1.892773658037185669e-01 1.025035157799720764e-01 -2.433514446020126343e-01 -1.230766922235488892e-01 2.391756922006607056e-01 2.944087684154510498e-01 -2.627981901168823242e-01 1.070443540811538696e-01 -1.057927217334508896e-02 -1.270670164376497269e-02 -1.327010840177536011e-01 1.488612741231918335e-01 8.039236068725585938e-02 -4.911976307630538940e-02 4.550306499004364014e-01 -2.398809976875782013e-02 -5.174576491117477417e-02 -1.361896377056837082e-02 2.366220951080322266e-01 -6.952835619449615479e-02 2.697220444679260254e-01 -3.231223523616790771e-01 -1.916752755641937256e-02
-1.112555339932441711e-01 -2.423969656229019165e-01 1.826494634151458740e-01 -2.562839984893798828e-01 1.359009891748428345e-01 1.434774249792098999e-01 7.518298178911209106e-02 2.823913693428039551e-01 -3.981444612145423889e-02 1.929065734148025513e-01 1.610890477895736694e-01 -8.744165301322937012e-02 -4.188444316387176514e-01 -3.099583089351654053e-01 6.861933320760726929e-02 -2.028272747993469238e-01 1.097637414932250977e-02 -3.375050425529479980e-02 -7.759728282690048218e-02 1.219388023018836975e-01 -1.505305767059326172e-01 1.144846975803375244e-01 -8.400849997997283936e-02 1.060929521918296814e-01 -1.067687496542930603e-01 -1.318968087434768677e-01 -8.565199375152587891e-02 5.399795994162559509e-02 -1.334009319543838501e-01 2.683986164629459381e-02 -4.257686436176300049e-01 -2.350378036499023438e-02
-4.513330385088920593e-02 -1.084262281656265259e-01 1.814852356910705566e-01 -1.300529688596725464e-01 1.830472350120544434e-01 9.171418845653533936e-02 3.216435313224792480e-01 -1.733765006065368652e-01 -1.634913682937622070e-01 -1.165983900427818298e-01 2.571241259574890137e-01 1.162289083003997803e-01 -3.183063864707946777e-02 2.232409119606018066e-01 -1.499342024326324463e-01 -1.381375491619110107e-01 1.760279946029186249e-02 3.550094366073608398e-01 -1.140109375119209290e-01 -1.230365410447120667e-01 1.517619490623474121e-01 -5.581167340278625488e-02 -8.893074095249176025e-02 2.193503379821777344e-01 -1.178926303982734680e-01 1.269500553607940674e-01 1.884199678897857666e-01 -1.754642575979232788e-01 -1.767918765544891357e-01 8.081539720296859741e-02 -3.863159716129302979e-01 1.690762042999267578e-01
-3.061183169484138489e-02 -1.484485268592834473e-01 4.433021545410156250e-01 -4.120603203773498535e-02 -1.177995651960372925e-01 -1.038000285625457764e-01 6.769764423370361328e-02 2.414275109767913818e-01 -3.048900365829467773e-01 -4.661758430302143097e-03 1.340961009263992310e-01 7.496918737888336182e-02 -1.994427293539047241e-01 9.416817873716354370e-02 -6.065580621361732483e-02 -1.629672050476074219e-01 2.097996324300765991e-01 -5.437424033880233765e-02 -2.921864092350006104e-01 5.424228962510824203e-03 6.823723670095205307e-03 1.709294319152832031e-01 -7.765953429043292999e-03 4.234344065189361572e-01 9.900391101837158203e-02 1.197834014892578125e-01 4.395158030092716217e-03 -9.683648496866226196e-02 -1.237584576010704041e-01 1.057744324207305908e-01 -2.521448135375976562e-01 -1.766422688961029053e-01
-1.912977099418640137e-01 -1.354979723691940308e-01 1.061075255274772644e-01 1.393298059701919556e-01 6.349001196213066578e-04 -3.475330471992492676e-01 1.027213595807552338e-02 2.776706777513027191e-02 -1.823368966579437256e-01 -7.201210595667362213e-03 1.940886676311492920e-01 -1.431672722101211548e-01 -8.540529757738113403e-02 1.705666184425354004e-01 1.312821358442306519e-01 -3.005800545215606689e-01 3.225135207176208496e-01 -8.019100874662399292e-02 -1.587629765272140503e-01 -2.122047543525695801e-01 4.155908897519111633e-02 -1.270148251205682755e-02 -7.834754139184951782e-02 -5.484531167894601822e-03 1.650865562260150909e-02 1.538482606410980225e-01 -2.613582462072372437e-02 2.133506238460540771e-01 1.329300105571746826e-01 -1.279072612524032593e-01 -5.092772841453552246e-01 -7.074660807847976685e-02
1.056219637393951416e-01 1.176434308290481567e-01 1.027034670114517212e-01 -9.039966762065887451e-02 1.040338501334190369e-01 1.987734735012054443e-01 -3.173894882202148438e-01 1.697241365909576416e-01 -4.124013334512710571e-02 2.055460959672927856e-01 3.109362423419952393e-01 -1.923632770776748657e-01 -2.091694325208663940e-01 -1.657695174217224121e-01 1.951690316200256348e-01 -5.151111260056495667e-02 -1.102558150887489319e-01 1.952114850282669067e-01 -2.173729389905929565e-01 -1.312028151005506516e-02 -5.769172683358192444e-02 8.712817728519439697e-02 1.396398991346359253e-01 1.429635584354400635e-01 -3.940573036670684814e-01 -5.755835212767124176e-03 -2.444968670606613159e-01 -3.278964012861251831e-02 -6.008872017264366150e-02 7.426066696643829346e-02 -3.353689312934875488e-01 2.206249907612800598e-02
6.170529499650001526e-02 -9.793879091739654541e-02 3.106518983840942383e-01 1.711262315511703491e-01 1.041824892163276672e-01 -1.466204077005386353e-01 1.642153859138488770e-01 2.444962710142135620e-01 2.269258946180343628e-01 1.534409373998641968e-01 1.913821995258331299e-01 1.803663186728954315e-02 6.356953084468841553e-02 6.352968513965606689e-02 1.205498278141021729e-01 1.273922771215438843e-01 5.510896816849708557e-02 1.494831740856170654e-01 -2.527531087398529053e-01 2.487046718597412109e-01 1.563426107168197632e-01 1.752672791481018066e-01 1.526023149490356445e-01 -1.870093196630477905e-01 1.263863965868949890e-02 -2.057104185223579407e-02 -1.164881736040115356e-01 1.543459575623273849e-02 1.412579864263534546e-01 2.176942229270935059e-01 -4.298954308032989502e-01 2.445357739925384521e-01
-6.768181174993515015e-02 -2.996122539043426514e-01 1.663258522748947144e-01 -1.419044584035873413e-01 -5.511137098073959351e-02 -3.824880346655845642e-02 1.155058890581130981e-01 3.325749039649963379e-01 -2.232263386249542236e-01 -1.352353990077972412e-01 4.996607825160026550e-02 9.881254285573959351e-02 -4.847318306565284729e-02 5.410337448120117188e-02 1.435038149356842041e-01 -9.405045956373214722e-02 2.500882744789123535e-02 -3.587369620800018311e-02 -2.786591053009033203e-01 -4.145119190216064453e-01 2.622054219245910645e-01 7.479929178953170776e-02 -1.052255332469940186e-01 1.892415434122085571e-01 3.713314607739448547e-02 7.667526602745056152e-02 -1.172326952219009399e-01 2.184062749147415161e-01 -9.578859061002731323e-02 1.325407624244689941e-01 -3.698401749134063721e-01 9.729270637035369873e-02
-1.711001247167587280e-01 -2.546797692775726318e-01 3.257190585136413574e-01 -1.496124453842639923e-02 1.831651031970977783e-01 3.301672339439392090e-01 1.433255374431610107e-01 9.461779147386550903e-03 -1.190698221325874329e-01 -1.896445006132125854e-01 -1.338138431310653687e-01 1.331894695758819580e-01 -7.716387510299682617e-03 3.165080770850181580e-02 2.312382757663726807e-01 2.015010118484497070e-01 5.969236418604850769e-02 1.755312234163284302e-01 -4.015212059020996094e-01 2.325957641005516052e-02 1.909045875072479248e-01 1.413016766309738159e-01 -2.048720605671405792e-02 2.984177172183990479e-01 -9.782496094703674316e-02 -1.296969801187515259e-01 3.508979687467217445e-03 -4.086141660809516907e-02 -1.434146463871002197e-01 1.263922750949859619e-01 -1.061546355485916138e-01 -1.937223672866821289e-01
-7.588849216699600220e-02 -1.962460428476333618e-01 2.673419713973999023e-01 -2.621635198593139648e-01 -4.576453939080238342e-02 8.848814666271209717e-02 4.041604697704315186e-01 4.603718221187591553e-02 -3.111625611782073975e-01 1.686827242374420166e-01 -1.949661523103713989e-01 1.362422830425202847e-03 6.244010478258132935e-02 -3.175554797053337097e-02 5.641450732946395874e-02 4.201663285493850708e-02 -1.541421115398406982e-01 6.403497606515884399e-02 -3.754069507122039795e-01 -1.787361875176429749e-02 4.538551717996597290e-02 5.474428460001945496e-02 5.308137834072113037e-02 1.609487831592559814e-02 9.826313704252243042e-02 1.303322017192840576e-01 1.639652103185653687e-01 1.497780084609985352e-01 -6.379207130521535873e-03 1.194078624248504639e-01 -4.412731826305389404e-01 6.904983520507812500e-02
-5.356871485710144043e-01 -1.187089607119560242e-01 1.206160485744476318e-01 2.061385661363601685e-01 -5.609835963696241379e-03 -3.680963069200515747e-02 -7.856022566556930542e-02 -1.052423715591430664e-01 6.411756388843059540e-03 1.566580981016159058e-01 1.740728467702865601e-01 -1.231028065085411072e-01 -2.326380610466003418e-01 -6.533857434988021851e-02 1.956926435232162476e-01 -1.499173492193222046e-01 1.762800514698028564e-01 1.938568651676177979e-01 -2.940075695514678955e-01 1.827202588319778442e-01 1.192919835448265076e-01 -1.949359774589538574e-01 -2.068351358175277710e-01 6.165145710110664368e-02 -1.985690593719482422e-01 1.445586830377578735e-01 1.772771924734115601e-01 -7.608157396316528320e-02 -1.080338954925537109e-01 1.408862620592117310e-01 -1.256622523069381714e-01 -4.387089982628822327e-02
-1.773718297481536865e-01 -4.608247801661491394e-02 2.914484441280364990e-01 -1.763963885605335236e-02 -3.232568129897117615e-02 -2.765574259683489799e-03 9.209634363651275635e-02 1.571445614099502563e-01 -1.296043097972869873e-01 8.571858704090118408e-02 -1.954335123300552368e-01 1.249350458383560181e-01 -9.014861285686492920e-02 -6.391599029302597046e-02 1.774160563945770264e-02 -1.559617072343826294e-01 -5.495107546448707581e-02 1.688537746667861938e-01 -3.489941358566284180e-01 -2.854077219963073730e-01 -4.795133322477340698e-02 -2.129008620977401733e-02 9.494547545909881592e-02 1.018685996532440186e-01 -2.374312579631805420e-01 2.424313127994537354e-01 1.709005683660507202e-01 2.751385271549224854e-01 7.823696732521057129e-02 6.781951338052749634e-02 -4.862528145313262939e-01 -8.937359601259231567e-02
-2.929642200469970703e-01 -3.817494958639144897e-02 2.663756608963012695e-01 2.205626852810382843e-02 7.159578613936901093e-03 -1.187460049986839294e-01 4.854391515254974365e-02 3.015292622148990631e-02 -3.959065973758697510e-01 2.559330463409423828e-01 1.489416602998971939e-02 1.510261148214340210e-01 -7.162712514400482178e-02 1.201268658041954041e-01 1.936674863100051880e-01 -2.614337205886840820e-01 6.360600888729095459e-02 -6.097799167037010193e-02 1.502722799777984619e-01 -5.164419487118721008e-02 2.788888476788997650e-02 -1.501101553440093994e-01 -8.497435599565505981e-02 2.649160623550415039e-01 -2.203298732638359070e-02 -1.571768671274185181e-01 1.485320925712585449e-01 -3.949632123112678528e-02 -1.048678681254386902e-01 9.271901100873947144e-02 -5.006656050682067871e-01 -1.917613483965396881e-02
-1.361704915761947632e-01 1.366251111030578613e-01 2.730183601379394531e-01 -2.088310718536376953e-01 -2.536265552043914795e-01 1.601057201623916626e-01 1.735426634550094604e-01 -1.834067516028881073e-02 -1.028962060809135437e-01 -6.021328270435333252e-02 2.614656686782836914e-01 2.138406038284301758e-02 -2.848696410655975342e-01 1.260455511510372162e-02 7.062070816755294800e-02 3.820649087429046631e-01 8.545325696468353271e-02 1.567931324243545532e-01 -3.438301756978034973e-02 2.564109563827514648e-01 -3.502747416496276855e-02 -5.817917734384536743e-02 -1.422226577997207642e-01 -5.772906169295310974e-02 9.243585169315338135e-02 1.808620393276214600e-01 1.157166995108127594e-02 5.708811059594154358e-02 -5.942116677761077881e-02 8.336530625820159912e-02 -4.660204648971557617e-01 -9.814170002937316895e-02
1.061340607702732086e-02 -1.131700649857521057e-01 2.591076791286468506e-01 -8.007586002349853516e-02 -1.758142113685607910e-01 -1.126144677400588989e-01 4.934462606906890869e-01 -8.910464495420455933e-02 -3.421158194541931152e-01 1.011833027005195618e-01 -3.980734944343566895e-02 2.120753079652786255e-01 8.790496736764907837e-03 -3.562859492376446724e-03 1.585109084844589233e-01 -1.905659958720207214e-02 -1.960255205631256104e-01 2.373912371695041656e-02 -3.419587612152099609e-01 4.018539562821388245e-02 8.791811764240264893e-02 1.872799545526504517e-01 2.472863718867301941e-02 3.091998212039470673e-02 1.531420927494764328e-02 1.704111546277999878e-01 -2.515286020934581757e-02 2.303003817796707153e-01 -5.110696330666542053e-02 2.752694860100746155e-02 -3.616961836814880371e-01 6.199749652296304703e-03
3.427755087614059448e-02 1.175716146826744080e-01 9.404889494180679321e-02 3.468140214681625366e-02 4.566214382648468018e-01 3.008812479674816132e-02 -8.194850385189056396e-02 1.017549186944961548e-01 -2.220409661531448364e-01 -5.296797025948762894e-03 1.036945581436157227e-01 1.810210645198822021e-01 5.482327565550804138e-02 -9.403390437364578247e-02 -1.521845012903213501e-01 -2.090618014335632324e-01 2.626058757305145264e-01 -6.320162117481231689e-02 -5.297967419028282166e-02 1.308601070195436478e-02 -4.474344849586486816e-02 -2.340679056942462921e-02 2.516462840139865875e-02 8.861685544252395630e-02 -4.762291908264160156e-02 2.134068906307220459e-01 -9.126953780651092529e-02 1.647500246763229370e-01 -1.240136474370956421e-01 6.396307051181793213e-02 -6.047118306159973145e-01 1.466590017080307007e-01
-1.842702925205230713e-01 -2.578192055225372314e-01 1.089781373739242554e-01 -2.744210697710514069e-02 1.428521331399679184e-02 -9.160961955785751343e-03 1.922279447317123413e-01 1.756494343280792236e-01 -1.271408498287200928e-01 1.716426014900207520e-01 1.358134150505065918e-01 -2.285421043634414673e-01 -3.988257646560668945e-01 -2.591825425624847412e-01 2.019619047641754150e-01 -1.806887686252593994e-01 -3.683656081557273865e-02 4.731929302215576172e-02 -1.476338952779769897e-01 1.695096492767333984e-01 -3.410242199897766113e-01 1.175450831651687622e-01 -5.435111746191978455e-02 5.069768056273460388e-02 -1.310489326715469360e-01 -4.352552816271781921e-02 -5.088654905557632446e-02 4.842995479702949524e-02 -5.692387372255325317e-02 -4.618314653635025024e-02 -3.927249610424041748e-01 -1.717598438262939453e-01
-2.067565470933914185e-01 -1.179616004228591919e-01 3.306724429130554199e-01 -1.660394817590713501e-01 1.304890960454940796e-01 -8.433986455202102661e-02 -8.674670755863189697e-02 2.132021337747573853e-01 -3.566330373287200928e-01 1.829452365636825562e-01 2.095517516136169434e-01 -1.223830785602331161e-02 3.877067565917968750e-02 1.565389782190322876e-01 1.341988444328308105e-01 -1.465902775526046753e-01 1.609026193618774414e-01 4.347383603453636169e-02 -1.557218730449676514e-01 -2.391099035739898682e-01 5.976597592234611511e-02 -7.551158219575881958e-02 -1.026367098093032837e-01 -3.135785087943077087e-02 -2.606974244117736816e-01 -1.535852104425430298e-01 1.290465593338012695e-01 -2.054831832647323608e-01 -5.146665032953023911e-03 8.490121364593505859e-02 -4.048668742179870605e-01 8.663295209407806396e-02
-3.038611412048339844e-01 -2.212602347135543823e-01 9.190223366022109985e-02 6.237312778830528259e-02 -2.380932122468948364e-02 1.109881177544593811e-01 -1.044973172247409821e-02 6.571884453296661377e-02 -2.369367480278015137e-01 5.812243372201919556e-02 7.023098319768905640e-02 1.587112247943878174e-01 4.149835929274559021e-02 1.488189995288848877e-01 -9.765711612999439240e-03 -2.028442770242691040e-01 9.417743235826492310e-02 2.185423076152801514e-01 -4.008623659610748291e-01 -1.298561990261077881e-01 3.762862384319305420e-01 1.876846551895141602e-01 1.230532452464103699e-01 9.741923213005065918e-02 -1.367838531732559204e-01 -7.485979795455932617e-02 1.431307643651962280e-01 1.655673086643218994e-01 -2.241616845130920410e-01 2.264643311500549316e-01 -2.148482948541641235e-01 1.370152235031127930e-01
-6.602524966001510620e-02 -2.186547666788101196e-01 8.521092683076858521e-02 -1.527871936559677124e-01 1.833695769309997559e-01 2.231877483427524567e-02 3.385880962014198303e-02 -1.642099469900131226e-01 -2.196880578994750977e-01 -6.440480053424835205e-02 1.058594137430191040e-01 -2.487407922744750977e-01 -1.063714548945426941e-02 -3.538635000586509705e-02 1.840330064296722412e-01 8.069741725921630859e-02 1.895070523023605347e-01 -8.753916621208190918e-02 -2.559152245521545410e-01 -1.313500013202428818e-02 -4.703849181532859802e-02 -6.778905540704727173e-02 -2.863105833530426025e-01 1.281567811965942383e-01 1.018183082342147827e-01 1.897036843001842499e-02 4.814716428518295288e-02 1.109009534120559692e-01 -3.877482414245605469e-01 -6.750728935003280640e-02 -4.516095221042633057e-01 2.985121011734008789e-01
2.714435756206512451e-02 -2.406243532896041870e-01 -9.416975080966949463e-02 1.449803709983825684e-01 1.653004623949527740e-02 5.301951430737972260e-03 2.917951345443725586e-01 -6.232213228940963745e-03 -1.291863918304443359e-01 8.405611664056777954e-02 -4.745078086853027344e-02 1.552458703517913818e-01 -1.541936397552490234e-01 9.794510900974273682e-02 -5.376110970973968506e-02 7.548695057630538940e-02 3.346454501152038574e-01 4.511032626032829285e-02 -5.321819707751274109e-02 2.152345925569534302e-01 1.561793871223926544e-02 -6.258611381053924561e-02 -4.957984387874603271e-02 -6.180875003337860107e-02 1.258074194192886353e-01 1.520482748746871948e-01 -1.680666022002696991e-02 2.928029596805572510e-01 1.635739952325820923e-01 -4.978360235691070557e-02 -6.253316402435302734e-01 1.227576583623886108e-01
-8.009380102157592773e-02 -1.484854370355606079e-01 1.226611211895942688e-01 -5.713387951254844666e-02 9.326239675283432007e-02 -1.032479628920555115e-01 -6.436771899461746216e-02 1.868547499179840088e-02 -5.672755241394042969e-01 4.493691027164459229e-01 1.538242697715759277e-01 9.602134674787521362e-02 -4.065985605120658875e-02 -6.533294171094894409e-02 3.020704984664916992e-01 -1.431031674146652222e-01 1.272430270910263062e-01 3.233378008008003235e-02 -7.603453844785690308e-02 -9.085991978645324707e-02 8.921767584979534149e-03 -7.177764177322387695e-02 -6.612686812877655029e-02 2.306625545024871826e-01 -2.263819985091686249e-02 -9.489922784268856049e-03 1.819423437118530273e-01 -1.417815312743186951e-02 -8.968920446932315826e-03 -3.616401180624961853e-02 -3.504623174667358398e-01 5.396800860762596130e-02
9.119598567485809326e-02 6.772426515817642212e-02 5.655766278505325317e-02 -1.432012617588043213e-01 1.702880859375000000e-01 6.276159733533859253e-02 9.139925241470336914e-02 -6.666290760040283203e-02 -3.634032607078552246e-01 1.544382125139236450e-01 3.004152178764343262e-01 1.060746610164642334e-01 -5.333216488361358643e-02 -8.475929498672485352e-03 2.836127877235412598e-01 -1.099743787199258804e-02 8.479953743517398834e-03 2.821577191352844238e-01 -1.415549814701080322e-01 5.372231826186180115e-02 5.311509966850280762e-02 1.781491935253143311e-01 1.921737641096115112e-01 1.070970669388771057e-01 -2.928132712841033936e-01 -9.652399271726608276e-02 -2.571679353713989258e-01 1.883600205183029175e-01 -2.072596102952957153e-01 -5.109887942671775818e-02 -3.121209740638732910e-01 -2.270305454730987549e-01
-4.923087358474731445e-02 -1.264023184776306152e-01 3.806084394454956055e-01 -9.849145263433456421e-02 -2.079291269183158875e-02 -7.112813740968704224e-02 -1.406368613243103027e-01 -3.464913368225097656e-02 -9.062650799751281738e-02 6.205547251738607883e-04 5.583177506923675537e-02 -5.247145146131515503e-02 -3.864043653011322021e-01 1.790525019168853760e-01 -3.130740718916058540e-03 -6.164381280541419983e-02 2.420289665460586548e-01 1.002633571624755859e-01 -2.381275594234466553e-01 -2.714928686618804932e-01 3.151544928550720215e-02 2.484540939331054688e-01 1.193587854504585266e-01 2.219210714101791382e-01 -5.723914131522178650e-02 -3.364797309041023254e-02 5.205495283007621765e-02 -2.558236382901668549e-02 2.110850214958190918e-01 -1.274984423071146011e-02 -4.425702989101409912e-01 -1.663735657930374146e-01
7.196140289306640625e-02 -3.626335859298706055e-01 1.863633245229721069e-01 3.735531121492385864e-02 -5.562774091958999634e-02 -2.385582774877548218e-01 5.887094885110855103e-02 2.504044771194458008e-01 -2.295701503753662109e-01 1.323618367314338684e-02 -5.969066172838211060e-02 -2.739343941211700439e-01 2.306797169148921967e-02 2.312338948249816895e-01 -1.621991582214832306e-02 -1.946542859077453613e-01 2.276535630226135254e-01 1.221077591180801392e-01 -2.070961743593215942e-01 -2.429480999708175659e-01 -8.793338784016668797e-04 -1.233519911766052246e-01 -8.246968686580657959e-02 2.413923153653740883e-03 -2.110132575035095215e-01 -4.200242459774017334e-02 -2.242943495512008667e-01 8.410141617059707642e-02 1.096566915512084961e-01 1.501561403274536133e-01 -3.834158480167388916e-01 -3.821337223052978516e-02
4.044037684798240662e-02 -4.046307504177093506e-02 1.961706764996051788e-02 -1.558333933353424072e-01 -1.635079085826873779e-02 -2.794672362506389618e-02 4.815386533737182617e-01 1.941582560539245605e-01 -3.444427251815795898e-01 1.729694455862045288e-01 -4.271560534834861755e-02 2.028303779661655426e-02 -1.358513254672288895e-02 8.014699444174766541e-03 1.303360462188720703e-01 -6.066589429974555969e-02 -1.264255046844482422e-01 1.572692692279815674e-01 -3.153826892375946045e-01 -1.281170099973678589e-01 1.884338110685348511e-01 5.420698225498199463e-02 -1.790563762187957764e-01 -1.129212230443954468e-02 8.722757548093795776e-02 2.360885292291641235e-01 1.538257952779531479e-02 3.219939768314361572e-01 4.694511741399765015e-02 2.639031736180186272e-03 -3.573549687862396240e-01 7.289162278175354004e-02
-4.620429128408432007e-02 6.544917821884155273e-02 8.498205989599227905e-02 -1.635441035032272339e-01 2.116684913635253906e-01 1.478639692068099976e-01 -1.040205731987953186e-01 -9.679617505753412843e-05 -2.487490177154541016e-01 1.000345200300216675e-01 2.666423618793487549e-01 4.991561546921730042e-02 -2.816298604011535645e-02 -1.664851605892181396e-01 1.479204893112182617e-01 1.983954608440399170e-01 1.806644536554813385e-02 3.396742045879364014e-01 -1.133943423628807068e-01 7.013808190822601318e-02 9.150749444961547852e-02 2.013041377067565918e-01 1.842334419488906860e-01 1.909513920545578003e-01 -2.136137932538986206e-01 -2.191243022680282593e-01 -3.089616596698760986e-01 1.594236195087432861e-01 5.774115025997161865e-02 1.527289152145385742e-01 -2.745499908924102783e-01 -2.784952223300933838e-01
-1.410398781299591064e-01 5.264618992805480957e-02 3.481527790427207947e-02 -3.835334628820419312e-02 3.491097092628479004e-01 -1.716130673885345459e-01 1.043155323714017868e-02 5.043928697705268860e-02 6.319303065538406372e-02 -6.085286661982536316e-02 -1.002966165542602539e-01 3.842238709330558777e-02 -1.511120349168777466e-01 -2.138684839010238647e-01 7.400546222925186157e-02 9.705571830272674561e-02 3.300893008708953857e-01 1.809049844741821289e-01 5.749473720788955688e-02 1.059309616684913635e-01 9.070750325918197632e-02 1.062869206070899963e-01 -1.918113827705383301e-01 2.135408073663711548e-01 -1.272294297814369202e-02 3.780509904026985168e-02 -1.891124248504638672e-01 1.534952819347381592e-01 9.797816164791584015e-03 -1.155141070485115051e-01 -5.937849879264831543e-01 1.813947409391403198e-01
-2.526918947696685791e-01 6.462459266185760498e-02 3.317482024431228638e-02 -1.904416233301162720e-01 1.716496050357818604e-01 -1.683664172887802124e-01 -7.421457022428512573e-02 1.398075073957443237e-01 -9.606948122382164001e-03 1.051481291651725769e-01 -2.115846276283264160e-01 1.698315329849720001e-02 -2.767240107059478760e-01 -1.781638264656066895e-01 2.168917059898376465e-01 -9.051065891981124878e-02 9.322053939104080200e-02 -2.977863699197769165e-02 -2.550093233585357666e-01 1.816240847110748291e-01 -1.000300198793411255e-01 8.862472325563430786e-02 1.071925535798072815e-01 3.212219178676605225e-01 1.463146805763244629e-01 6.434782594442367554e-02 -3.330209478735923767e-02 -2.234504744410514832e-02 -1.278133094310760498e-01 2.810021489858627319e-02 -5.449152588844299316e-01 1.031317561864852905e-01
-1.489345133304595947e-01 -5.774710327386856079e-02 3.725637495517730713e-01 -5.386992916464805603e-02 8.416517078876495361e-02 1.218028962612152100e-01 3.348783403635025024e-02 -2.244496643543243408e-01 -2.460568025708198547e-02 -3.802984580397605896e-02 1.795591115951538086e-01 -1.465598791837692261e-01 -1.910215169191360474e-01 2.287447452545166016e-01 3.359809815883636475e-01 3.510456532239913940e-02 -4.499623179435729980e-02 -9.748846292495727539e-03 5.746610835194587708e-02 8.070825040340423584e-02 7.949778437614440918e-02 1.432409584522247314e-01 4.612815752625465393e-02 -4.458272829651832581e-02 -1.752685941755771637e-02 1.657521575689315796e-01 1.852912306785583496e-01 1.603084988892078400e-02 2.533709816634654999e-02 2.573950588703155518e-01 -5.573791265487670898e-01 -1.335350126028060913e-01
-7.567852735519409180e-02 5.826993146911263466e-04 2.531921267509460449e-01 2.578167617321014404e-02 -2.245557457208633423e-01 -5.423229560256004333e-02 9.289288520812988281e-02 6.719242036342620850e-02 -9.115280956029891968e-02 -5.747302621603012085e-02 1.338409632444381714e-02 -5.929264053702354431e-02 6.099502369761466980e-02 -3.713292628526687622e-02 -1.803588867187500000e-01 4.761941358447074890e-02 1.441155225038528442e-01 3.631314635276794434e-01 -2.140021622180938721e-01 -6.181123317219316959e-04 1.219455674290657043e-01 1.106403917074203491e-01 -9.861388802528381348e-02 1.265757624059915543e-02 -1.382256001234054565e-01 -2.924447655677795410e-01 1.973971277475357056e-01 1.555660516023635864e-01 1.505782157182693481e-01 1.398478597402572632e-01 -5.325264334678649902e-01 -2.806206643581390381e-01
-3.401041030883789062e-01 -2.841360270977020264e-01 1.617075800895690918e-01 6.018453091382980347e-02 -1.330751925706863403e-01 2.000007331371307373e-01 3.307190164923667908e-02 8.586824685335159302e-02 2.136864513158798218e-01 2.844990491867065430e-01 -5.076719075441360474e-02 -7.986208796501159668e-02 -1.155339851975440979e-01 -1.682447791099548340e-01 1.297553349286317825e-02 1.185923740267753601e-01 1.831486970186233521e-01 9.049601852893829346e-02 -2.348556965589523315e-01 8.076163008809089661e-03 1.692708134651184082e-01 -1.820900440216064453e-01 -1.018412858247756958e-01 7.271338999271392822e-02 -5.185705423355102539e-02 1.148876249790191650e-01 1.994046419858932495e-01 -9.774114191532135010e-02 -2.124769389629364014e-01 2.087337672710418701e-01 -4.176002144813537598e-01 1.160619929432868958e-01
-4.134457558393478394e-02 7.713345345109701157e-03 2.223841547966003418e-01 -2.110023796558380127e-01 2.754168808460235596e-01 1.437411643564701080e-02 1.846333593130111694e-01 6.266741454601287842e-02 -2.476871311664581299e-01 2.160546034574508667e-01 2.176148295402526855e-01 1.529615968465805054e-01 5.954016000032424927e-02 1.938306353986263275e-02 2.057117968797683716e-01 2.338550984859466553e-01 4.022492840886116028e-02 2.536424696445465088e-01 -3.996681421995162964e-02 5.092843435704708099e-03 -1.197118014097213745e-01 -1.478362083435058594e-02 1.359770148992538452e-01 1.901826113462448120e-01 -1.028360128402709961e-01 1.615882851183414459e-02 -3.734607994556427002e-01 1.743862964212894440e-02 -2.436336129903793335e-01 2.033332884311676025e-01 -2.609008550643920898e-01 -2.330224364995956421e-01
-3.087918460369110107e-01 -1.245121061801910400e-01 -5.489296279847621918e-03 -1.227668076753616333e-01 6.447438895702362061e-02 -1.924512535333633423e-01 6.293097883462905884e-02 -1.410556137561798096e-01 -4.972201213240623474e-02 1.183704733848571777e-01 -2.084567397832870483e-02 -2.471244893968105316e-02 -1.884026229381561279e-01 1.948422789573669434e-01 2.388529926538467407e-01 -2.051808685064315796e-01 2.554189562797546387e-01 5.528170242905616760e-02 -1.350070233456790447e-04 4.213981702923774719e-02 1.260054707527160645e-01 4.522842168807983398e-02 8.959602564573287964e-02 3.164078295230865479e-01 1.789435297250747681e-01 6.346943229436874390e-02 -1.607085205614566803e-02 1.988849341869354248e-01 -7.339320331811904907e-02 3.600723743438720703e-01 -4.518826901912689209e-01 8.728536963462829590e-02
-2.321760803461074829e-01 -2.365662902593612671e-01 1.104744300246238708e-01 1.759800873696804047e-02 -9.648753702640533447e-02 4.524414427578449249e-03 -1.373404078185558319e-02 1.189507544040679932e-01 -2.449210882186889648e-01 1.712891161441802979e-01 1.074866950511932373e-01 9.872236847877502441e-02 8.852652460336685181e-02 9.797129034996032715e-02 1.009718887507915497e-02 -5.864798277616500854e-02 2.563238516449928284e-02 2.843454480171203613e-01 -3.346558511257171631e-01 -8.558096736669540405e-02 4.987048804759979248e-01 1.654941439628601074e-01 1.020762175321578979e-01 2.360727041959762573e-01 -3.058615326881408691e-02 7.288896292448043823e-02 1.052059158682823181e-01 -9.136369079351425171e-02 -2.917135059833526611e-01 3.049399470910429955e-03 -2.596053779125213623e-01 3.328325971961021423e-02
-9.495382010936737061e-02 -4.202347099781036377e-01 1.324688196182250977e-01 -1.211316585540771484e-01 -1.000707894563674927e-01 2.877512946724891663e-03 3.239447250962257385e-02 1.567010879516601562e-01 -3.326542079448699951e-01 9.011255204677581787e-02 2.869347035884857178e-01 -1.373131480067968369e-02 2.688680030405521393e-02 2.140181325376033783e-02 1.856955438852310181e-01 -2.259366512298583984e-01 -4.941132292151451111e-02 -1.523594707250595093e-01 -1.136813908815383911e-01 -1.460383832454681396e-01 -9.313748776912689209e-02 -3.098641149699687958e-02 -8.361545950174331665e-02 8.287187665700912476e-02 -9.347946941852569580e-02 -1.617209464311599731e-01 2.805452942848205566e-01 7.937204092741012573e-02 -7.409317046403884888e-02 2.147197127342224121e-01 -4.511989355087280273e-01 7.494789548218250275e-03
-7.845511287450790405e-02 1.579579114913940430e-01 1.805127859115600586e-01 9.102477878332138062e-02 2.608221396803855896e-02 -3.399466574192047119e-01 1.557482779026031494e-01 -3.892864659428596497e-02 -1.841708123683929443e-01 5.487688183784484863e-01 -1.062700599431991577e-01 -8.336632698774337769e-02 -6.208308413624763489e-02 1.262702345848083496e-01 1.420086026191711426e-01 4.497263580560684204e-02 -6.070300191640853882e-02 3.880507126450538635e-02 -2.261508405208587646e-01 1.509048491716384888e-01 -1.348472982645034790e-01 8.671313524246215820e-02 -9.294865280389785767e-02 1.485901325941085815e-01 4.531636834144592285e-03 6.682503968477249146e-03 2.464948780834674835e-02 -7.171681523323059082e-02 -1.406844705343246460e-01 2.602395117282867432e-01 -3.949733078479766846e-01 7.645107060670852661e-02
-1.853934526443481445e-01 -3.889136388897895813e-02 1.977172642946243286e-01 -1.832699924707412720e-01 2.626432664692401886e-02 5.791765451431274414e-02 9.622836112976074219e-02 -3.812443315982818604e-01 -7.732530683279037476e-02 1.471861004829406738e-01 -6.804511696100234985e-02 -2.101732417941093445e-02 -2.633053958415985107e-01 -1.972777992486953735e-01 1.269571781158447266e-01 -2.296483069658279419e-01 2.350562363862991333e-01 -7.184653729200363159e-02 -2.638601958751678467e-01 6.015071645379066467e-02 1.998597681522369385e-01 3.031446635723114014e-01 -1.453404128551483154e-01 1.024861037731170654e-01 1.196773946285247803e-01 1.653423309326171875e-01 -2.079243212938308716e-01 2.696334943175315857e-02 -1.066187843680381775e-01 2.325050979852676392e-01 -2.353471815586090088e-01 1.393176764249801636e-01
-5.514879524707794189e-02 -1.762898266315460205e-01 8.006365597248077393e-02 1.180010139942169189e-01 -1.179601550102233887e-01 -1.276088505983352661e-02 -1.146923154592514038e-01 9.158807247877120972e-02 -2.899884581565856934e-01 -1.467340141534805298e-01 -5.514072999358177185e-02 -1.830071210861206055e-01 -1.047434881329536438e-01 9.262830018997192383e-02 8.743516355752944946e-02 -1.830819994211196899e-01 4.064580798149108887e-02 1.586841344833374023e-01 -1.090215146541595459e-01 -2.652233242988586426e-01 1.695274561643600464e-01 -1.808126866817474365e-01 -2.808724343776702881e-01 8.615177124738693237e-02 -3.325695693492889404e-01 1.787014752626419067e-01 -1.247235238552093506e-01 1.829051971435546875e-01 1.065840944647789001e-01 6.514305621385574341e-02 -4.661611020565032959e-01 1.605979055166244507e-01
-9.089192748069763184e-02 -2.099297046661376953e-01 5.049920827150344849e-02 2.113837935030460358e-02 -1.103056147694587708e-01 -2.913739681243896484e-01 1.471206843852996826e-01 8.318451046943664551e-02 -1.764164119958877563e-01 -1.455274373292922974e-01 8.738261461257934570e-02 -4.119995981454849243e-02 -4.217711836099624634e-02 1.128892973065376282e-01 1.433192491531372070e-01 -2.123268097639083862e-01 1.443706601858139038e-01 2.653771340847015381e-01 2.428808249533176422e-02 -2.771740555763244629e-01 -1.232995539903640747e-01 2.670491933822631836e-01 -3.597184270620346069e-02 -5.355907604098320007e-02 -2.072211652994155884e-01 -5.287783965468406677e-02 -3.105380833148956299e-01 -7.908100634813308716e-02 1.228568255901336670e-01 1.937345564365386963e-01 -4.575977027416229248e-01 8.631360530853271484e-02
-1.735167503356933594e-01 -7.382962852716445923e-02 8.429138362407684326e-02 -2.299505472183227539e-01 1.145509886555373669e-03 8.486754447221755981e-02 4.710073117166757584e-03 -4.552306979894638062e-02 -3.148669898509979248e-01 2.568156421184539795e-01 2.669597566127777100e-01 -1.129933670163154602e-01 -4.133871495723724365e-01 -2.240629345178604126e-01 2.882283627986907959e-01 -1.493861675262451172e-01 8.452663570642471313e-02 -1.582209765911102295e-02 -7.262431085109710693e-02 9.275739639997482300e-02 -1.583980321884155273e-01 1.866224557161331177e-01 -1.412877533584833145e-02 6.668176501989364624e-02 -2.803814783692359924e-02 -9.764261543750762939e-02 -3.667538985610008240e-02 1.678290218114852905e-01 -7.401468604803085327e-02 -1.397614628076553345e-01 -4.064593613147735596e-01 6.045898422598838806e-02
-7.948055863380432129e-02 -1.663170009851455688e-01 2.937147617340087891e-01 -8.465745300054550171e-02 -1.360712293535470963e-02 1.607508063316345215e-01 6.524957716464996338e-02 6.331042945384979248e-02 -2.023513317108154297e-01 3.345639705657958984e-01 1.866833567619323730e-01 8.740211278200149536e-02 -4.250521585345268250e-02 1.346407383680343628e-01 -2.589854784309864044e-02 1.461844891309738159e-01 2.333037182688713074e-02 -2.236072160303592682e-02 -2.686557471752166748e-01 1.564927101135253906e-01 2.992187440395355225e-01 -3.539795428514480591e-02 6.925562769174575806e-02 1.912458539009094238e-01 -1.432979255914688110e-01 3.763982653617858887e-02 -3.003160059452056885e-01 3.425633311271667480e-01 -3.142019212245941162e-01 1.638811081647872925e-01 -8.048432320356369019e-02 9.765218198299407959e-02
1.045389696955680847e-01 2.057824730873107910e-01 -2.267478778958320618e-02 6.903915107250213623e-02 6.313138455152511597e-02 1.154132634401321411e-01 2.182051725685596466e-02 1.716358363628387451e-01 -9.325467795133590698e-02 -1.231092438101768494e-01 1.054925173521041870e-01 8.355879038572311401e-02 5.182572640478610992e-04 -1.648449748754501343e-01 2.934860438108444214e-02 -3.123284578323364258e-01 2.296843230724334717e-01 -9.302413463592529297e-02 -9.216113388538360596e-02 -1.156655699014663696e-01 1.408324241638183594e-01 7.140358537435531616e-02 4.889386147260665894e-02 2.881657779216766357e-01 1.266708821058273315e-01 -2.077629715204238892e-01 2.501394227147102356e-02 2.930062413215637207e-01 -2.922494113445281982e-01 7.078511267900466919e-02 -5.344390869140625000e-01 1.062006056308746338e-01
-1.091022863984107971e-01 -1.921317875385284424e-01 4.698911011219024658e-01 -1.284764260053634644e-01 -6.612679362297058105e-02 2.707341127097606659e-02 -1.428082864731550217e-02 -2.307104170322418213e-01 1.164944693446159363e-01 1.019848063588142395e-01 9.636674821376800537e-02 -5.558291450142860413e-02 1.557048559188842773e-01 -9.359460324048995972e-02 -4.135134816169738770e-02 4.230994358658790588e-02 2.026751190423965454e-01 2.612888626754283905e-02 -9.330029040575027466e-02 1.236304789781570435e-01 2.401727885007858276e-01 -2.587502077221870422e-02 -3.218441852368414402e-04 3.277210891246795654e-01 1.599067635834217072e-02 -5.205772817134857178e-03 6.195146217942237854e-02 -2.043514698743820190e-01 -2.203018218278884888e-01 2.837123572826385498e-01 -4.172216355800628662e-01 4.479501768946647644e-02
-2.537336014211177826e-02 -3.199551627039909363e-02 1.345981359481811523e-01 -6.101938430219888687e-03 1.758032441139221191e-01 -1.714261174201965332e-01 -5.710627883672714233e-03 -5.459386855363845825e-02 -1.492487788200378418e-01 1.066255103796720505e-02 -4.735615849494934082e-02 -2.124693095684051514e-01 -1.978959888219833374e-02 1.333931684494018555e-01 1.263035535812377930e-01 -1.298823803663253784e-01 2.292615026235580444e-01 1.403048336505889893e-01 -2.097030133008956909e-01 -2.984070479869842529e-01 1.732693463563919067e-01 2.348325215280056000e-02 3.914667665958404541e-01 2.439629137516021729e-01 -1.202181950211524963e-01 -1.378751397132873535e-01 1.432569772005081177e-01 1.619430184364318848e-01 6.530378013849258423e-02 -1.193528063595294952e-02 -4.914486706256866455e-01 -1.460984498262405396e-01
-3.423123387619853020e-03 -2.225239872932434082e-01 1.421039104461669922e-01 -2.979836054146289825e-02 4.847578331828117371e-02 -2.545444071292877197e-01 -6.441650539636611938e-02 2.616612017154693604e-01 -8.223939687013626099e-02 3.077977299690246582e-01 1.804244220256805420e-01 -3.432219475507736206e-02 -1.889212578535079956e-01 1.813622564077377319e-01 6.167235318571329117e-03 -2.555965483188629150e-01 9.220297634601593018e-02 2.918216884136199951e-01 1.385971605777740479e-01 2.805547229945659637e-02 -2.395484410226345062e-02 1.812855601310729980e-01 7.167955487966537476e-02 2.673428952693939209e-01 1.578568220138549805e-01 -9.973917156457901001e-02 -9.457911364734172821e-03 1.818140745162963867e-01 -7.307482510805130005e-02 -2.260011732578277588e-01 -4.151026010513305664e-01 1.036834437400102615e-03
2.764293923974037170e-03 -2.158530652523040771e-01 5.751258693635463715e-03 -2.555304765701293945e-01 1.691046059131622314e-01 -9.753272682428359985e-02 1.636277139186859131e-01 1.130904480814933777e-01 -7.224962860345840454e-02 7.871086895465850830e-02 -7.311593275517225266e-03 -2.428797930479049683e-01 6.550497561693191528e-02 -1.958023905754089355e-01 2.737828195095062256e-01 -8.091547340154647827e-02 1.125418543815612793e-01 -7.941272854804992676e-02 -3.769578337669372559e-01 1.094949394464492798e-01 8.962696790695190430e-02 1.584408879280090332e-01 1.945422147400677204e-03 1.693886965513229370e-01 -9.997294284403324127e-03 -4.271238297224044800e-02 -1.677782535552978516e-01 3.058515787124633789e-01 -3.606421053409576416e-01 -5.942569579929113388e-03 -3.002804815769195557e-01 1.924280375242233276e-01
-3.271557688713073730e-01 -2.028214037418365479e-01 3.376022875308990479e-01 4.987681657075881958e-02 -1.989265903830528259e-02 1.671392172574996948e-01 6.268343329429626465e-02 1.378251612186431885e-01 -2.463597804307937622e-01 -7.782514393329620361e-02 8.424801379442214966e-02 -1.597760617733001709e-01 -1.886112093925476074e-01 3.547368645668029785e-01 2.244552671909332275e-01 -2.157840728759765625e-01 -1.485108137130737305e-01 -3.112939302809536457e-04 -1.761149019002914429e-01 -1.347706168889999390e-01 7.223485410213470459e-02 2.799682505428791046e-02 1.424083299934864044e-02 -4.171808063983917236e-02 -3.027444481849670410e-01 -1.432431191205978394e-01 -2.345319837331771851e-02 1.929883845150470734e-02 -5.313082039356231689e-02 2.263819128274917603e-01 -2.809875905513763428e-01 -3.287893906235694885e-02
-3.929332792758941650e-01 3.064778447151184082e-02 4.622830823063850403e-02 -2.261772304773330688e-01 7.914417982101440430e-02 3.699873387813568115e-02 2.129544317722320557e-01 -1.960205435752868652e-01 -1.535639911890029907e-01 1.677804440259933472e-01 8.018577843904495239e-02 -2.313599921762943268e-02 2.315803915262222290e-01 1.263387650251388550e-01 -2.484252601861953735e-01 -1.488439738750457764e-02 -3.612235188484191895e-02 1.927515268325805664e-01 -1.258805841207504272e-01 9.665108472108840942e-02 2.480402141809463501e-01 -2.170997671782970428e-02 1.047382727265357971e-01 1.602511852979660034e-01 -5.777427181601524353e-02 7.612453401088714600e-02 9.784463793039321899e-02 3.807976096868515015e-02 7.849673926830291748e-02 7.899331301450729370e-02 -5.062125325202941895e-01 2.421561330556869507e-01
-1.021206155419349670e-01 1.356827765703201294e-01 2.638073563575744629e-01 1.401351988315582275e-01 8.781249076128005981e-02 -4.371708631515502930e-02 -9.894705563783645630e-02 1.990427970886230469e-01 7.547141611576080322e-02 -1.452849595807492733e-03 1.400940269231796265e-01 -9.423746913671493530e-02 -1.687449216842651367e-01 1.263580620288848877e-01 4.156440868973731995e-02 -5.356793105602264404e-02 7.641487568616867065e-02 -5.410378053784370422e-02 -2.733474671840667725e-01 9.846495836973190308e-02 8.168321102857589722e-02 -9.001862257719039917e-02 2.645486593246459961e-01 1.175267398357391357e-01 -2.945003807544708252e-01 -6.488789618015289307e-02 7.215957343578338623e-02 2.194411307573318481e-01 2.013539373874664307e-01 1.734440475702285767e-01 -4.003382325172424316e-01 4.155735373497009277e-01
-2.112968713045120239e-01 -1.253226995468139648e-01 -7.899826159700751305e-04 -1.635861843824386597e-01 -6.322424858808517456e-02 -6.745422631502151489e-02 1.405201703310012817e-01 2.574837999418377876e-03 -3.798303008079528809e-01 2.017437964677810669e-01 -9.735170006752014160e-02 6.865743547677993774e-02 -1.689988076686859131e-01 2.226466126739978790e-02 2.200634479522705078e-01 -1.400983929634094238e-01 1.625672131776809692e-01 -1.608129590749740601e-01 -2.642011344432830811e-01 -3.295038044452667236e-01 1.494629867374897003e-02 -1.616406887769699097e-01 5.170190706849098206e-02 2.783679068088531494e-01 -1.403065770864486694e-01 -2.202284634113311768e-01 -1.974652111530303955e-01 1.910568624734878540e-01 -6.644297391176223755e-02 -3.685087338089942932e-02 -3.181110024452209473e-01 2.205295488238334656e-02
-1.130759716033935547e-01 -7.260457426309585571e-02 2.231587469577789307e-01 1.979539990425109863e-01 3.334704935550689697e-01 -1.075391471385955811e-01 2.198184579610824585e-01 1.704318523406982422e-01 1.547267585992813110e-01 7.810930162668228149e-02 3.481451794505119324e-02 -3.407751768827438354e-02 -3.812062740325927734e-02 3.221505880355834961e-01 1.141956299543380737e-01 -3.188202530145645142e-02 3.701977059245109558e-02 8.867359906435012817e-02 -2.694760560989379883e-01 2.010269910097122192e-01 4.276935383677482605e-02 6.979613006114959717e-02 3.167792409658432007e-02 -2.156943380832672119e-01 -6.434189528226852417e-02 1.867091953754425049e-01 -1.008887514472007751e-01 2.060041129589080811e-01 -9.184492379426956177e-02 8.416296541690826416e-02 -5.024294853210449219e-01 7.109621167182922363e-02
-2.319717407226562500e-01 -7.094528526067733765e-02 1.329650823026895523e-02 -1.061489209532737732e-01 -4.060911387205123901e-02 2.649130225181579590e-01 2.268818467855453491e-01 1.561845541000366211e-01 -1.834529638290405273e-01 7.702361792325973511e-02 2.072081863880157471e-01 -1.149180084466934204e-01 -3.632690384984016418e-02 -2.234831601381301880e-01 2.520136535167694092e-01 3.574863448739051819e-02 2.326547354459762573e-01 3.806554153561592102e-02 6.972153484821319580e-02 2.516327984631061554e-02 -1.491945236921310425e-01 1.430340558290481567e-01 -5.430963821709156036e-03 3.227220475673675537e-01 5.383136868476867676e-02 -1.435132771730422974e-01 -3.139078244566917419e-02 2.390365749597549438e-01 4.360862076282501221e-02 -2.512499392032623291e-01 -4.403427243232727051e-01 -1.473653316497802734e-01
-3.830214589834213257e-02 -1.442720144987106323e-01 8.062756806612014771e-02 6.417030934244394302e-03 -6.842096894979476929e-02 -1.081694439053535461e-01 1.186583563685417175e-01 1.341452747583389282e-01 -2.007957547903060913e-02 -1.704374104738235474e-01 2.679273188114166260e-01 -1.073419675230979919e-01 -4.078831896185874939e-02 1.913657635450363159e-01 1.584704965353012085e-01 -7.412187755107879639e-02 3.717552721500396729e-01 7.868590205907821655e-02 -3.622078150510787964e-02 -3.779690563678741455e-01 -9.931955486536026001e-03 -9.421964734792709351e-02 -1.810479015111923218e-01 1.102753505110740662e-01 -2.461424171924591064e-01 6.952381879091262817e-02 -2.077775150537490845e-01 1.812566667795181274e-01 1.085104569792747498e-01 1.059645637869834900e-01 -4.494713544845581055e-01 -1.792070120573043823e-01
-8.366408944129943848e-02 -1.508382558822631836e-01 1.330194622278213501e-01 8.822305500507354736e-02 -1.341251283884048462e-01 1.885226517915725708e-01 1.547146122902631760e-02 2.971444725990295410e-01 -2.494296282529830933e-01 3.643590956926345825e-02 1.313878595829010010e-01 1.233104020357131958e-01 6.502770632505416870e-02 -3.408724069595336914e-01 -5.350878462195396423e-02 2.559146285057067871e-01 -1.014671996235847473e-01 1.005518808960914612e-01 -1.553104519844055176e-01 2.101187258958816528e-01 -1.706539839506149292e-02 -4.465779289603233337e-02 -1.456290334463119507e-01 2.073430567979812622e-01 -1.247452571988105774e-01 1.039160043001174927e-01 -2.139507979154586792e-01 -5.395343061536550522e-03 2.102707922458648682e-01 4.116421937942504883e-02 -4.628420770168304443e-01 -1.745279729366302490e-01
-6.175090745091438293e-02 -1.139886751770973206e-01 -9.879237413406372070e-02 1.153225749731063843e-01 -2.588889189064502716e-02 -1.135811805725097656e-01 9.748392552137374878e-02 -2.131954133510589600e-01 -1.001107171177864075e-01 2.085997909307479858e-02 -6.639809906482696533e-02 -8.313004672527313232e-02 -1.283843070268630981e-01 3.390037119388580322e-01 7.567498832941055298e-02 -6.790526956319808960e-02 1.241657137870788574e-01 -3.197808563709259033e-02 -9.470725804567337036e-02 -2.253687381744384766e-01 2.006377577781677246e-01 1.588928550481796265e-01 -9.502805769443511963e-02 1.754797697067260742e-01 1.586477756500244141e-01 -3.062557280063629150e-01 -1.395967695862054825e-02 1.677299737930297852e-01 -4.426828026771545410e-02 2.074352353811264038e-01 -5.916367173194885254e-01 -6.517907232046127319e-02
6.517988443374633789e-02 -2.107178866863250732e-01 -1.459843013435602188e-02 1.322757452726364136e-01 1.395791023969650269e-01 9.852676093578338623e-02 3.344900310039520264e-01 -9.409109503030776978e-02 -1.016991734504699707e-01 -1.683551669120788574e-01 -2.280732095241546631e-01 1.972327828407287598e-01 -2.390668913722038269e-02 2.530392706394195557e-01 -2.089137211441993713e-02 -9.056165069341659546e-02 1.123627498745918274e-01 -1.545520722866058350e-01 -2.957014739513397217e-01 2.541548609733581543e-01 1.337678581476211548e-01 2.484862692654132843e-02 -4.948198050260543823e-02 6.071211770176887512e-02 -8.755850791931152344e-02 4.238354414701461792e-02 -2.025681883096694946e-01 1.582564413547515869e-01 1.602947562932968140e-01 -3.391475975513458252e-02 -5.024892687797546387e-01 1.131226569414138794e-01
-3.184738159179687500e-01 3.704513609409332275e-02 3.521337807178497314e-01 6.180065870285034180e-02 -1.702020913362503052e-01 -9.643650054931640625e-02 -1.120551005005836487e-01 1.128774285316467285e-01 -1.056626737117767334e-01 -7.039278745651245117e-02 -3.436581417918205261e-02 1.684042811393737793e-01 -2.759253084659576416e-01 1.719345301389694214e-01 -2.719218097627162933e-02 -2.275687158107757568e-01 -1.738547682762145996e-01 2.077507674694061279e-01 1.434190198779106140e-03 -2.465489879250526428e-02 1.448947638273239136e-01 2.738809883594512939e-01 -1.170592904090881348e-01 3.330622101202607155e-03 6.622417271137237549e-02 3.057173080742359161e-02 -1.966080218553543091e-01 1.125611960887908936e-01 -2.355404198169708252e-01 -5.729360133409500122e-02 -4.432306885719299316e-01 7.974209636449813843e-02
1.772930100560188293e-02 -7.392764836549758911e-02 2.185638621449470520e-02 2.988302111625671387e-01 6.155888736248016357e-02 -2.428441196680068970e-01 1.444956101477146149e-02 1.202010586857795715e-01 -2.468669414520263672e-01 -7.757234573364257812e-02 1.204740852117538452e-01 -3.572553023695945740e-02 -1.051195114850997925e-01 1.674465648829936981e-02 -1.052092853933572769e-02 1.601708382368087769e-01 6.809286028146743774e-02 1.842916309833526611e-01 -2.496770117431879044e-03 -6.034480035305023193e-02 1.042947825044393539e-02 1.052979305386543274e-01 -2.777044773101806641e-01 2.296029776334762573e-01 -2.053872309625148773e-02 -1.638848781585693359e-01 4.195207655429840088e-01 5.641061067581176758e-02 -1.112660206854343414e-02 5.408962443470954895e-02 -5.338671803474426270e-01 1.713806688785552979e-01
-6.808276474475860596e-02 -1.578843891620635986e-01 3.585903644561767578e-01 9.385452419519424438e-02 -1.801643520593643188e-01 6.423794478178024292e-02 7.990388572216033936e-02 3.210816383361816406e-01 -2.582530975341796875e-01 -1.184733286499977112e-01 1.397112756967544556e-01 -7.049731444567441940e-03 -8.374906331300735474e-02 1.532168835401535034e-01 1.272797882556915283e-01 -2.513722479343414307e-01 -4.661818966269493103e-03 -1.415544450283050537e-01 -4.042904675006866455e-01 6.521970778703689575e-02 2.361409831792116165e-03 -4.668925702571868896e-02 1.417475491762161255e-01 3.513626456260681152e-01 3.620916232466697693e-02 -8.575065992772579193e-03 9.652040898799896240e-02 -5.520697217434644699e-03 -1.797870248556137085e-01 1.557547301054000854e-01 -2.519769966602325439e-01 -1.117897257208824158e-01
-4.014299511909484863e-01 2.176539599895477295e-01 2.003531455993652344e-01 1.733680665493011475e-01 -1.092776730656623840e-01 2.142621874809265137e-01 1.514488756656646729e-01 6.188520044088363647e-02 -1.981206387281417847e-01 2.518049255013465881e-02 2.009913511574268341e-02 -1.398992687463760376e-01 -2.127916067838668823e-01 1.899219453334808350e-01 9.016539901494979858e-02 2.414624951779842377e-02 1.507913619279861450e-01 7.459054142236709595e-02 -4.032454788684844971e-01 2.426377087831497192e-01 9.386879205703735352e-02 1.929803043603897095e-01 -2.795666754245758057e-01 2.616943717002868652e-01 -3.431515395641326904e-02 -4.463849589228630066e-02 -4.987471923232078552e-02 -5.197230726480484009e-03 -1.280949562788009644e-01 -3.851005807518959045e-03 -1.470872759819030762e-01 2.287079021334648132e-02
8.027398027479648590e-03 -3.990646600723266602e-01 -4.829854518175125122e-02 7.233906537294387817e-02 2.657342553138732910e-01 4.469848424196243286e-02 1.881480067968368530e-01 2.839269340038299561e-01 -8.395061641931533813e-02 6.487951427698135376e-02 2.281180471181869507e-01 -4.280842095613479614e-02 -8.099351823329925537e-02 2.639830112457275391e-01 -7.393595576286315918e-02 -5.259879305958747864e-02 9.003783762454986572e-02 -2.314111404120922089e-02 -7.596737891435623169e-02 2.891131639480590820e-01 9.392670472152531147e-04 -2.294289618730545044e-01 2.201005816459655762e-03 2.165286391973495483e-01 5.487850308418273926e-02 -2.413164265453815460e-02 6.407485902309417725e-02 2.106729000806808472e-01 -2.644020915031433105e-01 1.856778711080551147e-01 -3.689785301685333252e-01 6.886623799800872803e-02
-1.329764276742935181e-01 -2.722409665584564209e-01 2.501660585403442383e-01 -7.425592839717864990e-02 1.497994214296340942e-01 2.696733772754669189e-01 -2.343206256628036499e-01 4.062391445040702820e-02 1.045656800270080566e-01 -2.755043469369411469e-02 -1.419751942157745361e-01 4.714518040418624878e-02 -2.092552781105041504e-01 1.241818219423294067e-01 2.336873263120651245e-01 -6.020432710647583008e-02 1.794169843196868896e-01 2.078081667423248291e-01 -1.625993698835372925e-01 4.831288009881973267e-02 -1.714278608560562134e-01 -4.455723986029624939e-02 -1.226968318223953247e-01 3.511838614940643311e-01 1.624804586172103882e-01 1.553181260824203491e-01 9.590280242264270782e-04 -4.666824638843536377e-02 -1.581700742244720459e-01 1.223911792039871216e-01 -3.805755674839019775e-01 -1.594575494527816772e-01
-4.373524710536003113e-02 -2.925729453563690186e-01 1.707737743854522705e-01 1.075483486056327820e-01 1.685724854469299316e-01 2.602618932723999023e-01 7.292467355728149414e-02 -2.393911629915237427e-01 8.067204058170318604e-02 -1.649121940135955811e-01 1.270901709794998169e-01 4.977721348404884338e-02 -6.677445024251937866e-02 3.567437529563903809e-01 2.918941080570220947e-01 -8.147580921649932861e-02 8.792336285114288330e-02 1.186068505048751831e-01 -1.809942186810076237e-03 2.675108145922422409e-03 9.508072584867477417e-02 2.009048461914062500e-01 1.885565114207565784e-03 1.475420296192169189e-01 -1.911297142505645752e-01 -6.346550770103931427e-03 9.728793799877166748e-02 1.683401763439178467e-01 -7.935015857219696045e-02 2.303689122200012207e-01 -4.581667184829711914e-01 -2.094792947173118591e-02
-1.837395429611206055e-01 -6.195102632045745850e-02 -1.502816528081893921e-01 -7.067209482192993164e-02 2.035641670227050781e-01 3.609547317028045654e-01 -3.511678893119096756e-03 1.440515071153640747e-01 -1.039978712797164917e-01 4.601791128516197205e-02 7.298348844051361084e-02 -1.664569973945617676e-02 -2.643810808658599854e-01 -1.905357688665390015e-01 2.960996935144066811e-03 -5.795082077383995056e-02 2.638944424688816071e-02 -3.742788359522819519e-02 -2.926654517650604248e-01 4.429223835468292236e-01 -5.426149070262908936e-02 -5.177341029047966003e-02 -1.227070912718772888e-01 2.885473370552062988e-01 4.763942211866378784e-02 -4.568289592862129211e-02 -2.066929340362548828e-01 6.871264427900314331e-02 -7.008652389049530029e-02 1.914707198739051819e-02 -3.793532252311706543e-01 -1.592740714550018311e-01
-1.193665489554405212e-01 -1.288694292306900024e-01 1.856533885002136230e-01 -1.915812790393829346e-01 8.178475499153137207e-02 -1.852285861968994141e-02 -2.727490849792957306e-02 2.039596810936927795e-02 -2.457353621721267700e-01 2.264418751001358032e-01 1.721194237470626831e-01 2.838353812694549561e-01 -2.459715604782104492e-01 1.778526604175567627e-01 2.833141759037971497e-02 -1.040842086076736450e-01 -4.067284986376762390e-03 -6.366747617721557617e-02 -3.089923262596130371e-01 -1.772488839924335480e-02 3.407999128103256226e-02 4.902744665741920471e-02 1.542628556489944458e-01 3.460381180047988892e-02 2.537973225116729736e-01 -4.457860440015792847e-02 -5.486080050468444824e-02 -9.033752977848052979e-02 3.049257993698120117e-01 2.839367389678955078e-01 -4.243799746036529541e-01 -6.688385456800460815e-02
-2.382665276527404785e-01 -2.917943894863128662e-01 6.679520010948181152e-02 -2.585967183113098145e-01 1.853230297565460205e-01 1.580328494310379028e-01 -4.021902382373809814e-02 5.922203138470649719e-02 9.269688278436660767e-02 3.571498766541481018e-02 -5.339200422167778015e-02 -1.741215437650680542e-01 -1.895236819982528687e-01 5.874881520867347717e-02 1.821405440568923950e-01 -1.334960609674453735e-01 2.142905890941619873e-01 -7.674248889088630676e-03 -3.096884116530418396e-02 1.362136453390121460e-01 1.971711590886116028e-02 2.249008119106292725e-01 1.498412042856216431e-01 4.596541076898574829e-02 -2.040792852640151978e-01 1.071205213665962219e-01 1.849721670150756836e-01 2.162916213274002075e-01 5.901602655649185181e-02 3.185089230537414551e-01 -4.533150792121887207e-01 5.771384015679359436e-02
-1.182187795639038086e-01 -1.626840233802795410e-01 3.516152501106262207e-01 -2.282763645052909851e-02 -1.061132103204727173e-01 2.865549921989440918e-01 1.437727212905883789e-01 -5.680720508098602295e-02 1.813751310110092163e-01 -1.728510600514709949e-03 1.416487246751785278e-01 -5.793319270014762878e-02 -2.448450773954391479e-01 3.643540740013122559e-01 1.937787383794784546e-01 -5.252001434564590454e-02 1.243090815842151642e-02 -3.640177426859736443e-03 -3.050023317337036133e-02 -7.147164642810821533e-02 -2.021125890314579010e-02 2.280084788799285889e-01 1.168028712272644043e-01 4.442123323678970337e-02 -2.186528593301773071e-02 4.258323315298184752e-05 1.000421643257141113e-01 6.960940361022949219e-02 -3.662269562482833862e-02 2.023317962884902954e-01 -5.447206497192382812e-01 1.580275222659111023e-02
1.828447170555591583e-02 -3.740587234497070312e-01 1.300642490386962891e-01 2.674682438373565674e-01 -1.366463601589202881e-01 1.431161165237426758e-02 5.719735100865364075e-02 -4.151311144232749939e-02 -2.247007191181182861e-01 1.271462887525558472e-01 1.293217241764068604e-01 1.442847400903701782e-01 -1.551710069179534912e-01 3.804748058319091797e-01 2.736355736851692200e-02 -3.007102012634277344e-01 4.057160392403602600e-02 1.520970910787582397e-01 -4.199567437171936035e-02 -1.406507045030593872e-01 1.257153004407882690e-01 9.736637771129608154e-02 -7.840954512357711792e-02 5.374046415090560913e-02 -8.200923353433609009e-02 -5.029579252004623413e-02 -1.452815532684326172e-01 -1.037265057675540447e-03 1.483374387025833130e-01 1.080052331089973450e-01 -4.744684994220733643e-01 1.157827079296112061e-01
-2.079653590917587280e-01 -2.116708308458328247e-01 3.534477204084396362e-02 1.355530172586441040e-01 9.762661159038543701e-02 2.371729761362075806e-01 1.868877559900283813e-01 -8.317662775516510010e-02 -2.365680336952209473e-01 3.070303052663803101e-02 1.869161427021026611e-01 9.692085534334182739e-02 -3.748381137847900391e-02 -1.018786653876304626e-01 1.055748239159584045e-01 -3.771401345729827881e-01 1.441152095794677734e-01 1.956081986427307129e-01 -2.383133918046951294e-01 3.137833774089813232e-01 -6.478498131036758423e-02 -9.270543605089187622e-02 -1.872162520885467529e-01 1.563608944416046143e-01 8.639563620090484619e-02 -1.784816384315490723e-01 1.978351920843124390e-01 1.710971444845199585e-01 -1.787035763263702393e-01 5.224233865737915039e-02 -2.875768840312957764e-01 -8.135510981082916260e-02
-1.808599382638931274e-01 3.882263973355293274e-02 -1.177202016115188599e-01 4.315889999270439148e-02 1.031375005841255188e-01 -2.034501284360885620e-01 1.275025457143783569e-01 9.971015900373458862e-02 -1.434460729360580444e-01 5.860827863216400146e-02 2.181816846132278442e-03 8.415063470602035522e-02 -6.754062604159116745e-03 -5.005524680018424988e-02 -1.961166560649871826e-01 -1.706384569406509399e-01 3.242347016930580139e-02 -7.869384437799453735e-02 -9.145837277173995972e-02 1.754712164402008057e-01 1.051823869347572327e-01 1.766846776008605957e-01 1.958852820098400116e-02 2.199930548667907715e-01 2.996559441089630127e-01 -3.690105676651000977e-02 -5.036081001162528992e-02 8.026184886693954468e-02 1.397421211004257202e-01 3.081463873386383057e-01 -6.317583322525024414e-01 1.393225491046905518e-01
-7.946623861789703369e-02 -8.181094378232955933e-02 2.041038721799850464e-01 1.570769548416137695e-01 -1.019751727581024170e-01 5.866589769721031189e-02 1.215527877211570740e-01 -3.821433754637837410e-03 -5.462265759706497192e-02 7.959292083978652954e-02 -2.334386855363845825e-01 -1.868106238543987274e-02 2.240236662328243256e-02 1.584343314170837402e-01 1.810449212789535522e-01 -1.691280901432037354e-01 1.285160928964614868e-01 -8.934177458286285400e-02 -3.538145124912261963e-01 -1.150782592594623566e-02 -1.837681233882904053e-02 3.372765183448791504e-01 9.972798824310302734e-02 5.040048360824584961e-01 -1.474535614252090454e-01 -2.664226293563842773e-02 -3.274719789624214172e-02 1.279982924461364746e-01 6.932323426008224487e-02 1.209059171378612518e-02 -3.609950244426727295e-01 -1.945026963949203491e-01
-2.677516639232635498e-01 4.303528368473052979e-02 3.143971860408782959e-01 2.098745852708816528e-01 -1.166387051343917847e-01 -6.336622685194015503e-02 2.333097010850906372e-01 6.486812978982925415e-02 -3.120489120483398438e-01 -1.360302418470382690e-01 2.165199071168899536e-01 -3.831200301647186279e-02 -8.524797856807708740e-03 2.050557285547256470e-01 1.658475995063781738e-01 -1.694615334272384644e-01 9.584026038646697998e-02 7.748632133007049561e-02 -2.648412287235260010e-01 2.182663045823574066e-02 -4.932319372892379761e-02 2.145722657442092896e-01 -2.331239543855190277e-02 4.702357053756713867e-01 -1.695467829704284668e-01 1.187279447913169861e-01 -9.611767530441284180e-02 4.780093580484390259e-02 -5.211207084357738495e-03 -9.708894416689872742e-03 -1.063694581389427185e-01 -1.516066491603851318e-01
4.239375889301300049e-02 7.349296659231185913e-02 1.023151725530624390e-02 1.378151178359985352e-01 1.464971899986267090e-01 -6.960028409957885742e-02 6.406699866056442261e-02 1.074076667428016663e-01 -2.522547841072082520e-01 -1.477088779211044312e-01 3.320919116958975792e-03 5.772253964096307755e-03 -3.424064069986343384e-02 -6.711645424365997314e-02 -1.696760356426239014e-01 -1.110891774296760559e-01 2.022179812192916870e-01 -1.404328495264053345e-01 -8.104869723320007324e-02 -1.402642130851745605e-01 -1.511176954954862595e-02 -2.781151235103607178e-02 5.215094424784183502e-03 2.341514676809310913e-01 7.246182113885879517e-02 -1.530621945858001709e-01 1.018826216459274292e-01 8.226874470710754395e-02 -3.296664655208587646e-01 1.396242231130599976e-01 -6.750743985176086426e-01 1.643619239330291748e-01
-5.222470313310623169e-02 -1.980899870395660400e-01 -4.677611216902732849e-02 8.059482206590473652e-04 -1.241529136896133423e-01 1.531309932470321655e-01 -8.423867635428905487e-03 3.704192349687218666e-03 -2.014215141534805298e-01 9.341449290513992310e-02 9.562885761260986328e-02 -1.157343480736017227e-02 1.574437618255615234e-01 1.022814065217971802e-01 1.858783215284347534e-01 -2.886186838150024414e-01 2.380671501159667969e-01 2.668937295675277710e-02 -6.893081218004226685e-02 4.044141173362731934e-01 2.831949293613433838e-02 -1.377276629209518433e-01 2.165279388427734375e-01 1.114115193486213684e-01 5.403404124081134796e-03 5.161185562610626221e-02 1.592303067445755005e-01 1.277942210435867310e-01 -1.798503696918487549e-01 1.425102800130844116e-01 -5.455430746078491211e-01 -7.622195780277252197e-02
-2.659627050161361694e-02 -2.623155415058135986e-01 1.169859394431114197e-01 7.754405587911605835e-02 2.838572859764099121e-01 1.600820422172546387e-01 -3.936018794775009155e-02 -3.998230677098035812e-03 -1.438775211572647095e-01 -7.192192971706390381e-02 5.794949829578399658e-02 -4.279419034719467163e-02 1.055218279361724854e-01 1.963713914155960083e-01 -1.025665849447250366e-01 -1.770484000444412231e-01 -1.935656368732452393e-02 8.688884228467941284e-02 -2.167489081621170044e-01 1.501569300889968872e-01 1.690851598978042603e-01 1.463577747344970703e-01 -2.649928927421569824e-01 4.199702665209770203e-02 -7.721452508121728897e-03 -3.942117094993591309e-01 1.409038156270980835e-01 -6.229721382260322571e-02 3.543826565146446228e-02 1.632501371204853058e-03 -5.457436442375183105e-01 -5.151153355836868286e-02
-2.132549434900283813e-01 7.622797042131423950e-02 4.943216592073440552e-02 -1.138622611761093140e-01 8.443856239318847656e-02 2.432460337877273560e-02 -2.106207050383090973e-02 1.266566962003707886e-01 -1.587203890085220337e-01 2.966917753219604492e-01 -8.669940382242202759e-02 -1.643245071172714233e-01 -2.403686940670013428e-01 -1.421128362417221069e-01 2.911787480115890503e-03 1.784016005694866180e-02 3.176175951957702637e-01 1.741354316473007202e-01 -1.667839735746383667e-01 2.660096585750579834e-01 2.191645801067352295e-01 8.050777763128280640e-02 -1.229389831423759460e-01 1.837483942508697510e-01 1.118779703974723816e-01 1.081629991531372070e-01 2.417166158556938171e-02 -2.273382246494293213e-01 -1.902873814105987549e-01 -2.318188697099685669e-01 -4.238939881324768066e-01 6.137365475296974182e-02
1.089799627661705017e-01 -8.784546703100204468e-02 4.302526637911796570e-02 -1.158411279320716858e-01 8.898409456014633179e-02 -3.162269294261932373e-01 1.309276819229125977e-01 9.178568422794342041e-02 -1.677475869655609131e-01 -1.445304900407791138e-01 1.645629703998565674e-01 -1.327996607869863510e-03 -1.021390035748481750e-01 1.024601534008979797e-01 -1.648870706558227539e-01 8.736751973628997803e-02 8.296818472445011139e-03 1.726514548063278198e-01 -2.307073920965194702e-01 1.050230637192726135e-01 4.065247476100921631e-01 4.283203929662704468e-02 3.726942231878638268e-03 1.674021333456039429e-01 -1.726171374320983887e-01 -4.014371931552886963e-01 1.887353360652923584e-01 3.893122076988220215e-02 -7.769259065389633179e-02 1.688281297683715820e-01 -3.826830387115478516e-01 3.809881955385208130e-02
1.754269897937774658e-01 1.419098079204559326e-01 1.932506412267684937e-01 -2.960370182991027832e-01 -2.052866369485855103e-01 1.211864128708839417e-01 -1.380006223917007446e-01 1.963002234697341919e-01 -2.947604954242706299e-01 4.257055744528770447e-02 1.827270984649658203e-01 -8.253981173038482666e-02 -2.553457617759704590e-01 2.409072220325469971e-02 1.195961907505989075e-01 4.599691182374954224e-02 1.072672754526138306e-01 4.506911337375640869e-02 -1.079237759113311768e-01 1.035907492041587830e-01 -7.639140635728836060e-02 -6.301722675561904907e-02 -1.869108825922012329e-01 1.389165073633193970e-01 -1.303515434265136719e-01 -2.551395297050476074e-01 -2.952666878700256348e-01 -2.347262762486934662e-02 3.878768905997276306e-02 4.767481237649917603e-02 -4.731787741184234619e-01 -3.383263200521469116e-02
-3.761309385299682617e-01 -1.257464438676834106e-01 2.600140571594238281e-01 -1.071630045771598816e-01 2.794906198978424072e-01 -2.379955500364303589e-01 -1.497606281191110611e-02 -8.323884755373001099e-02 -4.001459479331970215e-02 7.691986113786697388e-02 -9.865367785096168518e-03 -6.191777065396308899e-02 -3.983568549156188965e-01 7.915283553302288055e-03 2.156884521245956421e-01 -3.387687504291534424e-01 1.178365573287010193e-01 -3.540318086743354797e-02 4.858411103487014771e-02 8.348479866981506348e-02 -3.297987952828407288e-02 1.561388075351715088e-01 -5.901274085044860840e-02 2.421483099460601807e-01 -9.975785762071609497e-02 -3.847245499491691589e-02 4.542583599686622620e-02 8.311727643013000488e-02 3.089176490902900696e-02 1.494077872484922409e-02 -3.771292269229888916e-01 1.198523193597793579e-01
7.032296061515808105e-02 -4.231380671262741089e-02 3.006610572338104248e-01 5.961533263325691223e-02 1.177608147263526917e-01 -1.110482960939407349e-01 1.656481772661209106e-01 1.672551482915878296e-01 1.810738146305084229e-01 -3.420487418770790100e-02 -5.048498138785362244e-02 -1.287639290094375610e-01 3.258063225075602531e-03 -1.591271609067916870e-01 8.930964022874832153e-02 -2.928295433521270752e-01 1.304651796817779541e-01 2.282582670450210571e-01 -2.442727833986282349e-01 -8.405315876007080078e-02 6.371220946311950684e-02 2.951431572437286377e-01 -4.422484338283538818e-02 2.630006074905395508e-01 7.944492995738983154e-02 -1.116705164313316345e-01 -1.118882000446319580e-01 -1.132098734378814697e-01 1.265974491834640503e-01 2.704720795154571533e-01 -4.130555093288421631e-01 -2.085452526807785034e-01
-1.106499210000038147e-01 -3.951764479279518127e-02 4.587531462311744690e-02 -1.596315018832683563e-02 3.977228105068206787e-01 -1.329152435064315796e-01 8.920964598655700684e-02 -1.923126727342605591e-01 -3.232276067137718201e-02 8.421425521373748779e-02 3.348693996667861938e-02 2.364022582769393921e-01 -2.028318643569946289e-01 -1.319248974323272705e-01 1.114546731114387512e-01 -7.605626434087753296e-02 2.072491683065891266e-02 2.316312044858932495e-01 3.083346039056777954e-02 1.117443144321441650e-01 4.003273844718933105e-01 -3.246910870075225830e-02 -2.043225616216659546e-01 2.186492085456848145e-01 -2.695589661598205566e-01 -1.076884102076292038e-02 -5.959385633468627930e-02 -6.410024315118789673e-02 -1.139966249465942383e-01 -3.895379370078444481e-03 -4.097604155540466309e-01 2.034787684679031372e-01
-4.173455834388732910e-01 -3.584536612033843994e-01 2.619833350181579590e-01 5.136601999402046204e-02 1.740764081478118896e-01 -3.614264074712991714e-03 5.931067094206809998e-02 1.830349862575531006e-01 -1.223893463611602783e-02 2.598807811737060547e-01 3.663749992847442627e-02 1.594497710466384888e-01 -4.432299733161926270e-02 1.959241330623626709e-01 -1.438171416521072388e-01 3.608145937323570251e-02 -1.500406861305236816e-01 1.487772017717361450e-01 -7.657391577959060669e-02 7.659441325813531876e-03 1.148750707507133484e-01 1.471920758485794067e-01 6.733696907758712769e-02 1.549054980278015137e-01 4.791610315442085266e-02 -5.695101339370012283e-03 -3.418811857700347900e-01 4.237811267375946045e-02 -3.151286840438842773e-01 -8.204819262027740479e-02 -2.466986626386642456e-01 8.262637071311473846e-03
-9.435547143220901489e-02 -2.027554512023925781e-01 -2.821367383003234863e-01 -2.558432519435882568e-02 1.256262604147195816e-02 -2.157005965709686279e-01 1.828497350215911865e-01 -1.236037611961364746e-01 7.697654515504837036e-02 5.141393840312957764e-02 -1.479691267013549805e-01 -3.041623905301094055e-02 -1.874908804893493652e-01 -5.659333616495132446e-02 -4.801495000720024109e-02 -2.820249497890472412e-01 1.133978292346000671e-01 6.618991494178771973e-02 9.703328832983970642e-03 2.607678761705756187e-03 1.787589341402053833e-01 1.778567731380462646e-01 1.226949766278266907e-01 1.719980388879776001e-01 2.163776010274887085e-02 1.744218319654464722e-01 -1.926738619804382324e-01 1.723698973655700684e-01 4.779390618205070496e-02 2.132586985826492310e-01 -5.923837423324584961e-01 -2.780609577894210815e-02
-5.117890983819961548e-02 -2.597010731697082520e-01 4.658796638250350952e-02 -1.231154575943946838e-01 8.552516996860504150e-02 3.006841614842414856e-02 2.427630499005317688e-02 7.417406141757965088e-02 -1.034207940101623535e-01 2.088073045015335083e-01 3.192730545997619629e-01 -1.956505626440048218e-01 -4.046975076198577881e-01 -2.393276691436767578e-01 2.192695140838623047e-01 -2.021781653165817261e-01 6.896549463272094727e-02 1.578536480665206909e-01 -5.257255956530570984e-02 7.368148118257522583e-02 -3.330898582935333252e-01 1.912886947393417358e-01 -1.746155023574829102e-01 2.785006724298000336e-02 -6.708093732595443726e-02 4.103888571262359619e-02 7.870559929870069027e-04 1.759842783212661743e-01 -5.298075079917907715e-02 7.797100394964218140e-02 -3.604558110237121582e-01 3.363931179046630859e-02
-2.389348298311233521e-01 1.810928690247237682e-03 9.748284518718719482e-02 3.604073822498321533e-01 2.630592286586761475e-01 1.961960345506668091e-01 -3.957264125347137451e-02 8.462826162576675415e-02 9.662257134914398193e-02 -2.564863860607147217e-02 -1.518514156341552734e-01 -2.179309576749801636e-01 1.311561744660139084e-02 1.363761425018310547e-01 3.130139112472534180e-01 1.007344424724578857e-01 3.781442344188690186e-02 4.279669001698493958e-02 -2.447662800550460815e-01 1.050542388111352921e-02 -3.645146498456597328e-03 1.377264708280563354e-01 1.264050006866455078e-01 1.829894632101058960e-01 -2.307943403720855713e-01 2.147626280784606934e-01 1.283745914697647095e-01 6.349691655486822128e-03 -6.469143927097320557e-02 2.209353446960449219e-01 -4.212407469749450684e-01 3.961265087127685547e-02
-2.276120781898498535e-01 -6.483391858637332916e-03 1.413198094815015793e-02 -1.881994307041168213e-01 1.169638615101575851e-02 2.003499269485473633e-01 -1.136094182729721069e-01 -2.088927105069160461e-02 -3.022997975349426270e-01 2.134353108704090118e-02 2.366769462823867798e-01 -1.096412166953086853e-02 -2.810362279415130615e-01 -2.733910083770751953e-01 2.061217790469527245e-03 1.443018019199371338e-01 1.004518643021583557e-01 -4.406085610389709473e-02 -1.551441103219985962e-01 9.173317998647689819e-02 -4.677612334489822388e-02 3.608005940914154053e-01 -2.334467470645904541e-01 7.069260627031326294e-02 5.211817100644111633e-02 -2.167819142341613770e-01 -1.787858307361602783e-01 -6.142576783895492554e-02 -8.700030297040939331e-02 -1.110763698816299438e-01 -4.324520826339721680e-01 8.738949894905090332e-02
-3.004084229469299316e-01 -1.901001632213592529e-01 1.127332001924514771e-01 -2.797000110149383545e-02 8.066552877426147461e-02 1.439621746540069580e-01 -3.154396079480648041e-03 4.245356842875480652e-02 -1.943191736936569214e-01 9.044115990400314331e-02 1.055651381611824036e-01 -6.550616025924682617e-02 -4.135437607765197754e-01 -3.685071468353271484e-01 1.223631799221038818e-01 -1.432074308395385742e-01 -5.625468678772449493e-03 -1.744753271341323853e-01 -1.650799512863159180e-01 1.682123839855194092e-01 -1.781077980995178223e-01 1.079532131552696228e-01 -5.938008800148963928e-02 -5.117846652865409851e-02 -2.341277711093425751e-02 2.458565495908260345e-02 -2.253494262695312500e-01 1.819208264350891113e-01 -2.856158651411533356e-02 5.017055198550224304e-02 -4.322519600391387939e-01 -1.290861815214157104e-01
-1.537260562181472778e-01 -1.790943369269371033e-02 -1.967448294162750244e-01 9.620373137295246124e-03 2.982046902179718018e-01 -1.593284308910369873e-01 1.095155812799930573e-02 1.685094535350799561e-01 -7.788880169391632080e-02 -9.261996299028396606e-02 7.510110735893249512e-02 1.652845144271850586e-01 -1.462877094745635986e-01 -3.299386501312255859e-01 1.053449437022209167e-01 -2.531857974827289581e-02 4.202226400375366211e-01 1.020924225449562073e-01 -1.139473766088485718e-01 1.129391565918922424e-01 2.189638763666152954e-01 -6.108533591032028198e-02 7.374744396656751633e-03 2.409575581550598145e-01 -8.319858461618423462e-02 2.008247673511505127e-01 -1.417521834373474121e-01 1.553769856691360474e-01 4.797332361340522766e-02 1.300263404846191406e-02 -4.262215495109558105e-01 8.156398683786392212e-02
-3.105173110961914062e-01 -1.618221253156661987e-01 5.979704856872558594e-02 1.432072967290878296e-01 4.879457876086235046e-02 3.277845382690429688e-01 5.228262767195701599e-02 1.170968338847160339e-01 -2.141159921884536743e-01 -5.147013440728187561e-02 -7.047162950038909912e-02 -1.429313607513904572e-02 -3.003492057323455811e-01 -1.457363963127136230e-01 3.878217339515686035e-01 -6.182910501956939697e-02 8.428988605737686157e-02 4.904866963624954224e-02 -5.752013623714447021e-02 2.026213407516479492e-01 -5.640314519405364990e-02 -9.381354786455631256e-03 -1.312155872583389282e-01 1.524968724697828293e-02 -1.019566580653190613e-01 1.656669080257415771e-01 9.606657922267913818e-02 -4.206333309412002563e-02 -3.663791716098785400e-01 2.110044062137603760e-01 -2.914891839027404785e-01 1.433243006467819214e-01
9.982108324766159058e-02 1.271027605980634689e-02 1.611546874046325684e-01 4.596666246652603149e-02 8.192894607782363892e-02 8.278528600931167603e-02 1.627240777015686035e-01 1.688462048768997192e-01 -1.447737365961074829e-01 2.837898209691047668e-02 1.535989940166473389e-01 7.916533201932907104e-02 2.103312127292156219e-02 8.645655959844589233e-02 3.317182064056396484e-01 2.488877475261688232e-01 -1.993083395063877106e-02 2.994599640369415283e-01 -2.044087648391723633e-02 1.561583876609802246e-01 -2.826704978942871094e-01 1.150604933500289917e-01 1.144385933876037598e-01 2.537178397178649902e-01 -2.727080285549163818e-01 -5.123876035213470459e-02 -2.697264254093170166e-01 1.465457826852798462e-01 -2.470208853483200073e-01 1.653370857238769531e-01 -3.017125725746154785e-01 -1.600507944822311401e-01
-3.264018595218658447e-01 -1.086529493331909180e-01 1.289982497692108154e-01 -3.442599996924400330e-02 -8.465942926704883575e-03 -1.171958516351878643e-03 7.428112626075744629e-02 -5.932303890585899353e-02 -6.097684055566787720e-02 2.336776405572891235e-01 2.415108531713485718e-01 -7.409687340259552002e-02 -5.206178501248359680e-02 1.856052130460739136e-01 -2.229736894369125366e-01 1.078619956970214844e-01 1.254331022500991821e-01 2.461063116788864136e-02 -2.273397147655487061e-01 -9.427480399608612061e-02 -1.787142157554626465e-01 -1.566852033138275146e-01 -1.074748262763023376e-01 -1.327795833349227905e-01 1.154475957155227661e-01 -3.097565770149230957e-01 -1.273521333932876587e-01 -4.339743405580520630e-03 -2.179369479417800903e-01 3.072326183319091797e-01 -4.434464573860168457e-01 -8.625518530607223511e-02
-9.739153087139129639e-02 1.403237581253051758e-01 6.895142607390880585e-03 1.288753747940063477e-01 5.470995232462882996e-02 -7.230741530656814575e-02 8.287450298666954041e-03 1.390062738209962845e-02 -4.208968579769134521e-02 2.244649641215801239e-02 4.757599905133247375e-02 5.978288501501083374e-02 -1.362237185239791870e-01 1.951088607311248779e-01 -2.140485914424061775e-03 -2.329556494951248169e-01 1.813544183969497681e-01 3.291063308715820312e-01 -1.597831696271896362e-01 4.824007675051689148e-02 2.364867776632308960e-01 7.180380076169967651e-02 -1.423148065805435181e-01 -3.239449486136436462e-02 -1.222079917788505554e-01 -2.191930413246154785e-01 3.475180864334106445e-01 1.145610809326171875e-01 2.729077637195587158e-01 5.766081064939498901e-02 -5.458079576492309570e-01 5.145958438515663147e-02
-7.099354267120361328e-02 1.207128763198852539e-01 2.026506960391998291e-01 3.877230286598205566e-01 2.698816657066345215e-01 5.811558663845062256e-02 9.160328656435012817e-02 1.146678254008293152e-01 1.334535479545593262e-01 1.585753113031387329e-01 2.214786261320114136e-01 4.529254138469696045e-02 -3.699613809585571289e-01 6.059901043772697449e-02 -1.653909310698509216e-02 -3.513741539791226387e-03 1.794641613960266113e-01 1.042349040508270264e-01 -1.657245606184005737e-01 1.360798329114913940e-01 -4.384017363190650940e-02 -1.795681715011596680e-01 5.379977077245712280e-02 1.787856817245483398e-01 -1.607278585433959961e-01 -5.787159781903028488e-03 1.207860186696052551e-01 5.878323689103126526e-02 2.830496430397033691e-01 2.898688428103923798e-02 -4.128930568695068359e-01 5.402706563472747803e-02
-6.904730200767517090e-02 -1.173558160662651062e-01 7.818545401096343994e-02 1.327115744352340698e-01 -1.195279229432344437e-02 -1.751282997429370880e-02 -9.174845367670059204e-02 -1.414103657007217407e-01 -4.687395691871643066e-02 -6.040251255035400391e-02 9.911603480577468872e-02 -1.953110098838806152e-01 -1.769599467515945435e-01 1.400492936372756958e-01 1.654308289289474487e-01 -1.338168084621429443e-01 2.394501715898513794e-01 1.290689706802368164e-01 -1.219676062464714050e-01 -9.411223977804183960e-02 2.444119155406951904e-01 1.130558922886848450e-01 2.912148237228393555e-01 1.826987415552139282e-01 7.333736866712570190e-03 -2.285979092121124268e-01 2.577972970902919769e-02 2.195480316877365112e-01 2.387924939393997192e-01 1.968228369951248169e-01 -4.918757379055023193e-01 2.270236760377883911e-01
3.222720697522163391e-02 -3.441072702407836914e-01 2.178658992052078247e-01 3.034195117652416229e-02 -1.106673181056976318e-01 -6.654962152242660522e-02 2.437739521265029907e-01 8.634142577648162842e-02 -1.709418892860412598e-01 2.873521745204925537e-01 -1.726845651865005493e-01 7.608671486377716064e-02 -1.794982552528381348e-01 -1.800873726606369019e-01 2.756804823875427246e-01 -2.281637340784072876e-01 -2.484088540077209473e-01 7.660236209630966187e-02 -1.362937390804290771e-01 -1.598983705043792725e-01 1.697668582201004028e-01 -1.543937325477600098e-01 -4.575922340154647827e-02 3.396946564316749573e-02 -3.950113803148269653e-02 9.762928634881973267e-02 -1.589337438344955444e-01 7.088652998208999634e-02 -6.938240677118301392e-02 2.643585577607154846e-02 -4.343992173671722412e-01 7.267194241285324097e-02
-1.575750857591629028e-01 3.083394467830657959e-01 1.871839463710784912e-01 4.539607465267181396e-02 -2.547357231378555298e-03 -2.524174451828002930e-01 5.321380496025085449e-02 -5.902941897511482239e-02 -2.470389753580093384e-01 3.925901651382446289e-01 7.381938397884368896e-02 1.151505634188652039e-01 5.633491277694702148e-02 -2.899955213069915771e-01 1.999578475952148438e-01 -8.267908543348312378e-02 8.596640080213546753e-03 4.666623845696449280e-02 -2.005133330821990967e-01 1.139653623104095459e-01 -6.640209257602691650e-02 -6.420263648033142090e-02 1.691588163375854492e-01 5.855597928166389465e-02 -1.283008791506290436e-02 8.785678446292877197e-02 -1.864940375089645386e-01 -3.504429012537002563e-02 -1.552822999656200409e-02 2.197451740503311157e-01 -4.581960439682006836e-01 8.137939870357513428e-02
1.114704012870788574e-01 -6.120583415031433105e-02 -2.867381647229194641e-02 -7.342498004436492920e-02 -3.330184891819953918e-02 4.224104061722755432e-02 3.577144443988800049e-01 1.106257587671279907e-01 -1.723929196596145630e-01 3.445109426975250244e-01 -1.960186660289764404e-01 2.628169255331158638e-03 4.134068638086318970e-02 -2.682603709399700165e-02 5.957688763737678528e-02 -1.931446604430675507e-02 -2.573980018496513367e-02 1.153090968728065491e-01 -7.283520698547363281e-02 -1.534256041049957275e-01 3.286875784397125244e-01 1.186879202723503113e-01 1.272227019071578979e-01 3.090108931064605713e-01 -2.337320894002914429e-01 -4.257214814424514771e-02 -4.188854619860649109e-02 -1.929015219211578369e-01 1.328327208757400513e-01 9.971743077039718628e-02 -4.454067647457122803e-01 2.082127928733825684e-01
-1.693607866764068604e-01 -2.899974957108497620e-02 4.485892504453659058e-02 -4.857252165675163269e-02 -2.978991530835628510e-02 1.586394011974334717e-01 1.877185106277465820e-01 1.139717642217874527e-02 -1.362144201993942261e-01 3.071532770991325378e-02 1.384882181882858276e-01 -3.676827251911163330e-02 -2.811166085302829742e-02 1.473380029201507568e-01 -2.035052031278610229e-01 2.930880784988403320e-01 1.297675669193267822e-01 9.257852286100387573e-02 -2.478847056627273560e-01 4.166680574417114258e-02 -1.314648240804672241e-01 1.186050847172737122e-01 -2.048979699611663818e-02 -1.806177943944931030e-01 -5.467752739787101746e-02 -1.038086414337158203e-01 1.702868379652500153e-03 -1.401095241308212280e-01 -2.881114482879638672e-01 4.534865319728851318e-01 -4.647206366062164307e-01 -1.543720811605453491e-01
-1.247033551335334778e-01 1.758795231580734253e-01 2.605353891849517822e-01 3.480379879474639893e-01 1.669410169124603271e-01 -7.677102833986282349e-02 9.924332052469253540e-02 -1.064661797136068344e-02 1.962320953607559204e-01 2.421708405017852783e-01 8.981076627969741821e-02 -2.231185734272003174e-01 -2.546857893466949463e-01 7.025759667158126831e-02 1.867876499891281128e-01 9.667865186929702759e-02 5.321745201945304871e-02 -6.711574643850326538e-02 -1.666632443666458130e-01 1.397898420691490173e-02 8.271287195384502411e-03 8.452339097857475281e-03 4.425904527306556702e-02 1.220395043492317200e-01 -2.697901427745819092e-01 -1.939423978328704834e-01 -1.384988278150558472e-01 6.175239384174346924e-02 1.055482551455497742e-01 2.082383036613464355e-01 -4.240246415138244629e-01 1.781696677207946777e-01
-1.469155251979827881e-01 -6.809301674365997314e-02 3.120203688740730286e-02 2.682111039757728577e-02 -1.289830505847930908e-01 2.894699200987815857e-02 -1.381602287292480469e-01 1.237103641033172607e-01 1.649533957242965698e-02 4.387694969773292542e-02 2.257615700364112854e-02 -7.648527622222900391e-02 -1.746536642313003540e-01 7.238158024847507477e-03 -1.387047395110130310e-02 9.037967026233673096e-02 -3.603541105985641479e-02 3.221969902515411377e-01 -2.684227228164672852e-01 -1.903687417507171631e-01 1.710826307535171509e-01 -1.274097990244626999e-02 -2.283044308423995972e-01 -1.372647732496261597e-01 -1.879564113914966583e-02 -3.329745233058929443e-01 1.535821557044982910e-01 2.570940554141998291e-02 8.881003409624099731e-02 2.297288775444030762e-01 -5.478166341781616211e-01 -2.504177689552307129e-01
-1.837563216686248779e-01 3.081656806170940399e-02 1.052324324846267700e-01 5.305536091327667236e-03 -1.898704320192337036e-01 -8.237128704786300659e-02 6.952223181724548340e-02 4.546397551894187927e-02 -2.651641070842742920e-01 3.243467211723327637e-02 2.426532804965972900e-01 -4.950191453099250793e-02 1.155318468809127808e-01 4.712969362735748291e-01 -1.493223905563354492e-01 -2.075726389884948730e-01 2.642222121357917786e-02 -1.694396883249282837e-01 -1.074967309832572937e-01 -1.432565897703170776e-01 -3.253237158060073853e-02 2.162163555622100830e-01 -2.248420566320419312e-02 2.079957425594329834e-01 -8.754272758960723877e-02 4.228790849447250366e-02 -3.041099011898040771e-01 8.963156491518020630e-02 1.311607658863067627e-01 1.164251491427421570e-01 -4.201293885707855225e-01 2.453138493001461029e-02
-1.343058049678802490e-01 6.008794158697128296e-02 1.552765071392059326e-01 -2.102722078561782837e-01 -3.008179068565368652e-01 1.712326854467391968e-01 4.527203366160392761e-02 -2.282645851373672485e-01 1.175112351775169373e-01 1.711795330047607422e-01 -2.595415711402893066e-01 -2.607002258300781250e-01 -1.871474534273147583e-01 -3.088297694921493530e-02 2.067723274230957031e-01 -5.189870670437812805e-02 1.686366647481918335e-01 1.670044958591461182e-01 -2.405084520578384399e-01 -1.200957372784614563e-01 -1.078811883926391602e-01 1.036859527230262756e-01 -1.438478380441665649e-01 5.876635666936635971e-03 -9.645088762044906616e-02 -1.762627363204956055e-01 -1.534075587987899780e-01 7.963880896568298340e-02 -2.474159002304077148e-01 2.167808115482330322e-01 -3.491041958332061768e-01 -6.445240229368209839e-02
-4.153671115636825562e-02 -1.298364996910095215e-01 9.334129095077514648e-02 -9.552193433046340942e-02 2.795961201190948486e-01 1.319493539631366730e-02 5.343804508447647095e-02 5.085981637239456177e-02 -2.412741333246231079e-01 -7.904905825853347778e-03 -5.437942594289779663e-02 -1.306326538324356079e-01 -8.692145347595214844e-02 -8.085777610540390015e-02 2.306058108806610107e-01 1.099782958626747131e-01 5.192760378122329712e-02 -1.399876177310943604e-01 -2.857413589954376221e-01 -1.120866835117340088e-02 4.145932197570800781e-02 2.955706119537353516e-01 -2.423201203346252441e-01 1.200816780328750610e-01 2.277252823114395142e-01 -2.115012258291244507e-01 -8.767846040427684784e-03 1.659204959869384766e-01 -2.778958678245544434e-01 -6.481984257698059082e-02 -3.991574347019195557e-01 3.014725744724273682e-01
-1.806520521640777588e-01 -1.774821430444717407e-01 3.639302551746368408e-01 -1.398963630199432373e-01 2.880414426326751709e-01 7.448811829090118408e-02 7.959025911986827850e-03 1.578639149665832520e-01 -3.027613461017608643e-01 3.363713994622230530e-02 -6.646782904863357544e-02 1.548922434449195862e-02 -2.211060523986816406e-01 7.223026454448699951e-02 -5.462507903575897217e-02 1.040581539273262024e-01 1.254792362451553345e-01 1.026237457990646362e-01 -3.243228793144226074e-01 -1.627799272537231445e-01 2.088306844234466553e-01 1.537592411041259766e-01 -1.438680142164230347e-01 9.778172522783279419e-02 5.875466391444206238e-02 -1.000124216079711914e-01 -2.708376646041870117e-01 -4.640239104628562927e-02 -2.134081535041332245e-02 3.884983956813812256e-01 -8.279455453157424927e-02 4.800289869308471680e-02
-2.984894625842571259e-02 -4.298631101846694946e-02 1.984233707189559937e-01 -8.091952651739120483e-02 1.916365772485733032e-01 -4.368857294321060181e-02 -1.617866307497024536e-01 5.999187380075454712e-02 -1.374683678150177002e-01 8.607421070337295532e-02 8.777410723268985748e-03 1.672341823577880859e-01 -3.598458468914031982e-01 -2.535664290189743042e-02 1.236873120069503784e-01 1.174261495471000671e-01 -2.314943633973598480e-02 3.729684054851531982e-01 -1.545490771532058716e-01 -2.782440483570098877e-01 8.268955349922180176e-02 4.646703302860260010e-01 1.941491104662418365e-02 5.827917158603668213e-02 -9.191792458295822144e-02 9.618510305881500244e-02 -2.002991884946823120e-01 2.055119574069976807e-01 -1.596603989601135254e-01 2.195775955915451050e-01 -1.677097529172897339e-01 -5.508492467924952507e-04
-1.537947803735733032e-01 -9.246231615543365479e-02 -2.440546452999114990e-02 -1.675314754247665405e-01 -9.849339723587036133e-02 2.911244630813598633e-01 5.373381078243255615e-02 -1.345388293266296387e-01 -1.573326438665390015e-01 -4.403523728251457214e-02 4.087526723742485046e-02 -1.372232437133789062e-01 -2.529162168502807617e-01 -2.463473230600357056e-01 2.881010472774505615e-01 -1.783735007047653198e-01 1.316863298416137695e-01 -1.707041263580322266e-02 -4.865464195609092712e-02 2.252524942159652710e-01 -1.082804352045059204e-01 3.377794623374938965e-01 2.094953805208206177e-01 1.701178401708602905e-01 -9.709627926349639893e-02 8.479185402393341064e-02 5.868566036224365234e-02 1.369530558586120605e-01 -2.303908020257949829e-01 3.807662427425384521e-02 -4.127098023891448975e-01 -6.295393407344818115e-02
-4.784513413906097412e-01 7.819638401269912720e-02 -9.648354351520538330e-02 -1.419007182121276855e-01 -1.373618990182876587e-01 2.284595966339111328e-01 3.866827487945556641e-02 -1.467207670211791992e-01 -4.949668049812316895e-02 4.449717327952384949e-02 7.482571154832839966e-02 6.077776663005352020e-03 -1.523814499378204346e-01 -2.425580658018589020e-02 1.293881982564926147e-01 -1.297167539596557617e-01 1.374027132987976074e-01 2.779707126319408417e-02 1.340751629322767258e-02 -4.574978258460760117e-03 -5.939916893839836121e-02 2.876969277858734131e-01 4.175903275609016418e-02 2.463458180427551270e-01 -1.801461577415466309e-01 7.776321377605199814e-03 9.261940419673919678e-02 3.932664394378662109e-01 -1.080550625920295715e-02 1.740266531705856323e-01 -4.186213612556457520e-01 6.341838091611862183e-02
-2.169197499752044678e-01 2.992686331272125244e-01 2.347643226385116577e-01 2.996357344090938568e-02 6.325714290142059326e-02 -3.809539377689361572e-01 4.899340867996215820e-02 7.579273730516433716e-02 -1.637914925813674927e-01 2.416923046112060547e-01 -4.328684136271476746e-02 -1.290968358516693115e-01 -7.167940586805343628e-02 -1.559782922267913818e-01 3.488892316818237305e-01 1.292182505130767822e-01 -9.822168946266174316e-02 2.999192662537097931e-02 -2.191303968429565430e-01 1.396514028310775757e-01 -4.126993194222450256e-02 -6.499466300010681152e-02 -3.928528726100921631e-02 8.706850558519363403e-02 -8.430320769548416138e-02 -5.023374687880277634e-03 -8.155050687491893768e-03 2.632374465465545654e-01 5.201265215873718262e-02 2.316397577524185181e-01 -3.903370499610900879e-01 -9.571456350386142731e-03
-3.759404718875885010e-01 5.428064614534378052e-03 1.552276909351348877e-01 1.857318915426731110e-02 -2.204237133264541626e-02 1.272419840097427368e-01 1.317739486694335938e-01 -1.079420372843742371e-01 -7.082867622375488281e-02 -1.121419519186019897e-01 1.836410313844680786e-01 -5.385804921388626099e-02 -1.266695559024810791e-01 3.737975358963012695e-01 2.097880840301513672e-01 -1.218546740710735321e-02 -1.328286826610565186e-01 -6.429612636566162109e-02 -2.278362214565277100e-01 -3.172321319580078125e-01 1.559107452630996704e-01 2.792322635650634766e-01 -7.607134431600570679e-02 2.862063609063625336e-02 -2.715013325214385986e-01 9.078202396631240845e-02 -1.335514932870864868e-01 5.766648054122924805e-02 -4.298270493745803833e-02 3.151117265224456787e-02 -3.756804168224334717e-01 6.371904164552688599e-02
-2.648451626300811768e-01 -1.452783793210983276e-01 3.620153665542602539e-01 -2.271946519613265991e-01 -1.410666257143020630e-01 -5.234505515545606613e-03 -1.743901222944259644e-01 1.105521470308303833e-01 -1.973342448472976685e-01 7.576756924390792847e-02 8.574128150939941406e-02 7.799217849969863892e-02 -2.438156902790069580e-01 -1.602400690317153931e-01 1.069495007395744324e-01 2.133049303665757179e-03 -2.697209641337394714e-02 2.056558057665824890e-02 -7.185908406972885132e-02 -5.525134131312370300e-02 2.140519917011260986e-01 3.084021806716918945e-01 2.591806948184967041e-01 -5.797487497329711914e-02 -1.123311519622802734e-01 -1.525694876909255981e-01 -2.183955162763595581e-02 2.170478403568267822e-01 -1.160960793495178223e-01 3.449457287788391113e-01 -1.766601800918579102e-01 2.021051049232482910e-01
-7.177441567182540894e-02 1.022064313292503357e-01 5.480109900236129761e-02 1.780917793512344360e-01 2.567512392997741699e-01 -6.387909501791000366e-02 8.211689442396163940e-02 8.120138198137283325e-02 -1.410474181175231934e-01 -1.908681094646453857e-01 -6.186123471707105637e-03 1.533084809780120850e-01 -8.244466781616210938e-02 -1.031999140977859497e-01 1.088545322418212891e-01 -1.821407377719879150e-01 1.391961276531219482e-01 1.077888682484626770e-01 1.359396874904632568e-01 1.387079060077667236e-01 2.862495481967926025e-01 -3.829177469015121460e-02 -2.541508376598358154e-01 8.380832523107528687e-02 -8.184466511011123657e-02 1.950868964195251465e-01 -2.148265540599822998e-01 4.515468701720237732e-02 3.097470477223396301e-02 -7.626376301050186157e-02 -6.289458274841308594e-01 7.053166627883911133e-02
9.322319179773330688e-03 5.705172196030616760e-02 2.202881723642349243e-01 -1.065470725297927856e-01 2.652459442615509033e-01 1.077057234942913055e-02 1.807407289743423462e-01 1.116737648844718933e-01 4.332056269049644470e-02 1.588147692382335663e-02 1.678985506296157837e-01 1.186910942196846008e-01 6.871489435434341431e-02 -2.074321210384368896e-01 8.309795521199703217e-03 -1.855934411287307739e-01 1.260465085506439209e-01 -2.854453399777412415e-02 9.625992178916931152e-02 2.061840146780014038e-01 3.592596054077148438e-01 1.602261066436767578e-01 9.521134942770004272e-02 7.488796859979629517e-02 6.680952012538909912e-02 -6.185491569340229034e-03 -1.906181722879409790e-01 1.283873170614242554e-01 4.349777474999427795e-02 -1.439173221588134766e-01 -6.006051898002624512e-01 -1.263107210397720337e-01
-2.038537561893463135e-01 -2.137627601623535156e-01 2.841967158019542694e-02 -9.741820394992828369e-02 1.948270760476589203e-02 1.103997677564620972e-01 5.390510708093643188e-02 4.506447166204452515e-02 -1.464228034019470215e-01 2.603892683982849121e-01 4.854634776711463928e-02 -1.529489606618881226e-01 -3.789055645465850830e-01 -1.893704831600189209e-01 1.725654155015945435e-01 -1.539942622184753418e-01 1.604779511690139771e-01 5.679530650377273560e-02 -1.587431132793426514e-01 2.966375835239887238e-02 -3.616480231285095215e-01 2.947437018156051636e-02 -1.664994060993194580e-01 9.271842986345291138e-02 -6.218003481626510620e-02 -7.939677685499191284e-02 -1.048301234841346741e-01 2.761729955673217773e-01 -1.475430876016616821e-01 -1.171491965651512146e-01 -4.017612934112548828e-01 -1.402138918638229370e-01
-6.345238536596298218e-02 -1.345794647932052612e-01 2.767253220081329346e-01 -1.562480032444000244e-01 -6.248594075441360474e-02 -4.485793039202690125e-02 1.334891915321350098e-01 1.635612547397613525e-01 -2.064167708158493042e-01 6.990982592105865479e-02 -1.800237447023391724e-01 1.454470008611679077e-01 7.741762790828943253e-03 -7.343083620071411133e-02 4.788284003734588623e-02 -2.806349992752075195e-01 -2.227651625871658325e-01 1.998153626918792725e-01 -3.192428648471832275e-01 -1.271508932113647461e-01 -1.100425869226455688e-01 -5.905484408140182495e-02 -8.558881282806396484e-02 1.478222385048866272e-02 -8.861884707584977150e-04 2.298008948564529419e-01 -1.214167010039091110e-02 3.433829173445701599e-02 -3.259208798408508301e-02 -1.742575764656066895e-01 -5.673777461051940918e-01 2.383141592144966125e-02
-2.015773057937622070e-01 -2.865231409668922424e-02 6.594066321849822998e-02 -7.623136043548583984e-03 1.255906671285629272e-01 2.363917529582977295e-01 2.080188691616058350e-01 6.020069867372512817e-02 9.857942163944244385e-02 1.226462610065937042e-02 -7.043825462460517883e-03 1.571592390537261963e-01 -2.050016224384307861e-01 -4.052582010626792908e-02 1.337041854858398438e-01 -2.081132382154464722e-01 2.159597724676132202e-01 -8.016106486320495605e-02 -1.918348371982574463e-01 -3.018999099731445312e-02 -1.055310368537902832e-01 2.313630282878875732e-01 3.203882873058319092e-01 2.677898406982421875e-01 -3.394362032413482666e-01 -8.587945252656936646e-02 9.550612419843673706e-02 2.858731448650360107e-01 -1.641360819339752197e-01 2.008664309978485107e-01 -2.749054133892059326e-01 1.000805571675300598e-01
-4.330832660198211670e-01 -3.727709501981735229e-02 2.294576913118362427e-01 -2.454087287187576294e-01 -5.547262355685234070e-02 2.917264401912689209e-02 5.076688900589942932e-02 1.071114987134933472e-01 1.367300003767013550e-01 1.591202318668365479e-01 -1.892827637493610382e-02 -1.190926358103752136e-01 1.317676007747650146e-01 8.350527286529541016e-02 1.137416530400514603e-02 1.926064938306808472e-01 3.071606457233428955e-01 -9.702154202386736870e-04 -5.979038774967193604e-02 1.576104313135147095e-01 1.334667950868606567e-01 -1.026420965790748596e-01 -4.041166603565216064e-02 2.503733038902282715e-01 1.450247019529342651e-01 1.114158309064805508e-03 -4.059025272727012634e-02 1.057043671607971191e-01 -1.808631350286304951e-03 2.980975806713104248e-01 -4.137386381626129150e-01 2.252636402845382690e-01
-9.108201414346694946e-02 1.612407527863979340e-02 3.011417984962463379e-01 1.362182348966598511e-01 1.716350317001342773e-01 -5.485592782497406006e-02 1.382507681846618652e-01 3.814480304718017578e-01 1.421528756618499756e-01 2.678270824253559113e-02 6.511694192886352539e-02 5.014877021312713623e-02 -2.691801786422729492e-01 3.816600143909454346e-01 8.667978644371032715e-02 1.172984912991523743e-01 1.604815423488616943e-01 1.573751568794250488e-01 -1.786376982927322388e-01 9.936251491308212280e-02 2.913308441638946533e-01 -4.027047008275985718e-02 -3.879736363887786865e-02 -8.371803164482116699e-02 -1.292693465948104858e-01 6.250706315040588379e-02 -4.216407984495162964e-02 -4.389400407671928406e-02 1.597061939537525177e-02 3.097285032272338867e-01 -3.194616734981536865e-01 -9.035785496234893799e-02
-2.511510550975799561e-01 -2.267311885952949524e-02 7.843578606843948364e-02 -9.160467237234115601e-02 2.247051596641540527e-01 1.798605024814605713e-01 1.836744248867034912e-01 -9.791022539138793945e-02 -2.292887270450592041e-01 9.855303168296813965e-02 -1.555356234312057495e-01 -2.009671628475189209e-01 -5.004168748855590820e-01 -4.021678492426872253e-02 3.437663316726684570e-01 -3.371233865618705750e-02 3.121456205844879150e-01 1.324996352195739746e-01 -5.948916822671890259e-02 1.253444934263825417e-03 -1.113417223095893860e-01 1.032444648444652557e-02 1.373281795531511307e-02 2.032296061515808105e-01 -1.551599148660898209e-02 1.576104387640953064e-02 -2.953070402145385742e-02 -3.359902650117874146e-02 -1.490899920463562012e-01 4.922773689031600952e-02 -2.760878503322601318e-01 -1.469605118036270142e-01
-2.652502954006195068e-01 -2.042201533913612366e-02 2.154544144868850708e-01 1.563798189163208008e-01 -1.997669339179992676e-01 2.203527092933654785e-01 3.386184945702552795e-02 1.204499378800392151e-01 2.298519760370254517e-01 2.460280805826187134e-01 6.652475893497467041e-02 7.692871242761611938e-02 -6.981383264064788818e-02 -4.468205943703651428e-02 2.449017763137817383e-02 8.230046369135379791e-03 2.667303979396820068e-01 2.582798302173614502e-01 -1.128647252917289734e-01 8.905812352895736694e-02 6.664600968360900879e-02 -1.899890899658203125e-01 -3.251025676727294922e-01 2.305483520030975342e-01 -1.862908452749252319e-01 1.569386720657348633e-01 1.717605888843536377e-01 1.394887715578079224e-01 -1.820360869169235229e-01 1.420282870531082153e-01 -3.114494085311889648e-01 8.050988614559173584e-02
-3.249238431453704834e-01 -1.700289398431777954e-01 6.718734651803970337e-02 -1.867853999137878418e-01 3.162575364112854004e-01 -9.121654555201530457e-03 -7.875334471464157104e-03 2.013075537979602814e-02 -1.236221641302108765e-01 -7.600234448909759521e-02 -3.038242226466536522e-03 -2.368161827325820923e-01 3.904120996594429016e-02 -1.184778884053230286e-01 2.919851541519165039e-01 -3.283032774925231934e-02 1.227327436208724976e-02 4.713036492466926575e-02 -4.274969995021820068e-01 1.094809081405401230e-02 1.158683840185403824e-02 9.118238836526870728e-02 -4.770952090620994568e-02 9.256912767887115479e-02 2.081497311592102051e-01 -2.244554758071899414e-01 -3.643014281988143921e-02 1.162798479199409485e-01 -2.171138226985931396e-01 -6.037499289959669113e-03 -3.468766510486602783e-01 2.567211985588073730e-01
-1.738848835229873657e-01 -2.291429340839385986e-01 -9.658535942435264587e-03 -1.013234630227088928e-02 -1.041161362081766129e-03 1.112038921564817429e-02 -2.227635830640792847e-01 -1.133929491043090820e-01 -5.436779931187629700e-02 1.611566245555877686e-01 -8.923576027154922485e-02 5.868265032768249512e-02 -2.943320572376251221e-01 -1.624396257102489471e-02 6.139953434467315674e-02 -1.097460240125656128e-01 -9.059693664312362671e-02 5.029077827930450439e-02 -4.445011913776397705e-01 -5.260036513209342957e-02 4.881233349442481995e-02 2.294177003204822540e-02 3.781917989253997803e-01 7.524467259645462036e-02 -2.426580898463726044e-02 8.341129124164581299e-02 2.669534087181091309e-01 2.589437365531921387e-01 -1.357024163007736206e-01 3.330118358135223389e-01 -2.666297554969787598e-01 4.961339011788368225e-02
-2.705812156200408936e-01 -8.117816410958766937e-03 -8.995052427053451538e-02 -1.318662017583847046e-01 3.878493309020996094e-01 -2.038946747779846191e-01 1.219108626246452332e-01 -2.884253673255443573e-02 -2.478345632553100586e-01 -3.492170944809913635e-02 1.996463388204574585e-01 -3.335784375667572021e-01 7.232062518596649170e-03 -8.561681956052780151e-03 1.402049213647842407e-01 -4.045679792761802673e-02 9.302762150764465332e-02 4.901003558188676834e-03 -1.512154489755630493e-01 1.090911179780960083e-01 1.069097220897674561e-01 1.690443456172943115e-01 -1.019347086548805237e-01 1.593883931636810303e-01 1.737718284130096436e-01 -1.357185393571853638e-01 2.279959246516227722e-02 1.802505850791931152e-01 -1.393812596797943115e-01 -1.436319500207901001e-01 -4.609988033771514893e-01 7.001354545354843140e-02
8.619131986051797867e-04 1.257242262363433838e-02 -4.665638878941535950e-02 -1.367718633264303207e-02 -3.004249371588230133e-02 -6.432751566171646118e-02 2.440554276108741760e-02 -1.670272946357727051e-01 -7.837624847888946533e-02 -1.174166053533554077e-01 2.339902818202972412e-01 2.561547458171844482e-01 -1.788520365953445435e-01 3.552297875285148621e-02 -1.591494232416152954e-01 -5.992874503135681152e-03 -1.385623067617416382e-01 2.152585983276367188e-01 -2.385779619216918945e-01 1.981054693460464478e-01 2.523679435253143311e-01 -5.948051437735557556e-02 -1.365180909633636475e-01 1.929590404033660889e-01 -3.849804103374481201e-01 -1.944765150547027588e-01 1.062935963273048401e-01 2.970782518386840820e-01 -1.839572042226791382e-01 2.412048429250717163e-01 -2.892423868179321289e-01 1.377220898866653442e-01
-1.080772206187248230e-01 -2.783546410501003265e-02 -1.973545700311660767e-01 2.784541249275207520e-01 1.070994362235069275e-01 -1.034643575549125671e-01 2.281793765723705292e-02 7.878904789686203003e-02 -1.604154109954833984e-01 3.880255669355392456e-02 2.094528675079345703e-01 2.002033591270446777e-01 5.989800021052360535e-02 1.643836349248886108e-01 1.245915591716766357e-01 8.355569839477539062e-02 -8.374705165624618530e-02 -1.842853575944900513e-01 -2.382678836584091187e-01 7.438364624977111816e-02 -1.499901264905929565e-01 2.677554190158843994e-01 -1.514946371316909790e-01 1.813911497592926025e-01 -7.029704004526138306e-02 -5.890850722789764404e-02 1.141747161746025085e-01 3.063043951988220215e-01 -1.095683649182319641e-01 -1.311908364295959473e-01 -4.955306649208068848e-01 1.857173144817352295e-01
-7.023333013057708740e-02 -3.000013828277587891e-01 1.666902303695678711e-01 2.163573056459426880e-01 -6.648766249418258667e-02 5.829212814569473267e-02 -6.768812239170074463e-02 -1.045668050646781921e-01 -2.125109136104583740e-01 -4.946812242269515991e-02 7.230075448751449585e-02 -1.751901358366012573e-01 2.044695429503917694e-02 5.935746431350708008e-02 -8.727440983057022095e-02 4.142242670059204102e-02 1.684483438730239868e-01 -7.166717946529388428e-02 -1.430490463972091675e-01 4.841444790363311768e-01 3.809827566146850586e-02 4.153042286634445190e-02 -2.173707485198974609e-01 -5.394441261887550354e-02 9.084393829107284546e-02 -1.496310085058212280e-01 4.256639629602432251e-02 2.516392469406127930e-01 -6.806850433349609375e-02 2.232615500688552856e-01 -4.538885951042175293e-01 -1.111679002642631531e-01
-1.281074136495590210e-01 -3.222035244107246399e-02 1.392079889774322510e-01 -5.001684278249740601e-02 -2.397535890340805054e-01 5.025422945618629456e-02 2.230008542537689209e-01 -2.368566393852233887e-01 -4.650756716728210449e-02 2.144771963357925415e-01 -1.635986864566802979e-01 2.078799158334732056e-02 -3.058013916015625000e-01 5.169811099767684937e-02 8.568866550922393799e-02 7.189287338405847549e-03 2.044543027877807617e-01 -3.766290470957756042e-02 9.379315376281738281e-02 -4.405533894896507263e-02 1.105829998850822449e-01 5.372235178947448730e-02 -2.077913880348205566e-01 1.447712630033493042e-01 -1.361573338508605957e-01 -2.879979014396667480e-01 -3.686235845088958740e-01 9.907092899084091187e-02 -1.592298597097396851e-01 2.954890429973602295e-01 -3.370593488216400146e-01 -9.604559093713760376e-02
-1.215655729174613953e-01 -1.752496063709259033e-01 1.726216375827789307e-01 -2.697681486606597900e-01 -2.467262446880340576e-01 -1.113514155149459839e-01 1.340978294610977173e-01 5.554183945059776306e-02 -2.767381072044372559e-01 1.691723167896270752e-01 1.895181685686111450e-01 1.317824274301528931e-01 7.095456123352050781e-02 4.700031597167253494e-03 1.771788150072097778e-01 -1.838097870349884033e-01 2.165598869323730469e-01 -8.273801766335964203e-03 -1.337248980998992920e-01 -6.985824555158615112e-02 -3.702685981988906860e-02 -1.396608501672744751e-01 -4.995202273130416870e-02 8.855396509170532227e-02 -1.045563444495201111e-01 -2.304242998361587524e-01 2.495057582855224609e-01 3.238748759031295776e-02 -1.353149712085723877e-01 3.817878291010856628e-02 -5.194913744926452637e-01 1.047063097357749939e-01
-3.893542662262916565e-02 9.059686958789825439e-02 1.290483772754669189e-01 -1.873331665992736816e-01 -1.817419975996017456e-01 1.670159250497817993e-01 8.431471884250640869e-02 3.634303808212280273e-02 -2.882646620273590088e-01 -8.808065950870513916e-02 3.118106722831726074e-01 -1.384700685739517212e-01 -2.927626371383666992e-01 -7.978553324937820435e-02 2.579139471054077148e-01 1.989594995975494385e-01 1.088970229029655457e-01 2.141600102186203003e-01 -9.838582016527652740e-03 1.786767095327377319e-01 -2.319131232798099518e-02 -7.550734281539916992e-02 -2.320844680070877075e-01 6.843545287847518921e-02 -2.477540634572505951e-02 7.960063219070434570e-02 -6.639835238456726074e-02 3.012695349752902985e-02 1.301751583814620972e-01 3.308418765664100647e-02 -5.274070501327514648e-01 -2.727862820029258728e-02
4.763750731945037842e-02 -2.230255678296089172e-02 1.711353659629821777e-01 -6.001452356576919556e-02 2.809211611747741699e-01 1.797607392072677612e-01 -3.024612367153167725e-02 3.516191244125366211e-02 -4.007709622383117676e-01 1.999159157276153564e-01 2.647774815559387207e-01 3.592356294393539429e-02 1.181760430335998535e-02 4.824694246053695679e-02 1.222813799977302551e-01 7.977137714624404907e-02 -4.492262843996286392e-03 3.518006503582000732e-01 4.051537811756134033e-02 1.140624582767486572e-01 -6.084021553397178650e-02 9.269167482852935791e-02 1.164005175232887268e-01 2.094044238328933716e-01 -2.069932818412780762e-01 4.961697012186050415e-02 -2.255997657775878906e-01 2.843297123908996582e-01 -9.438834339380264282e-02 5.418007075786590576e-02 -3.386005163192749023e-01 -2.086330056190490723e-01
-7.219738513231277466e-02 -3.020406365394592285e-01 1.354454010725021362e-01 3.447736054658889771e-02 -1.617394834756851196e-01 6.997220963239669800e-02 4.918500036001205444e-02 6.696668267250061035e-02 -7.587531954050064087e-02 5.148576945066452026e-02 1.926221102476119995e-01 8.499296754598617554e-02 2.235051393508911133e-01 -2.326252497732639313e-02 1.461053490638732910e-01 -2.542975842952728271e-01 1.295762807130813599e-01 9.241109341382980347e-02 -2.011135816574096680e-01 1.473753750324249268e-01 -1.716327294707298279e-02 -1.458051502704620361e-01 9.240563213825225830e-02 5.761390179395675659e-02 -1.231810748577117920e-01 -2.400917857885360718e-01 2.547060847282409668e-01 2.750613391399383545e-01 -3.137247636914253235e-02 3.283739984035491943e-01 -4.558725953102111816e-01 -7.699155062437057495e-02
1.572484821081161499e-01 -1.547144949436187744e-01 -1.334593445062637329e-01 -2.028340101242065430e-02 9.005294740200042725e-02 -8.309377729892730713e-02 3.952741920948028564e-01 -1.188471615314483643e-01 3.466990590095520020e-02 1.894339919090270996e-01 1.385031342506408691e-01 -1.029662713408470154e-01 -2.595499455928802490e-01 2.857794165611267090e-01 -5.586719885468482971e-02 9.538810700178146362e-02 3.850189745426177979e-01 -2.418706938624382019e-02 -2.674599587917327881e-01 1.329223215579986572e-01 1.866673976182937622e-01 -1.240787431597709656e-01 -7.906353101134300232e-03 1.817124187946319580e-01 -8.067362010478973389e-02 -1.220170110464096069e-01 -1.679652482271194458e-01 1.170653402805328369e-01 -3.745009750127792358e-02 1.118045449256896973e-01 -3.252800107002258301e-01 1.234169304370880127e-01
-6.048371270298957825e-02 4.042157530784606934e-02 3.168228268623352051e-02 -3.473445028066635132e-02 -2.313863858580589294e-02 2.072101831436157227e-01 -1.169064491987228394e-01 2.561716139316558838e-01 -1.256210207939147949e-01 8.497937768697738647e-02 2.992838323116302490e-01 2.436212152242660522e-01 8.619055151939392090e-02 -1.484282016754150391e-01 2.376438528299331665e-01 -3.601880278438329697e-03 -3.348944708704948425e-02 3.111920356750488281e-01 -2.213334590196609497e-01 1.381482779979705811e-01 2.184061519801616669e-02 -8.031540364027023315e-02 -9.494621306657791138e-02 8.133760839700698853e-02 -2.519561946392059326e-01 1.136975213885307312e-01 -3.546219170093536377e-01 1.809317320585250854e-01 3.724046051502227783e-02 -8.966811746358871460e-02 -3.513854146003723145e-01 -2.355188876390457153e-01
-1.684178709983825684e-01 1.494401544332504272e-01 -2.227962575852870941e-02 -1.247461140155792236e-01 1.826596111059188843e-01 1.872535794973373413e-02 1.095256954431533813e-01 2.386707961559295654e-01 -1.426239609718322754e-01 2.139441370964050293e-01 3.635793179273605347e-02 -8.645954728126525879e-02 -3.230791985988616943e-01 -2.604129165410995483e-02 6.342593580484390259e-02 8.396642655134201050e-02 3.077186942100524902e-01 6.129826977849006653e-02 -3.714603483676910400e-01 1.088192965835332870e-02 3.555797934532165527e-01 9.759493172168731689e-02 -1.189832687377929688e-01 1.434115320444107056e-01 2.553823217749595642e-02 1.066587567329406738e-01 1.047854349017143250e-01 -2.011297643184661865e-01 -5.547025054693222046e-02 -2.097791433334350586e-01 -3.374852538108825684e-01 8.860605210065841675e-02
1.401955038309097290e-01 -2.746790051460266113e-01 4.027481079101562500e-01 -2.274917811155319214e-01 2.776250839233398438e-01 4.771814122796058655e-02 -1.153147369623184204e-01 2.543933987617492676e-01 -1.767229586839675903e-01 5.056887120008468628e-02 -8.156517148017883301e-02 5.395250767469406128e-02 -1.652237623929977417e-01 1.054974719882011414e-01 2.791611105203628540e-02 7.720173150300979614e-02 -1.659849584102630615e-01 -1.029969602823257446e-01 -3.108292818069458008e-01 -1.657325178384780884e-01 8.264976739883422852e-02 1.258592158555984497e-01 4.672105889767408371e-03 1.648154407739639282e-01 2.661321684718132019e-02 -1.155868619680404663e-01 -9.790155291557312012e-02 1.242656931281089783e-01 -1.093031615018844604e-01 2.106552124023437500e-01 -3.263147473335266113e-01 -1.762202829122543335e-01
-3.520270884037017822e-01 6.726538389921188354e-02 1.391477584838867188e-01 9.550731629133224487e-02 -8.750979602336883545e-02 7.570291310548782349e-02 2.268084287643432617e-01 -6.830899417400360107e-02 -5.856891348958015442e-02 4.908565431833267212e-03 1.828495115041732788e-01 1.003267839550971985e-01 -1.799088418483734131e-01 1.573110967874526978e-01 2.570489943027496338e-01 -1.025515608489513397e-02 1.137620732188224792e-01 1.384551078081130981e-01 -4.515781700611114502e-01 5.686736851930618286e-02 -6.399957090616226196e-02 4.063449203968048096e-01 -3.669682145118713379e-01 9.765034914016723633e-02 -1.491454094648361206e-01 -1.204769965261220932e-02 -1.362104266881942749e-01 6.309647113084793091e-02 -6.091567501425743103e-02 -2.935564145445823669e-02 -3.128739818930625916e-02 -1.293588615953922272e-02
-1.633670777082443237e-01 1.968055032193660736e-02 1.545386016368865967e-01 -1.955197602510452271e-01 -1.422004997730255127e-01 -9.222912043333053589e-02 1.529531776905059814e-01 -2.575081959366798401e-02 4.667080193758010864e-02 3.288882076740264893e-01 -2.828657925128936768e-01 -2.338351458311080933e-01 -1.675740182399749756e-01 1.840306520462036133e-01 9.087680280208587646e-02 -1.389986425638198853e-01 8.510080724954605103e-02 -2.647225372493267059e-02 8.656588941812515259e-02 -7.563363015651702881e-02 1.129044126719236374e-02 -5.660415813326835632e-02 -3.174151107668876648e-02 2.305271774530410767e-01 -8.268927037715911865e-02 -1.503317058086395264e-01 -1.463285684585571289e-01 -6.190626695752143860e-02 -2.392159253358840942e-01 1.543370783329010010e-01 -5.292195677757263184e-01 -1.703692376613616943e-01
3.203433007001876831e-03 -5.669498443603515625e-02 2.102627456188201904e-01 1.802833974361419678e-01 1.771991550922393799e-01 5.353171750903129578e-02 1.800594031810760498e-01 6.911474466323852539e-02 4.796674847602844238e-02 2.117123156785964966e-01 5.900958552956581116e-02 -1.508409064263105392e-02 -6.597442924976348877e-02 2.722778618335723877e-01 1.185185909271240234e-01 1.010509952902793884e-01 1.712658405303955078e-01 -5.072918534278869629e-02 -3.462491333484649658e-01 -5.135659128427505493e-02 2.340197414159774780e-01 1.945823729038238525e-01 1.986137479543685913e-01 -1.104257628321647644e-01 -1.446823403239250183e-02 1.828613132238388062e-01 1.739403009414672852e-01 3.160131275653839111e-01 7.233119686134159565e-04 2.657114565372467041e-01 -3.856289684772491455e-01 1.150691881775856018e-01
-3.470786213874816895e-01 -1.496746540069580078e-01 1.809878200292587280e-01 7.798923552036285400e-02 2.603216469287872314e-02 1.392630785703659058e-01 1.227971632033586502e-02 -1.289295703172683716e-01 -3.864453360438346863e-02 1.238018572330474854e-01 -1.358499675989151001e-01 2.369384310441091657e-04 -3.227378726005554199e-01 4.848801344633102417e-02 4.714473783969879150e-01 7.780995219945907593e-02 9.435062855482101440e-02 -5.176820978522300720e-02 -1.841979026794433594e-01 1.480961740016937256e-01 2.716183662414550781e-01 3.538905978202819824e-01 -4.593608528375625610e-02 3.223772346973419189e-02 -3.213556855916976929e-02 -2.441517449915409088e-02 -1.641543209552764893e-01 1.989444494247436523e-01 -1.008745878934860229e-01 1.356034129858016968e-01 -2.114790081977844238e-01 -1.722718961536884308e-02
-5.572916194796562195e-02 -2.305107414722442627e-01 -2.672791248187422752e-03 7.358932495117187500e-02 -7.441790401935577393e-02 -4.656355082988739014e-02 -1.232593506574630737e-02 1.911991834640502930e-02 2.534410171210765839e-02 1.549919880926609039e-02 1.989929825067520142e-01 -2.518125474452972412e-01 -1.808376312255859375e-01 2.232652604579925537e-01 1.189478561282157898e-01 -1.697259098291397095e-01 3.179883956909179688e-01 -3.504944592714309692e-02 -2.614597082138061523e-01 -3.457550704479217529e-01 -1.958305388689041138e-02 1.832237243652343750e-01 -1.390998363494873047e-01 8.543355017900466919e-02 -2.456180751323699951e-01 -1.027499977499246597e-02 -2.656193971633911133e-01 2.524458467960357666e-01 9.159962832927703857e-02 5.553479492664337158e-02 -3.747387826442718506e-01 5.694165453314781189e-02
-1.265247613191604614e-01 -1.589602231979370117e-01 3.261336386203765869e-01 -2.109765820205211639e-02 -4.246464371681213379e-02 -5.236982926726341248e-02 4.948381707072257996e-02 1.334536522626876831e-01 -1.938774436712265015e-01 4.331968724727630615e-02 -1.355463862419128418e-01 9.865646809339523315e-02 -1.447518914937973022e-01 -3.379604220390319824e-02 1.367632448673248291e-01 -1.216212958097457886e-01 1.802993267774581909e-01 1.613017618656158447e-01 -5.129996538162231445e-01 -2.986641526222229004e-01 4.617752507328987122e-02 -1.268873661756515503e-01 7.026728242635726929e-02 1.751790642738342285e-01 -1.318082660436630249e-01 2.489378005266189575e-01 1.096176356077194214e-01 3.801112994551658630e-02 5.083295702934265137e-02 1.136487815529108047e-03 -3.655216991901397705e-01 -1.009927093982696533e-01
-1.793604046106338501e-01 -2.008895277976989746e-01 2.281793951988220215e-01 -2.442383952438831329e-02 -3.132078349590301514e-01 5.766545981168746948e-02 -2.298520803451538086e-01 1.300514936447143555e-01 -1.403770446777343750e-01 -1.945898309350013733e-02 7.690867781639099121e-02 3.478140011429786682e-02 1.299794763326644897e-01 1.327585577964782715e-01 1.711573302745819092e-01 -2.700637280941009521e-01 1.114650145173072815e-01 2.699134647846221924e-01 -1.612354069948196411e-01 -1.189030357636511326e-03 1.425316333770751953e-01 1.304407864809036255e-01 -6.969331298023462296e-03 9.522436559200286865e-02 -1.959835439920425415e-01 -1.834517717361450195e-01 1.444043517112731934e-01 3.873773152008652687e-03 -2.308911681175231934e-01 3.672771155834197998e-01 -3.168549537658691406e-01 -2.071646973490715027e-02
-4.574819803237915039e-01 1.518701910972595215e-01 3.040512278676033020e-02 -8.062589168548583984e-02 1.883864998817443848e-01 2.563118040561676025e-01 1.076617389917373657e-01 -9.413823485374450684e-02 8.676074445247650146e-02 9.397041983902454376e-03 8.811061084270477295e-02 1.016334965825080872e-01 -2.072478681802749634e-01 -5.908840149641036987e-02 1.198008432984352112e-01 -5.750272795557975769e-02 2.955983877182006836e-01 8.790601044893264771e-02 -2.849305570125579834e-01 2.972843050956726074e-01 1.451342254877090454e-01 2.538980543613433838e-01 1.628441363573074341e-02 1.608280837535858154e-01 -7.592167705297470093e-02 6.722469627857208252e-02 -2.138056159019470215e-01 -1.033688709139823914e-01 -3.074985556304454803e-02 1.845781691372394562e-02 -2.730143666267395020e-01 1.730297952890396118e-01
2.735984325408935547e-02 -2.360164076089859009e-01 1.666762232780456543e-01 1.764826029539108276e-01 -4.483799263834953308e-02 -1.275212168693542480e-01 2.830782532691955566e-01 7.142356038093566895e-02 -9.027090668678283691e-02 2.963393740355968475e-02 1.926252841949462891e-01 8.438489586114883423e-02 -1.711920946836471558e-01 1.538318842649459839e-01 2.346487529575824738e-02 1.007901653647422791e-01 3.906444311141967773e-01 -2.438452392816543579e-01 7.754365447908639908e-03 7.474979758262634277e-02 3.467690944671630859e-01 1.171603202819824219e-01 -8.816110901534557343e-03 -1.099327430129051208e-01 -1.976922005414962769e-01 1.084136217832565308e-01 1.391362585127353668e-02 1.156421378254890442e-01 4.618001729249954224e-02 1.219309344887733459e-01 -4.594333469867706299e-01 8.860392868518829346e-02
-8.100629597902297974e-02 -2.062260732054710388e-02 -1.399201806634664536e-02 -1.227008458226919174e-02 6.282681226730346680e-02 3.072662353515625000e-01 9.742538630962371826e-02 2.136619985103607178e-01 -3.475054800510406494e-01 1.961862742900848389e-01 2.498447299003601074e-01 2.722126245498657227e-01 -1.085273921489715576e-01 6.800824403762817383e-02 1.039874404668807983e-01 1.402625441551208496e-01 2.349475398659706116e-02 1.551212072372436523e-01 -2.087335288524627686e-01 7.221129536628723145e-02 9.156168252229690552e-02 7.606525719165802002e-02 9.024609625339508057e-02 2.950877547264099121e-01 -1.373567283153533936e-01 4.657878726720809937e-02 -3.345654904842376709e-01 2.709230780601501465e-01 -2.223503589630126953e-01 1.298467069864273071e-01 -1.517396867275238037e-01 -1.342304646968841553e-01
-5.338307842612266541e-02 -1.344837546348571777e-01 1.295255869626998901e-01 7.850784063339233398e-02 2.599759101867675781e-01 -1.251801848411560059e-01 4.428907334804534912e-01 1.465994566679000854e-01 -2.228353917598724365e-01 1.249772757291793823e-01 -5.633648857474327087e-02 2.709401547908782959e-01 -5.247766897082328796e-02 -2.590594887733459473e-01 1.661229282617568970e-01 1.347610354423522949e-01 -5.135464482009410858e-03 -2.715597115457057953e-02 3.855182975530624390e-02 1.884863227605819702e-01 2.661632373929023743e-02 -4.615365061908960342e-03 -1.590383201837539673e-01 1.800621598958969116e-01 -2.436051703989505768e-02 1.283067017793655396e-01 -8.435013145208358765e-02 4.161660745739936829e-02 -1.788311004638671875e-01 -1.781846284866333008e-01 -4.010809957981109619e-01 -2.258780002593994141e-01
-1.859752088785171509e-01 1.663293689489364624e-02 -3.307626396417617798e-02 1.636791229248046875e-01 -1.861346513032913208e-01 -1.026759073138237000e-01 -8.300490677356719971e-02 5.669886711984872818e-03 5.823395401239395142e-02 3.487152233719825745e-02 3.212572336196899414e-01 8.333943784236907959e-02 -1.524049509316682816e-02 1.974626779556274414e-01 4.341235384345054626e-02 1.827076673507690430e-01 1.518049091100692749e-02 2.824095785617828369e-01 -1.037364006042480469e-01 -6.826149672269821167e-02 1.504299342632293701e-01 2.622326090931892395e-02 -7.933863438665866852e-03 -8.472411334514617920e-02 -4.376083612442016602e-02 -1.431555151939392090e-01 1.589284092187881470e-01 6.334631890058517456e-02 -1.337254643440246582e-01 3.225049674510955811e-01 -5.964700579643249512e-01 -2.014432102441787720e-01
-2.680310904979705811e-01 -2.269544601440429688e-01 2.214084863662719727e-01 4.155983030796051025e-02 -5.605757981538772583e-02 5.997062101960182190e-02 3.081355094909667969e-01 -1.504934430122375488e-01 -2.178197652101516724e-01 7.518973201513290405e-02 2.510064840316772461e-01 -1.179860979318618774e-01 9.481919696554541588e-04 -1.941166818141937256e-01 -2.555740177631378174e-01 3.019274771213531494e-02 3.399650007486343384e-02 1.688714921474456787e-01 -2.230297476053237915e-01 5.508891306817531586e-03 2.334831953048706055e-01 2.162417918443679810e-01 -1.257334277033805847e-02 2.458449304103851318e-01 2.217909321188926697e-02 -2.740092575550079346e-02 1.544054746627807617e-01 -8.768848329782485962e-02 1.796766519546508789e-01 3.663540259003639221e-02 -2.668106853961944580e-01 2.978693842887878418e-01
-1.947810351848602295e-01 -7.203511893749237061e-02 3.859126269817352295e-01 1.261252313852310181e-01 -1.171145066618919373e-01 2.220940403640270233e-02 1.253626197576522827e-01 7.577400654554367065e-02 -1.919611692428588867e-01 6.825178861618041992e-02 6.543951481580734253e-02 2.842207252979278564e-01 -1.207518950104713440e-01 3.944374322891235352e-01 2.716706991195678711e-01 -5.902432277798652649e-02 1.961252093315124512e-01 -1.856641657650470734e-02 -2.363667190074920654e-01 -9.501816704869270325e-03 1.209867671132087708e-01 4.900944232940673828e-02 1.434440910816192627e-01 1.992064267396926880e-01 1.213885191828012466e-02 1.223877742886543274e-01 -2.550519704818725586e-01 3.982325270771980286e-02 -1.695970147848129272e-01 1.122570782899856567e-01 -2.431629598140716553e-01 -1.673963069915771484e-01
-4.473958536982536316e-02 -2.832367420196533203e-01 2.484827339649200439e-01 4.937404021620750427e-02 9.923966228961944580e-02 -2.986049652099609375e-02 -2.246816754341125488e-01 1.728282570838928223e-01 -1.584986001253128052e-01 4.004015773534774780e-02 2.958491444587707520e-01 1.184540465474128723e-01 -1.293753385543823242e-01 3.074520230293273926e-01 5.970122292637825012e-02 -1.295657604932785034e-01 6.356701999902725220e-02 5.114863440394401550e-02 -2.932651042938232422e-01 5.622091144323348999e-02 -6.145031005144119263e-02 8.416755497455596924e-02 1.859491877257823944e-02 2.596994340419769287e-01 2.442952096462249756e-01 2.281208932399749756e-01 -2.217490375041961670e-01 -2.192256972193717957e-02 -5.928430706262588501e-02 2.320418655872344971e-01 -3.023020029067993164e-01 -1.342160552740097046e-01
-4.690813124179840088e-01 -4.402608051896095276e-02 5.651700869202613831e-02 -4.494798928499221802e-02 4.019015282392501831e-02 1.054238155484199524e-01 5.834122747182846069e-02 -1.500893235206604004e-01 2.333964593708515167e-02 1.549650076776742935e-02 -7.640088349580764771e-02 -6.484332680702209473e-02 -1.949583292007446289e-01 -1.860164254903793335e-01 6.238252669572830200e-02 6.453504413366317749e-02 2.781734168529510498e-01 3.534668087959289551e-01 -3.600918948650360107e-01 1.437756977975368500e-02 8.168594539165496826e-02 -1.233562752604484558e-01 -1.930560618638992310e-01 2.799921855330467224e-02 -1.258059740066528320e-01 -1.005812063813209534e-01 -1.789435371756553650e-02 3.182892799377441406e-01 -2.031213045120239258e-01 1.646711826324462891e-01 -1.096351891756057739e-01 2.062849998474121094e-01
-3.380589187145233154e-01 -1.328811328858137131e-02 6.658681482076644897e-02 1.521015912294387817e-01 7.303049322217702866e-03 2.677147388458251953e-01 2.689209952950477600e-02 -1.928754709661006927e-02 -2.951394915580749512e-01 -6.211758032441139221e-02 1.137482374906539917e-01 -3.430928289890289307e-02 -8.179537206888198853e-02 3.807163834571838379e-01 3.667269945144653320e-01 -1.383651047945022583e-01 -1.338092889636754990e-02 1.099148113280534744e-02 -8.118435740470886230e-02 -1.110262945294380188e-01 -1.814108192920684814e-01 2.780004143714904785e-01 2.708502486348152161e-02 1.197323501110076904e-01 -1.324278712272644043e-01 -1.203732192516326904e-01 -1.951592974364757538e-02 2.037901990115642548e-02 -2.915785089135169983e-02 1.065246686339378357e-01 -4.240963757038116455e-01 7.376229017972946167e-02
-1.492011547088623047e-01 3.506180271506309509e-02 2.201382070779800415e-01 -1.257292628288269043e-01 3.678044676780700684e-02 1.775640696287155151e-01 -1.802476346492767334e-01 8.493523299694061279e-02 -2.835707664489746094e-01 -6.648007314652204514e-03 2.439162433147430420e-01 4.988519847393035889e-02 -8.320303261280059814e-02 -8.213013410568237305e-02 1.332538574934005737e-01 1.890493333339691162e-01 -7.909014821052551270e-02 2.797667086124420166e-01 -1.764837354421615601e-01 1.726085543632507324e-01 1.009393334388732910e-01 -8.220509439706802368e-02 2.113198935985565186e-01 -7.196159660816192627e-02 -1.475080251693725586e-01 2.794885076582431793e-02 -2.601056396961212158e-01 -1.751428097486495972e-02 5.073507875204086304e-02 -1.356436312198638916e-01 -4.995694160461425781e-01 -2.382463812828063965e-01
-1.518526077270507812e-01 6.108650192618370056e-02 6.242594122886657715e-02 -1.734031438827514648e-01 1.390658169984817505e-01 8.150373399257659912e-02 2.886376716196537018e-02 1.344223469495773315e-01 -2.427780032157897949e-01 1.865542978048324585e-01 -2.207041718065738678e-02 -1.993466019630432129e-01 -2.224141210317611694e-01 -2.807218730449676514e-01 1.810497790575027466e-01 -3.651788830757141113e-02 2.857640385627746582e-01 1.795012038201093674e-03 -4.532184004783630371e-01 2.118640542030334473e-01 6.960930675268173218e-02 2.362823635339736938e-01 1.631505936384201050e-01 1.621888279914855957e-01 1.490151584148406982e-01 -4.950002208352088928e-02 -4.966421797871589661e-02 -9.280228614807128906e-02 -8.665210753679275513e-02 -1.904543838463723660e-03 -3.199770748615264893e-01 -8.255803585052490234e-02
-1.340847909450531006e-01 2.722076326608657837e-02 3.110783994197845459e-01 -7.016908843070268631e-03 -2.076142132282257080e-01 2.417200803756713867e-01 1.142255440354347229e-01 8.002789691090583801e-03 -3.331090211868286133e-01 2.458056360483169556e-01 3.479197621345520020e-02 9.865106083452701569e-03 -1.770670861005783081e-01 1.719872802495956421e-01 2.819200418889522552e-02 4.903641715645790100e-02 1.807848215103149414e-01 1.812287420034408569e-01 -3.951277434825897217e-01 2.835069596767425537e-01 -1.997220069169998169e-01 1.296846009790897369e-02 -6.609033048152923584e-02 1.609914898872375488e-01 1.497920602560043335e-03 5.515343695878982544e-02 1.093620136380195618e-01 1.076432392001152039e-01 9.802801162004470825e-02 -2.817490398883819580e-01 -1.884253472089767456e-01 -9.765353798866271973e-02
-1.870625764131546021e-01 -1.733864247798919678e-01 1.832755357027053833e-01 -1.743078380823135376e-01 -7.616064697504043579e-02 1.506616082042455673e-02 2.226162850856781006e-01 1.007855236530303955e-01 -2.042668908834457397e-01 -2.164233028888702393e-01 2.552483975887298584e-01 1.748107671737670898e-01 -8.282344788312911987e-02 2.906207144260406494e-01 -2.527099568396806717e-04 -3.425021469593048096e-02 4.377664253115653992e-02 8.346065133810043335e-02 -3.168566524982452393e-01 -6.266576796770095825e-02 2.655439376831054688e-01 5.769097432494163513e-02 1.553942169994115829e-02 6.785319745540618896e-02 -1.935175852850079536e-03 3.353377059102058411e-02 3.695171177387237549e-01 1.897328998893499374e-03 -1.316492557525634766e-01 8.041470497846603394e-02 -3.422035276889801025e-01 2.408110648393630981e-01
-7.212369143962860107e-02 -2.823561131954193115e-01 2.344404906034469604e-01 1.013299375772476196e-01 1.513377428054809570e-01 -1.485374569892883301e-01 -3.890882432460784912e-01 -2.827509678900241852e-02 -1.779882609844207764e-01 2.689706161618232727e-03 3.100155889987945557e-01 2.065280079841613770e-02 -1.773175001144409180e-01 -3.072999976575374603e-02 -6.758686155080795288e-02 1.023784205317497253e-01 -1.507152337580919266e-02 2.434465140104293823e-01 -2.459405809640884399e-01 7.633142918348312378e-02 -6.031275168061256409e-02 2.559345960617065430e-01 -9.158479981124401093e-03 2.888269722461700439e-01 8.465243736281991005e-04 4.343306645750999451e-02 -1.590923517942428589e-01 3.172666430473327637e-01 -1.012798249721527100e-01 -8.807152509689331055e-03 -1.808962821960449219e-01 -1.663220226764678955e-01
1.494085639715194702e-01 -3.626601770520210266e-02 -5.768838897347450256e-02 1.560816317796707153e-01 1.283623725175857544e-01 -4.667983949184417725e-02 3.434366881847381592e-01 5.237314850091934204e-02 -7.475771009922027588e-02 2.829978168010711670e-01 2.950139641761779785e-01 -2.401019781827926636e-01 3.757377713918685913e-02 1.660877317190170288e-01 -1.799611188471317291e-02 -9.729003906250000000e-02 1.149871423840522766e-01 2.572357952594757080e-01 -1.625372767448425293e-01 1.050922423601150513e-01 8.576495200395584106e-02 1.982768177986145020e-01 -1.029895395040512085e-01 -3.426842391490936279e-02 9.188178926706314087e-02 -5.276795476675033569e-02 -4.114305377006530762e-01 2.149890810251235962e-01 -5.020103231072425842e-02 2.166396230459213257e-01 -2.253698110580444336e-01 1.946996897459030151e-01
-1.872077584266662598e-01 -3.610818460583686829e-02 1.816145479679107666e-01 -3.979567438364028931e-02 -5.123852565884590149e-02 1.422564536333084106e-01 9.689069539308547974e-02 -2.834692895412445068e-01 -1.545633524656295776e-01 -2.025168389081954956e-01 6.474121008068323135e-03 -1.221404522657394409e-01 7.773679494857788086e-02 -6.771343201398849487e-02 1.996590644121170044e-01 -1.284000873565673828e-01 -1.120857298374176025e-01 2.960136830806732178e-01 -1.592634767293930054e-01 -1.904848590493202209e-02 2.764602303504943848e-01 -1.282373964786529541e-01 -2.166073024272918701e-01 3.136657550930976868e-02 1.985432803630828857e-01 -1.403112709522247314e-01 -1.548472344875335693e-01 1.518387645483016968e-01 -2.383252680301666260e-01 -7.053117454051971436e-02 -4.147157669067382812e-01 2.510788142681121826e-01
-1.924324966967105865e-02 -1.511153131723403931e-01 -7.976184040307998657e-02 -1.144807785749435425e-01 -2.003275901079177856e-01 2.521728863939642906e-03 1.306777703575789928e-03 -5.027139931917190552e-02 -1.205114498734474182e-01 -1.511975079774856567e-01 -1.095968298614025116e-02 1.520297080278396606e-01 -4.240859672427177429e-02 3.648231923580169678e-01 -8.324235677719116211e-03 -1.306135654449462891e-01 -2.395403385162353516e-01 -2.531417459249496460e-02 -2.559668719768524170e-01 -6.264726817607879639e-02 2.846238613128662109e-01 -1.438316330313682556e-02 1.129570379853248596e-01 1.955775916576385498e-01 -1.408945769071578979e-01 -1.640476435422897339e-01 -1.049469336867332458e-01 -5.872135236859321594e-02 -2.940529286861419678e-01 6.395779084414243698e-03 -5.369807481765747070e-01 7.903324812650680542e-02
-2.337663918733596802e-01 -1.319678425788879395e-01 4.477506503462791443e-02 1.249594017863273621e-01 -1.509350538253784180e-01 1.232208088040351868e-01 -1.534754317253828049e-02 -5.016217753291130066e-02 -3.465375900268554688e-01 -9.411053359508514404e-02 4.633764550089836121e-02 -2.902594208717346191e-02 -1.081117540597915649e-01 3.395699858665466309e-01 2.354748100042343140e-01 -1.793776750564575195e-01 -2.399367839097976685e-02 1.150981560349464417e-01 -2.440476268529891968e-01 -2.142334580421447754e-01 -1.084315925836563110e-01 -2.073307707905769348e-02 -7.469799369573593140e-02 -1.084992289543151855e-01 -2.428460568189620972e-01 1.187191009521484375e-01 -2.136332541704177856e-01 8.631318062543869019e-02 1.268923133611679077e-01 2.415195554494857788e-01 -4.156283736228942871e-01 2.984326332807540894e-02
-1.192666441202163696e-01 9.083512425422668457e-02 -6.248661130666732788e-02 1.043301299214363098e-01 -3.891038475558161736e-03 -2.172851860523223877e-01 -8.507371693849563599e-02 -2.841335721313953400e-02 -1.456410884857177734e-01 9.176442027091979980e-02 3.190598785877227783e-01 4.364222288131713867e-03 -1.514624804258346558e-01 2.058655321598052979e-01 -6.988825276494026184e-03 1.291305273771286011e-01 3.006051480770111084e-01 2.296223491430282593e-01 -3.106720745563507080e-01 4.751914646476507187e-03 1.192227602005004883e-01 4.524393379688262939e-02 -1.223958060145378113e-01 -1.035108789801597595e-01 -3.357949480414390564e-02 -1.834173351526260376e-01 1.985953897237777710e-01 -4.004419967532157898e-02 -9.805295616388320923e-02 3.605612814426422119e-01 -4.119119942188262939e-01 -1.651592999696731567e-01
-4.147566109895706177e-02 6.635934114456176758e-02 2.313963323831558228e-02 2.238813638687133789e-01 -2.863730303943157196e-02 1.338038686662912369e-02 -9.485614299774169922e-02 8.675312995910644531e-02 -8.278255909681320190e-02 -1.343338042497634888e-01 -7.736505568027496338e-02 -5.703474208712577820e-02 1.087765991687774658e-01 3.560831397771835327e-02 9.590524248778820038e-03 -2.431728094816207886e-01 1.510069817304611206e-01 2.115871384739875793e-02 -2.243046015501022339e-01 -1.163932383060455322e-01 8.113111555576324463e-02 3.211390972137451172e-01 1.034506559371948242e-01 1.929521560668945312e-01 2.209195941686630249e-01 -2.071501016616821289e-01 -5.292261019349098206e-02 -9.479524567723274231e-03 -9.868681430816650391e-02 2.571678161621093750e-01 -5.970035791397094727e-01 -2.181336283683776855e-01
9.700915962457656860e-02 2.532176440581679344e-04 1.350162476301193237e-01 -1.154400110244750977e-01 1.054322645068168640e-01 6.394564360380172729e-02 1.230520159006118774e-01 1.200428530573844910e-01 -2.602379620075225830e-01 2.477208822965621948e-01 2.181572914123535156e-01 6.584328413009643555e-02 -1.636825948953628540e-01 8.169949054718017578e-02 3.842440545558929443e-01 2.224136292934417725e-01 -1.027994081377983093e-01 4.515165388584136963e-01 -1.624459475278854370e-01 1.683680862188339233e-01 -5.389892682433128357e-02 -5.001268163323402405e-02 1.821968853473663330e-01 1.494475454092025757e-01 -8.762179315090179443e-02 -7.200697064399719238e-02 -1.743527799844741821e-01 1.209873557090759277e-01 -6.786438077688217163e-02 -7.438297569751739502e-02 -2.922470867633819580e-01 -1.382995247840881348e-01
2.722701430320739746e-02 -2.763380706310272217e-01 2.714105546474456787e-01 -2.112335264682769775e-01 3.926127683371305466e-03 -1.580778360366821289e-01 -3.419025540351867676e-01 2.891373932361602783e-01 2.534460276365280151e-02 1.566542237997055054e-01 4.356095194816589355e-02 9.493998438119888306e-02 -1.157699897885322571e-01 1.498257815837860107e-01 -9.255672991275787354e-02 -1.758087724447250366e-01 1.375962235033512115e-02 6.320307403802871704e-02 -1.851844042539596558e-01 1.188419461250305176e-01 -5.151196196675300598e-02 1.799742132425308228e-01 -2.003726959228515625e-01 2.636034190654754639e-01 -7.955491542816162109e-03 9.688409976661205292e-03 -2.007617503404617310e-01 1.622003316879272461e-01 -4.900238942354917526e-03 3.212581872940063477e-01 -2.654265463352203369e-01 -1.730798184871673584e-01
-2.799683213233947754e-01 -2.600901126861572266e-01 -8.140666782855987549e-02 -4.064998403191566467e-02 1.635531038045883179e-01 -1.405174583196640015e-01 1.774893999099731445e-01 5.686565302312374115e-03 -3.097631596028804779e-02 2.293083667755126953e-01 7.796107977628707886e-02 -3.899291902780532837e-02 -6.399073451757431030e-02 -3.981655836105346680e-02 2.546204030513763428e-01 -2.516636252403259277e-01 2.840283215045928955e-01 -5.193922668695449829e-02 2.662918902933597565e-02 3.472002595663070679e-02 5.854655429720878601e-02 3.023273050785064697e-01 -4.013576358556747437e-02 3.225055336952209473e-01 -1.163143366575241089e-01 5.744769051671028137e-02 -2.367393970489501953e-01 -1.447585225105285645e-01 -2.436659038066864014e-01 2.266172468662261963e-01 -2.533527314662933350e-01 -1.348886489868164062e-01
-1.743061393499374390e-01 -2.293669432401657104e-01 -5.985506623983383179e-02 2.048115730285644531e-01 -1.129124313592910767e-01 1.990920156240463257e-01 1.069275438785552979e-01 2.006390541791915894e-01 4.238907247781753540e-02 1.480261534452438354e-01 1.457622647285461426e-01 -1.611572206020355225e-01 -5.172055587172508240e-02 -9.965678304433822632e-02 5.161769688129425049e-02 -4.683888703584671021e-02 -1.382649540901184082e-01 1.798901893198490143e-02 -2.982935607433319092e-01 1.272444725036621094e-01 -1.655094698071479797e-02 3.260210454463958740e-01 -8.747955411672592163e-02 1.027803048491477966e-01 2.874839492142200470e-02 -1.288344860076904297e-01 3.576522171497344971e-01 -2.906358800828456879e-02 -2.876489050686359406e-02 2.132238447666168213e-01 -4.545201361179351807e-01 -1.747962236404418945e-01
-2.514684200286865234e-01 -1.962555497884750366e-01 5.317976698279380798e-02 -1.505275666713714600e-01 -6.103749573230743408e-02 1.587100028991699219e-01 2.031422853469848633e-01 6.041628308594226837e-03 -4.916410893201828003e-02 1.758455634117126465e-01 -3.020260110497474670e-02 -9.168243408203125000e-02 -1.818595677614212036e-01 -2.672143280506134033e-01 3.168666660785675049e-01 7.138712331652641296e-03 2.714057266712188721e-01 5.999617278575897217e-02 -4.380435869097709656e-02 1.267158389091491699e-01 -1.966050714254379272e-01 2.047125101089477539e-01 -1.690427064895629883e-01 1.572577655315399170e-01 -1.750818453729152679e-02 -2.032267153263092041e-01 -1.164851784706115723e-01 7.988327741622924805e-02 1.991930752992630005e-01 -4.085726663470268250e-02 -4.721494019031524658e-01 -4.688668064773082733e-03
1.049116328358650208e-01 2.092698067426681519e-01 -5.372804403305053711e-02 -3.037510514259338379e-01 4.835193231701850891e-02 1.784882545471191406e-01 2.078385800123214722e-01 7.049451768398284912e-02 -5.271487310528755188e-02 -1.679578423500061035e-02 3.458049297332763672e-01 -1.636882126331329346e-01 -2.686131000518798828e-01 -9.314679354429244995e-02 5.303094163537025452e-02 1.057576164603233337e-01 3.848703950643539429e-02 8.093106001615524292e-02 -2.659913897514343262e-01 1.845858097076416016e-01 -1.092598121613264084e-02 1.837906092405319214e-01 8.055243641138076782e-02 3.464941680431365967e-02 -4.205491859465837479e-03 2.199644297361373901e-01 -2.088675796985626221e-01 2.433938980102539062e-01 -1.608966737985610962e-01 2.031839042901992798e-01 -3.480777442455291748e-01 -1.714176386594772339e-01
-4.315803647041320801e-01 7.587449625134468079e-03 7.327129691839218140e-02 9.414085745811462402e-02 2.550940513610839844e-01 -1.160023733973503113e-01 2.761099040508270264e-01 -2.370983175933361053e-02 -1.339519768953323364e-01 2.185418456792831421e-01 2.289727926254272461e-01 -1.418252754956483841e-02 5.606887489557266235e-02 1.331824809312820435e-02 -1.535938084125518799e-01 2.659970521926879883e-02 2.368808537721633911e-01 9.435182064771652222e-02 -2.752559781074523926e-01 -4.129651188850402832e-02 -2.689732797443866730e-02 4.372093826532363892e-02 -2.474622130393981934e-01 -1.364811509847640991e-01 -1.497578341513872147e-03 -2.298060357570648193e-01 -1.442269384860992432e-01 -2.839504368603229523e-02 -2.507548928260803223e-01 2.396996468305587769e-01 -2.587312459945678711e-01 -1.071722283959388733e-01
-1.184703260660171509e-01 -1.229287013411521912e-01 2.027118653059005737e-01 3.569041565060615540e-02 -4.466687142848968506e-02 3.270161151885986328e-02 1.325336098670959473e-01 1.361549496650695801e-01 -1.025987416505813599e-01 9.132315218448638916e-02 -2.561405897140502930e-01 6.165050715208053589e-02 -2.587680332362651825e-02 -1.489549279212951660e-01 7.282759249210357666e-02 -2.186772376298904419e-01 -1.074955016374588013e-01 2.172862291336059570e-01 -6.022928357124328613e-01 -2.429624646902084351e-01 -8.996510878205299377e-03 -4.738008975982666016e-02 -8.154345303773880005e-02 -1.873581111431121826e-02 -6.040845438838005066e-02 7.442216854542493820e-03 1.026845276355743408e-01 1.201532036066055298e-01 8.399415761232376099e-03 -9.334313869476318359e-02 -4.372816383838653564e-01 8.060447871685028076e-02
2.061260491609573364e-01 -2.054339461028575897e-02 -1.431678831577301025e-01 2.587617933750152588e-01 2.236765176057815552e-01 8.888426423072814941e-02 -3.312202915549278259e-02 3.579005599021911621e-02 -2.313317917287349701e-02 2.338168919086456299e-01 1.241804510354995728e-01 -1.212691515684127808e-01 -8.187531493604183197e-03 7.443245500326156616e-03 -1.598551496863365173e-02 -1.540583670139312744e-01 2.301741205155849457e-02 1.419068276882171631e-01 -2.132108062505722046e-01 1.118410974740982056e-01 3.070816099643707275e-01 1.532794833183288574e-01 7.130502164363861084e-02 -2.126702070236206055e-01 4.037621244788169861e-02 2.690322995185852051e-01 -1.988172233104705811e-01 7.291852682828903198e-02 4.117944091558456421e-02 1.203590705990791321e-01 -5.636475086212158203e-01 2.013407088816165924e-02
-2.580095641314983368e-02 7.074423879384994507e-02 2.716697454452514648e-01 -4.937957599759101868e-02 -9.240526705980300903e-02 1.731958985328674316e-01 1.124545633792877197e-01 1.855244040489196777e-01 -2.403464168310165405e-01 -1.253010332584381104e-02 3.452670201659202576e-02 -2.725426852703094482e-01 -1.474269628524780273e-01 -1.218396471813321114e-03 1.898673623800277710e-01 3.767552375793457031e-01 2.796676456928253174e-01 4.370298609137535095e-02 -3.329690396785736084e-01 3.137523531913757324e-01 1.080233007669448853e-01 1.961470022797584534e-02 -1.230974569916725159e-01 2.976486086845397949e-01 5.795183032751083374e-02 -6.610001903027296066e-03 -1.182545572519302368e-01 1.851282417774200439e-01 -1.019023209810256958e-01 2.225360088050365448e-02 -1.636053770780563354e-01 -6.943562626838684082e-02
-2.606359422206878662e-01 -1.306986361742019653e-01 2.490889132022857666e-01 -3.572537377476692200e-02 2.119525894522666931e-02 2.218878716230392456e-01 1.582460999488830566e-01 2.974245548248291016e-01 -1.492633074522018433e-01 5.895878747105598450e-02 -2.946632914245128632e-02 3.619885444641113281e-02 1.891266182065010071e-02 -1.556473504751920700e-02 1.926167756319046021e-01 2.814735472202301025e-01 6.006933376193046570e-02 6.382828205823898315e-02 -3.078243732452392578e-01 -2.179171442985534668e-01 1.556837111711502075e-01 2.015753686428070068e-01 -1.277813613414764404e-01 3.742487430572509766e-01 4.691307991743087769e-02 2.316655963659286499e-01 -1.774770393967628479e-02 -1.125591397285461426e-01 4.838267713785171509e-02 1.484818607568740845e-01 -2.709206342697143555e-01 7.608766108751296997e-02
-3.111734688282012939e-01 3.546361252665519714e-02 1.816675662994384766e-01 1.184468045830726624e-01 9.728634357452392578e-02 1.165089905261993408e-01 2.030349075794219971e-01 -2.018053978681564331e-01 -1.349389553070068359e-01 8.514413237571716309e-02 1.277125626802444458e-01 -5.244275089353322983e-03 8.197971433401107788e-02 5.035068467259407043e-02 -4.253825917840003967e-02 -3.092036768794059753e-02 7.060206681489944458e-02 1.752889305353164673e-01 -4.226543903350830078e-01 8.671180903911590576e-02 -1.514373868703842163e-01 -8.559783548116683960e-02 7.893946021795272827e-02 -1.988137960433959961e-01 6.356505304574966431e-02 -2.751545906066894531e-01 1.188410669565200806e-01 -1.171100437641143799e-01 -2.104825973510742188e-01 2.689355611801147461e-01 -4.079638421535491943e-01 8.682184666395187378e-02
8.921819180250167847e-02 -2.433823607861995697e-02 9.137554466724395752e-02 3.254253417253494263e-02 2.280346453189849854e-01 -2.734729051589965820e-01 1.720850728452205658e-02 1.186198517680168152e-01 -2.376730591058731079e-01 4.928893223404884338e-02 -1.962831476703286171e-03 1.349610686302185059e-01 4.053454846143722534e-03 -1.401488631963729858e-01 -1.431435048580169678e-01 -1.630282700061798096e-01 4.222858324646949768e-02 9.881135821342468262e-02 -1.331199407577514648e-01 -2.116744071245193481e-01 -3.097643144428730011e-02 7.595996558666229248e-02 -6.021632999181747437e-02 1.244358252733945847e-02 -7.308117300271987915e-02 -2.293617874383926392e-01 -6.323210895061492920e-02 1.965314447879791260e-01 9.109798818826675415e-02 4.427358508110046387e-01 -4.920422136783599854e-01 2.558287084102630615e-01
-7.761764526367187500e-02 8.096055686473846436e-02 2.514379322528839111e-01 1.954055279493331909e-01 7.398353423923254013e-03 1.471400707960128784e-01 1.555598676204681396e-01 3.376117348670959473e-02 4.292163997888565063e-02 2.478989213705062866e-01 1.990742385387420654e-01 -4.896155372262001038e-02 -1.111994236707687378e-01 -1.921173632144927979e-01 1.159927025437355042e-01 -1.228396669030189514e-01 1.101197451353073120e-01 9.580665826797485352e-02 -1.552219390869140625e-01 -1.133040264248847961e-01 1.787696927785873413e-01 1.918631792068481445e-02 -1.281092613935470581e-01 1.350764185190200806e-01 -9.080348163843154907e-02 -2.142084576189517975e-02 8.806331455707550049e-02 1.639190167188644409e-01 -5.963401794433593750e-01 1.472456157207489014e-01 -2.207426875829696655e-01 2.474883198738098145e-01
-6.360341608524322510e-02 -1.171542182564735413e-01 1.716620028018951416e-01 -5.002770200371742249e-02 1.188537329435348511e-01 -1.014007702469825745e-01 -7.157289236783981323e-02 3.602168858051300049e-01 -7.895402610301971436e-02 1.237095799297094345e-02 2.181895673274993896e-01 -8.108220249414443970e-02 1.047756746411323547e-01 6.219774112105369568e-02 3.273039311170578003e-02 -1.689026951789855957e-01 2.472527027130126953e-01 2.638613283634185791e-01 8.914623409509658813e-03 -3.859825730323791504e-01 3.478783741593360901e-02 2.101069688796997070e-02 -7.074082642793655396e-02 8.578379638493061066e-03 -1.804614365100860596e-01 2.303930185735225677e-02 4.576271399855613708e-02 2.334249615669250488e-01 -9.440989792346954346e-02 -9.003350138664245605e-02 -5.123310089111328125e-01 1.738647520542144775e-01
-9.131702035665512085e-02 -2.425046712160110474e-01 2.959679067134857178e-01 4.882800579071044922e-02 -6.670359522104263306e-02 -1.247657537460327148e-01 -3.390505164861679077e-02 1.424475312232971191e-01 -4.258709494024515152e-03 -1.275652647018432617e-01 2.019871473312377930e-01 -1.290680915117263794e-01 -5.987774580717086792e-02 -4.844366014003753662e-02 1.078960206359624863e-02 -5.647409334778785706e-02 2.884668409824371338e-01 1.459051016718149185e-02 -1.274043619632720947e-01 2.528821229934692383e-01 7.896426320075988770e-02 -1.915256381034851074e-01 -3.012405931949615479e-01 -4.376892000436782837e-02 1.900872737169265747e-01 -1.970660835504531860e-01 -8.793554455041885376e-02 2.943638265132904053e-01 -1.044435054063796997e-01 1.192530244588851929e-01 -4.387888014316558838e-01 -1.795157641172409058e-01
-3.859767317771911621e-01 -1.721471697092056274e-01 7.073428481817245483e-02 -1.029270142316818237e-02 9.063536673784255981e-02 2.297306209802627563e-01 -9.194201231002807617e-02 -9.354166686534881592e-02 -1.704771220684051514e-01 1.358933448791503906e-01 8.610761165618896484e-02 2.561697177588939667e-02 -1.032298132777214050e-01 -1.740567386150360107e-01 4.667857289314270020e-01 -1.573103517293930054e-01 8.743461966514587402e-02 1.453582644462585449e-01 -1.177751049399375916e-01 -1.090721413493156433e-02 2.876167595386505127e-01 1.129504293203353882e-01 -1.279057115316390991e-01 3.980877622961997986e-02 1.323741078376770020e-01 1.629139333963394165e-01 2.045221924781799316e-01 2.517209053039550781e-01 -1.769094616174697876e-01 8.932971954345703125e-02 -2.312819212675094604e-01 -2.610953710973262787e-02
-1.601758450269699097e-01 1.423207968473434448e-01 -2.411803044378757477e-02 8.877756446599960327e-02 2.427036501467227936e-02 2.784804441034793854e-02 2.316688373684883118e-02 1.452269405126571655e-01 -1.723632216453552246e-01 -1.149938628077507019e-01 1.053727865219116211e-01 2.955274283885955811e-02 -1.163181588053703308e-01 -2.006069384515285492e-02 -7.152747362852096558e-02 -2.862068265676498413e-02 -5.338454246520996094e-02 9.138927608728408813e-02 -2.627334296703338623e-01 -1.081493720412254333e-01 2.358735948801040649e-01 -2.773605100810527802e-02 -1.376967430114746094e-01 2.552017197012901306e-02 2.616049023345112801e-03 -3.508151471614837646e-01 1.996904909610748291e-01 2.245333641767501831e-01 1.416484564542770386e-01 2.040216028690338135e-01 -6.028372049331665039e-01 -2.035689353942871094e-01
6.114023923873901367e-02 7.098184525966644287e-02 1.088879257440567017e-01 -2.064365148544311523e-01 -2.711214125156402588e-01 1.035276353359222412e-01 1.097896415740251541e-02 1.914673745632171631e-01 -2.072220593690872192e-01 -4.017658159136772156e-02 2.194247245788574219e-01 -1.499462574720382690e-01 -2.078697234392166138e-01 6.582885980606079102e-02 2.708956599235534668e-01 1.963127255439758301e-01 -5.605235695838928223e-02 2.601872980594635010e-01 -1.429459005594253540e-01 8.898285776376724243e-02 -1.517380923032760620e-01 -9.184097498655319214e-02 -4.836119711399078369e-03 2.308026701211929321e-01 -2.034242004156112671e-01 -9.756247699260711670e-02 -9.302007406949996948e-02 1.603405475616455078e-01 1.973194032907485962e-01 2.299406379461288452e-02 -4.749939441680908203e-01 8.249330520629882812e-02
-5.245145782828330994e-02 -2.140395790338516235e-01 2.981897294521331787e-01 1.796918362379074097e-01 -2.975855395197868347e-02 6.259195972234010696e-03 1.674215346574783325e-01 -9.327740967273712158e-02 -1.504619568586349487e-01 -2.816556990146636963e-01 2.903598248958587646e-01 -7.283478230237960815e-02 -1.425351500511169434e-01 7.227712776511907578e-04 1.531004626303911209e-02 -1.477614194154739380e-01 1.239641457796096802e-01 1.429187804460525513e-01 -5.965512245893478394e-02 1.945457905530929565e-01 -1.658893674612045288e-01 -7.187072932720184326e-02 -2.877331078052520752e-01 1.700555346906185150e-02 1.954164057970046997e-01 -1.305809170007705688e-01 -6.272490136325359344e-03 2.558126747608184814e-01 -2.150376886129379272e-01 1.071194112300872803e-01 -4.004677534103393555e-01 -1.638126820325851440e-01
4.043932259082794189e-02 -2.128206491470336914e-01 -1.284702569246292114e-01 6.687455624341964722e-02 -4.621218517422676086e-02 1.756423898041248322e-02 2.864646352827548981e-02 -2.313646376132965088e-01 -1.321702152490615845e-01 4.809807986021041870e-02 1.208668053150177002e-01 -8.143779635429382324e-02 -1.475279629230499268e-01 1.011320709949359298e-04 -1.483080442994832993e-02 2.964479103684425354e-02 3.503613173961639404e-02 1.765770763158798218e-01 -3.149697482585906982e-01 7.192597538232803345e-02 5.764625668525695801e-01 5.760985985398292542e-02 -8.961985260248184204e-02 -9.241613745689392090e-02 -1.559116244316101074e-01 -1.854045391082763672e-01 2.376519590616226196e-01 1.313749104738235474e-01 -5.577830225229263306e-02 4.676179960370063782e-02 -4.297770857810974121e-01 -6.312775658443570137e-04
-4.838230460882186890e-02 -2.268149554729461670e-01 2.254825085401535034e-01 -2.345584481954574585e-01 2.377627491950988770e-01 8.985655754804611206e-02 1.195284351706504822e-01 -1.248321458697319031e-01 -1.574200391769409180e-01 7.054051011800765991e-02 9.800874441862106323e-02 1.847451478242874146e-01 -8.315696567296981812e-02 2.187247425317764282e-01 -2.264537811279296875e-01 -1.397178173065185547e-01 6.305530667304992676e-02 1.965486854314804077e-01 -1.606968790292739868e-01 -7.699558883905410767e-02 2.168525755405426025e-01 1.134886443614959717e-01 1.096982043236494064e-02 1.640743166208267212e-01 1.242676470428705215e-02 -1.221390068531036377e-02 1.593846529722213745e-01 -1.789711862802505493e-01 -8.071059733629226685e-02 1.510224789381027222e-01 -4.468493759632110596e-01 3.143067061901092529e-01
-4.951382987201213837e-03 -1.985454708337783813e-01 9.088654816150665283e-02 3.492300957441329956e-02 -1.781555637717247009e-02 -2.787026017904281616e-02 -1.042099371552467346e-01 3.668935969471931458e-02 -2.235855311155319214e-01 -4.792785272002220154e-02 1.866897642612457275e-01 -1.334369927644729614e-01 -7.627807557582855225e-02 3.128197789192199707e-01 1.588101685047149658e-01 -3.171236515045166016e-01 1.395795941352844238e-01 -1.300488226115703583e-02 1.891915127635002136e-02 -1.743251681327819824e-01 -8.961323765106499195e-04 2.944360077381134033e-01 -2.917358279228210449e-01 3.525857999920845032e-02 -2.016914188861846924e-01 -1.734159654006361961e-03 -2.148061990737915039e-01 1.409896314144134521e-01 2.891913615167140961e-02 2.290912866592407227e-01 -4.321798980236053467e-01 1.819913387298583984e-01
5.268017202615737915e-02 -1.173464860767126083e-02 9.092206507921218872e-02 -1.504708677530288696e-01 1.994986534118652344e-01 1.464340835809707642e-01 3.780906274914741516e-02 1.775742620229721069e-01 -3.273971080780029297e-01 2.585274577140808105e-01 2.119016647338867188e-01 7.052749395370483398e-02 -1.810151040554046631e-01 -1.353433430194854736e-01 2.436858415603637695e-01 7.252864539623260498e-02 -1.104389205574989319e-01 2.467530816793441772e-01 -2.205917984247207642e-02 4.107644408941268921e-02 1.042733937501907349e-01 2.325610369443893433e-01 7.435638457536697388e-02 1.537773311138153076e-01 -1.137630417943000793e-01 -8.004463464021682739e-02 -3.407458066940307617e-01 2.847757041454315186e-01 -6.601066142320632935e-02 2.276860475540161133e-01 -2.253316640853881836e-01 -1.985604465007781982e-01
1.257237643003463745e-01 3.196752443909645081e-02 7.908506691455841064e-02 -7.838103175163269043e-02 -2.668377384543418884e-02 -2.256828248500823975e-01 2.906861007213592529e-01 -1.087047830224037170e-01 -8.513899147510528564e-02 6.998155731707811356e-04 -6.609978526830673218e-02 1.278932243585586548e-01 4.795860499143600464e-02 7.988074421882629395e-02 -2.097581326961517334e-02 2.042256668210029602e-02 -1.089068278670310974e-01 9.097432345151901245e-02 -1.540785431861877441e-01 4.633280448615550995e-03 3.098922967910766602e-01 1.955164670944213867e-01 -1.584801673889160156e-01 1.477388739585876465e-01 -2.988510131835937500e-01 -3.200691044330596924e-01 1.400799751281738281e-01 8.942475169897079468e-02 -2.260552495718002319e-01 1.479071229696273804e-01 -5.117404460906982422e-01 7.725411653518676758e-02
-1.082287207245826721e-01 6.967069208621978760e-02 1.306075155735015869e-01 -2.177189439535140991e-01 -6.018965970724821091e-03 1.993565447628498077e-02 4.098915159702301025e-01 -2.665835618972778320e-01 -1.006259918212890625e-01 2.337337136268615723e-01 1.608301401138305664e-01 9.926759451627731323e-02 -6.410625297576189041e-03 -2.588864974677562714e-02 -1.175630688667297363e-01 -2.405409365892410278e-01 2.961764670908451080e-02 1.936405897140502930e-01 -3.423808217048645020e-01 2.746911533176898956e-02 2.086037546396255493e-01 1.890874207019805908e-01 1.210160553455352783e-01 1.691522747278213501e-01 -1.905424296855926514e-01 1.922015659511089325e-02 9.759900718927383423e-02 -1.826389133930206299e-01 -4.133456945419311523e-02 8.159078657627105713e-02 -3.071200251579284668e-01 2.132247239351272583e-01
-4.174945354461669922e-01 -1.293188184499740601e-01 -5.255199596285820007e-02 -1.127408891916275024e-01 -4.958956316113471985e-02 -1.140938252210617065e-01 -4.931618925184011459e-03 -1.115209087729454041e-01 -9.664021432399749756e-02 2.427620738744735718e-01 1.285389959812164307e-01 -2.347640693187713623e-01 -1.116486638784408569e-01 1.467344462871551514e-01 2.146230936050415039e-01 -2.431298494338989258e-01 1.308416277170181274e-01 -5.230782087892293930e-03 -1.217579543590545654e-01 -1.182597801089286804e-01 9.159556776285171509e-02 -6.084321532398462296e-03 8.134160935878753662e-02 3.414103388786315918e-01 5.546670779585838318e-02 4.030214995145797729e-02 -1.748607680201530457e-02 1.595886200666427612e-01 7.902060449123382568e-02 2.881739735603332520e-01 -4.231978356838226318e-01 -1.003128513693809509e-01
1.281925756484270096e-02 -2.920654714107513428e-01 2.890864312648773193e-01 3.322131186723709106e-02 1.807521581649780273e-01 -1.948450654745101929e-01 1.593924164772033691e-01 1.075128093361854553e-01 -2.721519768238067627e-01 -3.900411352515220642e-02 -2.836894802749156952e-02 -1.630638958886265755e-03 -1.727061718702316284e-01 1.238628700375556946e-01 1.038760095834732056e-01 1.758061796426773071e-01 1.534086465835571289e-01 1.816518418490886688e-02 8.860671892762184143e-03 1.872026473283767700e-01 4.438657313585281372e-02 -1.419027708470821381e-02 -6.448101997375488281e-02 -2.484261244535446167e-01 -1.209385991096496582e-01 -6.212737783789634705e-02 9.404535591602325439e-02 4.707174599170684814e-01 -3.791097551584243774e-02 1.107556000351905823e-01 -4.114977717399597168e-01 4.759639035910367966e-03
-2.107486575841903687e-01 -3.864381462335586548e-02 -7.639398425817489624e-02 1.741148084402084351e-01 -1.809859722852706909e-01 -6.188952247612178326e-04 -4.000033810734748840e-02 1.725219041109085083e-01 -1.465726941823959351e-01 2.174089476466178894e-02 -9.480033814907073975e-02 -1.300548911094665527e-01 -9.635377675294876099e-02 3.415860980749130249e-02 -6.718501448631286621e-02 -1.030461341142654419e-01 -2.370459586381912231e-02 2.045796513557434082e-01 -3.204921483993530273e-01 -1.904409378767013550e-02 2.360669076442718506e-01 3.327823057770729065e-02 3.707295283675193787e-02 8.665211498737335205e-02 -1.623027175664901733e-01 -3.352833390235900879e-01 1.156225129961967468e-01 1.133922562003135681e-01 8.797847479581832886e-02 1.194349154829978943e-01 -5.013779401779174805e-01 -3.616623878479003906e-01
-9.349785000085830688e-02 1.071681976318359375e-01 3.247582018375396729e-01 2.160965055227279663e-01 -6.990300957113504410e-03 -3.540872037410736084e-02 1.347310394048690796e-01 1.822433173656463623e-01 -1.902121603488922119e-01 2.386426925659179688e-01 -2.560001015663146973e-01 -1.551482975482940674e-01 -9.665916115045547485e-02 3.076040744781494141e-01 -1.891313791275024414e-01 -5.912683531641960144e-02 4.646715149283409119e-02 1.992530673742294312e-01 -1.985613405704498291e-01 4.542364925146102905e-02 1.461651921272277832e-01 2.459337264299392700e-01 1.076845452189445496e-01 7.829644531011581421e-02 -6.003462895750999451e-02 1.319456100463867188e-02 -1.499568223953247070e-01 -5.342140048742294312e-02 -3.526924550533294678e-01 2.293601781129837036e-01 -2.201191931962966919e-01 1.071327328681945801e-01
-2.327265590429306030e-01 -9.356147795915603638e-02 1.253708600997924805e-01 -1.238196119666099548e-01 1.384507585316896439e-02 2.586328685283660889e-01 4.393542110919952393e-01 -1.670099198818206787e-01 -1.302288174629211426e-01 1.772590130567550659e-01 1.491929888725280762e-01 -7.832255214452743530e-02 8.892457932233810425e-02 -9.180390834808349609e-02 -2.315246611833572388e-01 -1.109476089477539062e-01 -1.473317295312881470e-01 2.287094593048095703e-01 -9.453081339597702026e-02 -1.073629111051559448e-01 1.318302303552627563e-01 1.207238435745239258e-01 -7.096116244792938232e-02 2.037819027900695801e-01 -1.416655927896499634e-01 9.646903723478317261e-02 -3.748104348778724670e-02 -9.138099849224090576e-02 -1.379883587360382080e-01 -3.640660271048545837e-02 -4.141882359981536865e-01 2.344440221786499023e-01
-1.604017764329910278e-01 -1.713657528162002563e-01 -1.285147666931152344e-01 8.647353947162628174e-02 -2.465644665062427521e-02 1.125717312097549438e-01 -4.233223572373390198e-02 1.983372271060943604e-01 -5.351012945175170898e-01 -1.636230445001274347e-04 2.474464625120162964e-01 3.420475637540221214e-03 -6.299680471420288086e-02 -2.211272716522216797e-01 1.750386953353881836e-01 4.141374025493860245e-03 3.331442773342132568e-01 1.915950626134872437e-01 -4.791925102472305298e-02 1.786988377571105957e-01 -1.358747184276580811e-01 -1.744500249624252319e-01 -1.383381187915802002e-01 -1.009029429405927658e-02 3.692854195833206177e-02 8.540300279855728149e-02 -8.836342394351959229e-02 1.437648944556713104e-02 -2.040510475635528564e-01 1.208381503820419312e-01 -3.313287794589996338e-01 5.155507847666740417e-02
-2.693943977355957031e-01 -1.119509860873222351e-01 6.063245609402656555e-02 6.079948320984840393e-02 8.914016187191009521e-02 -5.779222026467323303e-02 4.613921046257019043e-02 6.942579895257949829e-02 -2.988351583480834961e-01 6.677020806819200516e-03 1.398086100816726685e-01 2.201460003852844238e-01 1.901794224977493286e-01 -2.939694933593273163e-02 -5.418249219655990601e-02 -1.140842586755752563e-01 1.196482330560684204e-01 3.748364150524139404e-01 -3.353428542613983154e-01 -9.725794196128845215e-02 3.974545001983642578e-01 8.121056109666824341e-02 7.443463057279586792e-02 2.784373164176940918e-01 -9.542902559041976929e-02 -4.009746387600898743e-02 -3.103890269994735718e-02 7.630888372659683228e-02 -3.124207556247711182e-01 7.393777836114168167e-03 -1.770850419998168945e-01 8.976884931325912476e-02
-6.616227328777313232e-02 -1.072427332401275635e-01 2.356933653354644775e-01 -1.797093003988265991e-01 1.411918271332979202e-02 9.078316390514373779e-02 -1.093817651271820068e-01 1.028339341282844543e-01 -2.344406247138977051e-01 -1.549348793923854828e-02 3.031544685363769531e-01 2.953224778175354004e-01 5.113545060157775879e-02 2.607635855674743652e-01 -3.665418131276965141e-03 -2.570282816886901855e-01 9.292232245206832886e-02 2.156037092208862305e-01 -2.873107790946960449e-01 1.199747174978256226e-01 7.034166902303695679e-02 1.230044513940811157e-01 -1.104557141661643982e-01 3.290163353085517883e-02 1.450094431638717651e-01 -8.836723864078521729e-02 -1.170701459050178528e-01 -4.128980636596679688e-02 2.799792885780334473e-01 9.046480804681777954e-02 -3.832827508449554443e-01 -1.764602661132812500e-01
-1.131631527096033096e-02 1.557086408138275146e-02 1.465572416782379150e-01 -1.517830193042755127e-01 -2.194077521562576294e-01 1.013558357954025269e-01 3.927095532417297363e-01 -6.424234807491302490e-02 -3.924416899681091309e-01 2.243940830230712891e-01 -6.911901384592056274e-02 1.030179038643836975e-01 -1.443971246480941772e-01 -5.748960375785827637e-02 1.854835450649261475e-01 5.195134878158569336e-02 -5.251263827085494995e-02 1.425647884607315063e-01 -2.150681912899017334e-01 -1.729618906974792480e-01 1.932782083749771118e-01 -5.074762180447578430e-02 -6.594356894493103027e-02 -5.565679073333740234e-02 1.041215360164642334e-01 2.365832030773162842e-01 -1.991661824285984039e-02 1.642898917198181152e-01 7.834012061357498169e-02 1.386233866214752197e-01 -4.364924430847167969e-01 2.508534304797649384e-02
-3.001928329467773438e-02 -1.478939056396484375e-01 8.974674344062805176e-02 -2.266678214073181152e-01 1.354504004120826721e-02 2.777983844280242920e-01 3.069034591317176819e-02 2.694090604782104492e-01 -1.398837715387344360e-01 -1.107246056199073792e-01 2.879417240619659424e-01 -2.316890954971313477e-01 -3.623076081275939941e-01 -2.180267721414566040e-01 8.737052977085113525e-02 -1.450269110500812531e-02 1.091099381446838379e-01 2.021191716194152832e-01 -1.704902648925781250e-01 5.331179592758417130e-03 9.509803354740142822e-02 1.456912308931350708e-01 2.291027829051017761e-02 2.779954671859741211e-01 1.502806842327117920e-01 -1.759637519717216492e-02 -2.525757551193237305e-01 -1.594191938638687134e-01 -4.222707450389862061e-02 2.076248452067375183e-02 -2.908270955085754395e-01 -1.517390906810760498e-01
-7.330267876386642456e-02 -2.014490813016891479e-01 4.631617292761802673e-02 -1.461652368307113647e-01 1.164226159453392029e-01 2.466229498386383057e-01 1.383217573165893555e-01 1.433482021093368530e-01 -1.554095000028610229e-01 1.697558909654617310e-01 1.361975967884063721e-01 -3.158152699470520020e-01 -4.104806780815124512e-01 -2.818971276283264160e-01 2.206713110208511353e-01 2.281420864164829254e-02 9.258823841810226440e-02 6.324645876884460449e-02 -2.768068313598632812e-01 1.163110956549644470e-01 -7.964536547660827637e-02 1.631028205156326294e-01 -4.046705365180969238e-02 1.662929505109786987e-01 -9.585612267255783081e-02 -9.883709996938705444e-02 -1.567143052816390991e-01 1.451789438724517822e-01 -1.101051419973373413e-01 -1.452426761388778687e-01 -2.781440019607543945e-01 8.891534060239791870e-02
2.134668976068496704e-01 4.246237128973007202e-02 1.583674848079681396e-01 -1.033958233892917633e-02 -7.569762319326400757e-02 3.056376278400421143e-01 1.208013370633125305e-01 8.471466600894927979e-02 -1.441492289304733276e-01 1.148619428277015686e-01 2.504872679710388184e-01 7.421803474426269531e-02 -2.911570668220520020e-01 -1.319798082113265991e-01 6.666866689920425415e-02 9.761285036802291870e-02 1.131680831313133240e-01 -2.551877871155738831e-02 -1.615357547998428345e-01 -4.961327835917472839e-02 3.841587007045745850e-01 7.931329309940338135e-02 1.002490743994712830e-01 5.202043801546096802e-02 1.526701003313064575e-01 -6.261479854583740234e-02 -3.903265893459320068e-01 3.669286891818046570e-02 -2.600527107715606689e-01 2.377465665340423584e-01 -2.270280271768569946e-01 -1.512562632560729980e-01
6.270073354244232178e-02 2.571489512920379639e-01 1.232077032327651978e-01 -1.669006049633026123e-02 5.776636302471160889e-03 -2.262754738330841064e-02 -6.309609394520521164e-03 2.672621607780456543e-01 -3.993516787886619568e-02 2.015853114426136017e-02 1.983025372028350830e-01 1.172366812825202942e-01 -9.128598123788833618e-02 2.812050282955169678e-01 -1.203302219510078430e-01 -1.848813444375991821e-01 1.568922400474548340e-01 -1.188391540199518204e-02 -1.575947999954223633e-01 -1.382429748773574829e-01 1.230549626052379608e-02 3.220305219292640686e-02 -3.065722249448299408e-02 3.162465691566467285e-01 2.911908924579620361e-01 -1.704075932502746582e-01 2.794746495783329010e-02 -1.052827760577201843e-02 -2.021651566028594971e-01 1.340100467205047607e-01 -5.481300354003906250e-01 -8.054886758327484131e-02
-1.738592237234115601e-01 -2.486945092678070068e-01 2.058568298816680908e-01 6.353071331977844238e-02 -1.471399515867233276e-01 1.757506579160690308e-01 1.927592307329177856e-01 -1.062198802828788757e-01 -2.268848866224288940e-01 1.187410578131675720e-01 3.644371330738067627e-01 -3.609782084822654724e-02 3.112063743174076080e-02 4.667999688535928726e-03 -3.293006420135498047e-01 -6.123275682330131531e-02 -9.489767998456954956e-02 7.766325026750564575e-02 -2.450847625732421875e-01 7.976423203945159912e-02 2.323595434427261353e-02 9.737308323383331299e-02 3.983136732131242752e-03 3.132076859474182129e-01 9.506042115390300751e-03 -2.136524853995069861e-04 2.051568925380706787e-01 7.556616514921188354e-02 -9.035984426736831665e-02 -5.377960577607154846e-02 -3.394167721271514893e-01 2.896686196327209473e-01
-9.691142290830612183e-02 -1.445043832063674927e-02 -4.239239171147346497e-02 -2.118252366781234741e-01 2.250468879938125610e-01 -1.452773064374923706e-01 -5.434398725628852844e-02 -1.164775714278221130e-01 1.559974700212478638e-01 1.846341937780380249e-01 9.658155590295791626e-02 1.845861412584781647e-02 9.598988294601440430e-02 1.147124469280242920e-01 -8.614778518676757812e-02 3.827796131372451782e-02 1.904663443565368652e-01 2.421663105487823486e-01 -9.647607803344726562e-02 3.505817949771881104e-01 2.433494292199611664e-02 -1.611914038658142090e-01 -6.296569108963012695e-02 1.054242812097072601e-02 -7.773974537849426270e-02 -1.446749418973922729e-01 -5.345788598060607910e-02 -1.475810888223350048e-03 -3.147048056125640869e-01 2.349898219108581543e-01 -5.419579148292541504e-01 -1.432038545608520508e-01
-2.645230293273925781e-01 6.844258308410644531e-02 1.885508298873901367e-01 1.344031989574432373e-01 -7.159815728664398193e-02 -2.030919119715690613e-02 -4.475412517786026001e-02 5.438544601202011108e-02 -1.168402805924415588e-01 8.859294652938842773e-02 -6.612203270196914673e-02 1.192311942577362061e-01 -1.240362003445625305e-01 2.877255380153656006e-01 1.217581182718276978e-01 1.169400811195373535e-01 3.929640054702758789e-01 2.280528545379638672e-01 -2.104696780443191528e-01 -6.215140968561172485e-02 7.155127078294754028e-02 3.028764724731445312e-01 1.278107464313507080e-01 5.276625975966453552e-02 -2.401401251554489136e-01 1.201217323541641235e-01 -6.738303601741790771e-02 3.699674904346466064e-01 -4.696739092469215393e-02 1.937642395496368408e-01 -1.837232708930969238e-01 1.920625865459442139e-01
2.489085868000984192e-02 -6.053479015827178955e-02 -7.581927627325057983e-02 -7.850448787212371826e-02 1.528768539428710938e-01 3.873523697257041931e-02 2.373338192701339722e-01 -2.457148879766464233e-01 -1.799427866935729980e-01 1.332162022590637207e-01 -9.270028024911880493e-02 1.946185976266860962e-01 -4.497220739722251892e-02 -1.956035792827606201e-01 7.782705873250961304e-02 -3.216367959976196289e-02 -1.242823228240013123e-01 3.249944746494293213e-01 -1.944125592708587646e-01 1.795688271522521973e-01 3.867062330245971680e-01 2.277172803878784180e-01 1.399128586053848267e-01 1.053104922175407410e-01 -1.786139607429504395e-01 -2.610750868916511536e-02 8.274292945861816406e-02 -1.268942356109619141e-01 7.299587875604629517e-02 1.769945323467254639e-01 -3.664699792861938477e-01 2.204514443874359131e-01
-3.357776673510670662e-03 5.675824731588363647e-02 1.622233837842941284e-01 -1.937188506126403809e-01 1.772873699665069580e-01 2.355486452579498291e-01 -1.673128455877304077e-01 1.798362433910369873e-01 -1.682377904653549194e-01 7.294056564569473267e-02 1.723217517137527466e-01 -1.099481154233217239e-02 -1.836326718330383301e-01 -1.289381682872772217e-01 1.943253576755523682e-01 -8.998963050544261932e-03 -3.697404265403747559e-02 2.066679000854492188e-01 -2.831643521785736084e-01 1.153620928525924683e-01 -8.892719447612762451e-02 7.907644659280776978e-02 3.558937087655067444e-02 -1.947176083922386169e-02 -2.305621504783630371e-01 -1.766273230314254761e-01 -5.024179220199584961e-01 9.287328273057937622e-02 -6.617754697799682617e-02 6.659587845206260681e-03 -3.615241050720214844e-01 -1.187568902969360352e-02
-9.655052417656406760e-05 -7.140142470598220825e-02 2.708383798599243164e-01 -1.492816209793090820e-01 -2.811927199363708496e-01 -9.442724287509918213e-03 3.234730362892150879e-01 1.233152002096176147e-01 -3.727541863918304443e-01 2.093298286199569702e-01 -9.784742444753646851e-02 1.312105357646942139e-01 7.185827940702438354e-02 9.010381996631622314e-02 4.601329937577247620e-02 -2.151826769113540649e-01 -8.041502535343170166e-02 2.109820544719696045e-01 -2.841714620590209961e-01 -9.633159637451171875e-02 1.652234047651290894e-01 1.007863059639930725e-01 5.159156396985054016e-02 3.889241814613342285e-02 1.101477220654487610e-01 1.627770811319351196e-01 -1.128140315413475037e-01 1.724029630422592163e-01 -1.148606911301612854e-01 -3.689339011907577515e-02 -3.716016113758087158e-01 1.124309673905372620e-01
-3.428413271903991699e-01 -1.406417489051818848e-01 8.936011791229248047e-02 -4.534300416707992554e-02 1.769335120916366577e-01 2.405197024345397949e-01 -1.008834093809127808e-01 -3.463020920753479004e-02 1.534359008073806763e-01 -5.522327497601509094e-02 -1.336426287889480591e-01 6.899810582399368286e-02 -1.156986430287361145e-01 1.059838905930519104e-01 1.837266683578491211e-01 -4.903253167867660522e-02 9.567104279994964600e-02 1.536479443311691284e-01 -3.500935137271881104e-01 -7.030013203620910645e-02 1.667481958866119385e-01 1.041026636958122253e-01 -3.848775625228881836e-01 1.665600687265396118e-01 9.176060557365417480e-02 2.405010312795639038e-01 -5.374387279152870178e-02 -5.590366199612617493e-02 8.690553903579711914e-02 1.790169775485992432e-01 -3.222785890102386475e-01 -2.271424382925033569e-01
-8.448540419340133667e-02 -1.019528880715370178e-02 -9.133542887866497040e-03 -4.699656367301940918e-01 2.662631496787071228e-02 -1.349249631166458130e-01 -3.318201750516891479e-02 -2.017398923635482788e-01 -1.195403710007667542e-01 -2.135362848639488220e-02 1.463789194822311401e-01 -2.277290374040603638e-01 -1.384592056274414062e-01 3.683312982320785522e-02 -2.963174134492874146e-02 -2.138086408376693726e-01 9.243883192539215088e-02 1.918001025915145874e-01 -3.338752686977386475e-01 7.489042729139328003e-02 -2.486130893230438232e-01 8.205408602952957153e-02 -5.026685073971748352e-02 1.205968707799911499e-01 -1.382974535226821899e-01 -2.705670706927776337e-02 -2.473341673612594604e-01 2.504121661186218262e-01 -7.771087437868118286e-02 -8.712286502122879028e-02 -3.759015798568725586e-01 -9.615280479192733765e-02
-2.783088386058807373e-01 4.717502370476722717e-02 -1.123491600155830383e-01 1.616249382495880127e-01 3.540861606597900391e-01 -1.063654050230979919e-01 -8.292751014232635498e-02 7.438936829566955566e-02 3.296603262424468994e-02 2.688336372375488281e-02 -4.004521761089563370e-04 3.766298294067382812e-02 -1.122727021574974060e-01 -4.593614861369132996e-02 1.075384691357612610e-01 -1.070357263088226318e-01 1.633606106042861938e-01 9.205115586519241333e-02 -7.629030942916870117e-02 2.591345310211181641e-01 1.532591730356216431e-01 1.010428443551063538e-01 -1.642635762691497803e-01 3.483758494257926941e-02 -5.718928202986717224e-02 1.493870317935943604e-01 -1.028845533728599548e-01 1.087382659316062927e-01 1.491567790508270264e-01 -1.923905164003372192e-01 -6.410616636276245117e-01 5.713597685098648071e-02
-4.923310875892639160e-01 -1.553452461957931519e-01 1.000065356492996216e-01 -1.111147254705429077e-01 -9.469898790121078491e-02 8.747629821300506592e-02 -7.292240113019943237e-02 9.529218077659606934e-03 -1.352144032716751099e-01 1.619656570255756378e-02 1.171677261590957642e-01 2.630851566791534424e-01 -3.179943859577178955e-01 6.944010406732559204e-02 -1.018084958195686340e-01 7.214004546403884888e-02 1.989174187183380127e-01 3.394519537687301636e-02 -2.631070911884307861e-01 5.051955953240394592e-02 -4.933459684252738953e-02 2.956525385379791260e-01 1.870444566011428833e-01 5.220502242445945740e-02 -4.609107226133346558e-02 -1.077850386500358582e-01 2.510730326175689697e-01 2.603265941143035889e-01 -1.597319394350051880e-01 3.125759959220886230e-02 -2.340342700481414795e-01 1.538274250924587250e-02
8.568809926509857178e-02 2.350927740335464478e-01 2.275367677211761475e-01 1.266288906335830688e-01 -5.023017525672912598e-03 -1.032284796237945557e-01 -3.829111903905868530e-02 -1.522009372711181641e-01 -2.099448293447494507e-01 4.023237824440002441e-01 -2.239704281091690063e-01 -2.056926459772512317e-04 -1.375966966152191162e-01 -1.306743174791336060e-01 2.687301635742187500e-01 1.030642017722129822e-01 -7.383044064044952393e-02 2.043691277503967285e-01 -4.164761006832122803e-01 6.153377890586853027e-02 1.263650655746459961e-01 2.308264747262001038e-02 -8.019511401653289795e-02 -3.338211029767990112e-02 1.088055130094289780e-02 6.013716384768486023e-02 -2.377278357744216919e-02 1.551354080438613892e-01 2.707850886508822441e-03 -1.272213924676179886e-02 -4.230150282382965088e-01 -5.776391550898551941e-02
-1.330522149801254272e-01 -1.965596340596675873e-02 1.664931327104568481e-01 2.108437418937683105e-01 4.291634634137153625e-02 -1.546268016099929810e-01 4.811685904860496521e-02 6.322173774242401123e-02 -1.820983551442623138e-02 -4.587359726428985596e-02 1.051020398736000061e-01 2.798568084836006165e-02 -2.352916449308395386e-01 -7.105674594640731812e-02 -5.695770680904388428e-02 -1.403075158596038818e-01 2.571625709533691406e-01 -2.256231755018234253e-02 -1.689351797103881836e-01 -1.435176879167556763e-01 -3.163771703839302063e-03 2.433998882770538330e-01 2.796756923198699951e-01 4.384017288684844971e-01 2.865720726549625397e-02 2.471579425036907196e-02 -1.049379929900169373e-01 -1.809228807687759399e-01 1.971119642257690430e-01 5.329197272658348083e-02 -4.907019436359405518e-01 -8.342593163251876831e-02
1.599565893411636353e-01 1.812113523483276367e-01 2.591514587402343750e-01 -1.457309275865554810e-01 -2.175558358430862427e-01 1.102015227079391479e-01 -1.103476434946060181e-01 8.670820295810699463e-02 -2.554625570774078369e-01 6.292954087257385254e-02 1.230447962880134583e-01 -1.201503574848175049e-01 -2.495122849941253662e-01 -1.908623613417148590e-02 3.301505744457244873e-01 2.018071264028549194e-01 1.942198425531387329e-01 2.958983182907104492e-01 -9.063604287803173065e-03 2.084944993257522583e-01 1.297620534896850586e-01 -3.967674821615219116e-02 -1.399378329515457153e-01 -2.493080310523509979e-02 -1.413661986589431763e-01 -8.048938214778900146e-02 -1.613111346960067749e-01 3.996275365352630615e-02 -3.621571511030197144e-02 -1.058793365955352783e-01 -4.345184862613677979e-01 3.196598030626773834e-03
-1.004906743764877319e-01 -1.373423635959625244e-02 2.798419296741485596e-01 -1.782941073179244995e-01 1.864028908312320709e-02 9.052501618862152100e-02 -9.420552849769592285e-02 1.582384258508682251e-01 -2.276285737752914429e-01 1.044002100825309753e-01 4.133317768573760986e-01 9.498470276594161987e-02 -9.118735790252685547e-02 -9.873475134372711182e-02 1.026133969426155090e-01 1.724471747875213623e-01 -2.352625690400600433e-02 1.834682226181030273e-01 -1.705318689346313477e-01 1.473846882581710815e-01 1.379879862070083618e-01 -9.286955744028091431e-02 1.647193580865859985e-01 -7.260821014642715454e-02 -1.531222313642501831e-01 -1.445936858654022217e-01 -2.585464119911193848e-01 -9.442894160747528076e-02 7.458948343992233276e-02 -1.062174811959266663e-01 -4.600825905799865723e-01 -2.062037587165832520e-01
-5.999043118208646774e-03 6.536433845758438110e-02 1.862199604511260986e-01 2.229356467723846436e-01 8.600966073572635651e-03 -1.392419040203094482e-01 1.788925528526306152e-01 -2.803394012153148651e-02 -1.161182001233100891e-01 1.485282182693481445e-01 -1.904613524675369263e-01 -2.374230474233627319e-01 -1.422484964132308960e-01 -9.291709959506988525e-02 -1.504583805799484253e-01 -2.053477168083190918e-01 -5.216238275170326233e-02 2.271473780274391174e-02 -1.477449834346771240e-01 3.685304820537567139e-01 2.844457626342773438e-01 -3.179013356566429138e-02 -5.206936225295066833e-02 -2.625735104084014893e-02 -1.856130361557006836e-01 -2.943415939807891846e-02 -2.330102026462554932e-01 2.435712516307830811e-02 -1.785964965820312500e-01 1.558484286069869995e-01 -4.554747641086578369e-01 1.927446573972702026e-01
-7.082843780517578125e-02 1.295151710510253906e-01 1.762441545724868774e-01 -1.806793808937072754e-01 -2.626098692417144775e-01 1.977154165506362915e-01 2.074905931949615479e-01 -2.214232226833701134e-03 -1.941960155963897705e-01 -8.700407296419143677e-02 2.005881667137145996e-01 -1.172198951244354248e-01 -3.432249128818511963e-01 1.291601546108722687e-02 1.180790886282920837e-01 2.695195376873016357e-01 8.951969444751739502e-02 1.438141465187072754e-01 -5.826590582728385925e-02 1.383260041475296021e-01 -6.960200611501932144e-03 -9.221702069044113159e-02 -1.326513588428497314e-01 -2.355591859668493271e-03 -1.088528633117675781e-01 8.317450433969497681e-02 -9.769867360591888428e-02 -4.075753316283226013e-02 1.163081526756286621e-01 -2.662540599703788757e-02 -5.753283500671386719e-01 -8.358124643564224243e-02
-1.326490044593811035e-01 -1.312460303306579590e-01 1.441162079572677612e-01 -1.893298178911209106e-01 1.796321421861648560e-01 -4.748962819576263428e-02 1.402479559183120728e-01 1.125427931547164917e-01 -1.786965578794479370e-01 3.124540746212005615e-01 2.206424176692962646e-01 -7.408104836940765381e-02 -3.786758184432983398e-01 -2.192206233739852905e-01 1.030746400356292725e-01 -2.142571508884429932e-01 2.429009228944778442e-02 1.610349863767623901e-01 -5.147857964038848877e-02 2.157557159662246704e-01 -1.988730132579803467e-01 1.416619718074798584e-01 -1.518173962831497192e-01 -5.091601610183715820e-02 -4.473357275128364563e-02 -3.000469319522380829e-02 -2.279264032840728760e-01 4.385842010378837585e-02 -1.407600939273834229e-01 -1.318480372428894043e-01 -3.897804021835327148e-01 -5.573815852403640747e-02
1.465959548950195312e-01 1.519823372364044189e-01 3.355253040790557861e-01 -3.889908641576766968e-02 2.568075954914093018e-01 -6.246073916554450989e-02 1.510259956121444702e-01 1.913382112979888916e-01 -1.619315892457962036e-01 -1.797482073307037354e-01 8.495157957077026367e-02 2.331707626581192017e-01 -2.997203543782234192e-02 -1.152150854468345642e-01 -1.086785085499286652e-02 -2.115903347730636597e-01 1.452189981937408447e-01 4.079179093241691589e-02 1.037611812353134155e-01 -2.316529303789138794e-02 1.135661602020263672e-01 4.149901866912841797e-02 -6.464013457298278809e-02 1.808587461709976196e-01 2.250481545925140381e-01 6.317001581192016602e-02 -1.611525863409042358e-01 1.145836934447288513e-01 -6.835575401782989502e-02 -4.561198130249977112e-02 -5.884116291999816895e-01 -2.430645003914833069e-02
-1.772437095642089844e-01 1.597836986184120178e-02 2.010845690965652466e-01 -5.021391902118921280e-03 6.105786934494972229e-02 -4.790780600160360336e-03 2.303275018930435181e-01 -1.374145746231079102e-01 -7.656038552522659302e-02 -6.921801716089248657e-02 1.706656366586685181e-01 -1.749210357666015625e-01 -3.005025684833526611e-01 -1.193955466151237488e-01 1.992834657430648804e-01 -3.078637421131134033e-01 4.009056389331817627e-01 1.592673510313034058e-01 -1.189119294285774231e-01 -1.428495347499847412e-02 2.138682007789611816e-01 -5.670733749866485596e-02 2.651763856410980225e-01 2.924068830907344818e-02 4.415919631719589233e-02 -1.280675381422042847e-01 9.056886285543441772e-02 -5.634426325559616089e-02 4.630581289529800415e-02 2.916536331176757812e-01 -3.113868832588195801e-01 9.108109027147293091e-02
-4.968736693263053894e-02 -1.053223088383674622e-01 6.978818029165267944e-02 -2.287494838237762451e-01 -3.434625267982482910e-02 5.008913949131965637e-02 1.336988508701324463e-01 3.678619563579559326e-01 -1.871960759162902832e-01 1.660798639059066772e-01 2.171694189310073853e-01 -3.193134963512420654e-01 -4.418873786926269531e-01 -2.545686960220336914e-01 5.116486549377441406e-02 1.270994991064071655e-01 1.699017584323883057e-01 1.224476322531700134e-01 -1.208251938223838806e-01 2.170549705624580383e-02 -1.632166653871536255e-02 1.862239837646484375e-01 3.330724546685814857e-03 1.439512073993682861e-01 1.141430158168077469e-02 -5.560660362243652344e-02 -2.240747362375259399e-01 3.274189308285713196e-02 -1.302407383918762207e-01 1.804970055818557739e-01 -2.340387403964996338e-01 -9.130535274744033813e-02
-3.494866937398910522e-02 -1.299488395452499390e-01 -1.535579711198806763e-01 6.418704986572265625e-02 2.554114460945129395e-01 -1.798770427703857422e-01 4.551095888018608093e-02 -2.979528903961181641e-01 -2.013027817010879517e-01 9.454934298992156982e-02 1.306614428758621216e-01 1.064165607094764709e-01 1.171797364950180054e-01 1.475638896226882935e-01 -3.562727943062782288e-02 1.760618388652801514e-01 3.160754740238189697e-01 1.574615240097045898e-01 -2.708946168422698975e-01 1.151132658123970032e-01 -2.013883180916309357e-02 -5.515306815505027771e-02 -1.165064051747322083e-01 -7.289346307516098022e-02 8.012039586901664734e-03 -1.161821708083152771e-01 -1.088432148098945618e-01 1.311745196580886841e-01 -2.666244804859161377e-01 6.815129518508911133e-02 -4.488695263862609863e-01 -2.581098973751068115e-01
1.437597125768661499e-01 -3.795557422563433647e-04 2.670495770871639252e-02 1.003382168710231781e-02 8.065992593765258789e-02 -4.442034987732768059e-04 2.724048793315887451e-01 2.576808333396911621e-01 -2.335913926362991333e-01 6.567171961069107056e-02 -8.940183371305465698e-02 -2.229564189910888672e-01 -9.529686719179153442e-02 -8.438047021627426147e-02 -1.000017523765563965e-01 1.612531989812850952e-01 1.384294927120208740e-01 3.576231002807617188e-01 -2.545589804649353027e-01 1.654698550701141357e-01 -3.283147886395454407e-02 3.563901782035827637e-02 8.003465086221694946e-02 1.304472237825393677e-01 -1.135760098695755005e-01 1.719559133052825928e-01 -3.474732041358947754e-01 3.798817098140716553e-01 -1.585756838321685791e-01 1.141726672649383545e-01 -2.126232385635375977e-01 8.191835880279541016e-02
3.390578329563140869e-01 3.184067457914352417e-02 1.542812585830688477e-01 3.946438804268836975e-02 3.949952423572540283e-01 4.089226946234703064e-02 9.602300077676773071e-02 1.789738535881042480e-01 -5.607651919126510620e-02 2.238143980503082275e-02 1.070834398269653320e-01 8.485690504312515259e-02 -6.987335532903671265e-02 -9.762806445360183716e-02 -1.197988763451576233e-01 -2.148417979478836060e-01 3.418168127536773682e-01 -1.435009203851222992e-02 -5.976098403334617615e-02 1.500165183097124100e-02 1.129689589142799377e-01 8.846569061279296875e-02 1.815905608236789703e-02 2.491784840822219849e-01 1.228891313076019287e-02 -3.686127811670303345e-02 -1.139485612511634827e-01 7.073907554149627686e-02 -5.456170812249183655e-02 8.790090680122375488e-02 -5.425633192062377930e-01 1.845521777868270874e-01
-5.823804065585136414e-02 -4.412281513214111328e-02 1.797837316989898682e-01 -3.401622548699378967e-02 -1.350313890725374222e-02 -3.501786589622497559e-01 2.721515484154224396e-02 -9.694389998912811279e-03 -1.477153897285461426e-01 -2.155276983976364136e-01 1.498335599899291992e-01 8.974824100732803345e-03 -6.607128679752349854e-02 1.653151959180831909e-01 2.491688579320907593e-01 -2.510073781013488770e-01 -4.653486888855695724e-03 1.291579455137252808e-01 2.014843374490737915e-01 1.654956787824630737e-01 6.741280108690261841e-02 3.050351142883300781e-01 2.644986659288406372e-02 2.472321242094039917e-01 -2.863383851945400238e-02 -1.341767758131027222e-01 -1.043146327137947083e-01 1.760716177523136139e-02 -1.988407671451568604e-01 -2.375497668981552124e-02 -5.251033902168273926e-01 6.484091863967478275e-04
-3.708524107933044434e-01 3.644980490207672119e-02 2.937063574790954590e-01 3.867453336715698242e-02 -1.635539084672927856e-01 8.273995667695999146e-02 -2.786914631724357605e-02 1.799656078219413757e-02 1.269008312374353409e-02 -6.222522631287574768e-02 2.206597626209259033e-01 -7.405620068311691284e-02 1.521212160587310791e-01 -2.191647887229919434e-02 -6.237738765776157379e-03 -1.832651533186435699e-02 1.134412437677383423e-01 -7.800392061471939087e-02 -4.258259832859039307e-01 3.500703722238540649e-02 6.472391635179519653e-02 -3.158882260322570801e-02 1.274296194314956665e-01 4.906991124153137207e-01 1.492937952280044556e-01 1.347390711307525635e-01 3.272890811786055565e-03 1.549638807773590088e-01 -1.802550703287124634e-01 2.072161585092544556e-01 -2.166494280099868774e-01 7.698947191238403320e-02
-2.505633533000946045e-01 1.788726449012756348e-02 -2.167074009776115417e-02 -6.235559005290269852e-03 -5.744914337992668152e-02 5.124133080244064331e-02 1.462759375572204590e-01 -9.150690585374832153e-02 -2.030235677957534790e-01 -5.349104106426239014e-02 2.190024852752685547e-01 -3.821082040667533875e-02 1.540683805942535400e-01 -2.155025452375411987e-01 1.602119207382202148e-01 -3.040920011699199677e-02 -9.505213797092437744e-02 5.601941049098968506e-02 -5.368598699569702148e-01 -1.781664490699768066e-01 2.512664496898651123e-01 1.101551130414009094e-01 -6.370097398757934570e-02 8.900949358940124512e-02 4.527412727475166321e-02 2.642779648303985596e-01 -2.852296270430088043e-02 3.191567361354827881e-01 1.334178000688552856e-01 5.281371250748634338e-02 -3.021221756935119629e-01 6.783353537321090698e-02
-1.082366555929183960e-01 -8.110403083264827728e-03 1.297671645879745483e-01 4.600559920072555542e-02 -9.766221046447753906e-02 7.543914765119552612e-02 5.938756745308637619e-03 -2.487327530980110168e-02 -1.486293524503707886e-01 1.487244218587875366e-01 1.465616226196289062e-01 8.750312775373458862e-02 -3.181873355060815811e-03 3.194168508052825928e-01 -5.393125861883163452e-02 5.931566283106803894e-02 2.629229426383972168e-01 3.136805295944213867e-01 -1.746819913387298584e-01 -2.457283884286880493e-01 1.277455687522888184e-01 -7.152853067964315414e-04 -1.249249130487442017e-01 -8.756368607282638550e-02 -1.417062878608703613e-01 -2.994819879531860352e-01 -1.337697636336088181e-02 5.659062787890434265e-02 -1.972402185201644897e-01 4.026166796684265137e-01 -3.909059762954711914e-01 -8.119609206914901733e-02
-2.554694414138793945e-01 -1.268308609724044800e-01 2.260797470808029175e-01 2.630670741200447083e-02 1.083849519491195679e-01 1.988024711608886719e-01 -5.708285607397556305e-03 -1.144893690943717957e-01 -7.890605926513671875e-02 -1.443129032850265503e-01 7.041709125041961670e-02 -7.751258462667465210e-02 -1.776076257228851318e-01 2.511779069900512695e-01 1.084126234054565430e-01 -1.257358957082033157e-02 1.281568873673677444e-02 6.469881534576416016e-02 9.990040212869644165e-02 -8.930626511573791504e-02 2.584168016910552979e-01 -4.655494540929794312e-02 1.194096449762582779e-02 -2.173553034663200378e-02 -2.414474934339523315e-01 6.800918281078338623e-02 -1.552991420030593872e-01 2.303949296474456787e-01 1.185158267617225647e-01 3.964539468288421631e-01 -4.917572140693664551e-01 -1.132857501506805420e-01
1.037192940711975098e-01 -1.172960475087165833e-01 -5.749814584851264954e-02 -1.094942465424537659e-01 -1.598393470048904419e-01 1.067640334367752075e-01 1.595241427421569824e-01 2.492492944002151489e-01 -4.223686829209327698e-02 8.301626145839691162e-02 3.035085797309875488e-01 -4.027038812637329102e-01 -2.051361203193664551e-01 -3.095529973506927490e-01 2.533825933933258057e-01 4.172299057245254517e-02 2.476075142621994019e-01 1.922683417797088623e-01 -1.966422051191329956e-01 -1.438950896263122559e-01 8.793417364358901978e-02 1.107172816991806030e-01 -1.223431825637817383e-01 1.240365281701087952e-01 -1.429205760359764099e-02 -2.884366549551486969e-02 -2.945065032690763474e-03 8.846930577419698238e-04 3.681590408086776733e-02 2.012663334608078003e-01 -3.193762600421905518e-01 -1.263051480054855347e-01
-2.726645767688751221e-01 5.948325619101524353e-02 1.359411031007766724e-01 3.673123428598046303e-03 -8.817457407712936401e-02 -1.263396888971328735e-01 8.607225120067596436e-02 6.191114336252212524e-02 1.470634806901216507e-02 -8.310364186763763428e-02 1.613352298736572266e-01 1.670546084642410278e-02 -7.677846401929855347e-02 1.231983080506324768e-01 -6.588151305913925171e-02 -2.116775140166282654e-02 1.699769310653209686e-02 2.204165607690811157e-01 -2.974141538143157959e-01 -1.154793575406074524e-01 2.765358686447143555e-01 -3.890070319175720215e-02 -9.019041061401367188e-02 9.209791570901870728e-02 -1.416434198617935181e-01 -3.283542394638061523e-01 1.440188884735107422e-01 1.170308515429496765e-01 1.824326366186141968e-01 2.395390421152114868e-01 -4.727024435997009277e-01 -2.960784137248992920e-01
-2.467968463897705078e-01 -2.497342377901077271e-01 3.125410377979278564e-01 -3.675158321857452393e-02 -3.185996785759925842e-02 2.122980058193206787e-01 -5.468789488077163696e-02 6.007951125502586365e-02 -5.224713683128356934e-02 -6.522420793771743774e-02 7.636816054582595825e-02 -1.819124631583690643e-02 -2.040671706199645996e-01 4.011008143424987793e-01 3.697766736149787903e-02 -2.704447880387306213e-02 7.156275212764739990e-02 1.005094051361083984e-01 5.461119115352630615e-02 -1.106542348861694336e-01 1.305538862943649292e-01 2.549705207347869873e-01 -5.738708749413490295e-02 1.580961495637893677e-01 -1.691789776086807251e-01 -5.186075344681739807e-02 -7.712251693010330200e-02 1.111183986067771912e-01 5.846708267927169800e-02 3.775586187839508057e-01 -4.081903696060180664e-01 6.517702341079711914e-02
-2.186176329851150513e-01 -2.042848616838455200e-01 -9.402547776699066162e-02 1.372644156217575073e-01 -1.422628462314605713e-01 6.158027425408363342e-02 1.951991021633148193e-01 -2.610367722809314728e-03 -2.313980311155319214e-01 -1.944055780768394470e-02 -7.169839926064014435e-03 -7.147782295942306519e-02 -3.747982438653707504e-03 9.488502889871597290e-02 -1.599808037281036377e-01 -1.497046798467636108e-01 -7.527181506156921387e-02 3.167460262775421143e-01 -3.240291178226470947e-01 1.186823844909667969e-01 -6.756532192230224609e-02 -1.292025148868560791e-01 -2.128629572689533234e-02 1.694643050432205200e-01 3.251235187053680420e-02 -2.488700896501541138e-01 1.294226795434951782e-01 2.872960269451141357e-01 7.173702120780944824e-02 1.415691524744033813e-01 -4.390827417373657227e-01 -2.208554744720458984e-01
-6.055847182869911194e-02 -1.136286258697509766e-01 3.191170096397399902e-01 8.804526180028915405e-03 -6.358265876770019531e-02 5.652294307947158813e-02 1.494540572166442871e-01 -2.582472264766693115e-01 4.358408227562904358e-02 -2.500901231542229652e-03 -2.233989983797073364e-01 -1.053725406527519226e-01 7.307687401771545410e-02 3.383557796478271484e-01 1.284235864877700806e-01 -7.657608389854431152e-02 6.603077799081802368e-02 -9.749310463666915894e-02 -8.617693185806274414e-02 -6.440687924623489380e-02 -4.378301277756690979e-02 5.657688900828361511e-02 -8.080696687102317810e-03 1.136235222220420837e-01 -2.183385938405990601e-01 -2.465642094612121582e-01 -1.507143527269363403e-01 6.969391554594039917e-02 -1.261746734380722046e-01 3.178641200065612793e-01 -5.117748379707336426e-01 -1.473180353641510010e-01
-2.981847822666168213e-01 -2.598818838596343994e-01 1.590834259986877441e-01 2.350155264139175415e-01 -2.500374913215637207e-01 -9.620299935340881348e-02 -7.998742163181304932e-02 8.955609798431396484e-02 -9.513714164495468140e-02 9.408860653638839722e-02 8.420357108116149902e-02 -5.499052256345748901e-02 -1.201334074139595032e-01 1.855237782001495361e-01 2.863668501377105713e-01 -9.604628384113311768e-02 -9.141013771295547485e-02 1.686546504497528076e-01 -1.163686141371726990e-01 -1.939033120870590210e-01 -6.521930545568466187e-02 1.212034933269023895e-02 -2.730003297328948975e-01 -6.220930814743041992e-02 -2.564833462238311768e-01 3.937481716275215149e-02 -2.538895010948181152e-01 -4.844254814088344574e-03 5.774485319852828979e-02 1.819784343242645264e-01 -4.119000732898712158e-01 6.762291770428419113e-03
3.809173405170440674e-02 -7.915746420621871948e-02 1.105908006429672241e-01 2.829211950302124023e-01 1.858995556831359863e-01 -7.153698056936264038e-02 3.333404958248138428e-01 -2.648430764675140381e-01 -2.738752663135528564e-01 2.391660213470458984e-01 2.277876883745193481e-01 -1.575461775064468384e-01 -1.066768169403076172e-01 1.237750723958015442e-01 -9.669356048107147217e-02 5.381482839584350586e-02 2.952270023524761200e-02 1.724029630422592163e-01 -3.262163102626800537e-01 2.089328169822692871e-01 6.978306174278259277e-02 1.772829145193099976e-01 -8.322815597057342529e-02 -7.281241565942764282e-02 1.530135422945022583e-02 6.631506234407424927e-02 -3.540641963481903076e-01 4.649836570024490356e-02 -9.312162548303604126e-02 1.236395817250013351e-02 -2.449158132076263428e-01 3.251259401440620422e-02
-3.490645289421081543e-01 6.649737060070037842e-02 2.097059488296508789e-01 -1.513899266719818115e-01 1.044077426195144653e-01 -1.173289492726325989e-01 8.433090150356292725e-02 5.569266900420188904e-02 -1.326254755258560181e-01 -1.509066373109817505e-01 -5.517546087503433228e-03 -2.197294831275939941e-01 -1.283507943153381348e-01 1.804641485214233398e-01 2.970046699047088623e-01 -3.300778865814208984e-01 -6.594898551702499390e-02 1.566454619169235229e-01 5.799737200140953064e-02 1.496661454439163208e-01 1.113051325082778931e-01 3.004033267498016357e-01 3.500133054330945015e-03 1.357431709766387939e-01 -2.576193809509277344e-01 -5.086177960038185120e-02 -3.104212321341037750e-02 -7.869573682546615601e-02 5.519021674990653992e-02 9.681852906942367554e-02 -4.094280004501342773e-01 -7.207795232534408569e-02
-1.585538499057292938e-02 -1.650145649909973145e-01 7.927949726581573486e-02 -2.610705494880676270e-01 -1.347999274730682373e-01 -4.421285539865493774e-02 -4.908856935799121857e-03 1.260964870452880859e-01 -2.562938034534454346e-01 1.156352460384368896e-01 -1.188311427831649780e-01 -1.305664479732513428e-01 2.499723434448242188e-01 -6.936702132225036621e-02 1.686956286430358887e-01 -1.676919311285018921e-01 2.834773622453212738e-02 3.798851966857910156e-01 -4.061610102653503418e-01 -1.328060030937194824e-01 7.939407974481582642e-02 1.078203767538070679e-01 -1.192959845066070557e-01 -3.738582879304885864e-02 7.456367462873458862e-02 2.185254693031311035e-01 1.670138090848922729e-01 -3.546899184584617615e-02 -1.110868975520133972e-01 1.735661476850509644e-01 -3.642496764659881592e-01 9.505708515644073486e-02
-7.887086272239685059e-02 -1.010696962475776672e-01 3.033232092857360840e-01 1.354008913040161133e-01 -2.313683554530143738e-02 2.138516008853912354e-01 7.216667383909225464e-02 -2.247040346264839172e-02 -5.486023053526878357e-02 5.110738053917884827e-02 1.348250061273574829e-01 -1.261296123266220093e-01 -1.652952730655670166e-01 2.291831672191619873e-01 4.118724763393402100e-01 -2.795752137899398804e-02 -7.492156326770782471e-02 -9.006801992654800415e-02 -2.413550578057765961e-02 -1.077340170741081238e-01 1.003441512584686279e-01 1.394834667444229126e-01 1.459624469280242920e-01 4.031969979405403137e-02 4.982284829020500183e-02 7.770999521017074585e-02 1.116909086704254150e-01 2.404691427946090698e-01 -6.920574605464935303e-02 2.462966144084930420e-01 -5.191466808319091797e-01 -1.977710276842117310e-01
-1.480781137943267822e-01 -3.696545362472534180e-01 1.542484462261199951e-01 4.112401232123374939e-02 1.271829307079315186e-01 -4.886775091290473938e-02 1.042499020695686340e-01 3.373118638992309570e-01 -2.063495218753814697e-01 -6.992255896329879761e-02 1.144060716032981873e-01 1.054777484387159348e-02 1.533073186874389648e-01 2.658327855169773102e-02 -2.582360291853547096e-03 -1.299151778221130371e-01 1.858851760625839233e-01 4.627507552504539490e-02 -2.750742062926292419e-02 -3.093959391117095947e-01 2.756716124713420868e-02 -9.489566832780838013e-02 1.366686671972274780e-01 -6.161566823720932007e-02 -2.664029598236083984e-01 7.886451669037342072e-03 -1.662812232971191406e-01 2.090071737766265869e-01 -1.517828404903411865e-01 -9.509702771902084351e-02 -4.806750118732452393e-01 7.535836193710565567e-03
-2.439428865909576416e-01 1.239063739776611328e-01 2.072376571595668793e-02 -4.495245218276977539e-02 3.362971246242523193e-01 -3.175503313541412354e-01 2.436152473092079163e-02 1.945196986198425293e-01 -1.136197969317436218e-01 6.263425201177597046e-02 -4.505993798375129700e-02 -4.920428246259689331e-02 -1.049615666270256042e-01 -1.636382043361663818e-01 1.117540448904037476e-01 -1.245374083518981934e-01 1.023986339569091797e-01 7.140330225229263306e-02 -1.833099424839019775e-01 2.794890701770782471e-01 -7.230067253112792969e-02 9.602949768304824829e-02 1.689336821436882019e-02 1.931440681219100952e-01 5.375838652253150940e-02 1.626103520393371582e-01 -6.561701744794845581e-02 1.286667138338088989e-01 -1.077381595969200134e-01 -4.963061586022377014e-02 -5.283390879631042480e-01 2.459700852632522583e-01
-2.285457998514175415e-01 7.709595561027526855e-02 2.551452517509460449e-01 -6.397601962089538574e-02 -2.732554376125335693e-01 9.966067969799041748e-02 -5.844950675964355469e-02 1.161942631006240845e-01 -2.377879619598388672e-01 1.296148449182510376e-01 2.631107866764068604e-01 -6.304251402616500854e-02 -8.264252543449401855e-02 1.617908105254173279e-02 1.019519641995429993e-01 1.174526065587997437e-01 4.934315010905265808e-02 1.347115188837051392e-01 -2.035557329654693604e-01 1.622225046157836914e-01 -2.861040458083152771e-02 8.164177089929580688e-02 -1.110021919012069702e-01 8.717162162065505981e-02 -2.470433562994003296e-01 -1.045558601617813110e-01 -3.885203599929809570e-01 -7.219026982784271240e-02 1.776264756917953491e-01 -1.716200858354568481e-01 -4.201408922672271729e-01 -1.091091632843017578e-01
1.266698092222213745e-01 -5.846289545297622681e-02 -1.143071055412292480e-01 -1.658517569303512573e-01 2.893066406250000000e-01 2.138344794511795044e-01 -7.139304280281066895e-02 2.409668713808059692e-01 -4.897388815879821777e-02 1.609554737806320190e-01 1.208026781678199768e-01 5.569206550717353821e-02 -1.343578249216079712e-01 -8.886326104402542114e-02 1.069434359669685364e-01 5.738949030637741089e-02 4.001553356647491455e-02 3.747235238552093506e-01 -2.926259636878967285e-01 1.430428028106689453e-01 -1.136971414089202881e-01 -6.956904660910367966e-03 -5.147463455796241760e-02 2.273695915937423706e-01 -2.603230476379394531e-01 -2.715412974357604980e-01 -2.528539896011352539e-01 -9.080383926630020142e-02 1.137967035174369812e-01 9.759055078029632568e-02 -3.303047418594360352e-01 3.010982414707541466e-03
3.843932598829269409e-02 -1.795056462287902832e-02 9.011401981115341187e-02 -2.549610137939453125e-01 4.789335280656814575e-02 1.552109718322753906e-01 -1.286238729953765869e-01 2.879149615764617920e-01 -2.376050204038619995e-01 4.932467639446258545e-02 3.248759806156158447e-01 2.040252685546875000e-01 -9.599267505109310150e-03 -8.274152874946594238e-02 1.695061028003692627e-01 1.087225228548049927e-01 -8.157967776060104370e-02 2.070745527744293213e-01 -1.839029043912887573e-01 1.043755933642387390e-01 2.309406921267509460e-02 -1.067744418978691101e-01 1.416187882423400879e-01 7.319951057434082031e-02 -2.397699505090713501e-01 8.831983059644699097e-02 -2.059767991304397583e-01 2.242507189512252808e-01 5.369103327393531799e-02 -5.882496386766433716e-02 -4.683536589145660400e-01 -1.743532866239547729e-01
6.412804126739501953e-02 9.538382291793823242e-03 2.466964768245816231e-03 -6.115581095218658447e-02 1.592939943075180054e-01 -1.477056890726089478e-01 -2.534092664718627930e-01 -2.301280945539474487e-02 9.718811139464378357e-03 1.874205321073532104e-01 2.918535768985748291e-01 -1.159288361668586731e-01 -3.932057917118072510e-01 -2.830476760864257812e-01 1.875137835741043091e-01 8.425889909267425537e-02 -9.721246361732482910e-02 9.504027664661407471e-02 -4.292813241481781006e-01 -3.151329606771469116e-02 1.890767067670822144e-01 1.005727276206016541e-01 1.604651510715484619e-01 2.768116295337677002e-01 3.350003436207771301e-02 -2.398780174553394318e-02 -1.119570434093475342e-01 1.433029323816299438e-01 -3.019434772431850433e-02 -7.140074390918016434e-03 -2.852020561695098877e-01 1.479433290660381317e-02
-2.535453736782073975e-01 -1.754776239395141602e-01 -9.487295150756835938e-02 1.682545393705368042e-01 6.189188733696937561e-02 -1.104684174060821533e-01 1.613356024026870728e-01 -2.467474713921546936e-02 -1.792318820953369141e-01 -3.937186207622289658e-03 -8.165737986564636230e-02 -3.923388198018074036e-03 3.360362350940704346e-02 4.559646360576152802e-03 -3.997698053717613220e-02 -3.244146108627319336e-01 5.145467445254325867e-02 -1.112062260508537292e-01 -2.632934749126434326e-01 -1.990751028060913086e-01 2.273008376359939575e-01 1.887602508068084717e-01 -1.942722126841545105e-02 7.246168702840805054e-02 -2.186739817261695862e-02 -3.025066256523132324e-01 1.816473305225372314e-01 6.989686936140060425e-02 -2.685005962848663330e-01 1.722269132733345032e-02 -5.049677491188049316e-01 -6.308518350124359131e-02
-3.311476483941078186e-02 -3.350301086902618408e-02 6.272393465042114258e-02 1.930684596300125122e-01 5.174150690436363220e-02 1.804342567920684814e-01 -3.567815199494361877e-02 1.089626476168632507e-01 -2.955619096755981445e-01 -2.566283568739891052e-02 2.262988388538360596e-01 -4.792105406522750854e-02 -1.864221990108489990e-01 2.028850018978118896e-01 -1.940129399299621582e-01 -6.497202441096305847e-03 -9.917674958705902100e-02 2.536825537681579590e-01 1.141615211963653564e-02 3.904742375016212463e-02 1.387450248003005981e-01 2.280684113502502441e-01 -1.346939057111740112e-01 1.503018289804458618e-01 1.933897472918033600e-02 -4.454616606235504150e-01 1.684872210025787354e-01 1.530231535434722900e-01 -2.515717148780822754e-01 -3.093825280666351318e-02 -3.752813339233398438e-01 9.762123972177505493e-02
-3.310307860374450684e-01 -3.029049839824438095e-03 3.996911272406578064e-02 4.308687150478363037e-02 4.446688294410705566e-02 -2.808972075581550598e-02 1.220902241766452789e-02 7.422257959842681885e-02 -2.201822400093078613e-01 3.076268732547760010e-01 -1.514544617384672165e-02 7.520978897809982300e-02 1.128645911812782288e-01 2.287191897630691528e-01 -1.607001721858978271e-01 4.851904232054948807e-03 2.325298339128494263e-01 1.284673213958740234e-01 -1.625657975673675537e-01 8.869674801826477051e-02 3.797904402017593384e-02 3.911985084414482117e-02 -2.060289867222309113e-02 1.350711751729249954e-02 1.085843443870544434e-01 -2.631322443485260010e-01 -6.591571122407913208e-02 -8.187492936849594116e-02 -3.140317499637603760e-01 3.619426488876342773e-01 -4.518391788005828857e-01 -6.579309701919555664e-02
-2.999103963375091553e-01 -1.669803857803344727e-01 3.932440578937530518e-01 -2.384600415825843811e-02 7.011150568723678589e-02 2.378340661525726318e-01 4.914515838027000427e-02 2.992374449968338013e-02 -7.566465437412261963e-02 8.951012045145034790e-02 3.543603047728538513e-02 -6.632241606712341309e-02 -1.855548471212387085e-01 9.773985296487808228e-02 7.095888257026672363e-02 -1.056802347302436829e-01 -6.221299991011619568e-02 2.071019560098648071e-01 -1.031293570995330811e-01 -4.952003359794616699e-01 3.338749334216117859e-02 -2.823345363140106201e-02 -1.165967360138893127e-01 -5.512031912803649902e-02 -1.958231329917907715e-01 -7.601568847894668579e-02 -1.434466093778610229e-01 1.511110663414001465e-01 -5.265580955892801285e-03 6.744748353958129883e-02 -3.673180639743804932e-01 1.854458749294281006e-01
-1.571921855211257935e-01 -1.211811602115631104e-01 2.299358844757080078e-01 -7.776447385549545288e-02 -3.928048163652420044e-02 -1.304199825972318649e-02 -2.006643265485763550e-01 1.620462834835052490e-01 -7.848989218473434448e-02 2.501871287822723389e-01 -1.937027722597122192e-01 -1.629495322704315186e-01 -1.080045327544212341e-01 2.914553582668304443e-01 -5.472281575202941895e-02 4.064351669512689114e-04 1.197619363665580750e-01 3.237495422363281250e-01 -2.479052394628524780e-01 5.472163483500480652e-02 1.941483765840530396e-01 1.743023097515106201e-01 9.683323651552200317e-02 -1.580759882926940918e-01 -2.738019227981567383e-01 -1.672012731432914734e-02 -1.268225163221359253e-01 -3.460479527711868286e-02 -3.576532900333404541e-01 1.511470526456832886e-01 -2.677013278007507324e-01 -3.801922779530286789e-03
-1.734803915023803711e-01 -2.510379254817962646e-01 6.561481952667236328e-02 1.099850237369537354e-01 1.858987361192703247e-01 -3.209206461906433105e-01 5.394952371716499329e-02 -7.052343338727951050e-02 -1.611146330833435059e-02 1.887197494506835938e-01 -2.259316444396972656e-01 -3.858257085084915161e-02 2.222948335111141205e-02 1.194186042994260788e-02 -1.284445971250534058e-01 -1.028316169977188110e-01 8.880633860826492310e-02 1.178745646029710770e-02 -5.225068703293800354e-02 1.983663588762283325e-01 3.100198805332183838e-01 5.040231347084045410e-02 -8.066298067569732666e-02 3.196290731430053711e-01 -7.317099720239639282e-02 -3.534197807312011719e-02 -2.158011868596076965e-02 7.732577621936798096e-02 -3.212405741214752197e-02 2.385618835687637329e-01 -5.228406190872192383e-01 -1.647770106792449951e-01
-5.546501278877258301e-02 -3.399726748466491699e-01 4.988099634647369385e-02 -4.254131764173507690e-02 7.449480891227722168e-02 4.771931469440460205e-02 -8.181594312191009521e-02 -3.811469301581382751e-02 -2.128267288208007812e-01 1.104687824845314026e-01 1.478275656700134277e-01 1.974221616983413696e-01 1.174996495246887207e-01 -1.365131586790084839e-01 4.572780430316925049e-01 -8.473524451255798340e-02 2.049248665571212769e-01 1.972462981939315796e-01 -1.618418246507644653e-01 1.882710605859756470e-01 7.856409996747970581e-02 -1.323520541191101074e-01 2.196692079305648804e-01 -3.826954402029514313e-03 1.149657890200614929e-01 -2.881424967199563980e-03 5.521364137530326843e-02 1.629424095153808594e-01 -1.275567710399627686e-01 2.510304749011993408e-01 -3.743368387222290039e-01 -1.314605176448822021e-01
1.429075449705123901e-01 1.840757429599761963e-01 -1.584855765104293823e-01 -1.070950254797935486e-01 8.909942209720611572e-02 3.243386149406433105e-01 5.696278065443038940e-02 1.616768091917037964e-01 -7.869477570056915283e-02 6.852989643812179565e-02 5.349605903029441833e-02 -1.257055997848510742e-01 -1.426255404949188232e-01 2.370042912662029266e-02 7.485505938529968262e-02 6.531202048063278198e-02 -7.967088371515274048e-02 3.446743190288543701e-01 -2.495574355125427246e-01 4.441066086292266846e-02 -1.167721524834632874e-01 3.029927015304565430e-01 9.099745191633701324e-03 3.668975457549095154e-02 4.339203238487243652e-02 -8.530599623918533325e-02 -2.763066589832305908e-01 -2.285906076431274414e-01 -7.212690543383359909e-03 8.784347027540206909e-02 -4.694643318653106689e-01 2.099283039569854736e-01
-1.346890181303024292e-01 -1.921633183956146240e-01 2.567270994186401367e-01 3.067119419574737549e-01 1.033013314008712769e-01 1.374290883541107178e-01 1.862133294343948364e-01 4.868173971772193909e-02 -4.885611683130264282e-02 1.779624968767166138e-01 6.493706256151199341e-02 -6.612631678581237793e-02 7.465407252311706543e-03 -2.108436673879623413e-01 1.384099572896957397e-01 -1.495955735445022583e-01 6.063354387879371643e-02 3.606598079204559326e-01 -1.026026010513305664e-01 4.291414842009544373e-02 -4.393634945154190063e-02 -2.631882764399051666e-02 -1.079896762967109680e-01 8.170817792415618896e-02 4.728715121746063232e-02 1.457356214523315430e-01 3.239461034536361694e-02 -3.159018456935882568e-01 -2.480693757534027100e-01 2.706795744597911835e-02 -3.294158279895782471e-01 3.570261299610137939e-01
-2.132789045572280884e-01 1.160674262791872025e-02 2.307111620903015137e-01 -9.467373043298721313e-02 1.380946636199951172e-01 9.218186885118484497e-02 1.727131158113479614e-01 -2.806444168090820312e-01 -8.226387202739715576e-02 -2.412845380604267120e-02 -9.288487024605274200e-03 1.213895007967948914e-01 -2.648296058177947998e-01 -2.608106099069118500e-02 3.582315742969512939e-01 -1.477362811565399170e-01 1.558450013399124146e-01 1.375438868999481201e-01 -1.254291832447052002e-01 2.664477229118347168e-01 2.046166807413101196e-01 3.415248394012451172e-01 -1.685317754745483398e-01 8.670583367347717285e-03 3.492606431245803833e-02 6.329441070556640625e-02 -1.608969271183013916e-01 2.457535266876220703e-02 -2.664657533168792725e-01 1.471736431121826172e-01 -2.631052434444427490e-01 4.859400913119316101e-02
-1.154761016368865967e-01 -1.328680813312530518e-01 -1.520407944917678833e-01 2.614425122737884521e-01 -3.822528058663010597e-03 -1.795036643743515015e-01 1.422236859798431396e-01 -1.268789619207382202e-01 -3.329732716083526611e-01 1.723071336746215820e-01 -7.216911762952804565e-02 5.786447785794734955e-03 -1.731000095605850220e-01 1.153031662106513977e-01 5.741771310567855835e-02 9.657759219408035278e-02 1.170021966099739075e-01 3.693935871124267578e-01 -8.993495255708694458e-02 1.797243356704711914e-01 3.992372751235961914e-02 1.201667785644531250e-01 -1.170746833086013794e-01 -1.907745748758316040e-01 1.374086141586303711e-01 5.332351475954055786e-02 -1.404260545969009399e-01 9.512503445148468018e-02 -5.312055721879005432e-02 4.547002315521240234e-01 -2.991988956928253174e-01 -3.229404613375663757e-02
-2.674202620983123779e-01 -5.068269371986389160e-02 6.248660758137702942e-02 1.671200394630432129e-01 2.261784374713897705e-01 1.043662801384925842e-01 -1.067794859409332275e-02 1.629235893487930298e-01 -1.105267852544784546e-01 2.772735245525836945e-02 2.120755799114704132e-02 -1.501658558845520020e-01 -2.509747282601892948e-04 7.561963796615600586e-02 -9.539882838726043701e-02 -1.706389337778091431e-01 1.886318624019622803e-02 1.472575962543487549e-01 -1.075149923563003540e-01 1.747417896986007690e-01 1.201848909258842468e-01 5.968345329165458679e-02 -1.153188720345497131e-01 1.353722959756851196e-01 3.630742430686950684e-02 -3.657365441322326660e-01 2.592686414718627930e-01 -1.536114215850830078e-01 -1.948866695165634155e-01 -9.173612296581268311e-02 -5.775948762893676758e-01 7.602492719888687134e-02
-1.399357467889785767e-01 -2.223473787307739258e-01 2.408461421728134155e-01 -9.555553644895553589e-02 1.568170040845870972e-01 -1.903842575848102570e-02 1.965414434671401978e-01 2.834189236164093018e-01 -2.136297225952148438e-01 -2.003940008580684662e-02 1.019246205687522888e-01 1.575112789869308472e-01 -3.158943355083465576e-02 1.346381455659866333e-01 2.256053835153579712e-01 -1.587571226991713047e-03 2.176415175199508667e-01 5.250372365117073059e-02 -3.359263241291046143e-01 -3.620060384273529053e-01 1.873402297496795654e-01 -6.753996759653091431e-02 4.237507656216621399e-02 8.904615044593811035e-02 -4.197554290294647217e-02 1.151241809129714966e-01 -2.511072754859924316e-01 8.980087190866470337e-02 -9.298200160264968872e-02 1.718599647283554077e-01 -2.168827354907989502e-01 2.321924865245819092e-01
-8.887271583080291748e-02 -2.655159235000610352e-01 2.867851853370666504e-01 9.909224510192871094e-02 -2.937670238316059113e-02 6.950773298740386963e-02 5.906681716442108154e-02 -2.733419090509414673e-02 -5.741832032799720764e-02 -3.688948228955268860e-02 7.575871050357818604e-02 4.998334869742393494e-02 -2.844230830669403076e-01 3.161130845546722412e-01 -1.722675710916519165e-01 8.457087725400924683e-02 1.102703809738159180e-01 3.192469477653503418e-01 -3.692900016903877258e-02 -2.842065095901489258e-01 3.371911346912384033e-01 -1.310896128416061401e-01 4.270032793283462524e-02 1.034467741847038269e-01 -9.924864768981933594e-02 1.407262235879898071e-01 4.493233188986778259e-02 3.297772631049156189e-02 -3.210194781422615051e-02 1.675000190734863281e-01 -4.331151247024536133e-01 -1.256257062777876854e-03
-3.266729116439819336e-01 -2.852029502391815186e-01 1.002965867519378662e-01 2.502942681312561035e-01 -1.897348314523696899e-01 9.193517267704010010e-02 3.606190159916877747e-02 1.445998698472976685e-01 1.723529994487762451e-01 9.617020934820175171e-02 6.913649290800094604e-02 2.162306569516658783e-02 -1.945598274469375610e-01 -1.900050193071365356e-01 8.129259943962097168e-02 -1.793200224637985229e-01 2.768616378307342529e-01 2.950939536094665527e-01 -1.093453466892242432e-01 1.417340487241744995e-01 2.175018005073070526e-02 -4.265137016773223877e-02 -1.020102053880691528e-01 1.298442035913467407e-01 5.271179135888814926e-03 2.460236549377441406e-01 4.771111905574798584e-02 3.151325741782784462e-03 -2.671579122543334961e-01 1.378062516450881958e-01 -3.117225170135498047e-01 1.998578011989593506e-01
-8.814367651939392090e-02 -1.198480278253555298e-02 -1.117862835526466370e-01 -4.172135889530181885e-01 8.705431222915649414e-02 3.287924826145172119e-02 6.594557315111160278e-02 -8.740908652544021606e-02 3.883145004510879517e-02 -1.991588622331619263e-03 3.975316882133483887e-02 -4.957035556435585022e-02 -3.252736628055572510e-01 7.772804051637649536e-02 6.377669423818588257e-02 -1.046035587787628174e-01 6.985361874103546143e-02 3.039663434028625488e-01 -3.534484803676605225e-01 8.985521644353866577e-02 -1.023253798484802246e-01 2.438219487667083740e-01 6.594625115394592285e-02 5.221455171704292297e-02 7.629588246345520020e-02 -9.917251765727996826e-02 -8.871676027774810791e-02 2.328103221952915192e-02 -1.109619587659835815e-01 -2.640406191349029541e-01 -4.889238476753234863e-01 7.528765592724084854e-03
-2.059818208217620850e-01 1.358363777399063110e-01 4.168262332677841187e-02 -1.034850999712944031e-02 1.616587191820144653e-01 -7.441411726176738739e-03 3.176873922348022461e-02 1.573975831270217896e-01 -4.455442428588867188e-01 -1.215489730238914490e-01 -4.200684651732444763e-02 -1.597551815211772919e-02 1.466010361909866333e-01 -1.193065345287322998e-01 -2.929417416453361511e-02 -2.681221067905426025e-01 -9.580104053020477295e-02 2.826946079730987549e-01 -1.171979587525129318e-02 4.422099515795707703e-02 2.376463115215301514e-01 -1.649710834026336670e-01 -2.273886501789093018e-01 -2.075843513011932373e-01 -2.688741087913513184e-01 -2.234153682366013527e-03 -1.408200711011886597e-01 8.801826089620590210e-02 -4.522218555212020874e-02 2.753450274467468262e-01 -3.339906632900238037e-01 -5.065406858921051025e-02
-1.575492620468139648e-01 -9.339313954114913940e-02 2.398076802492141724e-01 -2.433995949104428291e-03 1.465741693973541260e-01 7.411409914493560791e-02 -1.824425347149372101e-02 -1.397383660078048706e-01 -4.760298132896423340e-02 2.309368401765823364e-01 2.425659447908401489e-01 -1.413742750883102417e-01 1.230674311518669128e-01 -1.343552023172378540e-02 1.482838094234466553e-01 8.946450054645538330e-02 2.038318216800689697e-01 -6.612780690193176270e-02 -1.894158720970153809e-01 -7.137596607208251953e-02 2.728001177310943604e-01 -2.129522860050201416e-01 -3.464913964271545410e-01 2.609856426715850830e-02 -6.525751948356628418e-02 -2.032276540994644165e-01 -2.743894001469016075e-03 8.845616877079010010e-02 -4.331649541854858398e-01 -5.617554113268852234e-02 -3.310511708259582520e-01 -3.451240062713623047e-02
2.292393893003463745e-01 -4.016684740781784058e-02 4.317341372370719910e-02 -8.939900994300842285e-02 -3.365489467978477478e-02 -6.801162660121917725e-02 2.429911196231842041e-01 -1.849254071712493896e-01 -2.408064901828765869e-01 1.807162724435329437e-02 5.795471370220184326e-02 1.070305258035659790e-01 -1.688626110553741455e-01 -4.120897501707077026e-02 3.990892693400382996e-02 -1.101720407605171204e-01 7.133649289608001709e-02 1.796850264072418213e-01 -6.587707996368408203e-02 -2.944472245872020721e-02 3.668946921825408936e-01 1.081904321908950806e-01 7.289055269211530685e-03 2.106813341379165649e-01 -3.585957288742065430e-01 -1.338113248348236084e-01 2.484945207834243774e-01 -9.900362044572830200e-02 -1.580776870250701904e-01 2.906568944454193115e-01 -3.932738900184631348e-01 6.623154878616333008e-02
-1.340114176273345947e-01 -2.149028629064559937e-01 1.525671631097793579e-01 -9.586075693368911743e-02 -5.833895877003669739e-02 9.051299840211868286e-02 2.929268479347229004e-01 -1.680748313665390015e-01 8.166106790304183960e-02 1.829896867275238037e-01 2.281080000102519989e-02 4.645296186208724976e-02 2.295318692922592163e-01 -1.546495407819747925e-01 2.009724229574203491e-01 -8.995077759027481079e-02 -1.432705223560333252e-01 3.934646546840667725e-01 -3.821630477905273438e-01 -5.955464765429496765e-02 2.287132441997528076e-01 -1.333756372332572937e-02 -1.076836213469505310e-01 1.248624250292778015e-01 -9.021091461181640625e-02 -6.761673837900161743e-02 -4.860964417457580566e-02 1.348428577184677124e-01 -8.446428924798965454e-02 -1.303226947784423828e-01 -3.159899711608886719e-01 2.190713882446289062e-01
-4.435081407427787781e-02 8.638945221900939941e-02 -3.547184541821479797e-02 -9.689207375049591064e-02 1.040730699896812439e-01 5.267924815416336060e-02 1.516634076833724976e-01 -7.456227391958236694e-02 -1.950612217187881470e-01 3.399005904793739319e-02 7.130914181470870972e-02 -2.627620995044708252e-01 -3.225067853927612305e-01 -2.544593214988708496e-01 8.899345248937606812e-02 1.990518346428871155e-02 4.706266894936561584e-02 -1.615502536296844482e-01 -3.193342983722686768e-01 1.097085475921630859e-01 -9.182600677013397217e-02 1.508072465658187866e-01 -3.841068223118782043e-02 1.014534384012222290e-01 6.258077174425125122e-02 -2.075580507516860962e-01 -2.981162667274475098e-01 9.489917755126953125e-02 -3.059083223342895508e-01 -9.724652767181396484e-02 -4.509416222572326660e-01 1.040139719843864441e-01
-6.225069239735603333e-02 -4.933355003595352173e-02 1.782739348709583282e-02 -3.206688538193702698e-02 1.389834582805633545e-01 3.592274710536003113e-02 2.189631611108779907e-01 6.372404098510742188e-02 3.734505921602249146e-02 -1.114357188344001770e-01 3.303122520446777344e-01 -9.349355846643447876e-02 1.736590405926108360e-03 7.243468612432479858e-02 1.738796383142471313e-01 -4.903137683868408203e-02 1.693511158227920532e-01 -1.681238263845443726e-01 -2.915345132350921631e-01 2.750611677765846252e-02 1.635173335671424866e-02 1.894183456897735596e-01 -1.748165041208267212e-01 3.849052786827087402e-01 -1.866916418075561523e-01 3.063126802444458008e-01 -1.070045232772827148e-01 -9.395177662372589111e-02 -2.612462341785430908e-01 1.906588673591613770e-01 -2.294861525297164917e-01 -2.939526438713073730e-01
3.561707213521003723e-02 1.730427443981170654e-01 1.896546036005020142e-01 -1.192872747778892517e-01 1.941727250814437866e-01 1.448142379522323608e-01 1.294493861496448517e-02 1.020630821585655212e-01 -1.279852986335754395e-01 1.473167687654495239e-01 3.053162992000579834e-01 7.343585137277841568e-03 -1.226082327775657177e-03 -1.199095696210861206e-02 7.225377857685089111e-02 1.376963853836059570e-01 -2.165623307228088379e-01 2.699707150459289551e-01 -2.838934957981109619e-01 1.219780277460813522e-02 -1.488252431154251099e-01 1.610911935567855835e-01 1.429286748170852661e-01 7.447843998670578003e-02 -3.264894783496856689e-01 -3.310016170144081116e-02 -3.074881434440612793e-01 1.982420533895492554e-01 -1.442244946956634521e-01 8.459743112325668335e-02 -3.381217718124389648e-01 -1.876801848411560059e-01
-7.929710298776626587e-02 6.657529622316360474e-02 1.686977744102478027e-01 -3.550744056701660156e-02 9.344974905252456665e-02 -3.068984299898147583e-02 3.514449894428253174e-01 7.047436386346817017e-02 -1.863408088684082031e-01 -7.631303742527961731e-03 -1.195408776402473450e-01 -1.064326316118240356e-01 7.399755716323852539e-02 -6.272765994071960449e-02 1.083670705556869507e-01 -1.140170767903327942e-01 -1.239605173468589783e-01 2.383948117494583130e-01 -2.756332457065582275e-01 1.698637157678604126e-01 4.644100069999694824e-01 1.756828278303146362e-02 2.845265902578830719e-02 2.562078461050987244e-02 -4.641735851764678955e-01 3.628661856055259705e-02 5.845895502716302872e-03 -5.036480724811553955e-03 -1.085223257541656494e-01 1.837824285030364990e-01 -2.554654181003570557e-01 6.874899566173553467e-02
-3.502755612134933472e-02 6.540335714817047119e-02 7.441207021474838257e-02 2.508231997489929199e-01 2.472136467695236206e-01 1.923966407775878906e-01 4.421994835138320923e-02 -8.371093869209289551e-02 1.578365713357925415e-01 1.528609097003936768e-01 4.312465712428092957e-02 -1.797895506024360657e-02 -1.039805635809898376e-01 1.569297164678573608e-01 4.795885831117630005e-02 1.394933462142944336e-01 1.001437082886695862e-01 -4.251524060964584351e-02 -4.356807172298431396e-01 4.920125007629394531e-02 -8.154539763927459717e-02 -2.205679565668106079e-02 6.399154663085937500e-02 9.534752368927001953e-02 -3.048061132431030273e-01 -1.914864331483840942e-01 -3.177043423056602478e-02 4.699365422129631042e-02 2.893014848232269287e-01 2.492882907390594482e-01 -4.129954576492309570e-01 1.941625028848648071e-01
-8.399046957492828369e-02 -1.068800613284111023e-01 2.704942524433135986e-01 -1.217555180191993713e-01 1.412124633789062500e-01 5.270823091268539429e-02 8.903099596500396729e-02 3.892971575260162354e-02 -2.952537834644317627e-01 9.843871742486953735e-02 1.705555170774459839e-01 1.378915309906005859e-01 2.906032279133796692e-02 1.459959000349044800e-01 -1.633248627185821533e-01 1.048944052308797836e-02 1.867022812366485596e-01 4.313801527023315430e-01 -1.249590143561363220e-02 5.955020338296890259e-02 3.389578163623809814e-01 2.802305817604064941e-01 -2.942701056599617004e-02 1.957010924816131592e-01 -1.025309264659881592e-01 1.239111572504043579e-01 -1.077844277024269104e-01 3.409525752067565918e-02 -3.816593885421752930e-01 2.099711261689662933e-02 -1.523616760969161987e-01 -4.749951511621475220e-02
9.704164415597915649e-02 1.273394972085952759e-01 -9.595855139195919037e-03 1.817542612552642822e-01 1.639596670866012573e-01 1.197199374437332153e-01 8.366036415100097656e-02 -5.693743005394935608e-03 -2.866101451218128204e-02 1.058420687913894653e-01 7.542451471090316772e-02 2.893890440464019775e-01 -2.510851016268134117e-03 1.854278892278671265e-01 1.175335720181465149e-01 -8.521465957164764404e-02 2.017532289028167725e-01 -1.401579976081848145e-01 -2.971642613410949707e-01 2.105004619807004929e-03 2.111187279224395752e-01 2.439945936203002930e-01 1.025223135948181152e-01 1.022405177354812622e-01 2.497361004352569580e-01 -1.156683489680290222e-01 8.248877525329589844e-02 7.156421244144439697e-02 -2.955398261547088623e-01 1.389734745025634766e-01 -5.172272920608520508e-01 -2.206418290734291077e-02
-2.785808406770229340e-02 1.063831448554992676e-01 2.435545921325683594e-01 1.944150179624557495e-01 1.087234467267990112e-01 -7.833098620176315308e-02 1.525751948356628418e-01 -2.368824556469917297e-02 -1.598277091979980469e-01 1.077993884682655334e-01 -2.795712053775787354e-01 -1.066339388489723206e-01 -2.904305979609489441e-02 -1.901549845933914185e-01 5.250851809978485107e-02 -1.020895540714263916e-01 -1.632756590843200684e-01 1.964591890573501587e-01 -6.726063042879104614e-02 3.122276663780212402e-01 1.774898767471313477e-01 -1.803311407566070557e-01 -4.928552359342575073e-02 5.561209470033645630e-02 -2.958163022994995117e-01 4.586964473128318787e-02 -7.149662077426910400e-02 8.075638860464096069e-02 -2.148308604955673218e-01 1.830200552940368652e-01 -4.961250126361846924e-01 9.095597267150878906e-02
1.903860718011856079e-01 -1.310896128416061401e-01 4.885595291852951050e-02 1.406792253255844116e-01 2.689973711967468262e-01 -2.848790585994720459e-01 1.064721867442131042e-02 1.692939847707748413e-01 -2.241001650691032410e-02 -9.585621207952499390e-02 7.189851999282836914e-02 1.267327368259429932e-01 -3.792197629809379578e-02 -1.402830122970044613e-03 1.675650030374526978e-01 -9.687582403421401978e-02 7.622132450342178345e-02 5.784136801958084106e-02 -9.472085535526275635e-02 1.307717114686965942e-01 2.894184589385986328e-01 -7.920814678072929382e-03 -5.833934247493743896e-02 1.595091670751571655e-01 -1.634473800659179688e-01 1.652584820985794067e-01 -3.204421401023864746e-01 5.021134018898010254e-02 1.811419576406478882e-01 -1.732481084764003754e-02 -5.449385046958923340e-01 1.872859448194503784e-01
-2.015741765499114990e-01 1.369735226035118103e-02 -2.026588767766952515e-01 -6.193847954273223877e-02 -1.574057936668395996e-01 8.952529728412628174e-02 5.082383379340171814e-02 3.497536852955818176e-02 -3.398456871509552002e-01 9.927017986774444580e-02 2.687553763389587402e-01 4.672426357865333557e-02 -2.924222350120544434e-01 -2.722174227237701416e-01 1.613907963037490845e-01 -1.469065099954605103e-01 1.921197623014450073e-01 1.059158332645893097e-02 -2.761590108275413513e-02 3.335436340421438217e-03 1.062515750527381897e-01 1.939728111028671265e-01 -1.636843681335449219e-01 -1.585905207321047783e-03 1.476788818836212158e-01 -8.631728589534759521e-02 -1.327795684337615967e-01 -2.635042667388916016e-01 -2.052037864923477173e-01 -9.130963124334812164e-03 -4.337518215179443359e-01 1.025109365582466125e-01
-1.926027387380599976e-01 -1.784734278917312622e-01 -6.208255887031555176e-02 -8.985593169927597046e-02 2.617778480052947998e-01 1.797040253877639771e-01 6.377931684255599976e-02 5.461393296718597412e-02 1.953464299440383911e-01 -2.322245389223098755e-01 3.523873910307884216e-02 5.046445876359939575e-02 -1.130210682749748230e-01 -2.810427248477935791e-01 8.464565873146057129e-02 2.147478237748146057e-02 3.171131312847137451e-01 3.018542528152465820e-01 -1.022880002856254578e-01 2.458056360483169556e-01 6.040959432721138000e-02 1.327316761016845703e-01 -1.580811291933059692e-01 2.818679437041282654e-02 -2.028073668479919434e-01 6.151615828275680542e-02 -3.026538789272308350e-01 4.245418310165405273e-02 -7.638537883758544922e-02 1.206536367535591125e-01 -3.702394366264343262e-01 -1.029198393225669861e-01
-1.022621318697929382e-01 2.461479743942618370e-03 2.225366681814193726e-01 -7.203615456819534302e-02 -1.311874240636825562e-01 7.708751410245895386e-02 -4.410895332694053650e-02 1.243121996521949768e-01 -2.377054393291473389e-01 -4.909727722406387329e-02 2.117325514554977417e-01 9.078890085220336914e-02 -1.918796747922897339e-01 -9.534970670938491821e-02 3.870540559291839600e-01 -1.544215083122253418e-01 2.773407697677612305e-01 -3.067316859960556030e-02 -4.596973359584808350e-01 -9.701131843030452728e-03 -9.903182834386825562e-02 1.277080327272415161e-01 -1.931915879249572754e-01 6.042668223381042480e-02 -4.998462274670600891e-02 -4.829274490475654602e-02 2.553029358386993408e-01 -3.152871504426002502e-02 -2.086292356252670288e-01 1.913999468088150024e-01 -2.067590355873107910e-01 1.115332394838333130e-01
-2.176333665847778320e-01 -1.658572405576705933e-01 1.488389968872070312e-01 -3.765726089477539062e-02 2.848169207572937012e-01 2.157568559050559998e-02 1.741222739219665527e-01 1.571701020002365112e-01 -1.264943927526473999e-01 1.158273816108703613e-01 3.083313070237636566e-02 -1.586496271193027496e-02 6.238827854394912720e-02 1.209482029080390930e-01 -1.310569941997528076e-01 2.769777178764343262e-01 3.212568461894989014e-01 2.769657783210277557e-02 -2.591837346553802490e-01 1.557987332344055176e-01 3.226915001869201660e-02 -4.080005362629890442e-02 3.444869071245193481e-02 -3.879499435424804688e-02 -7.020920980721712112e-03 -3.794407248497009277e-01 -1.901411451399326324e-02 1.146699339151382446e-01 -1.119189336895942688e-01 2.534094750881195068e-01 -3.363074362277984619e-01 -2.715067863464355469e-01
-1.626607030630111694e-01 -1.250784844160079956e-01 2.025864571332931519e-01 1.210206449031829834e-01 -8.506020903587341309e-02 -1.747689545154571533e-01 2.207676135003566742e-02 1.062275543808937073e-01 -1.398476809263229370e-01 -1.782355159521102905e-01 2.560636699199676514e-01 -1.574469953775405884e-01 -9.206713736057281494e-02 4.285646378993988037e-01 4.889640584588050842e-02 -1.164661869406700134e-01 -1.871415972709655762e-02 8.902355283498764038e-02 -1.580907553434371948e-01 -1.526853442192077637e-01 -1.106641665101051331e-01 -7.738812826573848724e-03 -2.285227328538894653e-01 -9.929065592586994171e-03 -3.315346539020538330e-01 1.444167345762252808e-01 -2.597556710243225098e-01 7.729546725749969482e-02 5.734346061944961548e-02 3.383179381489753723e-02 -4.094068706035614014e-01 7.349495589733123779e-02
-1.419958025217056274e-01 4.195931553840637207e-02 -3.617323189973831177e-02 -2.207547724246978760e-01 8.927202969789505005e-02 1.569800376892089844e-01 4.352401793003082275e-01 9.498374164104461670e-02 -6.220697611570358276e-02 1.085627749562263489e-01 -7.759741693735122681e-02 -1.977890729904174805e-02 1.482818722724914551e-01 -1.584816724061965942e-01 -4.750532284379005432e-02 -1.128090545535087585e-01 -1.260014325380325317e-01 -4.235613346099853516e-02 -1.646868884563446045e-01 -1.190479323267936707e-01 2.501244246959686279e-01 -6.831169128417968750e-02 -2.621180936694145203e-02 1.878753900527954102e-01 -4.071713089942932129e-01 3.799436241388320923e-02 -9.876714646816253662e-02 6.678593903779983521e-02 -8.343591541051864624e-02 2.339775413274765015e-01 -4.542975723743438721e-01 3.308156132698059082e-02
1.496275141835212708e-02 -2.846533954143524170e-01 -1.822507381439208984e-01 6.173603981733322144e-02 -3.096522204577922821e-02 -1.705141551792621613e-02 1.804762333631515503e-01 -1.178889721632003784e-01 -1.574726104736328125e-01 2.787354402244091034e-02 7.305559515953063965e-02 1.305060386657714844e-01 4.702982306480407715e-02 8.069143444299697876e-02 4.302061721682548523e-02 -1.882051378488540649e-01 9.257035329937934875e-03 2.663939297199249268e-01 -2.597390115261077881e-01 -4.157268255949020386e-02 2.029301077127456665e-01 2.085385769605636597e-01 -1.575481891632080078e-01 1.640202105045318604e-02 -8.650503307580947876e-02 -2.135821729898452759e-01 1.132478863000869751e-01 2.865342795848846436e-01 -2.955198585987091064e-01 -5.829494073987007141e-02 -4.002496302127838135e-01 -3.018338978290557861e-01
-7.625314407050609589e-03 -7.603435963392257690e-02 1.132761761546134949e-01 -2.163361907005310059e-01 1.029059588909149170e-01 1.409887075424194336e-01 -1.443346738815307617e-01 1.237013712525367737e-01 -2.332992702722549438e-01 -5.347022786736488342e-03 2.914453148841857910e-01 9.838745743036270142e-02 -9.843342751264572144e-02 1.217586174607276917e-02 1.853956133127212524e-01 1.315144300460815430e-01 -1.571444422006607056e-01 2.388829588890075684e-01 -1.608235538005828857e-01 1.528614163398742676e-01 7.972597330808639526e-02 1.734719052910804749e-02 1.503624618053436279e-01 8.018182963132858276e-02 -2.136326879262924194e-01 -9.933228045701980591e-02 -3.453012406826019287e-01 -8.164734579622745514e-03 5.168548226356506348e-02 1.603775657713413239e-02 -4.988266527652740479e-01 -2.531716227531433105e-01
-3.029100894927978516e-01 -1.925411671400070190e-01 8.874148130416870117e-02 6.180712580680847168e-02 -6.484058219939470291e-03 1.032732799649238586e-01 1.476608961820602417e-01 3.482985869050025940e-02 -1.273124963045120239e-01 5.774655565619468689e-02 -2.931641787290573120e-02 -9.782768040895462036e-02 1.690273284912109375e-01 -9.320801496505737305e-02 -2.176519632339477539e-01 -1.583580076694488525e-01 7.834842056035995483e-02 1.775785982608795166e-01 -2.206490784883499146e-01 -5.151933431625366211e-02 -1.014287471771240234e-01 -3.033394217491149902e-01 -1.415010094642639160e-01 2.144917100667953491e-01 -8.809243887662887573e-02 -2.691176533699035645e-01 2.717275023460388184e-01 1.145665049552917480e-01 -2.293075993657112122e-02 1.929211169481277466e-01 -4.529027342796325684e-01 -1.368120163679122925e-01
3.436364978551864624e-02 -1.376830786466598511e-01 1.135674417018890381e-01 -1.060902029275894165e-01 2.293774671852588654e-02 -2.326172888278961182e-01 4.502951726317405701e-02 -3.604619204998016357e-02 1.149995848536491394e-01 3.031939864158630371e-01 1.000528037548065186e-01 -1.296905279159545898e-01 -5.146770551800727844e-02 1.447554826736450195e-01 -2.938217818737030029e-01 -2.225658856332302094e-03 1.152328252792358398e-01 6.164425611495971680e-02 -2.318426519632339478e-01 2.684766054153442383e-01 3.456353247165679932e-01 1.681316047906875610e-01 -1.695730686187744141e-01 4.429672553669661283e-04 1.326426267623901367e-01 3.549437969923019409e-02 -2.062726318836212158e-01 1.038620993494987488e-01 -1.937821507453918457e-01 1.704639643430709839e-01 -4.410576224327087402e-01 5.565573647618293762e-02
-6.612565368413925171e-02 -2.363804429769515991e-01 2.725356817245483398e-01 1.397997140884399414e-01 1.418833881616592407e-01 2.198214232921600342e-01 2.235329449176788330e-01 -9.966275095939636230e-02 -1.510896533727645874e-01 3.466299502179026604e-03 3.898033797740936279e-01 -1.788175702095031738e-01 1.741051673889160156e-01 2.677479945123195648e-02 -2.371853590011596680e-01 -1.444341987371444702e-01 -4.337683785706758499e-03 1.830256730318069458e-01 -2.342428565025329590e-01 7.645617425441741943e-02 2.942932844161987305e-01 1.960517093539237976e-02 -6.338424980640411377e-02 1.707403957843780518e-01 -9.123826771974563599e-02 6.151758506894111633e-02 -1.307096797972917557e-02 1.980443149805068970e-01 7.939490675926208496e-02 -1.012890115380287170e-01 -2.985852360725402832e-01 1.762306541204452515e-01
3.664663806557655334e-02 -4.660581648349761963e-01 2.760102152824401855e-01 8.035494387149810791e-02 -4.698564112186431885e-02 1.217633411288261414e-01 -2.312717586755752563e-02 -6.301560997962951660e-02 -3.605299815535545349e-02 3.898408263921737671e-02 3.733130171895027161e-03 -1.342188566923141479e-01 -2.474372042343020439e-03 5.172302015125751495e-03 2.297588139772415161e-01 1.392643153667449951e-01 -1.471306234598159790e-01 1.467813849449157715e-01 1.637265980243682861e-01 6.804729253053665161e-02 4.775348678231239319e-02 1.220973134040832520e-01 2.038194797933101654e-02 -9.217292070388793945e-02 -1.121665164828300476e-02 -8.222505450248718262e-02 1.428047716617584229e-01 1.529261916875839233e-01 -1.826820820569992065e-01 1.564138382673263550e-01 -5.988152027130126953e-01 1.280282139778137207e-01
-1.836237758398056030e-01 -2.772314250469207764e-01 1.449907124042510986e-01 1.017244160175323486e-01 1.847012490034103394e-01 -1.269234269857406616e-01 2.393891215324401855e-01 1.068891733884811401e-01 1.890399456024169922e-01 8.780109882354736328e-02 -4.338072612881660461e-02 -2.102260440587997437e-01 2.783233821392059326e-01 1.693358272314071655e-02 -1.702361553907394409e-02 2.965740561485290527e-01 1.470112055540084839e-01 1.680768430233001709e-01 -2.575208246707916260e-01 1.604605168104171753e-01 7.070170342922210693e-02 7.289763540029525757e-02 1.306982338428497314e-01 1.633714288473129272e-01 1.618439406156539917e-01 -7.317759841680526733e-02 -7.750277221202850342e-02 1.968853026628494263e-01 -1.012421846389770508e-01 1.186490729451179504e-01 -4.207022190093994141e-01 -9.965515136718750000e-02
-2.107004821300506592e-01 -1.819980591535568237e-01 2.864683866500854492e-01 -7.389847934246063232e-02 2.103890329599380493e-01 -1.785560399293899536e-01 -2.637964189052581787e-01 3.267138004302978516e-01 -1.846771836280822754e-01 1.049441993236541748e-01 7.192271947860717773e-02 1.048654988408088684e-01 -2.404092550277709961e-01 1.652156710624694824e-01 -1.704348623752593994e-01 -1.436400413513183594e-01 -9.416674822568893433e-02 2.183544784784317017e-01 -2.140417248010635376e-01 -6.515878438949584961e-02 4.983147606253623962e-02 1.957981139421463013e-01 -3.598557412624359131e-02 -1.051542535424232483e-01 1.705170236527919769e-02 1.066932007670402527e-01 -1.188239231705665588e-01 2.368259280920028687e-01 -2.448819726705551147e-01 -2.123627252876758575e-02 -2.903653085231781006e-01 5.530813708901405334e-03
-8.555588871240615845e-02 8.156220614910125732e-02 5.009346008300781250e-01 4.595623910427093506e-02 1.905774176120758057e-01 -1.063633244484663010e-02 1.113604307174682617e-01 1.922126114368438721e-01 -9.585450589656829834e-02 -2.457276685163378716e-03 2.238497510552406311e-02 8.386987447738647461e-02 6.328535825014114380e-02 1.137822791934013367e-01 -6.835293024778366089e-02 3.189523890614509583e-02 1.330133825540542603e-01 -2.114528417587280273e-01 -5.564477667212486267e-02 3.837512433528900146e-01 1.178152114152908325e-01 1.408787071704864502e-01 4.987432039342820644e-04 -3.779578208923339844e-02 1.875528842210769653e-01 7.069984078407287598e-02 -2.043743282556533813e-01 7.587657868862152100e-02 7.358406484127044678e-02 6.664541363716125488e-02 -5.121549367904663086e-01 6.972499657422304153e-03
-9.034913778305053711e-02 -1.991077512502670288e-01 -7.487838715314865112e-02 -7.269232720136642456e-02 1.545252948999404907e-01 -3.097968921065330505e-02 4.018481448292732239e-02 -2.558646798133850098e-01 -1.490276753902435303e-01 5.092293769121170044e-02 4.622101783752441406e-02 -7.208457589149475098e-02 1.601101905107498169e-01 -1.541518606245517731e-02 3.823243826627731323e-02 -1.361639499664306641e-01 2.602313272655010223e-02 -2.917277812957763672e-02 -8.128640055656433105e-02 -1.887232437729835510e-02 2.699332833290100098e-01 3.842554986476898193e-01 -6.715214997529983521e-02 3.939133286476135254e-01 -5.083593353629112244e-02 7.624731212854385376e-02 -2.686159014701843262e-01 -7.883279770612716675e-02 -2.483538538217544556e-01 3.390522599220275879e-01 -3.421414494514465332e-01 -4.715300351381301880e-02
-1.156854256987571716e-01 -1.155595993623137474e-03 1.899866014719009399e-01 -1.514602154493331909e-01 -2.108592987060546875e-01 2.496580779552459717e-01 -3.124827519059181213e-02 9.404491633176803589e-02 -2.125931084156036377e-01 3.946927189826965332e-02 2.107481360435485840e-01 7.213983684778213501e-02 -2.052279412746429443e-01 -2.640402913093566895e-01 7.224218547344207764e-02 2.014565281569957733e-02 1.239730939269065857e-01 3.034604787826538086e-01 -9.038308262825012207e-02 5.122824758291244507e-02 -3.009543716907501221e-01 1.460678782314062119e-02 -4.482103511691093445e-02 9.995049796998500824e-03 -2.282500863075256348e-01 -1.916401647031307220e-02 -4.681217968463897705e-01 8.677670732140541077e-03 -5.668798089027404785e-02 1.050123572349548340e-01 -3.161053061485290527e-01 1.210026629269123077e-02
1.229048222303390503e-01 3.125172108411788940e-02 1.001199409365653992e-01 1.863756030797958374e-01 2.698327600955963135e-01 2.913891896605491638e-02 1.399928182363510132e-01 -1.520199328660964966e-02 -2.234194576740264893e-01 1.493478417396545410e-01 -1.043709591031074524e-01 -9.520828607492148876e-04 -2.080517709255218506e-01 -2.113443464040756226e-01 6.483458727598190308e-02 -3.465423360466957092e-02 2.202888131141662598e-01 -2.188953012228012085e-01 -8.397722616791725159e-03 1.005647256970405579e-01 -5.052826553583145142e-02 1.653447374701499939e-02 -1.071631386876106262e-01 8.890128880739212036e-02 -1.864683032035827637e-01 2.069440484046936035e-02 -3.245531115680932999e-03 4.301446676254272461e-01 -4.772967100143432617e-02 1.779062002897262573e-01 -5.058994293212890625e-01 1.739590466022491455e-01
-1.844694316387176514e-01 -4.291001856327056885e-01 3.293828070163726807e-01 -3.321622312068939209e-02 2.588761448860168457e-01 -1.000297367572784424e-01 3.641061857342720032e-02 2.717266678810119629e-01 -1.271975040435791016e-01 -1.214194297790527344e-01 7.737810909748077393e-02 4.740734770894050598e-02 -1.799701303243637085e-01 -6.993690039962530136e-03 2.085577696561813354e-02 8.021260797977447510e-02 -4.899491369724273682e-02 9.237954020500183105e-02 -2.922886312007904053e-01 -3.323619663715362549e-01 1.207272484898567200e-01 -2.881276980042457581e-02 -3.742675483226776123e-02 1.545664370059967041e-01 -2.009268999099731445e-01 1.736825555562973022e-01 3.121560625731945038e-02 -1.964991912245750427e-02 -1.020605638623237610e-01 3.248859941959381104e-02 -3.245804905891418457e-01 -7.313888520002365112e-02
-2.081903815269470215e-01 -1.595763266086578369e-01 4.056484997272491455e-01 -8.756674081087112427e-02 1.320950537919998169e-01 5.982027575373649597e-02 -2.181079983711242676e-01 6.364125758409500122e-02 6.262310594320297241e-02 -8.312392234802246094e-02 4.179325699806213379e-02 1.629965752363204956e-01 -2.138362228870391846e-01 4.244268313050270081e-02 1.744482964277267456e-01 3.067487478256225586e-02 -6.986804306507110596e-02 1.362360268831253052e-02 -2.912718057632446289e-01 1.107564345002174377e-01 4.342002421617507935e-02 2.126187831163406372e-01 -1.819854676723480225e-01 1.916269659996032715e-01 -8.066524565219879150e-02 2.039546072483062744e-01 1.175039336085319519e-01 -2.308280467987060547e-01 6.136482581496238708e-02 8.923752605915069580e-02 -3.859419226646423340e-01 -2.707397043704986572e-01
-1.391732841730117798e-01 1.641295403242111206e-01 6.988193094730377197e-02 9.411150962114334106e-02 2.118269540369510651e-02 -1.450688838958740234e-01 -1.049069091677665710e-01 -1.137479767203330994e-01 -2.892451286315917969e-01 4.144326150417327881e-01 3.381054475903511047e-02 -2.418837547302246094e-01 2.791928593069314957e-03 -2.619184851646423340e-01 2.456818222999572754e-01 1.732756346464157104e-01 6.469000875949859619e-02 1.960270851850509644e-02 -1.721252799034118652e-01 1.615887135267257690e-01 -1.151296570897102356e-01 1.035166159272193909e-01 6.888765841722488403e-02 1.484349071979522705e-01 8.576742559671401978e-02 2.281984081491827965e-03 -4.079570993781089783e-03 1.275968551635742188e-01 -8.808819204568862915e-02 1.640997380018234253e-01 -4.822254478931427002e-01 1.360450834035873413e-01
-2.742516994476318359e-02 -1.628164798021316528e-01 6.046050786972045898e-01 -8.920290321111679077e-02 9.325067698955535889e-02 1.419205963611602783e-01 6.373590230941772461e-02 2.991871535778045654e-02 -2.872412204742431641e-01 7.605464011430740356e-02 -1.508808284997940063e-01 -2.859821775928139687e-03 -2.438568472862243652e-01 1.644674837589263916e-01 -6.244419515132904053e-02 -4.955781996250152588e-02 1.023319829255342484e-02 2.282996661961078644e-02 -2.541312575340270996e-01 -7.527524232864379883e-02 -3.173552080988883972e-02 1.006908491253852844e-01 -1.276648044586181641e-01 2.127261310815811157e-01 -2.952129952609539032e-02 -1.410932838916778564e-01 -3.098715841770172119e-01 1.326989382505416870e-01 -1.016578823328018188e-01 2.278586924076080322e-01 -1.141815185546875000e-01 -9.073363989591598511e-02
-1.545727103948593140e-01 -2.310925722122192383e-01 1.049153506755828857e-01 -1.849903166294097900e-01 2.164058238267898560e-01 -1.078671403229236603e-02 -6.524212658405303955e-02 7.548003643751144409e-02 -2.091869264841079712e-01 8.879605680704116821e-02 9.373592585325241089e-02 -3.731777071952819824e-01 5.242832936346530914e-03 -9.269744157791137695e-02 2.781680524349212646e-01 2.070496231317520142e-01 1.341515183448791504e-01 -6.058607622981071472e-02 -4.172161817550659180e-01 3.937909007072448730e-02 2.673214077949523926e-01 -1.180211175233125687e-02 8.749053813517093658e-03 1.441462934017181396e-01 1.410200744867324829e-01 4.790901672095060349e-03 -1.292358804494142532e-02 2.183837816119194031e-02 -2.401150017976760864e-01 -1.408296730369329453e-02 -3.496970236301422119e-01 3.970843181014060974e-02
1.167059410363435745e-02 -2.253221534192562103e-02 -1.112190708518028259e-01 2.101351507008075714e-02 1.156653761863708496e-01 2.561178505420684814e-01 -2.962282486259937286e-02 7.955160737037658691e-02 -1.125071421265602112e-01 1.992112696170806885e-01 -1.480784714221954346e-01 -1.558420062065124512e-01 -1.192683130502700806e-01 4.147703945636749268e-01 -7.503399997949600220e-02 1.723360419273376465e-01 2.616534754633903503e-02 1.471345722675323486e-01 -3.117259442806243896e-01 6.729805469512939453e-02 1.673770844936370850e-01 9.652302833274006844e-04 -1.198155656456947327e-01 3.673804402351379395e-01 1.675325445830821991e-02 2.549469470977783203e-01 -9.091076254844665527e-02 1.290525197982788086e-01 -8.763868361711502075e-02 -4.049633070826530457e-02 -3.516668081283569336e-01 2.359122037887573242e-01
-1.560643464326858521e-01 2.727942168712615967e-02 1.431203037500381470e-01 -1.564068496227264404e-01 -1.975866854190826416e-01 3.124614059925079346e-02 3.281236067414283752e-02 2.368397265672683716e-01 -2.609431743621826172e-01 5.411691591143608093e-02 1.545424759387969971e-01 -3.812186047434806824e-02 -2.062391936779022217e-01 -1.047759205102920532e-01 2.045093923807144165e-01 2.730267941951751709e-01 2.950461581349372864e-02 2.778423130512237549e-01 -1.175667196512222290e-01 8.556597679853439331e-02 -2.341398969292640686e-02 -6.718441098928451538e-02 3.663548827171325684e-02 8.477200567722320557e-02 -2.755372226238250732e-01 -1.338929384946823120e-01 -3.029445409774780273e-01 2.117766626179218292e-02 2.197974622249603271e-01 -7.314756512641906738e-02 -4.600584805011749268e-01 -4.838966578245162964e-02
-5.338142067193984985e-02 -2.754887640476226807e-01 7.438708841800689697e-02 -2.652656733989715576e-01 -1.191877666860818863e-02 1.943055689334869385e-01 6.372141186147928238e-03 2.613005936145782471e-01 -7.375983987003564835e-03 8.516676723957061768e-03 2.843198776245117188e-01 -1.933510303497314453e-01 -3.188459575176239014e-01 -2.219282686710357666e-01 6.682835519313812256e-02 -9.132991731166839600e-02 1.056088134646415710e-01 1.077838763594627380e-01 -2.277994006872177124e-01 1.393875479698181152e-01 3.892602771520614624e-02 1.688832640647888184e-01 -1.379810571670532227e-01 2.364885956048965454e-01 1.277524828910827637e-01 -1.136300861835479736e-01 -2.694969773292541504e-01 -1.934999376535415649e-01 -1.205507516860961914e-01 1.745382845401763916e-01 -2.672080397605895996e-01 4.771091789007186890e-02
-2.791090607643127441e-01 -9.233418107032775879e-02 -2.935320138931274414e-02 -2.164806425571441650e-01 2.603790722787380219e-02 -1.821374148130416870e-01 6.209796294569969177e-02 2.007690966129302979e-01 -2.607009708881378174e-01 2.411974817514419556e-01 4.559740796685218811e-02 -3.835677504539489746e-01 2.437785267829895020e-02 -1.961448788642883301e-01 1.080448552966117859e-01 -2.361421287059783936e-02 7.611141353845596313e-02 -1.742321439087390900e-02 -4.096471369266510010e-01 -6.596309691667556763e-02 -7.653754204511642456e-02 2.022794783115386963e-01 -5.142830777913331985e-03 7.938615046441555023e-03 1.008004844188690186e-01 -3.225294873118400574e-02 -1.021234169602394104e-01 2.390854805707931519e-01 -1.955678611993789673e-01 1.717837585601955652e-04 -3.439404666423797607e-01 -2.703729085624217987e-02
-2.644023299217224121e-01 -7.239717245101928711e-02 4.283595383167266846e-01 -6.738607585430145264e-02 -3.184389770030975342e-01 1.617058925330638885e-02 -7.617920637130737305e-02 1.008115187287330627e-01 -2.986736409366130829e-02 -1.543985158205032349e-01 1.668058931827545166e-01 -1.156787946820259094e-02 -2.409549988806247711e-02 2.134650051593780518e-01 9.438372217118740082e-03 -2.098966576159000397e-02 1.550271660089492798e-01 -9.641645103693008423e-02 -3.063332438468933105e-01 1.573035269975662231e-01 -1.345065049827098846e-02 3.334980309009552002e-01 -1.244564950466156006e-01 3.366349935531616211e-01 -4.978889599442481995e-03 1.220926716923713684e-01 -7.130366563796997070e-02 1.532616168260574341e-01 -9.420406818389892578e-02 1.545129120349884033e-01 -2.181868702173233032e-01 -6.190571188926696777e-02
-2.258452773094177246e-01 -6.914795935153961182e-02 -8.942650631070137024e-03 -1.542706936597824097e-01 1.062985807657241821e-01 -1.989099532365798950e-01 -6.252674013376235962e-02 2.869739197194576263e-02 -2.283977121114730835e-01 5.110174417495727539e-02 2.355369552969932556e-02 -3.510895967483520508e-01 -5.504690483212471008e-02 -2.145992368459701538e-01 1.362736225128173828e-01 5.064479191787540913e-04 1.396665349602699280e-02 -8.771372959017753601e-03 -2.208923846483230591e-01 -1.086226012557744980e-02 6.128874421119689941e-02 4.541162028908729553e-02 -2.185361459851264954e-02 2.782387137413024902e-01 2.357130497694015503e-01 1.118866950273513794e-01 -1.085733920335769653e-01 1.620275229215621948e-01 -1.900822967290878296e-01 -1.333088874816894531e-01 -5.050361156463623047e-01 2.655281722545623779e-01
-6.837985664606094360e-02 -2.662810087203979492e-01 6.428752839565277100e-02 -2.366080582141876221e-01 1.911710202693939209e-01 4.316271841526031494e-02 8.860050886869430542e-02 1.089198812842369080e-01 -2.617740817368030548e-02 2.451531216502189636e-02 2.104160040616989136e-01 1.576337777078151703e-02 1.244951859116554260e-01 -1.254622340202331543e-01 5.067547559738159180e-01 -1.618754416704177856e-01 1.805110275745391846e-01 1.575999557971954346e-01 -9.665705263614654541e-02 2.042851299047470093e-01 -2.657268196344375610e-02 1.995895616710186005e-02 2.125730067491531372e-01 7.752320170402526855e-02 1.067929621785879135e-02 6.765736639499664307e-02 1.501491665840148926e-01 1.072990894317626953e-01 -5.783837661147117615e-02 3.425025939941406250e-01 -3.411872684955596924e-01 -9.754858165979385376e-02
-4.291896149516105652e-02 -1.089087799191474915e-01 2.260600626468658447e-01 -6.478887796401977539e-02 -1.198614910244941711e-01 -1.043380945920944214e-01 1.833215653896331787e-01 1.388622224330902100e-01 -3.474060595035552979e-01 1.290240436792373657e-01 2.198509126901626587e-01 6.454972922801971436e-02 -6.453658640384674072e-02 7.398757338523864746e-02 2.436427325010299683e-01 -2.132487148046493530e-01 8.731291443109512329e-02 -1.697630733251571655e-01 -2.133076488971710205e-01 -3.839246928691864014e-01 1.429996341466903687e-01 -6.348891556262969971e-02 9.638345241546630859e-02 2.748273015022277832e-01 -1.209138259291648865e-01 6.392270326614379883e-02 3.027448197826743126e-03 1.822250485420227051e-01 -1.803740859031677246e-01 2.216842770576477051e-01 -2.625961899757385254e-01 8.567604422569274902e-02
-3.019579648971557617e-01 -6.911209970712661743e-02 6.332924216985702515e-02 -2.538172304630279541e-01 5.200696736574172974e-02 -1.985868662595748901e-01 1.488351225852966309e-01 -2.698791325092315674e-01 -5.185829102993011475e-02 1.025069728493690491e-01 1.765285879373550415e-01 -1.029782891273498535e-01 1.425289362668991089e-01 8.291263133287429810e-03 3.076641857624053955e-01 -1.204062253236770630e-01 3.168428838253021240e-01 1.185265704989433289e-01 -9.407724440097808838e-02 6.420112680643796921e-03 2.973762750625610352e-01 5.198185890913009644e-02 4.111784510314464569e-03 2.690895497798919678e-01 1.287800818681716919e-01 1.078104525804519653e-01 -5.764952860772609711e-03 1.498861759901046753e-01 -4.437595978379249573e-02 2.853772342205047607e-01 -3.011845350265502930e-01 4.756340384483337402e-02
-1.357064098119735718e-01 -1.176970228552818298e-01 2.974214553833007812e-01 1.298042684793472290e-01 1.343269050121307373e-01 -1.022485047578811646e-01 1.821869313716888428e-01 1.996748149394989014e-01 -1.474816799163818359e-01 -2.809160389006137848e-02 -1.285127699375152588e-01 -1.507357694208621979e-03 -2.014558464288711548e-01 3.406325588002800941e-03 -3.687287122011184692e-02 -4.958087578415870667e-02 -3.822389245033264160e-02 9.676726907491683960e-02 -3.428745865821838379e-01 -3.659789264202117920e-01 5.792845785617828369e-02 -1.310652345418930054e-01 1.598737239837646484e-01 1.766469031572341919e-01 -1.771738976240158081e-01 5.903991311788558960e-02 9.497869759798049927e-02 3.138579428195953369e-02 5.316567420959472656e-02 -1.077053248882293701e-01 -5.233901143074035645e-01 6.721351295709609985e-02
2.959373965859413147e-02 1.747109889984130859e-01 2.832826673984527588e-01 -5.737686157226562500e-02 2.747055590152740479e-01 1.062468346208333969e-02 1.420416235923767090e-01 -2.665415406227111816e-02 -8.963146805763244629e-02 3.128537535667419434e-01 3.060480393469333649e-02 -1.761327087879180908e-01 -1.675563156604766846e-01 -1.009068861603736877e-01 -2.308018319308757782e-02 1.916966736316680908e-01 7.896640151739120483e-02 9.228565543889999390e-02 -1.936444044113159180e-01 2.036601603031158447e-01 -1.343796700239181519e-01 -7.590445131063461304e-02 6.118403002619743347e-02 1.718652993440628052e-01 -4.499435722827911377e-01 -1.187818031758069992e-02 -1.130392551422119141e-01 1.991186887025833130e-01 2.324484884738922119e-01 1.221622303128242493e-01 -3.081612288951873779e-01 -7.364939153194427490e-02
2.901260256767272949e-01 1.131511405110359192e-01 2.152693271636962891e-01 -1.034014951437711716e-02 3.481033444404602051e-01 -2.004039473831653595e-02 1.878983527421951294e-02 4.545285180211067200e-02 -1.715478301048278809e-01 -7.547822594642639160e-02 -7.820811122655868530e-02 9.832642972469329834e-02 4.709243774414062500e-02 -8.641394972801208496e-02 -1.406227201223373413e-01 -2.722705602645874023e-01 1.200806871056556702e-01 2.378853261470794678e-01 5.506768450140953064e-02 -3.970855474472045898e-02 -6.368315219879150391e-02 7.565386593341827393e-02 -9.191153571009635925e-03 2.256677448749542236e-01 -1.147121116518974304e-01 -3.852979838848114014e-02 -5.048935487866401672e-02 2.168846577405929565e-01 -1.757806539535522461e-01 6.518550217151641846e-02 -5.793002843856811523e-01 8.186619728803634644e-02
-8.004818856716156006e-02 -2.548310756683349609e-01 1.164424866437911987e-01 -3.445572555065155029e-01 -6.195953860878944397e-02 3.512363135814666748e-02 -2.059900760650634766e-02 2.251767069101333618e-01 -3.326115906238555908e-01 2.349114567041397095e-01 2.979966104030609131e-01 5.538430064916610718e-02 -7.990229129791259766e-02 -5.292902514338493347e-02 5.060983821749687195e-02 1.765141785144805908e-01 1.442937999963760376e-01 -5.950390547513961792e-02 -2.660976648330688477e-01 1.099688336253166199e-01 -4.285523667931556702e-02 6.010169535875320435e-02 -4.848675802350044250e-02 1.226631551980972290e-01 -2.180077135562896729e-01 3.288927674293518066e-01 -3.319783508777618408e-02 -1.148162484169006348e-01 1.942606717348098755e-01 1.577482521533966064e-01 -2.746433615684509277e-01 -3.799918293952941895e-02
1.190261244773864746e-01 -2.171144485473632812e-01 1.864470094442367554e-01 1.141874641180038452e-01 1.552921980619430542e-01 -1.243426501750946045e-01 9.731685370206832886e-02 6.160442903637886047e-02 1.378311067819595337e-01 1.467175334692001343e-01 -4.591849818825721741e-02 -1.494294255971908569e-01 -2.612892389297485352e-01 1.535495519638061523e-01 -1.009106263518333435e-01 -1.597856283187866211e-01 -1.081703137606382370e-02 4.072435796260833740e-01 -3.223573267459869385e-01 1.068596243858337402e-01 2.081222236156463623e-01 9.262725710868835449e-02 -3.820545971393585205e-02 -1.506080478429794312e-01 -6.873282138258218765e-03 -1.289369165897369385e-01 7.431300729513168335e-02 2.090638428926467896e-01 -1.661269366741180420e-01 2.064799219369888306e-01 -3.863031566143035889e-01 -5.316428840160369873e-02
-1.283281147480010986e-01 -2.088028490543365479e-01 4.202672839164733887e-02 2.837132811546325684e-01 5.584457516670227051e-02 8.399376273155212402e-02 -1.790630817413330078e-02 1.832401030696928501e-03 -2.682754583656787872e-02 -5.610320344567298889e-02 -9.813509136438369751e-02 -6.275914609432220459e-02 -9.495244175195693970e-02 8.973391354084014893e-02 1.221454143524169922e-01 -4.072166606783866882e-02 4.542770981788635254e-01 5.909699946641921997e-02 -1.921579539775848389e-01 5.218243226408958435e-02 2.007481902837753296e-01 1.260088533163070679e-01 1.882241219282150269e-01 2.058874815702438354e-01 -1.770414561033248901e-01 6.363464146852493286e-02 1.368776895105838776e-02 4.034844040870666504e-01 1.142934411764144897e-01 2.740631699562072754e-01 -3.428988158702850342e-01 9.196030348539352417e-02
-3.749210536479949951e-01 -1.895578391849994659e-02 7.255440950393676758e-02 -2.930963635444641113e-01 6.455996632575988770e-02 -1.353136599063873291e-01 3.812254667282104492e-01 1.309189200401306152e-02 -1.380282789468765259e-01 4.499781876802444458e-02 -2.181656658649444580e-03 -1.232895627617835999e-02 1.347133219242095947e-01 1.367529015988111496e-02 -3.671175837516784668e-01 -1.555080413818359375e-01 1.368326395750045776e-01 1.474660933017730713e-01 -1.189146786928176880e-01 -2.838645502924919128e-02 1.636264175176620483e-01 -5.304642021656036377e-02 3.899195790290832520e-02 1.827025711536407471e-01 -3.282528743147850037e-02 -4.223141819238662720e-02 -1.386327482759952545e-02 -2.139413915574550629e-02 1.106950585381127894e-04 2.147982716560363770e-01 -4.128143489360809326e-01 2.478469759225845337e-01
-1.876900792121887207e-01 -3.952062726020812988e-01 -2.119242213666439056e-02 -1.687286496162414551e-01 6.482294946908950806e-02 1.521254479885101318e-01 8.758778125047683716e-02 -7.584641128778457642e-02 -3.047025389969348907e-02 3.508619219064712524e-02 1.759000122547149658e-01 1.076631024479866028e-01 1.020177453756332397e-01 -1.678051799535751343e-01 4.370149672031402588e-01 -1.466875970363616943e-01 1.442456990480422974e-01 7.657817006111145020e-02 -2.281933724880218506e-01 2.184172421693801880e-01 1.942054331302642822e-01 -7.576762582175433636e-04 1.403136402368545532e-01 8.052122592926025391e-02 -5.007090792059898376e-02 -4.213862866163253784e-02 1.852283328771591187e-01 5.148823186755180359e-02 -4.913454875349998474e-02 3.007087111473083496e-01 -3.334480822086334229e-01 8.678876608610153198e-02
-4.176364243030548096e-01 4.372463002800941467e-02 2.839640676975250244e-01 9.423887729644775391e-02 1.467876229435205460e-02 -4.916964471340179443e-02 6.251997500658035278e-02 -1.358952820301055908e-01 -1.582559198141098022e-01 -5.028418079018592834e-02 4.849822446703910828e-02 -1.608355343341827393e-01 -1.310326606035232544e-01 -3.522941097617149353e-02 2.545041739940643311e-01 -8.227802813053131104e-02 4.319728016853332520e-01 2.835220694541931152e-01 -2.374544590711593628e-01 8.789620548486709595e-02 -4.811421036720275879e-03 -5.256706476211547852e-02 -2.090156227350234985e-01 1.492587476968765259e-02 -1.418661773204803467e-01 6.216466054320335388e-02 -5.808471143245697021e-02 8.206732571125030518e-02 -3.213317990303039551e-01 1.853208988904953003e-01 -1.128695756196975708e-01 -3.415341302752494812e-02
-1.148076727986335754e-01 -9.099476784467697144e-02 -1.758847199380397797e-02 1.692115068435668945e-01 5.658438429236412048e-02 -3.695405125617980957e-01 -2.536735031753778458e-03 1.182860285043716431e-01 -1.930671781301498413e-01 1.612318158149719238e-01 -3.416435793042182922e-02 1.395971179008483887e-01 -2.187285572290420532e-01 1.984829157590866089e-01 7.800708711147308350e-02 -2.188732326030731201e-01 1.386867761611938477e-01 6.267055124044418335e-02 8.986806124448776245e-02 -9.277454018592834473e-02 -5.103824660181999207e-02 8.471067249774932861e-02 -1.265749633312225342e-01 2.864597141742706299e-01 -2.493809722363948822e-02 -7.982370257377624512e-02 1.574164181947708130e-01 7.719124108552932739e-02 -1.813476085662841797e-01 7.750009000301361084e-02 -5.863234996795654297e-01 5.076511949300765991e-02
1.892017126083374023e-01 -2.504637241363525391e-01 2.643555700778961182e-01 1.498894840478897095e-01 -2.142618298530578613e-01 7.381092011928558350e-02 5.399961397051811218e-02 -1.421826705336570740e-02 -8.842997252941131592e-02 1.432716287672519684e-02 2.955151200294494629e-01 -2.368635497987270355e-03 -2.243548482656478882e-01 7.327014207839965820e-02 -4.221465066075325012e-02 5.374924279749393463e-03 1.125408113002777100e-01 8.917032182216644287e-02 4.863107949495315552e-02 1.780987977981567383e-01 2.913769185543060303e-01 7.980576716363430023e-03 -9.477674961090087891e-02 -1.351722925901412964e-01 2.415019087493419647e-02 -1.919828951358795166e-01 -1.324176671914756298e-03 2.555916309356689453e-01 -2.066185325384140015e-01 2.729214727878570557e-01 -4.635692834854125977e-01 -2.911194926127791405e-03
-1.356772482395172119e-01 -2.850271202623844147e-02 -7.377472706139087677e-03 -2.073531225323677063e-02 -1.106856986880302429e-01 2.124170660972595215e-01 6.664968281984329224e-02 2.351803183555603027e-01 -3.344130814075469971e-01 1.635863035917282104e-01 2.834470011293888092e-02 2.634998597204685211e-02 -3.952038288116455078e-01 -2.099884450435638428e-01 1.739683002233505249e-01 -1.347014158964157104e-01 2.928899526596069336e-01 -1.998637802898883820e-02 -1.197624802589416504e-01 1.947825402021408081e-01 1.747321337461471558e-02 -5.959819629788398743e-02 1.002872809767723083e-01 3.466629981994628906e-02 -3.171952366828918457e-01 1.158556789159774780e-01 -9.676783531904220581e-02 -8.597259223461151123e-02 -1.952206492424011230e-01 -1.184452474117279053e-01 -3.063867092132568359e-01 2.097665369510650635e-01
-1.372084170579910278e-01 7.784006744623184204e-02 2.636201679706573486e-02 1.113390773534774780e-01 -5.562065914273262024e-02 3.293763101100921631e-02 1.553746014833450317e-01 -2.052975818514823914e-02 -1.636309921741485596e-01 -2.554687857627868652e-01 1.035433337092399597e-01 -1.090859249234199524e-01 1.866257488727569580e-01 -2.983539402484893799e-01 1.718814671039581299e-01 1.895389333367347717e-02 -9.605690836906433105e-02 6.805556267499923706e-02 -5.563243031501770020e-01 -1.529015898704528809e-01 2.237890660762786865e-01 2.167527973651885986e-01 -1.369387805461883545e-01 2.774654515087604523e-02 -1.979930326342582703e-02 1.975795030593872070e-01 1.703227311372756958e-02 1.695032119750976562e-01 1.085323244333267212e-01 8.278044313192367554e-02 -3.354685902595520020e-01 -4.397080466151237488e-02
-2.895458340644836426e-01 -1.978188902139663696e-01 1.292549967765808105e-01 -3.694249317049980164e-02 -1.157452911138534546e-01 1.440056860446929932e-01 -3.277649637311697006e-03 1.511132717132568359e-01 -3.575718700885772705e-01 1.904865354299545288e-01 1.636825203895568848e-01 4.964693635702133179e-02 -2.023208588361740112e-01 -6.015653535723686218e-02 7.143183797597885132e-02 1.932095289230346680e-01 -1.084852516651153564e-01 8.691599220037460327e-02 -2.197363972663879395e-01 1.135555356740951538e-01 -5.760728940367698669e-02 4.790092632174491882e-02 9.447433054447174072e-02 -7.546120136976242065e-02 -2.990466952323913574e-01 -9.190902113914489746e-02 -3.199905753135681152e-01 -5.613939836621284485e-02 2.569624185562133789e-01 -3.300322964787483215e-02 -3.653781116008758545e-01 -1.296808868646621704e-01
1.465217489749193192e-02 -2.379959635436534882e-02 2.421808987855911255e-01 1.264133155345916748e-01 4.123133420944213867e-02 1.482242643833160400e-01 3.773767352104187012e-01 -3.252548724412918091e-02 -1.131922826170921326e-01 -9.127635508775711060e-02 3.933380544185638428e-02 -6.792993098497390747e-02 -6.501820683479309082e-02 -2.830854244530200958e-02 3.901356831192970276e-02 3.079662472009658813e-02 1.279439032077789307e-01 3.505275547504425049e-01 -1.881693117320537567e-02 2.423406392335891724e-01 5.712032318115234375e-02 -4.707201570272445679e-02 -1.245585829019546509e-01 4.765917360782623291e-02 -1.710212528705596924e-01 1.463798433542251587e-01 -5.664483904838562012e-01 2.171640098094940186e-01 2.356973662972450256e-02 1.804548129439353943e-02 -2.614102065563201904e-01 1.146209090948104858e-01
1.714451611042022705e-01 -3.453415632247924805e-02 -7.670354098081588745e-02 1.296556554734706879e-02 -1.001092195510864258e-01 6.494719535112380981e-02 1.336189955472946167e-01 -1.213271468877792358e-01 -5.378221720457077026e-02 -5.581361055374145508e-02 5.184397101402282715e-02 1.215949133038520813e-01 -2.211871743202209473e-02 -5.445107817649841309e-03 -1.947489939630031586e-02 -8.685539662837982178e-02 -7.495571672916412354e-02 2.937298417091369629e-01 -1.520774662494659424e-01 1.884056329727172852e-01 3.057399988174438477e-01 1.433244794607162476e-01 -6.632816791534423828e-02 3.305889666080474854e-01 -3.324804008007049561e-01 -2.612969279289245605e-01 1.729471832513809204e-01 -2.667530067265033722e-02 -1.634141355752944946e-01 1.206839382648468018e-01 -4.913709461688995361e-01 1.193414255976676941e-01
-2.006502300500869751e-01 -3.108038306236267090e-01 1.147728264331817627e-01 1.460241675376892090e-01 -1.048107296228408813e-01 -7.893620431423187256e-02 -1.604816503822803497e-02 9.239923954010009766e-02 -3.743812739849090576e-01 -6.516519933938980103e-02 8.588990569114685059e-02 -2.210656255483627319e-01 -1.729881614446640015e-01 3.233280479907989502e-01 1.422058790922164917e-01 -9.591948986053466797e-02 1.408744789659976959e-02 2.216387689113616943e-01 -4.082273691892623901e-02 -1.955035179853439331e-01 9.115060418844223022e-02 -3.519213944673538208e-02 -3.487291038036346436e-01 1.192322187125682831e-02 -1.602324843406677246e-01 5.247621610760688782e-02 -1.463821977376937866e-01 1.276939548552036285e-02 8.670911937952041626e-02 5.454750731587409973e-02 -3.960647284984588623e-01 1.406408101320266724e-02
-1.229541674256324768e-01 -2.264680266380310059e-01 1.030966192483901978e-01 -1.988844573497772217e-01 -1.160385161638259888e-01 -1.269883066415786743e-01 2.425793707370758057e-01 5.039101094007492065e-02 -2.428807616233825684e-01 2.223062664270401001e-01 7.284821569919586182e-02 3.609891608357429504e-02 -2.243869751691818237e-01 1.090083494782447815e-01 2.545140981674194336e-01 -1.094642654061317444e-01 1.036687195301055908e-01 -1.812994182109832764e-01 -2.350511848926544189e-01 -4.081160128116607666e-01 3.715631365776062012e-02 -1.405239999294281006e-01 3.395699709653854370e-02 1.290442049503326416e-01 -9.729634970426559448e-02 -3.504405170679092407e-02 2.563788322731852531e-03 1.676856577396392822e-01 -5.928395316004753113e-02 6.618175655603408813e-02 -4.261830747127532959e-01 7.562056928873062134e-02
-1.823844946920871735e-02 -4.259501025080680847e-02 6.054019555449485779e-03 -1.031740680336952209e-01 -2.100875228643417358e-01 9.241688996553421021e-02 2.189327925443649292e-01 -1.130805388092994690e-01 -3.496856093406677246e-01 -2.069357186555862427e-01 2.164461314678192139e-01 -3.838523477315902710e-02 -1.995694637298583984e-01 -4.655408114194869995e-02 1.248247548937797546e-01 3.157544732093811035e-01 1.963431090116500854e-01 -1.920227147638797760e-02 -4.018071666359901428e-02 2.145634740591049194e-01 5.334182828664779663e-02 -1.268367916345596313e-01 -1.967254728078842163e-01 1.739832460880279541e-01 -7.826300710439682007e-02 -4.684150218963623047e-03 -1.727659106254577637e-01 -1.641428619623184204e-01 -1.125242281705141068e-02 2.273584753274917603e-01 -4.588528573513031006e-01 5.740404874086380005e-02
-3.125606477260589600e-01 -4.285727068781852722e-02 3.319070637226104736e-01 4.147681221365928650e-02 -7.388128340244293213e-02 7.824639976024627686e-02 2.080891728401184082e-01 -5.059912428259849548e-02 7.748462725430727005e-03 6.596536934375762939e-02 -7.541771978139877319e-03 -1.366654690355062485e-02 -3.368145599961280823e-02 2.621741294860839844e-01 2.871892154216766357e-01 -1.094022914767265320e-01 1.250192224979400635e-01 -4.420698434114456177e-02 -7.565032690763473511e-02 9.279214590787887573e-02 -2.361168712377548218e-02 1.529675722122192383e-01 1.678419709205627441e-01 4.195605218410491943e-01 9.044474922120571136e-03 -7.828345894813537598e-02 2.611383236944675446e-02 2.435923367738723755e-01 1.806338131427764893e-02 -1.807784475386142731e-02 -4.808557927608489990e-01 -6.318382918834686279e-02
-1.651199720799922943e-02 5.741765350103378296e-02 -5.640067905187606812e-02 5.240268111228942871e-01 6.069545820355415344e-02 3.006043843924999237e-02 9.077025204896926880e-02 -1.996534764766693115e-01 -2.288083434104919434e-01 -5.462195351719856262e-02 2.721602618694305420e-01 -1.792220026254653931e-01 -4.561936657410115004e-04 -9.547724388539791107e-03 2.852586209774017334e-01 2.247739769518375397e-02 -5.161369219422340393e-03 1.362728625535964966e-01 -3.560304939746856689e-01 1.348719894886016846e-01 6.686280667781829834e-02 -4.247622936964035034e-02 1.913387142121791840e-02 1.835358589887619019e-01 -2.079107463359832764e-01 -7.715661078691482544e-02 1.647890545427799225e-02 1.970098614692687988e-01 1.302445232868194580e-01 2.298683077096939087e-01 -1.904340684413909912e-01 1.557410359382629395e-01
-2.402168512344360352e-01 -1.622933298349380493e-01 2.420371323823928833e-01 -8.701534941792488098e-03 -1.340987533330917358e-01 1.260966956615447998e-01 1.011170819401741028e-01 3.639638796448707581e-02 -1.642160117626190186e-01 8.334413170814514160e-02 2.370798736810684204e-01 -6.119827553629875183e-02 -1.365345269441604614e-01 4.483720064163208008e-01 1.743937283754348755e-01 -1.456129848957061768e-01 9.366729110479354858e-02 -4.014116153120994568e-02 4.358907043933868408e-02 9.131229668855667114e-02 -8.888912200927734375e-02 3.280309438705444336e-01 2.417592518031597137e-02 -8.816771954298019409e-02 -2.003530859947204590e-01 -1.310467422008514404e-01 -7.618370652198791504e-02 1.895327866077423096e-02 -3.983059152960777283e-02 4.135265201330184937e-02 -4.432348608970642090e-01 1.974547505378723145e-01
3.159415721893310547e-02 -6.191018223762512207e-02 9.569472074508666992e-02 -5.879407748579978943e-02 8.121902495622634888e-02 -8.536398410797119141e-03 -2.581278085708618164e-01 -8.766229450702667236e-02 -2.802552878856658936e-01 1.380545347929000854e-01 1.922344714403152466e-01 -1.723577678203582764e-01 -3.051468431949615479e-01 7.463716715574264526e-02 -1.413479447364807129e-01 1.524099558591842651e-01 -4.858568310737609863e-03 -2.149044908583164215e-02 -3.494394421577453613e-01 1.549891829490661621e-01 9.138754755258560181e-02 2.735119760036468506e-01 1.341032087802886963e-01 -1.852016896009445190e-02 -6.071040406823158264e-02 -1.085104234516620636e-02 -3.491704463958740234e-01 2.480089664459228516e-01 -1.714281439781188965e-01 2.137886881828308105e-01 -2.310995608568191528e-01 -1.777064204216003418e-01
-1.548996120691299438e-01 -3.020794093608856201e-01 6.351763010025024414e-02 2.158668786287307739e-01 -1.313446313142776489e-01 -2.791711501777172089e-02 3.115141391754150391e-02 5.611590668559074402e-02 -2.340949177742004395e-01 -2.403774764388799667e-03 6.166070327162742615e-02 -2.844598591327667236e-01 -1.285554915666580200e-01 2.116950005292892456e-01 6.671622395515441895e-02 -9.439002722501754761e-02 1.725745499134063721e-01 -2.283604256808757782e-02 -1.473141163587570190e-01 -2.598940432071685791e-01 1.311673223972320557e-01 -1.175318509340286255e-01 -1.056997627019882202e-01 6.013997271656990051e-02 -3.108515739440917969e-01 1.997656673192977905e-01 -2.343791425228118896e-01 -1.260970439761877060e-02 1.163545623421669006e-01 8.762185275554656982e-02 -4.538844227790832520e-01 1.163229197263717651e-01
-1.819819808006286621e-01 8.896873891353607178e-02 -7.196521852165460587e-03 -9.510963573120534420e-04 2.216506153345108032e-01 -3.088106811046600342e-01 1.844129711389541626e-01 7.178328186273574829e-02 1.750747673213481903e-02 1.147595867514610291e-01 1.879784166812896729e-01 2.207187861204147339e-01 2.908205054700374603e-02 1.945032365620136261e-02 -8.167661726474761963e-02 -1.359118372201919556e-01 -1.508124768733978271e-01 -3.108987770974636078e-02 2.914194576442241669e-02 1.618115901947021484e-01 2.085668593645095825e-01 6.889899075031280518e-02 -2.415353804826736450e-01 2.595041096210479736e-01 2.179498597979545593e-02 3.657727316021919250e-02 -5.759008228778839111e-03 -1.309020165354013443e-02 1.822332479059696198e-02 2.282365858554840088e-01 -6.002056598663330078e-01 -1.095623299479484558e-01
-3.647781610488891602e-01 1.037468388676643372e-01 -8.521687984466552734e-02 -3.546421602368354797e-02 1.262819766998291016e-01 6.970692425966262817e-02 1.853653937578201294e-01 1.605563759803771973e-01 -2.291816174983978271e-01 2.052960358560085297e-02 -3.662311285734176636e-02 -2.209005504846572876e-02 -1.049840301275253296e-01 9.825854562222957611e-03 2.429698109626770020e-01 -8.653452992439270020e-02 3.501504063606262207e-01 7.310032844543457031e-02 3.921175003051757812e-02 -4.290308430790901184e-02 1.136124804615974426e-01 5.380592495203018188e-02 3.078176081180572510e-01 2.606214880943298340e-01 -2.154210358858108521e-01 -8.185874670743942261e-03 1.431940495967864990e-01 2.989645600318908691e-01 -2.667340822517871857e-02 1.504963338375091553e-01 -3.667073845863342285e-01 -1.014670059084892273e-01
6.502643972635269165e-02 -1.867656856775283813e-01 6.269703805446624756e-02 4.427926242351531982e-02 -1.633509993553161621e-01 1.215941086411476135e-02 1.114258468151092529e-01 1.281399726867675781e-01 -2.665812671184539795e-01 1.323491707444190979e-02 -2.522994875907897949e-01 1.104937791824340820e-01 4.077931866049766541e-02 -2.206442803144454956e-01 -8.340489864349365234e-02 -1.891127377748489380e-01 -4.587418958544731140e-02 1.240169331431388855e-01 -4.896846413612365723e-01 -2.150587588548660278e-01 -2.761875465512275696e-02 -1.740207076072692871e-01 -2.423685491085052490e-01 1.374837458133697510e-01 2.924715727567672729e-02 1.358657777309417725e-01 -3.110273927450180054e-02 1.258311718702316284e-01 -5.522733181715011597e-02 2.608741633594036102e-02 -4.511903226375579834e-01 5.937032774090766907e-02
2.524128556251525879e-02 -1.474201530218124390e-01 -3.195211291313171387e-02 2.252717912197113037e-01 1.087673157453536987e-01 -1.750182509422302246e-01 -1.882141269743442535e-02 7.979119569063186646e-02 -1.390148401260375977e-01 1.289123445749282837e-01 2.458174526691436768e-01 -8.757770806550979614e-02 -1.007929593324661255e-01 -1.391440629959106445e-01 -2.251479476690292358e-01 3.304342553019523621e-02 6.128263194113969803e-03 2.342438697814941406e-01 -1.972923614084720612e-02 3.108574748039245605e-01 9.505697526037693024e-03 1.508273333311080933e-01 8.287295699119567871e-02 3.531904518604278564e-01 -3.335109055042266846e-01 -9.922223538160324097e-02 -3.038495965301990509e-02 -1.680659055709838867e-01 -1.290706545114517212e-01 3.015512824058532715e-01 -3.413096666336059570e-01 1.030880883336067200e-01
-4.238703101873397827e-02 9.033782035112380981e-02 1.968505084514617920e-01 -6.497905589640140533e-03 1.556672006845474243e-01 3.462193012237548828e-01 1.045074313879013062e-01 -1.814679205417633057e-01 -1.179830133914947510e-01 -1.684525981545448303e-02 4.294206574559211731e-02 -1.871802955865859985e-01 -1.684367060661315918e-01 6.331916898488998413e-02 -1.704321354627609253e-01 -6.090376526117324829e-02 1.507323384284973145e-01 1.616443507373332977e-02 -2.610147893428802490e-01 2.461475580930709839e-01 3.090707361698150635e-01 -2.286118716001510620e-01 9.916273504495620728e-02 1.135916188359260559e-01 2.343065425520762801e-04 2.407239824533462524e-01 -3.455109298229217529e-01 8.275904506444931030e-02 -1.055335998535156250e-02 1.609037369489669800e-01 -3.130811750888824463e-01 1.290637999773025513e-01
1.054667532444000244e-01 -2.236763238906860352e-01 -9.392378479242324829e-02 -1.760167479515075684e-01 -6.392932683229446411e-02 -3.002895712852478027e-01 1.153460592031478882e-01 -1.160386353731155396e-01 -1.351009756326675415e-01 1.677267104387283325e-01 -1.328921616077423096e-01 1.067385748028755188e-01 1.695394515991210938e-01 -5.302385613322257996e-02 2.465379238128662109e-01 -1.279918998479843140e-01 1.258503794670104980e-01 1.625311076641082764e-01 -2.680311501026153564e-01 2.528281323611736298e-02 5.699330195784568787e-02 8.075429499149322510e-02 -1.620136499404907227e-01 3.766093850135803223e-01 -4.866810142993927002e-02 1.879523396492004395e-01 8.313897997140884399e-02 -1.013819798827171326e-01 -7.311189174652099609e-02 2.207807153463363647e-01 -4.167891442775726318e-01 -1.363112479448318481e-01
-2.467593848705291748e-01 -9.954398870468139648e-02 3.714048862457275391e-02 -1.247859373688697815e-01 9.402620792388916016e-02 -6.188856810331344604e-02 -9.831000119447708130e-02 5.794066935777664185e-02 -3.721548020839691162e-01 7.350254058837890625e-02 7.141358405351638794e-02 -5.175343751907348633e-01 -1.197277754545211792e-01 -1.489504873752593994e-01 8.292739093303680420e-02 -1.307589411735534668e-01 1.355311870574951172e-01 -3.764228522777557373e-02 -3.788271248340606689e-01 1.755998097360134125e-02 6.562798749655485153e-03 1.736598759889602661e-01 -6.643595546483993530e-02 5.363859236240386963e-04 1.496890559792518616e-02 9.734495729207992554e-02 -1.116127967834472656e-01 2.342461794614791870e-01 7.636398542672395706e-03 -9.197571873664855957e-02 -3.430815637111663818e-01 8.801618963479995728e-02
-1.667450070381164551e-01 -2.791843116283416748e-01 6.923200190067291260e-02 -5.904112383723258972e-02 3.081204593181610107e-01 -3.106913268566131592e-01 -8.221577107906341553e-02 3.189661204814910889e-01 9.447123855352401733e-02 3.124135918915271759e-02 -9.220584481954574585e-02 7.671960443258285522e-02 -1.865383833646774292e-01 1.878191977739334106e-01 -7.170966267585754395e-02 -2.049904465675354004e-01 1.711512207984924316e-01 1.373859494924545288e-01 -2.145464159548282623e-02 1.462459862232208252e-01 2.976068854331970215e-02 9.352950751781463623e-02 -9.427846223115921021e-02 1.652283221483230591e-01 -2.318169921636581421e-02 -1.443175822496414185e-01 -3.596229106187820435e-02 1.138992756605148315e-01 -3.302012979984283447e-01 -1.039504706859588623e-01 -4.047820568084716797e-01 9.657157212495803833e-02
1.117679849267005920e-01 5.794581025838851929e-02 1.061139255762100220e-01 -1.094697415828704834e-01 1.561744809150695801e-01 -3.649459406733512878e-02 -4.193975764792412519e-04 8.080454170703887939e-02 -2.313407808542251587e-01 2.582510411739349365e-01 2.801980078220367432e-01 2.467478513717651367e-01 -2.038014829158782959e-01 -1.087550371885299683e-01 2.480405271053314209e-01 2.576291263103485107e-01 -4.910177667625248432e-04 2.495346367359161377e-01 -4.534826427698135376e-02 9.049594402313232422e-02 -7.978855073451995850e-02 2.307620942592620850e-01 1.878343969583511353e-01 2.301128655672073364e-01 -1.424514353275299072e-01 4.027226194739341736e-02 -2.039825916290283203e-01 6.920679658651351929e-02 -2.640063464641571045e-01 2.060037553310394287e-01 -2.819438576698303223e-01 -8.648973703384399414e-02
-3.821763396263122559e-02 3.614597767591476440e-02 -4.172844812273979187e-02 -4.539261385798454285e-02 -1.667090207338333130e-01 -4.588778689503669739e-02 2.800323665142059326e-01 -1.333261374384164810e-02 9.215667843818664551e-02 -6.536121666431427002e-02 1.219427734613418579e-01 -2.399629913270473480e-02 -7.190553098917007446e-02 2.333083450794219971e-01 -1.737344563007354736e-01 1.930542290210723877e-01 3.704693615436553955e-01 1.797058582305908203e-01 -2.320303618907928467e-01 1.215078085660934448e-01 -4.104964062571525574e-02 -7.925657927989959717e-02 1.593625918030738831e-02 5.820734053850173950e-02 1.269008815288543701e-01 2.109461650252342224e-02 -9.124338626861572266e-02 6.399209052324295044e-02 -2.965572178363800049e-01 2.850188687443733215e-02 -5.233687162399291992e-01 -2.971107065677642822e-01
1.186250448226928711e-01 -1.672286689281463623e-01 -3.336995467543601990e-02 4.939067363739013672e-02 -1.078178286552429199e-01 -2.372872978448867798e-01 7.901441305875778198e-02 1.647341102361679077e-01 -1.902627348899841309e-01 -6.813297420740127563e-02 1.194555386900901794e-01 -2.361642569303512573e-01 -2.201300561428070068e-01 3.226971030235290527e-01 1.161739602684974670e-01 -1.167371645569801331e-01 1.803206503391265869e-01 1.827705502510070801e-01 1.303625572472810745e-02 -2.270942926406860352e-01 -9.618035703897476196e-02 1.474321335554122925e-01 1.387250237166881561e-02 7.932612299919128418e-02 -7.848337292671203613e-02 8.840442448854446411e-02 -2.197247594594955444e-01 8.080597221851348877e-02 -6.160761043429374695e-02 -1.367191076278686523e-01 -5.565010309219360352e-01 -8.000312745571136475e-02
-2.425199747085571289e-01 -9.716450423002243042e-02 1.982682347297668457e-01 -9.783122688531875610e-02 1.536399722099304199e-01 6.755930185317993164e-02 7.939771749079227448e-03 2.333552539348602295e-01 -2.022840678691864014e-01 -8.306885510683059692e-02 3.913316726684570312e-01 -7.811959832906723022e-02 -8.500378578901290894e-02 3.412751853466033936e-02 3.173680007457733154e-01 -1.191411390900611877e-01 1.933204382658004761e-01 2.216188609600067139e-02 1.143060028553009033e-01 -1.832272857427597046e-02 4.419870674610137939e-02 1.509790569543838501e-01 1.118668690323829651e-01 -1.457086019217967987e-02 7.681641727685928345e-02 -3.113424405455589294e-03 1.577224284410476685e-01 3.234553933143615723e-01 -9.652295708656311035e-02 3.882859647274017334e-01 -2.759177088737487793e-01 9.716591238975524902e-02
-3.473061621189117432e-01 -3.212355822324752808e-02 4.752842336893081665e-02 -1.621432900428771973e-01 2.030144482851028442e-01 -1.091114729642868042e-01 1.749363541603088379e-02 7.567207515239715576e-02 -6.063931807875633240e-02 -2.494201809167861938e-02 -8.900038897991180420e-03 -1.606401354074478149e-01 -4.722804948687553406e-02 -2.797700464725494385e-01 1.404334008693695068e-01 2.663940377533435822e-02 1.026061475276947021e-01 1.055904850363731384e-01 -2.639756500720977783e-01 7.329629361629486084e-02 -2.825814485549926758e-02 1.065728887915611267e-01 5.867459997534751892e-02 2.378171384334564209e-01 1.907687932252883911e-01 2.118210196495056152e-01 1.030914392322301865e-02 1.165639683604240417e-01 -8.777102828025817871e-02 -1.404282599687576294e-01 -5.111938118934631348e-01 3.270197808742523193e-01
-1.256843656301498413e-01 1.594509482383728027e-01 9.782607108354568481e-02 -2.453830093145370483e-01 -7.082270085811614990e-02 -1.370199676603078842e-02 6.183207035064697266e-02 1.719163507223129272e-01 -8.447591215372085571e-02 2.489304989576339722e-01 -9.816715866327285767e-02 -1.241728812456130981e-01 -1.346382796764373779e-01 1.033224314451217651e-01 9.730856865644454956e-02 2.214343100786209106e-01 9.496654570102691650e-02 1.665021777153015137e-01 -3.609727621078491211e-01 7.864116691052913666e-03 4.162016510963439941e-01 8.067986369132995605e-02 -2.779058218002319336e-01 2.972498536109924316e-01 5.430497601628303528e-02 1.053857207298278809e-01 7.523718476295471191e-02 -3.126423433423042297e-02 -1.220090165734291077e-01 -1.832091212272644043e-01 -2.912507951259613037e-01 5.051484331488609314e-02
-3.126663565635681152e-01 -2.164497971534729004e-01 2.963547110557556152e-01 4.714478924870491028e-02 7.675825804471969604e-02 1.922941058874130249e-01 1.172132864594459534e-01 -1.719357073307037354e-01 -2.176677137613296509e-01 1.208248212933540344e-01 2.119312062859535217e-02 9.437136352062225342e-03 -1.660414934158325195e-01 1.967088580131530762e-01 2.353237867355346680e-01 2.636096477508544922e-01 -6.059444043785333633e-03 -2.488757297396659851e-02 -5.970063433051109314e-02 -2.087507545948028564e-01 -1.509556770324707031e-01 1.415828913450241089e-01 -2.114867120981216431e-01 1.999956816434860229e-01 -2.277468889951705933e-01 -6.345236301422119141e-02 5.085452646017074585e-02 1.210480108857154846e-01 -4.283072799444198608e-02 -8.595798164606094360e-02 -3.999052047729492188e-01 8.880799263715744019e-02
8.098927885293960571e-02 1.171382889151573181e-01 -5.226287245750427246e-02 2.658287882804870605e-01 9.130334481596946716e-03 -1.252588778734207153e-01 5.884256958961486816e-02 1.563376337289810181e-01 -1.729174256324768066e-01 7.006981968879699707e-02 -5.806224793195724487e-02 1.080712527036666870e-01 -1.032099425792694092e-01 -1.413733959197998047e-01 1.516833156347274780e-01 2.773287333548069000e-02 1.626939624547958374e-01 -1.288776397705078125e-01 -3.162494003772735596e-01 7.688695937395095825e-02 -9.757522493600845337e-02 2.510578632354736328e-01 -8.714669942855834961e-02 6.241692602634429932e-02 8.098348230123519897e-02 -2.251094728708267212e-01 1.467969417572021484e-01 2.898121774196624756e-01 1.119663491845130920e-01 -4.355132579803466797e-02 -5.813730359077453613e-01 1.006140112876892090e-01
-1.612631231546401978e-01 1.151365190744400024e-01 -6.652466207742691040e-02 -2.113047391176223755e-01 2.122120857238769531e-01 -5.437209829688072205e-02 -1.101917475461959839e-01 5.067866295576095581e-02 -1.275457739830017090e-01 1.819090545177459717e-01 -4.692561551928520203e-02 -1.386015266180038452e-01 -2.136686295270919800e-01 -3.497687578201293945e-01 3.634898364543914795e-02 -2.088835835456848145e-01 4.300453886389732361e-02 1.511378735303878784e-01 -2.469872832298278809e-01 -2.338089793920516968e-02 -3.467473015189170837e-02 1.484775841236114502e-01 -6.624753028154373169e-02 5.334176421165466309e-01 -5.253001302480697632e-02 1.895481720566749573e-02 -1.207429245114326477e-01 -6.282392423599958420e-03 6.135089695453643799e-02 1.866058073937892914e-02 -3.807600736618041992e-01 2.148750703781843185e-03
-1.734919846057891846e-01 1.288136541843414307e-01 3.382325172424316406e-01 1.836807467043399811e-02 -6.146349478513002396e-03 -8.974876254796981812e-02 1.757370829582214355e-01 1.508390009403228760e-01 -4.490065947175025940e-02 5.974605306982994080e-02 -2.037202566862106323e-01 2.527079582214355469e-01 6.897308863699436188e-03 -2.711738646030426025e-01 -6.247323006391525269e-03 7.615981157869100571e-03 8.370471000671386719e-02 1.491818428039550781e-01 -4.766399562358856201e-01 -2.545012831687927246e-01 7.758165244013071060e-03 -6.895604729652404785e-02 -1.552062779664993286e-01 1.863293796777725220e-01 -1.819750815629959106e-01 1.212145909667015076e-01 -3.093920089304447174e-02 1.031732559204101562e-01 7.746017072349786758e-03 -3.792375326156616211e-02 -3.706195354461669922e-01 -9.541428834199905396e-02
-2.021772116422653198e-01 -1.361761242151260376e-01 2.967115938663482666e-01 9.469047933816909790e-02 -9.298080950975418091e-02 -2.642376422882080078e-01 1.562825143337249756e-01 1.865647286176681519e-01 -2.356455475091934204e-01 -1.646707952022552490e-01 1.128873825073242188e-01 1.134209111332893372e-01 -2.016980797052383423e-01 6.221706047654151917e-02 1.392968744039535522e-01 -2.364587187767028809e-01 -2.008269429206848145e-01 2.224842756986618042e-01 -6.500291824340820312e-02 -2.042005807161331177e-01 1.624015122652053833e-01 2.545033097267150879e-01 1.250129342079162598e-01 -5.923791974782943726e-02 -1.507003884762525558e-02 -1.093578189611434937e-01 -1.990479230880737305e-01 -4.819314554333686829e-02 -2.364869713783264160e-01 5.860299244523048401e-02 -3.438050150871276855e-01 5.245761945843696594e-03
-7.334595173597335815e-02 -1.134620308876037598e-01 1.165298074483871460e-01 -3.445617258548736572e-01 -1.259016692638397217e-01 -1.272899378091096878e-02 1.020286753773689270e-01 5.746506899595260620e-02 -1.904539018869400024e-01 3.023974411189556122e-02 -1.463265419006347656e-01 -8.611503243446350098e-02 2.659112811088562012e-01 -6.759347766637802124e-02 1.394633650779724121e-01 -1.826540529727935791e-01 -2.578093484044075012e-02 1.919129639863967896e-01 -4.766836166381835938e-01 -9.381677210330963135e-02 -4.348004981875419617e-02 1.705759391188621521e-02 -5.533998087048530579e-02 2.906207740306854248e-02 3.678543865680694580e-02 2.851112782955169678e-01 7.866899669170379639e-02 1.692973524332046509e-01 -1.433169394731521606e-01 2.150181382894515991e-01 -3.844473063945770264e-01 1.180583834648132324e-01
1.939622908830642700e-01 9.157995879650115967e-02 8.567614108324050903e-02 3.497299253940582275e-01 2.869500517845153809e-01 5.705148726701736450e-02 -1.417452394962310791e-01 1.365707963705062866e-01 -4.857442155480384827e-02 9.681378304958343506e-02 2.511633932590484619e-02 -2.886686660349369049e-02 -5.831635743379592896e-02 2.006685733795166016e-02 3.418918699026107788e-02 -6.603467464447021484e-02 1.059197857975959778e-01 3.179671466350555420e-01 -1.645798534154891968e-01 2.634322643280029297e-01 4.950376600027084351e-02 1.639274209737777710e-01 8.737881667912006378e-03 3.617271780967712402e-02 1.529289484024047852e-01 6.166240200400352478e-02 -1.410004049539566040e-01 3.384182155132293701e-01 1.663009077310562134e-02 -1.514112502336502075e-01 -4.814210534095764160e-01 1.462670117616653442e-01
-5.244486406445503235e-02 -1.299648135900497437e-01 2.367902845144271851e-01 -1.198596805334091187e-01 1.822718530893325806e-01 6.619283556938171387e-02 2.536702156066894531e-01 -1.414745151996612549e-01 -4.681134968996047974e-02 5.923802033066749573e-02 2.669979631900787354e-01 2.138374745845794678e-01 -9.726660698652267456e-02 1.625269353389739990e-01 -7.322710752487182617e-02 -1.238654479384422302e-01 -4.231597855687141418e-02 1.580955088138580322e-01 -1.471398919820785522e-01 -1.465193480253219604e-01 2.132586538791656494e-01 7.826722413301467896e-02 9.465412795543670654e-02 1.298986822366714478e-01 -5.474940687417984009e-02 1.584205892868340015e-03 1.211943849921226501e-01 -1.471847444772720337e-01 -2.172845900058746338e-01 6.745053082704544067e-02 -4.840071201324462891e-01 3.687025904655456543e-01
-9.755621105432510376e-02 -1.204351261258125305e-01 7.455762010067701340e-03 1.206204220652580261e-01 -5.459925887407734990e-05 4.194886609911918640e-02 9.984479844570159912e-02 -1.083721667528152466e-01 -1.744038164615631104e-01 1.529208421707153320e-01 2.616497278213500977e-01 -9.254483133554458618e-02 -1.629622876644134521e-01 -2.476969966664910316e-03 -2.634081840515136719e-01 -1.353834271430969238e-01 -6.601206958293914795e-02 8.029118180274963379e-02 -3.163665235042572021e-01 -1.185897644609212875e-02 4.397841989994049072e-01 1.172306388616561890e-01 -5.430474877357482910e-02 6.433565169572830200e-02 1.703108847141265869e-02 -2.736895382404327393e-01 2.418666332960128784e-01 -2.018111385405063629e-02 -1.405469179153442383e-01 3.304774463176727295e-01 -3.113030791282653809e-01 8.685084432363510132e-02
1.068581864237785339e-01 2.449197173118591309e-01 1.155415326356887817e-01 9.651820361614227295e-02 1.105969175696372986e-01 2.404880151152610779e-02 2.409077063202857971e-02 9.302124381065368652e-02 7.924687117338180542e-03 1.846684962511062622e-01 1.646144874393939972e-02 -1.972144097089767456e-02 -1.965047232806682587e-02 1.188234388828277588e-01 -5.110241845250129700e-02 2.827395498752593994e-02 1.690329760313034058e-01 1.144242584705352783e-01 -3.804864287376403809e-01 6.823225319385528564e-02 3.266866803169250488e-01 7.128538936376571655e-02 -2.247482836246490479e-01 3.404170565772801638e-04 5.867458879947662354e-02 3.189161121845245361e-01 -4.923361912369728088e-02 2.019383162260055542e-01 -2.695958018302917480e-01 -1.908143013715744019e-01 -4.590155780315399170e-01 -9.796293079853057861e-02
-1.854493618011474609e-01 -2.012793272733688354e-01 2.388281822204589844e-01 7.592895627021789551e-02 3.473292887210845947e-01 -4.245514422655105591e-02 -1.586527079343795776e-01 9.063978493213653564e-02 1.194518879055976868e-01 -6.530512124300003052e-02 -1.525149792432785034e-01 2.180564254522323608e-01 5.772060155868530273e-02 -2.763429470360279083e-02 -1.057118102908134460e-01 -1.581251621246337891e-02 -7.112205028533935547e-03 -4.573845490813255310e-02 -8.756367862224578857e-02 3.319714665412902832e-01 1.680306047201156616e-01 -3.881815820932388306e-02 2.158647216856479645e-02 1.571778208017349243e-01 -2.259551882743835449e-01 -2.365961521863937378e-01 -1.840730011463165283e-01 1.133955344557762146e-01 -3.181104315444827080e-03 -4.955827072262763977e-02 -5.173906683921813965e-01 5.234767124056816101e-02
5.740207433700561523e-02 2.726523280143737793e-01 1.193497031927108765e-01 2.495796047151088715e-02 1.808263361454010010e-01 1.378197129815816879e-02 8.950453251600265503e-02 1.122730597853660583e-01 1.553473901003599167e-02 1.837677806615829468e-01 8.666289597749710083e-02 1.366494130343198776e-02 -1.610893458127975464e-01 -2.310827560722827911e-02 4.254336655139923096e-02 1.379930973052978516e-01 2.317102402448654175e-01 6.741503626108169556e-02 -4.499390125274658203e-01 2.582005783915519714e-02 2.641202807426452637e-01 -4.208181798458099365e-02 -2.175158858299255371e-01 9.589351713657379150e-02 -7.887352257966995239e-02 2.128168195486068726e-01 3.406077250838279724e-02 1.419304907321929932e-01 -3.996353745460510254e-01 -1.726249605417251587e-01 -3.261536359786987305e-01 -8.284571021795272827e-02
9.276781231164932251e-02 -1.431859582662582397e-01 3.087093830108642578e-01 4.083890318870544434e-01 9.510511904954910278e-02 -5.714383721351623535e-02 1.413039267063140869e-01 -1.826225593686103821e-02 -1.592294424772262573e-01 2.068424224853515625e-01 -1.082458882592618465e-03 7.932173460721969604e-02 -1.231941506266593933e-01 -2.334938198328018188e-01 -7.760258018970489502e-02 1.220730990171432495e-01 8.479338139295578003e-02 -5.447340756654739380e-02 -4.321053624153137207e-02 1.364387869834899902e-01 -1.184378191828727722e-01 1.579888761043548584e-01 1.642392389476299286e-02 5.250936746597290039e-02 -2.299079895019531250e-01 8.925034105777740479e-02 6.638277322053909302e-02 3.985874950885772705e-01 -6.043965369462966919e-02 2.112365961074829102e-01 -4.052254557609558105e-01 -4.368802160024642944e-02
-1.329437196254730225e-01 -9.661447256803512573e-03 -1.062409058213233948e-01 -3.434322178363800049e-01 1.005840450525283813e-01 8.241917937994003296e-02 4.444980248808860779e-02 1.829678378999233246e-02 1.231260411441326141e-02 3.875565482303500175e-03 1.868371814489364624e-01 -1.279401630163192749e-01 -2.616500556468963623e-01 -5.333589389920234680e-02 -4.784442856907844543e-02 -2.902248799800872803e-01 8.721197955310344696e-03 1.344493329524993896e-01 -3.403799235820770264e-01 1.757331341505050659e-01 -1.440453231334686279e-01 8.581107854843139648e-02 -1.159563381224870682e-02 1.775839477777481079e-01 1.247353572398424149e-02 -1.195376589894294739e-01 -2.465488612651824951e-01 -8.828943967819213867e-02 -2.671354450285434723e-02 -2.516005039215087891e-01 -5.013963580131530762e-01 3.732681274414062500e-02
-1.531015336513519287e-01 -8.303881436586380005e-02 -2.141504548490047455e-02 1.990934014320373535e-01 -1.760940849781036377e-01 2.192330360412597656e-01 -7.260467112064361572e-02 1.380618512630462646e-01 -3.261154592037200928e-01 1.879992149770259857e-02 1.083543151617050171e-01 2.172526204958558083e-03 -3.647390380501747131e-02 -3.303174972534179688e-01 4.993391782045364380e-02 1.469656229019165039e-01 -2.604438662528991699e-01 2.224783450365066528e-01 -1.895536333322525024e-01 1.547455936670303345e-01 -1.908233948051929474e-02 -1.707853749394416809e-02 -1.710173487663269043e-01 2.972176969051361084e-01 -1.566329598426818848e-01 9.436768293380737305e-02 -1.581118106842041016e-01 -1.260599493980407715e-01 5.648748949170112610e-02 -2.376126497983932495e-02 -3.951552212238311768e-01 -2.085722237825393677e-01
5.046308413147926331e-02 -1.031927838921546936e-01 3.303814679384231567e-02 1.642799004912376404e-02 1.678037494421005249e-01 -1.460938602685928345e-01 1.202466432005167007e-02 9.747864305973052979e-02 1.276213526725769043e-01 1.688604592345654964e-03 7.410408556461334229e-02 1.086490824818611145e-01 -1.910336017608642578e-01 -3.846771121025085449e-01 2.370704710483551025e-02 4.905904456973075867e-02 -8.059070259332656860e-02 1.803420633077621460e-01 1.295197159051895142e-01 7.256244868040084839e-02 3.934383988380432129e-01 -7.471200078725814819e-02 9.188645519316196442e-03 1.346308588981628418e-01 -4.281862825155258179e-02 -8.629631251096725464e-03 -2.504886984825134277e-01 2.435257583856582642e-01 -2.259555608034133911e-01 2.161578088998794556e-01 -4.672350287437438965e-01 1.599363535642623901e-01
-2.883035242557525635e-01 -1.023984178900718689e-01 3.394423127174377441e-01 -6.236238777637481689e-02 -6.438077241182327271e-02 1.159510686993598938e-01 7.598257809877395630e-02 2.019959539175033569e-01 -1.865354925394058228e-01 -1.421156227588653564e-01 3.002116382122039795e-01 3.307121098041534424e-01 5.560922436416149139e-03 2.154377400875091553e-01 7.558456808328628540e-02 -8.182819187641143799e-02 1.133445501327514648e-01 2.264371067285537720e-01 -1.447314023971557617e-01 1.378477215766906738e-01 7.992456108331680298e-02 -7.347019761800765991e-02 7.908353954553604126e-02 6.827393174171447754e-02 2.415785640478134155e-01 -1.072668237611651421e-03 -1.365482341498136520e-02 -4.821364581584930420e-02 1.746200323104858398e-01 5.285065993666648865e-02 -4.166994094848632812e-01 -1.233285591006278992e-01
-1.623926311731338501e-01 -1.673973351716995239e-02 3.361566737294197083e-02 1.060453057289123535e-01 1.486776173114776611e-01 -3.187187612056732178e-01 2.182874232530593872e-01 -7.265847176313400269e-02 -2.652382105588912964e-02 2.701186835765838623e-01 1.380956470966339111e-01 1.976495534181594849e-01 2.072659321129322052e-02 -1.130727007985115051e-01 -7.355432212352752686e-02 -1.701236218214035034e-01 -1.435090880841016769e-02 -2.532500773668289185e-02 -8.696236461400985718e-02 2.273706719279289246e-02 2.410623729228973389e-01 1.593828350305557251e-01 -6.528759840875864029e-03 3.657892942428588867e-01 7.628357410430908203e-02 -5.523825064301490784e-02 4.658868908882141113e-02 2.981847897171974182e-02 -6.359851360321044922e-02 1.868671029806137085e-01 -5.564484000205993652e-01 -1.348065584897994995e-01
-4.646101966500282288e-02 1.102736592292785645e-02 -1.383087784051895142e-01 -3.687909841537475586e-01 1.419629007577896118e-01 1.029394492506980896e-01 4.674278199672698975e-02 1.324197053909301758e-01 1.254665479063987732e-02 -4.223381355404853821e-02 3.433545306324958801e-02 -1.170327439904212952e-01 -3.397355675697326660e-01 4.047853872179985046e-02 3.618338704109191895e-02 -1.846599131822586060e-01 3.764742752537131310e-03 1.931571066379547119e-01 -4.121435284614562988e-01 7.238283008337020874e-02 -6.510233134031295776e-02 4.562767595052719116e-02 -2.684402465820312500e-02 9.756346791982650757e-02 -2.934080548584461212e-02 -1.800096184015274048e-01 -1.626558005809783936e-01 -1.741801504977047443e-03 -4.385701566934585571e-02 -3.011642396450042725e-01 -4.801835417747497559e-01 -1.045045182108879089e-01
-1.498164534568786621e-01 -1.365347355604171753e-01 3.136507570743560791e-01 1.217837352305650711e-02 -5.057739466428756714e-02 9.124781191349029541e-02 -1.511258073151111603e-02 -4.940310865640640259e-02 1.310575008392333984e-01 -1.226147115230560303e-01 1.033336594700813293e-01 -1.117884442210197449e-01 5.581402033567428589e-02 1.988673657178878784e-01 3.060782551765441895e-01 -5.089040845632553101e-02 8.062528073787689209e-02 -1.019729450345039368e-01 -2.499448833987116814e-03 4.565350711345672607e-02 1.845315694808959961e-01 3.371295034885406494e-01 7.656346261501312256e-02 -6.042751297354698181e-02 -1.095521524548530579e-01 1.312910616397857666e-01 1.545727159827947617e-02 1.981627643108367920e-01 -5.977000296115875244e-02 7.930208742618560791e-02 -5.951382517814636230e-01 -2.085772007703781128e-01
-1.504813041538000107e-02 1.576080024242401123e-01 4.471239447593688965e-02 -2.612951993942260742e-01 -5.238556489348411560e-02 2.207024544477462769e-01 -1.546922326087951660e-01 2.072045207023620605e-02 -1.976889818906784058e-01 -2.042934000492095947e-01 9.320793300867080688e-02 -1.355523914098739624e-01 -2.841256856918334961e-01 1.430435925722122192e-01 8.226599544286727905e-02 2.195661664009094238e-01 2.801527269184589386e-02 1.399732977151870728e-01 -3.743664547801017761e-02 1.753132343292236328e-01 -5.368893966078758240e-02 -1.583690494298934937e-01 -1.585565060377120972e-01 1.348708570003509521e-01 -1.792674660682678223e-01 9.236974269151687622e-02 -2.430181503295898438e-01 1.171697229146957397e-01 8.672793954610824585e-02 1.144558191299438477e-01 -5.324639678001403809e-01 1.529664099216461182e-01
2.005998343229293823e-01 -4.811639338731765747e-02 1.776136755943298340e-01 7.309154421091079712e-02 2.901642024517059326e-01 7.616747170686721802e-02 1.666625142097473145e-01 5.169987212866544724e-03 -2.939269542694091797e-01 -2.319697737693786621e-01 9.787827730178833008e-03 2.215166091918945312e-01 1.468809247016906738e-01 3.092297725379467010e-02 -2.200169954448938370e-03 -2.758367061614990234e-01 1.383053809404373169e-01 1.987354457378387451e-01 2.973432652652263641e-02 -1.283386498689651489e-01 1.107663735747337341e-01 5.162323266267776489e-02 1.162687130272388458e-02 6.342834234237670898e-02 4.354869201779365540e-02 -4.413904622197151184e-02 -4.477221518754959106e-03 1.019748002290725708e-01 -1.250012964010238647e-01 2.341747283935546875e-01 -5.786892175674438477e-01 9.316648356616497040e-03
1.111634969711303711e-01 -8.613333106040954590e-02 -1.039118170738220215e-01 -2.104133367538452148e-01 5.151746794581413269e-02 2.437502741813659668e-01 -2.745541557669639587e-02 1.697700917720794678e-01 -1.346153020858764648e-01 1.265454590320587158e-01 1.759480535984039307e-01 2.039102762937545776e-01 -2.384383678436279297e-01 3.392125293612480164e-02 9.643423557281494141e-02 -4.816971719264984131e-02 -1.493947803974151611e-01 2.404577583074569702e-01 -2.792998850345611572e-01 1.453146040439605713e-01 -1.933818310499191284e-01 2.185223065316677094e-02 -2.319578975439071655e-01 2.533898651599884033e-01 -1.916273236274719238e-01 -3.135223388671875000e-01 -2.748069763183593750e-01 -7.929210551083087921e-03 1.643256284296512604e-02 7.895923405885696411e-02 -3.211901187896728516e-01 4.240155965089797974e-02
-3.466164469718933105e-01 -3.281568735837936401e-02 -8.630895614624023438e-02 -4.606215655803680420e-02 1.769303828477859497e-01 3.886117832735180855e-03 -7.465225458145141602e-02 -2.255066782236099243e-01 1.476679146289825439e-01 5.315505713224411011e-02 9.120304882526397705e-02 8.836526423692703247e-02 -1.003915891051292419e-01 -5.237220972776412964e-02 3.566070497035980225e-01 1.791859418153762817e-01 1.824096143245697021e-01 1.237743422389030457e-01 -1.553991287946701050e-01 1.689879447221755981e-01 2.624323666095733643e-01 1.094386503100395203e-01 -1.048081815242767334e-01 1.112057492136955261e-01 -6.606683135032653809e-02 1.846998184919357300e-02 -3.520038425922393799e-01 2.305658720433712006e-02 -2.544045746326446533e-01 -5.438095703721046448e-02 -3.445250689983367920e-01 2.181500196456909180e-01
-2.603283524513244629e-01 -2.269230484962463379e-01 -9.344163350760936737e-03 -2.326354831457138062e-01 -7.310232520103454590e-02 2.711070775985717773e-01 -9.466063976287841797e-02 1.558119207620620728e-01 -1.004471853375434875e-01 -6.116431578993797302e-02 2.317382693290710449e-01 -1.189999133348464966e-01 -1.525608301162719727e-01 -1.782782971858978271e-01 1.569439917802810669e-01 -3.384424000978469849e-02 3.182700276374816895e-01 1.481042802333831787e-02 -1.938999742269515991e-01 -3.418818861246109009e-02 -1.666232347488403320e-01 2.665094137191772461e-01 -1.716558784246444702e-01 1.966989338397979736e-01 1.018277406692504883e-01 -1.180740073323249817e-01 -1.982860416173934937e-01 -7.660043984651565552e-02 -6.180617585778236389e-02 -4.207859188318252563e-02 -4.118238091468811035e-01 2.362857339903712273e-03
-4.199650883674621582e-01 -1.380934864282608032e-01 3.345250487327575684e-01 7.500580511987209320e-03 -4.346971213817596436e-02 1.530053615570068359e-01 -6.955811404623091221e-04 -1.028263103216886520e-02 2.400310151278972626e-02 -7.786294817924499512e-02 1.317906826734542847e-01 -5.493345856666564941e-02 -5.946372076869010925e-02 3.764722049236297607e-01 2.055501490831375122e-01 -1.145170032978057861e-01 -4.602299630641937256e-02 2.021520957350730896e-02 -2.700434327125549316e-01 -2.190911173820495605e-01 2.789627201855182648e-02 1.919564604759216309e-01 2.818763954564929008e-03 -6.210687011480331421e-02 -1.957982778549194336e-01 -1.008301153779029846e-01 -1.397303044795989990e-01 2.169391065835952759e-01 -1.582830399274826050e-02 8.416176587343215942e-02 -3.897583186626434326e-01 1.595077849924564362e-02
-1.657792776823043823e-01 1.120328083634376526e-01 2.808336913585662842e-01 4.801593348383903503e-02 1.151400953531265259e-01 -1.434135437011718750e-01 -3.846285492181777954e-02 -1.495240814983844757e-02 -1.918029636144638062e-01 1.101491302251815796e-01 -3.740965947508811951e-02 3.085622191429138184e-01 -2.242746800184249878e-01 1.488901227712631226e-01 9.659128636121749878e-02 -3.554673492908477783e-01 4.804094135761260986e-02 1.002012938261032104e-01 -1.764830760657787323e-02 -2.369817197322845459e-01 1.759761124849319458e-01 1.338346675038337708e-02 -2.568230964243412018e-02 1.099640876054763794e-01 4.712609108537435532e-03 -1.682143062353134155e-01 -3.497516810894012451e-01 6.745558232069015503e-02 -1.380284428596496582e-01 2.643421888351440430e-01 -3.451918065547943115e-01 1.165352389216423035e-01
-2.206068783998489380e-01 -7.003210484981536865e-02 1.932334154844284058e-01 1.459887437522411346e-02 8.416779339313507080e-02 7.720363140106201172e-02 3.174474537372589111e-01 -7.754036039113998413e-02 -2.179368585348129272e-01 1.452179998159408569e-01 3.250301182270050049e-01 4.282221570611000061e-02 5.606266856193542480e-02 1.612475514411926270e-01 -1.770977675914764404e-01 -3.378841653466224670e-02 9.166035056114196777e-02 1.945054829120635986e-01 -1.706220358610153198e-01 1.692450493574142456e-01 8.952540159225463867e-02 -3.069508634507656097e-02 -1.606792658567428589e-01 -2.399797737598419189e-01 1.314701586961746216e-01 -3.124752342700958252e-01 -1.521446108818054199e-01 1.423979997634887695e-01 -3.284897655248641968e-03 2.155038416385650635e-01 -3.270592093467712402e-01 -2.078654170036315918e-01
1.017572432756423950e-01 -7.411670684814453125e-02 1.938762515783309937e-01 2.167648226022720337e-01 1.418495774269104004e-01 3.180174529552459717e-02 2.188899815082550049e-01 2.376834005117416382e-01 -2.879284024238586426e-01 -5.993150640279054642e-03 -1.806754022836685181e-01 -2.597272098064422607e-01 -1.149639561772346497e-01 -3.002620860934257507e-02 1.632907390594482422e-01 2.889106608927249908e-02 1.275352686643600464e-01 4.468385502696037292e-02 -3.703488707542419434e-01 8.654049038887023926e-02 7.252909243106842041e-02 1.183417998254299164e-02 -3.100859522819519043e-01 1.350448429584503174e-01 -1.485459506511688232e-01 -2.086295336484909058e-01 -3.021595776081085205e-01 2.251128852367401123e-01 -1.312444955110549927e-01 6.883383542299270630e-02 -1.124545261263847351e-01 1.565345376729965210e-01
-1.511674970388412476e-01 -1.273816674947738647e-01 1.968500316143035889e-01 1.803424358367919922e-01 -1.180638745427131653e-01 -6.722972542047500610e-02 -1.561985164880752563e-01 2.221323549747467041e-01 4.074513912200927734e-03 1.521987766027450562e-01 9.374040365219116211e-02 1.723254770040512085e-01 2.107690721750259399e-01 -2.712270617485046387e-01 8.266523480415344238e-02 -8.216664195060729980e-02 -2.714167349040508270e-02 -1.465441733598709106e-01 -2.360898852348327637e-01 -1.171649768948554993e-01 -9.374909102916717529e-02 4.802408441901206970e-02 -5.272940546274185181e-02 1.778472065925598145e-01 -1.738329231739044189e-01 -3.548218682408332825e-02 -9.274969249963760376e-02 -9.586630016565322876e-02 -1.421723812818527222e-01 -8.896757662296295166e-02 -6.222198009490966797e-01 4.973607510328292847e-02
-1.655541956424713135e-01 1.980230398476123810e-02 2.717590928077697754e-01 -7.660188525915145874e-02 1.410929411649703979e-01 -3.343721479177474976e-02 1.004163697361946106e-01 -5.829638242721557617e-02 1.930072009563446045e-01 1.179489493370056152e-01 1.958594620227813721e-01 2.551476005464792252e-03 3.076160848140716553e-01 -1.742660105228424072e-01 -2.245602905750274658e-01 -1.488437317311763763e-02 1.044676974415779114e-01 3.212716281414031982e-01 -8.902323991060256958e-02 -4.083215072751045227e-02 1.760150119662284851e-02 7.080675661563873291e-02 -1.327779795974493027e-02 3.967145681381225586e-01 -1.180381923913955688e-01 5.405712127685546875e-02 -6.454008165746927261e-03 5.355467274785041809e-02 -2.427703589200973511e-01 1.965490579605102539e-01 -3.740938901901245117e-01 2.211598604917526245e-01
-4.957332834601402283e-02 -2.082907706499099731e-01 3.208341598510742188e-01 5.529150366783142090e-02 -2.083572559058666229e-02 1.298733800649642944e-01 4.447862878441810608e-02 -1.526539213955402374e-02 5.925287678837776184e-02 -1.221830323338508606e-01 1.221748590469360352e-01 -2.637192904949188232e-01 -8.906337618827819824e-02 2.227887660264968872e-01 1.438450813293457031e-01 -8.848045021295547485e-02 -1.538574546575546265e-01 -5.393651872873306274e-02 2.071452513337135315e-02 -5.913921818137168884e-02 1.500831916928291321e-02 7.406452298164367676e-02 1.188404262065887451e-01 3.648865595459938049e-02 -7.246767729520797729e-02 3.172879293560981750e-02 -1.078441143035888672e-01 2.296110093593597412e-01 -1.566698849201202393e-01 4.392706751823425293e-01 -5.461325645446777344e-01 4.004868865013122559e-02
-2.574054896831512451e-01 -2.167571336030960083e-01 2.811177074909210205e-01 5.841549858450889587e-02 1.789262443780899048e-01 1.064846292138099670e-01 1.391539126634597778e-01 -5.383063480257987976e-02 -1.248230487108230591e-01 -2.751338109374046326e-02 2.014121264219284058e-01 -4.337311908602714539e-02 -2.123733013868331909e-01 1.846707910299301147e-01 1.978570520877838135e-01 -3.893068060278892517e-02 -1.650149351917207241e-03 -1.156193390488624573e-01 -2.898750305175781250e-01 -3.867315351963043213e-01 -1.890132278203964233e-01 4.331791400909423828e-02 -1.207969561219215393e-01 5.225754156708717346e-02 -1.482983231544494629e-01 -1.566848368383944035e-03 6.333193928003311157e-02 9.696693718433380127e-02 -2.348090149462223053e-02 -1.069006398320198059e-01 -4.397499263286590576e-01 1.318993419408798218e-01
-3.932390511035919189e-01 -1.468748450279235840e-01 1.105839386582374573e-01 -1.539550721645355225e-01 -2.441116236150264740e-02 1.175789907574653625e-02 1.340436488389968872e-01 2.409280091524124146e-02 -7.253832370042800903e-02 4.599600657820701599e-02 -1.970347389578819275e-02 -7.022756338119506836e-02 -7.740762829780578613e-02 3.226917088031768799e-01 -3.901369497179985046e-02 9.391218423843383789e-03 2.638425230979919434e-01 1.356337368488311768e-01 1.007296741008758545e-01 -7.834715396165847778e-02 1.603901237249374390e-01 2.497468292713165283e-01 -6.652038544416427612e-02 3.127672374248504639e-01 -1.767761707305908203e-01 -1.404495090246200562e-01 -1.041098758578300476e-01 4.735137522220611572e-02 4.218472912907600403e-02 4.102249443531036377e-01 -2.853039801120758057e-01 1.843571215867996216e-01
9.724038839340209961e-02 1.811321228742599487e-01 -8.062112145125865936e-03 1.305865496397018433e-01 -1.425287723541259766e-01 -4.073746129870414734e-02 5.515126511454582214e-02 2.154555320739746094e-01 -1.694517582654953003e-01 8.982025086879730225e-02 7.724669575691223145e-02 5.557747557759284973e-02 -2.695995867252349854e-01 -4.117614626884460449e-01 -4.449817538261413574e-02 1.023604720830917358e-01 1.956163346767425537e-02 2.026742845773696899e-01 -2.731201052665710449e-01 2.562347948551177979e-01 -9.623427689075469971e-02 7.664436846971511841e-02 1.738449744880199432e-02 2.650507390499114990e-01 -2.762522399425506592e-01 -8.455359935760498047e-02 -2.754834294319152832e-01 5.971371009945869446e-02 -5.282140336930751801e-03 -3.871156275272369385e-02 -3.563009500503540039e-01 -9.927845746278762817e-02
-2.408462762832641602e-01 -1.047612577676773071e-01 9.520799666643142700e-02 1.362846791744232178e-01 -9.516873210668563843e-02 1.561665385961532593e-01 3.244218975305557251e-02 2.457999289035797119e-01 -4.057229459285736084e-01 -2.779149450361728668e-02 2.095147222280502319e-01 5.414577201008796692e-02 -1.737382262945175171e-01 3.456690907478332520e-01 1.062953919172286987e-01 -1.892659068107604980e-01 9.103810042142868042e-02 -6.263193208724260330e-03 5.682925134897232056e-02 -1.227699145674705505e-01 -1.611693799495697021e-01 2.377257794141769409e-01 8.801340311765670776e-02 -2.924188040196895599e-02 -5.178375542163848877e-02 -9.875329583883285522e-02 -8.883324265480041504e-02 7.448083907365798950e-02 1.819138228893280029e-02 5.968526378273963928e-02 -5.019600987434387207e-01 3.376775421202182770e-03
1.999406069517135620e-01 3.414575010538101196e-02 8.273977041244506836e-02 -3.101851642131805420e-01 1.266239862889051437e-02 2.410336732864379883e-01 2.989477850496768951e-02 1.888319663703441620e-02 -1.875287294387817383e-01 4.266816377639770508e-02 2.780194580554962158e-01 -1.797553300857543945e-01 -7.963556796312332153e-02 8.684039115905761719e-02 4.634110257029533386e-02 4.301988705992698669e-02 1.886870712041854858e-01 1.634262949228286743e-01 -2.917467653751373291e-01 2.788075506687164307e-01 2.266898006200790405e-01 4.009675979614257812e-02 1.457787007093429565e-01 6.930661201477050781e-02 4.908694326877593994e-02 8.201801031827926636e-02 -2.890408337116241455e-01 1.621598899364471436e-01 -2.083088606595993042e-01 2.738394141197204590e-01 -2.630892693996429443e-01 -1.450122594833374023e-01
-2.748371958732604980e-01 -1.190073564648628235e-01 1.855361275374889374e-02 -2.197273522615432739e-01 2.288463860750198364e-01 2.006281763315200806e-01 1.880419999361038208e-01 -4.291092976927757263e-03 -1.073395162820816040e-01 1.248549669981002808e-01 2.013185992836952209e-02 -1.194330453872680664e-01 -2.847155332565307617e-01 -1.565702259540557861e-01 2.473424226045608521e-01 -1.766141504049301147e-01 1.087289899587631226e-01 -4.858480393886566162e-02 -2.102989256381988525e-01 1.934662312269210815e-01 -3.346319198608398438e-01 9.221360087394714355e-02 -1.859286613762378693e-02 -1.385660190135240555e-02 -6.336883455514907837e-02 -1.637162566184997559e-01 -7.988144643604755402e-03 1.631685048341751099e-01 -7.980866730213165283e-02 -8.304391056299209595e-02 -4.527554512023925781e-01 -3.650317713618278503e-02
2.625290751457214355e-01 -9.642386436462402344e-02 1.785081475973129272e-01 -4.501853883266448975e-02 1.473219543695449829e-01 -5.172387510538101196e-02 8.373355120420455933e-02 6.116127595305442810e-02 1.313083022832870483e-01 1.976003944873809814e-01 1.307154148817062378e-01 -1.526976376771926880e-01 -1.651025712490081787e-01 8.264639973640441895e-02 -1.431272327899932861e-01 -9.573347866535186768e-02 -1.893301494419574738e-02 3.284027278423309326e-01 -3.386467397212982178e-01 7.187385112047195435e-02 2.822210788726806641e-01 -1.142872031778097153e-02 -1.701485179364681244e-02 -1.002089008688926697e-01 -6.793668866157531738e-02 9.879202581942081451e-03 1.013676002621650696e-01 3.788366317749023438e-01 -4.810909181833267212e-02 2.175879478454589844e-01 -3.927557766437530518e-01 -1.083565205335617065e-01
-3.157465159893035889e-01 -1.361697316169738770e-01 1.180073339492082596e-02 6.512017548084259033e-02 -1.820008903741836548e-01 2.784351445734500885e-02 1.089044883847236633e-01 8.381284028291702271e-02 -1.396040767431259155e-01 5.661264806985855103e-02 8.844479918479919434e-02 -1.527040749788284302e-01 -5.692428350448608398e-02 6.825145334005355835e-02 -1.527876257896423340e-01 -1.071196869015693665e-01 -8.066789805889129639e-02 5.037925243377685547e-01 -1.838531047105789185e-01 7.440221309661865234e-02 5.498804897069931030e-02 -7.661169767379760742e-02 7.494831830263137817e-02 6.650967895984649658e-02 -2.866029739379882812e-02 -2.261805832386016846e-01 1.583565622568130493e-01 2.665889859199523926e-01 2.524490058422088623e-01 2.029602676630020142e-01 -3.746443986892700195e-01 -1.266969293355941772e-01
-7.995244115591049194e-02 -2.883159220218658447e-01 1.230986267328262329e-01 -8.517115563154220581e-02 -2.190216779708862305e-01 -1.178204268217086792e-01 -2.278255671262741089e-01 -4.266423638910055161e-03 8.112595975399017334e-02 2.759430706501007080e-01 1.843467354774475098e-01 8.915353566408157349e-02 -3.737441496923565865e-03 -1.249928772449493408e-01 -8.929194882512092590e-03 -3.437934070825576782e-02 -7.830121368169784546e-02 -1.641699224710464478e-01 -1.299070864915847778e-01 -5.414859578013420105e-02 8.459821343421936035e-02 -6.185954064130783081e-02 6.095889210700988770e-02 -6.395769864320755005e-02 -1.941302418708801270e-01 9.808200597763061523e-02 -1.328863650560379028e-01 -1.851852536201477051e-01 -5.634285509586334229e-02 -8.681697398424148560e-02 -6.570031642913818359e-01 1.394190639257431030e-01
6.240765750408172607e-02 -1.383572369813919067e-01 9.866239130496978760e-02 -1.235971748828887939e-01 -1.902087181806564331e-01 -8.759459108114242554e-02 1.678831577301025391e-01 -2.838566713035106659e-02 -1.431603729724884033e-01 2.904632091522216797e-01 1.222712323069572449e-01 1.034069359302520752e-01 -1.525286138057708740e-01 -1.692301407456398010e-02 2.419996708631515503e-01 -7.197471708059310913e-02 1.661040633916854858e-02 -2.158999145030975342e-01 -2.010163366794586182e-01 -3.844232559204101562e-01 1.327717155218124390e-01 -1.837223619222640991e-01 -2.475407347083091736e-02 5.587679892778396606e-02 -4.695022478699684143e-02 5.026047676801681519e-02 -2.463309466838836670e-01 1.985871791839599609e-01 -1.015014797449111938e-01 1.135579571127891541e-01 -4.569083452224731445e-01 1.852099895477294922e-01
-4.846259653568267822e-01 -1.084756702184677124e-01 1.638710349798202515e-01 2.230932414531707764e-01 -4.412572830915451050e-02 -1.078163236379623413e-01 2.386213839054107666e-01 -2.549120411276817322e-02 -5.806883051991462708e-02 1.647057235240936279e-01 6.340832263231277466e-02 -4.000848904252052307e-02 -1.021071895956993103e-01 -1.373903155326843262e-01 3.889067173004150391e-01 -1.473905052989721298e-03 2.852497100830078125e-01 2.560276091098785400e-01 -2.008614093065261841e-01 2.883758395910263062e-02 7.825642824172973633e-02 -6.756214052438735962e-02 -1.126187518239021301e-01 2.335062772035598755e-01 2.354696020483970642e-02 3.994657844305038452e-02 -6.552238762378692627e-02 6.872436963021755219e-03 -2.468320131301879883e-01 2.227414548397064209e-01 -7.654728740453720093e-02 -5.480031017214059830e-03
-2.878675982356071472e-02 -4.729894921183586121e-02 -7.585391402244567871e-02 1.174659878015518188e-01 -1.314895693212747574e-02 -2.366004139184951782e-02 1.165437027812004089e-01 -2.745262347161769867e-02 -3.168716728687286377e-01 5.463986843824386597e-02 6.649132072925567627e-02 1.572398282587528229e-02 5.795049015432596207e-03 1.226440519094467163e-01 -1.129803955554962158e-01 -2.750693857669830322e-01 -1.578767299652099609e-01 2.512131929397583008e-01 -1.903775632381439209e-01 -1.076554730534553528e-01 -6.813787668943405151e-02 1.471038013696670532e-01 -2.098816633224487305e-01 1.130630970001220703e-01 -2.809724509716033936e-01 -3.531235456466674805e-01 9.296950697898864746e-02 2.342753857374191284e-01 -3.129116296768188477e-01 -1.238063499331474304e-01 -3.775490820407867432e-01 -9.386833757162094116e-02
1.193987671285867691e-02 -8.918771892786026001e-02 -4.614378139376640320e-02 -2.137936353683471680e-01 -5.473552644252777100e-02 2.060820311307907104e-01 -1.329282820224761963e-01 1.438625156879425049e-01 -2.458933591842651367e-01 1.854911297559738159e-01 1.582279056310653687e-01 -2.325923293828964233e-01 -2.335133999586105347e-01 -1.281470339745283127e-02 1.880860924720764160e-01 6.051636114716529846e-02 1.859185397624969482e-01 -9.067331254482269287e-02 -2.753035128116607666e-01 7.214455306529998779e-02 -2.465048283338546753e-01 3.172755837440490723e-01 1.054709032177925110e-02 1.457032710313796997e-01 -9.751696139574050903e-02 -2.043212801218032837e-01 -3.208414092659950256e-02 5.658914521336555481e-02 -7.886622101068496704e-02 -1.987760514020919800e-01 -4.274916052818298340e-01 -4.443068057298660278e-02
-5.444907769560813904e-02 -9.500206261873245239e-02 1.015338897705078125e-01 1.741582602262496948e-01 9.757186472415924072e-02 -9.989385306835174561e-02 -2.171463333070278168e-02 1.250348985195159912e-01 -9.027086943387985229e-02 9.518979489803314209e-02 1.651604659855365753e-03 1.929531991481781006e-01 -2.233975827693939209e-01 3.502507209777832031e-01 6.308776326477527618e-03 -5.977719277143478394e-02 7.362614572048187256e-02 1.883450001478195190e-01 1.317778602242469788e-02 -1.697982549667358398e-01 3.520021438598632812e-01 1.040745675563812256e-01 1.399091184139251709e-01 9.764664620161056519e-02 -1.429502815008163452e-01 -2.350287586450576782e-01 -3.271776139736175537e-01 1.042982414364814758e-01 -1.310741305351257324e-01 2.716901004314422607e-01 -3.992249667644500732e-01 -5.837048962712287903e-02
9.963505715131759644e-02 1.089643985033035278e-01 -3.289078176021575928e-02 5.987237021327018738e-02 2.508701086044311523e-01 -1.686026304960250854e-01 1.096908822655677795e-01 1.911644451320171356e-02 -2.894484400749206543e-01 -1.400045454502105713e-01 1.937135308980941772e-01 -5.190727300941944122e-03 4.836176708340644836e-02 -1.980692148208618164e-01 -1.681477278470993042e-01 -2.404804080724716187e-01 2.030930668115615845e-01 1.079195216298103333e-01 -3.220222294330596924e-01 4.182293638586997986e-02 -7.345563918352127075e-02 7.685007154941558838e-02 -4.528651013970375061e-02 1.087893769145011902e-01 1.556367129087448120e-01 -1.435767561197280884e-01 -9.782040491700172424e-03 7.651992887258529663e-02 -2.340092509984970093e-01 1.071259900927543640e-01 -5.214474201202392578e-01 1.694232374429702759e-01
[truncated: 3,271,474 more chars]
