# Supplementary material for: The Language of Innovation
Source: PLoS One. 2020 Apr 30;15(4):e0230107. doi: 10.1371/journal.pone.0230107 (PMC7194493; doi:10.1371/journal.pone.0230107)
Supplement: S5 File — (GZ) [file pone.0230107.s005.tar.gz › 1983-1987/V2Run_25_VS_4500_embeddings1983-1987ED32.txt]

2.507284879684448242e-01 -1.793491840362548828e-02 -3.920019418001174927e-02 2.872675061225891113e-01 -4.305610060691833496e-02 -2.362663298845291138e-01 -2.236471623182296753e-01 -8.819302171468734741e-02 1.469444781541824341e-01 1.764402687549591064e-01 1.101565957069396973e-01 4.627529904246330261e-02 -6.666639447212219238e-02 -1.835038065910339355e-01 -1.837951689958572388e-01 -4.802305996417999268e-02 -2.254231572151184082e-01 -3.666783273220062256e-01 2.430770248174667358e-01 3.102952539920806885e-01 -6.585457921028137207e-02 -2.953642234206199646e-02 1.613713614642620087e-02 6.165143102407455444e-03 -2.363185584545135498e-01 1.237650290131568909e-01 1.324313282966613770e-01 -1.414506603032350540e-02 3.396307677030563354e-02 2.171982228755950928e-01 1.171954721212387085e-01 3.145895004272460938e-01
6.356053799390792847e-02 1.992756277322769165e-01 9.693624079227447510e-02 -8.683425933122634888e-02 -1.201145052909851074e-01 2.569914758205413818e-01 6.540901213884353638e-02 -2.403876744210720062e-02 2.458358705043792725e-01 2.043793909251689911e-02 -2.739223837852478027e-01 3.945383802056312561e-02 -1.818931847810745239e-01 2.022022455930709839e-01 -1.430404931306838989e-01 -3.074945509433746338e-01 -2.457229495048522949e-01 -5.362879857420921326e-02 2.386064827442169189e-02 -8.293905109167098999e-02 2.246461808681488037e-01 -1.308446973562240601e-01 4.772836714982986450e-02 4.507361724972724915e-02 1.487793866544961929e-02 2.418061643838882446e-01 -2.380914688110351562e-01 -2.488240003585815430e-01 1.214198619127273560e-01 -1.238786950707435608e-01 3.247421681880950928e-01 2.685479819774627686e-01
5.427147820591926575e-02 -9.726168960332870483e-02 -8.301161229610443115e-02 -5.910798907279968262e-02 6.451527122408151627e-03 6.264641880989074707e-02 -1.796392165124416351e-02 -3.728734445758163929e-04 5.138745531439781189e-02 1.853801757097244263e-01 -1.337920576333999634e-01 1.272218525409698486e-01 -1.219382509589195251e-02 2.870120108127593994e-01 -3.892265558242797852e-01 1.477663069963455200e-01 -3.598663806915283203e-01 -2.394221909344196320e-02 -1.229042336344718933e-01 -6.537576019763946533e-02 -2.684044279158115387e-02 -4.151543676853179932e-01 -8.506281673908233643e-02 2.291978299617767334e-01 -8.309101313352584839e-02 3.699122369289398193e-01 -4.336028918623924255e-02 -4.408370330929756165e-02 2.783127129077911377e-01 -7.138718664646148682e-02 1.529228985309600830e-01 1.008588075637817383e-01
1.027939841151237488e-01 -1.842010393738746643e-02 -1.809620857238769531e-01 4.821256920695304871e-02 -2.020390890538692474e-02 1.903921365737915039e-01 -2.754603326320648193e-02 -4.699885547161102295e-01 2.394322007894515991e-01 3.511574864387512207e-02 -1.870255321264266968e-01 1.138207763433456421e-01 -1.581043154001235962e-01 8.456100523471832275e-02 -2.401246428489685059e-01 -1.162611022591590881e-01 -1.525866389274597168e-01 -1.360799521207809448e-01 4.243475943803787231e-02 -1.001211553812026978e-01 1.341139078140258789e-01 8.294250816106796265e-02 6.670353561639785767e-02 1.035279110074043274e-01 -3.519769608974456787e-01 1.168258562684059143e-01 9.286377578973770142e-03 -3.148894309997558594e-01 -9.545201063156127930e-02 8.488725125789642334e-02 2.042414247989654541e-01 3.121385276317596436e-01
2.197853624820709229e-01 3.058463037014007568e-01 -1.380818188190460205e-01 -6.179124489426612854e-02 -6.605595350265502930e-02 -3.469260176643729210e-03 -1.277920044958591461e-02 -4.474344849586486816e-02 4.144761562347412109e-01 2.751027792692184448e-02 -2.323103509843349457e-02 3.815246522426605225e-01 -4.340596497058868408e-03 7.572914659976959229e-02 -2.960406541824340820e-01 5.788447451777756214e-04 -7.606246322393417358e-02 -1.863175183534622192e-01 2.575675249099731445e-01 3.982857242226600647e-02 -1.704793870449066162e-01 -1.120632812380790710e-01 -6.801498681306838989e-02 2.417933940887451172e-01 -2.477938234806060791e-01 1.939775049686431885e-01 1.593087911605834961e-01 -4.322118684649467468e-02 -1.713425815105438232e-01 8.348515257239341736e-03 1.704989969730377197e-01 1.370107829570770264e-01
-1.543894112110137939e-01 3.129018247127532959e-01 -1.769098043441772461e-01 -6.224015727639198303e-02 -2.243987172842025757e-01 -2.221173234283924103e-02 1.862333267927169800e-01 -5.723532289266586304e-02 3.056258261203765869e-01 2.676145434379577637e-01 -1.370974034070968628e-01 1.826387643814086914e-01 -1.706561595201492310e-01 1.537050865590572357e-02 -4.515514969825744629e-01 -2.572212554514408112e-02 -2.489908337593078613e-01 4.086419939994812012e-02 -6.753528118133544922e-02 -1.293085217475891113e-01 9.104915708303451538e-02 -2.514236271381378174e-01 -4.169086739420890808e-02 2.111527621746063232e-01 -1.417736858129501343e-01 -1.140792369842529297e-01 2.753314375877380371e-02 -1.542463600635528564e-01 -7.309596240520477295e-02 8.587062358856201172e-02 1.243755221366882324e-01 1.206476762890815735e-01
-1.500790119171142578e-01 4.388154670596122742e-02 -2.007440030574798584e-01 -1.513673365116119385e-01 -1.578564494848251343e-01 -5.319725256413221359e-03 -1.390997618436813354e-01 -2.337195873260498047e-01 3.180367648601531982e-01 -3.289065510034561157e-02 -7.693862915039062500e-02 3.165626898407936096e-02 -1.412363052368164062e-01 1.764958053827285767e-01 -9.939073026180267334e-02 -2.297783941030502319e-01 -2.498152107000350952e-01 -1.543231755495071411e-01 3.420580327510833740e-01 -1.492902636528015137e-02 2.718204557895660400e-01 5.271181091666221619e-02 1.130414456129074097e-01 4.604580625891685486e-02 -2.048596739768981934e-01 7.526730746030807495e-02 1.631826460361480713e-01 -2.165036052465438843e-01 4.443812370300292969e-02 5.445229262113571167e-02 3.620045781135559082e-01 1.958536058664321899e-01
6.740654259920120239e-02 2.241441160440444946e-01 2.274146527051925659e-01 -1.169160678982734680e-01 -1.146159023046493530e-01 4.662929847836494446e-02 4.735194612294435501e-03 -4.834133386611938477e-02 1.798873841762542725e-01 7.471176981925964355e-02 1.357727963477373123e-02 1.955271959304809570e-01 -2.983772009611129761e-02 1.536772698163986206e-01 -4.086329042911529541e-01 2.243568748235702515e-01 -3.352319300174713135e-01 5.207835137844085693e-02 2.451890408992767334e-01 1.143530458211898804e-01 -9.293375909328460693e-02 -2.876105308532714844e-01 -1.646635495126247406e-02 1.401528120040893555e-01 -1.095387265086174011e-01 1.189529150724411011e-01 7.412322610616683960e-02 4.359069862402975559e-04 -7.443409413099288940e-02 1.019627973437309265e-02 2.009319812059402466e-01 4.083624482154846191e-01
1.197763383388519287e-01 -4.258853197097778320e-02 -4.229855537414550781e-02 2.497876249253749847e-02 -2.181247994303703308e-02 2.306318432092666626e-01 -2.806255221366882324e-01 -7.789183408021926880e-02 -4.829054698348045349e-02 5.347003042697906494e-02 -1.760945022106170654e-01 1.676866561174392700e-01 -1.575764566659927368e-01 2.258307635784149170e-01 -1.748870015144348145e-01 -2.783279716968536377e-01 -1.606821715831756592e-01 -1.854312121868133545e-01 -7.274775952100753784e-02 -1.047032978385686874e-02 3.927916884422302246e-01 -2.130973637104034424e-01 5.952692404389381409e-02 1.954813152551651001e-01 -1.824808865785598755e-01 8.242422342300415039e-02 2.142634093761444092e-01 -2.396368831396102905e-01 -1.345652490854263306e-01 3.241410106420516968e-02 3.196740746498107910e-01 1.513469219207763672e-01
5.535124987363815308e-02 3.919700682163238525e-01 -2.275059223175048828e-01 8.720410056412220001e-03 2.564255381003022194e-03 2.231091856956481934e-01 -5.826506391167640686e-02 -2.423316240310668945e-01 8.580064028501510620e-02 4.351635277271270752e-02 -2.886843085289001465e-01 2.623686194419860840e-01 3.468952327966690063e-02 1.631081104278564453e-01 1.684891618788242340e-02 -2.109010666608810425e-01 -1.446769535541534424e-01 -3.181502819061279297e-01 -1.086241602897644043e-01 2.878388464450836182e-01 5.781065300107002258e-02 8.172223716974258423e-02 -1.632088609039783478e-02 1.806656271219253540e-01 1.399310380220413208e-01 -1.218175813555717468e-01 1.522941980510950089e-02 -2.500928938388824463e-01 7.253196090459823608e-02 7.190919946879148483e-03 2.504548430442810059e-01 1.434836685657501221e-01
2.796278893947601318e-02 2.005188167095184326e-01 -1.153335273265838623e-01 1.412485688924789429e-01 -6.479969620704650879e-02 5.549465119838714600e-02 -1.213655844330787659e-01 -1.200109943747520447e-01 4.110825359821319580e-01 2.476635575294494629e-01 1.731114387512207031e-01 -2.691853344440460205e-01 -3.421920537948608398e-02 2.047979831695556641e-01 6.315223127603530884e-02 -1.964155435562133789e-01 -4.203419014811515808e-02 1.903465539216995239e-01 1.804593205451965332e-01 2.473710179328918457e-01 -2.903704904019832611e-02 -3.665868639945983887e-01 1.716322824358940125e-02 1.384063661098480225e-01 2.009193003177642822e-01 1.424978077411651611e-01 1.157878413796424866e-01 -1.205852925777435303e-01 -1.316993031650781631e-02 1.863499134778976440e-01 2.194232195615768433e-01 1.131674796342849731e-01
9.589318186044692993e-02 9.017355740070343018e-02 -5.355653702281415462e-04 6.193490326404571533e-02 3.000951744616031647e-02 -9.752893447875976562e-02 -3.765502572059631348e-01 -1.264997720718383789e-01 2.105418294668197632e-01 -8.048493415117263794e-02 -1.844091862440109253e-01 1.181593835353851318e-01 -2.775876522064208984e-01 1.222533658146858215e-01 -1.250682771205902100e-01 -3.084948360919952393e-01 -5.064126476645469666e-02 3.845284879207611084e-02 3.717144951224327087e-02 -8.796103298664093018e-02 1.410126239061355591e-01 -2.934371232986450195e-01 2.849047631025314331e-02 1.251504123210906982e-01 5.540359299629926682e-03 5.889584869146347046e-02 1.178848743438720703e-01 -4.743897169828414917e-02 4.894462600350379944e-02 -1.974916160106658936e-01 4.954034984111785889e-01 2.587471604347229004e-01
2.962667644023895264e-01 1.531939357519149780e-01 -1.104112491011619568e-01 -1.878141611814498901e-02 -3.675116598606109619e-02 -1.439376454800367355e-02 1.253973692655563354e-01 -1.355405598878860474e-01 3.437887132167816162e-01 2.625392675399780273e-01 -2.489988692104816437e-02 -2.227983027696609497e-01 -4.276980087161064148e-02 1.462301909923553467e-01 -4.836422950029373169e-02 5.731253325939178467e-02 -1.949916481971740723e-01 1.911156773567199707e-01 2.396041899919509888e-01 1.270163804292678833e-01 -1.775836013257503510e-02 -6.279318779706954956e-02 -6.263893097639083862e-02 -6.247423216700553894e-02 -4.795267432928085327e-02 -4.329469427466392517e-02 5.560323596000671387e-01 -2.457721978425979614e-01 1.109059154987335205e-01 1.937088556587696075e-02 1.576260477304458618e-01 5.386297032237052917e-02
-3.497304022312164307e-02 2.008319646120071411e-01 -8.707165718078613281e-02 3.901028260588645935e-02 9.095562994480133057e-02 2.418037056922912598e-01 6.420100480318069458e-02 -1.036195904016494751e-01 1.829331815242767334e-01 8.871283382177352905e-02 -2.649700939655303955e-01 3.133021891117095947e-01 -1.239664778113365173e-01 -7.146247476339340210e-02 -1.691084504127502441e-01 -9.646611660718917847e-02 -3.796508312225341797e-01 1.262828409671783447e-01 2.782762646675109863e-01 2.704915404319763184e-01 1.814257502555847168e-01 -1.126209273934364319e-01 -1.050207391381263733e-01 1.667960882186889648e-01 -9.459114819765090942e-02 1.472843289375305176e-01 1.502347439527511597e-01 -2.575412988662719727e-01 1.989099532365798950e-01 1.537287533283233643e-01 -6.524792313575744629e-02 1.324082165956497192e-01
2.170456796884536743e-01 1.215823069214820862e-01 -3.870557621121406555e-02 7.558792363852262497e-03 8.966422826051712036e-02 1.953663676977157593e-01 1.095918044447898865e-01 -3.355120420455932617e-01 -4.166976083070039749e-03 2.443302124738693237e-01 -1.107986867427825928e-01 1.058934256434440613e-01 9.812057018280029297e-02 1.782388538122177124e-01 -2.034665346145629883e-01 4.672453925013542175e-02 -1.606413275003433228e-01 -7.076234556734561920e-03 2.056723088026046753e-01 3.683285787701606750e-03 2.334327101707458496e-01 -4.301678761839866638e-02 -1.064515709877014160e-01 4.651858508586883545e-01 -1.689493507146835327e-01 2.406884282827377319e-01 2.047621309757232666e-01 -4.771257936954498291e-02 -4.175375681370496750e-03 -2.724996507167816162e-01 1.904068291187286377e-01 6.430976092815399170e-02
5.328164994716644287e-02 -6.209627911448478699e-02 -1.142088174819946289e-01 -1.314147561788558960e-01 -3.258126229047775269e-02 -3.637934848666191101e-02 -1.540796011686325073e-01 -4.847315605729818344e-03 -7.399261742830276489e-02 2.315330654382705688e-01 -5.094149112701416016e-01 4.472693800926208496e-02 -3.603870049118995667e-02 1.384429782629013062e-01 -5.518035292625427246e-01 -2.889665961265563965e-01 -1.175266727805137634e-01 8.406964689493179321e-02 2.398270741105079651e-02 9.649833664298057556e-03 3.606630489230155945e-02 -1.577750444412231445e-01 -1.420062929391860962e-01 1.014807596802711487e-01 -1.700206659734249115e-02 1.738287359476089478e-01 7.106879353523254395e-02 -1.850933283567428589e-01 3.386610373854637146e-02 1.228910088539123535e-01 7.020910829305648804e-02 1.964724212884902954e-01
1.699457466602325439e-01 1.562480032444000244e-01 -1.643093302845954895e-02 -1.439764052629470825e-01 -1.140399277210235596e-01 -6.677563488483428955e-02 -1.501670926809310913e-01 -1.737082302570343018e-01 5.692536011338233948e-02 -1.570501551032066345e-02 -3.821135032922029495e-03 4.218917191028594971e-01 -3.379248678684234619e-01 6.818276643753051758e-02 -2.244997210800647736e-02 -3.178794980049133301e-01 -2.341705709695816040e-01 -1.894493848085403442e-01 1.617773175239562988e-01 1.366152316331863403e-01 1.600781530141830444e-01 -1.343975812196731567e-01 9.372887015342712402e-02 5.548790469765663147e-02 -1.559156477451324463e-01 8.233856409788131714e-02 2.226899266242980957e-01 -2.684196829795837402e-01 9.332910180091857910e-03 -2.279171794652938843e-01 1.982669681310653687e-01 1.358036398887634277e-01
-1.201952248811721802e-01 -8.995688706636428833e-02 -1.262211054563522339e-01 1.536979079246520996e-01 -8.486529439687728882e-02 3.066360354423522949e-01 -4.561955854296684265e-02 -6.713199429214000702e-03 8.269698172807693481e-02 4.924319684505462646e-01 4.363350942730903625e-02 -1.058786828070878983e-02 -9.932254254817962646e-02 8.749725669622421265e-02 -3.570630401372909546e-02 -3.004611432552337646e-01 -1.517995446920394897e-01 -5.069936439394950867e-02 -2.355158329010009766e-01 -4.866010323166847229e-02 -1.443904638290405273e-01 -2.859274744987487793e-01 -3.004806339740753174e-01 -8.075859514065086842e-04 6.672889739274978638e-02 1.177375912666320801e-01 2.162598669528961182e-01 -1.190543323755264282e-01 -2.380159497261047363e-02 -2.697080075740814209e-01 1.227224916219711304e-01 1.736874729394912720e-01
1.717972904443740845e-01 4.782587289810180664e-01 -3.689250722527503967e-02 -1.264133751392364502e-01 9.602206200361251831e-02 6.059118732810020447e-02 3.093738667666912079e-02 -2.878639996051788330e-01 7.258391380310058594e-02 1.215651854872703552e-01 -2.908032536506652832e-01 1.530449241399765015e-01 -4.918549209833145142e-02 2.345402985811233521e-01 -1.198969110846519470e-01 2.902000956237316132e-02 -2.464540004730224609e-01 -1.377517879009246826e-01 -1.069027334451675415e-01 -8.227782696485519409e-02 1.181884407997131348e-01 1.403378229588270187e-02 1.775660514831542969e-01 4.612449556589126587e-02 8.964903652667999268e-02 2.854488417506217957e-02 3.335035145282745361e-01 -6.155534833669662476e-02 2.063226997852325439e-01 -6.475137080997228622e-03 1.741053611040115356e-01 2.906759381294250488e-01
3.671702370047569275e-02 2.862562239170074463e-01 2.195588350296020508e-01 2.795327305793762207e-01 -5.124147981405258179e-02 -9.739729762077331543e-02 -2.090418040752410889e-01 -1.121109202504158020e-01 4.632335901260375977e-01 -1.194848772138357162e-02 -3.584983348846435547e-01 -2.576982676982879639e-01 -2.440151199698448181e-02 1.115190535783767700e-01 -7.436917722225189209e-02 -3.601066023111343384e-02 -2.428159862756729126e-01 2.805626951158046722e-02 1.363466084003448486e-01 2.019882947206497192e-01 -1.457280367612838745e-01 -7.432594150304794312e-02 -3.543015941977500916e-02 1.318235546350479126e-01 9.798958897590637207e-02 1.448627561330795288e-01 1.448578089475631714e-01 1.764898449182510376e-01 7.419198751449584961e-02 2.229570224881172180e-02 1.960214674472808838e-01 -2.815021201968193054e-02
-1.972941495478153229e-02 -1.198112219572067261e-01 -1.045501697808504105e-02 -1.759730428457260132e-01 -1.187855154275894165e-01 1.299415230751037598e-01 1.225175783038139343e-01 -4.059277474880218506e-01 2.935906052589416504e-01 2.889766693115234375e-01 -1.704314202070236206e-01 3.779805302619934082e-01 -6.239108368754386902e-02 -3.737653046846389771e-02 -1.545961499214172363e-01 -1.299352347850799561e-01 -2.552937269210815430e-01 1.137928590178489685e-01 8.868404477834701538e-02 1.981298178434371948e-01 9.052824974060058594e-02 -1.407024115324020386e-01 -1.182345673441886902e-01 4.303918778896331787e-02 -2.593012750148773193e-01 1.062942296266555786e-01 2.131541818380355835e-01 -1.875558346509933472e-01 -1.407311391085386276e-02 -2.886913344264030457e-02 1.298451870679855347e-01 9.797222167253494263e-02
1.897705346345901489e-01 3.029657760635018349e-03 -1.591032445430755615e-01 -7.636418193578720093e-02 3.576868621166795492e-04 1.731438636779785156e-01 -5.452448874711990356e-02 -3.100274689495563507e-02 2.469731569290161133e-01 -2.199186086654663086e-01 -2.365823984146118164e-01 4.082736000418663025e-02 -3.785623982548713684e-02 -4.489235207438468933e-02 -2.122439146041870117e-01 -2.619444429874420166e-01 -3.618741929531097412e-01 -2.213072031736373901e-02 -3.061867877840995789e-02 1.150785572826862335e-02 2.724190652370452881e-01 -3.194767832756042480e-01 1.761519536375999451e-02 1.551024019718170166e-01 -3.209996521472930908e-01 5.613265559077262878e-02 2.962509691715240479e-01 -2.115947194397449493e-02 -1.884244941174983978e-02 1.843811422586441040e-01 1.254410743713378906e-01 1.927763968706130981e-01
2.398545891046524048e-01 2.635263502597808838e-01 2.005828311666846275e-03 1.414555758237838745e-01 -1.446451246738433838e-01 6.669771671295166016e-02 2.055942565202713013e-01 -1.870798766613006592e-01 3.439252376556396484e-01 -1.933295838534832001e-02 1.180936172604560852e-01 2.247574478387832642e-01 1.036306470632553101e-01 -1.137127652764320374e-01 -2.218665927648544312e-01 -1.242802292108535767e-01 -4.824278354644775391e-01 -2.469559758901596069e-02 2.413855493068695068e-01 1.683748327195644379e-02 4.994356632232666016e-02 -5.280851572751998901e-02 5.231884494423866272e-02 1.689927875995635986e-01 -2.152447998523712158e-01 3.107522614300251007e-02 1.800932437181472778e-01 1.048513650894165039e-01 -1.316749602556228638e-01 6.443770229816436768e-02 7.868958264589309692e-02 1.789660900831222534e-01
1.816491484642028809e-01 -1.525991111993789673e-01 -6.620949506759643555e-02 4.736526682972908020e-02 1.122955884784460068e-02 1.649247705936431885e-01 1.271625161170959473e-01 -8.893638849258422852e-02 2.336629927158355713e-01 1.258804462850093842e-03 -1.488188356161117554e-01 1.703207343816757202e-01 -3.034344613552093506e-01 -2.493422776460647583e-01 -3.316492140293121338e-01 -2.948826253414154053e-01 -3.026731908321380615e-01 -2.065631896257400513e-01 -9.499215334653854370e-02 -6.402646005153656006e-02 -7.520342618227005005e-02 -1.787482798099517822e-01 -1.029648482799530029e-01 2.960903644561767578e-01 -1.591111570596694946e-01 -2.660123072564601898e-02 6.247251480817794800e-02 -1.331184655427932739e-01 -8.788899332284927368e-02 -2.291835993528366089e-01 2.395404502749443054e-02 1.923164576292037964e-01
1.540875583887100220e-01 1.489599049091339111e-01 1.490388661623001099e-01 2.075787931680679321e-01 -2.345192283391952515e-01 -2.269763201475143433e-01 5.590322613716125488e-02 -3.286569193005561829e-02 2.884438633918762207e-01 2.223596349358558655e-02 -3.644699752330780029e-01 -1.956836879253387451e-02 -4.224634915590286255e-02 9.977614134550094604e-02 -4.294732511043548584e-01 -7.288743555545806885e-02 -3.059487342834472656e-01 9.633827209472656250e-02 2.235774844884872437e-01 2.130628228187561035e-01 1.485857069492340088e-01 -3.043987601995468140e-02 1.320146620273590088e-01 8.068684488534927368e-02 -2.672603726387023926e-01 9.893031418323516846e-02 1.599322855472564697e-01 5.730461701750755310e-02 -4.956382885575294495e-02 -2.881191670894622803e-02 1.269784662872552872e-02 2.986427955329418182e-02
9.060464054346084595e-02 -6.239478662610054016e-02 -4.105833172798156738e-02 7.412796467542648315e-02 -7.516697794198989868e-02 -1.226906627416610718e-01 1.968614459037780762e-01 -2.885408997535705566e-01 1.255619525909423828e-01 1.862483471632003784e-01 -1.475678682327270508e-01 9.896764904260635376e-02 -1.047336310148239136e-01 8.080799132585525513e-02 -3.366427123546600342e-01 1.401545107364654541e-01 -2.952455878257751465e-01 6.808716058731079102e-02 -1.262025721371173859e-02 1.225836947560310364e-01 1.348955482244491577e-01 -2.380124181509017944e-01 -1.686749905347824097e-01 3.648083508014678955e-01 1.020890101790428162e-01 5.515120178461074829e-02 4.147014021873474121e-02 5.371969938278198242e-02 1.977449357509613037e-01 -1.753214895725250244e-01 1.619600951671600342e-01 3.846970200538635254e-01
2.400212287902832031e-01 1.863586455583572388e-01 -1.863006502389907837e-01 1.701048761606216431e-01 -2.333323657512664795e-01 3.063307702541351318e-02 2.993168234825134277e-01 8.414021879434585571e-02 2.262924760580062866e-01 1.148544698953628540e-01 -4.978977143764495850e-02 6.594954431056976318e-02 -3.021263778209686279e-01 2.958647012710571289e-01 -8.328524976968765259e-02 -4.757520183920860291e-02 -2.011675089597702026e-01 -2.385903745889663696e-01 3.977809846401214600e-02 2.794134318828582764e-01 2.710077762603759766e-01 -2.292850911617279053e-01 1.650156569667160511e-03 -1.216051727533340454e-01 -5.266402289271354675e-02 -5.593643337488174438e-02 6.567946821451187134e-02 1.668491065502166748e-01 2.809513360261917114e-02 -1.163211390376091003e-01 1.396126002073287964e-01 2.073599398136138916e-01
8.933150768280029297e-02 5.333605781197547913e-02 -6.313776969909667969e-02 3.381048515439033508e-02 -5.033310037106275558e-03 2.506377361714839935e-02 -7.989939302206039429e-03 -1.260419487953186035e-01 -4.469881951808929443e-02 1.556308716535568237e-01 -5.190747976303100586e-02 7.961554825305938721e-02 -8.523020893335342407e-02 2.042881250381469727e-01 -4.247626066207885742e-01 1.050350591540336609e-01 -5.305743217468261719e-01 -1.952371746301651001e-01 2.188488841056823730e-01 1.584342420101165771e-01 -3.185404092073440552e-02 -1.203552633523941040e-01 -1.433684527873992920e-01 7.734323292970657349e-02 -1.967125385999679565e-01 2.614482343196868896e-01 -2.699024677276611328e-01 5.525600165128707886e-02 1.404620260000228882e-01 -1.473948657512664795e-01 5.180895701050758362e-02 1.731650084257125854e-01
4.125675559043884277e-01 2.364823073148727417e-01 5.068309139460325241e-03 -2.946210152003914118e-04 -1.787053346633911133e-01 2.721018344163894653e-02 -1.724782586097717285e-02 -7.759366184473037720e-02 1.979053765535354614e-01 5.297438055276870728e-02 -1.146108098328113556e-02 1.198716983199119568e-01 9.137184917926788330e-02 1.286710053682327271e-02 -1.216643825173377991e-01 -1.309144943952560425e-01 -3.198734521865844727e-01 -3.131362795829772949e-01 4.239683225750923157e-02 -1.635542064905166626e-01 3.936566784977912903e-02 -2.249946631491184235e-02 1.055364310741424561e-01 2.709335982799530029e-01 -1.532249748706817627e-01 8.144350349903106689e-02 2.149628847837448120e-01 1.205760869197547436e-03 -1.533996760845184326e-01 6.372199207544326782e-02 4.648638367652893066e-01 4.882559925317764282e-02
2.093774080276489258e-01 1.313551217317581177e-01 1.460389345884323120e-01 4.467331245541572571e-02 1.832366734743118286e-01 4.536283016204833984e-02 -1.735892295837402344e-01 -2.688592076301574707e-01 1.068025827407836914e-01 1.064636260271072388e-01 -1.449957042932510376e-01 8.661357685923576355e-03 -6.859900057315826416e-02 2.544189095497131348e-01 -2.622984349727630615e-01 -8.221397548913955688e-02 -1.870554536581039429e-01 -7.667404599487781525e-03 1.218895092606544495e-01 5.028557032346725464e-02 3.697121441364288330e-01 -2.373855262994766235e-01 8.002530038356781006e-02 9.449243545532226562e-02 -2.109948992729187012e-01 -1.905053406953811646e-01 7.844510674476623535e-02 -2.301711738109588623e-01 3.577191829681396484e-01 1.492360085248947144e-01 1.254484504461288452e-01 1.482438892126083374e-01
5.254672095179557800e-02 2.358339875936508179e-01 -5.363642796874046326e-02 9.551021456718444824e-02 -3.305558860301971436e-01 9.380492568016052246e-02 2.143817394971847534e-01 -2.325004339218139648e-01 4.248850345611572266e-01 1.343710273504257202e-01 4.793824162334203720e-03 2.387163788080215454e-01 3.046667575836181641e-02 7.711312919855117798e-02 -2.696067793294787407e-03 7.663720101118087769e-02 -3.583618402481079102e-01 -4.797350987792015076e-02 5.937649309635162354e-02 3.323639975860714912e-03 -1.047039404511451721e-01 4.121061787009239197e-02 -1.955066174268722534e-01 2.179835140705108643e-01 -1.800245195627212524e-01 2.052248567342758179e-01 6.118715554475784302e-02 -7.214812189340591431e-02 -1.498755067586898804e-03 6.449180096387863159e-02 2.055046707391738892e-01 2.840106189250946045e-01
1.159144490957260132e-01 1.620142906904220581e-01 -1.413163989782333374e-01 1.848901212215423584e-01 -1.066872924566268921e-01 3.109408020973205566e-01 -3.138737976551055908e-01 -1.497039794921875000e-01 1.523754745721817017e-01 1.021336987614631653e-01 1.420292723923921585e-02 2.034333907067775726e-02 9.187151491641998291e-02 -1.411353945732116699e-01 -3.081204593181610107e-01 -2.073453813791275024e-01 -2.081246376037597656e-01 5.093665421009063721e-02 1.923258751630783081e-01 2.089901864528656006e-01 1.623961627483367920e-01 -1.430584043264389038e-01 -6.473277509212493896e-02 -1.289630234241485596e-01 1.665493696928024292e-01 1.165145635604858398e-01 2.227229028940200806e-01 -3.358309566974639893e-01 1.456408351659774780e-01 -1.639529615640640259e-01 5.912750586867332458e-02 1.645736396312713623e-01
3.732482492923736572e-01 4.022067040205001831e-02 -1.526354998350143433e-01 -1.914862357079982758e-02 -2.510982155799865723e-01 2.687287330627441406e-01 6.661131978034973145e-02 -8.917146921157836914e-02 2.900522351264953613e-01 -1.606257818639278412e-02 -6.347645819187164307e-02 1.093823835253715515e-01 1.259519457817077637e-01 -1.355896890163421631e-01 -2.867776155471801758e-01 2.278482913970947266e-02 -4.446152448654174805e-01 -2.186551690101623535e-01 1.537906229496002197e-01 -1.499729463830590248e-03 -5.596644431352615356e-02 -1.000327691435813904e-01 -3.582846000790596008e-02 7.685368508100509644e-02 -1.350722461938858032e-01 7.634540647268295288e-02 7.235620915889739990e-02 -2.973953261971473694e-02 -2.023335695266723633e-01 6.429139524698257446e-02 1.668768823146820068e-01 2.788727581501007080e-01
3.519886136054992676e-01 2.593648731708526611e-01 -1.656763404607772827e-01 -1.297737210988998413e-01 -2.959465384483337402e-01 1.374917626380920410e-01 -1.238074339926242828e-02 -3.509736657142639160e-01 1.924346238374710083e-01 -1.783604025840759277e-01 -3.441315889358520508e-02 8.108452707529067993e-02 -5.252055823802947998e-02 1.106275990605354309e-01 -1.827149838209152222e-01 2.243883349001407623e-02 -3.660566210746765137e-01 -2.996002435684204102e-01 2.486430853605270386e-01 -1.815727353096008301e-02 1.074167340993881226e-01 -1.090104207396507263e-01 8.240918070077896118e-02 2.957702986896038055e-02 -2.792779542505741119e-02 8.885232359170913696e-02 1.735077239573001862e-02 7.378489524126052856e-02 -1.788405030965805054e-01 8.591128885746002197e-02 1.816328614950180054e-01 7.388387620449066162e-02
2.808764874935150146e-01 1.129852235317230225e-01 -7.974142581224441528e-02 -4.391862824559211731e-02 -2.391601055860519409e-01 1.758113056421279907e-01 -1.198036503046751022e-02 -2.201435118913650513e-01 3.002358078956604004e-01 -2.341459505259990692e-02 6.031620875000953674e-02 2.183616161346435547e-01 2.957624495029449463e-01 -1.098802778869867325e-02 -1.319555342197418213e-01 -2.471635937690734863e-01 -2.020583748817443848e-01 -2.581744790077209473e-01 3.430728316307067871e-01 -7.402624934911727905e-02 9.108632802963256836e-02 -2.211900502443313599e-01 6.264224648475646973e-02 7.624843716621398926e-02 6.027869880199432373e-02 1.342611461877822876e-01 2.179736644029617310e-01 6.916704028844833374e-02 -2.035028487443923950e-02 1.841995120048522949e-01 2.122284919023513794e-01 6.536532938480377197e-02
1.579620540142059326e-01 2.481434643268585205e-01 -3.593121469020843506e-02 1.021693423390388489e-01 -1.095789149403572083e-01 2.026133239269256592e-01 9.769155643880367279e-03 -3.857673704624176025e-01 3.959952592849731445e-01 1.333056483417749405e-02 5.906648188829421997e-02 1.123754382133483887e-01 -4.952856153249740601e-02 -6.408272683620452881e-02 -1.695671379566192627e-01 1.180245801806449890e-01 -2.738115787506103516e-01 5.900931730866432190e-02 9.393677860498428345e-02 -4.945892840623855591e-02 -3.912040218710899353e-02 -1.990316659212112427e-01 -1.529813259840011597e-01 2.896949052810668945e-01 -2.846869230270385742e-01 1.826653070747852325e-02 -8.061080239713191986e-03 -9.396657347679138184e-02 5.824076384305953979e-02 2.497431337833404541e-01 2.374124675989151001e-01 1.637778729200363159e-01
-1.025902926921844482e-01 2.787605822086334229e-01 -1.534368097782135010e-01 1.923089623451232910e-01 -1.973860263824462891e-01 -8.686855435371398926e-02 -2.202193252742290497e-02 -2.412751019001007080e-01 2.293711900711059570e-02 -3.074699938297271729e-01 -2.514270693063735962e-02 4.111468419432640076e-02 -1.978960633277893066e-01 1.354991197586059570e-01 -4.682793319225311279e-01 -2.054268419742584229e-01 -1.437453925609588623e-01 -1.971197873353958130e-01 -1.289484202861785889e-01 -1.243008002638816833e-01 1.975147984921932220e-02 -2.090199142694473267e-01 3.447932004928588867e-02 -1.071724966168403625e-01 -1.467546969652175903e-01 4.741374775767326355e-02 2.826484441757202148e-01 -6.921596080064773560e-02 2.329791337251663208e-01 -1.117067784070968628e-01 7.420164346694946289e-02 2.366289123892784119e-02
-3.392399847507476807e-02 2.529171407222747803e-01 -2.986313309520483017e-03 -5.182429030537605286e-02 -2.077654153108596802e-01 9.457852691411972046e-02 -5.842256918549537659e-02 -2.009206563234329224e-01 1.612971276044845581e-01 -2.901493012905120850e-02 -1.581084430217742920e-01 7.329116016626358032e-02 1.970082968473434448e-01 -9.986247122287750244e-02 -2.957532107830047607e-01 3.718468174338340759e-02 -4.177127182483673096e-01 -2.577153146266937256e-01 -1.253120750188827515e-01 -5.073621124029159546e-02 -2.162561267614364624e-01 1.060109436511993408e-01 -1.393155008554458618e-01 1.611915975809097290e-01 -4.980627074837684631e-02 -9.997569769620895386e-02 2.148746103048324585e-01 -1.936727315187454224e-01 -1.437972113490104675e-02 1.788259893655776978e-01 2.570050954818725586e-01 2.906193137168884277e-01
1.747241765260696411e-01 1.865744888782501221e-01 -6.429012864828109741e-02 -4.508737847208976746e-02 -1.610025763511657715e-01 1.441513746976852417e-01 -1.452292650938034058e-01 -1.004099324345588684e-01 2.748172581195831299e-01 8.237539231777191162e-02 1.907549649477005005e-01 2.981982827186584473e-01 -7.455615326762199402e-03 -2.488180529326200485e-03 -3.336768448352813721e-01 -2.100770920515060425e-01 -4.511158764362335205e-01 -1.302309483289718628e-01 8.847195655107498169e-02 -9.593009203672409058e-02 6.702734623104333878e-03 -7.963930070400238037e-02 -5.475075542926788330e-02 4.856095463037490845e-02 -4.945455491542816162e-02 1.950872540473937988e-01 4.466693848371505737e-02 1.237124353647232056e-01 -1.517151594161987305e-01 1.204736456274986267e-01 3.747774064540863037e-01 4.932362958788871765e-02
-1.352040320634841919e-01 2.855956321582198143e-03 -3.143326379358768463e-03 7.318729907274246216e-02 -2.008535116910934448e-01 2.007166743278503418e-01 -8.046803623437881470e-02 -2.054754942655563354e-01 9.677277505397796631e-02 2.593297660350799561e-01 -1.705961525440216064e-01 2.161783277988433838e-01 -9.705724567174911499e-02 -5.704499781131744385e-02 -1.681248098611831665e-01 -1.151807233691215515e-01 -3.169992566108703613e-01 -1.792213618755340576e-01 2.026308886706829071e-02 2.728496789932250977e-01 4.380959868431091309e-01 -1.257840543985366821e-01 1.536507606506347656e-01 9.383457899093627930e-02 -1.458675712347030640e-01 1.516545712947845459e-01 -4.780099168419837952e-02 -7.038149237632751465e-02 5.147350579500198364e-02 -9.641723334789276123e-02 8.535615168511867523e-03 3.594410121440887451e-01
3.965933993458747864e-02 2.872534692287445068e-01 1.060995981097221375e-01 2.390400618314743042e-01 4.132477939128875732e-02 -2.356103621423244476e-02 -2.402803748846054077e-01 -9.710404276847839355e-02 2.557929158210754395e-01 1.864710822701454163e-02 -3.700634837150573730e-01 -1.791374683380126953e-01 -9.656071662902832031e-02 -5.599180236458778381e-02 -2.049057185649871826e-01 -1.922015845775604248e-01 -2.170058339834213257e-01 -1.778656244277954102e-02 3.555566668510437012e-01 4.992661252617835999e-02 1.367287803441286087e-02 -1.327772736549377441e-01 -1.787496507167816162e-01 7.513877749443054199e-02 -4.133382737636566162e-01 7.821297645568847656e-02 -5.376719683408737183e-02 4.465653002262115479e-02 -1.843660920858383179e-01 -1.613740622997283936e-02 2.983893267810344696e-02 5.620617792010307312e-02
-1.194438487291336060e-01 1.009431630373001099e-01 3.585031628608703613e-02 1.075629666447639465e-01 -5.824877694249153137e-02 1.262472718954086304e-01 1.817328482866287231e-01 -5.199739336967468262e-02 1.833342760801315308e-01 1.088595613837242126e-01 -2.420689761638641357e-01 4.418133944272994995e-02 8.632110804319381714e-02 -5.740039423108100891e-02 -4.144666790962219238e-01 -1.560666561126708984e-01 -9.354337304830551147e-02 1.172478031367063522e-02 1.173988580703735352e-01 2.799099683761596680e-01 -8.185371011495590210e-02 4.821838811039924622e-02 9.835868328809738159e-02 3.205120861530303955e-01 -1.680538952350616455e-01 -4.348385706543922424e-02 1.578004062175750732e-01 -2.538975179195404053e-01 2.899752259254455566e-01 -6.772077828645706177e-02 5.379551439546048641e-04 4.051079750061035156e-01
2.261001020669937134e-01 1.483790725469589233e-01 -1.528100371360778809e-01 9.671790152788162231e-02 -3.059632182121276855e-01 3.898240998387336731e-02 8.312675356864929199e-02 -1.464482098817825317e-01 1.733503639698028564e-01 -3.464396893978118896e-01 1.360327154397964478e-01 1.261902153491973877e-01 -9.872635453939437866e-02 1.252506822347640991e-01 -1.206739470362663269e-01 -2.248044908046722412e-01 -1.902644038200378418e-01 -2.084530144929885864e-01 1.483622789382934570e-01 -1.403956264257431030e-01 1.294588297605514526e-02 -1.817630678415298462e-01 -1.974602490663528442e-01 2.431130856275558472e-01 -2.195523530244827271e-01 4.410641640424728394e-02 -2.587543055415153503e-02 9.458570182323455811e-02 1.667385697364807129e-01 1.334964632987976074e-01 2.534694671630859375e-01 2.707831859588623047e-01
4.509553685784339905e-02 1.225655153393745422e-01 -1.796889305114746094e-01 1.908677816390991211e-02 -2.611303031444549561e-01 -3.033080138266086578e-03 -1.724566668272018433e-01 -8.643560111522674561e-02 2.658954635262489319e-02 1.344790402799844742e-02 1.749337092041969299e-02 2.430961877107620239e-01 -2.571970224380493164e-01 -1.334862858057022095e-01 -2.758789062500000000e-01 -1.324325334280729294e-02 -3.656879067420959473e-01 -2.725261449813842773e-01 -2.214934118092060089e-02 -3.741375729441642761e-02 -2.349565029144287109e-01 5.899250041693449020e-03 1.821657717227935791e-01 1.274359375238418579e-01 -3.361920416355133057e-01 -7.729578018188476562e-02 1.568118184804916382e-01 -2.008571922779083252e-01 -1.324611902236938477e-01 1.140778362751007080e-01 6.374218966811895370e-03 3.086296916007995605e-01
-7.793249934911727905e-02 -4.805688187479972839e-02 -2.798612788319587708e-02 -4.200112540274858475e-03 -1.042873710393905640e-01 6.804960221052169800e-02 -1.057303920388221741e-01 -1.628808863461017609e-02 3.263239264488220215e-01 2.129712402820587158e-01 -1.699055284261703491e-01 -1.778545677661895752e-01 -2.121817022562026978e-01 1.436871886253356934e-01 -8.065371215343475342e-02 -1.831227242946624756e-01 -2.077919542789459229e-01 -3.128181695938110352e-01 1.837512999773025513e-01 3.774766623973846436e-02 1.444781273603439331e-01 -5.712547525763511658e-02 1.665149927139282227e-01 -1.975035369396209717e-01 -2.194803506135940552e-01 1.399015728384256363e-02 3.964260518550872803e-01 -1.884715408086776733e-01 1.590694189071655273e-01 3.848612308502197266e-02 -9.487443417310714722e-02 -3.192068636417388916e-01
-1.509170862846076488e-03 3.517999947071075439e-01 -1.577978394925594330e-02 -7.703731954097747803e-02 3.762982040643692017e-02 -1.396121233701705933e-01 3.364778240211308002e-05 4.448278620839118958e-02 -7.055846601724624634e-02 2.359420657157897949e-01 -9.427295625209808350e-02 6.560913473367691040e-02 -3.189466893672943115e-02 -4.719615913927555084e-03 -1.776907593011856079e-01 -2.645252039656043053e-03 -3.806650340557098389e-01 -3.383442759513854980e-01 4.392848536372184753e-02 2.700939476490020752e-01 -1.405343711376190186e-01 -1.243548467755317688e-01 -6.542819738388061523e-02 3.019391298294067383e-01 -1.661154329776763916e-01 -1.725054681301116943e-01 9.573493897914886475e-02 8.225996047258377075e-02 -1.727761514484882355e-02 9.563683718442916870e-02 3.552014231681823730e-01 2.586159706115722656e-01
-1.104382574558258057e-01 1.999528259038925171e-01 2.327801138162612915e-01 2.637334764003753662e-01 -2.199096977710723877e-01 2.264379411935806274e-01 3.248037770390510559e-02 -1.644926071166992188e-01 1.933843046426773071e-01 -4.190199822187423706e-02 -8.296697586774826050e-02 -2.246136665344238281e-01 3.935887664556503296e-02 3.212371841073036194e-02 -4.762389138340950012e-02 -3.996459394693374634e-02 -3.206393718719482422e-01 -2.378750890493392944e-01 2.145326733589172363e-01 1.147475540637969971e-01 -7.250603288412094116e-02 -7.375472038984298706e-02 3.026136755943298340e-01 -1.730728428810834885e-03 2.284403704106807709e-02 -1.376030966639518738e-02 1.692641377449035645e-01 -4.746234118938446045e-01 -4.344357002992182970e-04 -1.055437922477722168e-01 -8.152142167091369629e-02 -1.113387942314147949e-02
3.608529269695281982e-02 1.512132287025451660e-01 2.295722216367721558e-01 2.017263919115066528e-01 8.462111651897430420e-02 5.966030061244964600e-02 -2.268191128969192505e-01 -3.799792379140853882e-02 1.723764836788177490e-01 8.303470164537429810e-02 4.019920155405998230e-02 1.766805201768875122e-01 -2.786757647991180420e-01 -1.084017679095268250e-01 -4.110647439956665039e-01 -1.558677107095718384e-01 -2.963656783103942871e-01 -1.210428923368453979e-01 -6.266529858112335205e-02 1.212306767702102661e-01 4.163438081741333008e-02 -7.357349246740341187e-02 -2.354531735181808472e-01 -7.485971599817276001e-02 -9.716526605188846588e-03 7.852093130350112915e-02 3.896739184856414795e-01 -1.734469234943389893e-01 1.444717794656753540e-01 -1.848339736461639404e-01 1.478516459465026855e-01 1.110065430402755737e-01
1.351291984319686890e-01 1.228380352258682251e-01 -1.191333383321762085e-01 1.791126579046249390e-01 -2.553833089768886566e-02 4.477945715188980103e-02 1.678894758224487305e-01 -2.934987246990203857e-01 2.052522897720336914e-01 -1.030290797352790833e-01 -3.227706253528594971e-01 -6.725532561540603638e-02 1.045106053352355957e-01 1.094619184732437134e-01 -3.738023936748504639e-01 -1.059350818395614624e-01 -1.367828249931335449e-01 1.206345856189727783e-01 -3.964810818433761597e-02 5.340098589658737183e-02 -6.448808312416076660e-02 -2.975651249289512634e-02 1.975746452808380127e-01 9.319493174552917480e-02 -3.064175546169281006e-01 1.406213492155075073e-01 2.064819782972335815e-01 2.052147313952445984e-02 -3.184592723846435547e-02 2.957229153253138065e-04 9.663645178079605103e-02 4.588711261749267578e-01
3.392088413238525391e-02 4.673010855913162231e-02 3.499181568622589111e-02 2.523898482322692871e-01 6.634721904993057251e-02 2.146041989326477051e-01 9.764690697193145752e-02 2.265305444598197937e-02 2.119651585817337036e-01 1.225595548748970032e-02 9.627164900302886963e-02 1.092521399259567261e-01 -5.458170175552368164e-01 -3.154786303639411926e-03 -2.781021296977996826e-01 7.328836247324943542e-03 -4.042779207229614258e-01 -1.064051091670989990e-01 4.937927797436714172e-02 2.749101221561431885e-01 8.185747265815734863e-02 -7.297063618898391724e-02 8.651693165302276611e-02 -2.208007063018158078e-04 -4.428303614258766174e-02 -2.342665642499923706e-01 2.195219546556472778e-01 -2.268969640135765076e-02 -1.166597940027713776e-02 5.759399756789207458e-02 2.063041031360626221e-01 7.604577392339706421e-02
3.348334431648254395e-01 1.423702538013458252e-01 7.384879142045974731e-02 1.544096916913986206e-01 -1.383199989795684814e-01 2.261905074119567871e-01 -2.310586422681808472e-01 1.067603081464767456e-01 4.086522758007049561e-01 -8.787148445844650269e-02 1.191596984863281250e-01 -1.420273929834365845e-01 -2.006849497556686401e-01 1.965713948011398315e-01 1.499637216329574585e-02 1.976761221885681152e-02 -2.928037345409393311e-01 -2.139220386743545532e-01 7.137542217969894409e-02 -7.475850731134414673e-02 1.375436484813690186e-01 -9.236127883195877075e-02 -1.900855451822280884e-01 3.992733359336853027e-02 3.361647129058837891e-01 1.983679980039596558e-01 1.301680207252502441e-01 1.474600192159414291e-02 1.076021865010261536e-01 5.935100838541984558e-02 1.364934593439102173e-01 6.337935477495193481e-02
3.385869041085243225e-02 3.669088184833526611e-01 -8.403853327035903931e-02 1.517806388437747955e-02 -9.916075319051742554e-02 1.310796439647674561e-01 -1.181615367531776428e-01 -8.034490793943405151e-02 1.000614911317825317e-01 2.968942523002624512e-01 -2.024579346179962158e-01 -5.642681196331977844e-02 1.638256385922431946e-02 3.300606040284037590e-03 -1.218839064240455627e-01 -1.794065162539482117e-02 -1.293258816003799438e-01 -1.311654597520828247e-01 9.164666384458541870e-02 -2.708861976861953735e-02 1.173923090100288391e-01 -2.620236016809940338e-03 -2.755035161972045898e-01 -8.668934926390647888e-03 3.945302963256835938e-02 -6.899380683898925781e-02 4.143150448799133301e-01 -3.649288415908813477e-01 -5.464194715023040771e-02 -3.964281678199768066e-01 1.915287375450134277e-01 1.044955030083656311e-01
7.780010998249053955e-02 2.474620789289474487e-01 2.006608992815017700e-01 1.543277353048324585e-01 1.203438341617584229e-01 1.525110602378845215e-01 -3.777294978499412537e-02 -4.873131588101387024e-02 2.948733270168304443e-01 1.731665730476379395e-01 3.090474195778369904e-02 2.885129153728485107e-01 1.567151546478271484e-01 -8.133614063262939453e-02 -2.538514435291290283e-01 8.702818304300308228e-02 -3.430862128734588623e-01 -3.909678012132644653e-02 9.318254142999649048e-02 1.278973370790481567e-01 -4.486915189772844315e-03 -2.175851315259933472e-01 3.116809576749801636e-02 7.476130872964859009e-02 9.617381542921066284e-02 1.815779358148574829e-01 7.737220078706741333e-02 -2.599776983261108398e-01 3.566365242004394531e-01 -1.768983304500579834e-01 2.223709821701049805e-01 2.889416366815567017e-02
-1.696105599403381348e-01 1.227147951722145081e-01 -2.531719207763671875e-01 8.689612150192260742e-02 -6.482274085283279419e-02 -7.793040946125984192e-03 -4.627435002475976944e-03 -1.780033111572265625e-01 -3.424283582717180252e-03 -1.057832315564155579e-01 -1.983242034912109375e-01 -2.092855721712112427e-01 -6.122493371367454529e-02 6.510275602340698242e-02 -1.111370176076889038e-01 -1.913246661424636841e-01 -3.413789868354797363e-01 -3.791096433997154236e-02 2.256098091602325439e-01 -1.031010295264422894e-03 -6.245318427681922913e-02 -5.574353411793708801e-02 -2.879239618778228760e-01 -2.411886602640151978e-01 -3.217920064926147461e-01 1.796255707740783691e-01 1.151900663971900940e-01 -2.473179399967193604e-01 1.269598752260208130e-01 -3.702282011508941650e-01 1.275774836540222168e-01 2.463614940643310547e-02
1.453094333410263062e-01 2.509151101112365723e-01 2.507104277610778809e-01 8.337640017271041870e-02 -3.277702629566192627e-01 1.124112606048583984e-01 2.874008379876613617e-02 -1.199877262115478516e-01 3.149519562721252441e-01 1.498451679944992065e-01 -5.805369466543197632e-02 1.957019269466400146e-01 1.223416849970817566e-01 5.761004285886883736e-04 -2.303341180086135864e-01 -1.207024604082107544e-01 -1.269226819276809692e-01 -1.958569288253784180e-01 1.225840020924806595e-02 1.309157758951187134e-01 7.600909471511840820e-02 -6.673174351453781128e-02 8.319967426359653473e-03 4.273359775543212891e-01 -1.157733798027038574e-01 -5.934542044997215271e-02 -8.003678172826766968e-03 -1.245489344000816345e-01 3.058243775740265846e-03 1.711601465940475464e-01 -2.054292149841785431e-02 3.715036809444427490e-01
8.412351459264755249e-02 1.290653645992279053e-01 -2.370252758264541626e-01 3.640951961278915405e-02 -7.503584027290344238e-02 2.178507745265960693e-01 -1.151009202003479004e-01 -5.002483725547790527e-01 -9.663921594619750977e-02 3.224164545536041260e-01 -2.130085416138172150e-02 -1.855722665786743164e-01 -1.562774740159511566e-02 1.388484239578247070e-01 -9.852765500545501709e-02 -2.340677566826343536e-02 6.055092811584472656e-02 -1.345778405666351318e-01 3.178061544895172119e-01 -5.003684759140014648e-02 -2.950089275836944580e-01 -2.227665334939956665e-01 -1.669307798147201538e-01 2.357902973890304565e-01 -1.404996961355209351e-01 1.856438517570495605e-01 2.606249228119850159e-02 9.695175290107727051e-02 8.236945420503616333e-02 -5.771630629897117615e-02 6.642965227365493774e-02 4.671878123190253973e-04
1.582695096731185913e-01 1.903079003095626831e-01 -1.838491111993789673e-01 1.678114384412765503e-01 -7.808413356542587280e-02 2.867626249790191650e-01 -3.000590205192565918e-01 -1.996481716632843018e-01 2.945390529930591583e-03 1.728690862655639648e-01 -5.159058491699397564e-04 5.535830557346343994e-02 -3.963566571474075317e-02 -6.934146583080291748e-02 -2.277544736862182617e-01 -1.416327953338623047e-01 -8.315317332744598389e-02 -1.226985380053520203e-01 3.073516674339771271e-02 2.412960082292556763e-01 2.103182375431060791e-01 -3.651382625102996826e-01 -1.009407415986061096e-01 -8.771673589944839478e-02 7.844907045364379883e-02 2.115747481584548950e-01 4.418646991252899170e-01 -1.349927932024002075e-01 -1.192190125584602356e-02 7.718509435653686523e-02 -2.084020525217056274e-03 -1.446184329688549042e-02
1.005234383046627045e-02 -7.984317094087600708e-02 1.764105409383773804e-01 2.460164576768875122e-01 1.053515970706939697e-01 1.306106895208358765e-01 -1.972965896129608154e-01 -1.212885454297065735e-01 5.161195620894432068e-02 1.587544195353984833e-02 -1.111581772565841675e-01 1.343867182731628418e-01 -1.515183448791503906e-01 -1.110873892903327942e-01 -3.516993522644042969e-01 -2.296413928270339966e-01 -2.353434711694717407e-01 -2.343602627515792847e-01 -1.361394524574279785e-01 2.488431483507156372e-01 2.180655114352703094e-02 -1.836157441139221191e-01 -1.706524938344955444e-01 3.724597394466400146e-02 -7.488604635000228882e-02 4.972886294126510620e-02 3.106315135955810547e-01 -2.546632885932922363e-01 1.829311251640319824e-01 -2.951545119285583496e-01 1.288334578275680542e-01 1.138172149658203125e-01
4.964775964617729187e-02 -3.026277571916580200e-02 -8.418217301368713379e-02 -3.836170211434364319e-02 -1.367875039577484131e-01 2.293639630079269409e-01 -2.479428052902221680e-01 -6.064344197511672974e-02 1.243311986327171326e-01 7.789733260869979858e-02 -1.283541023731231689e-01 -5.924661457538604736e-02 1.602072119712829590e-01 5.866719409823417664e-02 -2.056283801794052124e-01 -1.902078241109848022e-01 -2.345081865787506104e-01 -1.776928454637527466e-01 9.563244879245758057e-02 1.213322803378105164e-01 -2.515338361263275146e-01 -3.781447410583496094e-01 2.209926694631576538e-01 3.392054140567779541e-01 -6.021094322204589844e-02 1.536012887954711914e-01 9.374168515205383301e-02 7.656910270452499390e-02 2.202792763710021973e-01 1.839614659547805786e-01 1.400054395198822021e-01 -2.794201672077178955e-01
-5.947411432862281799e-02 2.013174444437026978e-01 -1.762133985757827759e-01 -1.613930463790893555e-01 -8.903220295906066895e-03 2.124647498130798340e-01 -7.884176820516586304e-02 -2.227042615413665771e-01 7.733259350061416626e-02 4.697157815098762512e-02 9.900683164596557617e-02 1.630939245223999023e-01 -4.753590561449527740e-03 1.018132120370864868e-01 -2.308811694383621216e-01 -2.065663933753967285e-01 -2.942465245723724365e-01 -1.994301527738571167e-01 1.576827466487884521e-01 1.387081295251846313e-01 2.071020156145095825e-01 -2.626784145832061768e-01 -3.055755794048309326e-02 2.837260365486145020e-01 -4.169439077377319336e-01 6.557058542966842651e-02 2.507184073328971863e-02 -5.732261389493942261e-02 -1.275411844253540039e-01 1.411906331777572632e-01 7.394352927803993225e-03 2.544670999050140381e-01
1.530254930257797241e-01 4.286357201635837555e-03 3.805750980973243713e-02 1.983730494976043701e-01 -1.777179539203643799e-01 1.803112030029296875e-01 -3.520132899284362793e-01 -2.960082143545150757e-02 1.225469112396240234e-01 3.285397887229919434e-01 1.796927005052566528e-01 -2.048733681440353394e-01 -1.121453568339347839e-01 2.417333126068115234e-01 -1.748328804969787598e-01 3.702256828546524048e-02 -2.305406033992767334e-01 -1.814373023808002472e-02 3.668828010559082031e-01 1.279053837060928345e-01 8.000074326992034912e-02 7.027515023946762085e-02 -1.427595168352127075e-01 9.549373760819435120e-03 -1.609853096306324005e-02 6.009880453348159790e-04 9.591826237738132477e-03 -1.654103398323059082e-01 1.128972470760345459e-01 2.247984111309051514e-01 3.059486746788024902e-01 1.608221977949142456e-01
1.703247278928756714e-01 2.659453451633453369e-01 4.921021685004234314e-02 2.461184710264205933e-01 -2.279814183712005615e-01 -1.185759156942367554e-01 -1.883680075407028198e-01 2.823395095765590668e-02 3.320469558238983154e-01 2.387450337409973145e-01 -1.294552683830261230e-01 -4.416055977344512939e-02 -5.558069050312042236e-02 2.898943722248077393e-01 2.549307048320770264e-01 -8.191845566034317017e-02 -1.341698616743087769e-01 -1.563650518655776978e-01 8.403099328279495239e-02 8.792066574096679688e-02 -9.354931116104125977e-02 1.756076514720916748e-02 -9.631016850471496582e-02 2.851957678794860840e-01 1.493963897228240967e-01 1.910589039325714111e-01 3.306217193603515625e-01 -2.001063227653503418e-01 7.915388792753219604e-02 7.568164169788360596e-02 -9.288214892148971558e-02 6.669797748327255249e-02
1.491451114416122437e-01 2.220047265291213989e-01 -1.672522872686386108e-01 1.643890142440795898e-01 -8.301723748445510864e-02 2.480271905660629272e-01 -3.050824701786041260e-01 -3.430894911289215088e-01 7.411238551139831543e-02 -5.411865934729576111e-02 5.779752135276794434e-02 -3.310598060488700867e-02 -1.480817347764968872e-01 -2.148719280958175659e-01 -2.479633837938308716e-01 -4.105073213577270508e-02 -1.036313623189926147e-01 -7.775084674358367920e-02 2.294967919588088989e-01 2.631984949111938477e-01 9.398045390844345093e-02 -1.262344121932983398e-01 -3.182689473032951355e-02 -1.003213301301002502e-01 1.204873099923133850e-01 1.442966163158416748e-01 3.246947526931762695e-01 -2.797466516494750977e-01 1.905302144587039948e-02 -5.656095594167709351e-02 1.256381273269653320e-01 1.928940117359161377e-01
-1.869102567434310913e-01 2.135078161954879761e-01 2.338283807039260864e-01 -1.241361051797866821e-01 -2.155263572931289673e-01 3.416954725980758667e-02 1.142523810267448425e-01 -1.032275184988975525e-01 2.928008437156677246e-01 2.737747132778167725e-01 -1.931938678026199341e-01 2.177034169435501099e-01 -1.137045100331306458e-01 -7.286343723535537720e-03 -3.039733469486236572e-01 -1.264060288667678833e-01 -1.193591281771659851e-01 -6.727488338947296143e-02 1.015343517065048218e-01 1.797985136508941650e-01 2.523768544197082520e-01 -4.912053048610687256e-02 -4.492673650383949280e-02 1.378135681152343750e-01 5.870778486132621765e-02 1.206561252474784851e-01 2.507063448429107666e-01 -1.454908102750778198e-01 3.204248547554016113e-01 6.602364033460617065e-02 6.881157308816909790e-02 2.213181704282760620e-01
1.031850650906562805e-01 -1.892040856182575226e-02 1.651333831250667572e-02 -8.327517658472061157e-02 1.145617365837097168e-01 3.424204885959625244e-01 -5.677229911088943481e-02 -2.934554219245910645e-01 -2.249932587146759033e-01 4.297149926424026489e-02 -2.090520858764648438e-01 -6.325996667146682739e-02 -8.334658294916152954e-02 -3.304097801446914673e-02 -3.104498088359832764e-01 -2.665406465530395508e-01 -9.929604828357696533e-03 -4.501111805438995361e-01 2.013676315546035767e-01 6.516552530229091644e-03 -2.127177566289901733e-01 -3.369469568133354187e-02 -6.838102638721466064e-02 2.443131618201732635e-02 -1.568944156169891357e-01 -1.202862113714218140e-01 2.469875216484069824e-01 -1.109141632914543152e-01 1.297555118799209595e-01 7.743314653635025024e-02 1.785781532526016235e-01 1.561362594366073608e-01
1.108543723821640015e-01 3.196002840995788574e-01 2.343002147972583771e-02 1.264507919549942017e-01 1.867062896490097046e-01 1.970543712377548218e-01 -1.746307760477066040e-01 -2.617948055267333984e-01 -6.254552863538265228e-03 -4.148944281041622162e-03 -1.494602300226688385e-02 -6.700085103511810303e-02 -2.127784639596939087e-01 -7.824320346117019653e-02 -3.269869983196258545e-01 -4.005701839923858643e-01 -2.108553200960159302e-01 4.767097998410463333e-03 7.353916019201278687e-02 1.517990827560424805e-01 -1.479109842330217361e-02 2.665098756551742554e-03 7.044914364814758301e-02 -1.690646857023239136e-01 9.364912286400794983e-03 2.777030505239963531e-02 3.633858561515808105e-01 -2.789013087749481201e-01 7.997753471136093140e-02 -9.525595605373382568e-02 1.941602528095245361e-01 -4.685969278216362000e-02
9.042736142873764038e-02 2.535334825515747070e-01 -2.384656667709350586e-01 1.095672994852066040e-01 -6.855863146483898163e-03 2.688374817371368408e-01 -3.988232910633087158e-01 -2.054490745067596436e-01 1.245464384555816650e-01 3.386336937546730042e-02 -5.265564844012260437e-02 -4.308901354670524597e-02 -1.619724184274673462e-01 -7.310667634010314941e-02 -2.678493261337280273e-01 -1.349405646324157715e-01 -1.483439654111862183e-01 -1.279768645763397217e-01 6.103647127747535706e-02 2.278240025043487549e-01 1.721460968255996704e-01 -1.092543900012969971e-01 6.061865482479333878e-03 -9.270511567592620850e-02 -1.163413301110267639e-01 9.510567784309387207e-02 3.316230177879333496e-01 -2.920629680156707764e-01 1.703675985336303711e-01 -2.187426239252090454e-01 -2.137579955160617828e-02 5.350598320364952087e-02
9.735268354415893555e-02 3.194181025028228760e-01 -1.505040749907493591e-02 4.680112004280090332e-02 -6.650899350643157959e-02 2.868200838565826416e-02 -7.966073602437973022e-02 -1.157569959759712219e-01 -8.302012085914611816e-02 -5.537347123026847839e-02 6.191959232091903687e-02 1.234381720423698425e-01 -1.386376768350601196e-01 1.771703809499740601e-01 -3.840249478816986084e-01 -4.094069600105285645e-01 -2.058842778205871582e-01 -2.474769800901412964e-01 -9.572352468967437744e-02 -8.760571479797363281e-02 3.975557163357734680e-02 -2.722320556640625000e-01 -3.694030642509460449e-02 -6.001471728086471558e-02 2.855697646737098694e-02 1.844419091939926147e-01 3.546979129314422607e-01 -9.142582863569259644e-02 2.554509639739990234e-01 -9.653118252754211426e-02 8.490549772977828979e-02 -1.201810613274574280e-01
-1.504449993371963501e-01 2.028024792671203613e-01 2.605720460414886475e-01 -3.987818211317062378e-02 -1.115480735898017883e-01 6.850905716419219971e-02 4.426555335521697998e-02 -2.286076545715332031e-01 -2.010102011263370514e-02 4.747401550412178040e-02 9.942279756069183350e-02 -1.958982646465301514e-01 -1.146347355097532272e-02 -5.605937540531158447e-02 -2.517707049846649170e-01 -3.306296765804290771e-01 -6.793421506881713867e-02 -2.879785299301147461e-01 2.017936855554580688e-01 9.554827958345413208e-02 -1.408767849206924438e-01 -2.262753993272781372e-01 1.711323708295822144e-01 -9.587918967008590698e-02 -1.771196573972702026e-01 1.078049615025520325e-01 3.535832464694976807e-01 1.412480622529983521e-01 -1.621850579977035522e-02 -2.482299953699111938e-01 2.630393803119659424e-01 5.035780742764472961e-02
1.701194047927856445e-01 1.693734824657440186e-01 4.791735857725143433e-02 2.832284271717071533e-01 -7.401651144027709961e-02 1.192362606525421143e-01 1.702861636877059937e-01 -1.954221874475479126e-01 3.887626528739929199e-01 -3.599309362471103668e-03 -1.699526160955429077e-01 2.898887991905212402e-01 1.967485100030899048e-01 1.865362823009490967e-01 -2.661931514739990234e-01 -1.712890714406967163e-01 -2.882272601127624512e-01 -4.240782931447029114e-02 2.060228437185287476e-01 2.224257215857505798e-02 1.010192278772592545e-02 3.691758587956428528e-02 -5.286253988742828369e-02 2.490983605384826660e-01 -1.408934742212295532e-01 2.278506010770797729e-02 2.628688141703605652e-02 -2.757554687559604645e-02 -5.632593296468257904e-03 1.791898906230926514e-01 -7.159572094678878784e-03 2.950676977634429932e-01
2.077639102935791016e-01 3.022618405520915985e-02 -2.003491818904876709e-01 -1.183909177780151367e-01 -2.413958311080932617e-02 1.121043860912322998e-01 -2.043395116925239563e-02 -7.898899167776107788e-02 3.818567693233489990e-01 2.256015390157699585e-01 2.976661175489425659e-02 -2.207962870597839355e-01 1.002076864242553711e-01 -2.294517308473587036e-02 -6.295449286699295044e-02 -1.421396732330322266e-01 -4.732901155948638916e-01 7.042037695646286011e-02 2.791980504989624023e-01 -3.858229517936706543e-02 6.142009980976581573e-03 -3.021015413105487823e-02 1.016987040638923645e-01 -4.574460536241531372e-02 1.076268125325441360e-02 1.763114333152770996e-01 3.007258474826812744e-01 -2.733823060989379883e-01 7.940699905157089233e-02 4.874685406684875488e-02 2.674003839492797852e-01 5.026093125343322754e-02
-1.357427984476089478e-01 1.267223060131072998e-01 -4.878645017743110657e-02 2.437547296285629272e-01 -1.507067382335662842e-01 1.212710142135620117e-01 -8.464740216732025146e-02 -3.013378083705902100e-01 2.961020171642303467e-01 -9.378660470247268677e-02 -2.364377975463867188e-01 2.117893844842910767e-01 1.505397707223892212e-01 2.124674916267395020e-01 -1.677501052618026733e-01 -2.267433553934097290e-01 -8.394084870815277100e-02 6.067212298512458801e-02 3.969978913664817810e-02 1.352751851081848145e-01 -1.063478589057922363e-01 -2.890485227108001709e-01 -7.760691642761230469e-02 3.160445392131805420e-01 3.912227973341941833e-02 2.197391986846923828e-01 1.627065688371658325e-01 -6.773383915424346924e-02 -1.895800828933715820e-01 2.543556094169616699e-01 -4.232936725020408630e-02 -9.522482007741928101e-02
1.230154559016227722e-01 4.517849534749984741e-02 8.533506840467453003e-02 2.987865358591079712e-02 -3.492504730820655823e-02 2.883411049842834473e-01 9.531536139547824860e-03 -1.370119005441665649e-01 5.961586534976959229e-02 7.662895321846008301e-02 -1.236501559615135193e-01 2.973405122756958008e-01 -3.069455623626708984e-01 -1.351454854011535645e-01 -1.237738877534866333e-01 -2.774136960506439209e-01 -3.736264407634735107e-01 -4.138387441635131836e-01 -2.622784115374088287e-02 1.980528384447097778e-01 1.522670686244964600e-02 -1.165059804916381836e-01 7.743189483880996704e-02 3.154780268669128418e-01 -1.206969544291496277e-01 -1.196542382240295410e-01 4.212806746363639832e-02 -1.571401767432689667e-02 -1.091467812657356262e-01 -1.948785632848739624e-01 1.452554669231176376e-02 4.934565722942352295e-02
9.558335691690444946e-02 -7.053191959857940674e-02 -2.378017604351043701e-01 -1.394436657428741455e-01 -1.284108012914657593e-01 2.192261964082717896e-01 6.381699442863464355e-02 -1.625995039939880371e-01 5.214937031269073486e-02 7.318961899727582932e-03 -1.114187613129615784e-01 2.654233872890472412e-01 3.033219091594219208e-02 2.471664547920227051e-02 -2.218845784664154053e-01 -1.119976192712783813e-01 -5.554764270782470703e-01 -2.867192625999450684e-01 1.495905965566635132e-01 -2.298600673675537109e-01 4.493891261518001556e-03 -5.349898710846900940e-02 -8.501332998275756836e-02 1.292658299207687378e-01 -1.148410513997077942e-01 1.084281057119369507e-01 2.632520794868469238e-01 8.886845782399177551e-03 -1.648618131875991821e-01 2.932612039148807526e-02 2.082729637622833252e-01 8.574946224689483643e-02
5.324580892920494080e-02 1.768055111169815063e-01 -1.754285842180252075e-01 1.881713867187500000e-01 -2.370701432228088379e-01 3.206707835197448730e-01 2.024971097707748413e-01 -2.945748716592788696e-02 8.246253128163516521e-04 6.997311115264892578e-02 3.139019012451171875e-02 -2.216082066297531128e-01 4.477608203887939453e-02 -2.110970206558704376e-02 -1.638980507850646973e-01 -1.733132451772689819e-01 -1.307592540979385376e-01 -1.484694331884384155e-01 3.231738135218620300e-02 4.224914312362670898e-02 -2.991144172847270966e-02 -4.707520306110382080e-01 -5.461822822690010071e-02 3.669295310974121094e-01 -3.193181455135345459e-01 -2.158066257834434509e-02 1.748669296503067017e-01 2.008137106895446777e-02 1.516463421285152435e-02 -1.220923662185668945e-01 -8.517034351825714111e-02 -1.630267649888992310e-01
1.356711834669113159e-01 7.641390711069107056e-02 -9.441434592008590698e-02 1.589656770229339600e-01 -2.140522003173828125e-01 3.117955327033996582e-01 1.948503553867340088e-01 -2.216778248548507690e-01 8.152626454830169678e-02 -1.915683746337890625e-01 -2.780172824859619141e-01 1.208794862031936646e-01 -2.454692572355270386e-01 2.574013769626617432e-01 -1.837987899780273438e-01 -1.359014809131622314e-01 -6.124471127986907959e-02 8.252992294728755951e-03 1.051743887364864349e-02 7.579962164163589478e-02 1.964912414550781250e-01 -2.419588714838027954e-01 1.137109939008951187e-02 1.504298895597457886e-01 7.570412009954452515e-02 2.807850576937198639e-02 1.817745119333267212e-01 1.000306457281112671e-01 -8.339077234268188477e-02 -2.284267991781234741e-01 3.597231805324554443e-01 1.724168658256530762e-01
5.667505413293838501e-02 3.104897439479827881e-01 -8.986857533454895020e-02 2.161573991179466248e-02 -7.243467867374420166e-02 -8.375400304794311523e-02 9.335722029209136963e-02 -1.008158400654792786e-01 3.406366109848022461e-01 3.387170433998107910e-01 -2.790346443653106689e-01 2.088162302970886230e-01 -3.577861189842224121e-02 -2.882171608507633209e-02 -1.765160560607910156e-01 1.287821331061422825e-03 -1.241619139909744263e-01 -3.163243830204010010e-02 5.547191202640533447e-02 -1.112055182456970215e-01 -8.811574429273605347e-02 -1.956429332494735718e-01 -6.784009188413619995e-02 2.684088051319122314e-01 -2.628870606422424316e-01 -6.915605068206787109e-02 -6.417739205062389374e-03 -3.430987894535064697e-01 -7.640092819929122925e-02 2.168017625808715820e-02 1.071721613407135010e-01 3.334849774837493896e-01
-2.021825462579727173e-01 2.781424224376678467e-01 6.822095811367034912e-02 5.174026638269424438e-02 1.237067058682441711e-01 -1.547640711069107056e-01 -5.103213246911764145e-03 -2.439734786748886108e-01 6.738101691007614136e-02 1.458571013063192368e-02 -2.387732118368148804e-01 5.465710163116455078e-02 -1.566574871540069580e-01 3.554781153798103333e-02 -2.409290224313735962e-01 -5.909692496061325073e-02 -1.545993685722351074e-01 -2.931356728076934814e-01 1.034451723098754883e-01 1.757216900587081909e-01 1.150055304169654846e-01 -2.993789017200469971e-01 7.509487867355346680e-02 -1.468187719583511353e-01 -2.992351949214935303e-01 1.833511739969253540e-01 8.975341171026229858e-02 -2.635103166103363037e-01 1.097699627280235291e-01 -9.434298425912857056e-02 3.171639740467071533e-01 1.409707814455032349e-01
8.423802256584167480e-02 -1.555461734533309937e-01 -2.614500224590301514e-01 1.661735177040100098e-01 -1.230969373136758804e-02 2.964610233902931213e-02 1.195804998278617859e-01 -2.186114042997360229e-01 2.267686873674392700e-01 1.623652577400207520e-01 8.525549620389938354e-02 2.616640031337738037e-01 4.542390629649162292e-02 2.062931507825851440e-01 -3.992991745471954346e-01 -8.365823328495025635e-02 -2.363502830266952515e-01 -1.224260479211807251e-01 5.523352697491645813e-02 4.050171673297882080e-01 1.184210106730461121e-01 -8.982435613870620728e-02 3.652235865592956543e-02 6.075148656964302063e-02 1.717079728841781616e-01 1.032872125506401062e-01 4.617668688297271729e-02 1.972594708204269409e-01 1.784442365169525146e-01 -1.091702878475189209e-01 1.048333272337913513e-01 2.098455578088760376e-01
1.444412618875503540e-01 1.573967635631561279e-01 -3.846172243356704712e-02 -8.036786690354347229e-03 -9.826025366783142090e-02 -1.042804401367902756e-02 -4.550227429717779160e-03 -2.767123878002166748e-01 2.653689384460449219e-01 8.809663355350494385e-02 2.049229145050048828e-01 2.296206206083297729e-01 1.087816432118415833e-01 1.433965265750885010e-01 -2.913982272148132324e-01 5.411331728100776672e-02 -4.261093139648437500e-01 1.513927127234637737e-03 1.351537406444549561e-01 -1.650996804237365723e-01 -1.829333044588565826e-02 -8.267433941364288330e-02 -3.638428449630737305e-02 3.305489420890808105e-01 -1.900195032358169556e-01 1.364458203315734863e-01 1.235625520348548889e-01 8.610558509826660156e-02 1.034455224871635437e-01 -2.354762107133865356e-01 2.117017507553100586e-01 2.002510279417037964e-01
7.263854611665010452e-03 4.453388452529907227e-01 -3.055960126221179962e-02 -3.089579939842224121e-02 -1.776433289051055908e-01 3.161540022119879723e-03 -1.194767802953720093e-01 2.181132696568965912e-02 1.593353003263473511e-01 1.076585650444030762e-01 -2.493449896574020386e-01 8.328641951084136963e-02 5.521638691425323486e-02 -3.660997748374938965e-02 -1.791517138481140137e-01 6.482295691967010498e-02 -1.560446918010711670e-01 -3.622786104679107666e-01 3.319232165813446045e-02 1.173466518521308899e-01 -6.120188161730766296e-02 -2.293469607830047607e-01 1.217547059059143066e-01 1.600820384919643402e-02 -1.764662116765975952e-01 -1.978302448987960815e-01 1.139696314930915833e-01 3.838541358709335327e-02 2.961813211441040039e-01 4.800595343112945557e-02 3.467957377433776855e-01 2.640297710895538330e-01
1.517712920904159546e-01 1.408801525831222534e-01 8.523484319448471069e-02 -8.599167317152023315e-02 -2.446287078782916069e-03 3.986749649047851562e-01 7.907889783382415771e-02 -1.390030235052108765e-01 3.251169621944427490e-01 4.111081734299659729e-02 3.399325534701347351e-02 -8.159886114299297333e-03 -1.930244266986846924e-01 -4.232254251837730408e-02 -2.111900746822357178e-01 -3.464063704013824463e-01 -1.542470753192901611e-01 -2.163259088993072510e-01 6.356962770223617554e-02 3.340397775173187256e-02 -3.340730369091033936e-01 -6.394533812999725342e-02 -1.757143139839172363e-01 -3.987014666199684143e-02 -1.537121981382369995e-01 1.637033224105834961e-01 1.141840219497680664e-01 2.101639062166213989e-01 2.320075780153274536e-01 -2.455131858587265015e-01 5.426083691418170929e-03 -1.534163835458457470e-03
-2.653729021549224854e-01 6.165965273976325989e-02 9.791062772274017334e-02 -1.194569393992424011e-01 -1.123140007257461548e-01 1.133674308657646179e-01 1.155043020844459534e-01 4.613582417368888855e-02 3.110032081604003906e-01 2.465009689331054688e-01 -1.339253969490528107e-02 -1.664664447307586670e-01 -2.194333076477050781e-01 2.069505751132965088e-01 -1.960875391960144043e-01 -3.969663977622985840e-01 -4.956068098545074463e-02 -3.006765544414520264e-01 1.797901242971420288e-01 -2.461640164256095886e-02 -1.895612180233001709e-01 -2.095043957233428955e-01 1.433140337467193604e-01 1.092359572649002075e-01 2.134783938527107239e-02 1.658368855714797974e-01 2.016391307115554810e-01 -3.063942119479179382e-02 -9.391516796313226223e-04 -1.974088996648788452e-01 -1.830735355615615845e-01 9.199175238609313965e-02
9.639348089694976807e-02 2.670607715845108032e-02 1.910510063171386719e-01 2.259070724248886108e-01 -7.315115630626678467e-02 3.510309755802154541e-02 1.180953346192836761e-02 9.553954005241394043e-03 1.969857811927795410e-01 -4.127056151628494263e-02 1.638564094901084900e-02 1.516903936862945557e-01 -1.917036920785903931e-01 -3.641613572835922241e-02 -5.644562244415283203e-01 -3.431345522403717041e-01 -4.316702485084533691e-02 -1.264847517013549805e-01 -1.767972484230995178e-02 8.052758872509002686e-02 -8.145228773355484009e-02 -3.062435686588287354e-01 3.174424543976783752e-02 2.251735702157020569e-02 1.004714816808700562e-01 1.502357274293899536e-01 3.039876222610473633e-01 -4.903408512473106384e-02 2.573810219764709473e-01 -1.566832661628723145e-01 1.014464125037193298e-01 -4.770250245928764343e-02
-1.219499632716178894e-01 2.742101997137069702e-02 9.633573889732360840e-02 1.863278448581695557e-01 3.614953905344009399e-02 1.927691400051116943e-01 -9.644164144992828369e-02 -2.875728607177734375e-01 1.312948614358901978e-01 8.880066126585006714e-02 -3.629255341365933418e-03 1.172731518745422363e-01 -2.985028326511383057e-01 9.723282605409622192e-02 -3.407568633556365967e-01 -3.865459263324737549e-01 -1.550112813711166382e-01 -1.551857590675354004e-01 1.511970441788434982e-02 -3.557605668902397156e-02 -1.351244151592254639e-01 1.137028075754642487e-02 -1.250770241022109985e-01 -2.551006972789764404e-01 5.202862247824668884e-02 1.432846337556838989e-01 4.137415587902069092e-01 -1.261119395494461060e-01 8.713910728693008423e-02 -1.499365121126174927e-01 1.170454919338226318e-01 -6.417968124151229858e-02
1.555093750357627869e-02 3.030278980731964111e-01 -1.198060885071754456e-01 -1.453321874141693115e-01 -1.800764203071594238e-01 -2.292715571820735931e-02 -2.371303969994187355e-03 -1.682733148336410522e-01 3.983487933874130249e-02 -1.302351951599121094e-01 -4.259079396724700928e-01 2.033015526831150055e-02 1.179522946476936340e-01 2.431072890758514404e-01 -1.800897270441055298e-01 -2.287652641534805298e-01 -1.745212376117706299e-01 -4.333154112100601196e-02 2.333979159593582153e-01 2.698243129998445511e-03 -2.434422224760055542e-01 -3.318469598889350891e-02 -1.196711673401296139e-03 2.957778573036193848e-01 -2.883021533489227295e-01 1.534428596496582031e-01 1.847974509000778198e-01 -3.944120183587074280e-02 1.603077799081802368e-01 -5.777414143085479736e-02 1.167295873165130615e-01 1.826052814722061157e-01
1.233837008476257324e-02 1.207469403743743896e-01 1.975186318159103394e-01 1.871013343334197998e-01 -5.428538843989372253e-02 -1.465869098901748657e-01 -7.705525308847427368e-02 -3.510160744190216064e-01 1.575406938791275024e-01 2.203581482172012329e-01 -9.867946803569793701e-02 8.023408800363540649e-02 9.401348978281021118e-02 5.928014591336250305e-02 -3.423330783843994141e-01 6.278658751398324966e-03 -2.706001400947570801e-01 1.022277697920799255e-01 2.537471055984497070e-01 9.617745876312255859e-02 2.062163501977920532e-01 -2.173344194889068604e-01 1.115389913320541382e-01 -1.237711012363433838e-01 1.930946856737136841e-01 -1.389750689268112183e-01 2.234292030334472656e-01 -2.818294167518615723e-01 1.076019182801246643e-01 -5.065232887864112854e-02 1.071236506104469299e-01 2.283144146203994751e-01
1.158436574041843414e-02 -1.808122731745243073e-02 1.460173279047012329e-01 5.207861587405204773e-02 5.789120681583881378e-03 -5.295951291918754578e-02 -2.054605633020401001e-02 -2.637628316879272461e-01 3.835058212280273438e-01 1.088603958487510681e-01 -1.035918109118938446e-02 3.762622475624084473e-01 9.144432842731475830e-02 -6.776577979326248169e-02 -3.638380765914916992e-01 -6.068010255694389343e-02 -3.332304954528808594e-01 -2.070066034793853760e-01 1.316420733928680420e-01 -3.217188641428947449e-02 -2.042506635189056396e-02 7.109751552343368530e-02 1.282650679349899292e-01 1.101504713296890259e-01 1.647090315818786621e-01 -7.371798902750015259e-02 2.784631550312042236e-01 -8.843540400266647339e-02 4.579638689756393433e-02 -2.041713595390319824e-01 2.882198393344879150e-01 -4.423014447093009949e-02
4.323626458644866943e-01 1.131990030407905579e-01 -1.635768860578536987e-01 -3.204793483018875122e-02 8.272658288478851318e-02 1.203532591462135315e-01 2.186807841062545776e-01 -4.262314438819885254e-01 -1.937233284115791321e-02 3.717892765998840332e-01 1.844775117933750153e-02 -2.561483085155487061e-01 7.341634482145309448e-02 -1.568665727972984314e-02 -2.165633291006088257e-01 -1.047613620758056641e-01 -1.947099268436431885e-01 -1.076775118708610535e-01 5.501541867852210999e-02 5.591195821762084961e-02 -2.072892785072326660e-01 -1.246219351887702942e-01 -9.043646045029163361e-03 4.422477260231971741e-02 -2.506871819496154785e-01 4.402777645736932755e-03 7.067461311817169189e-02 1.292902082204818726e-01 2.101917862892150879e-01 -5.586325377225875854e-02 7.143136113882064819e-02 -2.002927102148532867e-02
3.749078512191772461e-02 1.306045800447463989e-01 -2.949621155858039856e-02 1.387254595756530762e-01 3.420762345194816589e-02 -6.093277409672737122e-02 8.932650089263916016e-02 -3.097744286060333252e-01 4.364885389804840088e-03 -1.124337594956159592e-02 1.567564904689788818e-01 6.305563449859619141e-02 -1.868912279605865479e-01 -4.762575030326843262e-02 -4.360432028770446777e-01 -3.918567001819610596e-01 -2.938492894172668457e-01 -1.958225369453430176e-01 -2.010489255189895630e-01 -4.677883535623550415e-02 1.265180110931396484e-01 -2.331510186195373535e-01 -5.658220127224922180e-02 -1.140217557549476624e-01 -3.600111603736877441e-02 1.447493284940719604e-01 3.173179626464843750e-01 7.205287693068385124e-05 2.358253747224807739e-01 -4.320960119366645813e-02 -2.282946929335594177e-02 9.061492234468460083e-02
3.139696717262268066e-01 2.184845358133316040e-01 -1.413689255714416504e-01 1.904380023479461670e-01 -9.334440529346466064e-02 2.858876883983612061e-01 -3.308517932891845703e-01 -6.847806274890899658e-02 -5.263553932309150696e-02 -8.677914738655090332e-03 4.280066490173339844e-02 6.026576459407806396e-02 -6.104202941060066223e-02 -1.766704469919204712e-01 -2.745832800865173340e-01 -3.203358501195907593e-02 -1.397731155157089233e-01 -1.237677037715911865e-01 1.490100026130676270e-01 2.727646529674530029e-01 7.190424203872680664e-02 -2.895205914974212646e-01 -4.862294346094131470e-02 -9.881188720464706421e-02 -1.061040684580802917e-01 7.701277732849121094e-02 4.018605947494506836e-01 -2.167224735021591187e-01 1.097829937934875488e-01 1.641411520540714264e-02 9.914712980389595032e-03 5.018810182809829712e-02
-3.579121828079223633e-02 2.142197079956531525e-02 3.397886455059051514e-01 1.357184946537017822e-01 5.823318287730216980e-02 2.216372936964035034e-01 -1.310397088527679443e-01 -2.665344178676605225e-01 2.579094767570495605e-01 4.912225157022476196e-02 1.828426122665405273e-01 -1.257681101560592651e-01 -3.527005314826965332e-01 1.883098781108856201e-01 -2.886027395725250244e-01 3.743717446923255920e-02 -2.493662238121032715e-01 -1.549668759107589722e-01 -2.168166041374206543e-01 2.330369204282760620e-01 5.347324535250663757e-02 -1.523318439722061157e-01 1.345557440072298050e-02 1.230081841349601746e-01 7.331478595733642578e-02 1.482338607311248779e-01 2.333670407533645630e-01 -9.067314676940441132e-03 -1.442493498325347900e-01 5.558427423238754272e-02 4.770815744996070862e-02 1.548314690589904785e-01
-2.799537405371665955e-02 3.920752182602882385e-02 1.871439814567565918e-01 7.347877323627471924e-02 -7.671895623207092285e-02 -1.635912507772445679e-01 -1.231119781732559204e-01 -4.394819214940071106e-02 1.490006130188703537e-02 -9.450297057628631592e-02 1.107115484774112701e-02 8.085096254944801331e-03 -2.560310661792755127e-01 -2.033164799213409424e-01 -2.640373706817626953e-01 -1.767468750476837158e-01 -2.058279365301132202e-01 -4.256279766559600830e-01 4.189648032188415527e-01 4.824124276638031006e-02 7.896177470684051514e-02 -1.100007519125938416e-01 -2.852290570735931396e-01 9.108169376850128174e-02 -2.165148407220840454e-01 2.950915992259979248e-01 1.317640095949172974e-01 -4.178467765450477600e-02 1.976184919476509094e-02 -1.458356827497482300e-01 -3.918869048357009888e-02 6.860177963972091675e-02
6.374666094779968262e-02 9.821546822786331177e-02 -3.149345889687538147e-02 -8.936534821987152100e-02 -1.793650723993778229e-02 3.014380037784576416e-01 -1.399688720703125000e-01 -1.816727221012115479e-01 2.136824876070022583e-01 8.824113756418228149e-02 -7.096079736948013306e-02 -1.595371030271053314e-02 -3.642456233501434326e-01 1.005171462893486023e-01 -3.925373852252960205e-01 -2.597128748893737793e-01 9.935082867741584778e-03 -8.809442818164825439e-02 -1.501585543155670166e-01 -1.778273843228816986e-02 -2.200759053230285645e-01 -1.738175302743911743e-01 -4.404177665710449219e-01 -1.169735789299011230e-01 -6.746841222047805786e-02 8.036232739686965942e-02 -4.069612547755241394e-02 1.646743342280387878e-02 2.563589215278625488e-01 2.661750838160514832e-02 6.926272064447402954e-02 9.640908241271972656e-02
3.840544521808624268e-01 1.321917325258255005e-01 -2.534879138693213463e-03 7.244226522743701935e-03 -3.452819287776947021e-01 6.085808202624320984e-02 7.864943705499172211e-03 -1.178561151027679443e-02 1.819594055414199829e-01 -2.058951556682586670e-02 4.338233172893524170e-02 2.420699149370193481e-01 1.321340352296829224e-01 1.234631463885307312e-01 -2.424245625734329224e-01 -1.803276836872100830e-01 -4.231280386447906494e-01 -3.090495765209197998e-01 -1.165401469916105270e-02 -2.697435393929481506e-02 -1.626998931169509888e-01 -1.493650972843170166e-01 -7.747067511081695557e-02 2.348454296588897705e-01 1.605292037129402161e-02 1.632799655199050903e-01 -4.960562288761138916e-02 -1.446048170328140259e-01 -1.630693078041076660e-01 3.193318098783493042e-02 -9.297643601894378662e-02 1.481496989727020264e-01
-8.341894298791885376e-02 2.048651576042175293e-01 -1.261043548583984375e-01 2.945574186742305756e-02 -1.053146645426750183e-01 1.742894500494003296e-01 3.978208824992179871e-02 -2.097642570734024048e-01 4.316932857036590576e-01 -1.639762967824935913e-01 -2.505079843103885651e-02 1.013721749186515808e-01 1.237837299704551697e-01 1.164059117436408997e-01 -2.392464578151702881e-01 -1.282351315021514893e-01 -1.600871831178665161e-01 -3.037755191326141357e-01 7.497301697731018066e-02 -1.278479099273681641e-01 1.535027325153350830e-01 -1.672662496566772461e-01 1.288122534751892090e-01 1.059947684407234192e-01 -1.366438716650009155e-01 1.230692118406295776e-01 2.247079461812973022e-01 -2.558518350124359131e-01 -2.649897038936614990e-01 6.551707535982131958e-02 2.536054849624633789e-01 1.127021387219429016e-01
1.298183351755142212e-01 5.476017668843269348e-02 -1.134937927126884460e-01 -3.902732208371162415e-02 5.748308449983596802e-02 2.677166163921356201e-01 7.025655359029769897e-02 1.511140610091388226e-03 1.224200800061225891e-01 3.365938365459442139e-01 -1.252533346414566040e-01 -1.273265630006790161e-01 -1.972090005874633789e-01 -1.007113903760910034e-01 -3.324908316135406494e-01 -2.794362306594848633e-01 -7.757163047790527344e-02 -2.418251782655715942e-01 3.060062229633331299e-01 -1.342404726892709732e-02 8.842220902442932129e-02 -3.035523891448974609e-01 -1.619499176740646362e-01 2.460004985332489014e-01 -2.107701301574707031e-01 8.043324574828147888e-03 1.339523047208786011e-01 9.185903519392013550e-02 -3.864657506346702576e-02 -1.370536386966705322e-01 -1.509571820497512817e-01 -1.703520268201828003e-01
2.025273442268371582e-01 2.490556687116622925e-01 -3.430380299687385559e-02 4.700984060764312744e-02 -6.437008082866668701e-02 1.267600506544113159e-01 -9.723663330078125000e-02 -4.547291100025177002e-01 1.138618141412734985e-01 1.065102592110633850e-01 -7.892128080129623413e-02 -1.061534285545349121e-01 8.037588559091091156e-03 1.262359172105789185e-01 -1.436506658792495728e-01 -6.141253188252449036e-02 -3.528484404087066650e-01 6.027351319789886475e-02 -1.560210343450307846e-02 8.910706639289855957e-02 2.368637323379516602e-01 -1.289595216512680054e-01 -3.310260176658630371e-01 -3.003734946250915527e-01 7.192794233560562134e-02 6.228538602590560913e-02 1.347157806158065796e-01 -2.719849944114685059e-01 7.855159789323806763e-02 7.250968366861343384e-02 -2.954374394903425127e-06 2.311878651380538940e-01
1.606709063053131104e-01 6.415135413408279419e-02 1.464838087558746338e-01 -1.544425040483474731e-01 -1.712620854377746582e-01 4.520272463560104370e-02 6.438349187374114990e-02 -1.617239713668823242e-01 4.818839579820632935e-02 -1.361812353134155273e-01 -5.358917638659477234e-02 5.243371054530143738e-02 -3.048915863037109375e-01 -2.367285341024398804e-01 -3.400962352752685547e-01 -3.339657187461853027e-01 -2.517877817153930664e-01 -5.125631019473075867e-02 5.359975248575210571e-02 5.062116682529449463e-02 -1.114940121769905090e-01 -7.762631028890609741e-02 -4.385011270642280579e-02 3.434430360794067383e-01 -1.033115908503532410e-01 6.083351746201515198e-02 3.090159296989440918e-01 -1.156130582094192505e-01 -2.219315916299819946e-01 -4.434625804424285889e-02 1.473118066787719727e-01 2.333551496267318726e-01
1.533471792936325073e-01 3.002280890941619873e-01 -2.336583882570266724e-01 2.384621948003768921e-01 -8.216871321201324463e-02 3.244582414627075195e-01 -3.499244451522827148e-01 -2.620516717433929443e-01 1.372584700584411621e-01 6.056140363216400146e-02 -1.501293480396270752e-01 -2.337841130793094635e-02 -5.246540531516075134e-02 -7.093684375286102295e-02 -2.127932906150817871e-01 1.390245929360389709e-02 -3.477464616298675537e-02 2.620105259120464325e-02 1.263372972607612610e-02 1.543545573949813843e-01 8.398269116878509521e-02 -1.087310686707496643e-01 -1.074931472539901733e-01 -1.817976534366607666e-01 6.954129785299301147e-02 1.027271524071693420e-01 3.257188200950622559e-01 -2.764713466167449951e-01 1.446463912725448608e-01 -4.666679725050926208e-02 7.487598806619644165e-02 2.385504543781280518e-01
5.085883662104606628e-02 2.303959429264068604e-02 -2.244465053081512451e-01 2.542504966259002686e-01 -3.288917541503906250e-01 -1.593576744198799133e-02 1.032264828681945801e-01 -2.069873511791229248e-01 6.608879566192626953e-02 8.515053987503051758e-02 -1.375685036182403564e-01 1.956926882266998291e-01 -2.699720300734043121e-02 1.454643756151199341e-01 -2.020880579948425293e-01 -2.979821264743804932e-01 6.023472547531127930e-02 -2.000223547220230103e-01 4.697337746620178223e-01 -1.158577278256416321e-01 -9.227278642356395721e-03 -2.199006676673889160e-01 1.879179030656814575e-01 -3.580067539587616920e-03 -3.398927859961986542e-03 6.485264748334884644e-02 -6.826674193143844604e-02 1.110535115003585815e-01 1.102990806102752686e-01 7.127201557159423828e-02 1.885771751403808594e-01 2.531484365463256836e-01
-8.181351423263549805e-02 1.345625072717666626e-01 3.887841477990150452e-02 1.169268265366554260e-01 -1.670623868703842163e-01 -3.087640181183815002e-02 1.195395886898040771e-01 -2.927286028861999512e-01 2.604146599769592285e-01 1.350360214710235596e-01 -1.268777102231979370e-01 2.513132095336914062e-01 -6.090148538351058960e-02 -2.623587101697921753e-02 -4.273298084735870361e-01 -9.689453057944774628e-03 -6.257315725088119507e-02 -2.282302826642990112e-02 9.751891344785690308e-02 1.730796396732330322e-01 7.826182246208190918e-02 3.746645525097846985e-02 4.642844945192337036e-02 1.994934976100921631e-01 -2.017263621091842651e-01 2.472573667764663696e-01 1.874454021453857422e-01 -1.440110504627227783e-01 3.184776008129119873e-01 7.988068461418151855e-02 -1.314777787774801254e-02 3.459670841693878174e-01
2.278216779232025146e-01 -2.289444580674171448e-02 -1.660455018281936646e-01 1.687087863683700562e-01 -2.630496025085449219e-01 8.226842433214187622e-02 -2.414813041687011719e-01 6.377565860748291016e-02 -3.347362205386161804e-02 2.671962976455688477e-01 -1.599756926298141479e-01 3.679563105106353760e-01 -4.962601512670516968e-02 -1.389342248439788818e-01 -3.329503536224365234e-01 -1.186446249485015869e-01 -2.025823891162872314e-01 -2.227059304714202881e-01 -4.629356414079666138e-02 -3.542552888393402100e-02 -1.478201895952224731e-01 -1.895013004541397095e-01 -7.855909317731857300e-02 3.212472200393676758e-01 -1.273045986890792847e-01 3.300234675407409668e-02 1.842551492154598236e-02 -1.218148544430732727e-01 -2.584836184978485107e-01 1.264036912471055984e-02 1.105635836720466614e-01 1.261564716696739197e-02
1.996614933013916016e-01 2.088686227798461914e-01 6.654750090092420578e-03 4.239975512027740479e-01 4.077996313571929932e-02 -3.953588381409645081e-02 -1.862904131412506104e-01 -1.906185448169708252e-01 2.698574364185333252e-01 6.642156094312667847e-02 2.374490499496459961e-01 -2.251841723918914795e-01 -1.263931859284639359e-02 1.282880306243896484e-01 -2.961410582065582275e-01 -7.754325633868575096e-04 -1.042281091213226318e-01 5.571945011615753174e-02 3.144678771495819092e-01 -7.321782410144805908e-02 -6.703601777553558350e-02 -7.377400249242782593e-02 -2.663222253322601318e-01 -2.203053422272205353e-02 1.230155751109123230e-01 1.402578502893447876e-01 7.196699082851409912e-02 -2.179894000291824341e-01 -2.515536360442638397e-02 1.423943936824798584e-01 9.143672138452529907e-02 2.396692484617233276e-01
-3.333885967731475830e-02 -6.675849854946136475e-02 1.054280065000057220e-02 9.907191991806030273e-02 -3.658315241336822510e-01 3.334580659866333008e-01 -3.362559899687767029e-02 9.733556956052780151e-02 1.416488885879516602e-01 6.760969012975692749e-02 -5.631163716316223145e-02 -1.920205801725387573e-01 -1.290017813444137573e-01 2.823507040739059448e-02 -5.296821147203445435e-02 6.163774058222770691e-02 -3.020840883255004883e-01 -2.250125706195831299e-01 3.322238624095916748e-01 1.090384349226951599e-01 -8.543415367603302002e-02 -4.299835562705993652e-01 -2.180893719196319580e-01 1.122921705245971680e-01 -2.093066275119781494e-01 1.317367795854806900e-02 -4.529838263988494873e-02 -2.257484942674636841e-01 -9.811947494745254517e-02 -1.074342876672744751e-01 -2.062127366662025452e-02 7.109710574150085449e-02
2.725518941879272461e-01 1.313301771879196167e-01 9.467703849077224731e-02 2.382316291332244873e-01 -2.616151571273803711e-01 6.177677772939205170e-03 3.034279681742191315e-02 -1.642687916755676270e-01 2.365186214447021484e-01 3.052861243486404419e-02 -1.272928118705749512e-01 1.309014707803726196e-01 3.961067274212837219e-02 1.152080446481704712e-01 -3.618827462196350098e-01 1.791924796998500824e-02 -2.585690915584564209e-01 -3.509815037250518799e-02 1.841459870338439941e-01 -5.818270519375801086e-02 -8.329493552446365356e-02 2.469432055950164795e-01 1.574281007051467896e-01 3.712806105613708496e-01 -8.662790060043334961e-02 7.549134641885757446e-02 1.520659029483795166e-01 5.169583857059478760e-02 8.163211867213249207e-03 9.035626798868179321e-02 2.714009582996368408e-01 2.306612432003021240e-01
-6.183527037501335144e-02 1.846247538924217224e-02 -2.559215296059846878e-03 1.650738418102264404e-01 -3.666615486145019531e-02 -2.124096006155014038e-01 5.851088836789131165e-02 -3.987171947956085205e-01 2.825267314910888672e-01 1.485074758529663086e-01 -4.132853150367736816e-01 -8.561786264181137085e-03 -9.659110009670257568e-02 6.026881281286478043e-03 -9.083180129528045654e-02 -1.526980698108673096e-01 -2.570602595806121826e-01 -1.838121563196182251e-01 -8.707550913095474243e-02 -1.061993092298507690e-01 7.148569077253341675e-02 -2.483284473419189453e-01 -2.465349063277244568e-02 -1.400829404592514038e-01 -1.256343275308609009e-01 1.145372837781906128e-01 -6.648243963718414307e-02 -3.742044791579246521e-02 9.251451492309570312e-02 2.169885635375976562e-01 3.554873764514923096e-01 1.534876823425292969e-01
1.574394702911376953e-01 -7.261604070663452148e-02 -1.998867392539978027e-01 1.639581173658370972e-01 4.836291819810867310e-02 -1.462199538946151733e-01 3.239473402500152588e-01 -9.837233275175094604e-02 1.821416914463043213e-01 2.278484553098678589e-01 7.300658524036407471e-02 7.311952859163284302e-02 -7.284808158874511719e-02 2.940991520881652832e-01 -4.210258424282073975e-01 -7.600764930248260498e-02 -2.794774472713470459e-01 -1.579036414623260498e-01 2.938604913651943207e-03 1.553963720798492432e-01 1.510883122682571411e-01 -7.380923628807067871e-02 9.374003857374191284e-04 1.150904968380928040e-01 3.976961597800254822e-03 7.874404639005661011e-02 1.319150924682617188e-01 1.667448878288269043e-01 2.112582772970199585e-01 -2.179009914398193359e-01 1.926775127649307251e-01 2.116103023290634155e-01
6.621938943862915039e-02 1.207856684923171997e-01 -7.062702625989913940e-02 6.338948011398315430e-02 -5.782926827669143677e-02 -1.751376129686832428e-02 1.925960034132003784e-01 -2.302658855915069580e-01 2.918287515640258789e-01 -1.073227971792221069e-01 -1.079468652606010437e-01 -1.137615069746971130e-01 5.779421702027320862e-02 -7.275384664535522461e-02 -1.328315734863281250e-01 9.677720069885253906e-02 5.218637734651565552e-02 -3.624764382839202881e-01 -1.668086349964141846e-01 1.901318728923797607e-01 -1.896455436944961548e-01 -1.901604533195495605e-01 5.378483980894088745e-02 8.347893133759498596e-03 -2.171087265014648438e-01 9.325398504734039307e-02 1.767183244228363037e-01 -4.329762756824493408e-01 -6.229780986905097961e-02 -2.362284660339355469e-01 1.712814420461654663e-01 2.908677160739898682e-01
5.542995780706405640e-02 1.603875905275344849e-01 -2.479967176914215088e-01 -2.821808215230703354e-03 -1.167934462428092957e-01 3.024695515632629395e-01 -4.119097813963890076e-02 -2.443681806325912476e-01 1.626781970262527466e-01 1.365098357200622559e-02 8.486983180046081543e-02 1.495736688375473022e-01 2.910429798066616058e-02 1.864000856876373291e-01 -3.949361741542816162e-01 1.963143944740295410e-01 -2.975945174694061279e-01 3.489510715007781982e-02 1.817167364060878754e-02 -1.314714103937149048e-01 5.475214123725891113e-02 -2.751113772392272949e-01 -1.154483258724212646e-01 2.264723628759384155e-01 -7.882317155599594116e-02 1.653597950935363770e-01 1.811591535806655884e-01 1.117397025227546692e-01 1.130977552384138107e-02 -2.137559354305267334e-01 2.111599594354629517e-01 1.919731497764587402e-01
-1.313900649547576904e-01 3.119474053382873535e-01 2.583860233426094055e-02 -6.197611335664987564e-03 -8.080272376537322998e-02 1.214122325181961060e-01 -2.815004624426364899e-02 -4.579927027225494385e-02 1.976730525493621826e-01 1.199715957045555115e-01 -1.393583416938781738e-01 1.622403562068939209e-01 -1.918505132198333740e-01 -1.642493754625320435e-01 -3.836928308010101318e-01 -9.235186874866485596e-02 -3.503474295139312744e-01 -3.454530239105224609e-01 -2.127981781959533691e-01 -2.935738489031791687e-02 -1.424733251333236694e-01 -2.911418117582798004e-02 8.760999888181686401e-03 3.279164433479309082e-01 -1.771082729101181030e-02 -6.874975562095642090e-02 8.475796878337860107e-02 6.607417017221450806e-02 2.436725422739982605e-02 -1.732413172721862793e-01 2.529763281345367432e-01 1.168068870902061462e-01
4.593742638826370239e-02 -1.599799990653991699e-01 -3.767444938421249390e-02 8.310629427433013916e-02 2.186991870403289795e-01 1.050434783101081848e-01 4.830012097954750061e-02 -2.173858135938644409e-01 1.304838061332702637e-01 2.412005811929702759e-01 -1.060355082154273987e-01 -3.572689890861511230e-01 1.881739795207977295e-01 1.264910772442817688e-02 -3.294630348682403564e-02 -2.381784617900848389e-01 -4.103036224842071533e-01 9.720534086227416992e-02 2.144729793071746826e-01 2.280543297529220581e-01 4.247395694255828857e-02 -1.364636570215225220e-01 -7.804366946220397949e-02 6.852117180824279785e-02 -9.695979952812194824e-02 1.678360700607299805e-01 3.469744920730590820e-01 -2.230691760778427124e-01 1.094059571623802185e-01 -1.584716956131160259e-03 6.869147717952728271e-02 1.288997679948806763e-01
1.363143026828765869e-01 -6.994742155075073242e-02 -9.843798726797103882e-02 1.079584807157516479e-01 4.038088396191596985e-02 -1.275110840797424316e-01 2.041257321834564209e-01 -1.756934225559234619e-01 3.219654560089111328e-01 2.672300338745117188e-01 6.317678838968276978e-02 1.255170702934265137e-01 -1.272886246442794800e-02 3.863775730133056641e-01 -4.114704728126525879e-01 5.806594714522361755e-02 -9.052768349647521973e-02 -1.779548078775405884e-01 -2.030629664659500122e-02 1.916400492191314697e-01 1.275669224560260773e-02 -1.867249459028244019e-01 -5.352824181318283081e-02 -1.859611948020756245e-03 -1.076483875513076782e-01 -7.739744335412979126e-02 1.419718712568283081e-01 1.977007240056991577e-01 -2.644190005958080292e-02 -1.763143390417098999e-01 8.529345691204071045e-02 3.420917987823486328e-01
-2.236226350069046021e-01 1.903412342071533203e-01 2.095536589622497559e-01 1.728068455122411251e-03 -1.638835668563842773e-01 2.392946779727935791e-01 4.411640763282775879e-02 -9.248813241720199585e-02 3.023236393928527832e-01 2.428521662950515747e-01 -1.620626896619796753e-01 1.757261157035827637e-01 -6.064404547214508057e-02 1.228556334972381592e-01 -2.632333897054195404e-03 -2.742795050144195557e-01 -4.952564835548400879e-02 -2.903484702110290527e-01 -2.648554183542728424e-02 1.355801075696945190e-01 -7.845925539731979370e-02 -3.015996217727661133e-01 -3.619522154331207275e-01 -3.048009425401687622e-02 1.764065772294998169e-01 1.165941879153251648e-01 2.101001143455505371e-01 5.287032946944236755e-02 1.565101742744445801e-01 -4.473882541060447693e-02 -1.331752352416515350e-02 1.431051641702651978e-01
8.092463016510009766e-02 2.666029632091522217e-01 -1.824539601802825928e-01 2.036554813385009766e-01 -1.354194432497024536e-01 2.995468378067016602e-01 -3.546444177627563477e-01 -3.566935360431671143e-01 2.350039780139923096e-02 9.433573577553033829e-04 1.560257524251937866e-01 3.200591728091239929e-02 1.134158018976449966e-02 -6.371411494910717010e-03 -1.865554749965667725e-01 -7.992967218160629272e-02 -1.454519480466842651e-01 -7.668440043926239014e-02 1.179936081171035767e-01 2.102895677089691162e-01 7.366624474525451660e-02 -2.506433725357055664e-01 -2.344710379838943481e-02 -2.061132341623306274e-02 4.605190455913543701e-02 1.080037876963615417e-01 3.602178692817687988e-01 -3.096334636211395264e-01 1.169854924082756042e-01 4.063693806529045105e-03 -8.508574962615966797e-02 6.704762578010559082e-02
4.624006524682044983e-02 3.867333531379699707e-01 -1.188191771507263184e-01 1.611283421516418457e-02 -6.017516925930976868e-02 1.073794513940811157e-01 2.921447530388832092e-02 -1.938642710447311401e-01 1.217542290687561035e-01 1.813926547765731812e-01 -2.524320781230926514e-01 1.791313439607620239e-01 6.973780691623687744e-02 -6.278318911790847778e-02 -3.770870566368103027e-01 -3.635431081056594849e-02 -3.179881274700164795e-01 -2.357404232025146484e-01 -1.694640144705772400e-02 1.288408786058425903e-01 -2.186610549688339233e-01 2.498671784996986389e-02 2.529934421181678772e-02 2.463376224040985107e-01 2.372198365628719330e-02 -1.775335334241390228e-02 -3.264618292450904846e-02 -1.010833159089088440e-01 -6.781870126724243164e-02 2.676336169242858887e-01 3.357808291912078857e-01 7.838744786567986012e-04
1.000139582902193069e-02 2.166788727045059204e-01 -1.986906528472900391e-01 9.079317748546600342e-02 -1.196070015430450439e-01 9.959594160318374634e-02 1.152837425470352173e-01 -2.189522534608840942e-01 3.305303305387496948e-02 -1.187475025653839111e-01 -2.535765469074249268e-01 1.110233273357152939e-02 1.255654543638229370e-01 9.984429180622100830e-02 -3.039620518684387207e-01 -2.760388851165771484e-01 -2.784103453159332275e-01 2.637907862663269043e-02 7.930434495210647583e-02 1.946673691272735596e-01 -2.208898216485977173e-01 -1.346549689769744873e-01 9.873839467763900757e-02 1.013185307383537292e-01 -4.204967916011810303e-01 2.696235179901123047e-01 5.889664217829704285e-02 1.786839962005615234e-01 4.278134182095527649e-02 -7.753217965364456177e-02 1.670020818710327148e-01 1.259190291166305542e-01
6.363597512245178223e-02 3.708701729774475098e-01 -2.585282362997531891e-02 8.158855140209197998e-02 5.203777179121971130e-02 -1.159200295805931091e-01 -5.816337466239929199e-02 -6.712091714143753052e-02 8.800116181373596191e-02 -1.156346425414085388e-01 1.627929210662841797e-01 -1.153053045272827148e-01 -8.608167618513107300e-02 1.581237018108367920e-01 -2.204422503709793091e-01 -3.829926848411560059e-01 -2.527403533458709717e-01 -1.662310212850570679e-01 -2.663366794586181641e-01 -4.968947172164916992e-02 1.160785928368568420e-01 -3.027845323085784912e-01 -4.061327129602432251e-02 7.225890457630157471e-02 -3.434995934367179871e-02 1.412439942359924316e-01 3.190648853778839111e-01 -4.172158986330032349e-02 3.133127391338348389e-01 -4.958016052842140198e-02 1.313679069280624390e-01 1.376647204160690308e-01
-2.996148541569709778e-02 -1.557770222425460815e-01 -4.201253131031990051e-02 1.068847477436065674e-01 1.594578474760055542e-01 2.807280048727989197e-02 7.224011421203613281e-02 7.787010818719863892e-02 1.138999685645103455e-01 2.926706969738006592e-01 -9.053540974855422974e-02 -1.525270044803619385e-01 -2.161112576723098755e-01 8.203454315662384033e-02 -3.383767008781433105e-01 -3.374965190887451172e-01 -3.550592362880706787e-01 -3.063115477561950684e-01 3.515881299972534180e-01 -9.334926307201385498e-02 -4.004251956939697266e-02 -1.169707328081130981e-01 -1.606193929910659790e-01 8.939426392316818237e-02 -4.204168450087308884e-03 -3.719608858227729797e-02 9.919372200965881348e-02 6.245302781462669373e-02 -1.864344477653503418e-01 -2.867443859577178955e-02 -1.703765690326690674e-01 1.765658408403396606e-01
4.549798741936683655e-02 3.388721346855163574e-01 -2.217327430844306946e-02 8.148295432329177856e-02 -1.509595364332199097e-01 2.527724802494049072e-01 4.342512413859367371e-02 5.643505230545997620e-02 1.728402227163314819e-01 1.753645688295364380e-01 -3.124853670597076416e-01 2.277355492115020752e-01 -1.195026934146881104e-01 -3.519498929381370544e-02 -4.208480715751647949e-01 3.216325491666793823e-02 -1.574227362871170044e-01 -2.568026185035705566e-01 -2.187667936086654663e-01 8.779598772525787354e-02 -2.398096211254596710e-02 -1.491280943155288696e-01 -5.335216224193572998e-02 1.530836671590805054e-01 1.550192087888717651e-01 -1.326854377985000610e-01 1.098758056759834290e-01 -4.657459631562232971e-02 6.012490019202232361e-02 -6.850674003362655640e-02 3.443129956722259521e-01 4.771891608834266663e-02
2.168018817901611328e-01 2.931608259677886963e-01 -9.787226468324661255e-02 4.736161231994628906e-01 -1.017279401421546936e-01 -8.786789327859878540e-02 -1.448749601840972900e-01 -1.169009581208229065e-01 1.836006939411163330e-01 1.226470470428466797e-01 -1.272142380475997925e-01 -1.181635335087776184e-01 -1.442864537239074707e-01 1.863445788621902466e-01 1.919896304607391357e-01 -1.598948538303375244e-01 -1.973690241575241089e-01 3.892868757247924805e-02 1.581970751285552979e-01 1.718225479125976562e-01 -1.227733120322227478e-01 -2.114229649305343628e-01 -2.649288475513458252e-01 -2.885113703086972237e-03 1.398768872022628784e-01 9.069271385669708252e-02 2.844362556934356689e-01 1.106288563460111618e-02 4.663694649934768677e-02 1.846330165863037109e-01 1.032896712422370911e-01 5.323114246129989624e-02
-6.323607172816991806e-03 5.656420718878507614e-03 -4.867266491055488586e-02 -1.829791814088821411e-01 -2.577689886093139648e-01 3.809743793681263924e-03 3.139100223779678345e-02 -4.651608467102050781e-01 2.964498698711395264e-01 2.299836426973342896e-01 -8.526081591844558716e-02 2.793020308017730713e-01 -5.506958439946174622e-02 -9.241622686386108398e-02 -1.840601414442062378e-01 1.139570027589797974e-02 -1.716852337121963501e-01 -1.842049765400588512e-03 2.507761418819427490e-01 4.245773423463106155e-03 8.573106676340103149e-02 -1.372288465499877930e-01 -6.299107521772384644e-02 2.340086698532104492e-01 -2.059711813926696777e-01 1.300588697195053101e-01 1.647704392671585083e-01 -7.927526533603668213e-02 1.280157715082168579e-01 1.529387533664703369e-01 2.908137738704681396e-01 1.191774383187294006e-01
3.010554015636444092e-01 -5.817946791648864746e-02 -6.852288544178009033e-02 -9.763563051819801331e-03 -5.081620812416076660e-01 8.921040594577789307e-02 6.466214358806610107e-02 -2.080693095922470093e-01 1.144701540470123291e-01 9.235987067222595215e-02 1.281483620405197144e-01 1.738089025020599365e-01 1.032457221299409866e-02 6.096034124493598938e-02 -5.182120203971862793e-01 -8.994969725608825684e-02 -2.001599669456481934e-01 -1.930825114250183105e-01 3.229657560586929321e-02 3.703212365508079529e-03 -1.060092523694038391e-01 1.427129004150629044e-02 2.350794896483421326e-02 3.151281774044036865e-01 -6.802548468112945557e-02 -1.210782676935195923e-02 4.992751404643058777e-02 -8.454535901546478271e-02 -1.149540692567825317e-01 1.383768320083618164e-01 2.743170224130153656e-02 3.968210890889167786e-02
2.294533252716064453e-01 -2.676649950444698334e-03 -2.834521532058715820e-01 6.967811286449432373e-02 3.991424292325973511e-02 -1.532728075981140137e-01 1.694938242435455322e-01 -1.152710765600204468e-01 3.223242461681365967e-01 7.046568393707275391e-02 5.026271566748619080e-02 1.252097487449645996e-01 -1.144977137446403503e-01 3.221255838871002197e-01 -4.764832556247711182e-01 2.166002802550792694e-02 -1.433110386133193970e-01 -1.445577591657638550e-01 1.272573322057723999e-01 1.925493031740188599e-01 3.246289119124412537e-02 -3.886064887046813965e-02 -1.526387780904769897e-01 3.678414970636367798e-02 1.615218818187713623e-01 3.405855968594551086e-02 -4.955126345157623291e-02 5.097551643848419189e-02 1.231024116277694702e-01 -1.823770999908447266e-01 2.314007878303527832e-01 2.596440911293029785e-01
2.221264503896236420e-02 1.636346131563186646e-01 -1.808218657970428467e-01 3.337080180644989014e-01 -2.985331416130065918e-01 -1.579630672931671143e-01 -2.082817554473876953e-01 -1.367515176534652710e-01 2.393181174993515015e-01 5.877704545855522156e-02 -8.329603075981140137e-02 -2.332987487316131592e-01 -1.912932246923446655e-01 2.213650941848754883e-01 -1.010889094322919846e-02 -4.575536772608757019e-02 -7.437655329704284668e-02 1.569139510393142700e-01 2.922280430793762207e-01 2.078378796577453613e-01 -1.338488161563873291e-01 -9.501317888498306274e-02 -1.809277236461639404e-01 7.104624807834625244e-02 1.932327896356582642e-01 1.966339796781539917e-01 2.265645265579223633e-01 -7.971568405628204346e-02 1.390982717275619507e-01 1.586307287216186523e-01 2.005777060985565186e-01 2.690538763999938965e-02
-7.689064741134643555e-02 1.135343387722969055e-01 1.639276370406150818e-02 6.303548812866210938e-02 1.603288948535919189e-01 2.388669848442077637e-01 -1.951429694890975952e-01 -5.090541765093803406e-02 1.860295236110687256e-01 2.060515880584716797e-01 -1.657925918698310852e-02 5.781030654907226562e-02 -3.186487555503845215e-01 1.377856433391571045e-01 1.123933717608451843e-01 -2.774198949337005615e-01 -1.934585720300674438e-01 -2.413045465946197510e-01 -7.259714603424072266e-02 -7.373141497373580933e-02 -1.788299977779388428e-01 -3.957245051860809326e-01 -1.553038954734802246e-01 -9.859342873096466064e-02 1.543882191181182861e-01 1.064322292804718018e-01 2.353791147470474243e-01 -2.172758877277374268e-01 7.133968919515609741e-02 -1.719067841768264771e-01 -4.713639616966247559e-02 2.435281723737716675e-01
-5.990959331393241882e-02 1.163197681307792664e-01 2.176810950040817261e-01 9.117300063371658325e-02 1.327305287122726440e-01 1.613904833793640137e-01 -1.687900274991989136e-01 -2.913354933261871338e-01 5.096462741494178772e-02 2.220962941646575928e-01 8.359698578715324402e-03 2.366979867219924927e-01 -3.972313106060028076e-01 -2.628396451473236084e-02 -3.172717690467834473e-01 -2.475827485322952271e-01 -2.278229296207427979e-01 -1.614039242267608643e-01 3.227971494197845459e-02 1.389977484941482544e-01 4.066488519310951233e-02 -1.507316976785659790e-01 -7.750318199396133423e-02 -5.149234458804130554e-02 3.994240984320640564e-02 7.492199540138244629e-02 2.889113426208496094e-01 -2.869873642921447754e-01 7.057183980941772461e-02 -1.668896824121475220e-01 3.843156248331069946e-02 5.469355359673500061e-02
-1.270795911550521851e-01 -5.731213837862014771e-03 -1.707490533590316772e-01 -2.114255726337432861e-01 -3.756105154752731323e-02 1.273036152124404907e-01 7.722692191600799561e-02 -2.927024662494659424e-01 3.146806731820106506e-02 -1.366028785705566406e-01 1.048269197344779968e-01 1.853269338607788086e-02 -1.732385158538818359e-01 -6.220910325646400452e-02 -1.763788610696792603e-01 -1.322314590215682983e-01 -3.143423199653625488e-01 -2.580667138099670410e-01 2.511605918407440186e-01 5.121846124529838562e-02 -4.609376657754182816e-03 -2.748959064483642578e-01 3.269299566745758057e-01 1.083216965198516846e-01 4.794424772262573242e-02 2.133594602346420288e-01 4.513377696275711060e-02 -2.179036587476730347e-01 2.160662226378917694e-02 2.148697823286056519e-01 1.098427698016166687e-01 3.254008293151855469e-01
-7.441536989063024521e-03 2.053235620260238647e-01 -2.394498735666275024e-01 -1.117414757609367371e-01 -1.634066402912139893e-01 1.940605193376541138e-01 6.327420473098754883e-02 -4.423399567604064941e-01 5.185111612081527710e-02 2.795760631561279297e-01 6.511542946100234985e-02 -6.533425301313400269e-02 -9.461963176727294922e-02 1.141779944300651550e-01 -1.958068609237670898e-01 -1.801970228552818298e-02 -1.886241436004638672e-01 -1.949986666440963745e-01 2.956729233264923096e-01 4.359274636954069138e-03 -3.547024726867675781e-01 -3.281646668910980225e-01 2.080155909061431885e-02 -7.412070035934448242e-02 -1.457718163728713989e-01 -4.048638418316841125e-02 1.069622859358787537e-02 5.239688232541084290e-02 1.564497351646423340e-01 -1.253661662340164185e-01 1.951793394982814789e-02 -8.438347280025482178e-02
2.148272544145584106e-01 1.325290370732545853e-02 -9.404627978801727295e-02 8.277599513530731201e-02 -2.161425948143005371e-01 2.659013867378234863e-02 3.899252042174339294e-02 -2.158002853393554688e-01 2.633054368197917938e-02 -3.881477192044258118e-02 -1.802341490983963013e-01 -1.061289981007575989e-01 6.260205060243606567e-02 1.863204836845397949e-01 8.701864629983901978e-02 2.787563204765319824e-02 8.644404262304306030e-02 -3.817532658576965332e-01 -7.606808561831712723e-03 2.109039761126041412e-02 1.398964524269104004e-01 -4.054194390773773193e-01 -1.830822974443435669e-01 1.563940197229385376e-01 -8.480871468782424927e-02 1.691270023584365845e-01 1.453343927860260010e-01 -2.080622315406799316e-01 2.574607431888580322e-01 -1.885784715414047241e-01 2.543515861034393311e-01 2.952203452587127686e-01
1.378132551908493042e-01 2.033275812864303589e-01 3.169305995106697083e-02 3.312121629714965820e-01 -3.112329542636871338e-01 -1.525162160396575928e-01 -3.175674676895141602e-01 -2.289136648178100586e-01 2.986620068550109863e-01 1.530515998601913452e-01 -7.289046049118041992e-02 1.330566313117742538e-02 -1.999975889921188354e-01 1.765960156917572021e-01 1.842041611671447754e-01 -4.958947375416755676e-02 -2.387952506542205811e-01 -1.587146967649459839e-01 1.746423393487930298e-01 2.031910419464111328e-01 -6.609921902418136597e-02 -3.532202169299125671e-02 2.297275001183152199e-03 -2.132673747837543488e-03 -2.025966905057430267e-02 1.988906860351562500e-01 1.210220977663993835e-01 3.342756256461143494e-02 1.944991946220397949e-01 1.684045493602752686e-01 -8.607915788888931274e-02 2.023224979639053345e-01
1.236016154289245605e-01 -1.052723601460456848e-01 -4.258057102560997009e-02 -1.874587237834930420e-01 2.971919067203998566e-02 -6.264542043209075928e-02 4.559383541345596313e-02 -1.700655817985534668e-01 3.490096330642700195e-02 -5.682416260242462158e-02 -2.529610395431518555e-01 1.583395749330520630e-01 -2.063769847154617310e-01 -5.152432993054389954e-02 -3.337043821811676025e-01 -2.913168370723724365e-01 -1.985144019126892090e-01 -7.260669767856597900e-02 1.181189194321632385e-01 2.267796173691749573e-02 -9.413261711597442627e-02 -3.290465772151947021e-01 -1.101466491818428040e-01 2.670225501060485840e-01 -9.354374557733535767e-02 -3.312618285417556763e-02 4.529150128364562988e-01 -2.148146331310272217e-01 -9.551777690649032593e-02 -1.528329849243164062e-01 1.021698638796806335e-01 4.628578573465347290e-02
2.209707200527191162e-01 2.545230090618133545e-01 -1.779595613479614258e-01 1.349332183599472046e-01 -1.871899664402008057e-01 -5.630635842680931091e-02 8.268607407808303833e-02 -1.338910907506942749e-01 7.536941021680831909e-02 -4.918106645345687866e-02 -3.936156034469604492e-01 3.041637130081653595e-02 4.912814497947692871e-02 1.739719361066818237e-01 -3.077955842018127441e-01 -1.945127993822097778e-01 -1.219274550676345825e-01 4.509336128830909729e-02 1.367979794740676880e-01 1.558201462030410767e-01 -2.275522500276565552e-01 -9.374257177114486694e-02 3.930361941456794739e-02 6.090020760893821716e-02 -3.717324435710906982e-01 1.429473161697387695e-01 6.947097927331924438e-02 1.925356388092041016e-01 1.321515291929244995e-01 -6.980016827583312988e-02 2.939045131206512451e-01 9.686248749494552612e-02
1.852393150329589844e-01 3.306365907192230225e-01 -4.655085504055023193e-02 -7.805530726909637451e-02 -8.466248959302902222e-02 5.027526989579200745e-02 1.461067497730255127e-01 4.307688504923135042e-04 1.135323941707611084e-01 7.694640755653381348e-02 -2.438510060310363770e-01 8.072534203529357910e-02 2.672808989882469177e-02 -1.630896180868148804e-01 -1.905286163091659546e-01 -3.328786464408040047e-03 -5.066165328025817871e-01 -3.182236552238464355e-01 3.803310915827751160e-02 1.291569173336029053e-01 -1.871095448732376099e-01 -2.345592342317104340e-02 2.752049081027507782e-02 2.395091205835342407e-01 4.106304422020912170e-02 -1.359730511903762817e-01 1.501624844968318939e-02 1.549337152391672134e-02 2.549402415752410889e-01 -2.012890204787254333e-02 3.108551502227783203e-01 1.274387836456298828e-01
-6.530789285898208618e-02 4.972378257662057877e-03 1.162228360772132874e-01 1.658558547496795654e-01 -1.299304217100143433e-01 2.166095227003097534e-01 -1.918046325445175171e-01 -1.594114750623703003e-01 1.973061263561248779e-01 -1.340546309947967529e-01 -9.182455390691757202e-02 -4.741867259144783020e-02 -4.405753314495086670e-01 1.772195100784301758e-01 -5.266618728637695312e-01 1.066238433122634888e-01 -1.381453126668930054e-01 -2.014717608690261841e-01 4.754247516393661499e-02 -8.461900986731052399e-03 -9.425420314073562622e-02 -1.194336414337158203e-01 1.991910487413406372e-02 3.448378294706344604e-02 -1.442158222198486328e-01 -1.273337751626968384e-01 2.813045978546142578e-01 1.189018711447715759e-01 -2.724788524210453033e-02 -5.430646613240242004e-02 1.552576571702957153e-01 -4.513099789619445801e-02
6.017238274216651917e-02 2.527963221073150635e-01 4.175676032900810242e-02 4.675538465380668640e-02 1.436351388692855835e-01 -1.821114718914031982e-01 8.918655663728713989e-02 4.846197739243507385e-02 1.515366602689027786e-02 7.972191274166107178e-02 -2.353214174509048462e-01 6.037869304418563843e-02 -1.128102019429206848e-01 2.672288380563259125e-02 -2.667175531387329102e-01 -4.525645971298217773e-01 1.753543503582477570e-02 -2.495332993566989899e-02 2.106330096721649170e-01 -2.671782858669757843e-02 2.802022732794284821e-02 -2.614782154560089111e-01 -1.195527613162994385e-02 6.004294380545616150e-02 4.014282673597335815e-02 4.461441934108734131e-01 2.177572250366210938e-01 -1.846819967031478882e-01 -1.282839328050613403e-01 -1.880671679973602295e-01 2.028180509805679321e-01 1.240466907620429993e-01
3.519079387187957764e-01 5.981673672795295715e-02 -7.278064638376235962e-02 -1.520860195159912109e-01 -2.846363186836242676e-01 2.018601000308990479e-01 -1.278775334358215332e-01 -2.218332141637802124e-02 8.725659549236297607e-02 1.946346461772918701e-01 9.611186385154724121e-02 1.990130394697189331e-01 7.270596921443939209e-02 2.379481047391891479e-01 -3.699299097061157227e-01 -1.010853890329599380e-02 -3.568485677242279053e-01 -2.979354560375213623e-01 7.256552577018737793e-02 -1.071421951055526733e-01 2.021649293601512909e-02 -1.269097439944744110e-02 -1.039730831980705261e-01 7.099146395921707153e-02 -1.495710313320159912e-01 1.178527250885963440e-01 1.880860626697540283e-01 -3.131547197699546814e-02 -1.499831825494766235e-01 1.330715417861938477e-01 -1.573609188199043274e-02 2.236282378435134888e-01
1.152929812669754028e-01 3.865231946110725403e-02 -8.892063796520233154e-02 -1.017015501856803894e-01 -4.089849591255187988e-01 -1.135717891156673431e-02 -2.810750603675842285e-01 -2.463655769824981689e-01 7.079382985830307007e-02 2.338736355304718018e-01 1.077851355075836182e-01 2.687994837760925293e-01 -1.260280311107635498e-01 6.468540430068969727e-02 -3.005388081073760986e-01 -1.612157374620437622e-01 -3.504474163055419922e-01 -3.195513412356376648e-02 1.379177421331405640e-01 7.612022012472152710e-02 -1.914168298244476318e-01 -1.119570657610893250e-01 8.520545065402984619e-02 -9.744762443006038666e-03 9.214666206389665604e-04 -1.323248296976089478e-01 -5.712759122252464294e-02 -9.278474748134613037e-02 -1.807310581207275391e-01 1.311848163604736328e-01 -2.983723208308219910e-02 3.075374960899353027e-01
5.783198028802871704e-02 4.707382917404174805e-01 -2.032862156629562378e-01 1.278616040945053101e-01 -4.388280212879180908e-02 1.991677880287170410e-01 -2.913206815719604492e-01 -2.425415217876434326e-01 1.706957668066024780e-01 1.775121241807937622e-01 5.517635121941566467e-02 2.864199224859476089e-03 -7.790198177099227905e-02 -1.835206449031829834e-01 -3.597821295261383057e-01 -1.358330249786376953e-01 -9.683215618133544922e-02 -2.054631710052490234e-02 3.752061352133750916e-02 1.198591738939285278e-01 1.448272168636322021e-01 -1.539822965860366821e-01 3.768051415681838989e-02 -1.240534037351608276e-01 1.144234910607337952e-01 -5.353665724396705627e-02 3.088384270668029785e-01 -1.572037637233734131e-01 7.179827429354190826e-03 2.970769710373133421e-04 2.357022315263748169e-01 4.505025595426559448e-02
-1.344583034515380859e-01 2.614414989948272705e-01 1.015721783041954041e-01 3.547347187995910645e-01 -8.214978873729705811e-02 6.191665306687355042e-02 1.048489939421415329e-02 -1.806626915931701660e-01 3.318613767623901367e-01 -2.898364141583442688e-02 -2.742856144905090332e-01 -2.973345220088958740e-01 1.136694010347127914e-02 2.354084998369216919e-01 -6.875311583280563354e-02 -1.926261186599731445e-01 -2.468857467174530029e-01 -7.538128644227981567e-02 5.269664898514747620e-02 2.584374845027923584e-01 1.576282232999801636e-01 -3.214294016361236572e-01 5.401821061968803406e-02 -3.086528740823268890e-03 -9.437308460474014282e-02 1.688561886548995972e-01 4.454718530178070068e-02 1.454467177391052246e-01 -1.383880823850631714e-01 6.534614413976669312e-02 -4.873057827353477478e-02 9.190886467695236206e-02
1.135967746376991272e-01 2.031527757644653320e-01 5.361149460077285767e-02 -1.843027323484420776e-01 7.265783101320266724e-02 1.225656867027282715e-01 -2.785102231428027153e-03 -1.447731256484985352e-01 3.229995369911193848e-01 1.681417077779769897e-01 -8.084834367036819458e-02 1.184741035103797913e-01 -2.319195866584777832e-01 -1.103974692523479462e-02 -2.857356145977973938e-02 -2.064643949270248413e-01 -2.059901598840951920e-03 -2.181811183691024780e-01 -1.072789356112480164e-02 5.159922689199447632e-02 -3.605858189985156059e-03 -4.813946783542633057e-01 -1.903309375047683716e-01 1.338995248079299927e-02 -1.311640590429306030e-01 1.632123291492462158e-01 2.184342145919799805e-01 1.368439495563507080e-01 3.386385440826416016e-01 -5.270453542470932007e-02 -7.642068713903427124e-02 2.550867497920989990e-01
8.128711581230163574e-02 3.003647923469543457e-02 2.187878936529159546e-01 1.768199950456619263e-01 -2.329685240983963013e-01 -2.298590540885925293e-01 6.985456496477127075e-02 -6.546322256326675415e-03 -8.388336002826690674e-02 6.685897707939147949e-02 -1.363522708415985107e-01 8.413927257061004639e-02 1.960996910929679871e-02 1.139007695019245148e-02 -2.660427391529083252e-01 -3.473939001560211182e-01 6.243876367807388306e-02 -3.352755606174468994e-01 1.518932431936264038e-01 -2.850759588181972504e-02 -2.189552038908004761e-01 -2.883428335189819336e-01 3.946300968527793884e-02 2.222113609313964844e-01 -1.868397742509841919e-01 2.294537872076034546e-01 -1.276059634983539581e-02 -1.623232066631317139e-01 -3.571516647934913635e-02 -3.155172243714332581e-02 2.829780280590057373e-01 2.313941568136215210e-01
-7.178721576929092407e-02 9.579039365053176880e-02 1.942464150488376617e-02 -1.340267062187194824e-01 -1.747066080570220947e-01 1.979294270277023315e-01 -8.771158754825592041e-02 -3.074193298816680908e-01 -2.559093013405799866e-02 -6.497243791818618774e-02 1.957425922155380249e-01 1.476837098598480225e-01 -1.213812530040740967e-01 -1.712344437837600708e-01 -1.367195397615432739e-01 -1.339783370494842529e-01 -3.720697462558746338e-01 -9.161498397588729858e-02 7.470957934856414795e-02 7.924979925155639648e-02 -1.561452299356460571e-01 -1.254516839981079102e-01 -2.243103235960006714e-01 2.774830162525177002e-01 -3.030936717987060547e-01 1.712758988142013550e-01 2.418879419565200806e-01 1.120271682739257812e-01 -6.341107189655303955e-02 -1.671021878719329834e-01 2.193195968866348267e-01 2.265034019947052002e-01
-7.028571516275405884e-02 4.484229907393455505e-02 5.138980597257614136e-02 -5.718627572059631348e-02 -6.069839373230934143e-02 -1.062730252742767334e-01 -2.177446484565734863e-01 -3.633473068475723267e-02 1.608062684535980225e-01 2.318033874034881592e-01 -1.218994036316871643e-01 2.250893861055374146e-01 -1.923503726720809937e-01 5.845367908477783203e-02 -2.243149578571319580e-01 -4.881813228130340576e-01 -1.836607754230499268e-01 -1.543939858675003052e-01 8.666856586933135986e-02 1.318931132555007935e-01 -9.232038259506225586e-02 2.353904210031032562e-02 -1.526261419057846069e-01 3.189352154731750488e-01 -6.408387422561645508e-02 -2.941378951072692871e-01 2.849057018756866455e-01 3.927342593669891357e-02 3.538594394922256470e-02 1.769463121891021729e-01 1.384059041738510132e-01 -8.736971020698547363e-02
7.798491418361663818e-02 1.998565793037414551e-01 -4.670265316963195801e-02 3.467661514878273010e-02 -5.928579345345497131e-02 2.041996866464614868e-01 -8.067563176155090332e-02 -2.082298994064331055e-01 -6.244615186005830765e-03 -1.420705020427703857e-01 -1.604959517717361450e-01 -6.617404520511627197e-02 -1.911217868328094482e-01 1.307364255189895630e-01 -3.583214282989501953e-01 -2.305997759103775024e-01 -2.287987172603607178e-01 -1.835974007844924927e-01 6.034430116415023804e-02 1.074346750974655151e-01 1.399358808994293213e-01 -3.335257172584533691e-01 2.562739513814449310e-02 -1.438231915235519409e-01 2.631469964981079102e-01 2.263563424348831177e-01 8.868795633316040039e-02 -8.568426221609115601e-02 3.888383805751800537e-01 -1.305311769247055054e-01 -7.105965167284011841e-02 -8.707907795906066895e-02
2.112899906933307648e-02 1.667286455631256104e-01 -1.620140671730041504e-01 -1.989182978868484497e-01 -6.554564088582992554e-02 -1.020226776599884033e-01 -7.505322247743606567e-02 -2.652169466018676758e-01 2.684844732284545898e-01 -8.887900039553642273e-03 -7.217073440551757812e-02 1.052868962287902832e-01 9.348119050264358521e-02 1.695118844509124756e-01 -3.112689256668090820e-01 -1.395295113325119019e-01 -3.540619909763336182e-01 -2.167104929685592651e-01 6.747988611459732056e-02 -8.914094418287277222e-02 -1.385151147842407227e-01 -1.700495034456253052e-01 2.300140559673309326e-01 8.678954094648361206e-02 -2.657293081283569336e-01 3.455547383055090904e-03 -8.894092589616775513e-02 -1.366240978240966797e-01 -1.908957362174987793e-01 1.841152012348175049e-01 2.128165960311889648e-01 2.584131658077239990e-01
1.587458401918411255e-01 -1.000929474830627441e-01 -2.036204785108566284e-01 1.638701409101486206e-01 -2.412217855453491211e-01 1.203588247299194336e-01 2.180791497230529785e-01 -3.996078297495841980e-02 1.587516665458679199e-01 1.975061371922492981e-03 -3.313756734132766724e-02 3.475057333707809448e-02 -5.282798781991004944e-03 2.995787933468818665e-02 -4.090308547019958496e-01 -3.315611481666564941e-01 1.906624250113964081e-02 -6.288758665323257446e-02 -5.900844931602478027e-02 -8.289340138435363770e-02 -3.384683653712272644e-02 -3.208984136581420898e-01 9.433449804782867432e-02 -1.316521763801574707e-01 -1.259551346302032471e-01 -5.480661056935787201e-03 1.660497933626174927e-01 5.922486633062362671e-02 4.584310948848724365e-02 -1.476672142744064331e-01 3.997377753257751465e-01 3.053919374942779541e-01
-8.639457076787948608e-02 -2.964080683887004852e-02 -1.547870784997940063e-02 -1.351064294576644897e-01 -3.412702381610870361e-01 1.125657036900520325e-01 -4.631386324763298035e-02 -8.357593417167663574e-02 4.849928617477416992e-02 2.252051606774330139e-02 8.272981643676757812e-02 1.287585645914077759e-01 -2.636585831642150879e-01 2.658536434173583984e-01 -5.722410976886749268e-02 3.753379452973604202e-03 -3.818623721599578857e-01 -3.419532179832458496e-01 1.900846362113952637e-01 -8.378499746322631836e-02 -8.337969891726970673e-03 -1.089710816740989685e-01 -2.271840125322341919e-01 2.153881490230560303e-01 8.365835249423980713e-02 4.087047874927520752e-01 1.910729855298995972e-01 -1.445541381835937500e-01 -6.549449265003204346e-02 7.407587021589279175e-02 -4.596146941184997559e-02 -7.712599635124206543e-02
2.037252187728881836e-01 1.511445641517639160e-01 5.192789435386657715e-02 1.376366764307022095e-01 -9.033315815031528473e-03 7.695445418357849121e-02 -2.367876321077346802e-01 -2.225029915571212769e-01 1.231378763914108276e-01 -4.333068802952766418e-02 -1.673306375741958618e-01 3.045178055763244629e-01 -1.232147030532360077e-02 -1.096735224127769470e-01 -3.639887869358062744e-01 1.156361773610115051e-03 -3.196471929550170898e-01 -3.089071214199066162e-01 2.091264128684997559e-01 -1.280553042888641357e-01 -7.801743922755122185e-04 5.620495975017547607e-02 8.237209171056747437e-02 4.511000216007232666e-02 1.217504218220710754e-01 -6.111085787415504456e-02 7.096140831708908081e-02 -4.836234822869300842e-02 6.935838609933853149e-02 -1.273696571588516235e-01 3.172058761119842529e-01 3.204623162746429443e-01
-5.539342388510704041e-02 -1.202692613005638123e-01 7.040809094905853271e-02 1.223721876740455627e-01 -4.182446002960205078e-01 1.076476126909255981e-01 1.538510713726282120e-02 5.879851430654525757e-02 1.824248135089874268e-01 1.813574284315109253e-01 -1.239706501364707947e-01 -2.397798933088779449e-02 -2.023601904511451721e-03 -8.763672783970832825e-03 -1.844828575849533081e-01 6.133327633142471313e-02 -1.898938864469528198e-01 -3.473058640956878662e-01 2.495087832212448120e-01 -5.303161963820457458e-02 -8.156426995992660522e-02 -2.914444804191589355e-01 -1.236447915434837341e-01 2.372348010540008545e-01 -1.650519073009490967e-01 8.939891308546066284e-02 3.428979218006134033e-01 -1.743495464324951172e-01 -1.016489043831825256e-01 -2.149449437856674194e-01 -1.312493383884429932e-01 -1.022455021739006042e-01
1.761525869369506836e-01 3.088717907667160034e-02 -1.989004313945770264e-01 3.484639897942543030e-02 -2.016878500580787659e-02 1.949916630983352661e-01 -1.918795704841613770e-01 -2.670695483684539795e-01 1.824143379926681519e-01 1.841884404420852661e-01 1.139118745923042297e-01 -2.715882472693920135e-02 -5.359171703457832336e-02 -1.359679251909255981e-01 -1.852146685123443604e-01 -2.536456584930419922e-01 -1.311746537685394287e-01 9.828243404626846313e-02 1.703869998455047607e-01 6.313063949346542358e-02 1.882595419883728027e-01 -1.766356229782104492e-01 -1.055331304669380188e-01 -1.617847979068756104e-01 -5.406460538506507874e-02 -6.682158261537551880e-02 1.281096339225769043e-01 -3.756735324859619141e-01 2.067133933305740356e-01 -1.812944412231445312e-01 3.833820521831512451e-01 1.685436367988586426e-01
2.091348469257354736e-01 -1.539097446948289871e-02 -5.857701878994703293e-03 8.740317076444625854e-02 -2.122507393360137939e-01 1.569778919219970703e-01 -1.768829971551895142e-01 -1.437074691057205200e-01 8.989366888999938965e-02 1.256749629974365234e-01 1.636074855923652649e-03 1.790354847908020020e-01 2.095632441341876984e-02 -1.120053604245185852e-01 -4.871695339679718018e-01 -1.512443423271179199e-01 -2.289907038211822510e-01 -2.387257516384124756e-01 1.196933314204216003e-01 -6.785446405410766602e-02 -1.922136396169662476e-01 -2.245425581932067871e-01 1.655785925686359406e-02 1.028425768017768860e-01 -1.048069670796394348e-01 4.769965633749961853e-02 6.945424526929855347e-02 -9.980262815952301025e-02 -2.921632826328277588e-01 3.909496963024139404e-01 5.617474764585494995e-02 4.026053845882415771e-02
1.805383116006851196e-01 1.386963427066802979e-01 -3.402824401855468750e-01 1.465184688568115234e-01 -4.043127223849296570e-02 2.137845009565353394e-01 -5.962429195642471313e-02 -1.066576391458511353e-01 3.835003077983856201e-01 2.398198693990707397e-01 1.960126161575317383e-01 -1.218043416738510132e-01 -5.519491434097290039e-02 1.562406867742538452e-01 3.736412897706031799e-02 -1.773148030042648315e-01 -3.269014954566955566e-01 9.954854100942611694e-02 4.984898865222930908e-02 2.289378643035888672e-01 1.134438905864953995e-02 -5.595521535724401474e-03 5.734026804566383362e-02 2.498689740896224976e-01 2.735754549503326416e-01 -7.117192144505679607e-04 2.090335451066493988e-02 -2.751160860061645508e-01 3.574113547801971436e-02 -1.701987832784652710e-01 -7.990632951259613037e-02 7.313218712806701660e-02
3.501685857772827148e-01 8.720515668392181396e-02 -1.862357556819915771e-01 -1.582527011632919312e-01 -1.420986205339431763e-01 2.083419412374496460e-01 -9.042095392942428589e-02 -1.433182209730148315e-01 6.447681784629821777e-02 1.261948198080062866e-01 -8.140382170677185059e-02 4.974022507667541504e-02 -2.209405303001403809e-01 -2.594691216945648193e-01 -3.845666944980621338e-01 -2.750400006771087646e-01 -1.172444894909858704e-01 -2.057749927043914795e-01 4.137144982814788818e-02 -9.807099401950836182e-02 -1.295353323221206665e-01 -1.343636363744735718e-01 3.267804533243179321e-02 1.988887935876846313e-01 -2.840882241725921631e-01 2.376355677843093872e-01 1.516084671020507812e-01 1.453868597745895386e-01 2.301013655960559845e-02 -1.052091121673583984e-01 -8.180273324251174927e-02 8.005149662494659424e-02
-2.995059490203857422e-01 -1.916856318712234497e-01 -9.020282886922359467e-03 8.592755347490310669e-02 1.571338921785354614e-01 1.807007193565368652e-01 -9.227778762578964233e-02 5.876600742340087891e-02 1.282585561275482178e-01 2.439359426498413086e-01 -9.960966557264328003e-02 -1.908310502767562866e-01 -2.086922675371170044e-01 2.265703082084655762e-01 -2.382807135581970215e-01 -3.057386577129364014e-01 -8.112384378910064697e-02 -3.344535827636718750e-01 1.662916541099548340e-01 7.423338294029235840e-02 2.576303668320178986e-02 -1.616801023483276367e-01 4.965991526842117310e-02 8.151268213987350464e-02 -8.202314376831054688e-02 1.199805364012718201e-01 1.779062896966934204e-01 2.491151355206966400e-02 -1.854518949985504150e-01 1.547058671712875366e-01 -4.449805244803428650e-02 3.579418957233428955e-01
-3.040372626855969429e-03 2.121345251798629761e-01 -1.593940258026123047e-01 -2.238935604691505432e-02 -1.136154606938362122e-01 -3.395878523588180542e-02 -2.540288567543029785e-01 -8.089102804660797119e-02 3.127872347831726074e-01 1.027512624859809875e-01 -8.921032398939132690e-02 1.136973649263381958e-01 -4.318641498684883118e-02 3.492368757724761963e-01 -1.586078554391860962e-01 -2.606412470340728760e-01 -3.301832675933837891e-01 1.269103735685348511e-01 -7.562199234962463379e-02 -1.869607567787170410e-01 -7.207752019166946411e-02 -5.522644892334938049e-02 -1.219370663166046143e-01 2.672201693058013916e-01 -2.608228027820587158e-01 -9.984406083822250366e-02 4.891309514641761780e-02 -1.062159147113561630e-02 6.522874534130096436e-02 -8.780034631490707397e-02 -1.221268624067306519e-01 3.606151342391967773e-01
1.975574046373367310e-01 1.661656349897384644e-01 -1.565337926149368286e-02 2.264498025178909302e-01 -1.181365400552749634e-01 1.140914410352706909e-01 2.714954912662506104e-01 -3.479668796062469482e-01 4.237804189324378967e-02 3.412392362952232361e-02 1.098195612430572510e-01 1.009588837623596191e-01 -2.764394581317901611e-01 -1.392045170068740845e-01 -5.374841392040252686e-02 -2.416242957115173340e-01 -1.227437332272529602e-01 -2.113205939531326294e-01 -7.582026720046997070e-02 1.473531965166330338e-02 -3.205350041389465332e-01 -8.930727094411849976e-02 -2.265532612800598145e-01 2.041746973991394043e-01 -2.622686028480529785e-01 8.523983508348464966e-02 2.511293590068817139e-01 8.481144160032272339e-02 1.943030655384063721e-01 1.429951488971710205e-01 -5.598114058375358582e-02 2.692874148488044739e-02
7.243345677852630615e-02 1.710544675588607788e-01 -1.114656552672386169e-01 1.624590009450912476e-01 -1.388376057147979736e-01 -9.141933917999267578e-02 1.404934525489807129e-01 -3.052113950252532959e-01 2.333025783300399780e-01 6.223900988698005676e-02 -1.830196976661682129e-01 1.850223988294601440e-01 4.365262575447559357e-03 -1.382523328065872192e-01 -3.992438018321990967e-01 5.434417724609375000e-02 2.776087820529937744e-02 -1.709822565317153931e-01 1.204836666584014893e-01 2.879787981510162354e-02 -3.595826029777526855e-02 2.757763862609863281e-02 1.821240782737731934e-01 3.025301396846771240e-01 -1.279262751340866089e-01 2.984271049499511719e-01 8.183158189058303833e-02 -1.051759347319602966e-01 1.725336313247680664e-01 -8.663649111986160278e-02 -3.644264489412307739e-02 3.804641664028167725e-01
-1.044528409838676453e-01 4.223639518022537231e-02 -1.508757192641496658e-02 2.181485295295715332e-01 1.405076980590820312e-01 -8.616683073341846466e-03 -2.664381870999932289e-03 -2.618470191955566406e-01 1.709263473749160767e-01 9.974738955497741699e-02 -2.853309214115142822e-01 -1.384535133838653564e-01 -2.336346358060836792e-01 2.651379629969596863e-02 -3.143568933010101318e-01 -4.817584156990051270e-02 -1.305488795042037964e-01 -2.902339696884155273e-01 -1.310356985777616501e-02 7.527637481689453125e-02 1.100637167692184448e-01 -7.640838623046875000e-02 6.685044616460800171e-02 -1.888547241687774658e-01 -3.214288055896759033e-01 2.930977642536163330e-01 -3.343422710895538330e-02 -2.562446892261505127e-01 4.322591051459312439e-02 -9.116502851247787476e-02 2.499514222145080566e-01 2.471076250076293945e-01
2.993806637823581696e-02 -1.989153446629643440e-03 -1.239405870437622070e-01 2.180970087647438049e-02 -7.384009659290313721e-02 -1.044811680912971497e-01 1.111961603164672852e-01 -1.472305506467819214e-01 2.011674195528030396e-01 3.397969603538513184e-01 -3.557471930980682373e-02 -3.713229000568389893e-01 -1.769799143075942993e-01 -1.355748027563095093e-01 -2.452893257141113281e-01 -3.182254135608673096e-01 -7.915029674768447876e-02 -3.328810632228851318e-01 -2.620188519358634949e-02 -1.271421462297439575e-01 -9.635716676712036133e-02 -7.793462276458740234e-02 1.823343634605407715e-01 2.314542233943939209e-01 2.098082751035690308e-01 -1.938645727932453156e-02 1.782537847757339478e-01 6.417167186737060547e-02 -1.977938264608383179e-01 -1.778361052274703979e-01 1.620686799287796021e-01 1.150468289852142334e-01
-1.148006692528724670e-01 1.113902255892753601e-01 -7.119350135326385498e-02 3.529316931962966919e-02 -1.339287608861923218e-01 -6.589040160179138184e-02 -2.805897407233715057e-02 -2.713671326637268066e-01 2.699524462223052979e-01 -3.116967529058456421e-02 -3.590319752693176270e-01 1.965152323246002197e-01 -2.180281579494476318e-01 2.739711105823516846e-01 -5.403346195816993713e-02 9.301938116550445557e-02 -2.411473169922828674e-02 -3.020113892853260040e-02 -3.674251586198806763e-02 8.867357671260833740e-02 -4.649594053626060486e-02 -2.643312215805053711e-01 -2.153215557336807251e-01 2.117052376270294189e-01 -6.874275952577590942e-02 -2.695696055889129639e-02 3.918340429663658142e-02 -4.589834809303283691e-01 8.999821729958057404e-03 9.550000727176666260e-02 2.897439002990722656e-01 1.054902672767639160e-01
-1.968422532081604004e-02 7.302478700876235962e-02 -1.273020952939987183e-01 -1.186907440423965454e-01 5.636514350771903992e-02 2.587233185768127441e-01 -3.035817644558846951e-05 -2.848950028419494629e-01 1.358092129230499268e-01 5.888391658663749695e-02 -9.671045094728469849e-02 -2.457897737622261047e-02 -1.913121342658996582e-02 -1.059217453002929688e-01 6.642354186624288559e-03 -3.032977581024169922e-01 -3.507271111011505127e-01 -1.767040640115737915e-01 2.759721577167510986e-01 -5.899393931031227112e-02 1.943728178739547729e-01 -3.993267416954040527e-01 9.545102715492248535e-02 3.094916939735412598e-01 1.826060935854911804e-02 1.590234190225601196e-01 -5.809121206402778625e-02 -6.813557446002960205e-02 4.441574215888977051e-02 5.392821133136749268e-02 -1.334664504975080490e-02 3.201682865619659424e-01
6.855534762144088745e-02 1.011760830879211426e-01 7.489587366580963135e-02 3.259237706661224365e-01 2.954527176916599274e-02 2.154882997274398804e-02 -2.567303776741027832e-01 -1.654161512851715088e-01 8.395530283451080322e-02 2.872372865676879883e-01 -2.350495569407939911e-02 -2.696883082389831543e-01 -1.213500648736953735e-01 -3.138751164078712463e-02 -1.384267210960388184e-01 -2.380325794219970703e-01 -1.449196636676788330e-01 -4.632521793246269226e-02 -3.551983507350087166e-03 3.461848795413970947e-01 5.587472021579742432e-02 -1.188393030315637589e-02 -6.760317832231521606e-02 -2.849387526512145996e-01 -1.328962296247482300e-01 -9.923961013555526733e-02 3.355905115604400635e-01 -2.567629814147949219e-01 2.330955862998962402e-02 -4.747669678181409836e-03 1.524607837200164795e-01 2.497015744447708130e-01
-1.258940845727920532e-01 1.518832743167877197e-01 -2.236552536487579346e-02 -9.430366754531860352e-02 -5.459886416792869568e-02 -4.914974421262741089e-02 9.455203264951705933e-02 -1.791112124919891357e-01 1.524109840393066406e-01 3.614503741264343262e-01 -5.845905840396881104e-02 -5.178261548280715942e-03 -3.006853461265563965e-01 1.811704188585281372e-01 -3.167440891265869141e-01 2.330793766304850578e-03 -1.717470586299896240e-01 -2.309350855648517609e-02 -9.542757272720336914e-02 2.988052740693092346e-02 2.281072176992893219e-02 -2.313293889164924622e-02 5.120756104588508606e-02 5.104159712791442871e-01 -1.985907405614852905e-01 -9.557376801967620850e-02 9.307197481393814087e-02 -7.681243121623992920e-02 9.022563695907592773e-02 -1.053358390927314758e-01 2.789294421672821045e-01 2.449077069759368896e-01
4.097850620746612549e-02 -9.207366406917572021e-02 -2.673675417900085449e-01 -7.203266769647598267e-02 -1.530780084431171417e-02 2.042291909456253052e-01 4.784312471747398376e-02 -2.338510751724243164e-01 -5.729151424020528793e-03 -8.871281147003173828e-02 -1.711500883102416992e-01 1.506400853395462036e-01 -1.180510446429252625e-01 -3.528767451643943787e-02 -2.936207875609397888e-02 -2.402502149343490601e-01 -3.559827804565429688e-01 -1.103958263993263245e-01 -4.662066325545310974e-02 3.920880262739956379e-04 -1.931726559996604919e-02 -5.125822424888610840e-01 7.430151849985122681e-02 2.362964600324630737e-01 1.146876737475395203e-01 -1.037456459016539156e-04 1.350699812173843384e-01 -3.513361215591430664e-01 -9.110975265502929688e-02 -1.090644970536231995e-01 1.529607921838760376e-01 1.289045214653015137e-01
-2.000781893730163574e-02 1.921297796070575714e-02 3.461015148786827922e-05 -6.984030455350875854e-02 -2.166345342993736267e-02 1.263918280601501465e-01 3.120258077979087830e-02 -3.727582991123199463e-01 7.515893131494522095e-02 -2.074228785932064056e-02 3.001613914966583252e-02 5.746923014521598816e-02 -9.513299167156219482e-02 -1.714257597923278809e-01 -1.347557157278060913e-01 -1.418579816818237305e-01 -3.611827492713928223e-01 -3.097806572914123535e-01 1.621750295162200928e-01 -2.022067010402679443e-01 6.173390150070190430e-02 -2.502636015415191650e-01 1.945426911115646362e-01 2.790046036243438721e-01 -1.949848681688308716e-01 3.155372738838195801e-01 -7.235315628349781036e-03 -1.811559647321701050e-01 2.859188057482242584e-02 1.545680910348892212e-01 4.754251986742019653e-02 2.789680659770965576e-01
2.385233938694000244e-01 1.048018783330917358e-01 5.763054266571998596e-02 -1.158485114574432373e-01 -1.605418473482131958e-01 2.225419878959655762e-01 -6.104703992605209351e-02 -9.142234176397323608e-02 9.737460315227508545e-02 3.637631610035896301e-02 -1.660288870334625244e-01 1.878459751605987549e-01 -1.587716639041900635e-01 4.463938623666763306e-02 -2.926040291786193848e-01 -7.792739570140838623e-02 -3.311075270175933838e-01 -3.398691713809967041e-01 2.480195462703704834e-01 6.273012142628431320e-03 -2.314074933528900146e-01 -5.543939396739006042e-02 -3.929427266120910645e-02 4.381595551967620850e-01 -8.071748912334442139e-02 4.848811309784650803e-03 -9.639661014080047607e-02 -3.174085402861237526e-03 -2.092517167329788208e-02 1.670796126127243042e-01 -1.179939061403274536e-01 2.012100070714950562e-01
3.478468954563140869e-02 1.686024665832519531e-01 5.393779277801513672e-02 3.337608650326728821e-02 1.152763981372117996e-02 3.379021771252155304e-03 9.665587544441223145e-02 -4.771279692649841309e-01 9.665475040674209595e-02 1.203409805893898010e-01 -7.752875238656997681e-02 -2.005978524684906006e-01 -1.361880451440811157e-03 -1.670192629098892212e-01 -1.276720315217971802e-01 -2.520931363105773926e-01 1.200466752052307129e-01 -2.877806127071380615e-01 -9.033878147602081299e-02 2.089378386735916138e-01 -1.188944652676582336e-01 -1.178569421172142029e-01 3.404774144291877747e-02 7.503148168325424194e-02 8.500698953866958618e-02 -2.984569407999515533e-02 3.176242709159851074e-01 -1.038437709212303162e-02 1.312303096055984497e-01 4.267146810889244080e-02 4.832642674446105957e-01 7.630702853202819824e-02
-6.921678036451339722e-02 -5.997378379106521606e-03 4.657660052180290222e-02 3.398241242393851280e-03 -2.069215923547744751e-01 2.280827313661575317e-01 -2.545038051903247833e-02 -1.035066097974777222e-01 7.635431736707687378e-02 4.561045393347740173e-02 -6.056784465909004211e-02 5.295448750257492065e-02 -4.201723933219909668e-01 -1.055874302983283997e-01 -1.856487691402435303e-01 -2.570809125900268555e-01 -1.164111346006393433e-01 -8.842954039573669434e-02 1.062743086367845535e-02 1.138896346092224121e-01 -2.738199234008789062e-01 -2.514339387416839600e-01 -1.408641636371612549e-01 2.158852480351924896e-02 -4.729262366890907288e-02 -1.669000536203384399e-01 4.439937770366668701e-01 5.912491679191589355e-02 1.731854677200317383e-01 -2.580665946006774902e-01 1.041323095560073853e-01 2.303176820278167725e-01
-1.291466802358627319e-01 -1.656036451458930969e-02 -1.462389230728149414e-01 4.665059223771095276e-02 -1.783357262611389160e-01 6.909780204296112061e-02 -6.986533850431442261e-02 -1.199995428323745728e-01 1.753820180892944336e-01 -1.908826082944869995e-02 -1.373207569122314453e-01 2.143761664628982544e-01 -3.084104955196380615e-01 -6.669930368661880493e-02 -3.559295833110809326e-01 -1.142885535955429077e-01 -3.594946265220642090e-01 -1.060830578207969666e-01 8.898519724607467651e-02 -9.839700162410736084e-02 1.821466386318206787e-01 1.438056826591491699e-01 -1.198079362511634827e-01 1.198726445436477661e-01 -1.857516169548034668e-01 2.902064323425292969e-01 9.840811789035797119e-02 -9.749929606914520264e-02 1.757560670375823975e-01 -9.899356961250305176e-02 7.551558315753936768e-02 3.786784708499908447e-01
-7.213668525218963623e-02 -8.462043851613998413e-02 -2.965206280350685120e-02 4.884868487715721130e-02 -1.797949820756912231e-01 1.536939740180969238e-01 -1.838342472910881042e-02 -1.538812369108200073e-01 6.751171499490737915e-02 3.157854452729225159e-02 -2.476831823587417603e-01 1.476565897464752197e-01 1.465772464871406555e-02 -1.128434985876083374e-01 -5.016192197799682617e-01 -1.266925185918807983e-01 -9.594386816024780273e-02 -1.245983019471168518e-01 2.898603975772857666e-01 1.873741149902343750e-01 1.499016135931015015e-01 -5.297989398241043091e-02 2.607517540454864502e-01 9.537936188280582428e-03 -1.493231356143951416e-01 2.608653903007507324e-01 1.007042154669761658e-01 -2.292751073837280273e-01 4.566328227519989014e-02 3.216128423810005188e-02 3.773418720811605453e-03 3.763917088508605957e-01
1.638051122426986694e-01 2.655540704727172852e-01 2.555503845214843750e-01 1.864151097834110260e-02 -1.017806455492973328e-01 2.695612609386444092e-01 2.154700458049774170e-02 -2.085084468126296997e-01 2.635637223720550537e-01 1.004713475704193115e-01 -5.015882477164268494e-02 1.402653157711029053e-01 -1.778581738471984863e-01 -9.238851815462112427e-02 -1.018235227093100548e-03 -2.946457862854003906e-01 -1.195420697331428528e-01 -2.234594523906707764e-01 -4.301680624485015869e-02 1.422045528888702393e-01 -2.542802691459655762e-01 -3.120595514774322510e-01 -2.722526788711547852e-01 -9.737732820212841034e-03 -1.783489435911178589e-01 1.451592743396759033e-01 1.406887322664260864e-01 1.896952390670776367e-01 1.987564861774444580e-01 -6.023474410176277161e-02 -6.246086955070495605e-02 5.524526163935661316e-02
7.865062355995178223e-02 1.442316770553588867e-01 -2.575308680534362793e-01 7.338374108076095581e-02 4.802032932639122009e-02 -8.559344708919525146e-02 1.704834103584289551e-01 -3.243129253387451172e-01 1.869401782751083374e-01 6.603681296110153198e-02 -2.295883595943450928e-01 -1.546594947576522827e-01 -2.307824045419692993e-01 -2.987871766090393066e-01 -1.202805563807487488e-01 -1.384181827306747437e-01 1.255519036203622818e-02 -2.729208171367645264e-01 1.771374344825744629e-01 -5.269198492169380188e-02 -1.266848146915435791e-01 -6.723190099000930786e-02 4.644306749105453491e-02 3.710964322090148926e-01 1.697675790637731552e-03 -1.854659020900726318e-01 2.829901278018951416e-01 -5.918011441826820374e-02 1.243803426623344421e-01 -1.954668015241622925e-01 8.719320595264434814e-02 1.297164410352706909e-01
6.767962127923965454e-02 1.134539023041725159e-01 -2.083969265222549438e-01 1.561761051416397095e-01 1.746133118867874146e-01 1.353464573621749878e-01 -1.656686365604400635e-01 -2.604862749576568604e-01 -7.022997736930847168e-02 1.225295215845108032e-01 -1.572460830211639404e-01 -2.032486796379089355e-01 -1.371334940195083618e-01 1.523313671350479126e-01 -5.624458938837051392e-02 -2.696045041084289551e-01 5.397911742329597473e-02 -2.464045137166976929e-01 -1.702390052378177643e-02 -1.234403178095817566e-01 -1.950542032718658447e-01 -2.276218533515930176e-01 -2.053277790546417236e-01 1.819907575845718384e-01 -2.146072387695312500e-01 -4.732620436698198318e-03 3.601182103157043457e-01 1.961242109537124634e-01 2.051397413015365601e-01 7.844335585832595825e-02 2.222048491239547729e-01 1.031688898801803589e-01
1.878115683794021606e-01 2.346963137388229370e-01 2.098105847835540771e-01 1.896561682224273682e-01 1.588244438171386719e-01 5.107145011425018311e-02 -2.147859521210193634e-02 -3.075835704803466797e-01 -1.913584209978580475e-02 2.404671758413314819e-01 -1.530388295650482178e-01 -5.145461112260818481e-02 -1.681278645992279053e-01 8.612544089555740356e-02 -1.131647527217864990e-01 -1.640074402093887329e-01 -9.842676669359207153e-02 -2.583610713481903076e-01 4.753633961081504822e-02 -4.266059026122093201e-03 2.048990577459335327e-01 -2.001864612102508545e-01 -3.036449253559112549e-01 -3.557293862104415894e-02 1.905381530523300171e-01 -6.402898579835891724e-02 3.232880830764770508e-01 -1.973403245210647583e-01 6.879229098558425903e-02 -2.243423908948898315e-01 1.934805810451507568e-01 1.284678280353546143e-01
1.415916830301284790e-01 5.185603350400924683e-02 -1.970697939395904541e-01 1.066165342926979065e-01 -2.966110706329345703e-01 7.756084948778152466e-02 1.106446012854576111e-01 -8.234794437885284424e-02 -1.874567568302154541e-01 2.678192555904388428e-01 -6.700822710990905762e-02 -1.231454461812973022e-01 -1.875001192092895508e-01 1.346792280673980713e-02 -1.817991435527801514e-01 -2.434587627649307251e-01 -2.539551258087158203e-01 -1.287561804056167603e-01 2.987394332885742188e-01 1.213078424334526062e-01 -3.827430605888366699e-01 -1.046448126435279846e-01 4.667413979768753052e-02 4.827966913580894470e-02 -1.690263748168945312e-01 1.454953402280807495e-01 1.686410158872604370e-01 3.211593329906463623e-01 1.312218755483627319e-01 -1.091940402984619141e-01 -1.530811842530965805e-02 -4.664575308561325073e-02
3.759264200925827026e-02 1.330189555883407593e-01 -1.530618518590927124e-01 5.583346821367740631e-03 -2.365160882472991943e-01 -7.654507458209991455e-02 -1.548516303300857544e-01 6.173787266016006470e-02 3.337344527244567871e-01 2.916003763675689697e-01 7.855214178562164307e-02 -7.913417369127273560e-02 1.618073880672454834e-01 1.341697871685028076e-01 -4.946299269795417786e-02 -7.962988689541816711e-03 -2.892298996448516846e-01 1.788462251424789429e-01 1.207870915532112122e-01 1.530586481094360352e-01 1.017102258629165590e-04 -4.259987920522689819e-02 -1.741813868284225464e-01 3.271764889359474182e-02 -5.445546284317970276e-02 2.208195775747299194e-01 3.818924129009246826e-01 -3.740141093730926514e-01 4.786488413810729980e-02 3.774001076817512512e-02 2.077795565128326416e-01 2.026949971914291382e-01
-7.921255379915237427e-02 1.405407786369323730e-01 -4.706453182734549046e-04 -1.003433391451835632e-01 -3.722248598933219910e-02 1.319926138967275620e-02 -2.900267839431762695e-01 -1.794954091310501099e-01 1.587106436491012573e-01 -1.378770079463720322e-02 -1.301536113023757935e-01 3.157921433448791504e-01 -3.156422376632690430e-01 2.522408403456211090e-02 -2.122116088867187500e-01 -2.061540633440017700e-01 -2.777913808822631836e-01 -2.238715738058090210e-01 -2.199649363756179810e-01 9.303086251020431519e-02 -2.070339769124984741e-02 -2.922846376895904541e-01 -8.843721821904182434e-03 -5.572557449340820312e-02 -1.038112938404083252e-01 6.512205302715301514e-02 2.785989344120025635e-01 -2.139422446489334106e-01 -2.602498829364776611e-01 -1.296982765197753906e-01 6.645181030035018921e-02 1.241988167166709900e-01
-9.610063582658767700e-02 -1.495046615600585938e-01 1.164427548646926880e-01 -5.826415121555328369e-02 -2.450638115406036377e-01 1.349569410085678101e-01 -9.026825428009033203e-02 -7.782097905874252319e-02 1.244668886065483093e-01 7.825514674186706543e-02 -3.956829756498336792e-02 -1.775478571653366089e-02 -3.129203021526336670e-01 -9.338740259408950806e-02 -2.746875584125518799e-01 -1.026999726891517639e-01 -2.524297237396240234e-01 2.523882389068603516e-01 1.149007901549339294e-01 9.887693077325820923e-02 -1.946786642074584961e-01 -1.515000164508819580e-01 -5.420364439487457275e-02 3.053359985351562500e-01 4.801052063703536987e-02 1.474723070859909058e-01 2.626908123493194580e-01 -8.867342025041580200e-02 3.771080076694488525e-01 -2.962961792945861816e-03 1.828186772763729095e-02 3.032366037368774414e-01
7.556673884391784668e-02 2.843312174081802368e-02 -5.132368952035903931e-02 2.053397893905639648e-01 -4.603758454322814941e-02 1.141544729471206665e-01 -1.039473488926887512e-01 -8.308230340480804443e-02 9.876418858766555786e-02 3.045524954795837402e-01 -2.917325496673583984e-01 3.079363703727722168e-02 -1.994314044713973999e-01 2.473633438348770142e-01 4.842125624418258667e-02 -2.463085502386093140e-01 1.094169691205024719e-01 -2.137995213270187378e-01 5.792636051774024963e-02 -1.579850167036056519e-01 -3.084113299846649170e-01 -2.344139963388442993e-01 1.916150450706481934e-01 -1.224604323506355286e-01 1.526520997285842896e-01 1.939764022827148438e-01 1.098129600286483765e-01 -7.889414578676223755e-02 3.206939622759819031e-02 -1.779211908578872681e-01 1.209820210933685303e-01 3.859744071960449219e-01
-2.538903243839740753e-02 2.173879370093345642e-02 -1.768693774938583374e-01 3.270862996578216553e-01 -2.374137192964553833e-01 6.245439499616622925e-02 -1.949148774147033691e-01 -3.607649356126785278e-02 1.521206796169281006e-01 8.335963822901248932e-03 -2.926922440528869629e-01 5.262780934572219849e-02 -2.721147146075963974e-03 2.424414306879043579e-01 -9.891913086175918579e-02 -4.188459217548370361e-01 -1.791974604129791260e-01 1.268681585788726807e-01 -2.263449281454086304e-01 1.086519137024879456e-01 9.998886287212371826e-02 -2.287336140871047974e-01 -3.768116608262062073e-02 3.707019090652465820e-01 -8.640477061271667480e-02 3.359680995345115662e-02 2.237509638071060181e-01 1.569942981004714966e-01 4.294067621231079102e-02 8.414900302886962891e-02 -3.568923566490411758e-03 2.756135910749435425e-02
2.438102215528488159e-01 -2.041985392570495605e-01 7.183487713336944580e-02 -2.049829065799713135e-01 -1.845948696136474609e-01 6.388725340366363525e-02 -2.212462574243545532e-01 -9.099113754928112030e-03 3.477192297577857971e-02 1.162202358245849609e-01 -1.651534140110015869e-01 1.571816504001617432e-01 -3.348801434040069580e-01 8.297983556985855103e-03 -8.163498342037200928e-02 -4.626433551311492920e-01 -1.734768599271774292e-01 -7.212819159030914307e-02 2.674932479858398438e-01 -1.632959395647048950e-02 -2.678868472576141357e-01 -3.055951893329620361e-01 -9.328006207942962646e-02 6.046216562390327454e-02 1.376313716173171997e-01 3.160466253757476807e-02 2.011629939079284668e-01 -4.841484874486923218e-02 -6.232406571507453918e-02 -6.387960910797119141e-02 -5.477137491106987000e-02 8.084566891193389893e-02
1.145296767354011536e-01 1.519717127084732056e-01 -1.442992240190505981e-01 9.204126894474029541e-02 -1.440369635820388794e-01 4.471010267734527588e-01 -3.344428837299346924e-01 -2.600911557674407959e-01 1.819019019603729248e-01 -2.998906746506690979e-02 1.394165097735822201e-03 1.999422907829284668e-03 -3.059077821671962738e-02 -1.026745662093162537e-01 -2.243252694606781006e-01 -7.181758433580398560e-02 2.466385252773761749e-02 -7.801722735166549683e-02 1.048997789621353149e-01 1.780214607715606689e-01 1.414937376976013184e-01 -2.382348030805587769e-01 -1.323442459106445312e-01 -1.013757195323705673e-02 -5.338671430945396423e-02 8.862727880477905273e-02 3.170374929904937744e-01 -3.445850610733032227e-01 1.474208980798721313e-01 1.611980348825454712e-01 7.105515152215957642e-02 8.300312608480453491e-02
-6.963518261909484863e-02 -5.977139994502067566e-02 8.401583135128021240e-02 1.221423074603080750e-01 -7.633926719427108765e-02 -2.023260742425918579e-01 -1.659615933895111084e-01 4.621638357639312744e-02 9.645992517471313477e-02 -1.416969001293182373e-01 -9.811642020940780640e-02 8.197283744812011719e-02 -1.343669742345809937e-01 -1.680520735681056976e-02 -1.125185415148735046e-01 -1.152015402913093567e-01 -3.618381321430206299e-01 -5.964316129684448242e-01 5.071548745036125183e-02 2.891441620886325836e-02 1.398689895868301392e-01 -1.847749054431915283e-01 -2.525082528591156006e-01 2.419628053903579712e-01 -5.326148588210344315e-03 2.035467773675918579e-01 1.775537729263305664e-01 -1.218257173895835876e-01 -5.931686237454414368e-02 8.729489892721176147e-02 3.052083030343055725e-02 1.928383409976959229e-01
2.067293226718902588e-01 1.694873273372650146e-01 -2.075359672307968140e-01 2.527196109294891357e-01 -4.945106059312820435e-02 1.073484793305397034e-01 -5.009488761425018311e-02 -2.325535118579864502e-01 8.400396257638931274e-02 3.284285664558410645e-01 -1.886343024671077728e-02 -3.564222902059555054e-02 6.471563130617141724e-02 5.838052555918693542e-02 -2.899023294448852539e-01 -2.735090255737304688e-01 -1.315746158361434937e-01 1.727582365274429321e-01 -1.481335014104843140e-01 -1.240108540514484048e-04 6.015470996499061584e-02 -1.007506400346755981e-01 -2.672637104988098145e-01 -2.452686727046966553e-01 7.754308730363845825e-02 -4.548969678580760956e-03 3.244769871234893799e-01 -2.791730761528015137e-01 -2.038079686462879181e-02 -7.748036831617355347e-02 2.401511520147323608e-01 -1.547319069504737854e-02
1.890476942062377930e-01 2.291710376739501953e-01 -1.312976926565170288e-01 1.893407553434371948e-01 -9.541171044111251831e-02 1.210928559303283691e-01 -3.221082687377929688e-01 -2.660275399684906006e-01 5.837797746062278748e-02 1.180934160947799683e-01 -8.458040654659271240e-03 -5.078911781311035156e-02 -7.729688286781311035e-02 -1.599210351705551147e-01 -3.061482012271881104e-01 -8.192940056324005127e-02 -4.339161515235900879e-02 -1.244027540087699890e-01 1.648260205984115601e-01 3.135964274406433105e-01 1.377257704734802246e-01 -9.451142698526382446e-02 -1.836619228124618530e-01 4.015825688838958740e-02 1.097782924771308899e-01 6.587430834770202637e-02 4.686196148395538330e-01 -1.493325829505920410e-01 3.514336422085762024e-02 -2.052266448736190796e-01 2.000932954251766205e-02 -1.430031377822160721e-02
-1.012435853481292725e-01 6.631245836615562439e-03 7.929952442646026611e-02 2.294423580169677734e-01 1.328104883432388306e-01 2.590366601943969727e-01 -2.587256729602813721e-01 -7.445112615823745728e-02 1.664548516273498535e-01 1.826604455709457397e-01 -2.752715051174163818e-01 1.570213213562965393e-02 -2.368309348821640015e-01 4.630992934107780457e-02 -5.506683140993118286e-02 -3.060358166694641113e-01 -1.413454860448837280e-01 -1.618505716323852539e-01 -8.671260625123977661e-02 6.752300262451171875e-02 -3.040915727615356445e-01 -2.409405112266540527e-01 -2.732424139976501465e-01 -1.464252080768346786e-02 2.826166450977325439e-01 6.250619888305664062e-02 1.054538935422897339e-01 -1.568505167961120605e-01 7.705644518136978149e-02 -6.585295498371124268e-02 1.473647207021713257e-01 2.153864651918411255e-01
-2.466821074485778809e-01 2.333300560712814331e-01 -2.764134705066680908e-01 1.974702030420303345e-01 -8.026479184627532959e-02 -8.179833739995956421e-02 -9.882679581642150879e-02 -1.923144012689590454e-01 1.198106184601783752e-01 9.429624676704406738e-02 -7.408189028501510620e-02 5.871493369340896606e-02 2.083595842123031616e-01 -2.072186209261417389e-02 -3.268652409315109253e-02 -1.265005618333816528e-01 -2.420185878872871399e-02 -3.530106842517852783e-01 -3.694397956132888794e-02 2.187608778476715088e-01 1.239712256938219070e-02 -2.588284313678741455e-01 1.503375321626663208e-01 2.337921597063541412e-02 -3.285710141062736511e-02 2.130714654922485352e-01 1.544445604085922241e-01 -4.031729400157928467e-01 -8.326461166143417358e-02 -1.579153835773468018e-01 2.411976605653762817e-01 1.693548858165740967e-01
1.756608039140701294e-01 2.254630327224731445e-01 1.956930607557296753e-01 3.907663822174072266e-01 -6.895711272954940796e-02 -7.212082296609878540e-02 -2.716673910617828369e-01 -2.009921520948410034e-01 1.511080116033554077e-01 8.849521726369857788e-02 -2.397891692817211151e-02 -2.054832875728607178e-01 -1.291444748640060425e-01 1.862458884716033936e-01 1.315668672323226929e-01 -4.383938014507293701e-02 -2.035479098558425903e-01 -8.339492231607437134e-02 1.914146095514297485e-01 1.401096284389495850e-01 -1.223470792174339294e-01 5.428066477179527283e-02 1.411918103694915771e-01 2.976248562335968018e-01 5.281873047351837158e-02 1.237992718815803528e-01 3.964966833591461182e-01 -4.053080826997756958e-02 1.725233197212219238e-01 4.628073051571846008e-02 -5.538270249962806702e-02 1.267586201429367065e-01
-1.328913378529250622e-03 -8.476675301790237427e-02 -1.984392702579498291e-01 -7.084823399782180786e-02 -2.851426601409912109e-03 6.091731414198875427e-02 -9.201770275831222534e-02 -2.500838041305541992e-01 2.437063455581665039e-01 1.550639234483242035e-02 1.154611259698867798e-01 -2.782897949218750000e-01 2.053445279598236084e-01 1.463018357753753662e-01 -2.891608476638793945e-01 -1.255126446485519409e-01 -3.356252610683441162e-01 -2.407074868679046631e-01 -5.060245748609304428e-03 -3.360189124941825867e-02 -2.340678572654724121e-01 -5.764036998152732849e-02 -1.427270621061325073e-01 2.260959297418594360e-01 -2.348766895011067390e-03 -2.769971191883087158e-01 2.724931836128234863e-01 -5.163842812180519104e-03 2.319759875535964966e-01 -2.749821171164512634e-02 2.297746837139129639e-01 2.493989840149879456e-02
-3.764668852090835571e-02 2.173177897930145264e-01 -2.817070186138153076e-01 -2.225447297096252441e-01 -2.807616591453552246e-01 1.551902145147323608e-01 8.980480022728443146e-03 -2.316959351301193237e-01 -4.600341245532035828e-02 2.932117283344268799e-01 -1.035636663436889648e-02 -3.252413868904113770e-02 -2.979260087013244629e-01 1.355894356966018677e-01 -1.713088303804397583e-01 -2.356410492211580276e-03 4.069657996296882629e-03 -1.885136663913726807e-01 1.060086712241172791e-01 -2.176699042320251465e-02 -2.900148034095764160e-01 -1.602756381034851074e-01 -6.488958746194839478e-02 1.180380508303642273e-01 -3.767711818218231201e-01 4.268227145075798035e-03 2.156500667333602905e-01 8.457250893115997314e-02 -2.392801083624362946e-02 -1.928838640451431274e-01 1.698449403047561646e-01 5.081791058182716370e-02
-7.366038113832473755e-02 -1.879092752933502197e-01 4.344282299280166626e-02 -3.833380714058876038e-02 -1.501085460186004639e-01 4.584443755447864532e-03 -1.977873966097831726e-02 -8.785886317491531372e-02 -3.318366408348083496e-02 1.416579931974411011e-01 -5.609370768070220947e-02 -1.007354632019996643e-01 -1.693000495433807373e-01 2.429443597793579102e-01 -2.549724094569683075e-02 -3.962996229529380798e-02 -3.827198445796966553e-01 -2.373176068067550659e-01 1.805112510919570923e-01 -2.520259702578186989e-03 -1.557836085557937622e-01 -1.822181195020675659e-01 -5.124926567077636719e-01 2.843026816844940186e-01 1.638669222593307495e-01 1.639744341373443604e-01 2.120558768510818481e-01 -3.894160315394401550e-02 -2.285960018634796143e-01 3.032576665282249451e-02 -4.640482831746339798e-03 1.054569110274314880e-01
4.707089439034461975e-02 1.304308474063873291e-01 -8.572097122669219971e-02 -1.730165779590606689e-01 -1.538646817207336426e-01 1.424153000116348267e-01 1.593551039695739746e-02 -3.746809959411621094e-01 1.121203377842903137e-01 3.271916415542364120e-03 8.008036762475967407e-02 1.657106429338455200e-01 -2.191322892904281616e-01 -6.228008493781089783e-02 3.285882249474525452e-02 -1.700322926044464111e-01 -2.014113366603851318e-01 -1.500640958547592163e-01 7.150026410818099976e-02 8.730871230363845825e-02 -1.271361112594604492e-01 -3.563454449176788330e-01 -1.114536598324775696e-01 4.266115725040435791e-01 -1.518754661083221436e-01 1.661568582057952881e-01 1.287970393896102905e-01 1.431621517986059189e-02 -1.536507606506347656e-01 -2.405041307210922241e-01 4.713262617588043213e-02 2.569512724876403809e-01
3.497624993324279785e-01 -4.262952134013175964e-02 -2.265277057886123657e-01 1.760700941085815430e-01 4.093259200453758240e-02 2.140614688396453857e-01 -1.191196125000715256e-02 -3.870975226163864136e-02 2.456045597791671753e-01 2.381037622690200806e-01 -1.939835697412490845e-01 1.559242010116577148e-01 2.006760388612747192e-01 1.885998547077178955e-01 -3.754265606403350830e-01 -3.847883641719818115e-02 -2.885181009769439697e-01 -1.226460784673690796e-01 8.985770866274833679e-03 -6.871706247329711914e-02 -7.134896516799926758e-02 -1.726419925689697266e-01 -2.773068547248840332e-01 1.011658236384391785e-01 1.775537282228469849e-01 -4.978893697261810303e-02 2.492787875235080719e-02 1.932667195796966553e-01 2.190808206796646118e-02 -1.096747368574142456e-01 1.029403433203697205e-01 1.642306447029113770e-01
7.832930237054824829e-02 -4.887025803327560425e-02 1.033940315246582031e-01 2.338017970323562622e-01 -1.453266888856887817e-01 3.334337472915649414e-01 -1.095637772232294083e-02 -8.931516110897064209e-02 1.976622939109802246e-01 8.356275409460067749e-02 -6.565103679895401001e-02 9.271083027124404907e-02 -3.655714392662048340e-01 2.170808911323547363e-01 -4.037167131900787354e-01 1.325430572032928467e-01 -2.190879136323928833e-01 -2.349710315465927124e-01 -1.621998995542526245e-01 9.649377316236495972e-02 -1.043343245983123779e-01 -8.586071431636810303e-02 9.266123175621032715e-02 1.222948953509330750e-01 2.589149773120880127e-01 -1.104359477758407593e-01 2.735265195369720459e-01 -4.187797009944915771e-02 1.187380328774452209e-01 4.948212578892707825e-02 1.079139336943626404e-01 -2.865048311650753021e-02
-3.779745846986770630e-02 2.606171742081642151e-02 -2.771859467029571533e-01 2.891119420528411865e-01 -2.425416260957717896e-01 2.805193960666656494e-01 -7.805198431015014648e-03 8.606883883476257324e-02 1.586429476737976074e-01 1.974320411682128906e-01 -8.273062109947204590e-02 2.148105204105377197e-01 -1.595777720212936401e-01 2.475028187036514282e-01 -2.574614584445953369e-01 -7.798656076192855835e-02 -1.017793565988540649e-01 -2.612090408802032471e-01 9.496743790805339813e-03 9.128301590681076050e-02 2.084347307682037354e-01 -1.648519374430179596e-02 4.025689512491226196e-02 -2.751655876636505127e-02 -4.650631546974182129e-02 -1.563980877399444580e-01 1.417001932859420776e-01 1.938364505767822266e-01 -3.219441697001457214e-02 -7.938542962074279785e-02 2.022460997104644775e-01 3.881221413612365723e-01
-5.343752354383468628e-02 -2.159200375899672508e-03 -1.183817386627197266e-01 -1.164762303233146667e-01 -1.830358803272247314e-01 1.860794126987457275e-01 -2.392480075359344482e-01 -1.540737897157669067e-01 1.212673559784889221e-01 3.319588303565979004e-02 -2.742718718945980072e-02 -4.901104271411895752e-01 1.034951955080032349e-01 2.401179820299148560e-02 -2.146661281585693359e-01 -1.519333124160766602e-01 -4.277257621288299561e-01 -2.016447782516479492e-01 1.055984199047088623e-01 6.688441336154937744e-02 -6.459690630435943604e-02 -1.212063580751419067e-01 5.585686489939689636e-02 1.950986683368682861e-01 -3.615887090563774109e-02 -8.015990257263183594e-02 2.787862904369831085e-02 -1.211626455187797546e-01 2.683209776878356934e-01 2.617955952882766724e-02 2.703710198402404785e-01 -1.223814710974693298e-01
8.398984558880329132e-03 -1.362099219113588333e-02 -2.281222492456436157e-02 -3.461426123976707458e-02 -2.338369339704513550e-01 1.549755781888961792e-01 -4.855074360966682434e-02 -2.093796730041503906e-01 -1.518118754029273987e-02 5.621511116623878479e-02 5.584594234824180603e-02 -1.787907779216766357e-01 -3.872376978397369385e-01 2.005298733711242676e-01 -1.648592352867126465e-01 2.522101998329162598e-01 -3.415684401988983154e-01 -1.951546370983123779e-01 5.687814205884933472e-03 1.966563463211059570e-01 1.378083415329456329e-02 -1.721783429384231567e-01 -1.857202053070068359e-01 2.553279399871826172e-01 3.717784583568572998e-02 3.899284303188323975e-01 1.266271024942398071e-01 -9.502071142196655273e-02 -2.223263829946517944e-01 1.933084800839424133e-02 -4.698078334331512451e-02 -1.490691769868135452e-02
1.552005261182785034e-01 1.197675764560699463e-01 -3.324405252933502197e-01 -2.049704194068908691e-01 -1.232658475637435913e-01 1.767919063568115234e-01 -1.159170418977737427e-01 -3.779814839363098145e-01 1.763615608215332031e-01 2.992333173751831055e-01 -2.974535897374153137e-02 -1.522689610719680786e-01 2.633604966104030609e-02 2.207453995943069458e-01 -2.674716711044311523e-01 -1.007948070764541626e-01 2.406246215105056763e-02 -1.857533454895019531e-01 1.430756598711013794e-01 -9.411720931529998779e-02 -3.014738559722900391e-01 -2.416294217109680176e-01 1.090446487069129944e-01 4.414404183626174927e-02 -2.177940309047698975e-01 1.592507027089595795e-02 -6.389433145523071289e-02 -1.019539311528205872e-01 1.819226592779159546e-01 -4.552735190372914076e-04 -7.291910797357559204e-02 -4.841656237840652466e-02
4.920151457190513611e-02 1.380814909934997559e-01 6.375827640295028687e-02 -2.410648018121719360e-01 -3.144280612468719482e-01 -7.292321417480707169e-03 -1.492638885974884033e-01 -2.447356730699539185e-01 6.380522996187210083e-02 1.660520434379577637e-01 -1.004138067364692688e-01 1.030432805418968201e-01 1.812260039150714874e-02 -2.748040109872817993e-02 -4.770977199077606201e-01 -1.718367934226989746e-01 -1.935394555330276489e-01 -8.361604064702987671e-02 1.151685565710067749e-01 -1.774687021970748901e-01 7.909853011369705200e-02 -4.226978123188018799e-02 3.301073610782623291e-02 1.509408205747604370e-01 3.230108320713043213e-02 1.771146357059478760e-01 1.661193519830703735e-01 -8.216384798288345337e-02 -7.274967432022094727e-02 9.397208690643310547e-02 -1.385801732540130615e-01 4.510561525821685791e-01
1.040926054120063782e-01 2.362208440899848938e-02 -7.539645582437515259e-02 2.529810182750225067e-02 -1.782466620206832886e-01 5.009497702121734619e-02 2.464028261601924896e-02 9.852524846792221069e-03 6.523444503545761108e-02 3.206420242786407471e-01 1.000082194805145264e-01 -1.550356894731521606e-01 -4.416125640273094177e-02 -1.559971272945404053e-01 -1.876599341630935669e-01 -3.119267225265502930e-01 -2.828597128391265869e-01 -6.083876267075538635e-02 -4.099484160542488098e-02 1.928991377353668213e-01 2.345467507839202881e-01 -2.087398432195186615e-02 -5.667489394545555115e-02 1.410457938909530640e-01 -1.697918213903903961e-02 4.227245151996612549e-01 -6.980008445680141449e-03 -7.505090534687042236e-02 1.005279459059238434e-02 -2.327323704957962036e-01 4.208376705646514893e-01 -1.737845987081527710e-01
-9.148971736431121826e-02 3.042194545269012451e-01 -5.311402678489685059e-02 9.643983095884323120e-02 -8.867939561605453491e-02 -6.135495752096176147e-02 2.471609786152839661e-02 -2.877099514007568359e-01 3.808322921395301819e-02 -3.203327208757400513e-02 7.421009242534637451e-02 -4.549641907215118408e-02 -2.850111722946166992e-01 -4.910006374120712280e-02 -3.750304281711578369e-01 -3.195765614509582520e-01 -2.584759891033172607e-01 4.679758101701736450e-02 -1.105286926031112671e-01 -1.566491127014160156e-01 -4.695526137948036194e-02 -2.697433829307556152e-01 -5.467116087675094604e-02 -7.509010285139083862e-02 -4.124236479401588440e-02 9.398137778043746948e-02 2.013673782348632812e-01 -1.839696764945983887e-01 4.082499444484710693e-01 -3.607511520385742188e-02 1.048096567392349243e-01 4.731301963329315186e-02
4.290566965937614441e-02 2.802431285381317139e-01 1.631365418434143066e-01 2.067466080188751221e-01 -6.118758395314216614e-02 -1.116433739662170410e-01 6.412568688392639160e-02 -1.515994779765605927e-02 3.347260951995849609e-01 5.577437952160835266e-02 -2.083149999380111694e-01 4.381151869893074036e-02 -1.355975419282913208e-01 8.204899728298187256e-02 -2.511569857597351074e-01 -1.545417755842208862e-01 -2.742530107498168945e-01 -1.452253013849258423e-01 -3.383760526776313782e-02 3.010157644748687744e-01 -4.666671901941299438e-02 -8.408097177743911743e-02 -6.124622188508510590e-03 1.069246456027030945e-01 -2.539171278476715088e-01 2.775939106941223145e-01 -1.360971778631210327e-01 1.215408556163311005e-02 -9.959916025400161743e-02 3.125400245189666748e-01 2.047398239374160767e-01 1.966369599103927612e-01
-6.923060119152069092e-02 1.865394711494445801e-01 -8.098044991493225098e-02 3.455471694469451904e-01 5.216174200177192688e-02 -2.066665887832641602e-01 3.227929770946502686e-02 -7.099049538373947144e-02 2.353915870189666748e-01 7.500813156366348267e-02 -2.393988370895385742e-01 1.701223403215408325e-01 1.616802662611007690e-01 2.580956816673278809e-01 -5.641618371009826660e-02 -3.142209649085998535e-01 -2.653843760490417480e-01 -9.464462101459503174e-02 -8.976192213594913483e-03 1.219164300709962845e-02 -2.480919808149337769e-01 -7.174545526504516602e-02 -1.567311584949493408e-01 2.157546132802963257e-01 1.329541858285665512e-02 2.509689033031463623e-01 1.965211778879165649e-01 -5.879374966025352478e-02 -2.984813451766967773e-01 1.608131676912307739e-01 -5.793576315045356750e-02 -3.180601634085178375e-04
2.602680921554565430e-01 4.506638273596763611e-02 -2.530454695224761963e-01 -1.138380076736211777e-02 1.100434437394142151e-01 -1.468508597463369370e-02 -3.797755241394042969e-01 -3.452236354351043701e-01 2.151188440620899200e-02 4.731717705726623535e-02 -2.166212946176528931e-01 7.780520617961883545e-02 -2.449013479053974152e-02 -4.369862750172615051e-02 -1.966711282730102539e-01 -3.581469058990478516e-01 -2.172902822494506836e-01 -1.201041564345359802e-01 8.668165653944015503e-02 1.350256204605102539e-01 4.763674736022949219e-02 7.934357039630413055e-03 1.969824284315109253e-01 -2.397356927394866943e-02 -4.429230466485023499e-02 1.277802735567092896e-01 1.463923007249832153e-01 -3.386786878108978271e-01 1.793666742742061615e-02 -2.830986082553863525e-01 -7.234737742692232132e-03 3.403866663575172424e-02
8.492187410593032837e-02 9.665779024362564087e-02 -2.444074451923370361e-01 1.847705990076065063e-01 -6.913737952709197998e-02 -8.097299188375473022e-02 -9.334585070610046387e-02 -9.305647015571594238e-02 1.489522308111190796e-01 1.286749243736267090e-01 -3.982949256896972656e-02 1.843055188655853271e-01 -2.547296285629272461e-01 -1.856868714094161987e-01 3.201222419738769531e-02 -4.607736766338348389e-01 -1.889630556106567383e-01 -6.521687656641006470e-02 1.264627724885940552e-01 -8.653653413057327271e-02 1.089989244937896729e-01 -1.906882226467132568e-01 6.917456537485122681e-02 1.185670122504234314e-01 -9.638289362192153931e-02 1.665569394826889038e-01 1.377694308757781982e-01 -3.699012398719787598e-01 -2.254272401332855225e-01 -2.134061157703399658e-01 1.786322146654129028e-01 1.490739434957504272e-01
5.973043292760848999e-02 2.998714335262775421e-02 2.155518680810928345e-01 2.986013889312744141e-01 -1.245712712407112122e-01 1.687925755977630615e-01 1.031645853072404861e-02 -1.171123534440994263e-01 3.008188605308532715e-01 1.406888198107481003e-02 1.011018380522727966e-01 7.836040854454040527e-02 -4.439386725425720215e-01 3.862001746892929077e-02 -3.767178058624267578e-01 1.173283830285072327e-01 -1.331071555614471436e-01 -1.992856264114379883e-01 -4.070824384689331055e-02 1.672881841659545898e-01 -9.910815209150314331e-02 -2.411441653966903687e-01 1.597456932067871094e-01 2.085652388632297516e-02 5.721774324774742126e-02 1.352019757032394409e-01 2.408444583415985107e-01 -8.531714975833892822e-02 -1.766683161258697510e-01 -4.837663099169731140e-02 1.849028319120407104e-01 -7.203362137079238892e-02
-8.630701154470443726e-02 1.039345934987068176e-01 -1.586498767137527466e-01 -7.921737432479858398e-02 -2.997957170009613037e-01 3.534530848264694214e-02 -7.525415718555450439e-02 -2.343917787075042725e-01 1.371101886034011841e-01 2.503613568842411041e-02 -3.775452077388763428e-02 1.158881112933158875e-01 5.606327950954437256e-02 1.202368661761283875e-01 -1.185531094670295715e-01 -2.168034762144088745e-01 -2.945607602596282959e-01 -2.181343585252761841e-01 1.500220745801925659e-01 -2.639168500900268555e-01 1.557446122169494629e-01 -2.325580567121505737e-01 -7.065903395414352417e-02 -7.505392283201217651e-02 -2.193759083747863770e-01 1.498035788536071777e-01 1.228616088628768921e-01 -9.957128763198852539e-02 -2.999159693717956543e-01 1.705013662576675415e-01 2.321363389492034912e-01 3.188689649105072021e-01
-2.238172441720962524e-01 4.221551716327667236e-01 -2.300295829772949219e-01 7.597275078296661377e-02 8.997853845357894897e-02 -2.387603074312210083e-01 7.234213990159332752e-05 -2.891331613063812256e-01 2.163572758436203003e-01 -8.313037455081939697e-03 -2.131326794624328613e-01 4.142595455050468445e-02 5.766397342085838318e-02 8.156935125589370728e-02 -1.730362623929977417e-01 -2.382148951292037964e-01 -3.457199931144714355e-01 -3.604277595877647400e-02 -9.148075245320796967e-03 9.713499993085861206e-02 -8.347310125827789307e-02 -2.176854312419891357e-01 8.578874170780181885e-02 1.822313815355300903e-01 -3.817547112703323364e-02 2.198337465524673462e-01 1.792606711387634277e-01 9.287422895431518555e-02 -2.392981648445129395e-01 4.954607691615819931e-03 8.830247446894645691e-03 2.106451429426670074e-02
-1.676537692546844482e-01 -8.434578031301498413e-02 -1.011082231998443604e-01 1.710515171289443970e-01 -1.840441115200519562e-02 1.846968084573745728e-01 1.282025407999753952e-02 -1.219107657670974731e-01 2.558634579181671143e-01 2.242016196250915527e-01 -2.009681463241577148e-01 8.298998326063156128e-02 -1.058328151702880859e-01 5.235853791236877441e-02 1.673949736868962646e-04 -1.890784502029418945e-01 -2.201588153839111328e-01 -2.543359696865081787e-01 -1.677972227334976196e-01 -1.402339339256286621e-01 -3.005004227161407471e-01 -1.802880614995956421e-01 -1.548957228660583496e-01 -1.337030827999114990e-01 6.440339982509613037e-02 1.243456229567527771e-01 2.931235134601593018e-01 -2.120217084884643555e-01 3.478894010186195374e-02 -6.090900674462318420e-02 -1.508043557405471802e-01 3.991486728191375732e-01
-4.783368110656738281e-02 -2.132231593132019043e-01 1.485255360603332520e-01 1.377023756504058838e-01 -7.351231575012207031e-02 2.679629027843475342e-01 4.448823630809783936e-02 -5.466381832957267761e-02 9.084509313106536865e-02 3.513807058334350586e-01 -1.841243803501129150e-01 -4.403901472687721252e-02 -5.464017763733863831e-02 -1.699368506669998169e-01 -1.523112505674362183e-01 -8.977455645799636841e-02 -3.834930360317230225e-01 -1.000034213066101074e-01 -6.973799318075180054e-02 5.065771285444498062e-03 -5.984495207667350769e-02 -2.815076708793640137e-01 -7.108443230390548706e-02 3.221511468291282654e-02 6.268017739057540894e-02 1.199764311313629150e-01 3.169559836387634277e-01 5.250203423202037811e-03 4.241489246487617493e-02 -2.256057560443878174e-01 -5.612023919820785522e-02 4.157308638095855713e-01
2.051870226860046387e-01 2.277370840311050415e-01 -2.370949536561965942e-01 2.186176180839538574e-01 -7.598152011632919312e-02 1.861095428466796875e-01 -4.913462102413177490e-01 -2.402120083570480347e-01 8.534534275531768799e-02 -7.292881608009338379e-02 6.719278544187545776e-02 1.614168472588062286e-02 6.425594538450241089e-02 -2.391209453344345093e-02 -3.547878861427307129e-01 -8.407139033079147339e-02 -4.750041291117668152e-02 -1.194328144192695618e-01 5.625152960419654846e-02 9.307038784027099609e-02 9.756394475698471069e-02 -2.559237480163574219e-01 -2.696875482797622681e-02 8.889248128980398178e-04 4.115035012364387512e-02 4.059400781989097595e-02 2.307260781526565552e-01 -3.536263108253479004e-01 -2.954884245991706848e-02 -2.726990170776844025e-02 9.421718865633010864e-02 1.061172112822532654e-01
1.739180833101272583e-01 6.602184474468231201e-02 -1.800905019044876099e-01 2.030894905328750610e-01 9.865634888410568237e-02 1.385587751865386963e-01 -5.576078593730926514e-02 -2.330780774354934692e-02 1.247073560953140259e-01 2.040365338325500488e-01 7.549688965082168579e-02 2.153070420026779175e-01 7.272119075059890747e-02 2.182289958000183105e-01 -3.552842736244201660e-01 9.486439824104309082e-02 -3.413449227809906006e-01 3.520929813385009766e-02 5.886192619800567627e-02 1.691547930240631104e-01 -1.537846326828002930e-01 -1.441335976123809814e-01 -2.021013498306274414e-01 2.223559916019439697e-01 -8.334117382764816284e-02 4.584930092096328735e-02 9.767450392246246338e-02 1.382235437631607056e-01 1.071821078658103943e-01 -3.307251334190368652e-01 3.092563748359680176e-01 1.516817361116409302e-01
1.351223438978195190e-01 2.246179617941379547e-02 -5.250732973217964172e-02 1.347136348485946655e-01 -2.861006185412406921e-02 1.222504824399948120e-01 -1.918378174304962158e-01 -9.689903259277343750e-02 1.795849055051803589e-01 -1.472200900316238403e-01 -1.424979865550994873e-01 1.399080753326416016e-01 -1.876564472913742065e-01 -1.124274283647537231e-01 1.702115312218666077e-02 -1.000674068927764893e-01 -2.675889134407043457e-01 -8.212780579924583435e-03 1.854582428932189941e-01 7.256394624710083008e-02 -1.118616536259651184e-01 -2.512167692184448242e-01 2.065105587244033813e-01 1.611360758543014526e-01 -1.156775206327438354e-01 5.060524344444274902e-01 1.250243633985519409e-01 -3.272407352924346924e-01 -2.450360804796218872e-01 -1.566522270441055298e-01 1.148139312863349915e-01 2.994327433407306671e-02
2.123222798109054565e-01 -2.080610990524291992e-01 2.313479483127593994e-01 3.831931203603744507e-02 -5.209685117006301880e-02 -6.079270690679550171e-02 1.764538884162902832e-01 -1.030027717351913452e-01 1.316317468881607056e-01 -7.473086565732955933e-02 -1.813972443342208862e-01 -7.385631650686264038e-02 -2.181882597506046295e-02 8.682418614625930786e-02 -2.502746880054473877e-01 -2.903461754322052002e-01 -1.979125291109085083e-01 -1.614590287208557129e-01 -1.133387070149183273e-02 4.917122051119804382e-02 2.895735576748847961e-02 -9.107515215873718262e-02 -6.724742054939270020e-02 1.570272892713546753e-01 -2.132851481437683105e-01 7.303474098443984985e-02 2.931873798370361328e-01 -2.337515950202941895e-01 -2.238258905708789825e-02 -4.292705655097961426e-01 2.182184159755706787e-01 2.496914863586425781e-01
-8.312722295522689819e-02 -4.304601624608039856e-02 -4.770319536328315735e-02 -1.441503874957561493e-02 -4.519694447517395020e-01 -4.100476577877998352e-02 -1.537557393312454224e-01 2.529211640357971191e-01 1.251223087310791016e-01 1.710204035043716431e-01 -2.259146720170974731e-01 -1.758447587490081787e-01 8.691997826099395752e-02 6.430935859680175781e-02 -2.629060447216033936e-01 -1.841760240495204926e-02 -2.008794248104095459e-01 -2.540176510810852051e-01 1.346152275800704956e-01 -6.931538693606853485e-03 -4.507938399910926819e-02 -1.409116834402084351e-01 -2.282186448574066162e-01 2.172406166791915894e-01 -2.860851287841796875e-01 3.433092534542083740e-01 9.562373906373977661e-02 -4.994071274995803833e-02 6.487175822257995605e-02 -6.817475706338882446e-02 7.303076237440109253e-02 1.320152282714843750e-01
6.521163880825042725e-02 8.695282787084579468e-02 -8.223269879817962646e-02 6.834841519594192505e-02 1.701301038265228271e-01 1.087077260017395020e-01 -2.815193235874176025e-01 -1.637275069952011108e-01 5.968512501567602158e-03 1.582741737365722656e-02 -5.244248360395431519e-02 8.166227489709854126e-02 -4.385850951075553894e-02 -1.505738049745559692e-01 -2.282466590404510498e-01 -1.768558025360107422e-01 -2.574438750743865967e-01 3.219982609152793884e-02 1.693153828382492065e-01 4.541991651058197021e-01 8.400965481996536255e-02 -2.519003152847290039e-01 -1.701885312795639038e-01 1.288606226444244385e-01 -9.554288536310195923e-02 1.912154853343963623e-01 1.369592249393463135e-01 -3.890338242053985596e-01 -8.747885376214981079e-02 -1.464453637599945068e-01 2.208958715200424194e-01 1.434468384832143784e-02
2.899721823632717133e-02 -6.495966762304306030e-02 1.398157328367233276e-02 5.232925713062286377e-02 -2.535401284694671631e-01 -5.554658547043800354e-02 3.116006851196289062e-01 -5.029768124222755432e-02 1.549138575792312622e-01 -7.058891654014587402e-02 -9.950122982263565063e-02 -5.893029645085334778e-02 -1.420752145349979401e-02 2.095361500978469849e-01 -1.199421007186174393e-02 -5.733283702284097672e-03 5.263790488243103027e-02 -4.243099093437194824e-01 3.344340622425079346e-02 6.839796900749206543e-02 -1.804151455871760845e-03 -2.249068170785903931e-01 1.416210364550352097e-02 1.025551110506057739e-01 -3.851370187476277351e-03 2.800769805908203125e-01 2.779625058174133301e-01 -4.442575573921203613e-01 2.560418248176574707e-01 -7.946760393679141998e-03 2.238750606775283813e-01 1.401322633028030396e-01
5.947627127170562744e-02 2.008286863565444946e-01 -1.411477178335189819e-01 1.769759356975555420e-01 6.925418972969055176e-02 -4.856281448155641556e-03 -2.708605118095874786e-02 -7.328168302774429321e-02 1.046284139156341553e-01 -9.048785269260406494e-02 2.232880331575870514e-02 3.690429776906967163e-02 -1.688735485076904297e-01 1.242811977863311768e-01 -4.218134582042694092e-01 -3.283722698688507080e-01 -2.272882014513015747e-01 -5.623703449964523315e-02 -1.752074658870697021e-01 1.276681125164031982e-01 -6.346598267555236816e-02 -2.422223985195159912e-01 6.358896195888519287e-02 -1.762857288122177124e-01 -1.163482945412397385e-02 4.946453124284744263e-02 1.705344617366790771e-01 -1.446756124496459961e-01 4.784582853317260742e-01 -2.211166620254516602e-01 1.025440245866775513e-01 -5.181329324841499329e-02
-2.124340683221817017e-01 1.239787191152572632e-01 -3.139918744564056396e-01 2.934214472770690918e-01 -2.547466894611716270e-03 -7.366511970758438110e-02 -1.622300893068313599e-01 -3.646787106990814209e-01 1.125491783022880554e-01 -1.494382023811340332e-01 -7.358187437057495117e-02 9.144885838031768799e-02 -4.601326584815979004e-02 -1.058561354875564575e-01 -2.381246834993362427e-01 2.383112907409667969e-02 -4.525392130017280579e-02 -3.732115924358367920e-01 4.879416432231664658e-03 3.779570758342742920e-02 -1.172758340835571289e-01 -2.978742718696594238e-01 1.341249793767929077e-01 2.372382581233978271e-01 -1.159212812781333923e-01 9.428524971008300781e-02 1.219882071018218994e-01 1.362248510122299194e-01 2.543532289564609528e-02 -1.876497417688369751e-01 -1.572213172912597656e-01 1.865914016962051392e-01
-6.676377356052398682e-02 7.551683485507965088e-02 -7.844166457653045654e-02 8.344932645559310913e-02 -7.426939904689788818e-02 -5.917391180992126465e-02 -4.949996620416641235e-02 -1.348539143800735474e-01 -5.367184802889823914e-02 -1.333408206701278687e-01 1.134365424513816833e-01 -1.474582962691783905e-02 -1.670155972242355347e-01 3.710739780217409134e-03 -4.514669775962829590e-01 -4.838095009326934814e-01 -1.118800565600395203e-01 -1.246526986360549927e-01 -3.733834624290466309e-02 2.670580707490444183e-02 -1.072644516825675964e-01 -1.779095530509948730e-01 -6.083870679140090942e-02 -1.333518475294113159e-01 1.229624971747398376e-01 2.001399546861648560e-01 3.608900606632232666e-01 -2.325146645307540894e-01 2.538429796695709229e-01 -5.241171270608901978e-02 1.721700578927993774e-01 1.281063705682754517e-01
3.750994428992271423e-02 -1.375881256535649300e-03 -7.938361167907714844e-02 4.806177690625190735e-02 -2.406182736158370972e-01 3.018625080585479736e-01 1.209468096494674683e-01 -1.694098412990570068e-01 -2.451733499765396118e-01 1.626052707433700562e-01 5.167364701628684998e-02 -2.115323394536972046e-01 -2.132015824317932129e-01 3.258178234100341797e-01 -3.907980769872665405e-02 -2.555910050868988037e-01 -3.611736893653869629e-01 1.318001449108123779e-01 4.541838169097900391e-02 -5.194805189967155457e-02 -3.730728328227996826e-01 -4.250643774867057800e-02 1.558490544557571411e-01 -1.231591100804507732e-03 -1.160395443439483643e-01 1.481854468584060669e-01 7.510389387607574463e-02 3.616474941372871399e-02 1.058074831962585449e-01 -2.999799326062202454e-02 1.849221438169479370e-01 1.966649889945983887e-01
-4.543456435203552246e-02 1.725649833679199219e-01 -2.188028693199157715e-01 1.555895954370498657e-01 -1.503340303897857666e-01 1.369846910238265991e-01 8.154667168855667114e-02 -1.619700044393539429e-01 3.207790553569793701e-01 2.305288612842559814e-02 1.066959723830223083e-01 -4.568973963614553213e-04 -4.041094183921813965e-01 -3.086984902620315552e-02 -1.516089141368865967e-01 -3.675048947334289551e-01 -3.397241607308387756e-02 -9.096591174602508545e-02 8.820815943181514740e-03 -2.703402638435363770e-01 -3.637765049934387207e-01 2.555171959102153778e-02 -1.709639877080917358e-01 2.103576064109802246e-01 2.634449861943721771e-03 7.596167922019958496e-02 2.218041121959686279e-01 -5.963649600744247437e-02 4.321157187223434448e-02 -3.776085004210472107e-02 7.740265876054763794e-02 -1.668443381786346436e-01
1.248072949238121510e-04 -6.124794855713844299e-02 -1.237706914544105530e-01 4.146678745746612549e-02 6.924983859062194824e-02 2.666045725345611572e-01 2.215981483459472656e-01 -2.555927932262420654e-01 1.982826590538024902e-01 4.452098626643419266e-03 -2.341883331537246704e-01 -5.247668027877807617e-01 -7.481470704078674316e-02 -6.048583425581455231e-03 -2.301220782101154327e-02 -2.232533842325210571e-01 -1.134963035583496094e-01 -1.963170319795608521e-01 -2.282294444739818573e-02 -7.324999570846557617e-02 -1.062421798706054688e-01 -2.493404597043991089e-01 -1.701517105102539062e-01 2.138872742652893066e-01 1.950446665287017822e-01 8.316603302955627441e-02 2.617513239383697510e-01 4.669271036982536316e-02 1.271322220563888550e-01 -1.580343842506408691e-01 1.396062970161437988e-02 2.977379783987998962e-02
8.827046304941177368e-02 -1.353979017585515976e-02 -2.793937325477600098e-01 -3.942763060331344604e-02 -4.859497025609016418e-02 1.256413012742996216e-01 1.283383965492248535e-01 -3.364625871181488037e-01 -6.352396309375762939e-02 3.285498619079589844e-01 -1.468481570482254028e-01 -1.640576869249343872e-01 -2.875312566757202148e-01 -1.174234673380851746e-01 -2.091692984104156494e-01 -1.718721240758895874e-01 -3.097331821918487549e-01 -2.664602547883987427e-02 -3.980451449751853943e-02 1.273569017648696899e-01 2.426413744688034058e-01 -7.389590889215469360e-02 1.675986126065254211e-02 2.539223432540893555e-01 2.927335351705551147e-02 3.083880841732025146e-01 7.204448431730270386e-02 1.369853783398866653e-02 -1.662545353174209595e-01 2.045384794473648071e-02 1.362624019384384155e-01 -2.070370167493820190e-01
1.386757642030715942e-01 3.312570750713348389e-01 -4.548345506191253662e-02 1.081647276878356934e-01 9.950099885463714600e-02 1.331312209367752075e-01 1.364264041185379028e-01 -9.296964854001998901e-02 1.236842945218086243e-01 1.764575093984603882e-01 -5.894970521330833435e-02 1.943348199129104614e-01 8.431558310985565186e-02 -7.756253331899642944e-02 -3.016597926616668701e-01 -1.363861113786697388e-01 -2.644997239112854004e-01 -2.561329603195190430e-01 -1.643058210611343384e-01 1.476006209850311279e-01 -1.617881059646606445e-01 -1.188796311616897583e-01 5.836829170584678650e-02 1.537827402353286743e-01 -1.929266378283500671e-02 -2.365836501121520996e-01 2.506602108478546143e-01 4.713845998048782349e-02 1.768298298120498657e-01 2.608114480972290039e-02 3.723285496234893799e-01 2.197820544242858887e-01
2.227118909358978271e-01 1.334916800260543823e-01 -1.004578694701194763e-01 -1.255533099174499512e-02 5.487934499979019165e-02 8.615530282258987427e-02 2.451450005173683167e-02 -2.946260012686252594e-02 2.266802787780761719e-01 2.685276567935943604e-01 -8.435348048806190491e-03 -2.561685740947723389e-01 1.784604042768478394e-01 1.664437912404537201e-02 -3.002184256911277771e-02 -1.869247555732727051e-01 -3.158411383628845215e-01 4.189486056566238403e-02 1.459908038377761841e-01 2.382510751485824585e-01 1.029522046446800232e-01 -1.439603418111801147e-01 -4.596843570470809937e-02 6.881005316972732544e-02 -4.219954833388328552e-02 2.047143578529357910e-01 4.944389164447784424e-01 -2.685600817203521729e-01 1.187420785427093506e-01 4.136381670832633972e-02 1.360946744680404663e-01 2.022371590137481689e-01
4.425362497568130493e-02 2.637975513935089111e-01 -1.244644895195960999e-01 4.893800318241119385e-01 -2.726816534996032715e-01 -4.477186501026153564e-02 -1.756820976734161377e-01 -1.829066276550292969e-01 1.545000821352005005e-01 -1.246779970824718475e-02 -1.676338165998458862e-01 -1.284015476703643799e-01 -1.260746419429779053e-01 1.809045374393463135e-01 2.578096091747283936e-01 -1.401166617870330811e-02 -9.737223386764526367e-02 -4.706051945686340332e-02 2.194701582193374634e-01 1.422709971666336060e-01 -1.232497617602348328e-01 -1.104230508208274841e-01 -1.126178503036499023e-01 1.305451095104217529e-01 -8.212368702515959740e-04 8.907596021890640259e-02 2.405312210321426392e-01 -1.729106307029724121e-01 2.068219631910324097e-01 2.136738747358322144e-01 7.356277108192443848e-02 1.488199084997177124e-01
1.265987157821655273e-01 1.412482261657714844e-01 -1.641528606414794922e-01 -4.950471222400665283e-02 9.942255169153213501e-02 9.396324306726455688e-02 1.948917061090469360e-01 -1.595807075500488281e-01 1.344317942857742310e-01 1.989177316427230835e-01 -1.486515998840332031e-01 -8.757774531841278076e-02 4.591728001832962036e-02 -3.401705920696258545e-01 -2.118329852819442749e-01 -1.539236158132553101e-01 -5.106213036924600601e-03 -3.083537220954895020e-01 2.151812911033630371e-01 1.939844638109207153e-01 -4.688760638236999512e-02 -2.170004546642303467e-01 7.003670930862426758e-02 3.823338747024536133e-01 -8.586237207055091858e-03 -2.334584668278694153e-02 2.410157173871994019e-01 5.846845358610153198e-02 1.566911786794662476e-01 5.282320082187652588e-02 2.306584566831588745e-01 2.378656566143035889e-01
-2.177300751209259033e-01 5.900001898407936096e-02 4.594482481479644775e-02 1.676171123981475830e-01 1.135099753737449646e-01 1.362719833850860596e-01 4.532683640718460083e-02 1.637420803308486938e-01 1.861988008022308350e-01 1.671084314584732056e-01 -1.163539215922355652e-01 -2.636466920375823975e-01 -1.059840172529220581e-01 1.572265177965164185e-01 -2.682129442691802979e-01 -2.905112802982330322e-01 -4.099477231502532959e-01 -3.630622029304504395e-01 -8.979850262403488159e-02 -4.767626523971557617e-02 -1.115896403789520264e-01 -2.981038205325603485e-02 1.531944274902343750e-01 1.229232326149940491e-01 -1.139027401804924011e-01 1.901929639279842377e-02 3.150893449783325195e-01 -3.121735714375972748e-02 -1.384114921092987061e-01 -2.349164150655269623e-02 9.513562917709350586e-02 -1.271828114986419678e-01
2.357823252677917480e-01 1.178279668092727661e-01 -2.590304613113403320e-01 3.363523185253143311e-01 -6.640363950282335281e-03 -1.032952144742012024e-01 -4.050598293542861938e-02 -4.697563499212265015e-02 2.304286211729049683e-01 2.471266537904739380e-01 3.868959471583366394e-02 -2.463075220584869385e-01 -1.831182092428207397e-01 9.603472799062728882e-02 4.823701083660125732e-02 -2.501672804355621338e-01 -1.377384960651397705e-01 -3.501579165458679199e-02 4.122681617736816406e-01 2.333886325359344482e-01 5.759013444185256958e-02 -8.962328732013702393e-02 -3.538252413272857666e-02 2.167107313871383667e-01 1.510025709867477417e-01 7.723660022020339966e-02 -6.008214876055717468e-02 -1.964809596538543701e-01 2.027035504579544067e-01 1.354247629642486572e-01 5.287701636552810669e-02 1.197049766778945923e-01
1.521040219813585281e-02 1.313971281051635742e-01 1.441751569509506226e-01 3.399615585803985596e-01 1.417659968137741089e-01 -8.322841674089431763e-02 -1.048827636986970901e-02 -2.319209277629852295e-01 -4.337421152740716934e-03 3.514015972614288330e-01 -7.802511751651763916e-02 -5.211067572236061096e-02 -2.281282693147659302e-01 1.256804261356592178e-02 -2.918256223201751709e-01 -1.125275641679763794e-01 -1.672697663307189941e-01 -1.046088561415672302e-01 1.154504716396331787e-01 -1.835176646709442139e-01 2.449202239513397217e-01 -2.478862851858139038e-01 -1.714448034763336182e-01 -1.049719825387001038e-01 7.709879893809556961e-03 -1.257808320224285126e-02 1.205615401268005371e-01 -2.015870809555053711e-01 2.361537069082260132e-01 -1.833359003067016602e-01 2.226890176534652710e-01 2.018765807151794434e-01
1.237604022026062012e-01 2.123535573482513428e-01 1.491398364305496216e-01 1.346474289894104004e-01 6.509105861186981201e-02 -1.756225824356079102e-01 1.893964409828186035e-02 -3.783825039863586426e-01 3.166727423667907715e-01 2.839480042457580566e-01 8.821588754653930664e-02 1.312312483787536621e-01 -5.083336494863033295e-03 2.418045550584793091e-01 -1.776011437177658081e-01 -2.500893771648406982e-01 -2.062897086143493652e-01 -2.558072470128536224e-02 -1.473958790302276611e-01 7.112424820661544800e-02 -2.084041386842727661e-02 -1.448677573353052139e-02 7.823701947927474976e-02 2.627332508563995361e-01 -1.022081226110458374e-01 1.162576898932456970e-01 -9.396663308143615723e-02 8.977143466472625732e-02 -1.328277885913848877e-01 2.977121472358703613e-01 1.244919970631599426e-01 2.317276597023010254e-01
-1.143149286508560181e-01 2.498846650123596191e-01 -1.793765127658843994e-01 -1.390515244565904140e-03 4.099212586879730225e-02 2.848714217543601990e-02 3.579751849174499512e-01 -2.552053034305572510e-01 1.323988288640975952e-01 1.326513439416885376e-01 -2.184257805347442627e-01 3.547221422195434570e-02 -2.126714885234832764e-01 2.027501612901687622e-01 -1.761028170585632324e-02 -2.757067978382110596e-01 -8.240380883216857910e-02 -2.695261538028717041e-01 1.999492049217224121e-01 1.574376523494720459e-01 2.511148154735565186e-01 1.010475903749465942e-01 5.744621902704238892e-02 -1.157509908080101013e-01 -1.106680333614349365e-01 1.954693943262100220e-01 1.470953822135925293e-01 -3.412275016307830811e-01 3.190287575125694275e-02 3.365872055292129517e-02 1.558538973331451416e-01 2.549726143479347229e-02
2.534174323081970215e-01 -1.131278946995735168e-01 -5.305427312850952148e-02 -5.204920470714569092e-02 3.027835488319396973e-02 1.340238153934478760e-01 -9.722517430782318115e-02 -2.864787578582763672e-01 5.842567235231399536e-02 2.544095218181610107e-01 -9.632346034049987793e-02 3.419048339128494263e-02 -2.774934172630310059e-01 -2.768913209438323975e-01 -3.421167433261871338e-01 -2.362927794456481934e-01 -4.680356383323669434e-01 -4.834226146340370178e-02 -5.782610177993774414e-02 1.359868049621582031e-01 1.098605170845985413e-01 -1.637246161699295044e-01 -8.288984000682830811e-02 1.379974782466888428e-01 1.490021240897476673e-03 3.136591240763664246e-02 -6.040856614708900452e-02 5.530948191881179810e-02 -5.115516483783721924e-02 -1.928167184814810753e-03 1.855306178331375122e-01 -2.217313200235366821e-01
-1.502606868743896484e-01 1.405280381441116333e-01 -3.522410988807678223e-02 5.477347597479820251e-02 -2.333186417818069458e-01 5.923541262745857239e-02 -5.188718065619468689e-02 -2.729134401306509972e-03 2.046862840652465820e-01 -1.951670050621032715e-01 5.844668019562959671e-03 -1.785328835248947144e-01 -1.721389591693878174e-01 -1.007484123110771179e-01 -3.668278157711029053e-01 2.420618385076522827e-02 -2.073330134153366089e-01 -3.981995880603790283e-01 2.998223304748535156e-01 -1.065222844481468201e-01 1.085017472505569458e-01 -3.151738941669464111e-01 -1.801219582557678223e-02 1.265090703964233398e-01 -2.041141986846923828e-01 2.887215316295623779e-01 1.151908282190561295e-02 4.465212672948837280e-02 -7.815378904342651367e-02 -7.429526746273040771e-02 -5.640473961830139160e-02 1.837829649448394775e-01
1.652107946574687958e-02 1.155705004930496216e-01 8.485623449087142944e-02 -1.071648858487606049e-02 2.991094887256622314e-01 -1.168262809514999390e-01 8.125074207782745361e-02 -2.844982445240020752e-01 2.777878642082214355e-01 5.385399609804153442e-02 -2.079438865184783936e-01 7.548128813505172729e-02 3.512195870280265808e-02 -1.018926501274108887e-02 -1.470100730657577515e-01 -4.480124711990356445e-01 -2.729635834693908691e-01 -3.016984164714813232e-01 2.636649608612060547e-01 5.609115213155746460e-02 -2.201560698449611664e-02 -1.309110224246978760e-01 1.057094056159257889e-02 4.685607179999351501e-02 -5.614310503005981445e-02 1.160141751170158386e-01 -6.080926582217216492e-02 -1.785747110843658447e-01 -2.424731254577636719e-01 -2.310142219066619873e-01 -5.748217552900314331e-02 9.970614314079284668e-02
7.473173737525939941e-02 -1.619544327259063721e-01 9.696833044290542603e-02 -4.586973413825035095e-02 -4.758781194686889648e-01 9.500125795602798462e-02 6.369421724230051041e-03 -4.068994149565696716e-02 1.500030420720577240e-02 4.850316792726516724e-02 -9.241315722465515137e-02 2.728556394577026367e-01 2.381854504346847534e-02 -3.173388168215751648e-02 -3.598408401012420654e-01 -1.269706636667251587e-01 -3.591752648353576660e-01 -3.222429156303405762e-01 1.951181441545486450e-01 2.210823440691456199e-04 -4.923752322793006897e-02 -1.391537189483642578e-01 -1.494567655026912689e-02 2.897738665342330933e-02 -1.330897063016891479e-01 1.473629623651504517e-01 1.447268724441528320e-01 -1.726175546646118164e-01 -9.854077547788619995e-02 2.601122856140136719e-01 1.575316190719604492e-01 2.494810521602630615e-02
9.115044027566909790e-02 1.976302564144134521e-01 -6.371746212244033813e-02 1.132964417338371277e-01 -1.097871661186218262e-01 1.173564791679382324e-01 -9.201657027006149292e-03 -3.781169950962066650e-01 1.936945468187332153e-01 6.628150492906570435e-02 6.357248127460479736e-02 2.925752401351928711e-01 4.862406849861145020e-02 2.431610077619552612e-01 -3.686061203479766846e-01 2.024176865816116333e-01 -2.548970580101013184e-01 -5.485689267516136169e-02 8.113580942153930664e-02 6.246324162930250168e-03 6.151719018816947937e-02 -1.135194152593612671e-01 -1.546396035701036453e-02 3.140545189380645752e-01 -1.890863031148910522e-01 2.179675102233886719e-01 1.775743514299392700e-01 1.854195632040500641e-02 3.540269285440444946e-02 -1.629980206489562988e-01 2.054322659969329834e-01 1.471703499555587769e-01
9.272500127553939819e-02 3.049774765968322754e-01 -4.318728446960449219e-01 -1.768406629562377930e-01 -5.415312200784683228e-02 8.564861118793487549e-02 2.689610421657562256e-02 -2.609375715255737305e-01 2.226331532001495361e-01 -8.514786511659622192e-02 -3.124845921993255615e-01 -9.195514768362045288e-02 1.103531941771507263e-01 1.076684594154357910e-01 -2.411693036556243896e-01 -1.210371553897857666e-01 -6.784487515687942505e-02 -8.707735687494277954e-02 2.374609932303428650e-02 8.055885136127471924e-02 -2.299191653728485107e-01 -4.132649675011634827e-02 1.544328480958938599e-01 3.283612728118896484e-01 -1.963353306055068970e-01 1.182172447443008423e-01 1.803434789180755615e-01 -1.024255808442831039e-02 9.193181991577148438e-02 1.182900443673133850e-01 2.742721466347575188e-03 1.701162904500961304e-01
-4.278299957513809204e-02 -2.237447164952754974e-02 -3.057405352592468262e-02 2.592951953411102295e-01 1.597901433706283569e-01 -8.355824649333953857e-02 -1.491802185773849487e-01 -1.719138920307159424e-01 6.107966229319572449e-02 -6.018058583140373230e-02 -3.515993952751159668e-01 -4.471078515052795410e-02 -1.863274276256561279e-01 1.010242998600006104e-01 -5.750210583209991455e-02 -2.728267014026641846e-01 -3.051643371582031250e-01 -1.677817851305007935e-01 1.954305320978164673e-01 -2.007410395890474319e-03 -4.701414704322814941e-02 -2.337998896837234497e-02 -2.593094408512115479e-01 -9.931065142154693604e-02 -1.058046519756317139e-01 1.504932492971420288e-01 1.590329557657241821e-01 -3.167659044265747070e-01 1.180124580860137939e-01 -3.386722803115844727e-01 1.438695490360260010e-01 2.034817487001419067e-01
4.835500568151473999e-02 8.065234124660491943e-02 -2.413183152675628662e-01 -1.649645715951919556e-01 -2.202513813972473145e-01 7.740201801061630249e-02 -1.268066652119159698e-02 2.269321680068969727e-01 3.476041555404663086e-01 1.806136965751647949e-01 -1.497844606637954712e-01 -1.679065674543380737e-01 -1.856472641229629517e-01 2.024900913238525391e-02 -1.711266636848449707e-01 -2.631421685218811035e-01 -3.692900538444519043e-01 -3.259514272212982178e-01 2.430942058563232422e-01 -1.782545000314712524e-01 8.137763291597366333e-02 -1.379826068878173828e-01 -3.785600885748863220e-02 1.163366958498954773e-01 7.229881361126899719e-03 1.303513944149017334e-01 8.629758656024932861e-02 1.165048480033874512e-01 -7.360572367906570435e-02 3.252777457237243652e-02 -1.868213266134262085e-01 9.223439544439315796e-02
1.144637539982795715e-01 1.694954037666320801e-01 6.584589928388595581e-02 4.268491268157958984e-01 -2.086000740528106689e-01 2.621573768556118011e-02 -2.008851170539855957e-01 -1.987758874893188477e-01 2.694047689437866211e-01 1.471879631280899048e-01 -3.327694535255432129e-01 -8.523503690958023071e-02 4.927722737193107605e-02 2.406714856624603271e-01 9.937986731529235840e-02 -1.076305359601974487e-01 -2.193201035261154175e-01 5.300696939229965210e-02 2.297300100326538086e-01 2.362032383680343628e-01 1.516300737857818604e-01 -1.847591102123260498e-01 -5.043793097138404846e-02 1.478467285633087158e-01 8.959586173295974731e-02 2.088351100683212280e-01 2.131559103727340698e-01 5.542129278182983398e-02 -3.127909824252128601e-02 9.449698776006698608e-02 3.106164932250976562e-02 3.849321603775024414e-02
-3.856536000967025757e-02 3.356735408306121826e-02 -1.490701436996459961e-01 2.454811632633209229e-01 -6.023427098989486694e-02 2.557505369186401367e-01 -1.095928847789764404e-01 -2.954051271080970764e-02 2.558404207229614258e-01 4.184910356998443604e-01 -7.062374800443649292e-02 -2.324391342699527740e-02 -2.574622929096221924e-01 3.366366401314735413e-02 -2.708517313003540039e-01 -4.404949769377708435e-02 -3.745085094124078751e-03 -1.708355098962783813e-01 -7.846089452505111694e-02 2.748569250106811523e-01 -6.796701997518539429e-02 -3.676908835768699646e-02 4.989979788661003113e-02 4.874369874596595764e-02 1.998565495014190674e-01 2.888716459274291992e-01 1.795369572937488556e-02 3.900838643312454224e-02 -4.789007455110549927e-02 -3.141308724880218506e-01 -2.720109820365905762e-01 1.490343213081359863e-01
4.640364646911621094e-02 1.341642141342163086e-01 -2.855462729930877686e-01 -2.216900885105133057e-01 -2.047714591026306152e-01 2.719087898731231689e-01 -2.355106174945831299e-01 -2.661284208297729492e-01 -4.185560159385204315e-03 2.385311871767044067e-01 -8.575172722339630127e-02 -2.178452759981155396e-01 1.333467382937669754e-02 1.031105369329452515e-01 -2.208696752786636353e-01 -1.587415635585784912e-01 -1.520585715770721436e-01 -2.473094165325164795e-01 2.346259206533432007e-01 -3.868015483021736145e-02 -3.032226860523223877e-01 -1.340581476688385010e-01 1.192334070801734924e-01 2.187910676002502441e-01 -8.811332285404205322e-02 4.250453319400548935e-03 1.088449656963348389e-01 5.600022152066230774e-03 1.035878062248229980e-01 2.316159904003143311e-01 2.510035410523414612e-02 -1.139891147613525391e-01
-5.070881918072700500e-02 -4.161420464515686035e-02 -1.882810592651367188e-01 4.151841402053833008e-01 -1.740129590034484863e-01 2.592862118035554886e-03 1.717956811189651489e-01 -1.438103914260864258e-01 1.005950793623924255e-01 -1.690045595169067383e-01 -5.729525536298751831e-02 9.252833575010299683e-02 -1.654814779758453369e-01 -1.651211641728878021e-03 -1.344351768493652344e-01 -2.732172906398773193e-01 -1.923506706953048706e-01 -7.063418626785278320e-02 1.802125014364719391e-02 2.539053261280059814e-01 -1.457306742668151855e-01 -4.184126257896423340e-01 -6.267899274826049805e-02 -1.036215350031852722e-01 -1.099334284663200378e-01 -1.421827524900436401e-01 6.069790944457054138e-02 8.769074082374572754e-02 8.442266285419464111e-02 -5.130387376993894577e-03 3.290036320686340332e-01 2.448019385337829590e-01
-1.524622738361358643e-01 -5.560600198805332184e-03 1.017400808632373810e-02 -5.298580601811408997e-02 -1.531522274017333984e-01 5.753498151898384094e-02 -1.574207991361618042e-01 -2.779351770877838135e-01 2.664947807788848877e-01 1.441842764616012573e-01 -3.185364902019500732e-01 -1.818760484457015991e-01 -7.108979858458042145e-03 9.290080517530441284e-02 -3.597618341445922852e-01 6.105287466198205948e-03 -1.632495224475860596e-01 5.835003778338432312e-02 1.727428585290908813e-01 8.369866758584976196e-02 2.131162136793136597e-01 -7.404323667287826538e-02 9.228018671274185181e-02 2.790594696998596191e-01 -1.837278306484222412e-01 7.114916294813156128e-02 9.192681312561035156e-02 -6.544927507638931274e-02 -5.575161427259445190e-02 9.515134990215301514e-02 -2.173722721636295319e-02 4.605865776538848877e-01
-3.961271420121192932e-02 8.874072879552841187e-02 1.824602335691452026e-01 7.862514257431030273e-02 -1.748673021793365479e-01 9.358220547437667847e-02 2.343828827142715454e-01 -4.900777935981750488e-01 7.842778414487838745e-02 1.690546125173568726e-01 -2.106815874576568604e-01 -7.316488772630691528e-02 -1.109305396676063538e-01 1.949682235717773438e-01 -1.793708801269531250e-01 -9.033752977848052979e-02 -1.151782423257827759e-01 1.027104854583740234e-01 -1.696724444627761841e-01 5.870378017425537109e-02 8.955958299338817596e-03 -7.184844464063644409e-02 -7.792790234088897705e-02 3.848463594913482666e-01 -4.065406322479248047e-02 3.845060616731643677e-02 2.353747040033340454e-01 -4.941844940185546875e-02 7.060636579990386963e-02 2.338552176952362061e-01 -1.120769232511520386e-01 3.046796321868896484e-01
1.245331093668937683e-01 1.718425303697586060e-01 -2.994136810302734375e-01 3.123730421066284180e-02 -4.705758020281791687e-02 2.380784787237644196e-02 -3.883622214198112488e-02 -8.701334148645401001e-02 1.724607795476913452e-01 -1.029053851962089539e-01 -9.487897902727127075e-02 -2.831967771053314209e-01 -1.196106299757957458e-01 1.524462848901748657e-01 -1.101020202040672302e-01 -1.884307861328125000e-01 -3.449877351522445679e-02 -3.914077877998352051e-01 -5.925737693905830383e-02 2.931018173694610596e-01 1.732848957180976868e-02 -1.438052207231521606e-01 -7.717047631740570068e-02 1.182108465582132339e-02 -1.116017550230026245e-01 3.304342329502105713e-01 -6.423150002956390381e-02 -2.135333418846130371e-01 5.659146606922149658e-02 -3.995393216609954834e-01 1.596290767192840576e-01 8.486042171716690063e-02
-1.620732694864273071e-01 2.005829513072967529e-01 -1.822723448276519775e-01 -2.238909527659416199e-02 -2.137312740087509155e-01 1.135337278246879578e-01 -1.105136573314666748e-01 -1.427005082368850708e-01 9.230736643075942993e-02 -5.011615902185440063e-02 -9.917848557233810425e-02 3.545058425515890121e-03 -1.698199063539505005e-01 -2.705390751361846924e-02 -2.779684960842132568e-01 -2.423248440027236938e-01 -4.554224014282226562e-01 -2.277199774980545044e-01 7.290283590555191040e-02 -9.049270302057266235e-02 1.011315500363707542e-03 4.804148152470588684e-02 2.760944515466690063e-02 1.011853441596031189e-01 -2.933473587036132812e-01 -4.026411846280097961e-02 -1.011939123272895813e-01 -3.101392090320587158e-01 -1.565508246421813965e-01 1.333930194377899170e-01 1.321333050727844238e-01 2.867854833602905273e-01
2.229710221290588379e-01 1.181625127792358398e-01 -1.268202215433120728e-01 2.605633437633514404e-01 -2.000316381454467773e-01 1.981850527226924896e-02 -3.420475497841835022e-02 2.923903055489063263e-02 3.474114537239074707e-01 1.201346293091773987e-01 -3.242924436926841736e-02 -1.775440871715545654e-01 -8.988172560930252075e-02 3.350598737597465515e-02 -1.465676426887512207e-01 -8.832457661628723145e-02 -2.275423705577850342e-01 2.230969518423080444e-01 2.946435809135437012e-01 8.852260559797286987e-02 -7.663407176733016968e-02 -2.585325241088867188e-01 -2.377843298017978668e-02 1.517406255006790161e-01 2.758638858795166016e-01 1.711602695286273956e-02 1.242673695087432861e-01 -2.144262194633483887e-01 2.850420773029327393e-01 2.458500117063522339e-01 1.464807540178298950e-01 1.013193055987358093e-01
-2.382796630263328552e-02 3.062347173690795898e-01 9.670912474393844604e-02 1.672188192605972290e-01 9.421109408140182495e-02 3.449682518839836121e-02 -2.391346991062164307e-01 -3.104891479015350342e-01 1.860974878072738647e-01 1.887948811054229736e-01 -2.529522776603698730e-01 6.846452504396438599e-02 -2.090722173452377319e-01 5.048291385173797607e-02 -3.062172234058380127e-01 -1.771169900894165039e-01 -1.193473264575004578e-01 -1.163328737020492554e-01 5.720836576074361801e-03 1.411876678466796875e-01 2.205008566379547119e-01 -1.626821011304855347e-01 -1.739976108074188232e-01 -1.322251260280609131e-01 1.457777768373489380e-01 2.584713697433471680e-02 3.053945004940032959e-01 -2.183464169502258301e-01 1.858634054660797119e-01 -5.680865049362182617e-02 1.207092776894569397e-01 -9.243422746658325195e-02
1.722332239151000977e-01 -5.777068063616752625e-02 -7.707133144140243530e-02 -7.571897469460964203e-03 3.328560292720794678e-01 -5.622578412294387817e-02 -5.467632040381431580e-02 -1.140156611800193787e-01 3.219548761844635010e-01 2.490530461072921753e-01 -2.647393941879272461e-01 -5.002295598387718201e-03 -7.537201046943664551e-02 -4.670362547039985657e-02 -2.157399058341979980e-01 1.300406455993652344e-01 -2.038195729255676270e-01 -2.367754876613616943e-01 1.989363580942153931e-01 1.543096601963043213e-01 3.341913819313049316e-01 -2.339739948511123657e-01 -1.151641011238098145e-01 5.811860784888267517e-02 1.363487094640731812e-01 2.398707717657089233e-01 6.541948765516281128e-02 -1.024315431714057922e-01 1.056992728263139725e-02 6.872065830975770950e-03 1.978395432233810425e-01 2.229036986827850342e-01
-5.845014750957489014e-02 2.600140273571014404e-01 -2.248494178056716919e-01 2.665045559406280518e-01 -1.252101063728332520e-01 1.138079315423965454e-01 2.198337912559509277e-01 -7.346741855144500732e-02 8.823958039283752441e-02 -2.603967860341072083e-02 -1.679979711771011353e-01 1.145095564424991608e-02 -1.032273937016725540e-02 -7.462602853775024414e-02 -3.457730114459991455e-01 -1.678605824708938599e-01 -1.769123226404190063e-01 -8.387204259634017944e-02 3.385016024112701416e-01 -6.060722842812538147e-02 1.015036716125905514e-03 -1.111678928136825562e-01 2.498713284730911255e-01 1.376619935035705566e-01 -3.603427112102508545e-01 -8.163296617567539215e-03 -4.130475968122482300e-02 1.014918610453605652e-01 1.811747550964355469e-01 1.354854740202426910e-02 1.476661711931228638e-01 2.962120175361633301e-01
9.708043932914733887e-02 -3.041169978678226471e-02 -1.377205699682235718e-01 3.827295601367950439e-01 -1.935481466352939606e-02 3.887516632676124573e-02 -3.105309233069419861e-02 -2.380613386631011963e-01 3.043691515922546387e-01 7.709226105362176895e-03 -8.815985172986984253e-02 -1.093560159206390381e-01 -8.634717203676700592e-03 7.232003659009933472e-02 -2.835784852504730225e-01 -3.488967120647430420e-01 -8.358196914196014404e-02 1.803125292062759399e-01 -1.181621924042701721e-01 -2.643506741151213646e-03 -1.613060981035232544e-01 3.272179141640663147e-02 -4.077440202236175537e-01 3.550641536712646484e-01 1.115586310625076294e-01 1.328541189432144165e-01 -5.370338913053274155e-03 -1.131451576948165894e-01 -5.250271782279014587e-02 1.053668335080146790e-01 2.108979970216751099e-02 1.211745515465736389e-01
1.110837757587432861e-01 8.439569175243377686e-02 -4.023307934403419495e-02 4.934499561786651611e-01 4.618021473288536072e-02 3.041318655014038086e-01 1.845768769271671772e-03 -2.352446764707565308e-01 1.466905921697616577e-01 -1.383120119571685791e-01 -2.169325388967990875e-02 -2.725078463554382324e-01 -4.552173241972923279e-02 -2.199363894760608673e-02 -5.925809592008590698e-02 -1.169285848736763000e-01 -2.921712100505828857e-01 -3.228392601013183594e-01 8.167884498834609985e-02 2.790979854762554169e-02 -2.104651927947998047e-01 -7.198088616132736206e-02 -3.212581202387809753e-02 1.000081896781921387e-01 -3.163205087184906006e-01 -8.605960011482238770e-02 1.434057056903839111e-01 -1.292230784893035889e-01 -5.799432098865509033e-02 -1.284384131431579590e-01 -1.524723917245864868e-01 -7.034300267696380615e-02
1.731503009796142578e-01 3.583873808383941650e-02 -2.947455942630767822e-01 5.079703778028488159e-02 -4.682453814893960953e-03 -3.666741773486137390e-02 1.659041494131088257e-01 -1.528330333530902863e-02 5.904304981231689453e-02 -1.124641224741935730e-01 -4.488437622785568237e-02 -9.255369752645492554e-02 -1.470796614885330200e-01 4.135031700134277344e-01 -1.892088204622268677e-01 -4.030855000019073486e-01 3.165001422166824341e-02 -2.868525683879852295e-01 -1.480503827333450317e-01 1.821448653936386108e-01 -6.193707510828971863e-02 -3.078148066997528076e-01 2.889862656593322754e-02 5.447493121027946472e-02 -8.858660608530044556e-02 2.940838336944580078e-01 1.011956036090850830e-01 -3.653541579842567444e-02 1.964480280876159668e-01 6.431501358747482300e-02 1.882720589637756348e-01 -8.769994974136352539e-02
2.904890477657318115e-01 2.561528384685516357e-01 -2.258198559284210205e-01 8.118114620447158813e-02 -2.020432054996490479e-01 -1.607613079249858856e-02 -1.122946143150329590e-01 -1.372216343879699707e-01 2.334171384572982788e-01 2.421011179685592651e-01 -6.052761524915695190e-02 1.768573559820652008e-02 -1.776803135871887207e-01 9.471112489700317383e-02 -1.736511141061782837e-01 -2.491972595453262329e-01 -7.745148241519927979e-02 -5.437716469168663025e-02 1.780103333294391632e-02 -3.211541771888732910e-01 -1.725332811474800110e-02 -4.468884691596031189e-02 1.890269368886947632e-01 1.373841166496276855e-01 -1.034012585878372192e-01 2.052010968327522278e-02 -5.557335913181304932e-02 2.019598037004470825e-01 2.306689023971557617e-01 8.980570733547210693e-02 -3.275590762495994568e-02 4.282312393188476562e-01
1.891360282897949219e-01 2.833217084407806396e-01 -7.983534038066864014e-02 -2.962512075901031494e-01 -4.053033292293548584e-01 2.080188542604446411e-01 -2.065741643309593201e-02 5.941870436072349548e-02 6.404440104961395264e-02 4.418540000915527344e-02 -7.026135921478271484e-02 1.427084654569625854e-01 5.004318803548812866e-02 1.110495999455451965e-01 -2.216228842735290527e-01 -1.303069889545440674e-01 -3.785756528377532959e-01 -2.804620265960693359e-01 2.762729488313198090e-02 -3.391484916210174561e-02 -9.159801155328750610e-02 -7.083065062761306763e-02 1.057712137699127197e-01 5.383694171905517578e-02 -1.767861396074295044e-01 7.361311465501785278e-02 1.121988967061042786e-01 -2.986563444137573242e-01 -7.955656945705413818e-02 1.141821593046188354e-01 4.714150913059711456e-03 2.383232265710830688e-01
5.068534240126609802e-02 1.155273988842964172e-01 -9.721719473600387573e-02 -1.444094032049179077e-01 -2.157994210720062256e-01 1.370460540056228638e-01 -2.508941292762756348e-01 -7.199698686599731445e-02 5.366852506995201111e-02 1.410297006368637085e-01 7.849948480725288391e-03 -1.997817009687423706e-01 2.019020467996597290e-01 1.097415238618850708e-01 -2.430506795644760132e-01 -2.634996175765991211e-01 -1.302352249622344971e-01 -1.402516812086105347e-01 1.984190791845321655e-01 4.877968132495880127e-02 -4.360764324665069580e-01 -1.551812440156936646e-01 2.399197965860366821e-02 3.465500473976135254e-01 -1.153457537293434143e-01 3.948052972555160522e-02 2.298994362354278564e-01 -7.313770800828933716e-02 1.864482611417770386e-01 -2.024726569652557373e-01 -1.693813875317573547e-02 -1.176021397113800049e-01
4.824752360582351685e-02 3.224796801805496216e-02 -1.400209963321685791e-01 -1.877639442682266235e-01 -2.508421242237091064e-01 5.306795239448547363e-02 -1.684875190258026123e-01 -1.960567235946655273e-01 2.612033784389495850e-01 -8.400710299611091614e-03 -4.502072930335998535e-02 7.670579850673675537e-02 -3.874752223491668701e-01 -1.095686107873916626e-01 -1.932394802570343018e-01 -1.086971536278724670e-01 -1.337567996233701706e-02 -5.022378265857696533e-02 1.886175423860549927e-01 1.734803766012191772e-01 -1.388847678899765015e-01 -8.393011242151260376e-02 -4.995547607541084290e-02 1.126472130417823792e-01 -3.977496922016143799e-01 9.389893710613250732e-02 2.898672521114349365e-01 6.986038386821746826e-02 2.997941970825195312e-01 2.944276900961995125e-03 -5.220903456211090088e-02 2.515379786491394043e-01
1.412355601787567139e-01 2.284658253192901611e-01 6.148929521441459656e-02 4.274656176567077637e-01 -2.710065543651580811e-01 -1.152885258197784424e-01 -2.711415588855743408e-01 -3.735885838977992535e-04 2.870427668094635010e-01 1.870907843112945557e-01 9.941833093762397766e-03 -1.582925319671630859e-01 -2.056213021278381348e-01 8.572116494178771973e-02 1.156154200434684753e-01 -1.587489247322082520e-01 -2.401536256074905396e-01 4.227568954229354858e-02 1.934179812669754028e-01 1.227950006723403931e-01 -5.033500120043754578e-02 -1.445621401071548462e-01 -4.972324892878532410e-02 1.461002230644226074e-01 9.906223975121974945e-03 -6.728815287351608276e-02 3.454682230949401855e-01 -1.142247915267944336e-01 1.285085380077362061e-01 1.172171086072921753e-01 1.254295557737350464e-01 9.021131694316864014e-02
-5.257695540785789490e-02 4.724570736289024353e-02 1.014941036701202393e-01 1.973132342100143433e-01 -2.493406385183334351e-01 -1.569544970989227295e-01 1.757446825504302979e-01 -2.502192258834838867e-01 2.951382100582122803e-01 1.212203502655029297e-01 -2.725570499897003174e-01 7.887310534715652466e-02 -1.584092825651168823e-01 2.211134731769561768e-01 -2.911631166934967041e-01 -2.050725519657135010e-01 -2.193830460309982300e-01 -1.040519773960113525e-01 -5.475146323442459106e-02 1.431729495525360107e-01 -2.067274879664182663e-03 1.832368075847625732e-01 -6.977391988039016724e-02 3.496931493282318115e-01 9.912184625864028931e-02 -3.327449411153793335e-02 8.584622293710708618e-02 -1.609369963407516479e-01 3.311150521039962769e-02 2.644842565059661865e-01 -1.473708301782608032e-01 4.678983241319656372e-02
1.564732342958450317e-01 1.070590466260910034e-01 -2.352067977190017700e-01 1.098849717527627945e-02 -1.852546632289886475e-01 9.243689477443695068e-03 -1.346017718315124512e-01 -2.889467775821685791e-01 -1.274147778749465942e-01 -8.706864714622497559e-02 -2.502282559871673584e-01 2.501749396324157715e-01 -2.466608285903930664e-01 -7.251327484846115112e-02 -2.309803664684295654e-01 -2.976150810718536377e-01 -8.306118845939636230e-02 -3.348415717482566833e-02 1.471123248338699341e-01 2.590415254235267639e-02 -6.865730974823236465e-03 -2.706132531166076660e-01 -2.395810186862945557e-01 7.624860852956771851e-02 7.537007331848144531e-02 1.201267689466476440e-01 3.078431487083435059e-01 -2.554503381252288818e-01 -1.096321642398834229e-01 -1.487679630517959595e-01 -1.378434598445892334e-01 1.242784783244132996e-01
1.019844412803649902e-01 7.834133505821228027e-02 -3.030926883220672607e-01 -1.160535663366317749e-01 -2.270586602389812469e-02 -2.060967981815338135e-01 6.815669685602188110e-02 -2.238501608371734619e-01 1.575255244970321655e-01 1.149446070194244385e-01 1.738002598285675049e-01 -1.854586154222488403e-01 -1.956394407898187637e-03 3.274077177047729492e-02 -2.084685862064361572e-02 -1.523165404796600342e-01 -2.641122415661811829e-02 -2.170593738555908203e-01 -1.800466924905776978e-01 9.547973424196243286e-02 -3.422769308090209961e-01 -3.780873715877532959e-01 -1.891100704669952393e-01 -2.021014876663684845e-02 -1.958472877740859985e-01 1.562585532665252686e-01 2.837935984134674072e-01 1.030426565557718277e-02 2.160354554653167725e-01 1.204386875033378601e-01 2.402868866920471191e-01 7.135447859764099121e-02
2.350884228944778442e-01 9.056364744901657104e-02 -1.442672610282897949e-01 6.668283045291900635e-02 -1.122466325759887695e-01 1.788634210824966431e-01 -2.565712630748748779e-01 -2.814784049987792969e-01 2.185033261775970459e-01 1.107437908649444580e-01 1.380573213100433350e-01 -1.708768075332045555e-03 3.659161925315856934e-02 -1.094983741641044617e-01 -1.921360194683074951e-01 -3.055526912212371826e-01 -1.359883397817611694e-01 -1.044091731309890747e-01 3.925151191651821136e-03 2.765517495572566986e-02 2.598873674869537354e-01 2.214265614748001099e-02 3.987113758921623230e-02 -7.831759750843048096e-02 8.855427056550979614e-02 3.070043027400970459e-02 2.944780588150024414e-01 -3.692569732666015625e-01 -2.675037831068038940e-02 -2.939427196979522705e-01 8.321939408779144287e-02 2.590725719928741455e-01
2.407446131110191345e-02 2.202610373497009277e-01 6.291792541742324829e-02 1.636606305837631226e-01 -3.850422054529190063e-02 1.279585510492324829e-01 -6.870470941066741943e-02 -3.105001747608184814e-01 1.659027934074401855e-01 1.831640452146530151e-01 -1.246244609355926514e-01 -3.080481290817260742e-01 -2.190719395875930786e-01 1.210659667849540710e-01 2.488270029425621033e-02 -1.998405903577804565e-01 -3.242970407009124756e-01 -9.000284224748611450e-02 2.125459350645542145e-02 1.186033785343170166e-01 -3.856398537755012512e-02 1.046361252665519714e-01 -1.707112491130828857e-01 -1.780295968055725098e-01 -1.822934150695800781e-01 1.107267066836357117e-01 2.068360000848770142e-01 -3.482932150363922119e-01 -6.966549158096313477e-02 3.208719789981842041e-01 1.819435507059097290e-02 -8.768520504236221313e-02
2.664118446409702301e-02 -4.261442646384239197e-02 3.253645449876785278e-02 1.055255159735679626e-01 1.215942502021789551e-01 -1.069846935570240021e-02 -2.745523750782012939e-01 -2.196788489818572998e-01 9.005410224199295044e-02 -1.250477284193038940e-01 -5.254222080111503601e-02 -3.972653448581695557e-01 1.062975525856018066e-01 3.375159576535224915e-02 -3.529082238674163818e-01 -1.343605518341064453e-01 -1.201618611812591553e-01 -2.328166365623474121e-01 -1.536120288074016571e-02 1.086473166942596436e-01 -1.554591655731201172e-01 -3.014758229255676270e-01 -6.561752408742904663e-02 3.151313066482543945e-01 -1.776775903999805450e-02 -2.380363047122955322e-01 1.942846029996871948e-01 -1.343251168727874756e-01 6.624098122119903564e-02 -4.013845324516296387e-02 2.247132062911987305e-01 1.968940645456314087e-01
3.792492151260375977e-01 1.921249926090240479e-01 -2.387710511684417725e-01 2.219906002283096313e-01 -1.710497657768428326e-03 2.507097125053405762e-01 2.238699235022068024e-02 -5.941191688179969788e-02 -2.399121411144733429e-02 2.033823169767856598e-02 1.548784226179122925e-01 1.329908818006515503e-01 1.305900420993566513e-02 2.029062211513519287e-01 -3.785578310489654541e-01 1.513261944055557251e-01 -2.391431927680969238e-01 -1.267091953195631504e-03 1.272785812616348267e-01 -2.826353348791599274e-02 -8.480976521968841553e-02 -2.052804082632064819e-01 -5.260030925273895264e-02 1.748849600553512573e-01 -1.013172194361686707e-01 1.358705163002014160e-01 1.087286099791526794e-01 9.672170132398605347e-02 2.212826311588287354e-01 -2.259599715471267700e-01 2.025070041418075562e-01 2.192193418741226196e-01
1.318455021828413010e-02 2.717284113168716431e-02 6.165757030248641968e-02 4.302031695842742920e-01 -3.130903542041778564e-01 2.331437915563583374e-01 -1.347418278455734253e-01 6.735832244157791138e-02 1.065643951296806335e-01 5.488908849656581879e-03 6.528206914663314819e-02 2.009422704577445984e-02 -2.944596111774444580e-02 2.074938863515853882e-01 -2.168386280536651611e-01 -1.584524214267730713e-01 -1.020294129848480225e-01 -2.030031979084014893e-01 2.956405095756053925e-02 -2.111583799123764038e-01 -3.462677001953125000e-01 -3.298779129981994629e-01 -1.026042923331260681e-01 1.307052075862884521e-01 -7.557872682809829712e-02 4.304600134491920471e-02 1.498214900493621826e-01 -1.607322692871093750e-01 -6.542189419269561768e-02 -1.374462544918060303e-01 -2.359423041343688965e-01 1.222197860479354858e-01
-4.992350563406944275e-02 1.222643852233886719e-01 2.593523859977722168e-01 7.004702091217041016e-02 7.923997938632965088e-02 -8.900584280490875244e-02 -1.092586480081081390e-02 -1.252681761980056763e-01 2.081725895404815674e-01 1.890054047107696533e-01 -2.615247964859008789e-01 -2.115932554006576538e-01 -1.304360385984182358e-02 1.432362943887710571e-01 -1.727164536714553833e-01 -1.423165947198867798e-01 -3.152220845222473145e-01 -2.380508631467819214e-01 6.969199981540441513e-03 1.747194528579711914e-01 3.950800895690917969e-01 -2.548117041587829590e-01 2.333134040236473083e-02 -2.962771058082580566e-02 -1.878429576754570007e-02 1.816255599260330200e-01 2.082029879093170166e-01 -2.745413780212402344e-01 1.870507895946502686e-01 1.364599615335464478e-01 -1.716332160867750645e-03 5.153924599289894104e-02
2.127545773983001709e-01 -4.956123884767293930e-03 -1.391828153282403946e-02 3.407329022884368896e-01 1.977369002997875214e-02 8.905103802680969238e-02 2.005866914987564087e-02 -3.504368662834167480e-01 2.620896399021148682e-01 1.046708375215530396e-01 -3.083715140819549561e-01 1.908058673143386841e-01 2.240903489291667938e-02 2.961510717868804932e-01 -1.858159899711608887e-01 1.540134660899639130e-03 -1.169060692191123962e-01 -1.700003340374678373e-04 1.600697450339794159e-02 2.831195667386054993e-02 3.253957629203796387e-01 -7.097008079290390015e-02 -8.109618723392486572e-02 1.917995810508728027e-01 -9.006504714488983154e-02 2.499148435890674591e-02 1.220822408795356750e-01 -1.236305832862854004e-01 8.631160110235214233e-02 4.798533767461776733e-02 3.142960369586944580e-01 2.377769351005554199e-01
-1.198132410645484924e-01 -8.167149126529693604e-02 -3.782783402130007744e-03 7.293763104826211929e-03 -1.238175481557846069e-01 9.401084482669830322e-02 -2.735942602157592773e-01 -2.565873563289642334e-01 1.474278867244720459e-01 1.338298991322517395e-02 2.175056748092174530e-02 -2.501526772975921631e-01 1.746829748153686523e-01 1.505259275436401367e-01 -2.706776261329650879e-01 -1.288500279188156128e-01 -4.648845270276069641e-02 -3.013019859790802002e-01 4.791752249002456665e-02 2.200808078050613403e-01 -3.552950620651245117e-01 -1.320483535528182983e-01 -1.934695541858673096e-01 1.926219761371612549e-01 -2.769596129655838013e-02 -2.282765135169029236e-02 -2.510888874530792236e-02 1.667940989136695862e-02 1.373078674077987671e-01 -1.836166977882385254e-01 3.721465766429901123e-01 1.757949441671371460e-01
1.168156266212463379e-01 8.416392654180526733e-02 2.919360296800732613e-03 -5.793722346425056458e-02 -3.578397035598754883e-01 1.278232131153345108e-02 -1.336115747690200806e-01 -2.086423784494400024e-01 1.946353912353515625e-01 2.941589951515197754e-01 -7.326580584049224854e-02 2.238518893718719482e-01 -1.157688274979591370e-01 1.061161085963249207e-01 -3.208648785948753357e-02 -2.251605316996574402e-02 -1.753164529800415039e-01 -3.346076607704162598e-01 3.509514778852462769e-02 3.563868999481201172e-02 -1.135241016745567322e-01 -2.581717669963836670e-01 -2.027031779289245605e-01 -6.518048048019409180e-02 -1.045893579721450806e-01 -1.578955650329589844e-01 3.689928352832794189e-01 2.667621374130249023e-01 1.561187803745269775e-01 -1.860171258449554443e-01 -8.096816390752792358e-02 3.772523254156112671e-02
2.982577867805957794e-02 1.733932942152023315e-01 2.842771820724010468e-02 1.575613319873809814e-01 -2.551430165767669678e-01 -2.351901084184646606e-01 3.329059109091758728e-02 -7.166238129138946533e-02 4.094116762280464172e-02 7.203002925962209702e-03 -1.225774735212326050e-01 -8.169917762279510498e-02 8.278580754995346069e-02 3.965435326099395752e-01 1.401051133871078491e-02 -1.767254024744033813e-01 -2.012380659580230713e-01 -2.886124253273010254e-01 -2.928375080227851868e-02 1.669157296419143677e-01 -1.688089519739151001e-01 -8.648760616779327393e-02 -2.630115672945976257e-02 3.019968867301940918e-01 8.819315582513809204e-02 2.987194657325744629e-01 -8.248899877071380615e-02 -1.439782083034515381e-01 3.623672947287559509e-02 -3.661569952964782715e-01 2.242562472820281982e-01 8.482793718576431274e-02
2.787556946277618408e-01 2.709374725818634033e-01 1.785127073526382446e-02 1.218838170170783997e-01 -2.679046392440795898e-01 1.486665606498718262e-01 -2.267916500568389893e-02 -2.718240022659301758e-01 3.622680902481079102e-02 1.920295506715774536e-02 -2.156892232596874237e-02 1.722297370433807373e-01 -1.378489565104246140e-02 -1.200202703475952148e-01 -1.100003570318222046e-01 -4.817417636513710022e-02 -2.858623862266540527e-01 -9.811270982027053833e-03 1.889005601406097412e-01 -7.865327596664428711e-02 -2.547355294227600098e-01 -2.396379709243774414e-01 -7.532010227441787720e-02 3.019783794879913330e-01 1.336435973644256592e-01 -1.346612721681594849e-01 2.336553633213043213e-01 1.050516515970230103e-01 -1.318816840648651123e-01 2.673698365688323975e-01 1.176655367016792297e-01 2.395786643028259277e-01
6.737102568149566650e-02 5.308928713202476501e-02 -7.044463604688644409e-02 -1.139552369713783264e-01 -2.437533885240554810e-01 -3.145338222384452820e-02 1.743922829627990723e-01 -3.324437141418457031e-01 3.246780633926391602e-01 1.046187952160835266e-01 -1.950009316205978394e-01 -3.522522449493408203e-01 9.836979210376739502e-02 -7.804027199745178223e-02 -2.931403927505016327e-03 -1.964399367570877075e-01 -2.904289662837982178e-01 -2.658008933067321777e-01 1.252004057168960571e-01 1.794516853988170624e-02 -1.934211105108261108e-01 -1.189098581671714783e-01 -3.019000403583049774e-02 -1.757153309881687164e-02 2.079655677080154419e-01 -6.590420007705688477e-02 2.430160641670227051e-01 7.816324383020401001e-02 -6.191724538803100586e-02 -3.163599669933319092e-01 8.972457610070705414e-03 -7.951438310556113720e-04
-6.570450961589813232e-02 2.357766926288604736e-01 -2.284993082284927368e-01 1.820163279771804810e-01 5.517420545220375061e-02 -8.658277243375778198e-02 2.485083192586898804e-01 4.276258870959281921e-02 8.501866459846496582e-02 -1.371862292289733887e-01 -2.128349542617797852e-01 5.597579479217529297e-02 7.694566156715154648e-03 -1.111589968204498291e-01 -1.456027477979660034e-01 -2.201319187879562378e-01 -1.145449355244636536e-01 -2.814900875091552734e-01 -1.456420719623565674e-01 7.856295257806777954e-02 8.462656289339065552e-02 -2.402469664812088013e-01 -8.577249199151992798e-02 2.554036974906921387e-01 1.290213763713836670e-01 2.237691581249237061e-01 2.976039648056030273e-01 -2.969315052032470703e-01 -7.956637442111968994e-02 -1.069738790392875671e-01 2.328477799892425537e-01 2.267457693815231323e-01
1.921044588088989258e-01 1.591072976589202881e-01 -1.310069859027862549e-01 -1.273762732744216919e-01 -2.336272150278091431e-01 1.326556056737899780e-01 -1.026098877191543579e-01 -3.342282176017761230e-01 9.024611860513687134e-02 4.930053055286407471e-01 -3.361862327437847853e-04 -1.600247994065284729e-02 -8.016730844974517822e-02 3.275922685861587524e-02 -1.406728923320770264e-01 -1.197732165455818176e-01 3.726723790168762207e-02 -1.649741828441619873e-01 1.857747137546539307e-01 5.791395436972379684e-03 -2.457020282745361328e-01 -2.595708966255187988e-01 4.378032684326171875e-02 5.825984105467796326e-02 -2.493954747915267944e-01 -3.717978671193122864e-02 1.574760526418685913e-01 1.032489240169525146e-01 2.382874935865402222e-01 -2.303944081068038940e-01 9.438627213239669800e-02 -5.355592444539070129e-02
-4.565963149070739746e-02 -2.301307953894138336e-02 -6.591930240392684937e-02 4.657247290015220642e-02 -7.060018181800842285e-02 -1.188585832715034485e-01 -8.641038089990615845e-02 -1.836868748068809509e-02 4.652369618415832520e-01 3.358245193958282471e-01 1.906664073467254639e-01 -1.499625146389007568e-01 1.115953847765922546e-01 5.495770275592803955e-02 -9.268603473901748657e-02 -1.580602377653121948e-01 -3.188204765319824219e-01 5.978851765394210815e-02 2.808578610420227051e-01 3.047495149075984955e-02 7.408505678176879883e-02 -1.726263314485549927e-01 2.377777732908725739e-02 -3.575479984283447266e-02 -2.124617807567119598e-02 2.558972314000129700e-02 4.460557699203491211e-01 -2.612794339656829834e-01 3.093293402343988419e-03 6.884136795997619629e-02 9.718928486108779907e-02 1.488127857446670532e-01
2.398048713803291321e-02 -1.110313683748245239e-01 -7.772655785083770752e-02 4.048030823469161987e-02 -3.370538353919982910e-01 2.348741441965103149e-01 1.576159745454788208e-01 -3.629434704780578613e-01 3.447026610374450684e-01 1.805976480245590210e-01 -1.283159852027893066e-01 -2.997502386569976807e-01 4.603656753897666931e-02 -5.462454259395599365e-02 -9.557294100522994995e-02 -2.688749730587005615e-01 -8.140765875577926636e-02 -2.020310312509536743e-01 2.764718048274517059e-02 3.163235187530517578e-01 1.275384519249200821e-02 2.702617458999156952e-02 -9.931963682174682617e-02 4.366448149085044861e-02 2.970973551273345947e-01 -2.241462841629981995e-02 6.435520201921463013e-02 -1.706453040242195129e-03 -2.071379916742444038e-03 -1.579838693141937256e-01 1.412266045808792114e-01 -1.050655394792556763e-01
2.144795656204223633e-01 2.070788890123367310e-01 -2.486710250377655029e-01 6.278629601001739502e-02 -3.528558909893035889e-01 2.734004855155944824e-01 7.187720388174057007e-02 -6.803218275308609009e-02 -7.242348790168762207e-02 3.977882862091064453e-02 1.397782377898693085e-02 -3.334033787250518799e-01 -5.140072107315063477e-02 1.298117786645889282e-01 -1.496882885694503784e-01 -1.807368546724319458e-01 -8.241909742355346680e-02 -1.823036521673202515e-01 6.434133648872375488e-02 -7.372803241014480591e-02 -2.750575840473175049e-01 -3.415433168411254883e-01 1.654507666826248169e-01 1.078420132398605347e-01 -3.786135930567979813e-03 1.487294435501098633e-01 4.973548278212547302e-02 1.924445182085037231e-01 1.822875589132308960e-01 -1.471004933118820190e-01 1.116679236292839050e-01 1.834271848201751709e-01
5.235394928604364395e-03 1.564837843179702759e-01 -7.313089817762374878e-02 1.222318783402442932e-01 -2.592174708843231201e-01 -1.185958459973335266e-01 7.986780256032943726e-02 -1.326711922883987427e-01 1.078230068087577820e-01 7.756939623504877090e-03 1.526302006095647812e-02 2.024435549974441528e-01 -7.853284478187561035e-02 1.852645426988601685e-01 -1.839470863342285156e-01 -4.415887296199798584e-01 4.387079551815986633e-02 -1.273578703403472900e-01 3.436056375503540039e-01 -4.503535479307174683e-02 -2.282441779971122742e-02 -2.702234983444213867e-01 2.487401068210601807e-01 2.569047510623931885e-01 -1.117252185940742493e-01 1.139081194996833801e-01 9.270817786455154419e-02 1.961076557636260986e-01 9.039273113012313843e-02 4.235066100955009460e-02 1.281671077013015747e-01 2.986217141151428223e-01
2.345174700021743774e-01 -2.700713276863098145e-02 -7.234512269496917725e-02 -1.357401013374328613e-01 -3.749313056468963623e-01 9.224493056535720825e-02 -2.563882246613502502e-02 -2.024304866790771484e-01 -1.725756563246250153e-02 -3.534934250637888908e-03 -1.141412034630775452e-01 1.817854195833206177e-01 -9.254584461450576782e-02 1.253087520599365234e-01 -2.550741136074066162e-01 -2.210168838500976562e-01 -3.584161698818206787e-01 -1.707586199045181274e-01 8.648458123207092285e-02 -1.114590391516685486e-01 -2.450895309448242188e-02 -1.204257234930992126e-01 1.337137222290039062e-01 2.150577455759048462e-01 4.755358025431632996e-02 -1.087991595268249512e-01 1.271717101335525513e-01 -1.837002784013748169e-01 -1.007395461201667786e-01 2.906695604324340820e-01 -5.549726262688636780e-02 3.561494946479797363e-01
4.986545071005821228e-02 4.221137166023254395e-01 -1.598961800336837769e-01 4.401901066303253174e-01 -2.726541459560394287e-01 -2.180137336254119873e-01 -2.327172607183456421e-01 -9.572918713092803955e-02 1.895592808723449707e-01 1.265536099672317505e-01 -1.504654735326766968e-01 -9.596342593431472778e-02 -5.472899600863456726e-02 2.007386684417724609e-01 -5.406530946493148804e-02 -4.903278127312660217e-02 -1.562099307775497437e-01 -2.426030859351158142e-02 2.815140485763549805e-01 1.287389248609542847e-01 -2.312883920967578888e-02 -7.265113294124603271e-02 -8.315555751323699951e-02 1.799265295267105103e-02 5.181319266557693481e-02 1.111236661672592163e-01 1.972479075193405151e-01 -8.314559608697891235e-02 1.624848991632461548e-01 2.326423972845077515e-01 8.453606069087982178e-02 -1.701398985460400581e-03
2.995478212833404541e-01 -8.646145462989807129e-02 -1.351266950368881226e-01 -8.152863942086696625e-03 -9.493388235569000244e-02 3.038081228733062744e-01 9.727754443883895874e-02 -1.263234615325927734e-01 2.743705362081527710e-02 3.227658271789550781e-01 7.981320470571517944e-02 -1.527479849755764008e-02 -2.811241149902343750e-01 2.275261282920837402e-01 -1.076591387391090393e-01 -3.602830767631530762e-01 -1.445079445838928223e-01 -1.234399080276489258e-01 1.186159998178482056e-01 -1.698649488389492035e-02 -8.935053646564483643e-02 -2.502515017986297607e-01 1.917234957218170166e-01 9.481682628393173218e-02 -1.022477522492408752e-01 1.688102036714553833e-01 4.162267968058586121e-02 3.333748877048492432e-01 1.519046574831008911e-01 6.282667070627212524e-02 6.544785946607589722e-02 1.550677865743637085e-01
4.415222629904747009e-02 2.556497976183891296e-02 -1.733688265085220337e-01 1.388871520757675171e-01 -1.716937422752380371e-01 -2.063415199518203735e-01 2.914045453071594238e-01 -6.334128975868225098e-02 1.294917762279510498e-01 1.623853445053100586e-01 4.790203180164098740e-03 1.713003367185592651e-01 -2.019560486078262329e-01 3.547117114067077637e-01 -2.127013802528381348e-01 -3.818517923355102539e-01 -5.326976254582405090e-02 -2.040302306413650513e-01 1.482713073492050171e-01 5.668465048074722290e-03 -1.267159264534711838e-02 -2.173692733049392700e-01 -8.630707859992980957e-03 -9.104245156049728394e-02 -1.339943259954452515e-01 -3.902780264616012573e-02 -3.419620171189308167e-02 1.170603707432746887e-01 1.468839216977357864e-02 -1.533378362655639648e-01 2.801162600517272949e-01 3.132154345512390137e-01
2.520482242107391357e-01 -6.064268760383129120e-03 8.948231488466262817e-02 -6.166606396436691284e-02 -1.607831120491027832e-01 -1.354492385871708393e-03 -6.881795078516006470e-02 -1.305043697357177734e-01 3.614329174160957336e-02 -1.434655785560607910e-01 -3.215650916099548340e-01 1.665744334459304810e-01 -2.275240570306777954e-01 -6.416358053684234619e-02 -3.157496452331542969e-01 -2.090529948472976685e-01 -3.275939822196960449e-01 1.131023373454809189e-02 6.069576740264892578e-02 -9.836071729660034180e-02 -8.728445321321487427e-02 -1.218960881233215332e-01 7.979394495487213135e-02 3.425936698913574219e-01 -9.911134839057922363e-02 4.495846852660179138e-02 3.369396924972534180e-01 -2.090838402509689331e-01 -8.676951378583908081e-02 -1.931739896535873413e-01 2.032276540994644165e-01 -4.924556240439414978e-02
1.762291789054870605e-01 -4.769301041960716248e-03 -1.071244105696678162e-01 -1.380301713943481445e-01 -4.571862146258354187e-02 2.095995098352432251e-01 3.234461843967437744e-01 8.786318823695182800e-03 3.750736117362976074e-01 8.628179877996444702e-02 -1.484936177730560303e-01 -2.028242051601409912e-01 -7.127734273672103882e-02 2.643075771629810333e-02 -1.288032531738281250e-01 3.221397474408149719e-02 -2.255004942417144775e-01 -4.244720935821533203e-01 3.232713937759399414e-01 1.278100609779357910e-01 -1.098699029535055161e-02 -2.317984402179718018e-01 -3.389281779527664185e-02 6.033307872712612152e-03 -1.344518829137086868e-02 5.366175249218940735e-02 2.203026264905929565e-01 -4.737453907728195190e-02 -1.381155010312795639e-02 -5.656604468822479248e-02 -2.874347269535064697e-01 7.877651602029800415e-02
1.199304312467575073e-01 1.702705174684524536e-01 -1.095264032483100891e-01 -1.971572935581207275e-01 -1.105269491672515869e-01 8.342528343200683594e-02 8.259934931993484497e-02 -4.459242820739746094e-01 1.401311606168746948e-01 3.833926022052764893e-01 5.926639959216117859e-02 -1.078222095966339111e-01 -7.738981395959854126e-02 1.514823883771896362e-01 -9.089255332946777344e-02 -3.401382640004158020e-02 -3.237473219633102417e-02 -3.080354630947113037e-01 2.459510862827301025e-01 -5.927551537752151489e-02 -1.866967976093292236e-01 -1.041442453861236572e-01 5.032237619161605835e-02 1.593773514032363892e-01 -2.431373000144958496e-01 8.414968103170394897e-02 1.755026280879974365e-01 1.108179241418838501e-01 3.266183435916900635e-01 -7.958167791366577148e-02 1.585464365780353546e-02 -6.836440414190292358e-02
1.740776561200618744e-02 1.192989647388458252e-01 1.834181547164916992e-01 9.976902604103088379e-02 -1.642982512712478638e-01 1.658532768487930298e-01 -2.911428688094019890e-03 -2.351828366518020630e-01 1.070722118020057678e-01 -1.912898719310760498e-01 -1.108033284544944763e-01 -1.809082627296447754e-01 -1.501184701919555664e-01 2.262141555547714233e-01 -1.890636980533599854e-01 -4.748111963272094727e-02 -3.715342283248901367e-01 -9.313276410102844238e-02 1.219396367669105530e-01 2.588042020797729492e-01 -8.993522822856903076e-02 -5.842046067118644714e-02 1.744030788540840149e-02 1.694457978010177612e-01 -5.088062286376953125e-01 7.978739589452743530e-02 1.135857030749320984e-01 1.714996844530105591e-01 -1.281429231166839600e-01 -1.460427194833755493e-01 -7.069743424654006958e-02 8.882678300142288208e-02
1.082074362784624100e-02 -6.287973374128341675e-02 -1.980763226747512817e-01 2.326617836952209473e-01 -2.629974782466888428e-01 4.811459779739379883e-02 2.555952370166778564e-01 3.166720643639564514e-02 2.124244421720504761e-01 -1.138540953397750854e-01 1.167334523051977158e-02 1.443280838429927826e-02 -1.001108661293983459e-01 2.466756105422973633e-01 -9.982194751501083374e-02 -3.042101562023162842e-01 -9.135336428880691528e-02 -1.587432622909545898e-01 4.618837311863899231e-02 2.009248882532119751e-01 2.750811912119388580e-02 -2.980414927005767822e-01 -6.225342676043510437e-02 -2.938068285584449768e-02 3.893168643116950989e-02 -1.193496137857437134e-01 1.783061623573303223e-01 1.291012763977050781e-01 1.330102533102035522e-01 8.821998536586761475e-02 3.563134074211120605e-01 3.819832503795623779e-01
9.737160801887512207e-02 3.069287836551666260e-01 -3.190744817256927490e-01 6.000725924968719482e-02 -9.808294475078582764e-02 -1.380637437105178833e-01 -2.967633120715618134e-02 -4.195645079016685486e-02 5.205438286066055298e-02 3.139865994453430176e-01 -1.020267531275749207e-01 7.291021198034286499e-02 2.318005710840225220e-01 7.777330279350280762e-02 -5.237717181444168091e-02 -1.812868863344192505e-01 -1.349640786647796631e-01 -3.073563873767852783e-01 2.498161196708679199e-01 1.574851572513580322e-01 1.438840664923191071e-02 -2.056615799665451050e-01 -2.839055061340332031e-01 -1.312152296304702759e-01 -8.493432775139808655e-03 -1.463719904422760010e-01 3.092059493064880371e-01 -1.896795183420181274e-01 2.133074961602687836e-02 -1.049422919750213623e-01 1.869249492883682251e-01 -8.637832105159759521e-02
1.571239233016967773e-01 8.154954016208648682e-02 -1.227014362812042236e-01 1.942486017942428589e-01 7.062807213515043259e-03 -7.212870568037033081e-02 9.205958992242813110e-02 -9.501422941684722900e-02 4.856495186686515808e-02 -1.139841005206108093e-01 -3.438767790794372559e-01 1.839809305965900421e-02 4.234095290303230286e-02 2.277180999517440796e-01 -2.639560699462890625e-01 -2.848611772060394287e-01 -1.407542973756790161e-01 6.316436082124710083e-02 1.412187963724136353e-01 1.691868901252746582e-01 -4.319219887256622314e-01 -8.977316319942474365e-02 -6.104264874011278152e-03 -5.258896853774785995e-04 -3.264312744140625000e-01 1.925731748342514038e-01 1.624175608158111572e-01 1.684757173061370850e-01 1.491985023021697998e-01 3.962307423353195190e-02 1.692316532135009766e-01 1.918702125549316406e-01
-4.617105051875114441e-02 1.431144773960113525e-01 9.907627105712890625e-02 -2.565886452794075012e-02 -1.628286391496658325e-01 -1.735622733831405640e-01 2.353713382035493851e-03 -2.552909255027770996e-01 1.496766060590744019e-01 1.191931143403053284e-01 -2.449617683887481689e-01 -5.793877877295017242e-03 -2.052963972091674805e-01 1.861291825771331787e-01 -3.186011910438537598e-01 7.640489935874938965e-02 -6.750488281250000000e-02 3.903883695602416992e-02 1.115372404456138611e-01 4.655132815241813660e-02 -2.159585356712341309e-01 -1.352513283491134644e-01 2.713570892810821533e-01 3.343212604522705078e-01 -2.102670073509216309e-01 -2.280420958995819092e-01 2.715729475021362305e-01 -2.112435996532440186e-01 1.744929105043411255e-01 -4.563895240426063538e-02 1.077656522393226624e-01 1.858792752027511597e-01
1.995078623294830322e-01 -1.216276362538337708e-01 -1.718487441539764404e-01 2.330336272716522217e-01 1.065650284290313721e-01 -1.193854212760925293e-01 2.086133211851119995e-01 -1.102579534053802490e-01 1.724218428134918213e-01 2.097977995872497559e-01 7.576328516006469727e-02 1.022548377513885498e-01 1.342405797913670540e-03 2.932879626750946045e-01 -4.043954312801361084e-01 5.638799443840980530e-02 -4.184870123863220215e-01 -2.438541799783706665e-01 8.058567345142364502e-02 2.137115150690078735e-01 -8.159358985722064972e-03 -5.850537493824958801e-02 6.405224092304706573e-03 1.498368009924888611e-02 1.939337253570556641e-01 -4.903948865830898285e-03 -6.016423925757408142e-03 1.182622388005256653e-01 1.749791018664836884e-02 -6.242464855313301086e-02 2.846924401819705963e-02 3.006957173347473145e-01
1.734362989664077759e-01 3.657427728176116943e-01 1.534039527177810669e-01 8.218540996313095093e-02 -9.938347339630126953e-02 1.073402240872383118e-01 -2.513136714696884155e-02 -2.698297202587127686e-01 2.152840234339237213e-02 1.526566743850708008e-01 -1.752833575010299683e-01 -6.646397709846496582e-02 6.200383231043815613e-02 4.457299783825874329e-02 -1.905489265918731689e-01 -1.587405800819396973e-02 -3.303785920143127441e-01 1.319357901811599731e-01 1.755604743957519531e-01 1.663455665111541748e-01 -1.985208503901958466e-02 -7.891897857189178467e-02 -2.693616747856140137e-01 -1.246775090694427490e-01 4.607353359460830688e-02 1.435295045375823975e-01 2.292510271072387695e-01 -4.429883658885955811e-01 6.220309808850288391e-02 1.200632676482200623e-01 3.866435214877128601e-02 1.966098994016647339e-01
1.686420738697052002e-01 3.409567773342132568e-01 -4.879292473196983337e-02 2.246369123458862305e-01 6.407886743545532227e-02 1.238303929567337036e-01 -4.069042503833770752e-01 -2.548427283763885498e-01 7.619976997375488281e-02 1.429134886711835861e-02 3.158271312713623047e-03 -1.178748980164527893e-01 -8.903861790895462036e-02 1.194782331585884094e-01 -2.581616640090942383e-01 -9.669849276542663574e-02 -1.993539929389953613e-01 -1.411649584770202637e-01 1.043764203786849976e-01 8.134166151285171509e-02 2.011483907699584961e-01 -1.726949512958526611e-01 -9.521894901990890503e-02 -2.348798215389251709e-01 3.787877783179283142e-02 1.728385984897613525e-01 2.463396042585372925e-01 -2.946436107158660889e-01 1.803897768259048462e-01 -2.944120392203330994e-02 9.241397678852081299e-02 4.405044391751289368e-02
1.382926255464553833e-01 1.957741528749465942e-01 2.240180969238281250e-01 1.817761659622192383e-01 -2.836364805698394775e-01 2.385812103748321533e-01 -6.245041266083717346e-03 -2.419294416904449463e-01 3.979895412921905518e-01 1.452671922743320465e-02 -3.592682480812072754e-01 -2.100104838609695435e-01 1.724262982606887817e-01 -3.365310281515121460e-02 -1.032008510082960129e-02 -2.274993993341922760e-02 -9.722547233104705811e-02 -4.673773422837257385e-02 1.696530133485794067e-01 1.606036126613616943e-01 8.455003798007965088e-02 -9.377130120992660522e-02 -7.679031044244766235e-02 -1.030498668551445007e-01 -7.903794199228286743e-02 3.082411289215087891e-01 1.917589455842971802e-01 -5.597988516092300415e-02 1.866069808602333069e-02 2.062176913022994995e-01 1.310411989688873291e-01 -1.510049682110548019e-02
8.174850046634674072e-02 8.613283932209014893e-02 -7.061991095542907715e-02 -2.618508413434028625e-02 -1.010618880391120911e-01 3.211366385221481323e-02 1.468040645122528076e-01 -3.658523857593536377e-01 2.315238565206527710e-01 2.097200751304626465e-01 -2.240733653306961060e-01 6.265552341938018799e-02 -3.055681884288787842e-01 -1.032985672354698181e-01 -2.259025275707244873e-01 2.299734018743038177e-02 5.297930911183357239e-02 3.980794176459312439e-02 -2.207612618803977966e-02 6.083343643695116043e-03 -1.205390542745590210e-01 -3.509376049041748047e-01 -7.439879700541496277e-03 1.090076006948947906e-02 -4.050123691558837891e-01 5.409421026706695557e-02 2.793669402599334717e-01 6.219282746315002441e-02 2.167057394981384277e-01 5.360526964068412781e-02 -7.691869884729385376e-02 2.425982654094696045e-01
-1.282470673322677612e-01 8.689634501934051514e-02 -7.675426453351974487e-02 3.419134616851806641e-01 -1.235639899969100952e-01 -1.047418490052223206e-01 -4.781429655849933624e-03 -1.109945401549339294e-01 9.486619383096694946e-02 -1.398798078298568726e-01 -1.371496468782424927e-01 -5.873358342796564102e-03 -1.493532061576843262e-01 5.433217808604240417e-02 -1.329982578754425049e-01 -3.493076860904693604e-01 -1.290680021047592163e-01 -2.402405887842178345e-01 1.833887994289398193e-01 1.798882782459259033e-01 -8.948140591382980347e-02 -2.224555462598800659e-01 -5.426395311951637268e-02 1.141162142157554626e-01 -8.167997747659683228e-02 -1.375383138656616211e-01 -3.048240393400192261e-02 1.180113255977630615e-01 2.882523536682128906e-01 5.265453830361366272e-02 3.972177803516387939e-01 3.230123519897460938e-01
1.250296682119369507e-01 -2.784272134304046631e-01 1.363860629498958588e-02 -1.616956293582916260e-02 1.582693308591842651e-01 -4.424396157264709473e-02 -1.996811628341674805e-01 -1.443450450897216797e-01 1.037092134356498718e-01 8.654061704874038696e-02 -1.065674796700477600e-01 -3.361368179321289062e-01 -1.242199018597602844e-01 2.096827775239944458e-01 -2.601799070835113525e-01 -2.588095963001251221e-01 -2.186562418937683105e-01 -4.219945520162582397e-02 9.910148382186889648e-02 9.836643934249877930e-02 -2.948393225669860840e-01 -3.098573088645935059e-01 1.145295351743698120e-01 1.411729753017425537e-01 -2.544588595628738403e-02 -6.943047791719436646e-02 2.388559132814407349e-01 1.192418392747640610e-02 2.582422792911529541e-01 -2.174531370401382446e-01 -1.384232193231582642e-01 3.384290635585784912e-02
1.364107057452201843e-02 1.726365387439727783e-01 -1.108386367559432983e-01 -4.726814106106758118e-02 -9.335563331842422485e-02 -1.465617865324020386e-01 -1.971994191408157349e-01 -2.393017411231994629e-01 3.342111706733703613e-01 -1.730957478284835815e-01 -2.954929172992706299e-01 -9.053367376327514648e-02 -1.311306059360504150e-01 1.014483124017715454e-01 -1.649695038795471191e-01 -5.538342520594596863e-02 -3.126586675643920898e-01 -2.377801537513732910e-01 3.425718545913696289e-01 2.173161320388317108e-02 3.776694834232330322e-02 7.427266798913478851e-03 -6.453748792409896851e-02 2.335244864225387573e-01 -2.435525357723236084e-01 2.170777767896652222e-01 8.221007883548736572e-02 -1.280627475352957845e-04 -2.327813655138015747e-01 -1.563583016395568848e-01 -4.991849884390830994e-02 -8.702029287815093994e-02
4.883592203259468079e-02 -9.935902431607246399e-03 -1.729070544242858887e-01 2.422879040241241455e-01 -2.645747065544128418e-01 3.060846328735351562e-01 2.500646412372589111e-01 1.410504728555679321e-01 4.906926769763231277e-03 9.434359520673751831e-02 -9.176007658243179321e-02 2.136660516262054443e-01 -1.583759337663650513e-01 2.659213244915008545e-01 -9.876080602407455444e-02 -3.007192909717559814e-01 -4.406704381108283997e-02 -2.558305263519287109e-01 6.641341000795364380e-02 1.913461089134216309e-01 -2.066652625799179077e-01 -5.805046483874320984e-02 2.432852536439895630e-01 3.394842147827148438e-03 -4.826516658067703247e-02 1.500688642263412476e-01 2.289501428604125977e-01 4.955826327204704285e-02 1.348468512296676636e-01 -1.901752054691314697e-01 2.026079744100570679e-01 1.224780976772308350e-01
2.734761536121368408e-01 2.551228404045104980e-01 -1.436275094747543335e-01 3.340554833412170410e-01 -1.160805672407150269e-01 2.463447861373424530e-02 -2.781417965888977051e-01 -5.775833874940872192e-02 2.740317881107330322e-01 1.454728692770004272e-01 1.440166831016540527e-01 -1.594792604446411133e-01 -3.843006864190101624e-02 2.759023308753967285e-01 -1.824574172496795654e-01 7.742139697074890137e-02 -1.047706827521324158e-01 -5.756226368248462677e-03 2.501709759235382080e-01 1.345852315425872803e-01 -7.767792046070098877e-02 -1.145232394337654114e-01 -1.503028124570846558e-01 3.880415856838226318e-02 8.949968963861465454e-03 2.179885804653167725e-01 -5.446055531501770020e-02 -2.792433798313140869e-01 8.006714284420013428e-02 2.121209800243377686e-01 2.413211017847061157e-01 2.585028484463691711e-02
1.885540187358856201e-01 -1.543836202472448349e-02 -1.561119705438613892e-01 8.703571557998657227e-02 -1.154438331723213196e-01 -6.757191568613052368e-02 1.260828524827957153e-01 -1.125095188617706299e-01 1.744948923587799072e-01 7.109408825635910034e-02 -1.006588637828826904e-01 1.035717502236366272e-01 7.705487310886383057e-02 4.144115746021270752e-01 -4.509939551353454590e-01 -1.690222136676311493e-02 -3.307757377624511719e-01 -3.246639296412467957e-02 1.321602910757064819e-01 2.890057861804962158e-01 8.325974456965923309e-03 -8.995877951383590698e-02 -2.147570997476577759e-02 1.978596001863479614e-01 -4.130157455801963806e-02 4.365835338830947876e-02 1.264596283435821533e-01 2.327652722597122192e-01 1.242747679352760315e-01 -2.301555722951889038e-01 1.029252409934997559e-01 1.899334192276000977e-01
7.600480318069458008e-02 1.190873235464096069e-01 1.221039239317178726e-02 -4.891138896346092224e-02 -2.309534102678298950e-01 -2.301017343997955322e-01 1.613282710313796997e-01 -2.127505093812942505e-01 4.070020020008087158e-01 4.425015300512313843e-02 -2.883493304252624512e-01 5.696324631571769714e-02 -2.165742963552474976e-01 1.978833228349685669e-01 -7.495165616273880005e-02 -3.394008055329322815e-02 -3.405577316880226135e-02 -2.774463966488838196e-02 -2.783162705600261688e-02 -1.091628707945346832e-02 6.093071773648262024e-02 -4.066804051399230957e-01 -3.073066771030426025e-01 8.741696365177631378e-03 -1.041147187352180481e-01 9.920953959226608276e-02 -1.136714220046997070e-01 -2.844250202178955078e-01 2.013568766415119171e-02 -6.809689104557037354e-02 2.129940837621688843e-01 1.474601328372955322e-01
-5.738124623894691467e-02 2.319507002830505371e-01 -2.774051427841186523e-01 5.161420255899429321e-02 -8.709968626499176025e-02 -8.297731727361679077e-02 -2.825362086296081543e-01 -7.604808360338211060e-02 -6.314893066883087158e-02 9.529514610767364502e-02 -3.089189715683460236e-02 3.819778189063072205e-02 -1.289546489715576172e-01 1.424375772476196289e-01 -5.176978707313537598e-01 -1.823640018701553345e-01 -1.565218269824981689e-01 -9.583083540201187134e-02 2.572836577892303467e-01 1.245937868952751160e-01 -1.251094192266464233e-01 7.050999253988265991e-02 1.379245966672897339e-01 -1.298101842403411865e-01 6.857156753540039062e-02 1.204916611313819885e-01 1.377388238906860352e-01 -3.715304136276245117e-01 7.150113582611083984e-03 1.422050446271896362e-01 1.232815608382225037e-01 -1.610631197690963745e-01
-1.321883350610733032e-01 1.450374070554971695e-02 -4.270963836461305618e-03 1.197063177824020386e-01 1.039422303438186646e-02 3.208227753639221191e-01 -1.350271105766296387e-01 -2.059522271156311035e-01 1.342357993125915527e-01 2.202692031860351562e-01 -5.453686695545911789e-03 -7.213106751441955566e-02 -1.277829408645629883e-01 -1.027992516756057739e-01 -1.546131223440170288e-01 -2.119583934545516968e-01 -1.023709475994110107e-01 -1.736264228820800781e-01 -1.618583053350448608e-01 -2.371641546487808228e-01 -3.222447633743286133e-01 -1.572430282831192017e-01 -2.682619690895080566e-01 -1.108123064041137695e-01 2.243340946733951569e-02 2.270296961069107056e-01 2.499315142631530762e-01 -2.896224558353424072e-01 -6.401058286428451538e-02 -4.618965089321136475e-02 -5.561221018433570862e-02 3.052668869495391846e-01
-1.327290534973144531e-01 2.118829637765884399e-01 -4.025373756885528564e-01 1.620797663927078247e-01 -1.199693903326988220e-01 -1.536982655525207520e-01 -2.111009806394577026e-01 2.181540057063102722e-02 1.231540441513061523e-01 4.892887920141220093e-02 -1.640629619359970093e-01 9.515137225389480591e-02 5.083287507295608521e-02 6.086120847612619400e-04 -2.237854301929473877e-01 -3.209026753902435303e-01 -8.246548473834991455e-02 -1.428048908710479736e-01 4.385000839829444885e-02 -1.054055020213127136e-01 3.533007949590682983e-02 9.344177693128585815e-02 9.463655203580856323e-02 2.494401782751083374e-01 -3.392781019210815430e-01 2.079155892133712769e-01 1.220478266477584839e-01 -2.112473249435424805e-01 1.895101517438888550e-01 -2.068980932235717773e-01 1.715784519910812378e-01 9.772562235593795776e-02
9.886699169874191284e-02 -5.767116695642471313e-02 1.973616033792495728e-01 4.009787142276763916e-01 -1.864011287689208984e-01 2.256569713354110718e-01 -3.727943077683448792e-02 -2.310786694288253784e-01 6.692646443843841553e-02 1.134288311004638672e-01 -1.989901252090930939e-02 -1.761484541930258274e-03 -2.727087736129760742e-01 3.232727050781250000e-01 -4.242146611213684082e-01 2.108646333217620850e-01 1.019617095589637756e-01 -1.679547727108001709e-01 2.255466431379318237e-01 1.543426215648651123e-01 -1.625954359769821167e-02 -2.027321308851242065e-01 -5.637682974338531494e-02 1.462474465370178223e-01 -2.811860106885433197e-02 3.235173597931861877e-02 1.673979610204696655e-01 7.756042480468750000e-02 -4.506853595376014709e-02 -4.325179755687713623e-02 8.118019253015518188e-02 -8.490798063576221466e-03
2.008672431111335754e-02 -1.330903023481369019e-01 1.851359568536281586e-02 -7.343312352895736694e-02 -1.354977339506149292e-01 1.672363281250000000e-01 -4.645439237356185913e-02 -2.518119812011718750e-01 1.438157111406326294e-01 2.131744623184204102e-01 -1.423667371273040771e-01 4.386435449123382568e-01 -3.030688762664794922e-01 -1.958560943603515625e-02 -1.648277342319488525e-01 -1.474053263664245605e-01 -1.072947755455970764e-01 -7.245504856109619141e-02 1.982699781656265259e-01 6.137199327349662781e-02 -3.383743390440940857e-02 5.412052199244499207e-02 -1.769623309373855591e-01 2.776452898979187012e-01 -1.368155181407928467e-01 2.925420105457305908e-01 2.548890709877014160e-01 -1.414476633071899414e-01 2.421049922704696655e-01 -1.139238849282264709e-02 2.766945585608482361e-02 1.523759663105010986e-01
1.259894371032714844e-01 1.620698422193527222e-01 9.867136180400848389e-02 -2.034392207860946655e-02 -1.631630212068557739e-01 -1.343344449996948242e-01 7.556721568107604980e-02 1.216496340930461884e-02 2.214794009923934937e-01 3.137762844562530518e-01 1.684808135032653809e-01 -2.094643861055374146e-01 7.518479228019714355e-02 1.715276204049587250e-02 -5.390214547514915466e-02 -2.371359020471572876e-01 -3.688494265079498291e-01 8.936680108308792114e-02 1.998615711927413940e-01 1.429695338010787964e-01 -1.131598837673664093e-02 -6.013479828834533691e-02 1.312044262886047363e-01 9.208634495735168457e-02 3.223859891295433044e-02 2.932040691375732422e-01 3.956927657127380371e-01 -2.891965508460998535e-01 -7.859044708311557770e-03 3.128229826688766479e-02 1.025966703891754150e-01 1.992144882678985596e-01
3.815307915210723877e-01 -5.762225762009620667e-02 -6.047469750046730042e-02 2.595165073871612549e-01 -1.169932261109352112e-01 8.900272101163864136e-02 -1.054945066571235657e-01 -1.358912046998739243e-02 3.775532841682434082e-01 1.810306757688522339e-01 -6.980484467931091785e-04 -1.235239580273628235e-01 -6.919764727354049683e-02 8.113630861043930054e-02 -5.311245843768119812e-02 -1.626930087804794312e-01 -1.432995051145553589e-01 2.330582737922668457e-01 2.593438327312469482e-01 6.971083581447601318e-02 -1.586583107709884644e-01 -2.587286829948425293e-01 4.538343288004398346e-03 1.854643225669860840e-01 2.477078735828399658e-01 1.204951778054237366e-01 4.814114049077033997e-02 -2.314581125974655151e-01 1.785624027252197266e-01 1.388770937919616699e-01 2.439391911029815674e-01 -8.655314741190522909e-05
8.801349252462387085e-02 -9.582371450960636139e-03 1.355344206094741821e-01 1.405369788408279419e-01 -1.850962191820144653e-01 2.281610965728759766e-01 2.443335717543959618e-03 -1.429621577262878418e-01 1.339630037546157837e-01 1.814457178115844727e-01 8.489808440208435059e-02 -1.670249253511428833e-01 -2.219772487878799438e-01 3.271082639694213867e-01 -1.484588980674743652e-01 -6.968966126441955566e-02 -1.965370923280715942e-01 -3.787992298603057861e-01 -1.452466845512390137e-01 -6.754174083471298218e-02 -1.372106522321701050e-01 -2.133218944072723389e-01 1.831513643264770508e-01 -2.765311300754547119e-01 -2.588599920272827148e-01 -3.232093155384063721e-02 2.396316826343536377e-01 4.862184822559356689e-02 -1.499920040369033813e-01 -1.172138154506683350e-01 9.157654643058776855e-02 1.534626483917236328e-01
1.254363059997558594e-01 6.663385778665542603e-02 -1.017186492681503296e-01 -4.242765530943870544e-02 1.504745930433273315e-01 -2.485974505543708801e-02 1.314079761505126953e-01 -2.240227535367012024e-03 3.279169499874114990e-01 2.872110903263092041e-01 -2.098467387259006500e-02 -2.790507972240447998e-01 1.008227020502090454e-01 -2.167430706322193146e-02 -4.309011623263359070e-02 -2.386189699172973633e-01 -4.442752897739410400e-01 2.406756952404975891e-02 1.352154612541198730e-01 2.640253007411956787e-01 7.331068813800811768e-02 -4.298619925975799561e-02 -8.190550655126571655e-02 -8.648680523037910461e-03 8.120753802359104156e-03 1.733825206756591797e-01 3.723206818103790283e-01 -2.369861602783203125e-01 1.509860008955001831e-01 9.881610050797462463e-03 1.880613267421722412e-01 7.907760143280029297e-02
1.565376967191696167e-01 2.074971795082092285e-01 -2.293771803379058838e-01 2.548046410083770752e-01 6.456277915276587009e-04 1.767019033432006836e-01 -4.019878506660461426e-01 -2.646452486515045166e-01 1.742568910121917725e-01 8.027365058660507202e-02 3.012780100107192993e-02 1.807260699570178986e-02 3.779344260692596436e-02 -1.261451393365859985e-01 -2.124419957399368286e-01 -1.184222549200057983e-01 -1.032566055655479431e-01 -2.216836661100387573e-01 2.801728248596191406e-01 1.045714467763900757e-01 9.169065207242965698e-02 -2.298846244812011719e-01 -9.777425229549407959e-02 -2.401411831378936768e-01 7.682629674673080444e-02 1.277846693992614746e-01 2.425981462001800537e-01 -2.259788364171981812e-01 1.122788712382316589e-01 -1.301405206322669983e-02 -3.730852901935577393e-02 1.160501614212989807e-01
-2.250190824270248413e-01 3.857925534248352051e-02 5.298918858170509338e-02 3.098521381616592407e-02 1.965703070163726807e-02 1.792252659797668457e-01 -2.334189042448997498e-02 -2.002014666795730591e-01 2.043528556823730469e-01 3.421458899974822998e-01 -1.632420718669891357e-02 2.222084999084472656e-01 -4.502821341156959534e-02 -4.834458231925964355e-02 -2.007680684328079224e-01 -5.681936442852020264e-02 -1.270324438810348511e-01 -1.564070880413055420e-01 1.116959527134895325e-01 4.254475608468055725e-02 -1.513326168060302734e-01 -4.794113934040069580e-01 -1.344501525163650513e-01 -8.191486448049545288e-02 2.378561161458492279e-02 1.931652575731277466e-01 1.450282484292984009e-01 1.452112644910812378e-01 4.051266610622406006e-02 -7.695592194795608521e-02 1.297470740973949432e-02 4.409860372543334961e-01
8.777824789285659790e-02 2.534879148006439209e-01 -1.255357563495635986e-01 -2.459854185581207275e-01 -7.609468698501586914e-02 -1.435038540512323380e-02 1.633782871067523956e-02 -3.173633515834808350e-01 1.543365418910980225e-01 7.802667468786239624e-02 -1.698176935315132141e-02 4.834223072975873947e-03 -2.530322074890136719e-01 9.364411979913711548e-02 4.860329255461692810e-02 -1.717950999736785889e-01 -7.683496177196502686e-02 -2.516606822609901428e-02 -4.001500084996223450e-02 2.190293818712234497e-01 -2.495947107672691345e-02 -2.352201640605926514e-01 -1.863930076360702515e-01 4.548818171024322510e-01 -9.066285938024520874e-02 1.365519016981124878e-01 1.854359358549118042e-01 -1.166011765599250793e-01 -1.239473074674606323e-01 -3.467132747173309326e-01 2.089508771896362305e-01 -4.574763774871826172e-02
1.341423392295837402e-01 3.175722956657409668e-01 -2.067201212048530579e-02 3.499478101730346680e-02 -1.588898748159408569e-01 4.175990819931030273e-02 -1.954722106456756592e-01 -4.010494649410247803e-01 1.660618185997009277e-01 1.101405080407857895e-02 -9.818561375141143799e-02 -5.481620877981185913e-02 5.506037175655364990e-02 3.250529989600181580e-02 -1.270601600408554077e-01 1.856736652553081512e-02 -3.459108471870422363e-01 1.701273769140243530e-02 2.356989383697509766e-01 1.021060049533843994e-01 1.299761086702346802e-01 -2.092551290988922119e-01 -2.364357113838195801e-01 -2.811237573623657227e-01 2.520523592829704285e-02 1.410802602767944336e-01 2.916992604732513428e-01 -2.820400595664978027e-01 1.087109893560409546e-01 1.096594929695129395e-01 2.169451676309108734e-02 3.893652558326721191e-02
-3.403029218316078186e-02 -3.077494800090789795e-01 -9.109345078468322754e-02 4.016534239053726196e-02 -8.280411362648010254e-02 1.371029764413833618e-01 -2.305019348859786987e-01 -1.467347294092178345e-01 1.588663458824157715e-01 4.940062644891440868e-04 7.390233874320983887e-02 -2.811532616615295410e-01 -1.539310365915298462e-01 2.439308017492294312e-01 -2.700879871845245361e-01 -3.934415280818939209e-01 -1.721586138010025024e-01 -8.621098101139068604e-02 1.733553409576416016e-01 1.096049547195434570e-01 -1.794627159833908081e-01 -2.822893112897872925e-02 1.485299766063690186e-01 2.105986177921295166e-01 -1.191132739186286926e-01 -1.211998164653778076e-01 2.729883491992950439e-01 -3.713744506239891052e-02 2.573037743568420410e-01 -1.105081066489219666e-01 -6.964243203401565552e-02 -8.134629577398300171e-02
-2.380462363362312317e-02 2.159384489059448242e-01 8.838296681642532349e-02 4.671797752380371094e-01 -1.350947171449661255e-01 3.535944595932960510e-02 -1.290863156318664551e-01 -1.087371110916137695e-01 6.707819551229476929e-02 2.386460453271865845e-01 -2.324122041463851929e-01 -2.110086232423782349e-01 -8.624014258384704590e-02 1.102761402726173401e-01 -1.584543101489543915e-02 4.753663018345832825e-02 -4.197506606578826904e-01 -9.061812423169612885e-03 -1.602481491863727570e-02 -8.074446022510528564e-02 -1.594990491867065430e-01 -2.383510619401931763e-01 1.982490718364715576e-01 3.587814047932624817e-02 -4.027034342288970947e-02 -8.915624581277370453e-03 3.162817060947418213e-01 -2.536654174327850342e-01 6.579189095646142960e-03 1.013614144176244736e-02 -1.232508197426795959e-01 -9.663476049900054932e-02
-2.313113361597061157e-01 2.645882405340671539e-02 9.538824111223220825e-02 1.169053465127944946e-01 -3.884206712245941162e-02 1.723304390907287598e-01 -6.757938116788864136e-02 6.318571977317333221e-03 3.105852901935577393e-01 3.069942295551300049e-01 -1.370069570839405060e-02 8.667129278182983398e-02 -1.312738955020904541e-01 -6.807480752468109131e-02 -1.299850046634674072e-01 -2.368219047784805298e-01 -1.670693904161453247e-01 -2.155660092830657959e-01 4.546188190579414368e-02 -4.289640486240386963e-02 5.701339989900588989e-02 -4.799411296844482422e-01 -1.068633273243904114e-01 -3.261032328009605408e-02 4.444804042577743530e-02 4.078045114874839783e-02 3.949479460716247559e-01 2.525849342346191406e-01 6.660553067922592163e-02 5.808105319738388062e-02 5.084180738776922226e-03 1.957996934652328491e-01
-4.015563055872917175e-02 3.126730769872665405e-02 -1.212545186281204224e-01 1.280259341001510620e-01 -1.839460283517837524e-01 9.197295457124710083e-02 -2.654892206192016602e-01 -1.217833086848258972e-01 -6.767416745424270630e-02 2.930785417556762695e-01 -2.399073988199234009e-01 2.206946164369583130e-01 -2.004212141036987305e-01 -9.414646029472351074e-02 -1.396598219871520996e-01 -3.449453711509704590e-01 -3.115480244159698486e-01 -6.951622664928436279e-02 6.273953616619110107e-02 8.590042591094970703e-02 -8.390572667121887207e-02 -3.466293513774871826e-01 -9.627500176429748535e-02 1.318824738264083862e-01 -9.061878919601440430e-02 -2.706610262393951416e-01 -1.319018900394439697e-01 -1.254939883947372437e-01 1.524390578269958496e-01 3.062895499169826508e-02 -9.969352930784225464e-02 1.965974420309066772e-01
1.980731636285781860e-01 -1.325731426477432251e-01 1.235205233097076416e-01 2.335190773010253906e-01 -1.134680882096290588e-01 -1.028606817126274109e-01 1.499438881874084473e-01 -3.883372545242309570e-01 -5.994506925344467163e-02 -1.201748698949813843e-01 -3.481946587562561035e-01 9.850051999092102051e-02 -1.367097645998001099e-01 7.756438106298446655e-02 -3.980267941951751709e-01 -1.391689926385879517e-01 -9.489269927144050598e-03 -1.347745656967163086e-01 5.544428154826164246e-02 1.037818863987922668e-01 -5.926421284675598145e-02 -3.767178580164909363e-02 2.285965681076049805e-01 2.366122901439666748e-01 -6.085659936070442200e-02 2.028894722461700439e-01 -1.269036903977394104e-02 -1.418652832508087158e-01 7.320660352706909180e-02 -5.372653901576995850e-02 2.076251208782196045e-01 2.517969906330108643e-01
3.222243189811706543e-01 1.468650847673416138e-01 -8.962186425924301147e-02 2.238993942737579346e-01 1.108133569359779358e-01 -1.307248920202255249e-01 7.503557950258255005e-02 5.030710715800523758e-03 3.161605075001716614e-02 -1.936274021863937378e-01 -2.894647419452667236e-02 -7.099109934642910957e-04 -2.672586143016815186e-01 3.448131084442138672e-01 -4.011947214603424072e-01 -2.329234331846237183e-01 -2.753336131572723389e-01 -3.801400586962699890e-02 1.717443764209747314e-01 1.348371654748916626e-01 -5.823112279176712036e-02 -2.458754181861877441e-01 -1.808236390352249146e-01 2.072549611330032349e-01 1.403900533914566040e-01 8.912606537342071533e-02 -1.166351698338985443e-02 3.858261182904243469e-02 -4.095710068941116333e-02 -1.630304008722305298e-02 1.820633411407470703e-01 8.806417882442474365e-02
1.535914093255996704e-01 1.413002610206604004e-01 -9.024946391582489014e-02 -2.381901741027832031e-01 -1.648155003786087036e-01 2.296083271503448486e-01 -1.707833111286163330e-01 -1.517395973205566406e-01 2.320827841758728027e-01 5.527997761964797974e-02 -1.281206458806991577e-01 -2.351935356855392456e-01 1.282863914966583252e-01 1.335168331861495972e-01 -3.226329684257507324e-01 -2.527302205562591553e-01 -2.026721239089965820e-01 -1.510989516973495483e-01 2.455634623765945435e-01 5.619492847472429276e-03 -2.336068004369735718e-01 -1.476213335990905762e-01 3.572474420070648193e-02 3.166507482528686523e-01 -1.227654665708541870e-01 6.524460762739181519e-02 5.953067913651466370e-03 1.242974549531936646e-01 9.789757430553436279e-02 1.767346858978271484e-01 1.799466162919998169e-01 -1.357537657022476196e-01
3.664548695087432861e-02 6.201418861746788025e-02 -2.799992263317108154e-01 -2.077065408229827881e-01 -4.417217150330543518e-02 6.345875561237335205e-02 -1.683354824781417847e-01 -3.571484982967376709e-01 1.989977508783340454e-01 -5.740055441856384277e-02 -3.806779906153678894e-02 4.536765161901712418e-03 -2.400038689374923706e-01 1.830192655324935913e-02 -6.379447132349014282e-02 -2.666116654872894287e-01 -3.569673299789428711e-01 -2.394850999116897583e-01 1.490816622972488403e-01 -1.363596599549055099e-02 5.787011981010437012e-02 -2.879698276519775391e-01 5.604791268706321716e-02 1.647287160158157349e-01 3.745828196406364441e-02 1.998415887355804443e-01 2.269814908504486084e-02 5.772549286484718323e-02 -2.092052400112152100e-01 3.116265833377838135e-01 1.355398539453744888e-02 1.547750234603881836e-01
3.237598538398742676e-01 3.136839568614959717e-01 -1.082295477390289307e-01 -2.306630760431289673e-01 -1.911264359951019287e-01 1.647855639457702637e-01 -9.100321680307388306e-02 -2.246029227972030640e-01 7.895836234092712402e-02 1.222598031163215637e-01 2.971258573234081268e-02 -8.841500431299209595e-02 -8.532245457172393799e-02 1.963869631290435791e-01 -5.397983640432357788e-02 -1.578446663916110992e-02 -2.327888458967208862e-01 8.038068562746047974e-02 -2.960330806672573090e-02 2.269045859575271606e-01 -1.733615412376821041e-03 -2.623969614505767822e-01 -1.282278895378112793e-01 -2.655118703842163086e-01 -1.830776333808898926e-01 2.837474644184112549e-01 1.653914004564285278e-01 -3.227111399173736572e-01 -2.418034896254539490e-02 7.109391689300537109e-02 8.375461399555206299e-02 5.974962934851646423e-02
-2.039795368909835815e-02 2.000273913145065308e-01 -1.588867753744125366e-01 -1.927180290222167969e-01 -1.076517030596733093e-01 2.352031320333480835e-01 -1.752237789332866669e-02 -4.172998368740081787e-01 -2.065144293010234833e-02 3.422482609748840332e-01 3.523587808012962341e-02 -1.046207994222640991e-01 -9.223241358995437622e-02 6.727351248264312744e-02 -1.757183670997619629e-01 -3.749254345893859863e-02 -1.088205799460411072e-01 -1.289637088775634766e-01 1.010289415717124939e-01 -3.535346314311027527e-02 -3.057774901390075684e-01 -3.308117091655731201e-01 1.349565535783767700e-01 1.870467066764831543e-01 -2.644905447959899902e-01 1.746405065059661865e-01 -2.126963064074516296e-02 -8.266914635896682739e-02 2.592785060405731201e-01 -4.698076844215393066e-02 7.740556448698043823e-02 -3.921833634376525879e-02
6.014819256961345673e-03 1.658038049936294556e-01 -1.583759933710098267e-01 -1.588668525218963623e-01 -5.402410030364990234e-02 3.644309192895889282e-02 -5.589024629443883896e-03 -3.224248886108398438e-01 5.476303771138191223e-02 2.927619405090808868e-02 -4.080185592174530029e-01 4.089621081948280334e-02 -7.164863497018814087e-02 2.622859179973602295e-02 -6.664773821830749512e-02 -1.625100225210189819e-01 -4.318333268165588379e-01 -1.153294742107391357e-01 1.572092175483703613e-01 -7.637511193752288818e-02 1.194916889071464539e-01 -3.241851329803466797e-01 -1.004297733306884766e-01 2.198397219181060791e-01 -1.600647419691085815e-01 1.149755418300628662e-01 1.164838895201683044e-01 1.060186512768268585e-02 -1.133814454078674316e-01 3.132673799991607666e-01 6.847959011793136597e-02 1.700410395860671997e-01
1.669688373804092407e-01 3.247899934649467468e-02 -2.061027586460113525e-01 3.159182146191596985e-02 -1.053609028458595276e-01 6.832389533519744873e-02 1.184455305337905884e-01 -5.658909082412719727e-01 3.463535755872726440e-02 2.805675566196441650e-01 7.917868345975875854e-02 -1.765743046998977661e-01 -8.808818459510803223e-02 -6.589029915630817413e-03 -2.731040418148040771e-01 -1.664580702781677246e-01 -8.496511727571487427e-02 -3.605432808399200439e-01 9.642282873392105103e-02 4.406873881816864014e-02 -1.545788645744323730e-01 -1.005987375974655151e-01 6.183824315667152405e-02 1.005410850048065186e-01 1.196216270327568054e-01 -1.106403768062591553e-01 -9.666345268487930298e-02 1.753600835800170898e-01 2.363204210996627808e-01 -4.325782880187034607e-02 1.712744235992431641e-01 -6.019534775987267494e-04
9.319408982992172241e-02 1.357000228017568588e-02 -1.021341159939765930e-01 -1.988321095705032349e-01 -5.943645536899566650e-02 -1.385794207453727722e-02 -9.586858749389648438e-02 -2.554008364677429199e-01 1.492882519960403442e-01 2.842409610748291016e-01 -3.954388201236724854e-02 6.443952210247516632e-03 -2.693575322628021240e-01 -2.645559012889862061e-01 -2.307631522417068481e-01 -2.765952944755554199e-01 -4.167723655700683594e-01 -2.401624321937561035e-01 1.504512876272201538e-01 -1.119836866855621338e-01 1.508536636829376221e-01 -9.046484529972076416e-02 8.894941210746765137e-02 1.964247971773147583e-01 8.768586814403533936e-02 1.696452498435974121e-01 -2.145160734653472900e-01 1.146290376782417297e-01 6.750068813562393188e-02 9.100037068128585815e-02 1.527701169252395630e-01 1.012178286910057068e-01
2.471309453248977661e-01 1.235509812831878662e-01 -1.334203630685806274e-01 -1.380327343940734863e-01 -3.146042823791503906e-01 1.442976295948028564e-01 -2.044046483933925629e-02 -1.144019365310668945e-01 1.733059734106063843e-01 1.892585605382919312e-01 -1.261444836854934692e-01 1.025221794843673706e-01 1.312731653451919556e-01 2.417231649160385132e-01 -1.599353849887847900e-01 -7.166888099163770676e-03 -4.401053190231323242e-01 -3.321539461612701416e-01 1.322490423917770386e-01 -1.001472920179367065e-01 -5.646481737494468689e-02 -1.466276198625564575e-01 3.340033069252967834e-02 2.996950037777423859e-02 -5.527036637067794800e-02 -8.497621864080429077e-02 -9.240622073411941528e-02 -2.720260620117187500e-01 -1.263298094272613525e-01 1.661057025194168091e-01 -1.563411802053451538e-01 2.022082954645156860e-01
-2.142407931387424469e-02 8.138928562402725220e-02 -5.423247069120407104e-02 4.723264873027801514e-01 -1.350013911724090576e-01 2.225837111473083496e-01 -1.224008053541183472e-01 -9.079434722661972046e-02 6.082134321331977844e-02 -1.381777673959732056e-01 3.835455514490604401e-03 -2.737277150154113770e-01 -1.830250173807144165e-01 8.816310018301010132e-02 -2.131527364253997803e-01 -1.146593242883682251e-01 -2.745724022388458252e-01 -4.642602801322937012e-01 -6.748995278030633926e-03 3.318980336189270020e-02 -2.189520746469497681e-01 1.312599182128906250e-01 2.296135425567626953e-01 2.756912447512149811e-02 -1.402881443500518799e-01 6.325133889913558960e-02 2.332927100360393524e-02 -1.971115469932556152e-01 2.173515968024730682e-02 -3.544188663363456726e-02 -4.414651542901992798e-03 -5.244110897183418274e-02
-9.953788667917251587e-02 -4.610822349786758423e-02 -1.746488921344280243e-02 4.067457094788551331e-02 -8.806728571653366089e-02 -2.491714991629123688e-02 -1.564097106456756592e-01 -4.663300514221191406e-01 1.110276281833648682e-01 -4.622310027480125427e-02 -1.424515843391418457e-01 9.515307098627090454e-02 -1.312659531831741333e-01 -5.519017577171325684e-02 -1.364389657974243164e-01 -3.026424050331115723e-01 -2.730702757835388184e-01 -5.694576352834701538e-02 8.574681729078292847e-02 -7.978939265012741089e-02 -1.799206286668777466e-01 -3.079469501972198486e-01 1.539778262376785278e-01 1.898850314319133759e-02 -2.326198965311050415e-01 -1.762580424547195435e-01 3.247795999050140381e-02 -3.628540337085723877e-01 -9.246791899204254150e-02 -5.908241495490074158e-02 -1.033732295036315918e-01 2.792526185512542725e-01
4.450723528861999512e-02 2.579806745052337646e-01 -2.028479725122451782e-01 1.925146579742431641e-01 -6.495328247547149658e-02 1.699210256338119507e-01 2.530499100685119629e-01 -5.595042183995246887e-02 -7.916807383298873901e-02 -9.087926149368286133e-02 1.506050582975149155e-02 1.550685167312622070e-01 -3.818873688578605652e-02 2.874027788639068604e-01 -5.434393286705017090e-01 6.900307536125183105e-02 -1.439624428749084473e-01 -1.669071167707443237e-01 7.239813357591629028e-02 2.382248193025588989e-01 -1.025803294032812119e-02 -1.184628531336784363e-01 -8.063963614404201508e-03 2.927869558334350586e-01 7.885022461414337158e-02 1.413531005382537842e-01 6.254418287426233292e-03 -8.490233123302459717e-02 1.100200414657592773e-01 -8.114495873451232910e-02 2.471264600753784180e-01 7.964523881673812866e-02
-1.364410966634750366e-01 1.219607982784509659e-02 -2.692895233631134033e-01 -1.173311620950698853e-01 -3.877305239439010620e-02 3.382313251495361328e-02 1.543852239847183228e-01 -3.052240908145904541e-01 7.433382421731948853e-02 -1.630376279354095459e-02 4.782232269644737244e-02 4.398448392748832703e-02 -9.455107897520065308e-02 -9.600220620632171631e-02 -2.599654197692871094e-01 -1.470888555049896240e-01 -3.775705099105834961e-01 -2.766709029674530029e-01 4.329526051878929138e-02 7.191213779151439667e-03 1.777382008731365204e-02 -3.018030226230621338e-01 1.237001419067382812e-01 2.229017317295074463e-01 -1.794060766696929932e-01 2.271545231342315674e-01 -5.647499859333038330e-02 -2.092788666486740112e-01 -4.844653606414794922e-02 1.331428438425064087e-01 8.282775431871414185e-02 3.504193723201751709e-01
7.563790678977966309e-02 1.028633937239646912e-01 -1.698243021965026855e-01 1.821702569723129272e-01 -4.227457642555236816e-01 2.425383776426315308e-01 -1.195729821920394897e-01 -1.924252510070800781e-01 3.219423294067382812e-01 -4.139966890215873718e-02 7.285930961370468140e-02 1.871306449174880981e-01 9.401297569274902344e-02 -2.609239146113395691e-02 -1.723765134811401367e-01 -6.873139739036560059e-02 -1.727754324674606323e-01 6.801886111497879028e-02 5.598594248294830322e-02 1.800245195627212524e-01 -3.151432573795318604e-01 -2.058475166559219360e-01 4.470215737819671631e-02 2.162783890962600708e-01 -3.032336011528968811e-02 -1.772564500570297241e-01 9.614331275224685669e-02 3.686000406742095947e-02 -2.670616805553436279e-01 3.371864184737205505e-02 2.142499983310699463e-01 1.462054699659347534e-01
-9.353139996528625488e-02 -3.321193903684616089e-02 2.501015365123748779e-01 1.657036393880844116e-01 6.343133747577667236e-02 1.356861740350723267e-01 -1.201410964131355286e-01 -1.807626336812973022e-01 1.663411259651184082e-01 7.754205912351608276e-02 4.916167631745338440e-02 1.706446558237075806e-01 -2.900007367134094238e-01 5.336624756455421448e-02 -2.552132904529571533e-01 -2.738915383815765381e-01 -2.340271770954132080e-01 -2.967816591262817383e-01 -6.822669506072998047e-02 1.990550011396408081e-02 -1.107779815793037415e-01 -1.652588993310928345e-01 -1.695048511028289795e-01 -8.564349263906478882e-02 5.406133085489273071e-02 1.048973351716995239e-01 4.670906662940979004e-01 -1.308095157146453857e-01 1.520611345767974854e-01 -2.008197009563446045e-01 3.518717130646109581e-03 4.535524547100067139e-02
2.032609283924102783e-01 2.452457696199417114e-02 -2.694863975048065186e-01 7.781518995761871338e-02 -1.503958553075790405e-01 -7.627534866333007812e-02 5.716539919376373291e-02 -2.067042738199234009e-01 3.467535674571990967e-01 2.340189069509506226e-01 4.722330719232559204e-02 -1.454427540302276611e-01 -3.593794628977775574e-02 1.585070788860321045e-01 -1.458100974559783936e-01 -6.354828178882598877e-02 -1.923430114984512329e-01 2.606908977031707764e-01 2.474835366010665894e-01 3.082035183906555176e-01 -1.201844308525323868e-02 -2.319151610136032104e-01 -3.101428039371967316e-02 -3.309784457087516785e-02 1.320003718137741089e-01 2.286777496337890625e-01 1.408183723688125610e-01 -3.572112917900085449e-01 7.254602015018463135e-02 -8.872482925653457642e-03 1.355730928480625153e-02 1.225570514798164368e-01
2.202774882316589355e-01 1.166297122836112976e-01 6.345299631357192993e-02 3.208889663219451904e-01 -7.378021627664566040e-02 1.711615473031997681e-01 -2.055188417434692383e-01 -6.411589682102203369e-02 2.564597725868225098e-01 1.394346505403518677e-01 2.350444197654724121e-01 -1.286094188690185547e-01 -4.903306812047958374e-02 3.777322769165039062e-01 -8.635421842336654663e-02 -7.403904944658279419e-02 -5.402743071317672729e-02 -6.514886021614074707e-02 4.021472334861755371e-01 1.708142608404159546e-01 -9.881628304719924927e-02 1.478841342031955719e-02 -5.912178754806518555e-02 -1.685432344675064087e-01 -2.979625249281525612e-03 7.356788963079452515e-02 1.620574742555618286e-01 -2.252729535102844238e-01 1.905198544263839722e-01 8.763961493968963623e-02 2.326110154390335083e-01 1.195792183279991150e-01
2.872113883495330811e-01 1.696065813302993774e-01 -1.711044460535049438e-01 3.276134431362152100e-01 4.169708117842674255e-03 -5.034643411636352539e-02 -1.419721841812133789e-01 -1.169540882110595703e-01 2.968092858791351318e-01 2.789255976676940918e-01 -9.112489223480224609e-02 -2.156371772289276123e-01 3.042061068117618561e-02 1.258519887924194336e-01 1.262763794511556625e-02 -2.428199499845504761e-01 -1.421872228384017944e-01 5.671340227127075195e-02 3.062912225723266602e-01 8.707696199417114258e-02 2.576497755944728851e-02 1.610349491238594055e-02 6.421283632516860962e-02 2.466724663972854614e-01 7.576402276754379272e-02 5.029746145009994507e-02 9.424423426389694214e-02 -2.390101552009582520e-01 1.286240071058273315e-01 2.933831810951232910e-01 1.543996334075927734e-01 1.664539277553558350e-01
-5.656877905130386353e-02 8.013457059860229492e-03 6.579134613275527954e-02 3.696632087230682373e-01 -9.235342964529991150e-03 6.324941664934158325e-02 -1.587010473012924194e-01 -8.949232101440429688e-02 3.908731341361999512e-01 1.164809465408325195e-01 1.222923472523689270e-01 7.587242126464843750e-02 -1.064547002315521240e-01 4.319658875465393066e-02 -4.582487344741821289e-01 -1.688082963228225708e-01 -2.592606656253337860e-02 -1.355648785829544067e-01 1.396465748548507690e-01 1.210793778300285339e-01 -1.556676477193832397e-01 1.529440842568874359e-02 -3.011514246463775635e-01 9.403843432664871216e-03 -1.168712042272090912e-03 2.253977358341217041e-01 -6.242026016116142273e-02 -1.909014582633972168e-01 1.182873323559761047e-01 1.542659252882003784e-01 2.463625818490982056e-01 -1.471031606197357178e-01
3.098199963569641113e-01 1.574954241514205933e-01 -1.217057108879089355e-01 -1.541053801774978638e-01 -1.654584556818008423e-01 1.572446525096893311e-02 -4.034249484539031982e-02 -2.470680773258209229e-01 -6.745637208223342896e-02 1.664461046457290649e-01 9.461141191422939301e-03 9.316930174827575684e-02 -1.872545331716537476e-01 -1.186909824609756470e-01 -2.871198952198028564e-01 -5.040252208709716797e-01 -1.393118649721145630e-01 -2.299878448247909546e-01 -5.079012736678123474e-02 1.449332088232040405e-01 -1.838652044534683228e-01 4.602802544832229614e-02 -5.499815940856933594e-02 8.501330018043518066e-02 -2.684288322925567627e-01 1.534577906131744385e-01 3.635790199041366577e-02 1.076036691665649414e-01 2.329929322004318237e-01 -3.168859705328941345e-02 -5.167733505368232727e-02 1.231566295027732849e-01
2.245405018329620361e-01 6.595514714717864990e-02 1.051397994160652161e-02 -7.608836144208908081e-02 -1.008899733424186707e-01 -6.396140903234481812e-02 -1.275287568569183350e-01 -5.605450645089149475e-02 1.771857030689716339e-02 8.282765746116638184e-02 -4.224096983671188354e-02 -2.405175268650054932e-01 -7.402721792459487915e-02 2.169511318206787109e-01 -1.734910905361175537e-01 -2.148396521806716919e-01 -1.503776162862777710e-01 -2.965752482414245605e-01 1.620584428310394287e-01 -3.972792997956275940e-02 -1.334689855575561523e-01 1.909790933132171631e-01 -3.918848000466823578e-03 1.876522749662399292e-01 -2.366073280572891235e-01 2.126081287860870361e-01 4.162200391292572021e-01 3.053193986415863037e-01 2.619946599006652832e-01 8.428134024143218994e-02 1.088582873344421387e-01 1.639489531517028809e-01
4.690610617399215698e-02 -1.268510222434997559e-01 -1.680363416671752930e-01 -7.387055456638336182e-02 7.167615741491317749e-02 2.106522768735885620e-01 -1.652656048536300659e-01 -3.309955894947052002e-01 9.054042398929595947e-02 -2.794708311557769775e-02 -1.702597886323928833e-01 -2.629480957984924316e-01 1.455319207161664963e-02 3.697570413351058960e-02 -4.177727699279785156e-01 -3.142025172710418701e-01 -2.255981266498565674e-01 -9.561061114072799683e-02 7.132965326309204102e-02 1.133190467953681946e-01 -2.116772532463073730e-01 -1.845277100801467896e-01 -2.821364998817443848e-02 2.033427953720092773e-01 -2.130609750747680664e-01 -9.831539541482925415e-02 8.406373858451843262e-02 2.049529701471328735e-01 1.455813795328140259e-01 -1.445413231849670410e-01 1.853265762329101562e-01 -1.247481163591146469e-02
2.208906412124633789e-01 6.992629170417785645e-02 -1.662101149559020996e-01 -3.971001133322715759e-02 -6.429766863584518433e-02 2.376200109720230103e-01 -1.642983593046665192e-02 -1.127190142869949341e-01 3.840594589710235596e-01 -4.801574349403381348e-02 -4.695506021380424500e-02 1.623021066188812256e-01 1.169938147068023682e-01 1.978851705789566040e-01 -9.170524775981903076e-02 -9.632012248039245605e-02 -3.813993036746978760e-01 -1.298973262310028076e-01 2.405749410390853882e-01 -1.800394244492053986e-02 -4.389607161283493042e-02 -1.018724869936704636e-02 -1.237070746719837189e-02 9.052984416484832764e-02 -1.051783785223960876e-01 6.473286449909210205e-02 1.049392521381378174e-01 -3.555006161332130432e-02 -2.670428156852722168e-01 2.531298995018005371e-01 2.875750064849853516e-01 3.436873853206634521e-01
-2.402494475245475769e-02 3.764584064483642578e-01 4.562184959650039673e-02 -2.993419580161571503e-02 -2.437381893396377563e-01 1.400006115436553955e-01 -1.345280557870864868e-01 -1.950351744890213013e-01 1.775705963373184204e-01 1.471309736371040344e-02 -1.268586069345474243e-01 -3.436063826084136963e-01 5.898701027035713196e-02 2.905943989753723145e-01 -8.989647030830383301e-02 -3.013649880886077881e-01 -2.579245865345001221e-01 -5.676776915788650513e-02 -3.875589231029152870e-03 3.490469977259635925e-02 -5.757139250636100769e-02 -4.981655254960060120e-02 8.126901835203170776e-02 4.471266865730285645e-01 -1.823108047246932983e-01 5.524342879652976990e-02 1.233517304062843323e-01 2.366610057651996613e-02 -1.578945517539978027e-01 5.539730191230773926e-03 1.145224366337060928e-02 -7.990731298923492432e-02
1.355821043252944946e-01 -7.109799236059188843e-02 3.234254196286201477e-02 -1.494545191526412964e-01 -3.099798560142517090e-01 3.391638994216918945e-01 -1.436916440725326538e-01 -7.720386981964111328e-02 -1.907676756381988525e-01 1.202360689640045166e-01 -1.325470954179763794e-01 -1.364648640155792236e-01 -3.793053030967712402e-01 1.371990442276000977e-01 -1.322861909866333008e-01 -4.596139490604400635e-01 -1.460493803024291992e-01 -1.774596422910690308e-01 -4.286505281925201416e-02 8.733910322189331055e-02 -1.414247751235961914e-01 -1.517178863286972046e-01 -4.138161987066268921e-02 2.130219787359237671e-01 7.288883626461029053e-02 -3.563910350203514099e-02 1.531348824501037598e-01 -1.327647268772125244e-02 1.241288147866725922e-02 -1.695176213979721069e-01 -1.408316101878881454e-02 1.589826494455337524e-01
2.010672092437744141e-01 1.707906275987625122e-01 -2.555616796016693115e-01 2.263064496219158173e-03 -1.154362484812736511e-01 1.235288158059120178e-01 1.959244757890701294e-01 -1.513551920652389526e-01 2.849457561969757080e-01 1.651887409389019012e-02 -1.194612160325050354e-01 -2.535766363143920898e-02 1.249605696648359299e-02 -3.024697601795196533e-01 3.208509087562561035e-02 -1.095706298947334290e-01 4.848098009824752808e-02 -2.517493665218353271e-01 1.398392021656036377e-01 7.216266542673110962e-02 -5.842661112546920776e-02 -2.839948832988739014e-01 1.910066902637481689e-01 2.602792978286743164e-01 -6.825838238000869751e-02 -1.993992179632186890e-02 3.325592577457427979e-01 -2.419827878475189209e-01 1.092172786593437195e-01 -1.257149875164031982e-01 2.207784950733184814e-01 2.113658040761947632e-01
1.951364986598491669e-02 -1.055298671126365662e-01 4.313671961426734924e-02 2.579176127910614014e-01 -1.346653103828430176e-01 1.899916529655456543e-01 -1.298000216484069824e-01 -1.263647824525833130e-01 2.424491941928863525e-01 2.459481060504913330e-01 -7.028920203447341919e-02 -2.174604237079620361e-01 -1.079760212451219559e-02 3.828812241554260254e-01 -1.625838428735733032e-01 1.375168375670909882e-02 -9.584490209817886353e-02 5.547691835090517998e-04 1.366305500268936157e-01 3.188366591930389404e-01 1.466121710836887360e-02 2.263263761997222900e-01 -8.658632636070251465e-03 -6.652550399303436279e-02 7.601908594369888306e-02 -1.079153269529342651e-01 3.260143399238586426e-01 -3.301828205585479736e-01 1.135089471936225891e-01 -2.244843170046806335e-02 2.189552783966064453e-01 9.328917413949966431e-02
3.022609651088714600e-01 1.389866173267364502e-01 7.056357711553573608e-02 2.949919737875461578e-02 -2.146047502756118774e-01 -8.323290944099426270e-02 3.520838916301727295e-02 -2.003111317753791809e-02 -3.506889566779136658e-02 -5.096518620848655701e-02 -2.224202007055282593e-01 3.947980701923370361e-02 1.817151755094528198e-01 1.694501042366027832e-01 1.291457680054008961e-03 2.058936655521392822e-02 -7.212726026773452759e-02 -2.229039967060089111e-01 4.403219372034072876e-02 3.296257853507995605e-01 -2.266804426908493042e-01 -4.365974962711334229e-01 -6.363227218389511108e-02 1.186016574501991272e-01 7.702551037073135376e-02 2.107200473546981812e-01 2.908460795879364014e-01 -1.862364411354064941e-01 1.757452934980392456e-01 -1.927329003810882568e-01 1.381007134914398193e-01 1.718110442161560059e-01
3.601952269673347473e-02 1.962849050760269165e-01 -5.949075520038604736e-02 9.452909231185913086e-02 2.513711452484130859e-01 -7.162250578403472900e-02 -2.583922818303108215e-02 -2.602180540561676025e-01 2.067193239927291870e-01 -2.829940058290958405e-02 -2.714020013809204102e-01 2.390443347394466400e-02 -5.855198204517364502e-02 1.452684849500656128e-01 -4.176216572523117065e-02 -3.362730443477630615e-01 -1.061803698539733887e-01 -2.899387180805206299e-01 2.733273804187774658e-01 7.799137383699417114e-03 2.527106553316116333e-02 -2.238399237394332886e-01 1.115294918417930603e-02 1.908357068896293640e-02 2.942702546715736389e-02 3.653357326984405518e-01 1.057414859533309937e-01 -2.376210987567901611e-01 -1.810775138437747955e-02 -3.253929316997528076e-01 -8.340010046958923340e-02 1.319033801555633545e-01
1.932368725538253784e-01 -1.127438433468341827e-02 -3.164890687912702560e-03 2.098295539617538452e-01 -2.505930960178375244e-01 1.451046317815780640e-01 -2.176708728075027466e-01 -1.042025014758110046e-01 2.541681826114654541e-01 -9.208365529775619507e-02 1.172207947820425034e-02 -3.061640262603759766e-01 -3.989301621913909912e-02 -1.595098525285720825e-01 -2.103403508663177490e-01 -1.984154433012008667e-02 -2.205899655818939209e-01 -2.320557832717895508e-01 1.194794625043869019e-01 1.505381464958190918e-01 -3.411532044410705566e-01 -1.791170090436935425e-01 1.351197212934494019e-01 1.920375227928161621e-01 -6.593637913465499878e-02 -7.852444052696228027e-02 3.002113401889801025e-01 1.984368562698364258e-01 -4.590690881013870239e-02 -1.239337921142578125e-01 5.306034907698631287e-02 -1.855409145355224609e-01
1.138744205236434937e-01 1.145976409316062927e-01 6.228967104107141495e-04 8.263205178081989288e-03 1.792483776807785034e-01 1.644661724567413330e-01 1.619771867990493774e-02 -1.458413451910018921e-01 -1.475358009338378906e-01 1.335406601428985596e-01 -1.761200428009033203e-01 -8.706549555063247681e-02 -1.558353453874588013e-01 6.226728111505508423e-02 -1.984174251556396484e-01 -2.242113947868347168e-01 -2.898104488849639893e-02 -4.950107634067535400e-01 -4.694784432649612427e-02 9.721265733242034912e-02 -1.721326112747192383e-01 -4.652217403054237366e-02 -7.515013962984085083e-02 2.409962117671966553e-01 -1.602681279182434082e-01 4.778537526726722717e-02 4.199793636798858643e-01 9.531161747872829437e-03 3.486855030059814453e-01 -7.983949780464172363e-02 8.598674088716506958e-02 6.539425998926162720e-02
3.003372251987457275e-01 1.562475264072418213e-01 1.116188168525695801e-01 2.880108058452606201e-01 -1.731602996587753296e-01 -1.408989578485488892e-01 5.834430828690528870e-02 -1.586595624685287476e-01 2.208186984062194824e-01 9.256179630756378174e-02 -2.220680862665176392e-01 3.326528370380401611e-01 1.627993285655975342e-01 1.703649759292602539e-01 -2.233647555112838745e-01 -1.241002827882766724e-01 -1.416815221309661865e-01 -6.399880349636077881e-02 1.656576395034790039e-01 1.063626408576965332e-01 -3.070264309644699097e-02 -9.376475214958190918e-02 -1.801464334130287170e-02 2.559360265731811523e-01 -9.090600162744522095e-02 2.821937203407287598e-02 1.482492834329605103e-01 5.039568990468978882e-02 -8.087416738271713257e-02 2.281893193721771240e-01 1.508522778749465942e-01 3.464214205741882324e-01
2.161675989627838135e-01 3.475121408700942993e-02 -1.879892945289611816e-01 8.648699522018432617e-02 -3.376109898090362549e-01 3.647406399250030518e-02 1.184164583683013916e-01 -1.010267511010169983e-01 3.733553886413574219e-01 -9.982059150934219360e-02 -1.068224608898162842e-01 1.013139146380126476e-03 1.015685871243476868e-02 -1.410311609506607056e-01 -2.089843750000000000e-01 -1.652105003595352173e-01 -2.900691628456115723e-01 -1.177758350968360901e-01 2.244904190301895142e-01 -1.500803083181381226e-01 1.857454888522624969e-02 -2.535354495048522949e-01 -1.282912641763687134e-01 3.104196786880493164e-01 -2.084391862154006958e-01 2.151952236890792847e-01 -3.261534497141838074e-02 2.330041080713272095e-01 5.997415632009506226e-02 1.182207465171813965e-01 6.496678292751312256e-02 5.187806487083435059e-02
6.680866330862045288e-02 -4.963653907179832458e-02 -7.330692559480667114e-02 1.067836359143257141e-01 -1.561583727598190308e-01 2.918934077024459839e-02 1.797686517238616943e-01 -3.382701873779296875e-01 9.225546568632125854e-02 5.647532269358634949e-02 -1.555962711572647095e-01 7.278779894113540649e-02 9.710462391376495361e-02 1.669002473354339600e-01 1.199254207313060760e-02 1.133563145995140076e-01 1.401451416313648224e-03 -4.066731035709381104e-01 -2.093389816582202911e-02 3.761818706989288330e-01 1.291582640260457993e-02 -4.124636948108673096e-01 -4.989939928054809570e-02 8.762505836784839630e-03 -1.871386170387268066e-01 -8.457893505692481995e-03 2.122699916362762451e-01 -3.306956589221954346e-01 9.936822950839996338e-02 -1.682155132293701172e-01 6.295652687549591064e-02 3.142508864402770996e-02
-2.114976644515991211e-01 1.765969544649124146e-01 -1.026350036263465881e-01 -3.271023556590080261e-02 1.234460920095443726e-01 5.598252639174461365e-02 -2.289028316736221313e-01 1.816848479211330414e-02 1.298216581344604492e-01 3.301266580820083618e-02 -7.446203380823135376e-02 6.615854799747467041e-02 -2.432740330696105957e-01 2.483564466238021851e-01 -3.094704449176788330e-01 -2.281107604503631592e-01 -2.203163355588912964e-01 -1.159230768680572510e-01 2.413724660873413086e-01 1.810974031686782837e-01 -5.817941948771476746e-02 1.455549150705337524e-01 -7.638762891292572021e-02 -1.113521009683609009e-01 1.632926613092422485e-01 1.165216788649559021e-01 3.384903967380523682e-01 -3.163712918758392334e-01 4.062313586473464966e-02 1.015922576189041138e-01 2.765525579452514648e-01 7.512198388576507568e-02
2.975819706916809082e-01 2.396493405103683472e-02 -2.295552380383014679e-02 -7.287926226854324341e-02 -1.942761838436126709e-01 2.709683962166309357e-03 -1.036555245518684387e-01 6.198015809059143066e-02 3.445965647697448730e-01 3.318414688110351562e-01 -7.225153595209121704e-02 -2.834530174732208252e-01 -3.201299905776977539e-01 1.578526198863983154e-01 -2.646665871143341064e-01 8.979781717061996460e-02 -1.921474188566207886e-02 -1.839097738265991211e-01 -5.777709931135177612e-02 1.327594518661499023e-01 -1.607417166233062744e-01 1.084452942013740540e-01 -7.556855678558349609e-02 -6.296154856681823730e-02 -2.208003699779510498e-01 2.284753572894260287e-04 -1.025488227605819702e-01 7.765314728021621704e-02 -2.692625485360622406e-02 -6.817249208688735962e-02 3.925453424453735352e-01 7.456391304731369019e-02
1.559256166219711304e-01 2.185735106468200684e-01 1.489971391856670380e-02 5.572716891765594482e-02 -2.652308046817779541e-01 -2.162681818008422852e-01 4.845665395259857178e-02 -3.309789672493934631e-02 -2.932592667639255524e-02 -1.398258805274963379e-01 2.091120332479476929e-01 -2.554441094398498535e-01 2.702258713543415070e-02 -1.830086298286914825e-02 -2.557633221149444580e-01 -2.488649189472198486e-01 -2.750549316406250000e-01 -1.339740604162216187e-01 -1.857209354639053345e-01 -3.347899764776229858e-02 -6.405687332153320312e-02 -1.117169260978698730e-01 -5.243457481265068054e-02 2.299780547618865967e-01 6.081388797610998154e-03 2.930021882057189941e-01 2.245926856994628906e-02 -5.656994134187698364e-02 2.734009623527526855e-01 -2.308957427740097046e-01 2.334195077419281006e-01 2.695177793502807617e-01
2.332503348588943481e-01 2.928319573402404785e-02 -1.872186660766601562e-01 -4.079051688313484192e-02 -2.708122432231903076e-01 1.348116695880889893e-01 9.517575800418853760e-02 2.717929333448410034e-02 -1.060082614421844482e-01 2.200739681720733643e-01 -4.878105223178863525e-02 4.597144201397895813e-02 -3.013063371181488037e-01 2.882530093193054199e-01 8.769310079514980316e-03 -2.074343413114547729e-01 -2.210618853569030762e-01 -1.411131471395492554e-01 1.523731350898742676e-01 -6.351719796657562256e-02 -2.171541303396224976e-01 -2.041750550270080566e-01 1.697605252265930176e-01 2.934977114200592041e-01 1.133201271295547485e-02 2.698029875755310059e-01 2.455125190317630768e-02 2.182383835315704346e-01 2.127359509468078613e-01 -8.691612310940399766e-05 1.582186371088027954e-01 1.851711720228195190e-01
3.340031206607818604e-01 -1.510546542704105377e-02 -2.798036038875579834e-01 8.315688371658325195e-02 -2.319150865077972412e-01 4.168933629989624023e-02 1.258515268564224243e-01 1.472127996385097504e-02 8.507174253463745117e-02 -3.800204396247863770e-02 6.762827280908823013e-03 8.603862486779689789e-03 -2.553870342671871185e-02 3.441609740257263184e-01 -2.770717144012451172e-01 -2.927920520305633545e-01 -1.261248141527175903e-01 -1.793070584535598755e-01 -2.049312889575958252e-01 2.883324921131134033e-01 8.246717043220996857e-03 -3.330296576023101807e-01 6.880268454551696777e-02 1.316276788711547852e-01 2.597958408296108246e-02 3.890533745288848877e-02 -1.025199294090270996e-01 4.876164719462394714e-02 -2.836973639205098152e-03 -1.456217616796493530e-01 2.792416214942932129e-01 1.433215886354446411e-01
8.430501818656921387e-02 3.287994265556335449e-01 -5.594984814524650574e-02 1.070099249482154846e-01 4.612929001450538635e-02 7.529984414577484131e-02 -2.782995998859405518e-01 -1.282116174697875977e-01 8.837100118398666382e-02 7.492620497941970825e-02 9.966035932302474976e-02 -1.999272108078002930e-01 -1.846744865179061890e-01 -3.305827081203460693e-02 -4.051110446453094482e-01 -2.089144587516784668e-01 -2.427309453487396240e-01 -5.200137570500373840e-02 -4.156200960278511047e-02 -1.210817620158195496e-01 2.306318283081054688e-02 -1.092851161956787109e-01 -1.763788312673568726e-01 -6.087044253945350647e-02 -2.669240534305572510e-02 1.900275051593780518e-01 3.112479746341705322e-01 -3.227063715457916260e-01 2.486244589090347290e-01 -2.790356613695621490e-02 -1.371953822672367096e-02 -1.905571669340133667e-01
2.112039029598236084e-01 9.514096379280090332e-02 -1.233716085553169250e-01 6.793518364429473877e-02 -1.692559272050857544e-01 -1.666804999113082886e-01 1.041023805737495422e-01 -1.070665046572685242e-01 -1.473897099494934082e-01 2.021764218807220459e-01 -3.473824858665466309e-01 -2.610436975955963135e-01 -2.220930308103561401e-01 1.546031534671783447e-01 -2.685813903808593750e-01 -2.306637018918991089e-01 -8.897753804922103882e-02 -1.380633562803268433e-01 8.289337158203125000e-02 1.606360971927642822e-01 1.798839867115020752e-01 1.254897564649581909e-01 -1.180576086044311523e-01 1.534440070390701294e-01 1.090881004929542542e-01 2.046091258525848389e-01 6.367018818855285645e-02 -2.925831079483032227e-01 -5.599509924650192261e-02 -7.665656507015228271e-03 -7.360909134149551392e-02 3.170318901538848877e-01
1.245295330882072449e-01 1.816010177135467529e-01 -7.995380461215972900e-02 4.669359028339385986e-01 -3.031527064740657806e-02 -1.447263639420270920e-02 -1.218325644731521606e-01 -2.064943462610244751e-01 2.755502164363861084e-01 1.498783081769943237e-01 3.309138491749763489e-02 -2.687425017356872559e-01 -7.764542102813720703e-02 2.994523048400878906e-01 3.252520412206649780e-02 2.989011583849787712e-03 -4.930207505822181702e-02 -6.049567833542823792e-02 1.812265217304229736e-01 1.661905795335769653e-01 -1.821242719888687134e-01 -8.459919691085815430e-02 -1.340485960245132446e-01 6.184190511703491211e-02 1.752066984772682190e-02 9.598031640052795410e-02 1.762313246726989746e-01 -1.092767119407653809e-01 1.650918573141098022e-01 4.226043522357940674e-01 2.188247628509998322e-02 1.117339730262756348e-01
7.918675243854522705e-02 -1.662584021687507629e-03 -1.265326887369155884e-01 2.334339618682861328e-01 -2.645914554595947266e-01 1.053938642144203186e-01 2.546559572219848633e-01 -5.013046786189079285e-02 9.500587731599807739e-02 1.894294619560241699e-01 -1.945213414728641510e-02 -2.466335743665695190e-01 -3.292334675788879395e-01 3.237461149692535400e-01 -2.243120372295379639e-01 1.168615892529487610e-01 -2.202416658401489258e-01 -2.090329527854919434e-01 2.493012510240077972e-02 4.899415746331214905e-02 2.805990353226661682e-02 -1.107706204056739807e-01 7.823919504880905151e-02 -2.524540722370147705e-01 -1.886631101369857788e-01 1.816588640213012695e-01 7.567775901407003403e-03 1.387667059898376465e-01 -5.053148046135902405e-02 -1.200823187828063965e-01 2.595252692699432373e-01 2.026872336864471436e-01
-5.037836730480194092e-02 -3.016681596636772156e-02 -1.214513406157493591e-01 -1.909982413053512573e-02 -4.663272947072982788e-02 6.295076757669448853e-02 -1.244246289134025574e-01 -3.015817143023014069e-02 1.729688644409179688e-01 -3.869144991040229797e-02 2.181960456073284149e-02 -2.137882709503173828e-01 -2.625577151775360107e-01 2.491436898708343506e-01 -6.427153944969177246e-02 1.648918092250823975e-01 -2.792576253414154053e-01 -4.151778817176818848e-01 -4.493399336934089661e-02 -6.017914041876792908e-03 8.700595935806632042e-04 -1.632453799247741699e-01 -2.799131572246551514e-01 3.022382855415344238e-01 8.126515895128250122e-02 3.439427316188812256e-01 3.449649512767791748e-01 3.689854964613914490e-02 -1.120293140411376953e-01 8.317595720291137695e-02 5.705369636416435242e-02 4.726022109389305115e-02
2.816124819219112396e-03 2.350832670927047729e-01 -1.418138891458511353e-01 1.691925972700119019e-01 -2.651897370815277100e-01 -2.080520242452621460e-01 3.338178992271423340e-02 -5.691335350275039673e-02 1.111120954155921936e-01 -6.846284121274948120e-02 -3.825905025005340576e-01 -1.476721018552780151e-01 1.550140380859375000e-01 2.148545980453491211e-01 -2.796671092510223389e-01 -3.516333103179931641e-01 2.160712145268917084e-02 -2.418235689401626587e-02 1.954361349344253540e-01 -7.982047274708747864e-03 -7.117576152086257935e-02 -2.460773885250091553e-01 -1.586216241121292114e-01 -1.814324967563152313e-02 -2.309450209140777588e-01 2.012435495853424072e-01 2.341887801885604858e-01 1.131124421954154968e-01 -3.609291836619377136e-02 1.061460524797439575e-01 1.274116039276123047e-01 -7.842375896871089935e-03
-8.724597096443176270e-02 1.067950576543807983e-01 1.914947479963302612e-01 -5.312806926667690277e-03 4.969408037140965462e-04 2.600466609001159668e-01 5.212956666946411133e-02 -1.334510743618011475e-01 9.401638805866241455e-02 1.408715844154357910e-01 -2.487006187438964844e-01 -2.183987945318222046e-01 -2.724249064922332764e-01 -1.001266464591026306e-01 -3.226257264614105225e-01 -1.485356837511062622e-01 -4.963884130120277405e-02 -2.593604102730751038e-02 1.694943904876708984e-01 -8.442705124616622925e-02 -8.225037716329097748e-03 -3.620423972606658936e-01 -1.551182717084884644e-01 2.091155499219894409e-01 -2.951371371746063232e-01 1.814055144786834717e-01 2.316092401742935181e-01 1.748959720134735107e-01 2.220356166362762451e-01 1.003811955451965332e-01 1.660360023379325867e-02 7.539913803339004517e-02
1.087874770164489746e-01 -6.756726652383804321e-02 7.471448928117752075e-02 1.406756639480590820e-01 -2.078557610511779785e-01 1.816531270742416382e-01 9.887100011110305786e-02 -3.556473553180694580e-02 2.412343770265579224e-01 2.045959830284118652e-01 1.108402758836746216e-01 -1.447455883026123047e-01 -3.148331344127655029e-01 3.751601874828338623e-01 -8.837345242500305176e-02 1.091922968626022339e-01 -2.476926296949386597e-01 -2.935583591461181641e-01 -3.815319016575813293e-02 -1.424240022897720337e-01 -1.330787241458892822e-01 -2.496154457330703735e-01 1.218604743480682373e-01 -2.733722925186157227e-01 -1.400228589773178101e-01 6.753391772508621216e-02 1.966680437326431274e-01 9.878221899271011353e-02 -7.786393631249666214e-03 -1.337823718786239624e-01 1.655880361795425415e-01 1.457661092281341553e-01
-2.941530644893646240e-01 -6.936130672693252563e-02 1.498614102602005005e-01 2.267372310161590576e-01 -1.928712576627731323e-01 3.506615459918975830e-01 -4.939541220664978027e-02 -4.191340878605842590e-02 1.443870067596435547e-01 2.424751371145248413e-01 4.134037531912326813e-03 1.677315384149551392e-01 -1.031420603394508362e-01 -1.920243166387081146e-02 -4.044676572084426880e-02 -4.648106917738914490e-02 -2.206699550151824951e-01 -2.955223023891448975e-01 1.141061335802078247e-01 6.692600436508655548e-03 -3.003156483173370361e-01 -2.376489192247390747e-01 -4.408094286918640137e-02 -4.703852534294128418e-02 8.092974126338958740e-02 -2.774659916758537292e-02 2.401020973920822144e-01 -1.504942476749420166e-01 -1.094305962324142456e-01 4.170735925436019897e-02 3.270762506872415543e-03 3.828588724136352539e-01
2.441321164369583130e-01 4.399237930774688721e-01 -1.138003841042518616e-01 1.588517725467681885e-01 -1.668383628129959106e-01 -5.240729544311761856e-03 -3.740700893104076385e-03 5.801665131002664566e-03 -2.711513778194785118e-03 4.283844828605651855e-01 1.752380281686782837e-02 4.299001023173332214e-02 -6.838679313659667969e-02 -1.671272814273834229e-01 -1.258504837751388550e-01 -1.770904958248138428e-01 -3.608245775103569031e-02 -1.492245048284530640e-01 -6.262192875146865845e-02 6.884106993675231934e-02 6.991039216518402100e-02 -3.241832554340362549e-02 -3.693583011627197266e-01 6.467997282743453979e-02 1.366405189037322998e-01 1.190946809947490692e-02 1.598628610372543335e-01 -2.846106886863708496e-01 2.508386597037315369e-02 -1.380989998579025269e-01 2.128294259309768677e-01 2.148057967424392700e-01
4.455776885151863098e-02 1.991365104913711548e-01 3.382923023309558630e-04 1.104737669229507446e-01 8.176625519990921021e-02 2.066139504313468933e-02 -3.203181028366088867e-01 -3.494162857532501221e-02 -1.899386346340179443e-01 1.841422766447067261e-01 -1.436263769865036011e-01 -3.284250572323799133e-02 -9.294061921536922455e-03 8.187168091535568237e-02 8.640827238559722900e-02 -1.603855043649673462e-01 -4.592940211296081543e-01 -2.163521051406860352e-01 2.072034925222396851e-01 2.231948263943195343e-02 -3.079943656921386719e-01 -2.103442549705505371e-01 -6.813204288482666016e-02 -1.694145649671554565e-01 2.061585709452629089e-02 3.481510281562805176e-01 4.934755340218544006e-02 -1.964709907770156860e-01 8.615853637456893921e-02 -1.036043539643287659e-01 1.821446567773818970e-01 1.261060386896133423e-01
-6.364338099956512451e-02 2.847078144550323486e-01 -1.636535078287124634e-01 4.027864336967468262e-02 -1.769169047474861145e-02 -6.976296659559011459e-03 2.647113054990768433e-03 -1.516676098108291626e-01 1.918356269598007202e-01 1.351075917482376099e-01 -4.129018783569335938e-01 1.648563593626022339e-01 1.763668209314346313e-01 1.054007411003112793e-01 -2.499970942735671997e-01 8.295076340436935425e-02 -1.350903213024139404e-01 -3.064961135387420654e-01 -2.074486911296844482e-01 -1.350038964301347733e-02 -1.959702558815479279e-02 -1.048988103866577148e-01 1.667349785566329956e-01 4.652924463152885437e-02 2.126100659370422363e-02 1.874615997076034546e-01 2.851132154464721680e-01 -3.150056004524230957e-01 1.148998066782951355e-01 -5.935042351484298706e-02 2.520711123943328857e-01 7.525859773159027100e-02
5.224271863698959351e-02 -1.686061024665832520e-01 -7.798011600971221924e-02 -1.987088471651077271e-02 2.934980578720569611e-02 1.767066121101379395e-01 -6.986765563488006592e-02 -1.599989682435989380e-01 3.842355608940124512e-01 6.222034245729446411e-02 1.722381263971328735e-01 -2.974905371665954590e-01 5.108219757676124573e-02 2.576515451073646545e-02 -3.694656491279602051e-01 -9.483191370964050293e-02 -1.682339906692504883e-01 -2.851262986660003662e-01 -3.544961661100387573e-02 -2.217128276824951172e-01 -6.269961595535278320e-02 -3.243069052696228027e-01 1.936315372586250305e-02 1.669055521488189697e-01 -6.733342260122299194e-02 -2.071703225374221802e-01 2.690405584871768951e-02 -6.499411910772323608e-02 1.882155686616897583e-01 -1.540445834398269653e-01 1.064700335264205933e-01 2.472033202648162842e-01
1.762471497058868408e-01 7.026294618844985962e-02 -1.189908236265182495e-01 -1.365753263235092163e-01 -3.452478051185607910e-01 1.476209610700607300e-02 -8.182342350482940674e-02 1.835096918512135744e-04 1.920263916254043579e-01 -6.140490248799324036e-02 -3.558960929512977600e-02 1.548120528459548950e-01 -7.876406423747539520e-03 3.017304465174674988e-02 -3.984302282333374023e-01 2.064060978591442108e-02 -4.097554981708526611e-01 -3.137561678886413574e-01 -3.286741301417350769e-02 -6.614650785923004150e-02 -1.591801494359970093e-01 -2.559234499931335449e-01 -7.584248483180999756e-02 3.486897796392440796e-03 -1.584455370903015137e-01 -2.647349797189235687e-02 4.446027800440788269e-02 -2.874726355075836182e-01 -5.923369899392127991e-02 2.623048424720764160e-01 -2.277020737528800964e-02 1.655435562133789062e-01
3.010869026184082031e-01 -5.798666179180145264e-02 -1.255386620759963989e-01 1.844260245561599731e-01 -1.885401308536529541e-01 1.346499472856521606e-01 3.188722431659698486e-01 -1.446655485779047012e-03 1.993331462144851685e-01 4.317661002278327942e-02 -8.727701008319854736e-02 -1.324360668659210205e-01 -3.337166011333465576e-01 1.642296761274337769e-01 -7.349142432212829590e-02 -1.636935956776142120e-02 -2.495882064104080200e-01 -2.207202613353729248e-01 -4.863519221544265747e-02 5.058082751929759979e-03 1.737349629402160645e-01 4.760241135954856873e-02 -1.220774650573730469e-01 -5.420125555247068405e-03 1.060018688440322876e-01 -4.557744786143302917e-02 1.947147995233535767e-01 5.219541490077972412e-02 2.228949517011642456e-01 -2.926229685544967651e-02 3.416256308555603027e-01 3.287961184978485107e-01
3.201159834861755371e-01 2.442225217819213867e-01 -2.927879393100738525e-01 2.797342278063297272e-02 -1.362492442131042480e-01 1.022084504365921021e-01 1.412183698266744614e-02 -2.075177729129791260e-01 -2.136019244790077209e-02 8.811077475547790527e-02 2.443043328821659088e-02 -1.885358095169067383e-01 1.154634281992912292e-01 1.092061102390289307e-01 -1.966162770986557007e-01 -3.312425911426544189e-01 -6.907820701599121094e-02 -4.074365496635437012e-01 1.163792312145233154e-01 -1.323780715465545654e-01 -3.573785126209259033e-01 -6.037809327244758606e-02 -1.445317417383193970e-01 6.017461419105529785e-03 -1.175475269556045532e-01 1.725809127092361450e-01 2.739948220551013947e-02 1.670594662427902222e-01 2.665005438029766083e-02 -1.084495186805725098e-01 -3.414741531014442444e-02 1.451440900564193726e-01
1.678902357816696167e-01 6.932987272739410400e-02 -1.280045062303543091e-01 3.185435533523559570e-01 -2.433682978153228760e-01 -7.126748561859130859e-02 -1.396059393882751465e-01 -9.603206068277359009e-02 2.645135223865509033e-01 2.447846233844757080e-01 -5.090120248496532440e-03 -2.171622216701507568e-01 -1.025622617453336716e-02 1.559983938932418823e-01 -3.429586440324783325e-02 -8.585894852876663208e-02 -1.994698047637939453e-01 2.522060275077819824e-01 2.883510887622833252e-01 9.879413992166519165e-02 -1.111802682280540466e-01 -1.977776437997817993e-01 -9.809979051351547241e-02 1.718002855777740479e-01 2.119889855384826660e-01 1.091059893369674683e-01 1.516115963459014893e-01 -1.981420814990997314e-01 1.954262107610702515e-01 2.334648072719573975e-01 1.616374403238296509e-01 1.457347869873046875e-01
-1.291700173169374466e-02 3.476061671972274780e-02 -2.016952931880950928e-01 -2.063627168536186218e-02 -5.248862877488136292e-02 2.365905642509460449e-01 4.109327122569084167e-02 -3.924940228462219238e-01 -1.346365213394165039e-01 2.198389172554016113e-01 3.121999558061361313e-03 -2.176586538553237915e-02 -3.189291432499885559e-02 -1.057188399136066437e-02 -3.086663782596588135e-01 -2.220394909381866455e-01 -1.494535654783248901e-01 -3.782375454902648926e-01 -2.391026355326175690e-02 2.998245954513549805e-01 -7.172221690416336060e-02 -1.707447022199630737e-01 -3.623694553971290588e-02 5.817660689353942871e-02 8.368893712759017944e-02 -5.582289770245552063e-02 -1.669132560491561890e-01 7.297553867101669312e-02 2.662091851234436035e-01 -1.590042561292648315e-01 2.943887710571289062e-01 9.706109762191772461e-02
1.599941104650497437e-01 4.828567430377006531e-02 6.098335608839988708e-02 2.415353208780288696e-01 -2.147938907146453857e-01 1.950017362833023071e-01 -1.142187714576721191e-01 -3.418127819895744324e-02 6.279326230287551880e-02 7.752957940101623535e-02 -2.533032894134521484e-01 -3.338391482830047607e-01 -6.096598505973815918e-02 2.232074141502380371e-01 -3.718135952949523926e-01 -4.660218060016632080e-01 1.021083723753690720e-02 -1.169777810573577881e-01 -2.342183329164981842e-02 -3.871396183967590332e-02 -1.469796448945999146e-01 -2.371538281440734863e-01 -3.288471698760986328e-02 -2.220489270985126495e-02 -1.065024510025978088e-01 -6.661439687013626099e-02 1.835245788097381592e-01 -6.492631975561380386e-03 -5.865515395998954773e-02 -1.923636496067047119e-01 -1.768472939729690552e-01 2.516040578484535217e-02
-9.159540385007858276e-02 -1.870104484260082245e-02 -6.636408716440200806e-02 3.818155825138092041e-01 -1.418813765048980713e-01 1.549416482448577881e-01 1.757428050041198730e-01 -3.646446019411087036e-02 1.502113789319992065e-01 -7.709380239248275757e-02 -5.001549422740936279e-02 -1.542562842369079590e-01 -1.344795972108840942e-01 -1.584152504801750183e-02 -1.670808047056198120e-01 -3.578238785266876221e-01 -3.080638051033020020e-01 -2.392774522304534912e-01 7.645441591739654541e-02 1.711129099130630493e-01 -1.118667572736740112e-01 -3.014976680278778076e-01 -4.581739380955696106e-02 3.681806847453117371e-02 -1.047146990895271301e-01 -7.784330844879150391e-02 -2.834978103637695312e-01 7.729272544384002686e-02 1.711743026971817017e-01 6.168716773390769958e-02 2.645888030529022217e-01 1.870636045932769775e-01
-1.127253621816635132e-01 1.449133604764938354e-01 -3.100319504737854004e-01 8.199129998683929443e-02 1.338172983378171921e-02 1.384167186915874481e-02 1.615788638591766357e-01 -1.521098315715789795e-01 1.375461518764495850e-01 -9.532810002565383911e-02 7.943001389503479004e-02 -8.711316436529159546e-02 4.200304299592971802e-02 -2.199590802192687988e-01 -7.578092813491821289e-02 -1.482701599597930908e-01 -2.757993638515472412e-01 -3.786465227603912354e-01 2.117200642824172974e-01 -7.855375856161117554e-02 -9.350147843360900879e-02 -8.842635899782180786e-02 -3.316447883844375610e-02 2.554662823677062988e-01 1.683174632489681244e-02 1.292351335287094116e-01 1.051647663116455078e-01 -9.398620575666427612e-02 1.377693861722946167e-01 1.721933931112289429e-01 -2.067720293998718262e-01 4.609065055847167969e-01
2.898736596107482910e-01 -2.494256943464279175e-01 2.477949261665344238e-01 1.092428993433713913e-02 -1.654664129018783569e-01 4.129465669393539429e-02 7.072743773460388184e-02 -8.003219962120056152e-02 3.779626190662384033e-01 1.231742277741432190e-01 7.557556033134460449e-02 -1.987859159708023071e-01 -1.163000836968421936e-01 -3.603620827198028564e-02 -1.345313191413879395e-01 -2.367724180221557617e-01 -1.337201446294784546e-01 -3.828144371509552002e-01 5.024606734514236450e-02 -4.027891904115676880e-02 1.768063195049762726e-02 -3.966701924800872803e-01 1.781652681529521942e-02 1.211080551147460938e-01 -1.133048087358474731e-01 -5.424961820244789124e-02 1.994528574869036674e-04 -2.479029893875122070e-01 1.298300921916961670e-01 -1.473351120948791504e-01 1.151112280786037445e-02 4.852683097124099731e-02
-1.707606613636016846e-01 2.764674127101898193e-01 4.281907808035612106e-03 2.407890856266021729e-01 -1.853214949369430542e-01 9.396688081324100494e-03 -2.288529276847839355e-01 -1.866961270570755005e-01 1.959338635206222534e-01 3.175511956214904785e-01 -8.504297584295272827e-02 6.763730198144912720e-02 3.275866806507110596e-02 2.304539233446121216e-01 -2.822448909282684326e-01 -3.384767174720764160e-01 -2.533226609230041504e-01 8.253000676631927490e-03 -5.230532959103584290e-02 8.192030340433120728e-02 5.570190958678722382e-03 6.630447506904602051e-02 -2.052884995937347412e-01 3.593089580535888672e-01 -1.003066524863243103e-01 -2.305207960307598114e-02 3.215640038251876831e-02 1.586784571409225464e-01 3.605368779972195625e-03 1.554204225540161133e-01 7.005238533020019531e-02 7.634015288203954697e-03
-5.695049837231636047e-02 1.189988106489181519e-01 1.377823054790496826e-01 3.031071275472640991e-02 -8.299195766448974609e-02 1.150277033448219299e-01 -1.140145882964134216e-01 6.311091035604476929e-02 1.467853188514709473e-01 3.410473465919494629e-01 -2.628198266029357910e-01 -1.099264919757843018e-01 -2.510152459144592285e-01 -7.037343829870223999e-02 -3.182590901851654053e-01 7.631792873144149780e-02 -2.122161984443664551e-01 -2.883917093276977539e-01 2.811233699321746826e-02 -9.505313821136951447e-03 3.888729214668273926e-02 -2.181843370199203491e-01 1.273630186915397644e-02 -2.412676997482776642e-02 -2.271836549043655396e-01 1.093607619404792786e-01 -8.188161998987197876e-02 -1.549777686595916748e-01 1.524918340146541595e-02 -1.591811627149581909e-01 -2.135697901248931885e-01 4.325217604637145996e-01
3.139657080173492432e-01 2.457115054130554199e-01 3.405725816264748573e-03 7.636293768882751465e-02 -1.179230436682701111e-01 5.974461510777473450e-02 2.201768904924392700e-01 -5.621951539069414139e-03 -1.855538040399551392e-01 1.216330751776695251e-01 -3.266184031963348389e-01 4.857138916850090027e-02 -2.223827540874481201e-01 5.951754376292228699e-02 -2.268536239862442017e-01 -4.628514051437377930e-01 -1.126012280583381653e-01 7.248301059007644653e-02 1.319988071918487549e-01 2.929783239960670471e-02 -5.435505136847496033e-02 -2.161260694265365601e-01 4.289718344807624817e-03 1.297219395637512207e-01 1.447745561599731445e-01 1.825518161058425903e-01 1.779027134180068970e-01 -2.967218682169914246e-02 -1.393490433692932129e-01 -2.003870904445648193e-02 -8.998173475265502930e-02 2.735192775726318359e-01
2.655291259288787842e-01 1.704531461000442505e-01 -3.914740979671478271e-01 2.394334375858306885e-01 -5.697892233729362488e-02 -1.881889253854751587e-01 -2.119302898645401001e-01 -2.491832375526428223e-01 1.503975391387939453e-01 3.487954139709472656e-01 4.105104878544807434e-02 -1.679819375276565552e-01 6.063628196716308594e-02 1.048370897769927979e-01 -2.058782242238521576e-02 5.444504320621490479e-03 -2.295396327972412109e-01 7.015559077262878418e-02 3.253994286060333252e-01 7.515984773635864258e-02 -7.121109217405319214e-02 -5.557719990611076355e-02 1.207417622208595276e-02 -1.222207676619291306e-03 -2.432892285287380219e-02 8.260004967451095581e-02 2.059094309806823730e-01 -3.359240293502807617e-01 -6.013446301221847534e-02 5.821762979030609131e-02 8.665040880441665649e-02 1.631762087345123291e-02
-9.328724443912506104e-02 8.245755918323993683e-03 1.578769981861114502e-01 1.616267370991408825e-03 -5.656585097312927246e-02 2.809838950634002686e-01 1.340752840042114258e-01 -1.932524591684341431e-01 3.498265147209167480e-01 2.058216370642185211e-02 4.911699146032333374e-02 -1.010639071464538574e-01 -2.166447490453720093e-01 1.945452541112899780e-01 -1.824951320886611938e-01 -2.007528543472290039e-01 -3.306561708450317383e-01 -3.144950866699218750e-01 -1.278515160083770752e-01 8.035679347813129425e-03 5.676684156060218811e-02 -6.191356480121612549e-02 -2.766452431678771973e-01 -1.002805978059768677e-01 -1.729504391551017761e-02 -4.946379922330379486e-03 2.192403227090835571e-01 -1.894069463014602661e-02 -1.222194265574216843e-02 -9.934314526617527008e-03 -2.901749908924102783e-01 2.889911532402038574e-01
2.457940131425857544e-01 2.579291462898254395e-01 -1.059634983539581299e-01 1.589289307594299316e-01 -1.611613333225250244e-01 3.287748247385025024e-02 9.827804565429687500e-02 -2.670438289642333984e-01 3.903551399707794189e-01 8.360398560762405396e-02 -1.548201311379671097e-02 1.278740316629409790e-01 5.051530152559280396e-02 -1.146568357944488525e-02 -2.495372146368026733e-01 -1.288667470216751099e-01 -3.387412428855895996e-01 2.179276198148727417e-01 5.263009294867515564e-02 1.246482040733098984e-02 6.029625236988067627e-02 -2.557336539030075073e-02 -2.017932981252670288e-01 3.539977967739105225e-01 -1.398831722326576710e-03 7.550892233848571777e-02 6.360287964344024658e-02 8.179479837417602539e-02 -1.398648917675018311e-01 9.311336278915405273e-02 2.224855422973632812e-01 2.033962309360504150e-01
2.688275463879108429e-02 1.156009510159492493e-01 -3.128754720091819763e-02 -2.350721322000026703e-02 -1.859000623226165771e-01 -7.659640163183212280e-02 5.613910034298896790e-02 -1.287045031785964966e-01 4.128434658050537109e-01 1.766112297773361206e-01 -1.867157220840454102e-01 1.312092989683151245e-01 -1.048179343342781067e-01 2.916714735329151154e-02 -2.312595397233963013e-01 -6.893626600503921509e-02 -8.349341154098510742e-02 -5.134423449635505676e-02 2.394508197903633118e-02 2.291100770235061646e-01 -9.422477334737777710e-03 -2.327309250831604004e-01 -2.965965569019317627e-01 1.790280044078826904e-01 -3.106869161128997803e-01 1.854078494943678379e-03 -1.467169821262359619e-01 -4.135473966598510742e-01 1.375030577182769775e-01 1.597637236118316650e-01 1.145151332020759583e-01 1.299683898687362671e-01
1.068281233310699463e-01 1.005654186010360718e-01 1.348784118890762329e-01 9.276112914085388184e-02 -1.433054357767105103e-01 3.322553932666778564e-01 -8.727559447288513184e-02 -2.656857669353485107e-01 2.611414790153503418e-01 -1.374648604542016983e-02 -5.753885582089424133e-02 -8.085074834525585175e-03 -3.597942590713500977e-01 2.179353833198547363e-01 -3.506907522678375244e-01 6.614453345537185669e-02 -9.706610441207885742e-02 -1.374058872461318970e-01 -2.931753396987915039e-01 3.022664487361907959e-01 -4.511660709977149963e-02 -2.455877810716629028e-01 -1.616788655519485474e-02 -3.538611903786659241e-02 8.857497572898864746e-02 4.109875112771987915e-02 1.638551652431488037e-01 -7.368107140064239502e-02 9.915498644113540649e-02 4.452310502529144287e-02 6.229802221059799194e-02 -1.987110674381256104e-01
3.407273814082145691e-02 1.567353755235671997e-01 -2.573567256331443787e-02 1.825626194477081299e-01 3.889015689492225647e-02 -1.683863066136837006e-02 -1.005107685923576355e-01 -2.862185984849929810e-02 4.762073755264282227e-01 2.471563518047332764e-01 -1.724603474140167236e-01 7.465203106403350830e-02 -9.211994707584381104e-02 1.246559917926788330e-01 -2.381802946329116821e-01 -1.328137814998626709e-01 -1.792720705270767212e-01 -1.819032281637191772e-01 -6.477262079715728760e-02 2.018197029829025269e-01 5.949056893587112427e-02 -3.573341667652130127e-02 1.064754426479339600e-01 1.068640723824501038e-01 -2.236665487289428711e-01 3.375353813171386719e-01 -2.196166515350341797e-01 -7.423008233308792114e-02 -1.818742901086807251e-01 2.784861326217651367e-01 3.210186958312988281e-02 1.972454637289047241e-01
1.534122228622436523e-02 2.702582180500030518e-01 5.546635482460260391e-03 1.219087690114974976e-01 -8.700173348188400269e-02 -6.871764361858367920e-02 2.431700006127357483e-03 -6.269034743309020996e-02 -1.059642713516950607e-02 -9.336960315704345703e-02 -1.476553454995155334e-02 -8.744191378355026245e-02 -1.324513554573059082e-01 1.622488349676132202e-01 -4.131475389003753662e-01 -3.178440630435943604e-01 -1.500125378370285034e-01 -1.555711925029754639e-01 -5.977054024697281420e-05 4.027209803462028503e-02 1.980828195810317993e-01 -2.155980318784713745e-01 8.618230372667312622e-02 8.502785116434097290e-02 1.806863844394683838e-01 2.828965187072753906e-01 3.276388347148895264e-01 -1.777900159358978271e-01 3.861734271049499512e-01 -8.086583018302917480e-02 -2.128188498318195343e-02 8.286217600107192993e-02
7.629434112459421158e-03 8.546955138444900513e-02 1.189345195889472961e-01 5.173293352127075195e-01 -1.986622065305709839e-02 1.715392619371414185e-01 2.211519330739974976e-01 -5.458045378327369690e-02 6.764916330575942993e-02 6.341224908828735352e-02 -2.593249976634979248e-01 -4.179266095161437988e-02 2.296839654445648193e-02 2.596983313560485840e-01 -2.255561649799346924e-01 -2.442596852779388428e-01 -2.115946710109710693e-01 -2.273122370243072510e-01 1.070742458105087280e-01 -5.875217169523239136e-02 2.395227402448654175e-01 -8.777980506420135498e-02 -8.105596899986267090e-02 8.257954567670822144e-02 -1.564057320356369019e-01 -2.840010821819305420e-01 1.760636866092681885e-01 -1.824933737516403198e-01 1.862065866589546204e-02 9.408151358366012573e-02 -7.962822914123535156e-03 6.739985942840576172e-02
1.334974765777587891e-01 1.052169725298881531e-01 -2.179437279701232910e-01 1.694117635488510132e-01 -6.917086243629455566e-02 -8.193131536245346069e-02 3.008225560188293457e-02 4.058676585555076599e-02 3.397966921329498291e-01 2.508705556392669678e-01 8.190629631280899048e-02 -1.201707199215888977e-01 -4.667099192738533020e-02 1.261529624462127686e-01 -1.936548016965389252e-02 -3.550762683153152466e-02 -3.036989569664001465e-01 1.727123409509658813e-01 1.977969259023666382e-01 1.656264960765838623e-01 6.303782761096954346e-02 -2.346751242876052856e-01 4.502476006746292114e-02 1.852477490901947021e-01 1.901567280292510986e-01 9.094444662332534790e-02 3.905470669269561768e-01 -3.962383866310119629e-01 1.115238666534423828e-01 -3.850271552801132202e-02 8.797983825206756592e-02 4.417087882757186890e-02
1.298914700746536255e-01 4.974626898765563965e-01 8.406449854373931885e-02 4.338326863944530487e-03 -5.034911632537841797e-02 2.157194167375564575e-01 -6.340904533863067627e-02 -2.902659475803375244e-01 2.586744353175163269e-02 9.476597607135772705e-02 -1.646698266267776489e-01 -5.736125260591506958e-02 -2.911337278783321381e-02 1.680255979299545288e-01 -1.702372133731842041e-01 -3.111569210886955261e-03 -1.341513991355895996e-01 2.225762605667114258e-02 1.665570586919784546e-01 2.054415494203567505e-01 -1.865039952099323273e-02 -5.649944022297859192e-02 -2.216758280992507935e-01 -1.512552499771118164e-01 8.410797268152236938e-02 6.790747493505477905e-02 1.843108534812927246e-01 -4.442967474460601807e-01 6.108494475483894348e-02 1.544613838195800781e-01 2.898331731557846069e-02 2.400384098291397095e-01
1.360280662775039673e-01 2.366916239261627197e-01 -1.239741295576095581e-01 4.453779757022857666e-02 -1.234566196799278259e-01 -8.856172114610671997e-02 -7.438521087169647217e-02 -1.685521006584167480e-01 2.528316527605056763e-02 6.403961777687072754e-02 2.023234777152538300e-02 9.358226507902145386e-02 -1.651628166437149048e-01 -5.629742890596389771e-02 -5.313742756843566895e-01 -1.449034363031387329e-01 -7.555360347032546997e-02 -2.333388477563858032e-01 -8.256672881543636322e-03 1.855405569076538086e-01 1.263952255249023438e-01 -2.783671319484710693e-01 -3.148641437292098999e-02 -1.331138610839843750e-01 3.471022546291351318e-01 1.701560914516448975e-01 2.396676093339920044e-01 -1.010947078466415405e-01 1.412057131528854370e-01 -2.736956067383289337e-02 2.249787747859954834e-01 -9.033544361591339111e-02
1.435331348329782486e-02 -1.228264346718788147e-01 1.378798633813858032e-01 -4.003438353538513184e-02 -2.288561873137950897e-02 -2.007246017456054688e-01 5.235781520605087280e-02 -3.348763287067413330e-01 1.157068535685539246e-01 1.019676923751831055e-01 -2.275305092334747314e-01 9.385857731103897095e-02 7.899145781993865967e-02 5.298941582441329956e-02 -2.351876348257064819e-01 -3.113077878952026367e-01 -2.388896793127059937e-01 -3.924185410141944885e-02 1.411785483360290527e-01 -5.800398811697959900e-02 9.888271242380142212e-02 7.462743204087018967e-03 1.558109372854232788e-01 1.052631288766860962e-01 -1.034274920821189880e-01 3.504050672054290771e-01 1.969680190086364746e-01 -1.908296197652816772e-01 2.327401638031005859e-01 1.209087371826171875e-01 -5.317653715610504150e-02 3.941514790058135986e-01
1.061743348836898804e-01 2.880519032478332520e-01 1.485594958066940308e-01 5.704302340745925903e-02 -8.150803856551647186e-03 -5.070201307535171509e-02 -5.203445628285408020e-02 -1.438154280185699463e-01 2.365579009056091309e-01 2.853620238602161407e-02 8.428048342466354370e-02 1.505010575056076050e-01 -2.746424376964569092e-01 1.308520734310150146e-01 -4.632522761821746826e-01 -3.915989995002746582e-01 -1.804960221052169800e-01 -1.629560142755508423e-01 -1.242663711309432983e-01 8.278451859951019287e-02 2.440812066197395325e-03 -1.894452571868896484e-01 1.281599793583154678e-02 -6.237463280558586121e-02 1.574580669403076172e-01 1.850742399692535400e-01 1.797213703393936157e-01 -9.182929247617721558e-02 1.675181239843368530e-01 -2.389304190874099731e-01 -3.120982833206653595e-02 -9.461645036935806274e-03
1.178272664546966553e-01 1.825753003358840942e-01 -2.562217116355895996e-01 -2.941061183810234070e-02 -1.014313027262687683e-01 5.396557599306106567e-02 8.289901167154312134e-02 -1.177915334701538086e-01 1.680800691246986389e-02 4.188941419124603271e-02 -2.435945570468902588e-01 5.724725872278213501e-02 -4.037659615278244019e-02 -1.730834990739822388e-01 1.561411172151565552e-01 -2.182554602622985840e-01 -7.621096819639205933e-02 -2.250793129205703735e-01 2.391907423734664917e-01 -7.855472713708877563e-02 -2.308044210076332092e-02 -2.971560359001159668e-01 1.032149046659469604e-01 2.642916440963745117e-01 4.932417068630456924e-03 -1.058378815650939941e-01 5.131916999816894531e-01 -2.034559398889541626e-01 1.207771599292755127e-01 -1.074505597352981567e-01 2.088196426630020142e-01 9.565681219100952148e-02
2.352622747421264648e-01 9.577533602714538574e-02 -1.074847579002380371e-02 4.620477929711341858e-02 -1.130688637495040894e-01 1.042584609240293503e-02 -2.605892717838287354e-02 -2.158578634262084961e-01 1.783554553985595703e-01 9.298307448625564575e-02 -3.036389350891113281e-01 3.382017314434051514e-01 1.834076792001724243e-01 4.468644037842750549e-02 -4.669533669948577881e-01 -8.943521976470947266e-02 -2.705093920230865479e-01 -1.576796174049377441e-01 -9.403880685567855835e-02 -3.891897201538085938e-02 -3.352256119251251221e-02 -3.072763979434967041e-02 9.741570800542831421e-02 1.453817784786224365e-01 -2.077777124941349030e-02 5.576749891042709351e-02 1.942483037710189819e-01 1.175255775451660156e-01 3.171284124255180359e-02 3.331555286422371864e-03 2.028102725744247437e-01 3.549978435039520264e-01
2.397032082080841064e-01 1.605012640357017517e-02 -1.231072768568992615e-01 1.556865591555833817e-02 -2.169171124696731567e-01 -2.214736640453338623e-01 1.387323141098022461e-01 -1.611824333667755127e-01 4.069973528385162354e-02 -6.698810309171676636e-02 -2.566462159156799316e-01 1.670135371387004852e-02 -3.411301970481872559e-01 2.769076637923717499e-02 -2.819342613220214844e-01 -3.448523283004760742e-01 3.392770653590559959e-03 1.223482489585876465e-01 2.512592449784278870e-02 2.675852552056312561e-02 -2.132328372681513429e-04 -3.687381744384765625e-01 1.373855676501989365e-02 1.895264536142349243e-01 -6.540580093860626221e-02 6.470238417387008667e-02 2.459136545658111572e-01 -1.144025474786758423e-01 -8.014757931232452393e-02 -2.301077544689178467e-01 2.594594657421112061e-01 -2.443825639784336090e-02
2.136400789022445679e-01 2.889855504035949707e-01 -1.657868325710296631e-01 2.809658832848072052e-02 -1.264977306127548218e-01 1.582778841257095337e-01 -1.009761318564414978e-01 -1.852772980928421021e-01 2.099657356739044189e-01 1.737162172794342041e-01 1.709611117839813232e-01 3.041678965091705322e-01 1.483724266290664673e-01 2.138922959566116333e-01 -1.657671630382537842e-01 2.164953574538230896e-02 -3.039244115352630615e-01 -5.801738426089286804e-02 7.949808984994888306e-02 4.483655467629432678e-02 -1.738862507045269012e-02 -2.571016252040863037e-01 -1.009258255362510681e-01 2.044360786676406860e-01 -2.476542890071868896e-01 2.157229185104370117e-01 1.273666415363550186e-02 3.965234011411666870e-02 -3.570510447025299072e-02 -1.968545466661453247e-01 3.051191270351409912e-01 9.737635962665081024e-03
1.208641100674867630e-02 1.770446747541427612e-01 1.958698332309722900e-01 1.292444914579391479e-01 -2.111848592758178711e-01 2.258656173944473267e-01 2.082802653312683105e-01 -5.347930639982223511e-02 3.679898381233215332e-01 3.877464681863784790e-02 7.975311577320098877e-02 -2.438587844371795654e-01 -3.255830705165863037e-01 3.044629096984863281e-01 -8.536113798618316650e-02 5.088554322719573975e-02 -1.465061157941818237e-01 -1.865862607955932617e-01 9.715570509433746338e-02 8.438550680875778198e-02 1.838424801826477051e-01 -4.871318489313125610e-02 -1.614288985729217529e-01 -1.011672522872686386e-02 1.241212636232376099e-01 2.357155382633209229e-01 2.460409700870513916e-01 -2.686606943607330322e-01 -1.117646545171737671e-01 3.494656831026077271e-02 1.320673618465662003e-02 8.670929074287414551e-02
-1.982473731040954590e-01 1.317222788929939270e-02 -1.032599434256553650e-01 1.174569055438041687e-01 -3.964130580425262451e-02 2.870215773582458496e-01 -9.495476633310317993e-02 -2.287628948688507080e-01 1.705396920442581177e-01 2.310792356729507446e-01 7.116486877202987671e-02 1.437775641679763794e-01 -5.698212236166000366e-02 1.245180293917655945e-01 -1.372342184185981750e-02 -2.588488459587097168e-01 -8.928238600492477417e-02 -3.226015567779541016e-01 1.384955644607543945e-02 -2.747009880840778351e-02 2.594010345637798309e-02 -3.955267071723937988e-01 -3.460298478603363037e-01 -6.357095390558242798e-02 -7.254842668771743774e-02 4.048666357994079590e-02 2.508426010608673096e-01 2.712447941303253174e-01 1.533531025052070618e-02 4.524786397814750671e-02 4.436244443058967590e-02 2.346761971712112427e-01
1.924258023500442505e-01 6.429057568311691284e-02 5.613933503627777100e-02 6.759150885045528412e-03 3.725277632474899292e-02 2.121613621711730957e-01 -6.930892914533615112e-02 -3.877633512020111084e-01 2.410798668861389160e-01 2.328345924615859985e-01 -1.701114177703857422e-01 -5.855901911854743958e-02 4.663498699665069580e-02 2.641230821609497070e-01 -5.959740281105041504e-02 3.592469170689582825e-02 -2.426834255456924438e-01 1.750383526086807251e-01 1.507643163204193115e-01 1.774389892816543579e-01 5.128774046897888184e-02 -1.304399818181991577e-01 8.122462034225463867e-02 2.576063573360443115e-01 2.574522495269775391e-01 -4.547042399644851685e-02 -3.393967449665069580e-02 -2.946018874645233154e-01 3.148571252822875977e-01 -1.391839385032653809e-01 9.593033790588378906e-02 1.106688529253005981e-01
1.695668846368789673e-01 -1.039342954754829407e-01 -1.350185871124267578e-01 1.601510643959045410e-01 -4.109101295471191406e-01 2.145673185586929321e-01 8.963984437286853790e-03 -1.544493436813354492e-01 1.015621945261955261e-01 9.531695395708084106e-02 6.401630491018295288e-02 -3.203833997249603271e-01 2.288613701239228249e-03 7.036290317773818970e-02 -2.907336950302124023e-01 -1.574297398328781128e-01 -1.271761655807495117e-01 -1.746431291103363037e-01 4.418572038412094116e-02 -5.007369816303253174e-02 6.394065450876951218e-03 -3.361431658267974854e-01 2.927708253264427185e-02 1.610981374979019165e-01 -3.275908827781677246e-01 1.163064539432525635e-01 2.258901745080947876e-01 1.496177613735198975e-01 3.428811207413673401e-02 -1.508448272943496704e-01 -1.664944291114807129e-01 2.129270695149898529e-02
1.928492486476898193e-01 -1.964335739612579346e-01 -2.243777364492416382e-01 -1.587735861539840698e-01 -5.931380018591880798e-02 2.160977423191070557e-01 -8.659009635448455811e-02 -1.223700270056724548e-01 1.839685887098312378e-01 -1.782600879669189453e-01 -8.072021417319774628e-03 -6.414935737848281860e-02 -1.897860318422317505e-01 -6.734573841094970703e-02 -1.045183911919593811e-01 -2.006829380989074707e-01 -3.018587231636047363e-01 -1.641674488782882690e-01 2.313868105411529541e-01 2.246165424585342407e-01 5.900141317397356033e-03 -1.157631874084472656e-01 -1.430230587720870972e-01 3.325290083885192871e-01 -9.157110750675201416e-02 2.252268046140670776e-01 1.677770018577575684e-01 -9.357608109712600708e-02 -2.510167360305786133e-01 -2.193940579891204834e-01 7.560145575553178787e-03 2.016902416944503784e-01
2.630998790264129639e-01 -1.140825450420379639e-01 -1.408449839800596237e-02 9.889422357082366943e-02 -1.465492099523544312e-01 1.258082985877990723e-01 2.862568497657775879e-01 1.012033745646476746e-01 1.772064119577407837e-01 -7.951127737760543823e-02 -1.382781863212585449e-01 1.537318676710128784e-01 -2.945126965641975403e-02 -2.509484812617301941e-02 -3.460575938224792480e-01 -2.991689145565032959e-01 -3.885171562433242798e-02 -1.798371076583862305e-01 2.455918043851852417e-01 1.319345980882644653e-01 -8.455056697130203247e-02 -2.464811205863952637e-01 -7.794636767357587814e-03 -1.580471843481063843e-01 -1.222857534885406494e-01 -2.083570212125778198e-01 2.454918026924133301e-01 -2.619350852910429239e-04 1.208454817533493042e-01 -7.483744621276855469e-02 2.187080830335617065e-01 3.096409142017364502e-01
1.986270099878311157e-01 1.338987797498703003e-01 -3.185820281505584717e-01 4.706787317991256714e-02 -9.241226315498352051e-02 -2.074731327593326569e-02 1.691077351570129395e-01 -9.480273723602294922e-02 1.090808510780334473e-01 -1.149924024939537048e-01 -2.725711464881896973e-01 6.376165896654129028e-02 -1.615358740091323853e-01 -1.900876611471176147e-01 -2.074956148862838745e-02 -1.085982918739318848e-01 8.884943276643753052e-02 -2.765513062477111816e-01 1.563348621129989624e-02 -4.967542365193367004e-02 -1.204841509461402893e-01 -3.090254068374633789e-01 -2.966454811394214630e-02 2.498445510864257812e-01 1.250616759061813354e-01 1.637812852859497070e-01 3.400402963161468506e-01 -1.425108462572097778e-01 1.593683660030364990e-01 -6.161152943968772888e-02 3.701645135879516602e-01 9.695086628198623657e-02
-1.059408411383628845e-01 1.606725901365280151e-01 -1.156214475631713867e-01 1.061061024665832520e-01 1.373454649001359940e-02 -2.608858421444892883e-02 1.316835284233093262e-01 -2.791606485843658447e-01 1.301213651895523071e-01 -9.940446913242340088e-02 -4.292413592338562012e-02 -2.443886995315551758e-01 4.101986438035964966e-02 4.670476168394088745e-02 -1.388512849807739258e-01 -1.066972836852073669e-01 -1.583133190870285034e-01 -1.789509505033493042e-01 -7.668442279100418091e-02 2.695429325103759766e-01 -1.613801270723342896e-01 -1.319228559732437134e-01 -2.406389117240905762e-01 1.315322071313858032e-01 -2.474423795938491821e-01 3.140652179718017578e-01 1.096059195697307587e-02 -4.005074501037597656e-01 4.341766983270645142e-02 -3.175527155399322510e-01 1.966375708580017090e-01 5.680720135569572449e-02
5.414468050003051758e-02 1.315419673919677734e-01 -5.820787325501441956e-02 -4.488518461585044861e-02 -2.055681943893432617e-01 2.391428649425506592e-01 -2.975633367896080017e-02 -9.479077160358428955e-02 1.102566719055175781e-01 1.460115015506744385e-01 -1.879926212131977081e-02 2.574216723442077637e-01 -3.699994087219238281e-01 -2.438046969473361969e-02 -2.762016654014587402e-01 -2.530536353588104248e-01 -3.595443964004516602e-01 -9.132027626037597656e-02 -1.586008258163928986e-02 -4.445254802703857422e-02 -2.090736925601959229e-01 6.324200332164764404e-02 7.351521868258714676e-03 1.906926482915878296e-01 -2.513929903507232666e-01 -2.583093643188476562e-01 3.336179256439208984e-01 1.019724458456039429e-01 6.138610467314720154e-02 -5.641459301114082336e-02 -2.421177178621292114e-02 6.328162550926208496e-02
8.627752214670181274e-02 2.021420300006866455e-01 -2.412135452032089233e-01 -3.425582498311996460e-02 -3.014457523822784424e-01 1.859906613826751709e-01 1.637615412473678589e-01 -1.710179150104522705e-01 9.468030929565429688e-02 4.041677340865135193e-02 -2.941087484359741211e-01 -3.335730731487274170e-01 -1.043222285807132721e-02 -4.878699406981468201e-02 -1.963269561529159546e-01 -1.351356059312820435e-01 -1.668270081281661987e-01 -3.927532434463500977e-01 2.281532734632492065e-01 -2.025409601628780365e-02 -1.153648272156715393e-01 -2.178634703159332275e-01 1.128802001476287842e-01 1.338762193918228149e-01 1.228525713086128235e-01 7.998435199260711670e-02 1.749246269464492798e-01 1.392641663551330566e-01 -6.677874922752380371e-02 8.801646530628204346e-02 -1.812429875135421753e-01 -2.488357201218605042e-02
7.751703262329101562e-02 4.013355672359466553e-01 -1.427340507507324219e-01 2.375300824642181396e-01 4.519892856478691101e-02 8.642387390136718750e-02 -7.657885551452636719e-02 -1.007316112518310547e-01 1.752382814884185791e-01 3.728839159011840820e-01 -2.070774091407656670e-03 -4.258440062403678894e-02 1.591196358203887939e-01 2.742602862417697906e-02 -9.711267799139022827e-02 -1.986221969127655029e-02 -2.009426206350326538e-01 -2.121575772762298584e-01 -6.086422502994537354e-02 2.100179493427276611e-01 1.716526448726654053e-01 -1.550755649805068970e-01 -1.633881777524948120e-01 -1.491907685995101929e-01 1.535298675298690796e-02 4.467123001813888550e-02 1.527794897556304932e-01 -2.534271776676177979e-01 -2.269182801246643066e-01 -2.572078704833984375e-01 2.186956554651260376e-01 1.794375479221343994e-01
3.181306421756744385e-01 1.735872328281402588e-01 -1.087052747607231140e-01 2.133207321166992188e-01 1.351749002933502197e-01 -1.361898928880691528e-01 1.924241520464420319e-02 -1.496562510728836060e-01 -2.722731791436672211e-03 -1.416220366954803467e-01 1.007995903491973877e-01 -4.815042763948440552e-02 -2.905751168727874756e-01 3.435296118259429932e-01 -4.442727565765380859e-01 -1.821240782737731934e-01 -2.070185095071792603e-01 -6.021898239850997925e-02 1.349158883094787598e-01 3.931054100394248962e-02 -5.513986945152282715e-02 -8.941696584224700928e-02 3.718229942023754120e-03 2.512749731540679932e-01 1.808579862117767334e-01 5.696639418601989746e-02 -1.075195744633674622e-01 -1.087964400649070740e-01 -1.660885959863662720e-01 -1.132107898592948914e-01 1.713320910930633545e-01 1.291718930006027222e-01
1.989100575447082520e-01 1.503717005252838135e-01 -3.111313879489898682e-01 2.391240745782852173e-01 -2.277150303125381470e-01 -6.268097460269927979e-02 -5.121427029371261597e-02 -1.201459914445877075e-01 3.435450196266174316e-01 1.494688391685485840e-01 9.140188992023468018e-02 -1.931406185030937195e-02 -8.174297958612442017e-02 -7.067389786243438721e-03 -1.177852898836135864e-01 1.225200593471527100e-01 -2.379399091005325317e-01 1.050151959061622620e-01 1.553309559822082520e-01 2.093133479356765747e-01 -3.571650013327598572e-02 -2.932530939579010010e-01 5.628794804215431213e-02 1.686459928750991821e-01 2.832356691360473633e-01 4.446898028254508972e-02 1.219141334295272827e-01 -3.846115469932556152e-01 8.387831598520278931e-02 -1.040447037667036057e-02 1.091257333755493164e-01 8.822514116764068604e-02
5.667555704712867737e-02 -1.188620477914810181e-01 4.600855335593223572e-02 4.008187949657440186e-01 -9.108663350343704224e-02 1.343462318181991577e-01 -2.191378772258758545e-01 -1.378880292177200317e-01 2.337942458689212799e-02 5.661584436893463135e-02 -2.617740817368030548e-02 -1.879610270261764526e-01 -5.104182660579681396e-02 7.628989964723587036e-02 1.512989774346351624e-02 1.526715047657489777e-02 -5.802413821220397949e-01 -3.011292517185211182e-01 9.681471437215805054e-02 1.108365785330533981e-02 -8.038792759180068970e-02 -1.044208258390426636e-01 2.454515248537063599e-01 -1.480047106742858887e-01 -3.444044664502143860e-02 1.488101035356521606e-01 1.016644164919853210e-01 -1.003187522292137146e-01 2.428161650896072388e-01 1.170141249895095825e-01 -1.204973682761192322e-01 1.028529256582260132e-01
2.620441019535064697e-01 -5.109862610697746277e-02 -1.659115999937057495e-01 1.373455524444580078e-01 -1.980012059211730957e-01 4.173624217510223389e-01 1.591023057699203491e-01 6.636400241404771805e-03 -6.609380990266799927e-02 1.404487490653991699e-01 -6.665802747011184692e-02 -8.184940367937088013e-02 -1.656335592269897461e-01 2.026436328887939453e-01 1.286661252379417419e-02 -2.150050699710845947e-01 -1.089532971382141113e-01 -4.241850599646568298e-02 2.135406136512756348e-01 8.977831900119781494e-02 -3.326101005077362061e-01 -1.735759973526000977e-01 1.197312623262405396e-01 1.824998259544372559e-01 -1.102337241172790527e-01 8.052317053079605103e-02 1.966467946767807007e-01 1.179116889834403992e-01 3.054071068763732910e-01 -2.392844296991825104e-02 1.748113185167312622e-01 2.051971554756164551e-01
3.638757765293121338e-01 8.158505707979202271e-02 -7.814776897430419922e-02 -2.269929051399230957e-01 -2.842848598957061768e-01 1.485583037137985229e-01 -8.481729775667190552e-03 -1.311238706111907959e-01 2.126643955707550049e-01 1.146451532840728760e-01 -1.187349297106266022e-02 1.292593032121658325e-01 1.291281282901763916e-01 1.496914401650428772e-02 -3.406104147434234619e-01 -1.416039615869522095e-01 -4.262892901897430420e-01 -1.799778640270233154e-01 6.263457704335451126e-03 -1.383001208305358887e-01 -1.615252196788787842e-01 -1.925581134855747223e-02 -4.951778054237365723e-02 1.417729407548904419e-01 -4.027600865811109543e-03 -4.383455961942672729e-03 5.659353360533714294e-02 -2.481678128242492676e-01 -3.318335488438606262e-02 2.258740365505218506e-01 -1.093262732028961182e-01 2.092302739620208740e-01
2.735778093338012695e-01 1.233221068978309631e-01 -1.428755372762680054e-02 -6.980441045016050339e-03 -8.529051393270492554e-02 5.761655047535896301e-02 -6.533347070217132568e-02 -2.134252041578292847e-01 2.366129010915756226e-01 4.933051392436027527e-02 -1.264359503984451294e-01 3.205828368663787842e-01 9.357912093400955200e-02 7.684023119509220123e-03 -3.533810675144195557e-01 -8.598881959915161133e-02 -3.684673905372619629e-01 -2.683361768722534180e-01 1.083249077200889587e-01 -2.082531452178955078e-01 -2.705090679228305817e-02 -3.855172544717788696e-02 3.467770665884017944e-02 1.868129372596740723e-01 1.549907922744750977e-01 -9.470544010400772095e-02 1.074480637907981873e-01 6.092493981122970581e-02 2.905653230845928192e-02 -1.300168484449386597e-01 3.562428355216979980e-01 1.921265721321105957e-01
-4.527024924755096436e-02 -4.776466265320777893e-02 -1.963009834289550781e-01 -4.661919921636581421e-02 -6.069074198603630066e-02 1.519454270601272583e-01 8.131395280361175537e-02 -1.098920479416847229e-01 3.926576375961303711e-01 1.568690538406372070e-01 -6.598499417304992676e-02 -1.520314961671829224e-01 1.023528203368186951e-01 -1.241663321852684021e-01 -3.897254541516304016e-02 -9.988688677549362183e-02 -4.365043938159942627e-01 -5.754305794835090637e-02 -1.172610372304916382e-01 2.039280086755752563e-01 -1.672200486063957214e-02 -1.164326220750808716e-01 6.006888672709465027e-02 -2.425975352525711060e-01 6.563811097294092178e-03 1.478526741266250610e-01 4.123182296752929688e-01 -2.320715188980102539e-01 1.123238876461982727e-01 2.011974304914474487e-01 1.882234960794448853e-01 7.799644768238067627e-02
4.690377786755561829e-02 -1.621587127447128296e-01 -1.171522885560989380e-01 2.790093049407005310e-02 -2.758384309709072113e-02 1.174623072147369385e-01 1.816649734973907471e-02 -1.153777912259101868e-01 2.270125150680541992e-01 1.520996689796447754e-01 -1.931068897247314453e-01 1.777871698141098022e-01 -2.479926496744155884e-01 -1.969309896230697632e-01 -2.292747199535369873e-01 -2.294822633266448975e-01 -3.609878122806549072e-01 -2.171646207571029663e-01 1.450709104537963867e-01 -2.025832384824752808e-01 1.857060939073562622e-01 -2.632953226566314697e-02 7.073379307985305786e-02 1.040900647640228271e-01 -1.810514479875564575e-01 1.708913892507553101e-01 6.333726644515991211e-02 -2.141016721725463867e-01 7.462486624717712402e-02 -2.283437550067901611e-01 1.051039844751358032e-01 3.294767439365386963e-01
1.797778308391571045e-01 2.497690320014953613e-01 2.978102304041385651e-02 1.739208586513996124e-02 -1.746701449155807495e-01 9.517180919647216797e-02 -5.620534718036651611e-02 -3.223975375294685364e-02 -2.676425315439701080e-02 -6.530423462390899658e-02 9.631818532943725586e-02 -2.397316992282867432e-01 -2.854272127151489258e-01 3.386976420879364014e-01 -1.805558651685714722e-01 5.188507493585348129e-03 -3.369292020797729492e-01 -3.458333611488342285e-01 -7.678077090531587601e-03 -4.732005298137664795e-02 -6.975766271352767944e-02 -7.444078475236892700e-02 -9.142105281352996826e-02 3.825992345809936523e-01 2.466297894716262817e-01 1.279864460229873657e-01 -3.883806988596916199e-02 -1.051731184124946594e-01 -1.051691696047782898e-01 6.971854716539382935e-02 1.097941622138023376e-01 -2.036624848842620850e-01
-1.804869323968887329e-01 1.617282181978225708e-01 -2.038492560386657715e-01 -1.115694120526313782e-01 -1.206263527274131775e-01 1.010454073548316956e-01 -5.035722628235816956e-02 -3.283804059028625488e-01 1.297447532415390015e-01 -1.687238924205303192e-02 -2.340622246265411377e-01 4.919527471065521240e-02 -6.066002324223518372e-02 6.272134929895401001e-02 -3.120652437210083008e-01 -3.080837726593017578e-01 -3.231618404388427734e-01 -1.364779025316238403e-01 1.745202541351318359e-01 -2.633192241191864014e-01 -3.696827590465545654e-02 -8.781978487968444824e-02 1.253617107868194580e-01 2.324172407388687134e-01 -1.061644032597541809e-01 -1.375633329153060913e-01 1.102936193346977234e-01 -2.877431809902191162e-01 -1.263762861490249634e-01 1.419107615947723389e-01 2.203355729579925537e-02 1.203386038541793823e-01
1.750634908676147461e-01 1.267914324998855591e-01 6.838113069534301758e-02 3.979074358940124512e-01 -1.423196047544479370e-01 2.406154945492744446e-02 -1.317920535802841187e-01 -2.158377468585968018e-01 3.624677658081054688e-01 -2.760211564600467682e-02 -1.460057944059371948e-01 -3.074882328510284424e-01 1.250585466623306274e-01 8.476863801479339600e-02 -3.506072759628295898e-01 -2.781575918197631836e-01 -2.692214585840702057e-02 -1.516690105199813843e-01 1.425718069076538086e-01 -2.650681510567665100e-02 -1.110110199078917503e-03 1.594033688306808472e-01 -1.360570937395095825e-01 8.089865744113922119e-02 1.287175714969635010e-01 2.625626027584075928e-01 9.931378066539764404e-02 -5.945803597569465637e-02 -3.986873850226402283e-02 6.885201483964920044e-02 -5.155061371624469757e-03 -1.840124428272247314e-01
2.965306937694549561e-01 -2.265879884362220764e-02 -1.248057633638381958e-01 -9.788139164447784424e-02 -4.277028143405914307e-01 4.153067618608474731e-02 -8.430308848619461060e-02 -2.123355399817228317e-03 1.714418530464172363e-01 2.825929783284664154e-02 -2.354918280616402626e-03 2.577283084392547607e-01 4.139710217714309692e-02 1.628854423761367798e-01 -4.206294417381286621e-01 -1.053137779235839844e-01 -3.549706339836120605e-01 -2.430943548679351807e-01 2.246005684137344360e-01 -6.307769566774368286e-02 4.923077300190925598e-02 -1.700270324945449829e-01 -2.525028400123119354e-02 1.296631395816802979e-01 -6.861749291419982910e-02 5.114776082336902618e-03 7.615431398153305054e-02 -1.738114356994628906e-01 -9.648856520652770996e-02 1.771996766328811646e-01 -8.280195295810699463e-02 7.162734121084213257e-02
-6.374544650316238403e-02 1.803547143936157227e-02 8.222687244415283203e-02 1.278883367776870728e-01 -1.280135363340377808e-01 2.734776772558689117e-02 8.838937431573867798e-02 -2.346504926681518555e-01 8.400357514619827271e-02 1.219678893685340881e-01 -2.991168573498725891e-02 6.968268007040023804e-02 -2.384521067142486572e-01 -5.994234979152679443e-02 -1.733568906784057617e-01 -2.607880830764770508e-01 3.883612528443336487e-02 -1.313962638378143311e-01 1.095022037625312805e-01 8.101998269557952881e-02 -5.451656579971313477e-01 -2.128979414701461792e-01 -5.091965198516845703e-03 8.750716596841812134e-02 -4.648740589618682861e-02 -1.146014779806137085e-01 2.909342944622039795e-01 7.424522191286087036e-03 2.317310497164726257e-02 -2.293538898229598999e-01 -1.937116682529449463e-02 4.064928591251373291e-01
3.409134224057197571e-02 1.188424080610275269e-01 -2.161156535148620605e-01 -1.664552651345729828e-02 -2.851198660209774971e-03 1.220812499523162842e-01 8.055444806814193726e-02 -9.063350409269332886e-02 6.088718026876449585e-02 3.701477497816085815e-02 -3.611655160784721375e-02 3.155264630913734436e-02 -3.501958549022674561e-01 -1.831768304109573364e-01 1.436678413301706314e-02 -2.480513304471969604e-01 -3.194107413291931152e-01 5.502668395638465881e-02 2.331355065107345581e-01 9.811887890100479126e-02 -8.389326930046081543e-02 -1.633226871490478516e-02 1.107968166470527649e-01 1.650431454181671143e-01 -3.239720463752746582e-01 9.545444697141647339e-02 3.179671764373779297e-01 -2.031462639570236206e-01 -1.671329587697982788e-01 -3.118727505207061768e-01 1.635435372591018677e-01 2.420239299535751343e-01
1.747676879167556763e-01 1.305283755064010620e-01 -2.048657834529876709e-01 1.909843832254409790e-01 6.914857774972915649e-02 2.724103629589080811e-01 6.133908778429031372e-02 -1.109902337193489075e-01 -1.644205860793590546e-02 8.413083106279373169e-02 2.819870114326477051e-01 1.962571740150451660e-01 5.635785683989524841e-02 1.414983868598937988e-01 -4.242328107357025146e-01 3.653793036937713623e-02 -3.520595133304595947e-01 -1.794431172311306000e-02 1.608668267726898193e-01 9.369206428527832031e-02 -6.592170894145965576e-02 -2.819642424583435059e-01 8.930797129869461060e-02 1.751560866832733154e-01 8.468206226825714111e-02 1.864635944366455078e-01 5.885554105043411255e-02 4.040990024805068970e-02 6.926348805427551270e-02 -1.325503736734390259e-01 3.032570481300354004e-01 7.884921133518218994e-02
-6.096209213137626648e-02 -3.972634300589561462e-02 -1.567903012037277222e-01 1.677410900592803955e-01 -9.413126856088638306e-02 1.788087487220764160e-01 1.160290390253067017e-01 -7.135552912950515747e-02 -2.531105279922485352e-01 3.525405526161193848e-01 5.176149308681488037e-02 -1.424102392047643661e-02 -9.181158989667892456e-02 2.551920115947723389e-01 -1.740735620260238647e-01 -1.760414838790893555e-01 -2.600511908531188965e-01 -1.159559786319732666e-01 3.090922161936759949e-02 1.009952202439308167e-01 -1.907855719327926636e-01 -1.362013667821884155e-01 2.541651427745819092e-01 8.508739620447158813e-02 3.331105038523674011e-02 -1.602821350097656250e-01 4.654169082641601562e-01 -9.214251488447189331e-02 1.917247772216796875e-01 1.620640605688095093e-01 -5.072646588087081909e-02 1.414359956979751587e-01
1.157829165458679199e-01 -1.039726436138153076e-01 2.281763553619384766e-01 3.459836244583129883e-01 -3.239149972796440125e-02 2.262216359376907349e-01 5.350413266569375992e-04 -1.218181625008583069e-01 2.024710625410079956e-01 1.233906894922256470e-01 -8.065529167652130127e-02 -1.646125018596649170e-01 -7.869363576173782349e-02 3.117847442626953125e-01 1.440011616796255112e-02 -2.705559134483337402e-01 -3.148831427097320557e-01 -2.491755932569503784e-01 -1.012236103415489197e-01 3.944655507802963257e-02 -2.112051472067832947e-02 1.919610053300857544e-02 2.172645181417465210e-01 -7.004699856042861938e-02 -3.638649880886077881e-01 1.716678142547607422e-01 -4.290089756250381470e-02 -2.174993157386779785e-01 1.622554287314414978e-02 8.327508717775344849e-02 1.381750404834747314e-01 8.393661677837371826e-02
-9.353341162204742432e-02 2.622699141502380371e-01 -5.481204763054847717e-02 2.517591416835784912e-01 -1.105059906840324402e-01 1.090377494692802429e-01 1.000102162361145020e-01 -5.536469817161560059e-02 -3.197918534278869629e-01 -3.070762613788247108e-03 -1.495992578566074371e-02 2.106872797012329102e-01 -3.094251155853271484e-01 1.812326163053512573e-01 -3.598104417324066162e-01 -8.327630907297134399e-02 -1.595409810543060303e-01 -1.482305675745010376e-01 1.986721605062484741e-01 9.488176554441452026e-02 -1.100070625543594360e-01 -1.683750897645950317e-01 1.290492713451385498e-01 2.193262428045272827e-01 9.914883971214294434e-02 5.803641304373741150e-02 2.744874060153961182e-01 6.504347175359725952e-02 -1.636840999126434326e-01 -1.321719288825988770e-01 6.599222868680953979e-02 2.540394067764282227e-01
2.688941173255443573e-02 3.651084601879119873e-01 -4.602557048201560974e-02 1.327582597732543945e-01 -1.011675000190734863e-01 -1.882330179214477539e-01 -2.400695234537124634e-01 -9.480124711990356445e-02 1.501107662916183472e-01 4.307166114449501038e-02 1.534026265144348145e-01 8.213780075311660767e-02 -8.090143650770187378e-02 -3.757062368094921112e-04 -5.486480593681335449e-01 -3.047044873237609863e-01 -1.359402388334274292e-01 -2.063201069831848145e-01 1.243636943399906158e-03 1.926171630620956421e-01 1.493768095970153809e-01 -2.461118847131729126e-01 -7.738842815160751343e-02 6.899736355990171432e-03 2.130014449357986450e-01 1.263659894466400146e-01 8.173003047704696655e-02 -8.615854382514953613e-02 7.637917995452880859e-02 -4.565531015396118164e-02 8.592529594898223877e-02 -3.250031173229217529e-02
-1.874668896198272705e-01 1.054021865129470825e-01 1.455483436584472656e-01 9.173524379730224609e-02 5.525122582912445068e-02 1.518746465444564819e-01 -3.688245117664337158e-01 -2.459819614887237549e-02 1.421999782323837280e-01 1.157679930329322815e-01 -1.151162087917327881e-01 3.920700028538703918e-02 -7.795763015747070312e-02 6.124260276556015015e-02 -2.432419210672378540e-01 -5.101107358932495117e-01 -2.610373497009277344e-01 -1.337580084800720215e-01 -7.385398447513580322e-02 1.772736012935638428e-01 -1.691702008247375488e-01 8.669309318065643311e-02 -4.862158745527267456e-02 1.711365729570388794e-01 2.751320414245128632e-02 -1.089232265949249268e-01 3.814180791378021240e-01 1.321389079093933105e-01 -2.966781891882419586e-02 6.703150575049221516e-04 -9.553064405918121338e-02 8.663465827703475952e-02
1.132544651627540588e-01 3.556460440158843994e-01 -2.450782805681228638e-02 5.237377285957336426e-01 -2.169843912124633789e-01 -3.883666917681694031e-02 -2.902616560459136963e-01 -1.240758672356605530e-01 2.367431074380874634e-01 1.959426552057266235e-01 -1.864137947559356689e-01 -7.035847753286361694e-02 -2.811062335968017578e-01 2.032020092010498047e-01 1.053812801837921143e-01 -1.078113690018653870e-01 -8.565489947795867920e-02 5.088477209210395813e-02 1.636832654476165771e-01 2.238747328519821167e-01 -1.044080927968025208e-01 -4.013702645897865295e-02 -1.386995334178209305e-02 8.010071516036987305e-02 -7.146110385656356812e-02 1.190171241760253906e-01 1.075284630060195923e-01 -5.573035031557083130e-02 1.076527759432792664e-01 -6.009034439921379089e-02 -1.121491473168134689e-02 7.172437012195587158e-02
-4.048590362071990967e-02 -2.183579802513122559e-01 -1.166176889091730118e-02 -5.760312452912330627e-02 1.047002747654914856e-01 4.419718403369188309e-03 -1.324494630098342896e-01 -1.067659407854080200e-01 4.983313009142875671e-02 2.199054062366485596e-01 -1.068060547113418579e-01 -3.494075834751129150e-01 -3.887730091810226440e-02 2.747944295406341553e-01 -2.386648654937744141e-01 -2.423175126314163208e-01 -3.648098111152648926e-01 -1.004829704761505127e-01 3.345570266246795654e-01 -5.240477155894041061e-03 -2.270448654890060425e-01 -5.696074664592742920e-02 -2.094335481524467468e-02 2.792955003678798676e-02 -2.331777215003967285e-01 2.679446525871753693e-02 1.773995906114578247e-01 -1.001162156462669373e-01 4.136559739708900452e-02 -1.739348471164703369e-01 1.759560704231262207e-01 -2.441433817148208618e-01
1.421274840831756592e-01 -1.190251670777797699e-02 -5.162435770034790039e-02 -2.074786834418773651e-02 -4.673115909099578857e-01 1.949185580015182495e-01 -2.434466332197189331e-01 -1.746572107076644897e-01 2.451563477516174316e-01 5.365535989403724670e-02 1.208313107490539551e-01 3.163145482540130615e-01 -6.820087134838104248e-02 -1.463765352964401245e-01 -1.909586936235427856e-01 -6.468895822763442993e-02 -2.252196967601776123e-01 -1.942268162965774536e-01 -8.854267001152038574e-02 7.398115843534469604e-02 -1.503394097089767456e-01 -3.254224658012390137e-01 9.752999991178512573e-02 1.723183244466781616e-01 -9.056305885314941406e-02 -1.437722146511077881e-01 9.296933561563491821e-02 -1.919776946306228638e-01 1.100418269634246826e-01 1.596140265464782715e-01 -4.997342452406883240e-02 4.617774859070777893e-02
-6.485868245363235474e-02 2.515423595905303955e-01 -3.115175366401672363e-01 -1.574167013168334961e-01 -1.005280762910842896e-01 -1.520659476518630981e-01 8.787767589092254639e-02 -1.209162473678588867e-01 3.539311140775680542e-02 4.044013097882270813e-02 -1.147669460624456406e-02 -1.369716376066207886e-01 -7.112779468297958374e-02 -2.073904722929000854e-01 -2.197346091270446777e-01 -8.777581155300140381e-02 -3.534093201160430908e-01 -3.629337996244430542e-02 -1.298335641622543335e-01 -1.583060473203659058e-01 -1.252430956810712814e-02 -4.302334785461425781e-01 -3.981599118560552597e-03 2.016208916902542114e-01 1.272339373826980591e-01 6.736287474632263184e-02 1.978600472211837769e-01 -2.131818532943725586e-01 -2.155684828758239746e-01 1.171625312417745590e-02 2.297434955835342407e-01 1.746904700994491577e-01
7.297988235950469971e-02 1.226083114743232727e-01 1.782872676849365234e-01 1.134736239910125732e-01 1.466503590345382690e-01 1.093998998403549194e-01 1.047378499060869217e-02 -1.747989356517791748e-01 9.587010741233825684e-02 -7.306149601936340332e-02 -4.372795578092336655e-03 1.828757226467132568e-01 -2.035866826772689819e-01 3.126986920833587646e-01 -2.429707050323486328e-01 -4.638954997062683105e-01 -1.642345637083053589e-01 -1.045305281877517700e-01 -1.059246137738227844e-01 7.701206207275390625e-02 -8.396913297474384308e-03 -2.324510663747787476e-01 -2.072598934173583984e-01 -2.415501367067918181e-04 1.491984874010086060e-01 -1.245248690247535706e-02 3.414186537265777588e-01 -2.045485377311706543e-01 1.843508929014205933e-01 -1.773102432489395142e-01 1.048694327473640442e-01 5.552288610488176346e-03
1.243900507688522339e-01 7.214252371340990067e-03 5.866884812712669373e-02 4.340141415596008301e-01 -5.735619366168975830e-02 -3.565931692719459534e-02 1.388308554887771606e-01 -4.044445753097534180e-01 2.727392874658107758e-02 1.280978024005889893e-01 -1.867293864488601685e-01 -1.279689073562622070e-01 -7.142098248004913330e-02 2.399794384837150574e-02 -3.544504344463348389e-01 6.754387170076370239e-02 -1.434714943170547485e-01 -4.356683418154716492e-02 1.648151576519012451e-01 -2.059580385684967041e-01 2.743735909461975098e-01 -2.781562805175781250e-01 -9.591925144195556641e-02 -1.153969839215278625e-01 1.254408359527587891e-01 -4.344290494918823242e-02 1.554576307535171509e-01 -4.162029549479484558e-02 9.077388793230056763e-02 -1.376443803310394287e-01 1.873113662004470825e-01 1.672008037567138672e-01
9.176020510494709015e-03 1.429211497306823730e-01 -6.233965232968330383e-02 -2.682188339531421661e-02 -1.511881947517395020e-01 2.814019024372100830e-01 6.745055317878723145e-02 -2.454693466424942017e-01 2.647953033447265625e-01 -1.309516131877899170e-01 -1.818412542343139648e-01 1.006506457924842834e-01 6.029163673520088196e-02 1.845110207796096802e-01 -3.221052587032318115e-01 -1.593380719423294067e-01 -2.314667999744415283e-01 -2.420691102743148804e-01 2.373668998479843140e-01 -2.030224949121475220e-01 1.791192740201950073e-01 -8.181942999362945557e-02 4.135019332170486450e-02 5.960374325513839722e-02 -2.054826170206069946e-01 6.290601193904876709e-02 1.511612832546234131e-01 -1.916366815567016602e-01 -1.798832565546035767e-01 -5.801206082105636597e-02 3.264397382736206055e-01 -9.452799707651138306e-02
-9.708981215953826904e-02 1.345543265342712402e-01 -5.732972919940948486e-02 -2.379353344440460205e-02 -1.512639373540878296e-01 2.099140286445617676e-01 1.804085820913314819e-01 -1.872264742851257324e-01 3.113366961479187012e-01 1.003144010901451111e-01 -3.626726195216178894e-02 -3.758626431226730347e-02 -4.326893091201782227e-01 -6.821412593126296997e-02 -2.573786675930023193e-01 -1.450091004371643066e-01 -1.222013384103775024e-01 -1.558009684085845947e-01 -3.829572722315788269e-02 -1.235658302903175354e-01 -2.594378888607025146e-01 4.253609949955716729e-05 -3.354429304599761963e-01 -4.369475319981575012e-02 -1.158214211463928223e-01 -6.965777277946472168e-02 3.422727584838867188e-01 -1.001573428511619568e-01 9.330973029136657715e-02 5.028372630476951599e-02 -3.233766555786132812e-02 -2.231431603431701660e-01
1.289961040019989014e-01 1.643157750368118286e-01 1.564256846904754639e-01 2.766259610652923584e-01 5.177455767989158630e-02 1.366629898548126221e-01 -1.396161168813705444e-01 -1.569979637861251831e-01 9.708060324192047119e-02 1.899592727422714233e-01 7.542321085929870605e-02 3.067329823970794678e-01 -3.074604272842407227e-01 3.167486563324928284e-02 -3.974232077598571777e-01 -1.957323253154754639e-01 -8.438900113105773926e-02 3.928552567958831787e-02 1.429502665996551514e-01 2.192397974431514740e-02 4.323274362832307816e-03 -2.263755947351455688e-01 -2.017914503812789917e-01 -1.678543388843536377e-01 -3.705330565571784973e-02 -1.614148169755935669e-02 2.569348216056823730e-01 -2.998008131980895996e-01 -3.502046689391136169e-03 2.240150794386863708e-02 1.203666776418685913e-01 1.747140437364578247e-01
-2.884979173541069031e-02 3.640993535518646240e-01 -2.339476346969604492e-01 2.429152876138687134e-01 -5.016497895121574402e-02 1.951086074113845825e-01 -9.449928998947143555e-02 -5.896085128188133240e-02 9.354166686534881592e-02 2.195930331945419312e-01 7.863876968622207642e-02 1.137459054589271545e-01 -1.424976624548435211e-02 3.113811314105987549e-01 -3.351867198944091797e-01 1.258105039596557617e-01 -1.995902806520462036e-01 -7.714226096868515015e-02 3.788076341152191162e-02 -1.576414257287979126e-01 1.032415032386779785e-01 -2.301747947931289673e-01 1.760609447956085205e-01 1.891118586063385010e-01 -1.172214299440383911e-01 2.117626965045928955e-01 2.640333473682403564e-01 7.658933848142623901e-02 7.899671047925949097e-02 -1.798543184995651245e-01 1.523447036743164062e-01 1.668706070631742477e-03
-2.186258137226104736e-02 2.329880595207214355e-01 5.656754970550537109e-02 5.998526886105537415e-02 -2.315374910831451416e-01 -7.625885307788848877e-02 -2.757312655448913574e-01 -2.575017511844635010e-01 1.425031870603561401e-01 4.645846039056777954e-02 3.002013266086578369e-02 2.808140814304351807e-01 1.407463476061820984e-02 2.282319813966751099e-01 -9.234752506017684937e-02 -2.456111162900924683e-01 -4.736349582672119141e-01 -1.013187505304813385e-02 6.921718269586563110e-02 -2.973955823108553886e-03 -1.124989464879035950e-01 -1.585046201944351196e-01 1.664290279150009155e-01 3.638297319412231445e-02 -1.762252897024154663e-01 -8.456733822822570801e-02 9.674520790576934814e-02 1.068835929036140442e-01 1.923728734254837036e-01 1.331333070993423462e-01 -1.657043546438217163e-01 2.758645117282867432e-01
1.676922589540481567e-01 6.732165068387985229e-02 -1.878539919853210449e-01 1.767758429050445557e-01 1.760705932974815369e-02 6.976218521595001221e-02 1.968429535627365112e-01 2.176507934927940369e-02 -2.568784542381763458e-02 -7.500907871872186661e-03 8.832535147666931152e-02 1.958716511726379395e-01 -4.394309967756271362e-02 2.826226949691772461e-01 -4.967710077762603760e-01 -2.265723608434200287e-02 -2.104998528957366943e-01 -1.150310635566711426e-01 1.017573624849319458e-01 3.279612660408020020e-01 1.714077293872833252e-01 -1.929697245359420776e-01 2.348192408680915833e-02 2.284064441919326782e-01 7.537933439016342163e-02 6.283793598413467407e-03 1.850504428148269653e-01 -4.015571996569633484e-02 1.770242750644683838e-01 -3.761806711554527283e-02 3.300978541374206543e-01 4.834016039967536926e-02
-2.262435853481292725e-01 8.302307128906250000e-02 4.418514668941497803e-02 4.550069272518157959e-01 -2.276388704776763916e-01 1.120796352624893188e-01 -2.680585905909538269e-02 -1.118740364909172058e-01 1.037960499525070190e-01 2.022454887628555298e-01 -1.243678387254476547e-02 7.509066164493560791e-02 -2.112113237380981445e-01 -7.760646194219589233e-02 -1.286562234163284302e-01 -1.349158138036727905e-01 -1.057921573519706726e-01 -4.384220540523529053e-01 6.335119903087615967e-02 -1.318504847586154938e-02 -3.132983744144439697e-01 -2.655231058597564697e-01 -1.776589453220367432e-01 6.037900596857070923e-02 3.742056200280785561e-03 1.250968426465988159e-01 -1.114268228411674500e-01 -1.244792491197586060e-01 -1.502290517091751099e-01 -1.060059368610382080e-01 -9.932340681552886963e-02 -1.172980815172195435e-01
1.109467744827270508e-01 1.909207999706268311e-01 -1.371027380228042603e-01 2.705864012241363525e-01 -3.304429352283477783e-01 1.112607643008232117e-01 1.872011274099349976e-01 -6.537324935197830200e-02 1.258296519517898560e-01 -1.178977862000465393e-01 1.940874941647052765e-02 2.119885981082916260e-01 -7.074813544750213623e-02 1.961895078420639038e-01 -1.366935968399047852e-01 -3.592014610767364502e-01 -6.770223379135131836e-02 -1.014787927269935608e-01 4.124966263771057129e-01 -2.555077150464057922e-02 -2.640692517161369324e-02 -2.202439755201339722e-01 1.732045114040374756e-01 1.052241697907447815e-01 -1.244068816304206848e-01 5.701665207743644714e-02 -5.229258909821510315e-03 1.264076679944992065e-01 1.204573214054107666e-01 2.612820081412792206e-02 1.105107218027114868e-01 3.065572679042816162e-01
1.594676263630390167e-02 8.395922183990478516e-02 -3.310318589210510254e-01 4.886370897293090820e-02 -2.240074723958969116e-01 -4.448690637946128845e-02 -2.824687166139483452e-03 -1.759746521711349487e-01 -3.815538436174392700e-02 4.955077543854713440e-02 -7.733280956745147705e-02 -2.755742371082305908e-01 1.570351794362068176e-02 2.243636399507522583e-01 -1.019416823983192444e-01 -3.719041347503662109e-01 -1.610254496335983276e-02 -1.804026961326599121e-01 1.139351651072502136e-01 2.054833620786666870e-02 -2.608608603477478027e-01 -3.674468100070953369e-01 1.040251851081848145e-01 5.086223781108856201e-02 -1.339252442121505737e-01 -2.151718921959400177e-02 2.530001401901245117e-01 2.369262874126434326e-01 9.642843902111053467e-02 -6.643481552600860596e-02 1.330122649669647217e-01 2.825635671615600586e-01
-4.995222389698028564e-02 1.398529261350631714e-01 2.758775651454925537e-01 5.344064235687255859e-01 -1.092939227819442749e-01 1.072230637073516846e-01 9.932843595743179321e-02 -2.033465504646301270e-01 -1.352863572537899017e-02 1.718006134033203125e-01 2.603866346180438995e-02 -2.019616812467575073e-01 -1.436492055654525757e-01 4.433315619826316833e-02 -1.714955717325210571e-01 -7.045774161815643311e-02 -9.348578751087188721e-02 -2.142099291086196899e-01 2.620012462139129639e-01 -6.887730956077575684e-02 1.023288443684577942e-01 -3.924509286880493164e-01 -8.281794190406799316e-02 1.551467031240463257e-01 -3.478074073791503906e-02 5.848625674843788147e-03 -3.051553294062614441e-02 -5.515879951417446136e-03 1.530786752700805664e-01 -1.995065212249755859e-01 -8.565358072519302368e-02 1.312950700521469116e-01
-1.303507685661315918e-01 -8.881592005491256714e-02 -4.534871876239776611e-02 1.051230579614639282e-01 8.292725682258605957e-02 4.847141504287719727e-01 -1.542556881904602051e-01 4.701228812336921692e-02 -6.946037709712982178e-02 4.041511118412017822e-01 1.303013297729194164e-03 -7.621192932128906250e-02 -8.928373456001281738e-02 -1.862226240336894989e-02 -5.331168696284294128e-02 -2.209976315498352051e-01 -1.780103445053100586e-01 -3.738420009613037109e-01 -6.966329179704189301e-03 5.689478665590286255e-02 -7.198627293109893799e-02 -1.473183184862136841e-01 9.731593541800975800e-03 6.631872057914733887e-02 -1.501275151968002319e-01 1.917058527469635010e-01 1.578353047370910645e-01 -7.481195032596588135e-02 1.034130826592445374e-01 -1.216732710599899292e-01 1.002671122550964355e-01 3.588190078735351562e-01
-2.060428410768508911e-01 9.267025440931320190e-02 1.594142615795135498e-01 4.993927478790283203e-01 -1.777006089687347412e-01 -7.677481323480606079e-02 2.332474337890744209e-03 -3.429670631885528564e-01 -1.462244093418121338e-01 2.791184484958648682e-01 -3.155158460140228271e-02 -2.220264524221420288e-01 -2.006339579820632935e-01 1.105773895978927612e-01 -1.593305170536041260e-01 -1.614987701177597046e-01 -3.806089982390403748e-02 -2.286710292100906372e-01 5.862309411168098450e-02 -6.679320335388183594e-02 1.288367658853530884e-01 -3.043378293514251709e-01 1.286466699093580246e-02 1.261854469776153564e-01 7.328039407730102539e-02 5.455129593610763550e-02 -7.265786174684762955e-03 -1.164630353450775146e-01 1.344271004199981689e-01 -1.183122545480728149e-01 1.045183986425399780e-01 1.167003586888313293e-01
6.012467294931411743e-02 1.304212808609008789e-01 -8.146860450506210327e-02 -4.967569559812545776e-02 -1.166770085692405701e-01 3.804748058319091797e-01 2.644696235656738281e-01 -2.026381045579910278e-01 2.316013872623443604e-01 1.160944178700447083e-01 6.674478203058242798e-02 -1.548846811056137085e-01 -2.880958020687103271e-01 9.611960500478744507e-02 -2.792999744415283203e-01 -9.333572536706924438e-02 -2.770878374576568604e-01 -2.123467922210693359e-01 6.952568143606185913e-02 -1.670209467411041260e-01 1.399604082107543945e-01 -2.087482437491416931e-02 -1.973299980163574219e-01 1.042023897171020508e-01 2.424782328307628632e-02 -1.052045449614524841e-01 2.351386100053787231e-01 -7.085326313972473145e-02 -1.392334550619125366e-01 -6.973091047257184982e-03 -2.839349806308746338e-01 1.730013787746429443e-01
4.768017679452896118e-02 1.395544111728668213e-01 -3.658273071050643921e-02 -5.894399806857109070e-02 1.931006461381912231e-02 1.580731756985187531e-02 -3.558776378631591797e-01 2.887580730020999908e-02 2.740546688437461853e-02 1.453977376222610474e-01 1.910969428718090057e-02 3.168588131666183472e-02 -1.604746729135513306e-01 2.562907636165618896e-01 -3.548163771629333496e-01 -1.802820414304733276e-01 -1.457241922616958618e-01 -9.996344149112701416e-02 1.690992563962936401e-01 8.706212788820266724e-02 -2.053634077310562134e-01 1.506314277648925781e-01 -1.157144159078598022e-01 -9.587331116199493408e-02 1.367153525352478027e-01 1.609221100807189941e-01 3.512090146541595459e-01 -4.175680279731750488e-01 -1.946900226175785065e-02 7.468593865633010864e-02 2.457868158817291260e-01 9.340764582157135010e-02
1.479287594556808472e-01 2.973477728664875031e-02 -2.848795056343078613e-01 1.956391781568527222e-01 -2.127117477357387543e-02 1.763721853494644165e-01 4.501488804817199707e-02 -6.409516930580139160e-02 2.246116548776626587e-01 2.662245333194732666e-01 1.353509873151779175e-01 -1.687634885311126709e-01 2.595266699790954590e-02 9.846037626266479492e-02 -1.499410122632980347e-01 -6.895580887794494629e-02 -3.330522775650024414e-01 1.788099408149719238e-01 -1.157524716109037399e-02 3.257642388343811035e-01 -1.559335738420486450e-01 -1.964229196310043335e-01 -1.092035844922065735e-01 1.130662858486175537e-01 1.106669902801513672e-01 -1.510860025882720947e-01 -1.646881178021430969e-02 -4.122899770736694336e-01 -2.736557461321353912e-02 -7.486934959888458252e-02 -4.627279564738273621e-02 2.525710761547088623e-01
1.216184645891189575e-01 6.520266085863113403e-02 1.403760015964508057e-01 2.691368758678436279e-01 -2.092485874891281128e-01 1.821897029876708984e-01 -3.135440498590469360e-02 -3.462712466716766357e-02 1.432736814022064209e-01 3.953778743743896484e-01 -1.791493967175483704e-02 1.136760786175727844e-01 -6.661410909146070480e-03 1.557502597570419312e-01 6.967116892337799072e-02 -2.494731843471527100e-01 -2.354620844125747681e-01 -1.822959333658218384e-01 -1.942353397607803345e-01 -6.657410413026809692e-02 -4.630355834960937500e-01 -1.915123760700225830e-01 -6.277088075876235962e-03 -1.174277812242507935e-01 -1.464735120534896851e-01 1.634064167737960815e-01 6.155296787619590759e-02 -8.143635839223861694e-02 6.636799871921539307e-02 -4.112143069505691528e-02 -4.127707704901695251e-02 2.570065855979919434e-01
-1.108481660485267639e-01 1.348931491374969482e-01 -6.712840497493743896e-02 -8.067779242992401123e-02 -1.496885716915130615e-01 -6.330274511128664017e-03 2.619911432266235352e-01 -1.707060784101486206e-01 2.084998190402984619e-01 1.088963672518730164e-01 -3.239416778087615967e-01 -7.564171403646469116e-02 -1.955509930849075317e-01 1.999514400959014893e-01 -3.027640879154205322e-01 6.585356593132019043e-02 -2.282114475965499878e-01 -4.139558598399162292e-02 1.654020845890045166e-01 1.003549769520759583e-01 -1.664664447307586670e-01 -5.755031108856201172e-02 3.905498981475830078e-01 1.921455264091491699e-01 -5.545803904533386230e-02 -1.575401276350021362e-01 1.571708619594573975e-01 -1.691670566797256470e-01 1.783905476331710815e-01 -1.156259477138519287e-01 -9.622744284570217133e-03 2.446748614311218262e-01
3.242427110671997070e-02 -1.089888438582420349e-01 2.921313047409057617e-02 1.982509940862655640e-01 -1.279120743274688721e-01 9.567811340093612671e-02 1.506160199642181396e-01 -1.339232325553894043e-01 5.855062603950500488e-02 1.076237112283706665e-01 -1.472081989049911499e-01 1.416009962558746338e-01 -3.848088979721069336e-01 -9.944082051515579224e-02 -3.121975064277648926e-01 -3.689429759979248047e-01 -9.627350419759750366e-02 -1.577417999505996704e-01 -2.579086087644100189e-02 1.416549980640411377e-01 -4.129753410816192627e-01 -2.043944299221038818e-01 3.154455870389938354e-02 1.631100922822952271e-01 -5.909580271691083908e-03 -3.513066843152046204e-02 2.043271362781524658e-01 9.220756590366363525e-02 8.251817524433135986e-02 -1.722718924283981323e-01 -1.174230035394430161e-02 2.225721776485443115e-01
3.554284572601318359e-02 1.123307645320892334e-01 -7.125335186719894409e-02 -3.225537389516830444e-02 1.150283887982368469e-01 1.578660123050212860e-02 -2.714923918247222900e-01 -2.184324152767658234e-02 2.252042740583419800e-01 1.650212705135345459e-01 -7.376114279031753540e-02 -6.659401208162307739e-02 -2.444888055324554443e-01 2.284774184226989746e-01 -3.192983269691467285e-01 -8.962127566337585449e-02 -1.780280023813247681e-01 -2.431365661323070526e-02 2.374156266450881958e-01 9.824343025684356689e-02 -1.264428198337554932e-01 4.561666771769523621e-02 -1.276928782463073730e-01 -2.426190525293350220e-01 1.812300682067871094e-01 -1.048430101945996284e-03 2.528540492057800293e-01 -3.656241297721862793e-01 -3.855578973889350891e-02 1.324447095394134521e-01 3.596161007881164551e-01 1.104352548718452454e-01
-7.172036170959472656e-02 1.070941332727670670e-02 -3.159348368644714355e-01 -1.694980114698410034e-01 -1.187538504600524902e-01 7.309609651565551758e-02 3.165786713361740112e-02 -2.634406983852386475e-01 1.731025427579879761e-01 -1.648748409934341908e-03 -4.005481302738189697e-02 7.541357725858688354e-02 -6.636045128107070923e-02 -3.398127108812332153e-02 -9.033871442079544067e-02 -2.779164314270019531e-01 -3.129198551177978516e-01 -2.460866272449493408e-01 4.858765378594398499e-02 -1.812421977519989014e-01 2.355580776929855347e-02 -3.556879460811614990e-01 4.833076521754264832e-02 2.017095088958740234e-01 -9.411598742008209229e-02 2.703514695167541504e-01 -8.116447925567626953e-02 -2.555006742477416992e-01 5.566468462347984314e-02 8.745367638766765594e-03 -3.737154603004455566e-02 3.549174368381500244e-01
3.668011352419853210e-02 -1.088619455695152283e-01 8.659057319164276123e-03 3.993032872676849365e-02 -1.404781192541122437e-01 2.869385993108153343e-03 1.518250256776809692e-01 3.951489459723234177e-03 2.563403844833374023e-01 2.022805213928222656e-01 1.054398566484451294e-01 -1.432532668113708496e-01 2.621526420116424561e-01 -2.983142063021659851e-02 -1.155997067689895630e-01 -2.025740034878253937e-02 -3.527547419071197510e-01 -5.921496823430061340e-02 3.017759025096893311e-01 1.536419540643692017e-01 1.026159524917602539e-01 -1.725629419088363647e-01 -5.328993499279022217e-02 -2.364304102957248688e-02 5.426143854856491089e-02 2.317575067281723022e-01 4.658339023590087891e-01 -2.597872316837310791e-01 1.470957696437835693e-01 7.430804520845413208e-02 2.434606701135635376e-01 8.227393776178359985e-02
-1.886134296655654907e-01 1.173892021179199219e-01 -1.347008794546127319e-01 -4.839485511183738708e-02 -4.751582071185112000e-02 1.283607929944992065e-01 -1.391236335039138794e-01 -2.083638161420822144e-01 3.919495269656181335e-02 1.764592528343200684e-01 -7.355445623397827148e-02 7.700400799512863159e-02 -1.536583453416824341e-01 4.038753360509872437e-02 -1.507639139890670776e-01 -1.669296771287918091e-01 -2.097387611865997314e-01 -3.217956721782684326e-01 1.381500959396362305e-01 6.534865498542785645e-02 -5.835819616913795471e-02 -4.130856394767761230e-01 -1.843813806772232056e-01 1.655700244009494781e-02 -6.021853908896446228e-02 1.355140954256057739e-01 6.885838508605957031e-02 4.191459417343139648e-01 1.285238116979598999e-01 1.524323225021362305e-01 -2.821518108248710632e-02 3.265301287174224854e-01
9.919384121894836426e-02 1.317072659730911255e-01 1.025940775871276855e-01 1.324514150619506836e-01 -1.648745872080326080e-02 1.080880593508481979e-02 -3.073939085006713867e-01 4.141826182603836060e-02 2.888416647911071777e-01 2.257880717515945435e-01 9.857074171304702759e-02 -1.664149761199951172e-01 -6.572441011667251587e-02 3.782835900783538818e-01 -1.595894247293472290e-01 -1.166983228176832199e-02 -1.512883305549621582e-01 9.079626947641372681e-02 3.526230752468109131e-01 2.570463120937347412e-01 -1.619830280542373657e-01 -2.576074562966823578e-02 -1.040764967910945415e-03 -7.698659598827362061e-02 -2.788299508392810822e-02 -2.695755846798419952e-02 2.278096079826354980e-01 -1.720147728919982910e-01 1.902093291282653809e-01 -5.940888077020645142e-02 3.076338469982147217e-01 1.777371615171432495e-01
5.205851979553699493e-03 5.358681082725524902e-02 -1.844706088304519653e-01 3.056031465530395508e-01 1.777460724115371704e-01 -9.685034304857254028e-02 1.679681986570358276e-02 -1.689882762730121613e-02 -8.028836548328399658e-02 4.134930670261383057e-02 -2.141614407300949097e-01 -5.805731564760208130e-02 -8.148693293333053589e-02 7.267351448535919189e-02 -1.244960948824882507e-01 -4.037841558456420898e-01 -3.734329640865325928e-01 -1.597187966108322144e-01 7.083930075168609619e-02 -9.004162624478340149e-03 -2.344599962234497070e-01 -2.343317121267318726e-01 -2.659373879432678223e-01 -8.102163672447204590e-02 4.470545053482055664e-02 2.621515393257141113e-01 -3.849578276276588440e-02 -1.839398890733718872e-01 1.410028636455535889e-01 -2.929160594940185547e-01 -5.213116481900215149e-02 9.281342476606369019e-02
3.624247312545776367e-01 3.648508191108703613e-01 -4.445732757449150085e-02 3.307333961129188538e-02 -9.074655175209045410e-02 2.056912779808044434e-01 -2.429859526455402374e-02 -2.428686320781707764e-01 1.100746318697929382e-01 1.843482404947280884e-01 -1.129213944077491760e-01 4.327309876680374146e-02 5.771505646407604218e-03 5.009223893284797668e-02 -2.399271428585052490e-01 -2.314092963933944702e-01 -6.407231837511062622e-02 1.110192313790321350e-01 1.469874195754528046e-02 1.194572374224662781e-01 7.612015306949615479e-02 1.036504134535789490e-01 -2.634185254573822021e-01 1.482627354562282562e-02 1.038580238819122314e-01 1.542952954769134521e-01 1.720737665891647339e-01 -4.539627134799957275e-01 5.564234405755996704e-02 -4.342763498425483704e-02 1.228283643722534180e-01 2.013526558876037598e-01
-1.271659582853317261e-01 1.328088790178298950e-01 -1.062167733907699585e-01 -2.159954756498336792e-01 -7.794728130102157593e-02 7.181899994611740112e-02 7.510119676589965820e-02 -3.812229037284851074e-01 1.616741716861724854e-01 8.142127655446529388e-03 -3.479756042361259460e-02 1.228011325001716614e-01 7.819392532110214233e-02 1.005722731351852417e-01 -8.033527433872222900e-02 -1.410562694072723389e-01 -3.701691627502441406e-01 -2.682681381702423096e-01 2.013250738382339478e-01 -1.362916380167007446e-01 -1.151753030717372894e-02 -3.023998141288757324e-01 -1.643902063369750977e-02 -6.812795065343379974e-03 -3.677983582019805908e-01 4.193903505802154541e-02 9.162568300962448120e-02 -1.148129627108573914e-01 -1.886868774890899658e-01 1.284163743257522583e-01 1.394470483064651489e-01 2.661358118057250977e-01
1.170933842658996582e-01 -4.184059426188468933e-02 -6.791440397500991821e-02 -2.103667892515659332e-02 -2.343785911798477173e-01 -6.543713808059692383e-02 -3.066300451755523682e-01 -2.283187508583068848e-01 2.994886636734008789e-01 1.275329738855361938e-01 -3.350250422954559326e-01 2.002546638250350952e-01 -8.415504544973373413e-02 1.708444803953170776e-01 -3.054550588130950928e-01 -1.106788869947195053e-02 -1.220915913581848145e-01 -1.902464181184768677e-01 -2.161853387951850891e-02 -5.381999909877777100e-02 -1.834230422973632812e-01 -9.898521751165390015e-02 -1.582234501838684082e-01 1.686806827783584595e-01 -2.631850838661193848e-01 -7.622070610523223877e-03 1.568481177091598511e-01 1.480755060911178589e-01 -4.307831078767776489e-02 -1.170330420136451721e-01 -1.683286130428314209e-01 2.738371491432189941e-01
-3.156460449099540710e-02 -1.563388109207153320e-01 -1.447645425796508789e-01 6.717651337385177612e-02 -1.409683525562286377e-01 1.730711907148361206e-01 6.392790377140045166e-02 -4.666277170181274414e-01 1.255376487970352173e-01 -1.373806148767471313e-01 1.012334823608398438e-01 -3.631240427494049072e-01 1.619097590446472168e-01 6.713077425956726074e-02 -3.299508988857269287e-01 -9.429811500012874603e-03 -2.284423410892486572e-01 -3.829279839992523193e-01 -3.090501949191093445e-02 6.631187349557876587e-02 -2.125278562307357788e-01 -1.163111776113510132e-01 -9.443383663892745972e-03 1.957775354385375977e-01 4.434167966246604919e-02 -6.349540501832962036e-02 1.142114549875259399e-01 -4.157456010580062866e-02 7.264266908168792725e-02 -1.354285143315792084e-02 1.769640743732452393e-01 4.675976559519767761e-02
1.314635127782821655e-01 3.898847401142120361e-01 1.154270917177200317e-01 2.193699628114700317e-01 -1.546553522348403931e-01 -8.527951315045356750e-03 -1.629623323678970337e-01 -2.355090826749801636e-01 -6.413274258375167847e-02 1.612749993801116943e-01 1.703532040119171143e-02 -3.547905683517456055e-01 -2.157728224992752075e-01 -1.133405882865190506e-02 -8.991695195436477661e-02 -1.019616499543190002e-01 -3.862532973289489746e-01 -2.749447226524353027e-01 -1.796776894479990005e-03 -8.404725790023803711e-02 2.428348064422607422e-01 -2.239886820316314697e-01 1.342907398939132690e-01 1.303712129592895508e-01 1.116572767496109009e-01 8.441554754972457886e-02 3.130982071161270142e-02 -2.666759863495826721e-02 -8.798959106206893921e-02 -7.048580050468444824e-02 1.385975778102874756e-01 -1.120864301919937134e-01
-7.442943006753921509e-02 6.069442257285118103e-02 -1.757786273956298828e-01 2.461629062891006470e-01 1.031188294291496277e-01 5.853781104087829590e-02 -8.837168663740158081e-02 -3.758930563926696777e-01 3.550726473331451416e-01 1.400286853313446045e-01 -5.097366496920585632e-02 2.466636747121810913e-01 -2.963899970054626465e-01 2.029659971594810486e-02 -6.082226336002349854e-02 6.582292914390563965e-02 -3.060978055000305176e-01 -1.787478774785995483e-01 2.647654712200164795e-01 3.510380163788795471e-02 -8.344057202339172363e-02 -4.803343117237091064e-02 1.902098953723907471e-02 1.836389005184173584e-01 8.790341764688491821e-02 -7.724743336439132690e-02 2.563286721706390381e-01 6.686680018901824951e-02 2.817568480968475342e-01 -1.065830662846565247e-01 8.648836612701416016e-02 -9.093357622623443604e-02
1.131261065602302551e-01 -3.712039887905120850e-01 1.076147481799125671e-01 2.308637201786041260e-01 -2.468700557947158813e-01 2.262681536376476288e-02 1.059685349464416504e-01 -2.819043993949890137e-01 -3.772521018981933594e-02 -2.726278454065322876e-02 -1.007287278771400452e-01 5.553358048200607300e-02 1.807020418345928192e-02 2.185995578765869141e-01 -1.272235363721847534e-01 -4.541971981525421143e-01 -2.418107166886329651e-02 -1.152749434113502502e-01 1.360762864351272583e-01 2.564084231853485107e-01 -9.996078163385391235e-02 -2.795349955558776855e-01 9.018202871084213257e-02 7.069005817174911499e-02 -2.291459776461124420e-02 1.163924951106309891e-02 1.288077235221862793e-01 -4.880969971418380737e-02 1.257922500371932983e-03 8.121922612190246582e-03 1.707226186990737915e-01 3.132727742195129395e-01
1.052275151014328003e-01 -7.091017812490463257e-02 -3.983267545700073242e-01 -1.893474310636520386e-01 -6.584165990352630615e-02 -4.210257157683372498e-02 1.170423924922943115e-01 -3.057186603546142578e-01 7.443273067474365234e-02 -1.656178198754787445e-02 -4.642226547002792358e-02 -2.656886354088783264e-02 -1.995403319597244263e-02 -6.598700582981109619e-02 -1.867813766002655029e-01 -2.071961611509323120e-01 -4.545205533504486084e-01 -3.262459635734558105e-01 1.752373725175857544e-01 -3.606081381440162659e-02 8.754163980484008789e-02 -3.040017783641815186e-01 3.631310909986495972e-02 2.341593056917190552e-01 3.454008325934410095e-02 9.166106581687927246e-02 -5.857668351382017136e-03 -1.408587247133255005e-01 -3.836543485522270203e-02 1.990630626678466797e-01 -9.988375008106231689e-02 5.529510974884033203e-02
1.125556752085685730e-01 1.535834819078445435e-01 -1.949299313127994537e-02 -5.285919830203056335e-02 -1.357614398002624512e-01 1.758373230695724487e-01 1.402621567249298096e-01 -3.155722618103027344e-01 1.675461679697036743e-01 1.446109712123870850e-01 -1.548795551061630249e-01 1.709989309310913086e-01 9.089031070470809937e-02 1.258859038352966309e-01 -2.788993120193481445e-01 -1.071689873933792114e-01 -3.220309913158416748e-01 -2.754383981227874756e-01 2.469616681337356567e-01 -2.250573784112930298e-01 1.851181499660015106e-02 -5.106478929519653320e-03 -6.352677196264266968e-02 1.075717732310295105e-01 -1.166925057768821716e-01 -1.065649185329675674e-02 4.816710425075143576e-04 -1.305779069662094116e-01 -2.193030118942260742e-01 1.592403948307037354e-01 4.061388671398162842e-01 -6.955968565307557583e-04
1.214024871587753296e-01 4.470139741897583008e-02 -9.728315472602844238e-02 -1.114481538534164429e-01 -3.110364638268947601e-02 -1.055077388882637024e-01 6.082469969987869263e-02 -3.253443241119384766e-01 1.206263825297355652e-01 -1.013194844126701355e-01 -4.050165116786956787e-01 2.985842153429985046e-02 -3.856683075428009033e-01 3.272974630817770958e-03 -1.441363096237182617e-01 -2.635114789009094238e-01 -4.350009262561798096e-01 5.238827783614397049e-03 1.669565737247467041e-01 -1.635832339525222778e-02 -1.121356245130300522e-02 -1.280843913555145264e-01 7.808741182088851929e-02 4.076970741152763367e-02 -1.619601100683212280e-01 -5.467455461621284485e-02 1.816345602273941040e-01 6.924871355295181274e-02 -1.938999742269515991e-01 1.026947274804115295e-01 2.327696233987808228e-01 -1.315714675001800060e-03
-6.405777484178543091e-02 2.750088274478912354e-01 -1.215646862983703613e-01 3.246861696243286133e-01 8.539126813411712646e-02 8.935357630252838135e-02 -1.974216997623443604e-01 -5.858838930726051331e-02 1.330983638763427734e-01 2.728206515312194824e-01 2.174956202507019043e-01 -1.634359061717987061e-01 -2.058804482221603394e-01 2.685148715972900391e-01 -7.623299211263656616e-02 -9.938108175992965698e-02 -2.532098591327667236e-01 5.141713656485080719e-03 1.871860027313232422e-01 2.906035184860229492e-01 -1.635241359472274780e-01 -1.427559852600097656e-01 -1.788491159677505493e-01 1.830584742128849030e-02 -1.264203805476427078e-02 -5.649235099554061890e-02 9.619474411010742188e-02 -3.775593340396881104e-01 -1.056160330772399902e-01 -2.734686806797981262e-02 -1.113927885890007019e-01 5.922938883304595947e-02
-1.783894598484039307e-01 2.942776679992675781e-01 -7.059919647872447968e-03 -8.107686042785644531e-02 -2.967406511306762695e-01 -1.124674105085432529e-03 -1.059174984693527222e-01 -1.142067834734916687e-01 6.534570455551147461e-02 1.060912758111953735e-01 -1.312267333269119263e-01 1.919426620006561279e-01 -5.651669949293136597e-02 7.527504581958055496e-03 -2.685835659503936768e-01 -3.181898593902587891e-01 -4.019427001476287842e-01 -1.541466563940048218e-01 2.065453827381134033e-01 -5.813945084810256958e-02 -1.381329298019409180e-01 3.578913211822509766e-02 9.454730153083801270e-02 2.433935701847076416e-01 -1.011080220341682434e-01 -9.464751929044723511e-02 5.864361673593521118e-02 -3.178667426109313965e-01 -8.854114264249801636e-02 2.092109769582748413e-01 6.713496148586273193e-02 1.293811202049255371e-01
2.253279387950897217e-01 1.729571372270584106e-01 1.212930902838706970e-01 2.236526161432266235e-01 -1.659932583570480347e-01 1.157846003770828247e-01 -4.041397571563720703e-02 -1.954399049282073975e-01 3.570195138454437256e-01 -7.081526797264814377e-03 -2.967582046985626221e-01 -3.899880647659301758e-01 1.500086765736341476e-02 9.646001458168029785e-02 -9.836624562740325928e-02 -2.889495156705379486e-02 -2.923692762851715088e-01 -1.007582545280456543e-01 9.539251029491424561e-02 1.893047690391540527e-01 -9.299812954850494862e-04 5.504051968455314636e-02 -1.202746704220771790e-01 -1.485503017902374268e-01 -1.790447980165481567e-01 -5.864857695996761322e-03 2.310213595628738403e-01 -1.563566625118255615e-01 1.063616722822189331e-01 2.550151646137237549e-01 8.931371569633483887e-02 -1.082474365830421448e-01
1.466008368879556656e-02 2.277646660804748535e-01 -2.743436694145202637e-01 1.966959685087203979e-01 -9.076467156410217285e-02 3.274921178817749023e-01 -3.196937143802642822e-01 -1.468870043754577637e-01 4.230697453022003174e-02 6.881502270698547363e-02 4.801326990127563477e-02 4.956109821796417236e-02 -7.715100049972534180e-02 -9.852968156337738037e-02 -2.858749330043792725e-01 -2.520261108875274658e-01 -1.787080317735671997e-01 -1.311587542295455933e-01 -2.557014115154743195e-02 2.557559907436370850e-01 1.839258372783660889e-01 -1.475372910499572754e-01 2.900145947933197021e-02 -9.822647273540496826e-02 -2.697335928678512573e-02 6.915853917598724365e-02 2.445646822452545166e-01 -3.316591680049896240e-01 6.077974662184715271e-02 -2.042012959718704224e-01 1.416797935962677002e-01 2.052448689937591553e-02
5.342730879783630371e-02 7.967317849397659302e-02 -2.216568440198898315e-01 2.844403982162475586e-01 -3.400622010231018066e-01 1.743463128805160522e-01 7.058954983949661255e-02 -1.379428803920745850e-01 1.373458355665206909e-01 3.501359373331069946e-02 1.349668391048908234e-02 -3.785539865493774414e-01 -4.426169767975807190e-02 6.262201070785522461e-02 -2.885249257087707520e-01 -6.989718973636627197e-02 -5.489857867360115051e-02 -1.144670471549034119e-01 1.143438518047332764e-01 -1.139932051301002502e-01 -1.026007086038589478e-01 -4.216853678226470947e-01 3.114490769803524017e-02 5.649923533201217651e-02 -1.816932857036590576e-01 1.920407265424728394e-01 1.339806914329528809e-01 7.961039431393146515e-03 5.253576487302780151e-02 -1.747159063816070557e-01 -2.771970331668853760e-01 -1.995771564543247223e-02
7.412455230951309204e-02 3.776619955897331238e-02 -1.895038783550262451e-01 -1.191432923078536987e-01 2.288625948131084442e-02 2.066139280796051025e-01 3.326441720128059387e-02 -5.667922496795654297e-01 7.997716218233108521e-02 2.238110005855560303e-01 1.779441535472869873e-01 -9.683015197515487671e-02 1.972347311675548553e-02 1.268422752618789673e-01 -1.687954962253570557e-01 -2.813448384404182434e-02 1.508404128253459930e-02 -1.251474618911743164e-01 2.604007720947265625e-01 1.617299914360046387e-01 -6.203886494040489197e-02 -3.045921325683593750e-01 1.542123258113861084e-01 5.465273186564445496e-02 5.786845460534095764e-02 8.690920472145080566e-02 2.261026203632354736e-02 1.486436277627944946e-01 2.705061733722686768e-01 -5.022010952234268188e-02 2.437852025032043457e-01 1.795183420181274414e-01
1.590947657823562622e-01 -7.489534467458724976e-02 -2.088918089866638184e-01 3.274975121021270752e-01 -1.412449777126312256e-01 -2.929517254233360291e-02 -1.672817021608352661e-01 -3.472109138965606689e-01 2.645093202590942383e-01 1.186930164694786072e-01 -2.031508088111877441e-01 1.637955009937286377e-01 -1.805292814970016479e-01 -5.858437623828649521e-03 -3.044226579368114471e-02 2.079632729291915894e-01 -2.380224317312240601e-01 -2.316075414419174194e-01 1.321494579315185547e-01 -8.157960325479507446e-02 4.346983134746551514e-02 1.698408462107181549e-02 9.006172418594360352e-03 2.843797802925109863e-01 1.323310583829879761e-01 -1.701971292495727539e-01 2.460182607173919678e-01 4.209078103303909302e-02 2.597559094429016113e-01 4.439465701580047607e-02 1.543992310762405396e-01 1.686454750597476959e-02
3.330062627792358398e-01 4.986762627959251404e-02 6.010957062244415283e-02 1.841296851634979248e-01 -8.018191903829574585e-03 1.652271002531051636e-01 -3.465350344777107239e-02 -2.237929552793502808e-01 2.567583620548248291e-01 5.837582424283027649e-02 -1.813009977340698242e-01 2.928947806358337402e-01 1.535210013389587402e-01 1.886870414018630981e-01 -2.294851243495941162e-01 1.831060647964477539e-02 -3.167927265167236328e-01 -4.192626774311065674e-01 8.907620608806610107e-02 -5.137569736689329147e-03 -1.105837374925613403e-01 -3.239613026380538940e-02 -8.508999645709991455e-02 1.132543757557868958e-01 9.402661025524139404e-02 -2.481235861778259277e-01 3.164992108941078186e-02 1.459243893623352051e-01 -4.597434774041175842e-02 -7.494697719812393188e-02 1.985861212015151978e-01 1.139322519302368164e-01
6.270227581262588501e-02 8.383556455373764038e-02 -6.273247301578521729e-02 1.324945539236068726e-01 7.568136602640151978e-02 1.079544145613908768e-02 1.287122964859008789e-01 -3.435750007629394531e-01 1.720698326826095581e-01 -1.109215766191482544e-01 -1.392593681812286377e-01 -7.797517627477645874e-02 4.628612473607063293e-02 7.543928921222686768e-02 -2.003759890794754028e-01 -8.255316317081451416e-02 -4.764948971569538116e-03 -2.187827378511428833e-01 -3.999941516667604446e-03 2.519585192203521729e-01 -1.183246523141860962e-01 -3.644756078720092773e-01 -3.786391019821166992e-02 1.125714480876922607e-01 -2.347951978445053101e-01 2.397773861885070801e-01 -1.327912509441375732e-02 -3.913812935352325439e-01 -5.927382037043571472e-02 -3.394233882427215576e-01 2.019408643245697021e-01 8.422963321208953857e-02
1.764537245035171509e-01 1.086017712950706482e-01 -1.762795746326446533e-01 -3.683026181533932686e-03 -7.564566284418106079e-02 2.536758035421371460e-02 1.030949726700782776e-01 -1.992221772670745850e-01 6.925824284553527832e-02 2.137795239686965942e-01 2.046193927526473999e-02 -1.902605593204498291e-01 9.785161167383193970e-02 2.308316528797149658e-01 -3.307845294475555420e-01 -2.756286561489105225e-01 -1.739130765199661255e-01 -2.321670651435852051e-01 8.572362363338470459e-02 -1.673167645931243896e-01 -2.809480428695678711e-01 1.526660025119781494e-01 -2.057096511125564575e-01 -1.470092684030532837e-01 -2.307871580123901367e-01 1.019603684544563293e-01 1.768517680466175079e-02 6.654372811317443848e-02 2.903981804847717285e-01 7.945910841226577759e-02 -6.982134282588958740e-02 2.904430627822875977e-01
2.378311008214950562e-01 2.749425768852233887e-01 -3.063511252403259277e-01 3.060967102646827698e-02 6.060304120182991028e-02 8.310341089963912964e-02 -1.603886932134628296e-01 -7.781386375427246094e-02 4.022253453731536865e-01 5.857184901833534241e-02 -4.155990481376647949e-02 4.231573268771171570e-02 1.009542196989059448e-01 5.529727786779403687e-02 -3.863042294979095459e-01 -1.513987034559249878e-01 -1.865589618682861328e-01 2.725313790142536163e-02 -1.466661505401134491e-02 6.457815319299697876e-02 2.120430320501327515e-01 -4.033116996288299561e-02 -1.823740899562835693e-01 -1.391832828521728516e-01 1.645657867193222046e-01 2.180839180946350098e-01 2.055025398731231689e-01 -2.903036773204803467e-01 1.445161104202270508e-01 -1.941424608230590820e-02 1.127023249864578247e-01 4.789034277200698853e-02
1.252965927124023438e-01 -1.489694118499755859e-01 1.002866774797439575e-01 1.614893437363207340e-03 -2.284400463104248047e-01 1.679993420839309692e-01 -2.222181707620620728e-01 -3.502005636692047119e-01 1.377742290496826172e-01 1.257153451442718506e-01 -2.367207705974578857e-01 2.011023275554180145e-02 -1.530382335186004639e-01 6.053888425230979919e-02 -1.618281304836273193e-01 -1.802460402250289917e-01 -3.079588413238525391e-01 -2.095884233713150024e-01 5.060239881277084351e-02 6.017710268497467041e-02 -1.023150980472564697e-01 -7.420948892831802368e-02 1.001666784286499023e-01 3.156029880046844482e-01 -2.450638711452484131e-01 1.799878478050231934e-01 1.094850152730941772e-01 2.677986025810241699e-01 -8.806218951940536499e-02 2.196911275386810303e-01 -1.231968328356742859e-01 6.866989284753799438e-02
-2.249578200280666351e-02 1.454183608293533325e-01 -4.202574118971824646e-02 -3.668387234210968018e-02 -2.143980115652084351e-01 1.482311040163040161e-01 1.076555699110031128e-01 -2.023787200450897217e-01 1.776036769151687622e-01 1.928261816501617432e-01 -6.810860335826873779e-02 1.241363883018493652e-01 -1.260406821966171265e-01 -4.234238341450691223e-02 -1.763336956501007080e-01 -4.551708698272705078e-01 -6.377825886011123657e-02 -3.181670010089874268e-01 1.468211039900779724e-02 1.233852058649063110e-01 -3.548801690340042114e-02 -2.574937939643859863e-01 -2.691149711608886719e-01 -3.444221019744873047e-01 -1.483822911977767944e-01 1.221598610281944275e-01 2.053415030241012573e-01 8.616318553686141968e-02 1.463082730770111084e-01 -1.448287516832351685e-01 -3.915065526962280273e-02 1.516157202422618866e-02
[truncated: 3,272,926 more chars]
