# Supplementary material for: The Language of Innovation
Source: PLoS One. 2020 Apr 30;15(4):e0230107. doi: 10.1371/journal.pone.0230107 (PMC7194493; doi:10.1371/journal.pone.0230107)
Supplement: S5 File — (GZ) [file pone.0230107.s005.tar.gz › 1983-1987/V2Run_7_VS_4500_embeddings1983-1987ED32.txt]

1.741043478250503540e-01 2.576324641704559326e-01 2.434788346290588379e-01 -1.081107780337333679e-01 -6.086945533752441406e-02 -2.067714482545852661e-01 -3.671324849128723145e-01 2.812484093010425568e-02 -1.325162947177886963e-01 -1.005149856209754944e-01 2.950558997690677643e-02 -7.567513734102249146e-02 3.076613545417785645e-01 1.585290580987930298e-01 -3.180290162563323975e-01 1.310178786516189575e-01 2.862757146358489990e-01 5.190089344978332520e-02 5.175522714853286743e-02 8.447420550510287285e-04 3.274317979812622070e-01 2.023223191499710083e-01 -2.753202058374881744e-02 2.292225509881973267e-01 -1.485961955040693283e-03 -1.841452121734619141e-01 -1.059052199125289917e-01 -1.162099093198776245e-01 -6.328450143337249756e-02 6.852707266807556152e-02 1.901894807815551758e-02 -1.465665847063064575e-01
9.420930594205856323e-02 6.555714458227157593e-02 1.332508474588394165e-01 -1.694029271602630615e-01 -3.696137964725494385e-01 2.465794980525970459e-02 -5.988229811191558838e-02 6.237334758043289185e-02 -6.782342493534088135e-02 2.673503756523132324e-01 -1.240428164601325989e-02 -3.316357433795928955e-01 1.727040112018585205e-01 1.239185803569853306e-03 -2.003293856978416443e-02 1.331206858158111572e-01 -2.429734915494918823e-01 -3.360657393932342529e-01 6.875045597553253174e-02 -2.271842211484909058e-01 2.615755498409271240e-01 1.785927563905715942e-01 -8.646493405103683472e-02 -1.751092076301574707e-01 2.250295132398605347e-01 -1.554203182458877563e-01 2.380598634481430054e-01 2.114159055054187775e-02 -3.068076074123382568e-02 -8.930394798517227173e-02 -2.313631474971771240e-01 1.952405087649822235e-02
2.289124578237533569e-02 1.081134229898452759e-01 1.522022038698196411e-01 -2.243521660566329956e-01 -2.478405982255935669e-01 1.344359964132308960e-01 -1.281310617923736572e-01 8.038703352212905884e-02 2.525471150875091553e-03 5.780546739697456360e-02 -1.905334144830703735e-01 7.728715240955352783e-02 2.018518596887588501e-01 -1.771610081195831299e-01 -1.328945606946945190e-01 2.524493336677551270e-01 -5.319572985172271729e-03 -7.997287064790725708e-02 -1.503646224737167358e-01 -1.571331620216369629e-01 4.209299981594085693e-01 9.814042598009109497e-02 -2.460903227329254150e-01 -1.762971431016921997e-01 2.269612438976764679e-02 3.683092817664146423e-02 2.595942616462707520e-01 -5.456950888037681580e-02 -3.753843903541564941e-01 5.939618125557899475e-02 -2.415825724601745605e-01 -7.445318251848220825e-02
1.136795058846473694e-01 2.976203560829162598e-01 4.536955058574676514e-02 -1.792428642511367798e-02 -1.543991118669509888e-01 -8.932793140411376953e-02 8.025024086236953735e-02 -2.157631516456604004e-02 -2.316293120384216309e-01 1.642832905054092407e-01 2.401042282581329346e-01 -2.793938815593719482e-01 4.242368936538696289e-01 -2.276938259601593018e-01 -1.248124465346336365e-01 2.391503602266311646e-01 2.779475180432200432e-03 -2.083330899477005005e-01 -8.074877411127090454e-02 -5.481235682964324951e-02 3.694529533386230469e-01 7.276702672243118286e-02 3.807435277849435806e-03 1.466220319271087646e-01 2.450443617999553680e-02 -1.638157963752746582e-01 8.572664111852645874e-02 -1.028877124190330505e-01 -1.048241779208183289e-01 -1.316408812999725342e-01 3.423072025179862976e-02 -2.129605412483215332e-01
-3.415684774518013000e-02 1.127776131033897400e-01 3.367158770561218262e-02 -7.720985263586044312e-02 -2.175318449735641479e-01 -5.222414433956146240e-02 -1.931170076131820679e-01 1.417065262794494629e-01 -1.537430882453918457e-01 1.520221531391143799e-01 -7.453226298093795776e-02 -1.386765092611312866e-01 2.398137003183364868e-01 -3.456038236618041992e-01 2.545479312539100647e-02 -8.107518404722213745e-02 1.448084115982055664e-01 -2.513490915298461914e-01 -1.021228730678558350e-01 1.056686714291572571e-01 3.976578712463378906e-01 8.104747533798217773e-02 -4.095625877380371094e-02 2.546276152133941650e-01 -8.251918852329254150e-02 -2.920297160744667053e-02 -1.881128400564193726e-01 -4.844913631677627563e-02 -2.505531013011932373e-01 1.509459316730499268e-01 -1.357465535402297974e-01 -3.599315881729125977e-01
-1.647624373435974121e-02 5.803981795907020569e-02 4.516825824975967407e-02 2.757141774054616690e-04 -3.766243755817413330e-01 -1.626596413552761078e-02 -2.233657389879226685e-01 -1.586941070854663849e-03 -1.333277374505996704e-01 8.076620846986770630e-02 -1.222434416413307190e-01 -1.040992960333824158e-01 3.678296208381652832e-01 2.640995755791664124e-02 -1.387557238340377808e-01 -1.004282534122467041e-01 1.509593278169631958e-01 -7.723926752805709839e-02 8.344575017690658569e-02 1.157897040247917175e-01 2.825390100479125977e-01 6.395606696605682373e-02 7.119759172201156616e-02 2.925175055861473083e-02 1.825792342424392700e-01 -6.312004476785659790e-02 3.647285699844360352e-01 -1.072406545281410217e-01 -4.279632270336151123e-01 -1.287325564771890640e-02 -1.793956905603408813e-01 -2.249074876308441162e-01
9.756609052419662476e-02 1.185240447521209717e-01 2.217758446931838989e-01 -6.314748525619506836e-02 -8.815296739339828491e-02 4.309538751840591431e-02 5.831269174814224243e-02 -1.584008485078811646e-01 -3.315335810184478760e-01 2.195750325918197632e-01 -9.090118855237960815e-02 -4.846507310867309570e-01 3.899739980697631836e-01 -3.243719786405563354e-02 -3.773645684123039246e-02 8.467730879783630371e-02 4.482846707105636597e-02 -2.146786302328109741e-01 -6.302056461572647095e-02 6.871227174997329712e-02 1.235665753483772278e-01 -1.304694823920726776e-02 -8.825074136257171631e-02 1.044048145413398743e-01 3.179649263620376587e-02 -1.572561711072921753e-01 -4.913298413157463074e-02 -3.093706369400024414e-01 -2.259537279605865479e-01 -4.427205771207809448e-02 3.524902090430259705e-02 -2.304324209690093994e-01
-7.709294557571411133e-02 -9.456238150596618652e-02 1.727974116802215576e-01 -1.689035594463348389e-01 -2.337374687194824219e-01 1.750778406858444214e-01 -2.921983227133750916e-02 1.461146771907806396e-01 7.110726088285446167e-02 2.774033844470977783e-01 -6.630410999059677124e-02 -1.039417535066604614e-01 2.287000566720962524e-01 -5.819712299853563309e-03 5.157002806663513184e-02 -1.554010659456253052e-01 -9.250831604003906250e-02 -1.457043923437595367e-02 -1.178108006715774536e-01 -1.021003574132919312e-01 5.296122431755065918e-01 5.969475954771041870e-02 6.139873340725898743e-02 5.494790524244308472e-02 -2.744213938713073730e-01 -5.572375655174255371e-02 1.556304842233657837e-02 -3.541437909007072449e-02 -2.947413623332977295e-01 -2.280985377728939056e-02 -2.789860367774963379e-01 -2.717217504978179932e-01
2.195087969303131104e-01 8.431968092918395996e-02 1.811765730381011963e-01 2.656075730919837952e-02 -1.254535168409347534e-01 -1.605798602104187012e-01 -1.937500536441802979e-01 -1.134887188673019409e-01 -1.006514430046081543e-01 3.329011425375938416e-02 1.661357581615447998e-01 -2.398648560047149658e-01 3.032604455947875977e-01 -2.992786094546318054e-02 7.381180673837661743e-02 -8.066722005605697632e-02 -5.238997563719749451e-02 -3.390333354473114014e-01 6.387855857610702515e-02 -1.907000690698623657e-01 2.498667687177658081e-01 7.573240250349044800e-02 -2.142064832150936127e-02 -1.070191338658332825e-02 -1.203733757138252258e-01 -3.125569820404052734e-01 4.624644666910171509e-02 -1.490782201290130615e-01 1.748973503708839417e-02 -3.864530622959136963e-01 -2.155753523111343384e-01 -2.418524324893951416e-01
-3.805299103260040283e-02 -4.832614213228225708e-02 1.799385845661163330e-01 -1.082810461521148682e-01 -3.896224871277809143e-02 -2.860454916954040527e-01 3.895901516079902649e-02 7.777280360460281372e-02 1.286454498767852783e-01 -2.225905656814575195e-01 4.794168844819068909e-02 -5.905650258064270020e-01 3.023720979690551758e-01 -9.701771289110183716e-02 -1.527757197618484497e-01 -4.126594960689544678e-02 1.436439603567123413e-01 -1.529946625232696533e-01 -5.728636682033538818e-02 -1.631013602018356323e-01 2.967376708984375000e-01 1.026271134614944458e-01 3.135961666703224182e-02 -1.028982922434806824e-01 -5.112389102578163147e-02 2.993797184899449348e-03 8.069414645433425903e-02 6.419464200735092163e-02 8.209761977195739746e-02 1.988912522792816162e-01 -2.268298715353012085e-01 -1.519034802913665771e-01
3.491101786494255066e-02 1.831241101026535034e-01 2.437322884798049927e-01 -1.659662872552871704e-01 9.579676389694213867e-02 5.596086010336875916e-02 3.652933984994888306e-02 1.771406382322311401e-01 9.221872687339782715e-02 -1.173719242215156555e-01 -1.377262026071548462e-01 -8.676309138536453247e-02 3.308692947030067444e-03 1.843961477279663086e-01 -1.060575619339942932e-01 -2.883231639862060547e-02 -7.465278357267379761e-02 -7.441397756338119507e-02 -1.620320826768875122e-01 -1.624057888984680176e-01 4.099838733673095703e-01 2.522955462336540222e-02 2.883082330226898193e-01 2.288644760847091675e-01 1.068807467818260193e-01 1.014231517910957336e-01 -8.363264799118041992e-02 -4.299467802047729492e-01 -1.217575520277023315e-01 -5.983422324061393738e-02 -3.308522701263427734e-01 -1.703348606824874878e-01
2.312009632587432861e-01 5.581235047429800034e-03 2.823715806007385254e-01 -1.829542964696884155e-01 -3.118689544498920441e-02 -1.381843537092208862e-01 -1.687391102313995361e-01 2.085347175598144531e-01 -2.238052897155284882e-02 9.783970564603805542e-02 -1.565592437982559204e-01 -2.571512460708618164e-01 1.540504842996597290e-01 -1.825670450925827026e-01 1.655358672142028809e-01 1.644117832183837891e-01 -4.603164270520210266e-02 -1.926752328872680664e-01 -1.369293332099914551e-01 -1.034052893519401550e-01 2.412961721420288086e-01 -1.043759509921073914e-01 -2.442455142736434937e-01 -9.440793097019195557e-02 -2.033731713891029358e-02 -2.463101446628570557e-01 2.108741402626037598e-01 -8.719696104526519775e-02 1.662843972444534302e-01 -2.867906391620635986e-01 -8.431088924407958984e-02 -3.042069971561431885e-01
-1.860749162733554840e-02 1.805672645568847656e-01 1.867213100194931030e-01 -2.206312865018844604e-01 9.017071127891540527e-02 -1.435977499932050705e-02 -1.298890709877014160e-01 2.383272349834442139e-01 -2.170909047126770020e-01 2.347061336040496826e-01 -3.661964461207389832e-02 -2.618973553180694580e-01 3.320699930191040039e-01 2.193225920200347900e-01 -3.690290451049804688e-01 -2.042483687400817871e-01 -2.221588343381881714e-01 -5.129485204815864563e-02 -1.091737207025289536e-02 2.896851673722267151e-02 3.646067902445793152e-02 -5.179533269256353378e-03 6.773681938648223877e-02 1.070839837193489075e-01 2.119363844394683838e-01 1.536627560853958130e-01 1.284167170524597168e-01 -2.887608110904693604e-01 1.117675472050905228e-02 2.103476971387863159e-02 -1.392792761325836182e-01 -1.853489875793457031e-01
2.726043201982975006e-02 -2.852747216820716858e-02 2.863801419734954834e-01 1.051446050405502319e-01 -5.745495855808258057e-02 -8.509986847639083862e-02 -8.818824589252471924e-02 1.552452147006988525e-01 -7.716794312000274658e-02 1.555667966604232788e-01 -1.701585203409194946e-02 -1.115641072392463684e-01 5.055497884750366211e-01 2.588778967037796974e-03 -1.512980461120605469e-02 1.484192311763763428e-01 -2.005333453416824341e-01 1.843858957290649414e-01 -1.155543103814125061e-01 -2.264211028814315796e-01 3.458339869976043701e-01 8.834955841302871704e-02 1.821023821830749512e-01 3.028369843959808350e-01 6.873232126235961914e-02 -5.894452333450317383e-03 1.217270642518997192e-01 -2.262257188558578491e-01 -1.402911841869354248e-01 -6.205579638481140137e-02 3.971858322620391846e-02 -2.350372821092605591e-01
3.322884067893028259e-02 3.554737269878387451e-01 1.661631315946578979e-01 -1.166093796491622925e-01 -2.153296023607254028e-01 1.695427596569061279e-01 -8.068027347326278687e-02 7.947558164596557617e-02 3.822942972183227539e-01 2.119255065917968750e-01 -5.807643756270408630e-03 -1.226785257458686829e-01 3.995011448860168457e-01 -3.134973347187042236e-01 -1.948985606431961060e-01 1.336213550530374050e-03 -8.842892199754714966e-02 -2.694316580891609192e-02 -1.479780767112970352e-02 -1.148960515856742859e-01 2.820214331150054932e-01 1.160322204232215881e-01 -1.383480578660964966e-01 -5.714968591928482056e-02 -2.197026275098323822e-02 4.591501876711845398e-02 -8.205077610909938812e-03 -1.001782119274139404e-01 -6.429058313369750977e-02 -5.012577399611473083e-02 -2.447275258600711823e-02 -2.899392247200012207e-01
-5.027607828378677368e-02 2.095734514296054840e-02 3.681117594242095947e-01 1.545244306325912476e-01 -3.738942742347717285e-01 -3.136384487152099609e-02 -1.747911870479583740e-01 -9.461724758148193359e-02 -1.409705728292465210e-01 -2.597140371799468994e-01 5.547461286187171936e-02 -2.976353168487548828e-01 1.676148921251296997e-01 1.377637237310409546e-01 1.361923962831497192e-01 2.359905093908309937e-01 -4.192025586962699890e-02 -1.314031630754470825e-01 -8.728437125682830811e-02 -1.371820271015167236e-01 2.600135505199432373e-01 5.793187767267227173e-02 -1.169146299362182617e-01 1.627790555357933044e-02 -2.262854427099227905e-01 6.180628016591072083e-02 2.084718644618988037e-01 -2.182083427906036377e-01 -2.304297238588333130e-01 6.225327029824256897e-02 -1.039711162447929382e-01 -1.132249161601066589e-01
1.468008756637573242e-01 -8.369632065296173096e-02 2.122635692358016968e-01 4.615500941872596741e-02 -2.566536068916320801e-01 -2.726115286350250244e-01 -1.397188901901245117e-01 -6.800247728824615479e-02 1.618354767560958862e-02 -6.312447786331176758e-02 5.375243350863456726e-02 -2.255857884883880615e-01 1.424415558576583862e-01 -3.060499429702758789e-01 2.822294831275939941e-02 -3.538844734430313110e-02 -8.454928547143936157e-02 -6.005484610795974731e-02 2.468163706362247467e-02 -1.821390390396118164e-01 2.737669050693511963e-01 1.318301819264888763e-02 -1.593312174081802368e-01 8.864434808492660522e-02 3.195969387888908386e-02 -2.990279495716094971e-01 1.104070171713829041e-01 -1.664362698793411255e-01 -2.684480547904968262e-01 -1.645250767469406128e-01 -1.782954782247543335e-01 -4.144117832183837891e-01
-2.622744441032409668e-01 4.405498132109642029e-02 1.450869813561439514e-02 -3.097492158412933350e-01 -1.471784114837646484e-01 -2.165928035974502563e-01 -2.341943383216857910e-01 3.080891072750091553e-01 1.557920277118682861e-01 -1.727642416954040527e-01 1.621896587312221527e-02 -1.463986486196517944e-01 -6.858181953430175781e-02 -1.245131343603134155e-02 -1.960611045360565186e-01 8.002426475286483765e-02 -1.923537403345108032e-01 3.972438722848892212e-02 3.085712790489196777e-01 -1.110774055123329163e-01 1.805192083120346069e-01 1.863343417644500732e-01 -6.398705299943685532e-03 -1.089254766702651978e-01 -1.478615403175354004e-01 -1.185366362333297729e-01 -9.837372601032257080e-02 -2.381123453378677368e-01 3.799381479620933533e-02 -2.194261848926544189e-01 -1.406657695770263672e-02 -3.344187736511230469e-01
1.160380803048610687e-02 1.235047280788421631e-01 1.117778196930885315e-01 -4.452608898282051086e-02 -3.119140863418579102e-01 -1.199041306972503662e-01 -9.720792621374130249e-02 1.056745946407318115e-01 1.010426357388496399e-01 1.151319071650505066e-01 -7.727695256471633911e-02 -4.680814445018768311e-01 2.145535498857498169e-01 1.169554516673088074e-01 -4.373653978109359741e-02 1.262324154376983643e-01 2.362389117479324341e-01 2.437031827867031097e-02 -3.451698720455169678e-01 -2.051545530557632446e-01 2.262757867574691772e-01 3.125886619091033936e-01 9.060878306627273560e-02 -8.928842097520828247e-02 1.005522757768630981e-01 -3.151233121752738953e-02 1.534417867660522461e-01 -9.854948520660400391e-02 1.745400950312614441e-03 1.307381242513656616e-01 -1.840388625860214233e-01 -1.835777908563613892e-01
2.166570425033569336e-01 1.965745091438293457e-01 7.879666239023208618e-02 5.258725583553314209e-02 -9.348990023136138916e-02 1.628538817167282104e-01 -1.736810654401779175e-01 1.672180742025375366e-01 3.050057217478752136e-02 8.945234119892120361e-02 7.255330681800842285e-02 -1.795384287834167480e-01 1.054891869425773621e-01 3.111522197723388672e-01 1.853160113096237183e-01 1.871222555637359619e-01 -1.828215569257736206e-01 -3.117054402828216553e-01 1.649864763021469116e-01 2.376242540776729584e-02 4.118079841136932373e-01 -2.632791735231876373e-02 -1.528741884976625443e-02 -3.306830301880836487e-02 8.633325994014739990e-02 -9.546232223510742188e-02 -1.884735226631164551e-01 -3.242390453815460205e-01 -7.299792021512985229e-02 2.696847319602966309e-01 -1.501332074403762817e-01 -2.304175496101379395e-02
-3.931594267487525940e-02 7.677382230758666992e-02 2.981653511524200439e-01 -4.099598154425621033e-02 -3.003942370414733887e-01 -2.516271173954010010e-02 -1.939191669225692749e-01 1.162478178739547729e-01 -2.680915407836437225e-02 8.031573891639709473e-02 4.952629655599594116e-02 -1.270008832216262817e-01 3.392077088356018066e-01 -1.890647560358047485e-01 -1.954763680696487427e-01 -2.191271334886550903e-01 -7.317570596933364868e-02 -1.890734136104583740e-01 -2.739911079406738281e-01 7.543567568063735962e-02 2.591458559036254883e-01 1.582020521163940430e-01 -2.769222855567932129e-02 2.841779887676239014e-01 -1.425747424364089966e-01 1.648037321865558624e-02 7.968079298734664917e-02 -1.644490808248519897e-01 -1.323506981134414673e-01 -2.707651555538177490e-01 1.534914672374725342e-01 -1.823380738496780396e-01
1.613284498453140259e-01 1.342321336269378662e-01 1.165228784084320068e-01 -1.192962154746055603e-01 -1.849082112312316895e-01 1.241345480084419250e-01 -3.190237581729888916e-01 -9.323704242706298828e-02 -2.264311760663986206e-01 -2.808237634599208832e-02 1.079311072826385498e-01 -2.716345489025115967e-01 2.285948842763900757e-01 -3.973409906029701233e-02 3.202120065689086914e-01 -3.333160281181335449e-02 4.088746756315231323e-02 -2.899498641490936279e-01 1.413221508264541626e-01 7.627043873071670532e-02 3.599829673767089844e-01 1.661663055419921875e-01 -2.455858588218688965e-01 2.067562937736511230e-01 1.096366494894027710e-01 -1.512106955051422119e-01 -1.148468442261219025e-02 -8.958391845226287842e-02 -1.556209623813629150e-01 -1.786202751100063324e-02 -8.656490594148635864e-02 -1.619770079851150513e-01
-3.788060694932937622e-02 1.877706497907638550e-01 1.355971544981002808e-01 -1.640355587005615234e-01 -2.913002371788024902e-01 3.710138425230979919e-02 -1.685908883810043335e-01 2.175665050745010376e-01 2.522860094904899597e-02 3.388991951942443848e-01 -2.650543153285980225e-01 -1.801661252975463867e-01 3.067254722118377686e-01 2.269469387829303741e-02 4.962424561381340027e-02 -1.330407857894897461e-01 1.493718028068542480e-01 9.340655989944934845e-03 1.177464053034782410e-01 2.004663795232772827e-01 3.256096541881561279e-01 8.675536513328552246e-02 -8.852174878120422363e-02 9.610883146524429321e-02 5.419253557920455933e-02 -2.279227823019027710e-01 -1.735768318176269531e-01 -1.813260465860366821e-01 -1.454293280839920044e-01 7.144957315176725388e-03 1.481126248836517334e-01 -2.344332635402679443e-01
-2.237662822008132935e-01 -2.845386788249015808e-02 -2.974131330847740173e-02 -1.104383096098899841e-01 -4.430567845702171326e-02 -1.326202601194381714e-02 -2.901183962821960449e-01 -8.002757281064987183e-02 -6.714263558387756348e-02 3.769497200846672058e-02 -8.016736805438995361e-02 -2.998284697532653809e-01 2.534498572349548340e-01 7.279936969280242920e-02 -1.127444766461849213e-02 1.010215580463409424e-01 -2.372010052204132080e-01 -2.645489871501922607e-01 1.434772163629531860e-01 -3.076791204512119293e-02 1.949944645166397095e-01 1.756386160850524902e-01 -3.076349496841430664e-01 2.106834352016448975e-01 -4.437556117773056030e-02 -3.485978543758392334e-01 1.186865568161010742e-01 3.574567660689353943e-02 -2.979595065116882324e-01 -1.455375254154205322e-01 5.746141821146011353e-02 -2.310969233512878418e-01
1.371388584375381470e-01 3.061403334140777588e-01 2.980292737483978271e-01 7.080879062414169312e-02 -2.713651061058044434e-01 2.124725431203842163e-01 -1.352661252021789551e-01 -2.451225221157073975e-01 8.833559602499008179e-02 1.927771866321563721e-01 4.753047600388526917e-02 -2.202298939228057861e-01 1.643501967191696167e-01 1.154074594378471375e-01 -5.063198972493410110e-03 3.325762972235679626e-02 -1.667144000530242920e-01 -1.121917888522148132e-01 3.524486720561981201e-02 2.485376894474029541e-01 4.324226379394531250e-01 -8.832775056362152100e-02 1.133470982313156128e-01 9.285482019186019897e-02 -8.370163291692733765e-02 -1.381945461034774780e-01 1.212150901556015015e-01 -6.383727490901947021e-02 -2.197736948728561401e-01 1.303881257772445679e-01 1.368189454078674316e-01 -1.036073118448257446e-01
9.313895553350448608e-02 2.309854887425899506e-02 2.543019652366638184e-01 -2.304350584745407104e-01 -2.129158526659011841e-01 6.660171598196029663e-02 -1.546498090028762817e-01 -1.014040336012840271e-01 8.298023790121078491e-02 1.412123292684555054e-01 -2.320698648691177368e-01 -6.442086398601531982e-02 2.589203417301177979e-01 2.662172354757785797e-02 -1.977616846561431885e-01 1.720419824123382568e-01 -2.917026914656162262e-02 -1.807719469070434570e-02 -1.799111366271972656e-01 -3.298550099134445190e-02 4.544332921504974365e-01 1.193642392754554749e-01 2.565840817987918854e-02 5.051828548312187195e-02 -1.784884631633758545e-01 3.279485106468200684e-01 1.859037876129150391e-01 9.589266777038574219e-02 -1.206061169505119324e-01 -2.084949910640716553e-01 -7.283619046211242676e-02 -2.503539323806762695e-01
2.394508421421051025e-01 -1.604435592889785767e-02 2.611776292324066162e-01 -2.415586411952972412e-01 -2.108822464942932129e-01 6.471477448940277100e-02 -3.173457682132720947e-01 -1.777047663927078247e-01 1.080940943211317062e-02 1.315490901470184326e-01 -1.444896012544631958e-01 -2.148719727993011475e-01 -2.360928654670715332e-01 -1.404174417257308960e-01 -9.553220868110656738e-02 1.685895472764968872e-01 9.643895179033279419e-02 -2.102617919445037842e-02 1.801632195711135864e-01 3.349350690841674805e-01 2.759267091751098633e-01 1.150219365954399109e-01 1.251450031995773315e-01 1.033327430486679077e-01 1.813325285911560059e-01 -2.131965458393096924e-01 5.107187479734420776e-02 2.549955062568187714e-02 -8.103559911251068115e-02 -1.323841512203216553e-01 -1.362905502319335938e-01 -2.075388580560684204e-01
-8.637400716543197632e-02 1.617713719606399536e-01 2.066311985254287720e-01 -2.898469269275665283e-01 -1.507952958345413208e-01 1.109860986471176147e-01 -2.398853152990341187e-01 -4.073956981301307678e-02 1.257274150848388672e-01 -5.303993821144104004e-02 9.743153117597103119e-03 6.899201124906539917e-02 2.008215934038162231e-01 -1.583841741085052490e-01 1.504040788859128952e-02 1.585417389869689941e-01 -1.188469454646110535e-01 -4.485918208956718445e-02 4.545900970697402954e-02 -1.059456244111061096e-01 5.418804883956909180e-01 3.312342762947082520e-01 -1.812882572412490845e-01 1.650085747241973877e-01 -7.127241045236587524e-02 1.596754342317581177e-01 7.349195424467325211e-03 -2.194699645042419434e-02 -2.539456486701965332e-01 9.746173769235610962e-02 -1.795009523630142212e-01 -3.093231841921806335e-02
1.394670363515615463e-02 2.659578323364257812e-01 8.308202773332595825e-02 -2.015412747859954834e-01 -1.380276679992675781e-01 -2.665894925594329834e-01 -1.185449361801147461e-01 1.387013047933578491e-01 1.302847117185592651e-01 1.921716332435607910e-01 -9.332123398780822754e-02 -1.461557447910308838e-01 3.758894503116607666e-01 -2.928161807358264923e-02 7.946083694696426392e-02 -9.037497639656066895e-02 2.687058746814727783e-01 -2.206640690565109253e-01 -9.807224571704864502e-02 -7.945990562438964844e-02 3.263159096240997314e-01 -9.425186365842819214e-02 -4.957932606339454651e-02 2.291199378669261932e-02 1.640661805868148804e-01 -2.535778582096099854e-01 -2.205588519573211670e-01 -7.898870110511779785e-02 -2.506151795387268066e-01 -8.753062039613723755e-02 -1.552976965904235840e-01 -1.471853256225585938e-01
3.983778059482574463e-01 2.661215364933013916e-01 1.865027844905853271e-01 -1.986409276723861694e-01 -9.314430505037307739e-02 -9.111893922090530396e-02 -2.099719345569610596e-01 2.617556750774383545e-01 7.081265747547149658e-02 1.357157677412033081e-01 -2.109006233513355255e-02 -2.382436692714691162e-01 2.261334061622619629e-01 3.064105287194252014e-02 1.743021309375762939e-01 1.345851086080074310e-02 -3.589658811688423157e-02 7.937502959975972772e-05 -1.623691432178020477e-02 -1.922710388898849487e-01 2.147479057312011719e-01 2.910881042480468750e-01 2.167907655239105225e-01 1.281856745481491089e-01 -1.897786855697631836e-01 -1.402162313461303711e-01 2.074406743049621582e-01 -8.722219616174697876e-02 -7.296639680862426758e-02 -1.060774028301239014e-01 -1.745263785123825073e-01 -1.312383860349655151e-01
6.099533662199974060e-02 -9.783992543816566467e-03 2.794124372303485870e-02 -1.900962591171264648e-01 -8.510489761829376221e-02 9.703093022108078003e-02 -1.012290492653846741e-01 2.534742057323455811e-01 -6.864186376333236694e-02 1.026973798871040344e-01 -1.669335961341857910e-01 4.539076611399650574e-02 5.681343078613281250e-01 -1.564502716064453125e-01 -1.798133701086044312e-01 -2.611990645527839661e-02 1.464415937662124634e-01 -1.432854980230331421e-01 -1.981955617666244507e-01 7.598537951707839966e-02 4.402573704719543457e-01 3.685237094759941101e-02 7.028005272150039673e-02 1.270129233598709106e-01 5.208406131714582443e-03 -1.716671139001846313e-01 -6.689498573541641235e-02 -2.313445061445236206e-01 -5.642778798937797546e-02 7.319509238004684448e-02 -6.396047025918960571e-02 -1.981070786714553833e-01
9.118021279573440552e-02 2.864423692226409912e-01 1.166026014834642410e-02 -9.621886909008026123e-02 -2.419891953468322754e-01 -2.784306406974792480e-01 -7.691626250743865967e-02 2.587714046239852905e-02 4.413119331002235413e-02 -1.348105072975158691e-01 2.000866383314132690e-01 -2.570109665393829346e-01 1.774315834045410156e-01 1.428356170654296875e-01 -2.808129489421844482e-01 9.207424521446228027e-02 -2.588305175304412842e-01 1.537177618592977524e-02 -1.615126430988311768e-01 -2.163368910551071167e-01 2.338886559009552002e-01 9.884723462164402008e-03 7.078184932470321655e-02 1.361851543188095093e-01 1.569880694150924683e-01 8.807715028524398804e-02 1.625233739614486694e-01 -1.252852529287338257e-01 1.509433537721633911e-01 2.165433764457702637e-02 -1.072433888912200928e-01 -4.054676890373229980e-01
-2.367355972528457642e-01 1.760806590318679810e-01 8.404482156038284302e-02 -3.095595836639404297e-01 -9.260736405849456787e-02 1.582617871463298798e-02 -8.854618668556213379e-02 1.371851116418838501e-01 -1.380427926778793335e-01 2.313316762447357178e-01 -1.099112108349800110e-01 -1.022768467664718628e-01 4.638656079769134521e-01 1.472471803426742554e-01 -9.222248569130897522e-03 -2.083555329591035843e-03 1.794518530368804932e-01 -1.367020308971405029e-01 8.078321814537048340e-02 -3.571005165576934814e-02 4.261594712734222412e-01 2.507819794118404388e-02 -2.295789867639541626e-01 4.313153401017189026e-02 4.176208004355430603e-02 -1.391271650791168213e-01 -2.631577849388122559e-01 -8.873069286346435547e-02 -1.214321628212928772e-01 2.283291891217231750e-02 -1.706544905900955200e-01 -6.637838482856750488e-02
-1.402390450239181519e-01 1.654395610094070435e-01 2.633913457393646240e-01 -1.828893125057220459e-01 -1.853738874197006226e-01 -1.626266688108444214e-01 2.201873809099197388e-02 1.000892743468284607e-01 -6.734359264373779297e-02 9.739411622285842896e-02 -2.516207993030548096e-01 -1.439054161310195923e-01 2.557027041912078857e-01 3.843099996447563171e-02 1.231897026300430298e-01 -3.712290897965431213e-02 3.648035600781440735e-02 -1.286080330610275269e-01 7.726050913333892822e-02 -5.769705772399902344e-02 3.736784458160400391e-01 3.830723166465759277e-01 -3.892152756452560425e-02 -6.021978799253702164e-03 2.613817453384399414e-01 -2.892828583717346191e-01 -2.653295099735260010e-01 -7.229014486074447632e-02 -1.962002217769622803e-01 2.921097725629806519e-02 -5.785822868347167969e-02 -1.092805191874504089e-01
-2.894741296768188477e-02 2.244904637336730957e-01 -1.767838932573795319e-02 -2.717376649379730225e-01 -2.458962500095367432e-01 -2.245568037033081055e-01 -9.968844801187515259e-02 7.636356353759765625e-02 -5.262398347258567810e-02 1.479377746582031250e-01 -2.985869646072387695e-01 -7.317596673965454102e-02 2.849974930286407471e-01 -1.226364448666572571e-01 1.470911316573619843e-02 -2.162796258926391602e-02 6.378065794706344604e-02 -1.015934199094772339e-01 -7.072281837463378906e-02 2.154251374304294586e-02 4.306185543537139893e-01 2.422313019633293152e-02 -2.463809847831726074e-01 1.618517637252807617e-01 2.288554906845092773e-01 -2.191961854696273804e-01 -3.160747885704040527e-01 -1.516173481941223145e-01 2.557465806603431702e-02 1.759289152687415481e-04 -1.166792213916778564e-01 -3.855393454432487488e-02
-1.051361113786697388e-01 -9.497912973165512085e-02 8.647243678569793701e-02 -2.572869062423706055e-01 -2.155879139900207520e-01 -2.386966533958911896e-02 1.986832916736602783e-02 2.174818813800811768e-01 -4.862874746322631836e-03 2.389454394578933716e-01 -1.671913266181945801e-01 -1.267763823270797729e-01 5.710620284080505371e-01 -4.164604470133781433e-02 -1.198803260922431946e-01 4.568888247013092041e-02 -6.369909644126892090e-02 -1.701531559228897095e-01 -1.299490965902805328e-02 1.368178613483905792e-02 2.336305081844329834e-01 -9.947462379932403564e-02 1.363477557897567749e-01 1.494279950857162476e-01 1.337672919034957886e-01 6.967448163777589798e-03 -7.549002766609191895e-02 -1.469670534133911133e-01 -1.333638429641723633e-01 7.711671292781829834e-02 6.284758448600769043e-03 -3.978509604930877686e-01
2.302302569150924683e-01 2.906031906604766846e-01 1.016763746738433838e-01 2.023964188992977142e-02 -1.450666785240173340e-01 -1.354583352804183960e-01 -1.955241262912750244e-01 -1.589164435863494873e-01 4.521070048213005066e-02 -1.305052787065505981e-01 -3.467842042446136475e-01 -2.375405579805374146e-01 2.753065824508666992e-01 1.991460844874382019e-02 -2.334060072898864746e-01 3.002305924892425537e-01 -7.538390159606933594e-02 3.723518550395965576e-02 -4.845598712563514709e-02 1.219673529267311096e-01 -3.191809728741645813e-02 1.443076729774475098e-01 -1.073333024978637695e-01 3.256723284721374512e-02 2.462952882051467896e-01 -4.353004097938537598e-01 6.251908093690872192e-02 -7.253737188875675201e-03 -6.256653368473052979e-02 -5.249211564660072327e-03 -3.238705173134803772e-02 -1.205539181828498840e-01
-3.846664354205131531e-02 3.847390413284301758e-02 -2.162740975618362427e-01 -3.121325969696044922e-01 -2.425114065408706665e-02 -1.254378408193588257e-01 -6.060804426670074463e-02 1.006228327751159668e-01 5.285243690013885498e-02 -1.074700728058815002e-01 -2.297143340110778809e-01 -3.727410733699798584e-01 5.903261899948120117e-01 1.135996133089065552e-01 -1.051056459546089172e-01 -1.320554465055465698e-01 5.205668509006500244e-02 -7.772435992956161499e-02 3.490040451288223267e-02 -1.633141562342643738e-02 2.971571981906890869e-01 8.522254938725382090e-05 2.485013008117675781e-02 1.957905739545822144e-01 2.623227890580892563e-03 -6.396182626485824585e-02 9.690623730421066284e-02 6.804285943508148193e-02 -1.520079821348190308e-01 1.427953690290451050e-01 -9.031385928392410278e-02 -1.397588551044464111e-01
5.343126133084297180e-02 1.362771093845367432e-01 -4.163484647870063782e-02 -1.403636634349822998e-01 -4.606242105364799500e-02 -1.904332786798477173e-01 -3.041166663169860840e-01 2.295732796192169189e-01 -3.813889995217323303e-02 1.921025067567825317e-01 -1.619338691234588623e-01 -6.669325381517410278e-02 4.236894547939300537e-01 -2.949272468686103821e-02 1.534149497747421265e-01 -1.738634407520294189e-01 -4.779058322310447693e-02 -1.447626948356628418e-01 -2.188536338508129120e-02 7.180545479059219360e-02 3.759789764881134033e-01 1.240378394722938538e-01 -3.994103148579597473e-02 9.299258142709732056e-02 -4.727367684245109558e-02 -3.085373938083648682e-01 -2.530321180820465088e-01 -5.203454941511154175e-02 -2.072462886571884155e-01 -1.560314446687698364e-01 -9.904812276363372803e-02 -1.823492795228958130e-01
9.604840539395809174e-03 3.598536550998687744e-02 2.841593027114868164e-01 -2.695293426513671875e-01 -3.230821192264556885e-01 -9.363121539354324341e-02 -1.706816703081130981e-01 -9.403119236230850220e-02 -7.335627079010009766e-02 7.690371572971343994e-02 5.683226510882377625e-02 -1.959400027990341187e-01 4.661513268947601318e-01 5.140736699104309082e-03 1.588608510792255402e-02 1.241843551397323608e-01 1.437955945730209351e-01 6.821507215499877930e-02 1.222183927893638611e-01 -1.558283567428588867e-01 2.312825322151184082e-01 1.753621846437454224e-01 -4.413277655839920044e-02 -4.681272432208061218e-02 -2.642738260328769684e-02 1.041182503104209900e-02 7.470136135816574097e-02 -2.658278048038482666e-01 -2.088734507560729980e-01 -3.198680281639099121e-01 1.294956058263778687e-01 -1.244380474090576172e-01
1.779928505420684814e-01 2.148149460554122925e-01 2.775179147720336914e-01 -7.092420477420091629e-03 1.480462122708559036e-02 2.408438324928283691e-01 -2.280784994363784790e-01 1.997206658124923706e-01 -5.558538809418678284e-02 -4.599643126130104065e-02 1.482418626546859741e-01 -1.358105838298797607e-01 3.097314238548278809e-01 3.873586282134056091e-02 -1.298420131206512451e-01 7.205319125205278397e-03 -2.758889794349670410e-01 -9.238003939390182495e-02 -1.746783591806888580e-02 2.357432693243026733e-01 5.031015276908874512e-01 1.492574512958526611e-01 -6.249466165900230408e-02 -1.075366213917732239e-01 8.883053809404373169e-02 -7.528045028448104858e-02 4.834284633398056030e-02 -4.573330283164978027e-02 -9.095121175050735474e-02 1.468676608055830002e-02 2.757165133953094482e-01 3.348961845040321350e-02
-1.734524220228195190e-02 1.039830744266510010e-01 1.395857892930507660e-02 -1.329917311668395996e-01 -2.048034071922302246e-01 8.514353074133396149e-03 -3.730028271675109863e-01 -1.996310800313949585e-01 4.272615909576416016e-02 -1.858924515545368195e-02 -1.445507109165191650e-01 -1.147682443261146545e-01 4.950210750102996826e-01 -2.126334421336650848e-02 7.688899338245391846e-02 2.798468172550201416e-01 -1.059379875659942627e-01 -1.154861152172088623e-01 -6.346506625413894653e-02 -1.899886131286621094e-01 1.472211331129074097e-01 -5.122846737504005432e-02 2.582481801509857178e-01 1.290192902088165283e-01 -2.822060286998748779e-01 -1.069147437810897827e-01 2.454350888729095459e-01 -2.522365748882293701e-02 -1.526772975921630859e-01 2.694951184093952179e-02 -8.232778310775756836e-02 -1.701838672161102295e-01
-6.515985727310180664e-02 1.105898767709732056e-01 1.991447806358337402e-01 -1.492358297109603882e-01 -1.039723008871078491e-01 -8.035633713006973267e-02 -3.264132738113403320e-01 1.525184214115142822e-01 -2.778943814337253571e-02 2.013270556926727295e-01 -3.690327703952789307e-01 -2.617577016353607178e-01 3.035840690135955811e-01 -1.796798706054687500e-01 2.445197552442550659e-01 8.292941004037857056e-02 -1.062523201107978821e-01 -8.568590134382247925e-02 1.329940110445022583e-01 5.311666801571846008e-02 2.356131374835968018e-01 9.450697898864746094e-02 1.650054603815078735e-01 2.246500104665756226e-01 -4.562187567353248596e-02 -1.905675232410430908e-01 -2.031722664833068848e-01 3.315814584493637085e-02 -1.244141757488250732e-01 -1.468379646539688110e-01 -1.844499856233596802e-01 6.541385501623153687e-02
-8.008462935686111450e-02 1.104643419384956360e-01 -2.328047752380371094e-01 -9.434508532285690308e-02 -2.031427770853042603e-01 -3.601861745119094849e-02 7.134718447923660278e-02 1.082662865519523621e-01 -2.267112135887145996e-01 -2.205808758735656738e-01 -5.413170158863067627e-02 -3.849285244941711426e-01 2.844440042972564697e-01 2.481929492205381393e-03 1.184684224426746368e-02 -1.595311425626277924e-02 1.008629202842712402e-01 -1.898423023521900177e-02 -2.669288031756877899e-02 2.647830843925476074e-01 2.666279971599578857e-01 -4.452377557754516602e-02 -1.503838039934635162e-02 1.769710928201675415e-01 -3.196488320827484131e-02 -1.466872841119766235e-01 3.594717755913734436e-02 -2.088966667652130127e-01 -2.831104993820190430e-01 -1.225056424736976624e-01 -2.192959189414978027e-01 -3.602112531661987305e-01
2.149323821067810059e-01 2.118224501609802246e-01 8.924958854913711548e-02 -2.337998896837234497e-01 -1.693400740623474121e-01 -2.245871573686599731e-01 -2.356900423765182495e-01 1.771601885557174683e-01 -2.183008193969726562e-01 5.129116773605346680e-02 1.904258579015731812e-01 -2.103325128555297852e-01 2.522514760494232178e-02 -1.172962412238121033e-01 -1.886313408613204956e-01 -1.133254077285528183e-02 -3.294411897659301758e-01 1.710759475827217102e-02 1.713908463716506958e-01 1.611102372407913208e-01 2.045009136199951172e-01 8.028375357389450073e-02 -2.009131014347076416e-02 5.660566966980695724e-03 -7.802054286003112793e-02 1.063503324985504150e-01 -2.596231177449226379e-02 -1.652978658676147461e-01 -4.573263525962829590e-01 1.036087274551391602e-01 1.056103631854057312e-01 1.003777980804443359e-01
-2.602318823337554932e-01 -2.535037882626056671e-02 -9.049612283706665039e-02 -2.636630237102508545e-01 -3.364986777305603027e-01 1.683242470026016235e-01 -1.933520436286926270e-01 -4.707830026745796204e-02 1.206397637724876404e-01 -5.752984806895256042e-02 -1.523141264915466309e-01 -3.441411256790161133e-01 2.480173259973526001e-01 -1.825638562440872192e-01 -2.731183171272277832e-01 -4.039439558982849121e-02 1.733874380588531494e-01 -1.775450631976127625e-02 -9.820249676704406738e-02 2.096293307840824127e-02 2.019264847040176392e-01 -2.223005741834640503e-01 -1.420052200555801392e-01 1.153347417712211609e-01 1.688921637833118439e-02 -1.515733301639556885e-01 1.323062181472778320e-01 1.053515672683715820e-01 -2.099037617444992065e-01 1.458941549062728882e-01 -2.025148421525955200e-01 -1.409178376197814941e-01
3.547037541866302490e-01 1.213142126798629761e-01 -1.841870397329330444e-01 -4.521633982658386230e-01 1.087699159979820251e-01 -5.894621834158897400e-03 -2.180991917848587036e-01 1.982955485582351685e-01 -6.588867306709289551e-02 -1.169597283005714417e-01 6.973746418952941895e-02 -1.548863202333450317e-01 1.849531531333923340e-01 2.362322062253952026e-02 -3.588482737541198730e-02 -5.138173699378967285e-02 -4.330407083034515381e-02 -2.363129258155822754e-01 3.012385964393615723e-01 1.729602739214897156e-02 1.365485340356826782e-01 -5.874253809452056885e-02 -1.229958725161850452e-03 1.395165771245956421e-01 -1.920817196369171143e-01 -1.420770138502120972e-01 1.096987165510654449e-02 -3.158836066722869873e-01 -1.378304958343505859e-01 2.137998938560485840e-01 -1.115145534276962280e-01 -1.109828874468803406e-01
7.836458832025527954e-02 1.904732435941696167e-01 -1.398671865463256836e-01 2.162671834230422974e-02 -1.664391160011291504e-01 -1.215532496571540833e-01 -2.132231295108795166e-01 1.383042521774768829e-02 1.105612069368362427e-01 -1.022793576121330261e-01 1.232776492834091187e-01 -1.610651463270187378e-01 2.648392617702484131e-01 7.891763001680374146e-02 -4.423257112503051758e-01 1.244567036628723145e-01 -1.621918082237243652e-01 1.681347489356994629e-01 -4.156464710831642151e-02 -9.636132046580314636e-03 2.549114227294921875e-01 1.546899378299713135e-01 -2.436306923627853394e-01 1.173074394464492798e-01 -1.460020393133163452e-01 -2.953408360481262207e-01 1.808252781629562378e-01 -2.048789113759994507e-01 4.158364981412887573e-02 -1.286414712667465210e-01 -2.350629717111587524e-01 -1.513676792383193970e-01
2.406449466943740845e-01 -3.616015613079071045e-02 1.606591343879699707e-01 -1.112826392054557800e-01 -4.443862438201904297e-01 8.648963272571563721e-02 -3.819246590137481689e-01 6.062721833586692810e-02 5.860370397567749023e-02 -3.060754854232072830e-03 -1.815891712903976440e-01 -2.603128254413604736e-01 3.532061874866485596e-01 3.132823156192898750e-03 2.186559587717056274e-01 2.111763507127761841e-01 7.938962429761886597e-03 -2.975704334676265717e-02 -6.035583093762397766e-03 1.466736048460006714e-01 2.385980784893035889e-01 -7.229720056056976318e-02 7.944713532924652100e-02 1.410972699522972107e-02 -1.689359992742538452e-01 -1.928102225065231323e-01 7.665451616048812866e-02 -4.070136323571205139e-02 -1.172354295849800110e-01 -3.223558887839317322e-03 8.708241581916809082e-02 -2.024440169334411621e-01
5.337492376565933228e-02 4.370064437389373779e-01 1.855712383985519409e-02 -3.716401010751724243e-02 -1.819811314344406128e-01 -1.526466310024261475e-01 -1.421738415956497192e-01 -1.875374838709831238e-02 -1.955061554908752441e-01 -8.995474129915237427e-02 1.683575063943862915e-01 -3.302449882030487061e-01 -4.250349104404449463e-02 -4.407990351319313049e-02 -2.113705724477767944e-01 1.751559227705001831e-01 1.275635957717895508e-01 -2.032854110002517700e-01 -4.167949780821800232e-02 3.349339962005615234e-01 2.000837922096252441e-01 1.175072342157363892e-01 -2.798759341239929199e-01 9.618386626243591309e-03 -9.714099764823913574e-02 -8.244847506284713745e-02 1.707109957933425903e-01 2.680310048162937164e-02 -6.773357838392257690e-02 -4.354656115174293518e-02 -2.384837865829467773e-01 -2.267309725284576416e-01
3.010121174156665802e-02 2.882707417011260986e-01 2.411528080701828003e-01 -3.116334378719329834e-01 8.444929867982864380e-02 -3.680634498596191406e-02 6.310778856277465820e-02 4.129391536116600037e-02 1.690851598978042603e-01 -3.644188120961189270e-02 1.951760053634643555e-01 1.250091940164566040e-02 -1.619168668985366821e-01 9.927119314670562744e-02 -2.333227396011352539e-01 -9.705556929111480713e-02 -8.785466849803924561e-02 -3.207338750362396240e-01 -5.895388312637805939e-03 1.102216634899377823e-02 4.605564475059509277e-01 -2.315986454486846924e-01 -3.263736516237258911e-02 1.855968236923217773e-01 1.008844003081321716e-01 -2.070549279451370239e-01 1.586397737264633179e-01 -1.901517622172832489e-02 1.228519249707460403e-02 7.827313244342803955e-02 -2.743634581565856934e-01 -7.946053892374038696e-02
8.393269777297973633e-02 -1.148080006241798401e-01 -5.785443633794784546e-02 -4.281619787216186523e-01 2.732316777110099792e-02 -2.876237779855728149e-02 -2.430909723043441772e-01 -1.082207858562469482e-01 1.151875481009483337e-01 -8.669303357601165771e-02 9.302563220262527466e-02 -4.581423997879028320e-01 1.839552372694015503e-01 1.351646780967712402e-01 -2.146965116262435913e-01 -9.066149592399597168e-02 -8.726821397431194782e-04 -1.120601315051317215e-02 -5.415149778127670288e-02 -1.530688405036926270e-01 -1.365533750504255295e-02 3.222941234707832336e-02 -1.708537638187408447e-01 1.997787058353424072e-01 -6.515049189329147339e-02 6.469764746725559235e-03 2.356806993484497070e-01 -2.972161471843719482e-01 -4.106899350881576538e-02 -3.262183815240859985e-02 -2.225509881973266602e-01 -2.787561118602752686e-01
2.043328285217285156e-01 1.738485991954803467e-01 1.718797236680984497e-01 -1.411187797784805298e-01 -6.566853821277618408e-02 -1.974982619285583496e-01 -1.025867685675621033e-01 2.310703396797180176e-01 1.939071565866470337e-01 1.284446716308593750e-01 7.703705877065658569e-02 -1.601487547159194946e-01 3.826361894607543945e-01 -7.098450511693954468e-02 -4.076218977570533752e-02 1.066845729947090149e-01 -2.958273701369762421e-02 -1.237208619713783264e-01 -1.424801945686340332e-01 -6.748312711715698242e-02 1.561037730425596237e-02 8.181340992450714111e-02 -2.303520143032073975e-01 2.567572593688964844e-01 -2.074085623025894165e-01 3.004741854965686798e-02 8.988715708255767822e-03 -2.259413599967956543e-01 -1.538283675909042358e-01 3.000499904155731201e-01 -2.794062495231628418e-01 -2.595899999141693115e-01
3.703075945377349854e-01 2.279233932495117188e-02 1.968721300363540649e-02 -4.895400628447532654e-02 1.607787907123565674e-01 8.468865603208541870e-02 -3.534199297428131104e-01 -9.417031891644001007e-03 -1.088524516671895981e-02 2.307789623737335205e-01 1.231992021203041077e-01 -3.931761980056762695e-01 2.310253120958805084e-02 1.121882125735282898e-01 -2.949053645133972168e-01 1.236305832862854004e-01 -1.314289569854736328e-01 3.457635641098022461e-02 -5.146208032965660095e-02 -2.422966808080673218e-01 2.601219713687896729e-01 -1.485142204910516739e-02 -1.701279878616333008e-01 -7.291790843009948730e-02 1.111755594611167908e-01 -1.973429471254348755e-01 4.983545513823628426e-04 -1.534838788211345673e-02 -2.403589338064193726e-01 -1.283635497093200684e-01 2.166265100240707397e-01 -9.137439727783203125e-02
-1.213169544935226440e-01 1.982120275497436523e-01 1.884253113530576229e-03 3.433336317539215088e-02 -3.155162930488586426e-01 -1.981195248663425446e-02 1.331320852041244507e-01 -1.345437485724687576e-02 4.399067722260951996e-03 -1.620983332395553589e-02 -2.330876290798187256e-01 -1.177709177136421204e-01 4.014270603656768799e-01 5.122962966561317444e-02 -5.931978672742843628e-02 8.630648255348205566e-02 9.141162037849426270e-03 -1.723547726869583130e-01 1.950121857225894928e-02 4.472990706562995911e-02 4.718424677848815918e-01 -5.869377031922340393e-02 3.482322692871093750e-01 7.563446462154388428e-02 -3.916253149509429932e-02 -1.669244915246963501e-01 9.261800348758697510e-02 -1.460518501698970795e-02 -1.291710436344146729e-01 -1.143998354673385620e-01 -2.320614308118820190e-01 -2.769377827644348145e-01
3.093911521136760712e-02 5.618427693843841553e-02 -2.123396843671798706e-02 -3.490166664123535156e-01 -1.169963106513023376e-01 1.706607937812805176e-01 -2.942019402980804443e-01 1.860466003417968750e-01 -4.464253038167953491e-02 -1.380643099546432495e-01 -2.320529967546463013e-01 -1.730595529079437256e-01 2.499944716691970825e-02 9.278350323438644409e-02 -8.479808270931243896e-02 2.085801213979721069e-01 -1.747610419988632202e-01 -4.961112141609191895e-02 3.398288786411285400e-02 -1.669796109199523926e-01 1.401015818119049072e-01 -2.635562233626842499e-02 1.303302943706512451e-01 1.638412326574325562e-01 2.926994562149047852e-01 1.932829618453979492e-01 -8.399057388305664062e-02 1.786646842956542969e-01 -2.803948521614074707e-01 -1.268593668937683105e-01 -1.383723318576812744e-01 -3.778851628303527832e-01
8.827346563339233398e-02 2.409358024597167969e-01 8.372972160577774048e-02 -1.150482073426246643e-01 -1.945638656616210938e-01 -2.377881407737731934e-01 -4.043464958667755127e-01 -1.604411751031875610e-01 -4.626505449414253235e-02 -2.369722723960876465e-01 2.088619619607925415e-01 -1.877245306968688965e-01 3.899244219064712524e-02 4.372400790452957153e-02 -1.460636258125305176e-01 1.092735305428504944e-01 -2.151955366134643555e-01 1.040729433298110962e-01 -2.678269445896148682e-01 -1.156861484050750732e-01 1.751614511013031006e-01 -6.933922320604324341e-02 -1.955529861152172089e-02 -7.461925595998764038e-02 1.869163066148757935e-01 -5.297268927097320557e-02 1.171445474028587341e-01 -2.363634854555130005e-01 -3.340553492307662964e-02 3.822923451662063599e-02 -3.110019564628601074e-01 -2.570579946041107178e-01
1.856285519897937775e-02 7.156497985124588013e-02 1.041238084435462952e-01 7.339229434728622437e-02 -6.707125902175903320e-02 -7.967877388000488281e-02 -1.625553220510482788e-01 1.899565309286117554e-01 1.459990739822387695e-01 -8.618464320898056030e-02 1.406784802675247192e-01 -2.555184364318847656e-01 3.239566683769226074e-01 -1.948642358183860779e-02 -4.861397743225097656e-01 9.280454367399215698e-02 -3.604081273078918457e-01 -3.317955124657601118e-04 7.472160458564758301e-02 -4.067453846801072359e-04 1.492266505956649780e-01 2.173053771257400513e-01 -1.570727527141571045e-01 1.465204954147338867e-01 -1.415005773305892944e-01 -2.151606231927871704e-01 1.563784927129745483e-01 -7.893341034650802612e-02 1.583937853574752808e-01 -1.298577040433883667e-01 -1.728302985429763794e-02 -2.247114777565002441e-01
7.134468108415603638e-02 1.419301778078079224e-01 -8.610857278108596802e-02 -1.183080077171325684e-01 -1.496748030185699463e-01 1.107958331704139709e-01 -8.383349329233169556e-02 1.154436618089675903e-01 9.625269472599029541e-02 -8.315599709749221802e-02 1.168459840118885040e-02 -2.698809206485748291e-01 7.505623996257781982e-02 -1.213749498128890991e-02 -1.147844344377517700e-01 1.352925896644592285e-01 1.094699651002883911e-02 -2.155643105506896973e-01 -1.020737290382385254e-01 -1.271170973777770996e-01 2.976545393466949463e-01 4.569641128182411194e-02 1.934047602117061615e-02 -2.331037819385528564e-01 4.058611094951629639e-01 -4.839441925287246704e-02 -3.712267577648162842e-01 3.821694850921630859e-02 -4.488297700881958008e-01 -5.362714827060699463e-02 -1.847117394208908081e-01 -9.256193041801452637e-02
7.248599082231521606e-03 5.639730393886566162e-02 5.905786529183387756e-02 -3.868219675496220589e-03 2.019427530467510223e-02 -2.598031796514987946e-02 -1.185939610004425049e-01 -2.375028580427169800e-01 -1.762451529502868652e-01 9.775538742542266846e-02 -7.798924297094345093e-02 -2.442605048418045044e-01 3.010819852352142334e-01 -2.011837363243103027e-01 -1.428617388010025024e-01 -5.090832337737083435e-02 1.644081026315689087e-01 -1.080887019634246826e-01 -2.520940303802490234e-01 5.738379806280136108e-02 5.149297118186950684e-01 1.299752742052078247e-01 -3.452866524457931519e-02 -6.756975315511226654e-03 7.525376230478286743e-02 -2.588777542114257812e-01 -6.238592043519020081e-02 -8.048330247402191162e-02 -4.015716612339019775e-01 -9.357475489377975464e-02 1.336143910884857178e-01 -3.817988932132720947e-02
8.423096686601638794e-02 -3.056326508522033691e-02 -1.908283866941928864e-02 -1.032607108354568481e-01 -1.239787861704826355e-01 -5.699922516942024231e-02 -1.161714047193527222e-01 -1.370028033852577209e-02 -8.844484388828277588e-02 1.986224949359893799e-02 5.149460211396217346e-02 -7.633448392152786255e-02 -5.999713018536567688e-02 2.206740528345108032e-02 -4.087500572204589844e-01 -1.601755768060684204e-01 -2.042724788188934326e-01 -3.843396306037902832e-01 -1.275067962706089020e-02 -5.723015591502189636e-02 3.710458278656005859e-01 8.046395145356655121e-03 7.404451817274093628e-02 6.735887378454208374e-02 7.010012865066528320e-02 1.516344398260116577e-01 6.605528295040130615e-02 -3.306462168693542480e-01 1.024925112724304199e-01 -1.222955137491226196e-01 -4.487960040569305420e-01 -1.612707525491714478e-01
-1.178101748228073120e-01 7.256717234849929810e-02 1.700990796089172363e-01 -1.537205427885055542e-01 9.734372794628143311e-02 1.299280226230621338e-01 5.771789327263832092e-02 -6.004696711897850037e-03 2.034518402069807053e-03 1.584479659795761108e-01 2.802852690219879150e-01 -6.879588961601257324e-02 1.442875117063522339e-01 3.151492178440093994e-01 -4.048302173614501953e-01 1.806246936321258545e-01 -1.289720088243484497e-02 2.524599805474281311e-02 2.612870186567306519e-02 -4.547854512929916382e-02 4.364478290081024170e-01 -2.302511036396026611e-01 1.156794354319572449e-01 6.249953061342239380e-02 -2.355101145803928375e-02 -5.691454559564590454e-02 -7.208723574876785278e-02 -3.460775315761566162e-01 -4.918590188026428223e-02 1.588370501995086670e-01 -2.028454393148422241e-01 -1.077657788991928101e-01
2.020988166332244873e-01 2.839871048927307129e-01 -1.375922188162803650e-02 -9.039815515279769897e-02 -5.723442137241363525e-02 -2.039166986942291260e-01 -2.797711193561553955e-01 -5.264082551002502441e-02 1.670029759407043457e-01 -2.675978541374206543e-01 2.116535604000091553e-01 -2.660336792469024658e-01 2.668875753879547119e-01 8.987945318222045898e-02 -1.180845648050308228e-01 1.119505763053894043e-01 -2.169781923294067383e-01 5.561890825629234314e-02 -3.237881511449813843e-02 -1.711257249116897583e-01 1.531722396612167358e-01 1.332433968782424927e-01 -3.018301539123058319e-02 7.863266021013259888e-02 2.781066298484802246e-01 -2.870455943048000336e-02 -2.913266420364379883e-02 -2.328011393547058105e-01 -4.072067886590957642e-02 7.086428347975015640e-03 -1.750355213880538940e-01 -3.591912686824798584e-01
2.132558496668934822e-03 9.712743572890758514e-03 2.566324472427368164e-01 -2.947072125971317291e-02 -2.437629401683807373e-01 -1.078874841332435608e-01 -2.269615679979324341e-01 3.511994332075119019e-02 6.957525014877319336e-02 -4.869141057133674622e-02 -3.147369623184204102e-01 -6.050180643796920776e-02 3.841344118118286133e-01 6.381266564130783081e-02 -1.311234384775161743e-01 7.912610471248626709e-02 -2.379483170807361603e-02 -9.587199985980987549e-02 -1.424256712198257446e-01 -2.620412409305572510e-01 1.164301708340644836e-01 7.144473493099212646e-02 8.677595108747482300e-02 8.535251766443252563e-02 -1.223425045609474182e-01 2.045902982354164124e-02 4.045101404190063477e-01 -2.661828696727752686e-01 -1.287848949432373047e-01 -1.621327102184295654e-01 1.097056791186332703e-01 -2.956190705299377441e-01
-2.937291003763675690e-02 1.178973615169525146e-01 -1.174378581345081329e-02 -4.354329034686088562e-02 -3.257412314414978027e-01 -2.186374664306640625e-01 -3.933470547199249268e-01 1.692261248826980591e-01 -3.268475532531738281e-01 -2.475060373544692993e-01 9.925604797899723053e-03 -2.169042527675628662e-01 1.470481008291244507e-01 -1.052525863051414490e-01 -1.577370464801788330e-01 1.226189509034156799e-01 -6.617417186498641968e-02 -1.748034060001373291e-01 -1.252751518040895462e-02 -1.193709373474121094e-01 -1.742270588874816895e-01 7.369911670684814453e-02 4.793490841984748840e-02 1.204320117831230164e-01 -1.666216552257537842e-02 -2.753853201866149902e-01 -1.151661053299903870e-01 1.168628484010696411e-01 -9.199134260416030884e-02 3.607966005802154541e-02 -1.554074436426162720e-01 -3.452565371990203857e-01
2.405878901481628418e-01 1.932874619960784912e-01 -1.643033325672149658e-01 -4.515849798917770386e-02 1.458037830889225006e-02 -2.500562369823455811e-01 -4.074443280696868896e-01 1.019966602325439453e-01 -8.292812108993530273e-02 -1.158658638596534729e-01 -5.186824873089790344e-02 -1.965601146221160889e-01 2.362085580825805664e-01 3.613832592964172363e-02 -1.392592489719390869e-01 -1.975854858756065369e-02 -2.750600278377532959e-01 6.788584589958190918e-02 -3.657713904976844788e-02 -2.262958437204360962e-01 3.321523964405059814e-01 1.094702184200286865e-01 -1.771499961614608765e-01 1.797288060188293457e-01 -5.986981838941574097e-02 -3.083162009716033936e-01 1.414641141891479492e-01 -1.040445640683174133e-01 1.597594767808914185e-01 4.116949811577796936e-02 -9.234336018562316895e-02 -1.184135824441909790e-01
1.090407073497772217e-01 2.134934961795806885e-01 2.004958689212799072e-02 -1.444162875413894653e-01 -3.378732502460479736e-02 -2.926050424575805664e-01 -3.187513649463653564e-01 -1.916919350624084473e-01 -3.589515388011932373e-02 -1.630408763885498047e-01 1.231418177485466003e-01 -3.390319049358367920e-01 6.285886466503143311e-02 3.888303786516189575e-02 -2.000713050365447998e-01 2.661494724452495575e-02 -2.953352928161621094e-01 6.564252823591232300e-02 -9.554311633110046387e-02 -2.195528447628021240e-01 1.861964613199234009e-01 1.709693968296051025e-01 -1.571754366159439087e-01 5.277164280414581299e-02 1.314436197280883789e-01 4.348945990204811096e-02 6.337190512567758560e-03 -1.888548582792282104e-01 -7.465439289808273315e-02 -2.413880266249179840e-02 -1.688615828752517700e-01 -4.027283787727355957e-01
-1.965741813182830811e-02 3.731921315193176270e-01 5.102608725428581238e-02 1.051097642630338669e-02 -2.004978358745574951e-01 -2.203871160745620728e-01 -1.373143792152404785e-01 -1.036573015153408051e-02 -2.414239384233951569e-02 -1.839485168457031250e-01 -2.299206405878067017e-01 -1.834105402231216431e-01 1.989288628101348877e-01 -5.611470714211463928e-02 -1.894672960042953491e-01 3.416582345962524414e-01 -2.504930198192596436e-01 1.837752908468246460e-01 6.831379234790802002e-02 -1.351577490568161011e-01 1.891679167747497559e-01 6.437629461288452148e-02 -3.723526746034622192e-02 9.399027377367019653e-02 1.205179840326309204e-01 -3.954659402370452881e-01 1.439766734838485718e-01 -1.085890084505081177e-01 -2.965818904340267181e-02 -7.739015854895114899e-03 -2.246302515268325806e-01 -9.581799805164337158e-02
1.800054609775543213e-01 -1.363085117191076279e-03 2.929135262966156006e-01 -2.363518178462982178e-01 -1.091480106115341187e-01 -2.756001614034175873e-02 -2.273231148719787598e-01 2.177317254245281219e-02 -2.374246530234813690e-02 -3.649527728557586670e-01 -2.080836296081542969e-01 -2.065722197294235229e-01 -1.001798883080482483e-01 5.190616101026535034e-02 -2.425975352525711060e-01 -1.026468072086572647e-02 -3.009362518787384033e-01 -3.697988018393516541e-02 -1.820006966590881348e-01 -1.821252889931201935e-02 -8.965007960796356201e-02 1.478975564241409302e-01 2.109666615724563599e-01 -1.093983724713325500e-01 -3.424452990293502808e-02 -2.673949301242828369e-01 8.865568041801452637e-02 4.385171085596084595e-02 -2.088690251111984253e-01 -1.572996228933334351e-01 2.044836618006229401e-02 -3.266246318817138672e-01
3.145489841699600220e-02 1.284391731023788452e-01 8.006344735622406006e-02 -6.673769652843475342e-02 -3.789079189300537109e-01 3.518430516123771667e-02 2.540026046335697174e-02 1.796164810657501221e-01 -6.506867706775665283e-02 2.521987557411193848e-01 -3.370499908924102783e-01 -1.827791929244995117e-01 3.142019808292388916e-01 -3.912534564733505249e-02 -6.641270592808723450e-03 2.004990577697753906e-01 2.487818896770477295e-02 -1.995725035667419434e-01 1.248747669160366058e-02 1.710020005702972412e-01 3.849085569381713867e-01 7.150962203741073608e-02 6.986240297555923462e-02 7.641042023897171021e-02 -1.267265379428863525e-01 -2.736796438694000244e-01 2.774820476770401001e-02 -8.360467106103897095e-02 -9.095492959022521973e-02 1.714632660150527954e-01 1.248354278504848480e-02 -2.611612081527709961e-01
1.342751979827880859e-01 2.516743838787078857e-01 3.026710152626037598e-01 -8.647707849740982056e-02 1.960992813110351562e-02 -1.658113300800323486e-02 -1.208492517471313477e-01 3.490437567234039307e-01 -2.045570909976959229e-01 4.441977664828300476e-02 -5.369290709495544434e-02 -3.546421527862548828e-01 1.411780565977096558e-01 -6.168424151837825775e-03 -1.868501454591751099e-01 -4.638331383466720581e-02 -1.239407211542129517e-01 2.018567323684692383e-01 8.193469792604446411e-02 -3.072258457541465759e-02 2.391934543848037720e-01 -1.417589723132550716e-03 2.536639273166656494e-01 1.036446839570999146e-01 1.772718429565429688e-01 1.980397254228591919e-01 8.162744343280792236e-02 -2.090975344181060791e-01 -1.754493564367294312e-01 6.418753415346145630e-02 -2.412109375000000000e-01 -2.067837268114089966e-01
1.041731983423233032e-01 1.326606124639511108e-01 -1.671012938022613525e-01 -1.469387263059616089e-01 1.975842937827110291e-02 7.216361165046691895e-02 2.851669862866401672e-02 1.608573496341705322e-01 1.251927614212036133e-01 -1.747938543558120728e-01 -1.522969603538513184e-01 -1.174530908465385437e-01 1.356059759855270386e-01 9.452683478593826294e-02 2.375175803899765015e-02 6.861293315887451172e-02 -5.296890437602996826e-02 -4.518879055976867676e-01 -3.492969572544097900e-01 2.625040011480450630e-03 5.079168081283569336e-01 2.742270752787590027e-02 1.152552217245101929e-01 -5.253572016954421997e-02 5.869629234075546265e-02 -1.960352063179016113e-01 2.126988917589187622e-01 -7.938266545534133911e-02 -1.027010083198547363e-01 1.613148599863052368e-01 8.605510741472244263e-02 -1.809570193290710449e-01
-2.763459384441375732e-01 7.730147987604141235e-02 -2.094224793836474419e-03 5.462004989385604858e-02 -1.573679298162460327e-01 1.079430687241256237e-03 -5.254721641540527344e-02 4.704212024807929993e-02 -8.527537807822227478e-03 -1.117452532052993774e-01 -9.878399223089218140e-02 -3.137860298156738281e-01 2.116401642560958862e-01 -1.414498388767242432e-01 -2.530021369457244873e-01 3.596192598342895508e-02 -1.510669738054275513e-01 -2.428639978170394897e-01 8.755465596914291382e-02 5.709992349147796631e-02 3.102064430713653564e-01 2.977478206157684326e-01 -2.266406863927841187e-01 5.127653945237398148e-03 -4.817314818501472473e-02 -1.442713141441345215e-01 5.365100875496864319e-02 5.788093805313110352e-02 -1.868166029453277588e-01 -3.300681412220001221e-01 -1.831776946783065796e-01 -3.134956359863281250e-01
-1.690163463354110718e-01 2.858822047710418701e-01 1.257903724908828735e-01 -3.079394102096557617e-01 -1.374285817146301270e-01 -1.751616895198822021e-01 -1.779274046421051025e-01 1.653580665588378906e-01 -7.251122593879699707e-02 4.994533583521842957e-02 -6.581054627895355225e-02 -5.359626933932304382e-02 4.179765582084655762e-01 -2.646524831652641296e-02 3.644815459847450256e-02 -1.930097937583923340e-01 5.237384699285030365e-03 -1.875173896551132202e-01 -3.356767445802688599e-02 1.433144360780715942e-01 3.844872415065765381e-01 8.059430867433547974e-02 -2.552188038825988770e-01 4.488066956400871277e-02 1.030388548970222473e-01 -2.380277514457702637e-01 9.869581460952758789e-02 1.740606501698493958e-02 -2.350430190563201904e-01 -1.340482532978057861e-01 -7.293178886175155640e-02 -8.578607439994812012e-02
8.718891441822052002e-02 2.241035550832748413e-02 -1.538182236254215240e-02 -4.070712625980377197e-01 1.611571311950683594e-01 1.640085130929946899e-01 -3.002533018589019775e-01 1.129051595926284790e-01 1.671665757894515991e-01 -1.398939043283462524e-01 -1.302074044942855835e-01 -2.382941544055938721e-01 9.428957104682922363e-02 -1.651483476161956787e-01 -1.676303893327713013e-01 1.954102963209152222e-01 -3.454623371362686157e-02 -2.812446653842926025e-01 -1.294931769371032715e-01 7.947857677936553955e-02 -5.489892140030860901e-02 1.613777317106723785e-02 2.534862607717514038e-03 1.628929972648620605e-01 -3.334714099764823914e-02 -6.343625485897064209e-02 -1.399800479412078857e-01 -5.070778541266918182e-03 -5.297206640243530273e-01 4.785001277923583984e-02 5.665428191423416138e-02 -4.927276074886322021e-02
1.123926490545272827e-01 8.240123093128204346e-02 2.110286653041839600e-01 3.881331300362944603e-03 -1.826081871986389160e-01 1.749005615711212158e-01 -4.116790592670440674e-01 1.367412880063056946e-02 3.466847911477088928e-02 2.801545858383178711e-01 5.316615477204322815e-02 -1.891774088144302368e-01 1.944971643388271332e-02 -1.640510857105255127e-01 3.665254265069961548e-02 2.974277436733245850e-01 -9.072325192391872406e-03 -1.780881732702255249e-01 1.552871018648147583e-01 3.198899701237678528e-02 3.779713511466979980e-01 6.309168785810470581e-02 -1.640225946903228760e-01 1.220803782343864441e-01 2.435177266597747803e-01 -2.499459534883499146e-01 1.154255773872137070e-02 4.921190813183784485e-02 7.173072546720504761e-02 -2.490260452032089233e-01 -1.614596992731094360e-01 -6.232070177793502808e-02
-1.397662609815597534e-01 2.758362144231796265e-02 1.338877379894256592e-01 -7.864201068878173828e-02 -1.888253688812255859e-01 1.817099004983901978e-01 2.257531136274337769e-02 -6.770904362201690674e-02 5.930095538496971130e-02 2.628130614757537842e-01 -1.145008206367492676e-01 -2.671015858650207520e-01 4.333558976650238037e-01 -1.377351135015487671e-01 -2.076673507690429688e-01 -2.763858437538146973e-02 5.724426731467247009e-02 -7.557993289083242416e-03 1.775861252099275589e-03 1.078869402408599854e-01 1.592053622007369995e-01 -3.275528177618980408e-02 2.443990856409072876e-01 2.155160158872604370e-01 5.650250241160392761e-02 -1.064278632402420044e-01 2.724041044712066650e-01 -2.210488766431808472e-01 -3.438130617141723633e-01 1.891246438026428223e-02 -2.007228583097457886e-01 -1.735297888517379761e-01
3.723878264427185059e-01 1.918664760887622833e-02 1.373805403709411621e-01 -7.689341902732849121e-02 -1.314512789249420166e-01 9.510771185159683228e-02 -2.317308932542800903e-01 -2.672694437205791473e-02 -3.132376819849014282e-02 5.312455445528030396e-02 1.277208179235458374e-01 -3.475581705570220947e-01 3.626177906990051270e-01 -3.871784731745719910e-02 -2.648613154888153076e-01 2.745305001735687256e-01 1.691175550222396851e-01 1.446949094533920288e-01 1.686057075858116150e-02 -1.887230426073074341e-01 1.694331467151641846e-01 1.150875911116600037e-01 -1.008564978837966919e-01 3.264098614454269409e-02 1.658605784177780151e-02 -3.200151026248931885e-01 1.700229644775390625e-01 -1.350997984409332275e-01 -1.869420111179351807e-01 2.661934122443199158e-02 4.223223030567169189e-02 1.005020216107368469e-01
4.245395958423614502e-02 1.560137718915939331e-01 3.647687658667564392e-02 -1.503179073333740234e-01 -6.371080875396728516e-02 2.654824638739228249e-03 -2.027573138475418091e-01 1.188154295086860657e-01 -5.199790373444557190e-02 2.268912643194198608e-01 -2.166581749916076660e-01 -3.823623955249786377e-01 -7.250670343637466431e-02 -1.690784245729446411e-01 -1.566920578479766846e-01 2.599625885486602783e-01 -5.713262036442756653e-02 6.166507303714752197e-02 2.127677053213119507e-01 2.354871779680252075e-01 4.278427958488464355e-01 2.207472026348114014e-01 -1.103751081973314285e-02 8.472746610641479492e-02 -1.864170283079147339e-01 1.467523425817489624e-01 -1.411681179888546467e-03 1.128799170255661011e-01 -1.015645414590835571e-01 1.810988485813140869e-01 -1.399613469839096069e-01 -1.968033760786056519e-01
6.590938428416848183e-04 4.075948894023895264e-02 1.965507268905639648e-01 -2.908879220485687256e-01 -1.540227830410003662e-01 -3.580704331398010254e-02 -9.049987792968750000e-02 1.153243035078048706e-01 2.748312652111053467e-01 2.479167282581329346e-01 -2.926481068134307861e-01 -1.438441406935453415e-02 3.522956967353820801e-01 -2.163295000791549683e-01 -1.205132827162742615e-01 -3.961701691150665283e-02 8.866269886493682861e-02 -2.728871405124664307e-01 -1.145850792527198792e-01 -8.585202693939208984e-02 3.414950966835021973e-01 1.210236325860023499e-01 -6.847867276519536972e-03 2.494774758815765381e-02 -1.579410433769226074e-01 -7.954888977110385895e-03 -1.528401970863342285e-01 -1.609772294759750366e-01 -2.180264145135879517e-01 4.060972854495048523e-02 -1.744732609950006008e-03 -2.459937483072280884e-01
-1.133428364992141724e-01 1.257193088531494141e-01 -1.779474467039108276e-01 -2.527621984481811523e-01 -1.439010053873062134e-01 4.085952043533325195e-02 -3.061147034168243408e-01 -1.786445081233978271e-01 1.447815299034118652e-01 9.972039610147476196e-02 -2.097308039665222168e-01 -5.946982502937316895e-01 2.639304697513580322e-01 -1.065573915839195251e-01 -7.133056223392486572e-02 -8.147306740283966064e-03 8.357221633195877075e-02 -5.166129022836685181e-02 -1.078230962157249451e-01 -9.914936870336532593e-02 1.102265939116477966e-01 1.524358708411455154e-02 8.706041425466537476e-02 8.706250786781311035e-02 -2.887687273323535919e-02 -1.622525453567504883e-01 -3.315977752208709717e-03 8.217707276344299316e-02 -2.334072887897491455e-01 2.233193963766098022e-01 -1.205148771405220032e-01 -4.025671631097793579e-02
-7.034497708082199097e-02 -1.213126927614212036e-01 1.119958385825157166e-01 -2.916057221591472626e-02 -2.915678359568119049e-02 -9.736638516187667847e-02 -3.985869586467742920e-01 1.204165741801261902e-01 -1.276772916316986084e-01 -2.684399187564849854e-01 -2.965695261955261230e-01 1.615116149187088013e-01 7.034043222665786743e-02 1.081292517483234406e-03 -3.592097461223602295e-01 9.422315657138824463e-02 -1.242082044482231140e-01 -1.379862576723098755e-01 -1.437679827213287354e-01 -1.436162292957305908e-01 2.919800281524658203e-01 3.336897119879722595e-02 3.619375824928283691e-02 -5.605149641633033752e-02 3.991217538714408875e-02 -1.850421577692031860e-01 -1.769059002399444580e-01 -1.227516084909439087e-01 -2.702670916914939880e-02 -4.086337685585021973e-01 -1.356320530176162720e-01 -5.562461912631988525e-02
-2.205237597227096558e-01 2.169495075941085815e-01 1.216321513056755066e-01 -7.822547107934951782e-02 -1.092046573758125305e-01 7.543326169252395630e-02 -1.661665886640548706e-01 -1.700338721275329590e-01 -1.358962208032608032e-01 -1.578044891357421875e-01 -1.125270649790763855e-01 -5.327032133936882019e-02 -5.042316857725381851e-03 2.485362254083156586e-02 -2.070051729679107666e-01 2.158728837966918945e-01 -3.439988493919372559e-01 -1.115461811423301697e-01 1.939089894294738770e-01 -2.571984753012657166e-02 5.023999605327844620e-03 1.704871356487274170e-01 -1.601783558726310730e-02 -1.473262440413236618e-02 2.926455438137054443e-02 -1.399517506361007690e-01 -2.370658796280622482e-03 -3.706077337265014648e-01 -4.650366008281707764e-01 -1.782511174678802490e-01 -2.320367246866226196e-01 -4.480563104152679443e-02
1.107824295759201050e-01 1.729682236909866333e-01 1.766941994428634644e-01 1.703626513481140137e-01 -2.519007325172424316e-01 -1.895721554756164551e-01 -3.281286954879760742e-01 1.373570263385772705e-01 -5.985464528203010559e-02 -1.204137131571769714e-01 -1.943656355142593384e-01 -1.229645609855651855e-01 2.496180310845375061e-02 -2.668939530849456787e-02 -2.381690591573715210e-01 3.101541996002197266e-01 -1.941527575254440308e-01 9.702974557876586914e-02 5.055348388850688934e-03 5.856697633862495422e-02 3.041473329067230225e-01 1.898509860038757324e-01 -9.324009716510772705e-02 -1.710156351327896118e-02 -1.454257126897573471e-02 -3.989114761352539062e-01 1.193137913942337036e-01 -2.410376258194446564e-02 -1.911133527755737305e-02 -1.049216613173484802e-01 -2.488641142845153809e-01 -1.040940508246421814e-01
-7.203304767608642578e-02 8.368895947933197021e-02 -2.254080623388290405e-01 5.346969142556190491e-02 -5.759756267070770264e-02 -1.880593895912170410e-01 -3.459273576736450195e-01 2.163948416709899902e-01 9.944092482328414917e-02 -5.572776496410369873e-02 2.115685120224952698e-02 -1.628276854753494263e-01 1.299459487199783325e-01 -5.180052295327186584e-02 -4.298669993877410889e-01 2.133306264877319336e-01 -2.772673666477203369e-01 3.155541792511940002e-02 -8.340963721275329590e-02 -2.250108495354652405e-02 3.020797371864318848e-01 1.531321555376052856e-01 -1.589974761009216309e-01 7.008171081542968750e-02 7.601308077573776245e-02 -3.783430159091949463e-01 1.153751611709594727e-01 -2.013144344091415405e-01 6.497418135404586792e-02 -3.182230144739151001e-02 -2.985752187669277191e-02 5.338841583579778671e-03
9.033074975013732910e-02 2.475198805332183838e-01 1.565623879432678223e-01 3.247032687067985535e-02 -2.094776332378387451e-01 2.731760740280151367e-01 -1.731950044631958008e-01 -1.297590285539627075e-01 5.156924948096275330e-02 6.654049735516309738e-03 -1.351794302463531494e-01 -4.801911115646362305e-01 2.204392850399017334e-01 -7.168423384428024292e-02 4.553284868597984314e-02 1.043702592141926289e-03 -6.111337803304195404e-03 -1.214143857359886169e-01 -3.025476634502410889e-01 -4.972526803612709045e-02 3.522611260414123535e-01 -1.058632731437683105e-01 1.113315969705581665e-01 1.215075105428695679e-01 1.481711491942405701e-02 -4.513285309076309204e-02 -2.419579178094863892e-01 1.256615519523620605e-01 -2.421888411045074463e-01 2.807400934398174286e-02 6.961247324943542480e-02 -1.420577764511108398e-01
3.256399333477020264e-01 8.651947975158691406e-02 -3.119858913123607635e-02 -2.200656682252883911e-01 -1.217837445437908173e-02 -6.728700827807188034e-04 -1.393872648477554321e-01 4.149999294895678759e-04 3.896614909172058105e-02 2.170385271310806274e-01 -5.131856724619865417e-02 -1.346779316663742065e-01 2.347694337368011475e-01 1.858722604811191559e-02 -7.125026080757379532e-03 1.211917251348495483e-01 -1.518074572086334229e-01 -1.063596904277801514e-01 -1.811941266059875488e-01 -9.928040206432342529e-02 1.802383363246917725e-01 3.305009603500366211e-01 6.206311658024787903e-02 4.344850480556488037e-01 -1.542090624570846558e-01 3.938391432166099548e-02 2.207549214363098145e-01 -2.446117997169494629e-01 3.848703950643539429e-02 2.976851165294647217e-02 -2.097731679677963257e-01 -2.936562001705169678e-01
1.791418641805648804e-01 3.200820460915565491e-02 -7.797279208898544312e-02 -7.037156820297241211e-02 -2.233746051788330078e-01 -3.029345571994781494e-01 -2.310500293970108032e-01 1.886597722768783569e-01 1.863578408956527710e-01 2.076202780008316040e-01 -3.383027389645576477e-02 -2.556324601173400879e-01 1.186014786362648010e-01 2.228579483926296234e-02 -1.454287320375442505e-01 5.811631679534912109e-02 1.461280584335327148e-01 -1.396358311176300049e-01 -1.489935219287872314e-01 1.924926489591598511e-01 2.925252020359039307e-01 2.239663898944854736e-01 -2.935331165790557861e-01 3.393472731113433838e-01 -1.043097302317619324e-02 -7.504931837320327759e-02 1.455963589251041412e-02 -2.986261434853076935e-02 -2.607913315296173096e-01 5.792105942964553833e-02 4.494069144129753113e-02 -1.562232226133346558e-01
-5.023084953427314758e-02 -1.116565428674221039e-02 -6.097588688135147095e-02 -2.510500252246856689e-01 -1.858603507280349731e-01 2.140002399682998657e-01 -1.163178533315658569e-01 1.240549385547637939e-01 -2.900755107402801514e-01 -7.912952452898025513e-02 -2.241918891668319702e-01 6.584982573986053467e-02 6.109939515590667725e-02 3.546425700187683105e-02 -1.961535513401031494e-01 1.051953956484794617e-01 -2.710542082786560059e-01 -2.493942854925990105e-03 -4.641924053430557251e-02 -2.774632275104522705e-01 2.111061662435531616e-01 -2.978424429893493652e-01 1.249043568968772888e-01 1.563149243593215942e-01 7.229923456907272339e-02 -2.512596249580383301e-01 -1.140215545892715454e-01 4.273879528045654297e-02 -1.243048533797264099e-01 1.248977407813072205e-01 -1.757870316505432129e-01 -3.882587254047393799e-01
1.357220709323883057e-01 3.472606837749481201e-01 -6.502030882984399796e-03 8.142126351594924927e-02 5.644673481583595276e-02 -4.345109313726425171e-02 -3.929181769490242004e-02 -1.265069562941789627e-02 3.123376891016960144e-02 -6.755675375461578369e-02 -3.141530454158782959e-01 -1.398997157812118530e-01 2.161351591348648071e-01 6.198081001639366150e-02 -3.129791617393493652e-01 2.403858900070190430e-01 -9.583088010549545288e-02 1.298361122608184814e-01 3.488734364509582520e-03 -1.933588385581970215e-01 1.503612548112869263e-01 2.654532492160797119e-01 -5.544282030314207077e-03 2.516078352928161621e-01 -6.280545145273208618e-03 -4.324899613857269287e-01 3.980015218257904053e-02 -1.283659785985946655e-02 4.421674087643623352e-02 -1.185840889811515808e-01 -8.687631040811538696e-02 -2.918668985366821289e-01
1.566969603300094604e-01 9.175614267587661743e-02 5.835442617535591125e-02 -1.122872605919837952e-01 -1.410763412714004517e-01 -2.655056715011596680e-01 -3.837988674640655518e-01 -1.652125418186187744e-01 3.393716365098953247e-02 -6.494741886854171753e-02 1.282030940055847168e-01 -1.094201803207397461e-01 1.213007196784019470e-01 1.179871782660484314e-01 -1.857037544250488281e-01 1.100329235196113586e-01 -3.503948748111724854e-01 1.176519319415092468e-01 -6.306804716587066650e-02 -2.040998488664627075e-01 2.022199332714080811e-01 5.743629485368728638e-02 1.135256439447402954e-01 4.491956159472465515e-02 1.351042538881301880e-01 9.672863036394119263e-02 -7.620512694120407104e-02 -1.277666538953781128e-01 2.511456981301307678e-02 -7.534582167863845825e-02 -3.295781314373016357e-01 -4.135128259658813477e-01
1.995002031326293945e-01 2.003323286771774292e-01 1.306681483983993530e-01 -5.005275830626487732e-02 1.395161300897598267e-01 -7.405219972133636475e-02 -3.096140921115875244e-01 1.633712649345397949e-01 1.469557732343673706e-01 -1.558672189712524414e-01 1.326958388090133667e-01 5.027062073349952698e-02 5.434538424015045166e-02 1.408931910991668701e-01 -1.830124258995056152e-01 1.176718696951866150e-01 -1.917482465505599976e-01 -3.249825537204742432e-01 1.369194686412811279e-01 2.407559156417846680e-01 2.588553428649902344e-01 9.385470300912857056e-03 -1.217037141323089600e-01 1.990912854671478271e-02 -3.718816861510276794e-02 -2.054681032896041870e-01 8.717630058526992798e-02 -1.287015676498413086e-01 7.937154732644557953e-03 -2.134962975978851318e-01 -3.462748527526855469e-01 -2.865475714206695557e-01
-3.449871391057968140e-02 2.062866538763046265e-01 2.110852897167205811e-01 3.862955793738365173e-02 2.412904798984527588e-01 -1.335707753896713257e-01 -6.635738909244537354e-02 -1.935689896345138550e-01 1.211602687835693359e-01 -4.241235181689262390e-02 -9.359230101108551025e-02 -5.691957846283912659e-02 2.168252319097518921e-01 -3.186593353748321533e-01 -3.114885985851287842e-01 1.686395853757858276e-01 -2.931283712387084961e-01 -2.275112420320510864e-01 -4.975058138370513916e-02 -1.456632465124130249e-01 2.314375340938568115e-01 2.194636464118957520e-01 -3.804781287908554077e-02 1.975686550140380859e-01 -8.801502734422683716e-02 -7.848764955997467041e-02 7.929192855954170227e-03 -1.309059262275695801e-01 -1.621202379465103149e-01 -1.307131350040435791e-01 2.223505377769470215e-01 -2.495409101247787476e-01
-8.937264233827590942e-02 2.745334059000015259e-02 2.233820408582687378e-01 1.275039315223693848e-01 -2.832520566880702972e-02 -3.017918765544891357e-01 -2.956432998180389404e-01 2.046247720718383789e-01 -4.708329215645790100e-02 -2.476828247308731079e-01 -2.030029296875000000e-01 -1.425212323665618896e-01 -3.009001538157463074e-02 -2.007245458662509918e-02 -3.707754313945770264e-01 3.579356670379638672e-01 -1.493531162850558758e-04 1.703438907861709595e-01 -2.351772636175155640e-01 -2.175157889723777771e-02 1.853471100330352783e-01 1.118561401963233948e-01 -1.458068098872900009e-02 9.873515367507934570e-02 3.360613435506820679e-02 -1.985329687595367432e-01 8.598279207944869995e-02 -5.852932855486869812e-02 -2.429770678281784058e-01 -1.247756704688072205e-01 3.444028273224830627e-02 -2.077909409999847412e-01
-2.051074951887130737e-01 3.585289120674133301e-01 -2.626508241519331932e-03 -1.101749669760465622e-02 -6.780888885259628296e-02 -1.767536997795104980e-01 -2.402154542505741119e-02 -2.679528435692191124e-03 5.219616368412971497e-02 1.212978586554527283e-01 -1.878163367509841919e-01 -1.937789916992187500e-01 3.303048312664031982e-01 1.216879487037658691e-01 9.186360985040664673e-02 6.690473109483718872e-02 4.932808503508567810e-02 5.191147699952125549e-02 6.733356416225433350e-02 6.886021047830581665e-02 4.809536933898925781e-01 2.317610429599881172e-03 -6.453473865985870361e-02 1.512999236583709717e-01 7.309029996395111084e-02 -6.288250535726547241e-02 -2.701151072978973389e-01 -2.187164127826690674e-01 -2.258785665035247803e-01 -3.298034192994236946e-03 -2.775478661060333252e-01 -1.865636706352233887e-01
2.235451042652130127e-01 2.137797623872756958e-01 6.965903192758560181e-02 -3.089488744735717773e-01 -2.010177820920944214e-01 -1.221541389822959900e-01 1.501796394586563110e-01 -1.510634720325469971e-01 -2.120379805564880371e-01 1.680384129285812378e-01 -9.250476956367492676e-02 -2.916394770145416260e-01 3.811769783496856689e-01 -8.787014335393905640e-02 -5.413244012743234634e-03 -1.583536118268966675e-01 4.579725116491317749e-02 -1.565839052200317383e-01 -1.917547732591629028e-01 -1.547864377498626709e-01 2.996826171875000000e-01 4.509359970688819885e-02 -1.272465437650680542e-01 -1.288986671715974808e-02 -1.970726251602172852e-02 -1.232290193438529968e-01 -1.549861580133438110e-01 -1.081285253167152405e-02 -1.986369490623474121e-01 -8.043719083070755005e-02 -9.164729714393615723e-02 -2.623112797737121582e-01
-1.940623973496258259e-03 3.228811025619506836e-01 2.135841362178325653e-02 3.316486999392509460e-02 -9.864851087331771851e-02 -6.264443695545196533e-02 -3.761315941810607910e-01 1.448385044932365417e-02 -7.467528432607650757e-02 3.617454692721366882e-02 -1.744573116302490234e-01 -1.181368306279182434e-01 1.779155135154724121e-01 -1.549587100744247437e-01 -3.235194087028503418e-01 8.615618944168090820e-02 -8.695900440216064453e-02 -2.378313243389129639e-01 -5.329842120409011841e-02 1.578362286090850830e-02 -1.161827370524406433e-01 -7.740738987922668457e-02 1.027160286903381348e-01 7.301963865756988525e-02 2.607007324695587158e-01 -2.496528029441833496e-01 -7.260522991418838501e-02 -1.086100749671459198e-02 -3.954418301582336426e-01 -2.666184604167938232e-01 1.925366669893264771e-01 -1.304524540901184082e-01
2.565704882144927979e-01 5.304784327745437622e-02 1.667120009660720825e-01 -1.916676163673400879e-01 -3.703742027282714844e-01 -1.621719598770141602e-01 -1.762357950210571289e-01 -3.902501612901687622e-02 1.322154104709625244e-01 -2.676119282841682434e-02 2.780268527567386627e-02 -3.618159592151641846e-01 1.128395423293113708e-01 1.651482135057449341e-01 -7.370170950889587402e-02 -4.298510029911994934e-02 -3.531568944454193115e-01 7.717829942703247070e-02 -9.458755701780319214e-02 1.203165501356124878e-01 2.261786162853240967e-01 1.532785296440124512e-01 1.471782922744750977e-01 1.387041360139846802e-01 1.684796959161758423e-01 1.113836169242858887e-01 1.965514719486236572e-01 -2.712469100952148438e-01 1.544034015387296677e-02 5.591787770390510559e-02 -1.882110685110092163e-01 -1.102905347943305969e-01
-2.265766263008117676e-01 -1.420234050601720810e-02 2.265232652425765991e-01 -1.352666616439819336e-01 -1.645686179399490356e-01 4.818136990070343018e-02 -2.447521537542343140e-01 4.089829046279191971e-03 1.407604813575744629e-01 -8.825719356536865234e-02 1.153955161571502686e-01 -1.476489305496215820e-01 8.586845546960830688e-02 8.229167014360427856e-02 -7.178810983896255493e-02 -9.137123823165893555e-02 6.192659214138984680e-02 -1.498665958642959595e-01 1.180626824498176575e-01 -1.500623822212219238e-01 4.262893497943878174e-01 1.209017336368560791e-01 -3.133951723575592041e-01 1.882909983396530151e-01 9.472392499446868896e-02 -2.636123001575469971e-01 5.699504539370536804e-02 3.347586467862129211e-02 -2.255369573831558228e-01 -1.994504183530807495e-01 2.138919085264205933e-01 -2.952417433261871338e-01
2.107063829898834229e-01 1.599863618612289429e-01 4.985110834240913391e-02 -1.215002685785293579e-01 -1.921540051698684692e-01 -3.061242997646331787e-01 -2.469635158777236938e-01 -1.589061468839645386e-01 1.150027662515640259e-01 -2.567091286182403564e-01 2.005777060985565186e-01 -2.357260286808013916e-01 2.776485085487365723e-01 2.679201960563659668e-01 -1.872065812349319458e-01 4.374938085675239563e-02 -2.045520395040512085e-01 -1.673903316259384155e-01 -1.763785630464553833e-01 -4.462026432156562805e-02 1.431851238012313843e-01 1.140261217951774597e-01 -1.942628645338118076e-03 2.196231298148632050e-02 1.462906748056411743e-01 7.163760811090469360e-02 2.403218299150466919e-03 -2.403277456760406494e-01 5.308895930647850037e-02 3.190572559833526611e-02 -2.048457562923431396e-01 -2.609271705150604248e-01
5.556992441415786743e-02 2.201293595135211945e-02 1.211986318230628967e-01 -2.262590527534484863e-01 -1.606889367103576660e-01 7.791446149349212646e-02 -2.285442501306533813e-01 1.567264050245285034e-01 -8.508576452732086182e-02 6.832572817802429199e-02 -4.784484803676605225e-01 -4.093103110790252686e-01 2.311060875654220581e-01 -1.586212813854217529e-01 -1.845479458570480347e-01 2.621724307537078857e-01 2.733342722058296204e-02 -2.684220075607299805e-01 -7.562141865491867065e-03 1.879969835281372070e-01 1.365015953779220581e-01 6.077510491013526917e-02 6.044327095150947571e-02 7.986246794462203979e-02 1.386159807443618774e-01 -7.857878506183624268e-02 3.194690495729446411e-02 9.049844741821289062e-02 1.391581296920776367e-01 -1.801834553480148315e-01 -1.383796427398920059e-02 7.043830305337905884e-02
-5.501047149300575256e-02 9.624813497066497803e-02 2.224287986755371094e-01 -6.626208871603012085e-02 -2.891399562358856201e-01 -4.397003725171089172e-02 -2.287448495626449585e-01 1.893487200140953064e-02 -6.480989977717399597e-03 1.179520711302757263e-01 -1.839032173156738281e-01 -4.590543732047080994e-02 3.528543114662170410e-01 -6.710268557071685791e-02 3.198031568899750710e-03 1.888166368007659912e-01 -1.162418350577354431e-01 -1.317019313573837280e-01 -2.374047189950942993e-01 -8.978905528783798218e-02 2.981766760349273682e-01 8.075010776519775391e-02 1.362744867801666260e-01 2.680197954177856445e-01 -2.826315164566040039e-01 -6.414008792489767075e-03 2.512786388397216797e-01 -1.692837774753570557e-01 -1.671410053968429565e-01 9.835853427648544312e-02 2.157225161790847778e-01 -2.099795192480087280e-01
-1.415479928255081177e-01 -1.131396293640136719e-01 1.064982488751411438e-01 9.722555428743362427e-02 -2.929193675518035889e-01 -2.551422119140625000e-01 -1.792674064636230469e-01 -1.520909965038299561e-01 -1.163939014077186584e-01 -1.800977140665054321e-01 -8.385186642408370972e-02 -4.753267019987106323e-02 2.867223322391510010e-01 -1.281563658267259598e-02 -3.397828713059425354e-02 -7.473322004079818726e-02 6.991768628358840942e-02 -2.509891092777252197e-01 1.901930719614028931e-01 2.306048125028610229e-01 4.073358178138732910e-01 6.966252811253070831e-03 -1.367270499467849731e-01 9.167444705963134766e-02 -1.142567172646522522e-01 -1.470256894826889038e-01 -7.209528982639312744e-02 -2.120148539543151855e-01 -1.230297088623046875e-01 2.816800028085708618e-02 -2.510980963706970215e-01 -2.858490347862243652e-01
7.425709068775177002e-02 2.574547827243804932e-01 8.946794271469116211e-02 -1.978863030672073364e-01 8.954985439777374268e-02 -2.461268939077854156e-02 -2.250346541404724121e-02 1.202223002910614014e-01 1.122267767786979675e-01 -2.278448194265365601e-01 9.548776596784591675e-02 -2.911107242107391357e-01 -4.450781643390655518e-02 1.001824736595153809e-01 -2.480229139328002930e-01 -3.108851239085197449e-02 -1.624030619859695435e-01 -3.798454701900482178e-01 -7.052253186702728271e-02 8.260715752840042114e-02 2.037097066640853882e-01 1.410203874111175537e-01 6.840842962265014648e-02 -8.713100850582122803e-02 2.833824455738067627e-01 9.037033468484878540e-02 3.169412910938262939e-02 -3.429709076881408691e-01 1.062587350606918335e-01 1.288203597068786621e-01 -3.559960126876831055e-01 -8.215004205703735352e-02
1.054830178618431091e-01 1.466226875782012939e-01 9.900117665529251099e-02 -1.798161268234252930e-01 1.368353664875030518e-01 -2.805297374725341797e-01 -7.782499492168426514e-02 2.836963534355163574e-01 -4.629696160554885864e-02 -1.253978312015533447e-01 -7.618770003318786621e-02 -1.473661810159683228e-01 5.886980146169662476e-02 -2.395281046628952026e-01 -8.029886335134506226e-02 3.567483723163604736e-01 4.329321160912513733e-02 -3.120534121990203857e-01 1.091419681906700134e-01 -1.308852061629295349e-02 1.402532607316970825e-01 -1.279102638363838196e-02 1.999805122613906860e-01 5.346263200044631958e-02 -8.019064366817474365e-02 1.082743611186742783e-02 -1.686372160911560059e-01 -3.234607577323913574e-01 -3.999991118907928467e-01 -1.257649362087249756e-01 9.587942808866500854e-02 -5.187031999230384827e-02
1.588918566703796387e-01 2.027273923158645630e-01 9.986608475446701050e-02 -8.854345977306365967e-02 -2.274592965841293335e-01 -1.315522342920303345e-01 -9.320483356714248657e-02 8.923917263746261597e-02 1.318085193634033203e-01 2.161559015512466431e-01 -2.402280122041702271e-01 -1.981447935104370117e-01 2.464350312948226929e-01 -2.532515209168195724e-03 5.912280082702636719e-02 4.762352909892797470e-03 4.481837898492813110e-02 -1.772194057703018188e-01 -8.236195147037506104e-02 2.386831194162368774e-01 5.130043625831604004e-01 -2.816454470157623291e-01 1.684521324932575226e-02 7.578667253255844116e-02 -1.611514389514923096e-01 -1.026118770241737366e-01 8.986584842205047607e-02 -4.024756606668233871e-03 -7.496590167284011841e-02 4.283210262656211853e-02 -8.189884945750236511e-03 -3.271370828151702881e-01
3.033268153667449951e-01 4.029083531349897385e-03 4.392277598381042480e-01 -1.778429746627807617e-02 -4.126318916678428650e-02 2.995997667312622070e-01 9.994289278984069824e-02 -1.647105664014816284e-01 -7.651597261428833008e-02 4.325525835156440735e-03 -7.919396460056304932e-02 -1.437332928180694580e-01 4.370002746582031250e-01 1.505981087684631348e-01 -1.962810605764389038e-01 3.346801549196243286e-02 6.325777620077133179e-02 -1.907939761877059937e-01 3.112503327429294586e-02 6.820547580718994141e-02 3.347918689250946045e-01 1.745105087757110596e-01 6.532315164804458618e-02 -1.301457668887451291e-04 1.130128204822540283e-01 -1.955998092889785767e-01 7.492064684629440308e-02 4.518553148955106735e-03 8.127610385417938232e-02 -3.124701790511608124e-02 -1.533877849578857422e-01 -1.394733935594558716e-01
7.070120424032211304e-02 2.292059510946273804e-01 2.258429080247879028e-01 -2.535686194896697998e-01 -1.792206019163131714e-01 5.706224590539932251e-02 -1.910029500722885132e-01 5.377331376075744629e-02 1.874633431434631348e-01 9.094978123903274536e-02 -2.439639121294021606e-01 -1.623879373073577881e-01 6.109587848186492920e-02 -2.617662847042083740e-01 -1.641422212123870850e-01 2.394665777683258057e-01 -1.830927282571792603e-02 5.208588391542434692e-02 2.599778473377227783e-01 1.932987272739410400e-01 3.120000064373016357e-01 2.174082845449447632e-01 5.894264578819274902e-02 7.002028822898864746e-02 -8.208490163087844849e-02 1.526936329901218414e-02 1.497289538383483887e-01 8.226244896650314331e-02 -6.269877403974533081e-02 1.496693640947341919e-01 -2.455698400735855103e-01 -2.877295911312103271e-01
1.154231745749711990e-02 -1.326594650745391846e-01 4.399480521678924561e-01 -3.184302449226379395e-01 -1.047186926007270813e-01 -2.003387361764907837e-02 -9.883434325456619263e-02 6.390815228223800659e-02 2.037621475756168365e-02 7.236640155315399170e-02 -3.072635829448699951e-02 -3.403310179710388184e-01 3.314565122127532959e-01 -1.087798178195953369e-01 -3.471712470054626465e-01 9.483958035707473755e-02 -4.696528427302837372e-03 6.624053418636322021e-02 -4.864537343382835388e-02 -2.608003616333007812e-01 -5.073900893330574036e-02 -2.566954195499420166e-01 -2.552423179149627686e-01 1.128952279686927795e-01 9.237796813249588013e-02 -1.106178164482116699e-01 -3.789426386356353760e-02 1.949917338788509369e-02 -3.313193470239639282e-02 5.189223587512969971e-02 8.889048546552658081e-02 -1.817243546247482300e-01
7.302425336092710495e-03 -3.526249900460243225e-02 4.118799418210983276e-02 -1.881669759750366211e-01 -2.006783895194530487e-02 5.141954869031906128e-02 -1.074662134051322937e-01 4.135114699602127075e-02 2.182784974575042725e-01 2.076915651559829712e-01 -3.005908131599426270e-01 -6.943523883819580078e-02 3.747804760932922363e-01 -3.621124923229217529e-01 -1.448181718587875366e-01 7.314509153366088867e-02 -6.666491925716400146e-02 -5.049689859151840210e-02 -1.141896992921829224e-01 3.742181882262229919e-02 3.562905788421630859e-01 1.190102621912956238e-01 -1.452627927064895630e-01 -1.166311055421829224e-01 -6.829626113176345825e-02 -8.190596848726272583e-02 -1.403108984231948853e-01 -5.666857585310935974e-02 -9.006045758724212646e-02 -9.004181623458862305e-02 -3.355146646499633789e-01 -3.180004358291625977e-01
-1.849939376115798950e-01 -1.346075721085071564e-02 -7.744307629764080048e-03 -1.392046958208084106e-01 -9.446927905082702637e-02 3.415877372026443481e-02 -2.781547009944915771e-01 -1.288328226655721664e-02 2.290846221148967743e-02 -1.339776068925857544e-01 -2.176733016967773438e-01 -2.531610429286956787e-01 4.149933755397796631e-01 2.953423745930194855e-02 -1.241339892148971558e-01 -1.146201044321060181e-01 9.081408381462097168e-02 -1.200887933373451233e-01 -8.577881380915641785e-03 1.649212986230850220e-01 1.283729225397109985e-01 2.944102585315704346e-01 -1.370102316141128540e-01 9.369596093893051147e-02 2.452707104384899139e-02 -1.459720730781555176e-01 2.256595045328140259e-01 2.571810223162174225e-02 -2.119579613208770752e-01 -5.642990022897720337e-02 -3.727177679538726807e-01 -2.928723394870758057e-01
1.290480196475982666e-01 2.260976731777191162e-01 4.136221408843994141e-01 -1.782818883657455444e-01 -2.169550582766532898e-02 3.023422323167324066e-02 -1.601788848638534546e-01 2.299001067876815796e-01 -2.478568404912948608e-01 2.314077019691467285e-01 -2.982838265597820282e-02 -5.435104668140411377e-02 2.036296278238296509e-01 -2.737580612301826477e-02 -2.006188929080963135e-01 -1.260365098714828491e-01 -1.790624409914016724e-01 6.326086819171905518e-02 1.757759749889373779e-01 -3.259314298629760742e-01 2.718635499477386475e-01 -6.147927045822143555e-02 -4.980703070759773254e-02 2.319377288222312927e-02 1.774237304925918579e-01 1.045160368084907532e-01 -1.185586228966712952e-01 -2.684596478939056396e-01 -5.199119076132774353e-02 1.021945923566818237e-01 -9.551515430212020874e-02 -1.660937666893005371e-01
1.462524831295013428e-01 7.287392020225524902e-02 2.302231788635253906e-01 -3.455387651920318604e-01 -1.885172575712203979e-01 8.303477615118026733e-02 -1.613847613334655762e-01 1.753045618534088135e-01 1.555619090795516968e-01 8.468800783157348633e-02 -2.718325145542621613e-02 -1.695195734500885010e-01 -5.545623600482940674e-03 -1.842573434114456177e-01 -1.909385174512863159e-01 1.733425408601760864e-01 1.269040163606405258e-02 -1.852454990148544312e-01 1.707135289907455444e-01 3.021153807640075684e-01 2.875352799892425537e-01 1.655733734369277954e-01 1.735416240990161896e-02 1.548913121223449707e-01 -1.793910861015319824e-01 1.230997294187545776e-01 7.696920633316040039e-02 2.166214585304260254e-01 -1.176283434033393860e-01 -3.310517966747283936e-02 -1.617242246866226196e-01 -3.313718438148498535e-01
-3.172004520893096924e-01 -8.058816194534301758e-02 1.351759284734725952e-01 -2.211209535598754883e-01 7.258508354425430298e-02 -9.775014966726303101e-02 -8.449744433164596558e-02 -1.744262427091598511e-01 5.647030845284461975e-02 1.028161123394966125e-01 -7.127446681261062622e-02 -1.543330997228622437e-01 6.412661075592041016e-02 -7.205916196107864380e-02 -4.530463218688964844e-01 1.547398865222930908e-01 -4.008860290050506592e-01 4.963264986872673035e-02 -1.051502600312232971e-01 1.313145905733108521e-01 1.028823480010032654e-01 -1.361284032464027405e-02 6.860305368900299072e-02 -4.529508203268051147e-02 -1.692559719085693359e-01 -2.711945176124572754e-01 1.017828583717346191e-01 -1.799335628747940063e-01 -1.817360818386077881e-01 -2.596188783645629883e-01 -1.272486150264739990e-01 -1.470449864864349365e-01
6.065661832690238953e-02 2.235367596149444580e-01 9.001357853412628174e-02 -2.438549846410751343e-01 -5.387999862432479858e-02 -3.336902260780334473e-01 -2.485877275466918945e-01 -7.079222798347473145e-02 4.000440239906311035e-02 -1.656402498483657837e-01 9.900325536727905273e-02 -2.136217057704925537e-01 1.996520757675170898e-01 9.445081651210784912e-02 -1.702266931533813477e-01 3.996255621314048767e-02 -1.579860597848892212e-01 1.030758768320083618e-01 -2.814126610755920410e-01 -1.489284336566925049e-01 1.931982487440109253e-01 1.501344144344329834e-01 -3.783581778407096863e-02 -1.704466342926025391e-01 1.450194418430328369e-01 1.057753115892410278e-01 -5.371779948472976685e-02 -2.244850099086761475e-01 6.756093353033065796e-02 1.174173597246408463e-02 -1.597130000591278076e-01 -4.368988275527954102e-01
-1.485285609960556030e-01 3.718309476971626282e-02 6.154333706945180893e-03 -9.829764813184738159e-02 -2.143319994211196899e-01 -8.972524106502532959e-02 -8.011614531278610229e-02 -5.432159453630447388e-02 5.527593567967414856e-02 -4.060114175081253052e-02 -2.343173623085021973e-01 -2.385174036026000977e-01 4.572680592536926270e-01 -2.149544097483158112e-02 -1.842127144336700439e-01 -7.081156224012374878e-02 7.575834542512893677e-02 -1.859331279993057251e-01 -5.888327211141586304e-02 1.446994096040725708e-01 3.018883466720581055e-01 5.546376854181289673e-02 7.750350236892700195e-02 3.275603055953979492e-01 1.538466811180114746e-01 -1.655108630657196045e-01 1.140154898166656494e-01 1.396646499633789062e-01 -8.420044183731079102e-02 2.697738707065582275e-01 -2.503107488155364990e-01 -2.004289776086807251e-01
1.933751553297042847e-01 -4.970103967934846878e-03 2.392436563968658447e-01 -4.756577685475349426e-02 -2.785115540027618408e-01 1.486636549234390259e-01 -3.654044568538665771e-01 4.005348309874534607e-02 -9.614286012947559357e-03 -1.107669994235038757e-01 -1.966258883476257324e-01 -4.058156311511993408e-01 3.460901677608489990e-01 -8.628977835178375244e-02 2.646534144878387451e-02 1.133829653263092041e-01 1.181713193655014038e-01 -1.393562555313110352e-01 -3.960888832807540894e-02 5.059082433581352234e-02 3.447048962116241455e-01 -1.195690501481294632e-02 -5.782995373010635376e-02 -8.113137632608413696e-02 1.640442386269569397e-02 -1.020762547850608826e-01 -2.186816334724426270e-01 1.587403714656829834e-01 -9.898342192173004150e-02 8.777522295713424683e-02 1.211190894246101379e-01 -1.717908233404159546e-01
7.516869343817234039e-03 3.147337138652801514e-01 9.145350009202957153e-02 -1.140642259269952774e-02 -1.735920757055282593e-01 -1.735567003488540649e-01 -2.253842307254672050e-03 -2.039702236652374268e-01 -1.106133498251438141e-02 3.016812354326248169e-02 -3.289859890937805176e-01 -3.194388151168823242e-01 1.513988077640533447e-01 7.811798155307769775e-02 -3.441174626350402832e-01 1.432805657386779785e-01 -3.202364444732666016e-01 1.660129427909851074e-02 -1.559542715549468994e-01 -1.171656176447868347e-01 1.256281137466430664e-01 2.264133691787719727e-01 -6.440274417400360107e-02 8.435313403606414795e-02 6.660895049571990967e-02 -3.696751594543457031e-01 7.376145571470260620e-02 -4.285514354705810547e-02 9.129488468170166016e-02 9.126629680395126343e-02 -1.598171144723892212e-01 -3.856399655342102051e-02
-2.462062835693359375e-01 3.303049504756927490e-01 8.674532920122146606e-02 -2.147514373064041138e-01 -2.677947878837585449e-01 -1.160851642489433289e-01 -2.020172476768493652e-01 6.371645629405975342e-02 9.533376991748809814e-02 -1.669795662164688110e-01 -2.455693855881690979e-02 -8.232624083757400513e-02 1.059967428445816040e-01 6.547432392835617065e-02 -2.788906097412109375e-01 -1.585006713867187500e-01 -7.253194600343704224e-02 -3.440729677677154541e-01 2.666071355342864990e-01 -6.638120859861373901e-02 -1.392631884664297104e-02 5.508067831397056580e-02 -1.853035017848014832e-02 1.248296201229095459e-01 2.175372559577226639e-03 -6.288857012987136841e-02 -1.123592108488082886e-01 -2.453582584857940674e-01 -3.057634234428405762e-01 -2.986142635345458984e-01 5.728758871555328369e-02 -5.278744176030158997e-02
-1.328828781843185425e-01 1.706093400716781616e-01 -3.641571849584579468e-02 1.672933722147718072e-04 -6.622941046953201294e-02 -2.129548043012619019e-02 -2.104484289884567261e-01 -3.547670692205429077e-02 2.984826862812042236e-01 6.338371336460113525e-02 -4.214065521955490112e-02 -4.477136433124542236e-01 3.201819956302642822e-01 1.974008232355117798e-01 -1.423901468515396118e-01 1.205940023064613342e-01 5.981278419494628906e-02 -1.079643294215202332e-01 8.957213163375854492e-02 1.978328078985214233e-02 1.440862566232681274e-01 1.365811079740524292e-01 -9.365280717611312866e-02 2.096870690584182739e-01 -9.154826402664184570e-03 -1.464415937662124634e-01 1.077147796750068665e-01 2.182463109493255615e-01 -1.635056734085083008e-01 9.597209095954895020e-02 -4.215129613876342773e-01 -1.403688490390777588e-01
-8.144357800483703613e-02 7.671134080737829208e-03 3.193376362323760986e-01 -1.214625164866447449e-01 1.531299799680709839e-01 -1.736180111765861511e-02 -1.344168335199356079e-01 1.630210578441619873e-01 5.302326753735542297e-02 1.340743601322174072e-01 2.153702527284622192e-01 -1.321925073862075806e-01 5.178170651197433472e-02 2.831055521965026855e-01 -2.124369144439697266e-01 6.649764720350503922e-03 -1.898704469203948975e-01 -2.205867916345596313e-01 -1.416134089231491089e-02 -9.153807163238525391e-02 4.075488746166229248e-01 6.478980183601379395e-02 3.049669563770294189e-01 -1.762584149837493896e-01 4.374347627162933350e-02 -1.059616506099700928e-01 -1.117210909724235535e-01 -3.697130680084228516e-01 -1.035501882433891296e-01 7.720478624105453491e-02 -1.653310507535934448e-01 3.938192129135131836e-02
-1.905144602060317993e-01 5.891259759664535522e-02 1.882345229387283325e-01 -1.416044384241104126e-01 -3.208371996879577637e-01 6.174275651574134827e-02 -4.217765107750892639e-02 -2.025246433913707733e-02 6.131996959447860718e-02 2.427577599883079529e-02 -1.184712722897529602e-01 -6.946989893913269043e-02 4.833729863166809082e-01 -1.365215927362442017e-01 -1.642614901065826416e-01 -5.886223912239074707e-02 -9.268987178802490234e-02 -3.330530226230621338e-01 -2.777960896492004395e-01 3.136790543794631958e-02 2.103811055421829224e-01 1.530461013317108154e-02 -1.289054006338119507e-01 2.901072204113006592e-01 4.287395253777503967e-02 1.335844248533248901e-01 3.592900186777114868e-02 -1.559008657932281494e-01 -1.857166588306427002e-01 -1.592136621475219727e-01 7.760251313447952271e-02 -1.891618967056274414e-01
-1.524662673473358154e-01 2.291822433471679688e-02 4.703269951278343797e-05 6.089815869927406311e-02 -1.515675187110900879e-01 -1.190523505210876465e-01 1.239891573786735535e-01 2.001621127128601074e-01 8.053272962570190430e-02 -7.613272219896316528e-02 -2.275021523237228394e-01 -5.352938175201416016e-02 3.032693266868591309e-01 1.626691818237304688e-01 -1.262478381395339966e-01 9.625408798456192017e-02 1.354141086339950562e-01 -2.142491638660430908e-01 9.121894836425781250e-02 1.115021482110023499e-01 5.265226364135742188e-01 -8.423981815576553345e-02 -1.885538995265960693e-01 1.319329738616943359e-01 3.559669107198715210e-02 -1.520577166229486465e-02 -2.509618401527404785e-01 -2.301655411720275879e-01 -2.550422549247741699e-01 -1.218028832226991653e-02 -1.768195778131484985e-01 -1.822188943624496460e-01
7.661964744329452515e-02 1.757719814777374268e-01 1.450840532779693604e-01 -4.270800054073333740e-01 -1.798802316188812256e-01 -7.488164305686950684e-02 -2.490074634552001953e-01 6.244281306862831116e-02 1.965722441673278809e-01 1.136059165000915527e-01 -7.059080153703689575e-02 -2.289611846208572388e-01 -1.620440743863582611e-02 -1.404439806938171387e-01 -8.672003448009490967e-02 1.902129054069519043e-01 -9.716621041297912598e-02 6.740100681781768799e-02 3.319821879267692566e-02 2.475880384445190430e-01 4.611063003540039062e-01 1.290163099765777588e-01 -5.643558502197265625e-02 8.921933174133300781e-02 -2.592048048973083496e-01 -3.987913951277732849e-02 4.590246453881263733e-02 1.309326142072677612e-01 -7.858332991600036621e-02 2.147154510021209717e-01 -8.791408687829971313e-02 -1.358204483985900879e-01
-3.264365345239639282e-02 3.917782008647918701e-02 5.856986343860626221e-02 -1.208507344126701355e-01 1.545580923557281494e-01 1.072212010622024536e-01 -6.267807446420192719e-03 5.735908821225166321e-02 -3.042894648388028145e-03 1.121325716376304626e-01 8.698569610714912415e-03 -3.189647495746612549e-01 -8.777784556150436401e-02 4.308238029479980469e-01 -2.657954394817352295e-01 4.105328395962715149e-02 -1.883631199598312378e-01 -1.798268407583236694e-01 -1.025428697466850281e-01 -6.968559324741363525e-02 3.833145499229431152e-01 6.539273262023925781e-02 2.093054801225662231e-01 6.559812277555465698e-02 1.353093087673187256e-01 -3.992852941155433655e-02 -3.083153627812862396e-02 -4.409975409507751465e-01 -1.883188635110855103e-01 2.448284626007080078e-02 -1.632683128118515015e-01 6.820116657763719559e-03
-8.596584200859069824e-02 -2.304514497518539429e-02 2.621021308004856110e-02 -1.627690196037292480e-01 -9.719665348529815674e-02 -1.972201019525527954e-01 -1.180738732218742371e-01 5.821352452039718628e-02 1.314512919634580612e-02 8.915618807077407837e-02 1.041983589529991150e-01 -2.468858361244201660e-01 -1.300223469734191895e-01 -8.586769551038742065e-02 -3.783747553825378418e-01 1.697389483451843262e-01 -1.190267875790596008e-01 7.219365239143371582e-02 1.305529624223709106e-01 1.530478522181510925e-02 1.156108006834983826e-01 3.073874674737453461e-02 -1.531054675579071045e-01 -1.023975610733032227e-01 -3.114681318402290344e-02 -3.763183057308197021e-01 -6.110821291804313660e-02 -4.932166934013366699e-01 -1.158883795142173767e-01 -1.661271601915359497e-01 -9.120606631040573120e-02 -3.149780929088592529e-01
5.994701758027076721e-02 6.519461423158645630e-02 -1.036789193749427795e-01 2.585567533969879150e-02 -1.912533789873123169e-01 -1.753518134355545044e-01 -2.264003008604049683e-01 1.180230975151062012e-01 1.181641891598701477e-01 -1.145145222544670105e-01 1.625239849090576172e-01 -3.151896595954895020e-02 2.240928709506988525e-01 -5.010837689042091370e-02 -3.999151289463043213e-01 2.126531004905700684e-01 -1.288963407278060913e-01 -1.103076804429292679e-02 1.124881766736507416e-02 -5.239676684141159058e-02 4.135774075984954834e-01 2.311179488897323608e-01 -2.102436423301696777e-01 2.244743704795837402e-01 -3.813780099153518677e-02 -2.092309594154357910e-01 2.311065346002578735e-01 -1.704372912645339966e-01 8.191400766372680664e-02 -1.453069150447845459e-01 -5.043274909257888794e-02 -1.978395730257034302e-01
-3.591085987864062190e-05 -6.675559282302856445e-02 1.999536752700805664e-01 -3.448948860168457031e-01 2.090697176754474640e-02 4.620445519685745239e-02 6.783057004213333130e-02 -8.314770646393299103e-03 -9.592517465353012085e-02 7.302860915660858154e-02 7.254560291767120361e-02 -4.575554430484771729e-01 1.827432513236999512e-01 -1.788959205150604248e-01 -8.930440247058868408e-02 1.139420270919799805e-02 2.997419983148574829e-02 -2.172048091888427734e-01 -1.042499765753746033e-01 2.337631024420261383e-02 2.002077102661132812e-01 -1.327167898416519165e-01 3.556984709575772285e-03 1.080656722187995911e-01 2.503442466259002686e-01 -4.573318362236022949e-02 -2.783732861280441284e-02 2.170162461698055267e-02 -2.751088440418243408e-01 -4.281147420406341553e-01 -2.534875571727752686e-01 -9.272545576095581055e-02
2.630206197500228882e-02 5.217066779732704163e-02 2.374710282310843468e-03 -2.038688361644744873e-01 -4.150378704071044922e-02 1.918454617261886597e-01 -4.479553997516632080e-01 -9.194687008857727051e-02 -2.579192817211151123e-01 6.852789223194122314e-02 -3.020065128803253174e-01 -1.331273615360260010e-01 1.194729208946228027e-01 7.802584022283554077e-02 -1.942974776029586792e-01 2.234575003385543823e-01 -3.196430802345275879e-01 -6.250504404306411743e-02 -1.410558372735977173e-01 -1.176032517105340958e-02 7.864812016487121582e-02 -1.046879068017005920e-01 1.381846964359283447e-01 -5.926855280995368958e-02 2.833884358406066895e-01 -3.276110067963600159e-02 -8.856241405010223389e-02 1.105038300156593323e-01 -2.603783011436462402e-01 -2.181951701641082764e-02 -1.104336753487586975e-01 -2.672173678874969482e-01
4.686885327100753784e-02 -1.773331016302108765e-01 4.788095355033874512e-01 -3.377555608749389648e-01 2.955738455057144165e-02 -3.856362029910087585e-02 -1.655624806880950928e-01 -4.084996879100799561e-02 5.662293359637260437e-02 -5.831247195601463318e-02 1.531232446432113647e-01 -2.318768650293350220e-01 1.141174212098121643e-01 5.904300138354301453e-02 -2.840419709682464600e-01 9.852861613035202026e-02 2.047174237668514252e-02 -3.399931192398071289e-01 1.323726326227188110e-01 -3.184484839439392090e-01 1.725942641496658325e-01 -1.265132725238800049e-01 -6.186575070023536682e-02 1.723220795392990112e-01 -1.589248180389404297e-01 -1.296813189983367920e-01 -9.917556494474411011e-02 1.249806731939315796e-01 -5.294740945100784302e-02 -2.660308592021465302e-02 -1.206718459725379944e-01 3.155173733830451965e-02
-6.776377558708190918e-02 5.443812906742095947e-02 1.320070177316665649e-01 -1.947078555822372437e-01 7.625519484281539917e-02 7.560084760189056396e-02 -5.288888141512870789e-02 3.914927318692207336e-02 -1.307388693094253540e-01 1.872363239526748657e-01 1.115023437887430191e-02 -5.396284908056259155e-02 7.891997694969177246e-02 3.823490738868713379e-01 -1.542860269546508789e-01 1.585024297237396240e-01 -1.075935736298561096e-01 -1.627739369869232178e-01 -1.562601029872894287e-01 -6.227314472198486328e-02 5.834196805953979492e-01 -4.876866936683654785e-02 4.605980589985847473e-02 -1.366739422082901001e-01 6.417019665241241455e-02 -4.466866329312324524e-02 -2.022651880979537964e-01 -3.200950622558593750e-01 1.137822419404983521e-01 2.203653305768966675e-01 -4.836621880531311035e-02 -1.464846581220626831e-01
-6.382047384977340698e-02 3.841470554471015930e-02 2.584196627140045166e-01 -5.955365300178527832e-02 -1.226596832275390625e-01 1.355543639510869980e-02 -2.077777236700057983e-01 -7.833623886108398438e-02 3.295665606856346130e-02 -2.547536790370941162e-01 1.019302196800708771e-02 -1.727134287357330322e-01 1.236670240759849548e-01 -2.354523539543151855e-02 -1.544126272201538086e-01 -9.224704653024673462e-02 -6.654421985149383545e-02 -2.558834552764892578e-01 -2.772553265094757080e-02 -5.061640962958335876e-02 2.653840482234954834e-01 5.866800248622894287e-02 -4.101885557174682617e-01 1.354780346155166626e-01 6.226667761802673340e-02 -3.736136555671691895e-01 6.252555549144744873e-02 -4.778220504522323608e-02 -1.229946091771125793e-01 -1.842074394226074219e-01 1.373861581087112427e-01 -4.051664769649505615e-01
2.454599142074584961e-01 1.605271846055984497e-01 1.381116062402725220e-01 2.589031867682933807e-02 -2.749113738536834717e-01 1.344157755374908447e-01 -3.029832839965820312e-01 4.159928485751152039e-02 -4.205724596977233887e-02 -1.135944202542304993e-01 -1.625748276710510254e-01 -3.111493289470672607e-01 2.582439184188842773e-01 -9.357026964426040649e-02 6.974195688962936401e-02 2.649596631526947021e-01 3.893533349037170410e-02 -1.677670329809188843e-01 -1.221675276756286621e-01 -1.477250456809997559e-02 4.000366926193237305e-01 5.402722582221031189e-02 7.341291010379791260e-02 2.114137560129165649e-01 -9.749401360750198364e-02 -1.339912414550781250e-01 -2.435161620378494263e-01 2.254580706357955933e-01 2.164409495890140533e-02 1.068243086338043213e-01 -4.141086246818304062e-03 -1.063327491283416748e-01
-2.804211378097534180e-01 1.032300852239131927e-02 -1.796147599816322327e-02 -2.840239107608795166e-01 -9.585388004779815674e-02 -1.138077154755592346e-01 -2.246107012033462524e-01 -1.872088760137557983e-01 1.741468161344528198e-01 -2.874631062150001526e-02 -1.686893254518508911e-01 -3.866695463657379150e-01 3.817023038864135742e-01 4.118346795439720154e-02 -7.204481214284896851e-02 1.488968729972839355e-01 2.191339433193206787e-01 -2.269654907286167145e-02 -3.897271305322647095e-02 -8.170299232006072998e-03 2.261245101690292358e-01 -7.786721736192703247e-02 -9.186401218175888062e-02 -3.118113614618778229e-02 9.267839044332504272e-02 -2.143728435039520264e-01 4.139364510774612427e-02 1.171863302588462830e-01 -2.048498392105102539e-01 2.719180285930633545e-01 -1.024761646986007690e-01 -1.887563765048980713e-01
1.101449728012084961e-01 1.961579918861389160e-01 8.492153137922286987e-02 -8.416876941919326782e-02 -1.103304773569107056e-01 -1.515399198979139328e-03 -2.509624958038330078e-01 -3.302660584449768066e-02 5.047158896923065186e-02 -3.039566278457641602e-01 2.043627761304378510e-02 5.678965151309967041e-02 2.199921160936355591e-01 4.591271653771400452e-02 -3.793860375881195068e-01 1.686986684799194336e-01 -1.592690497636795044e-02 -2.269439995288848877e-01 4.571212828159332275e-02 3.246929943561553955e-01 1.735821813344955444e-01 7.385427132248878479e-03 -2.257878780364990234e-01 2.101777791976928711e-01 -1.460129469633102417e-01 -1.491237580776214600e-01 1.164476051926612854e-01 1.078619733452796936e-01 -2.257654666900634766e-01 -6.418129801750183105e-02 -3.505675196647644043e-01 -7.757294178009033203e-02
1.848112344741821289e-01 3.428274020552635193e-02 3.104801177978515625e-01 3.522280231118202209e-02 -3.395148515701293945e-01 6.236910820007324219e-02 -7.439409196376800537e-02 -1.330335438251495361e-01 1.013579219579696655e-01 -1.897716969251632690e-01 -1.810742169618606567e-01 -3.737808465957641602e-01 -6.650596857070922852e-02 -3.855354338884353638e-02 -1.920100450515747070e-01 8.053445070981979370e-02 3.397072665393352509e-03 -5.754967033863067627e-02 -1.128262951970100403e-01 -1.790482550859451294e-01 2.556601166725158691e-01 -6.730478256940841675e-02 -3.227273225784301758e-01 -9.779402613639831543e-02 9.916058927774429321e-02 -1.373146176338195801e-01 2.137150466442108154e-01 -3.066515922546386719e-01 9.442387148737907410e-03 -1.970185786485671997e-01 -5.698638851754367352e-04 -1.325333565473556519e-01
-1.901215165853500366e-01 2.574005424976348877e-01 1.196402758359909058e-01 -5.119695514440536499e-02 -2.784823179244995117e-01 -1.873312294483184814e-01 -1.337813884019851685e-01 2.345716953277587891e-01 -3.490152209997177124e-02 -1.292968988418579102e-01 -1.346967220306396484e-01 -1.154895871877670288e-01 3.229138851165771484e-01 9.279853664338588715e-03 4.955273494124412537e-02 -1.577038913965225220e-01 1.172389388084411621e-01 -1.149791553616523743e-01 1.256278604269027710e-01 -1.159340366721153259e-01 5.062640905380249023e-01 1.173286000266671181e-03 -7.605907320976257324e-02 1.777414828538894653e-01 -1.500308811664581299e-01 -5.044342949986457825e-03 -2.488987296819686890e-01 -1.779267042875289917e-01 -8.484880626201629639e-02 2.327811717987060547e-02 -1.923313736915588379e-01 -5.700107291340827942e-02
-1.533658355474472046e-01 1.065263152122497559e-01 -1.872053295373916626e-01 -6.744177080690860748e-03 -2.852079868316650391e-01 3.040084987878799438e-02 2.741226367652416229e-02 6.460443837568163872e-04 -1.243960671126842499e-02 -2.148280888795852661e-01 -1.073055900633335114e-02 -2.062803357839584351e-01 2.735052704811096191e-01 1.378710474818944931e-02 -1.746924072504043579e-01 -5.439572036266326904e-02 1.605470627546310425e-01 -9.463058412075042725e-02 -7.723568379878997803e-02 1.111416891217231750e-02 5.147212743759155273e-01 6.723622791469097137e-04 4.685800056904554367e-03 -7.459008693695068359e-02 4.976962134242057800e-02 -3.169286251068115234e-02 -2.091310769319534302e-01 -3.406451046466827393e-01 -8.704404532909393311e-02 -2.474148124456405640e-01 -2.289232462644577026e-01 -2.319050729274749756e-01
2.907108366489410400e-01 2.017501443624496460e-01 -6.255644559860229492e-02 -1.003575772047042847e-01 2.145205251872539520e-02 -2.918794453144073486e-01 -3.735135495662689209e-01 -6.989773362874984741e-02 -2.440503798425197601e-02 -1.052592322230339050e-01 1.271605491638183594e-02 -3.040930628776550293e-01 1.467158347368240356e-01 9.364787489175796509e-02 -2.282941341400146484e-01 3.392089903354644775e-02 -8.825496584177017212e-02 5.156648531556129456e-02 -3.540493547916412354e-01 -7.456065714359283447e-02 1.832398176193237305e-01 -2.173173613846302032e-02 -6.711935251951217651e-02 2.436867356300354004e-01 2.506632506847381592e-01 -7.853358983993530273e-02 1.458345055580139160e-01 -7.606423646211624146e-02 -3.154635429382324219e-02 1.930401474237442017e-02 -1.506586968898773193e-01 -2.888925671577453613e-01
2.322565019130706787e-01 2.683517336845397949e-01 1.798210144042968750e-01 -1.203705519437789917e-01 -6.188542023301124573e-02 2.295306026935577393e-01 -1.551824212074279785e-01 -2.062999457120895386e-02 -5.456274747848510742e-02 5.468889325857162476e-02 2.267581596970558167e-02 -1.560644060373306274e-01 2.078608870506286621e-01 1.705763936042785645e-01 -1.720692813396453857e-01 1.952301114797592163e-01 -1.064156591892242432e-01 -3.691556751728057861e-01 8.885584771633148193e-02 1.566112190485000610e-01 3.399633467197418213e-01 -4.359187185764312744e-02 6.546860933303833008e-02 -1.655799001455307007e-01 6.621645390987396240e-02 -3.677676916122436523e-01 7.321576774120330811e-02 -4.205579310655593872e-02 -8.594832569360733032e-02 2.499136924743652344e-01 1.467431336641311646e-01 8.938627690076828003e-02
-1.180371418595314026e-01 -4.009520635008811951e-02 6.254543364048004150e-02 5.187541618943214417e-02 -8.328282833099365234e-02 -2.547055780887603760e-01 -3.069852888584136963e-01 -1.195936575531959534e-01 1.646103113889694214e-01 4.471166431903839111e-02 -2.164824157953262329e-01 -1.868311762809753418e-01 1.391678117215633392e-02 -1.743074655532836914e-01 -3.955501914024353027e-01 1.511635333299636841e-01 3.137713531032204628e-03 3.338124603033065796e-02 -1.324615180492401123e-01 -1.573927551507949829e-01 2.055842727422714233e-01 -8.694894611835479736e-02 1.725733876228332520e-01 -6.688509881496429443e-02 1.112660467624664307e-01 -2.139625698328018188e-01 -8.303152024745941162e-02 3.699802234768867493e-02 -2.781908214092254639e-01 -4.183294773101806641e-01 -6.834653671830892563e-03 -1.742617338895797729e-01
2.872715238481760025e-03 -1.326618790626525879e-01 4.633221626281738281e-01 9.248101711273193359e-02 -6.075603887438774109e-02 6.254699081182479858e-02 -1.252359300851821899e-01 2.637851238250732422e-01 -7.928381860256195068e-02 -1.589744687080383301e-01 -1.547477096319198608e-01 -3.511339724063873291e-01 1.089731976389884949e-01 -3.216080665588378906e-01 -2.246508449316024780e-01 2.389838099479675293e-01 2.549905888736248016e-02 -2.262043952941894531e-01 -4.631372913718223572e-02 -8.696611039340496063e-03 2.241513580083847046e-01 -1.545171141624450684e-01 -6.652902811765670776e-03 1.946620792150497437e-01 -1.637288928031921387e-02 -2.325376868247985840e-01 -4.737798497080802917e-02 -8.227811753749847412e-02 9.335905313491821289e-03 -8.640769124031066895e-02 2.462224848568439484e-02 1.643212735652923584e-01
-2.691343724727630615e-01 -2.516807056963443756e-02 2.194099873304367065e-02 -1.030335575342178345e-01 -9.624344855546951294e-02 1.658897250890731812e-01 -3.393500745296478271e-01 -1.129487305879592896e-01 2.100338488817214966e-01 3.392812609672546387e-02 -1.445635259151458740e-01 -9.058357775211334229e-02 3.847073316574096680e-01 -2.316346317529678345e-01 -1.862695515155792236e-01 -7.641483098268508911e-02 -2.668947577476501465e-01 -1.517352908849716187e-01 -1.064714640378952026e-01 1.517136394977569580e-01 2.699260711669921875e-01 -4.912677407264709473e-02 -2.403039485216140747e-01 1.484690755605697632e-01 2.483891695737838745e-02 -2.553946077823638916e-01 -5.448136851191520691e-02 -1.482144184410572052e-02 -2.511775493621826172e-01 -9.844151884317398071e-02 -3.509366139769554138e-02 -8.867236226797103882e-02
-2.231213301420211792e-01 8.168870955705642700e-02 2.948051132261753082e-02 2.607718706130981445e-01 3.878854960203170776e-02 -8.957436680793762207e-02 -2.061930745840072632e-01 8.006183803081512451e-02 -4.234759137034416199e-02 -8.443690091371536255e-02 -1.985057443380355835e-02 -2.558715343475341797e-01 2.204111367464065552e-01 6.497132033109664917e-02 -3.048874139785766602e-01 -1.131354272365570068e-01 1.388580799102783203e-01 -2.667301297187805176e-01 -4.907557740807533264e-02 2.095927894115447998e-01 2.397030442953109741e-01 5.780563503503799438e-02 2.270847260951995850e-01 9.348072856664657593e-02 4.071782156825065613e-02 -4.010811448097229004e-01 7.747829076834022999e-04 -1.513669043779373169e-01 -1.825512945652008057e-02 -1.071064770221710205e-01 8.959905058145523071e-02 -3.460271358489990234e-01
1.845296621322631836e-01 2.733975350856781006e-01 5.043484270572662354e-02 2.319644391536712646e-02 1.048608571290969849e-01 1.914893090724945068e-02 -3.570990264415740967e-01 -3.196493536233901978e-02 -2.286081574857234955e-02 -1.503519155085086823e-02 -2.404191792011260986e-01 -1.731575131416320801e-01 5.586721003055572510e-02 -3.451924771070480347e-02 -1.812928766012191772e-01 3.840916454792022705e-01 -3.726689815521240234e-01 1.427212059497833252e-01 -1.393659561872482300e-01 -1.792861223220825195e-01 2.564302086830139160e-01 5.757193267345428467e-02 -1.915246695280075073e-01 8.456511795520782471e-02 1.582986861467361450e-01 -2.287143021821975708e-01 1.594808250665664673e-01 -1.603896766901016235e-01 1.864605955779552460e-02 -3.574308753013610840e-02 -1.433502584695816040e-01 2.351366728544235229e-02
-4.227574169635772705e-02 2.465283311903476715e-02 -3.398858010768890381e-02 -1.414822340011596680e-01 -1.418966054916381836e-01 1.190164834260940552e-01 7.113274186849594116e-02 -1.434545964002609253e-01 2.028519473969936371e-02 8.045906573534011841e-02 -4.683728143572807312e-02 -2.818081974983215332e-01 4.739880859851837158e-01 -1.579087972640991211e-01 -5.479693785309791565e-02 1.219373382627964020e-02 6.287097930908203125e-02 -4.214254394173622131e-02 1.836344301700592041e-01 -1.283539235591888428e-01 4.044305086135864258e-01 1.304513961076736450e-01 7.542821764945983887e-02 2.700576782226562500e-01 1.774725914001464844e-01 -2.008312046527862549e-01 -1.764132380485534668e-01 -7.108105719089508057e-02 -3.821265399456024170e-01 5.840758979320526123e-02 -1.842169277369976044e-02 -4.842872172594070435e-02
1.755606941878795624e-02 2.627347409725189209e-02 2.693895697593688965e-01 -2.139267027378082275e-01 -5.476535111665725708e-02 -7.247240096330642700e-02 -4.075282812118530273e-01 5.015683919191360474e-02 -2.658620178699493408e-01 9.705914556980133057e-02 -5.214481055736541748e-02 -2.570512592792510986e-01 7.988967001438140869e-02 -8.626405149698257446e-02 2.742595225572586060e-02 2.106975764036178589e-01 -2.204250395298004150e-01 -1.009200066328048706e-01 1.298954337835311890e-01 1.778634488582611084e-01 1.475992500782012939e-01 8.105926215648651123e-02 1.078758947551250458e-02 2.008228003978729248e-01 9.030031040310859680e-03 -4.876775443553924561e-01 5.588397616520524025e-04 2.289819717407226562e-01 1.473015174269676208e-03 6.904844194650650024e-02 -1.487202942371368408e-01 -5.136655271053314209e-02
-1.928188055753707886e-01 1.936874687671661377e-01 -5.047994479537010193e-02 -1.723162233829498291e-01 2.015212327241897583e-01 -3.179171681404113770e-01 -2.552013993263244629e-01 -1.850670725107192993e-01 9.534150362014770508e-03 -6.631372869014739990e-02 9.567122906446456909e-02 -1.715364009141921997e-01 2.354552000761032104e-01 -8.493390679359436035e-02 -1.983457505702972412e-01 2.558175921440124512e-01 -1.124241650104522705e-01 -3.418892920017242432e-01 1.577161550521850586e-01 8.060146868228912354e-02 3.761911690235137939e-01 2.486209943890571594e-02 4.543080180883407593e-02 2.168956696987152100e-01 8.326570689678192139e-02 1.431964244693517685e-02 7.219482958316802979e-02 1.232778057456016541e-01 -1.662034690380096436e-01 1.182717178016901016e-02 1.718318760395050049e-01 -6.723764538764953613e-02
-1.462902035564184189e-02 4.748497530817985535e-02 -3.257745131850242615e-02 -2.270492315292358398e-01 -1.103797331452369690e-01 -3.007653057575225830e-01 -1.368747502565383911e-01 -1.430610567331314087e-01 7.943510264158248901e-02 2.900286912918090820e-01 7.387717813253402710e-02 -3.429586589336395264e-01 2.485685050487518311e-01 1.201177909970283508e-01 -1.675601489841938019e-02 1.499081216752529144e-02 6.893581151962280273e-02 -6.764752417802810669e-02 -2.819384932518005371e-01 2.349176555871963501e-01 3.828291893005371094e-01 4.758547246456146240e-02 -2.702761292457580566e-01 8.687058091163635254e-02 -1.621008291840553284e-02 -1.272212862968444824e-01 2.746620960533618927e-02 -2.351422607898712158e-02 -1.110242605209350586e-01 1.216365620493888855e-01 1.569359097629785538e-03 -3.074846267700195312e-01
-8.869773894548416138e-02 -3.498977050185203552e-02 1.790021806955337524e-01 -2.916282713413238525e-01 2.242755293846130371e-01 -1.575064659118652344e-01 -1.956883221864700317e-01 3.805145621299743652e-02 1.397627890110015869e-01 -2.804711163043975830e-01 -2.036717087030410767e-01 -8.376304805278778076e-02 1.467979997396469116e-01 -1.765249073505401611e-01 -1.116742417216300964e-01 2.129266709089279175e-01 -1.718216538429260254e-01 -3.097463846206665039e-01 2.662415206432342529e-01 1.627890169620513916e-01 6.212744116783142090e-02 -8.316247165203094482e-02 3.094171173870563507e-02 9.558602422475814819e-02 1.228085830807685852e-01 -1.490850001573562622e-01 -1.395895034074783325e-01 -3.449505865573883057e-01 -2.179092019796371460e-01 3.681930154561996460e-02 1.012514159083366394e-01 -1.521766632795333862e-01
2.249794006347656250e-01 8.648180216550827026e-02 8.386439085006713867e-02 -1.564273834228515625e-01 -1.587880402803421021e-01 -2.649272084236145020e-01 -3.231009002774953842e-03 2.313564717769622803e-01 -5.962373688817024231e-02 7.481806725263595581e-02 2.416048049926757812e-01 -4.642657637596130371e-01 7.422428578138351440e-02 -5.764889647252857685e-04 -5.300232023000717163e-02 8.508694916963577271e-02 -3.214121758937835693e-01 1.813706941902637482e-02 -2.374430000782012939e-01 -1.619871109724044800e-01 8.988622575998306274e-02 -2.516532689332962036e-02 -5.776721239089965820e-02 1.860677599906921387e-01 2.061321735382080078e-01 -1.256467998027801514e-01 8.284919708967208862e-02 -2.000066936016082764e-01 -7.125800848007202148e-02 5.984902009367942810e-02 -1.399086862802505493e-01 -3.107026219367980957e-01
5.349167156964540482e-03 -6.855071336030960083e-02 7.752966880798339844e-02 -9.120334684848785400e-02 -4.885355383157730103e-02 -1.525341421365737915e-01 -1.736949011683464050e-02 -1.108558326959609985e-01 -2.885536476969718933e-02 -9.987477958202362061e-02 -1.065067276358604431e-01 -1.235428526997566223e-01 3.269875049591064453e-01 1.141172870993614197e-01 2.054689638316631317e-02 -1.711743623018264771e-01 1.286253035068511963e-01 -2.205696105957031250e-01 6.872476637363433838e-02 1.817166507244110107e-01 5.338938236236572266e-01 1.190815307199954987e-02 -1.705444753170013428e-01 9.036576747894287109e-02 -1.188625469803810120e-01 -1.904680430889129639e-01 -2.996536791324615479e-01 -3.290971219539642334e-01 -1.046363487839698792e-01 -2.258356846868991852e-02 -2.497407644987106323e-01 -8.894137293100357056e-02
1.626055687665939331e-01 1.122787818312644958e-01 1.295879036188125610e-01 -1.818238198757171631e-01 -1.380124241113662720e-01 2.119315043091773987e-02 1.109252497553825378e-01 2.323329001665115356e-01 9.661103039979934692e-02 2.089156210422515869e-01 9.291946142911911011e-02 -2.550559341907501221e-01 -3.452570363879203796e-02 -8.458518981933593750e-02 -2.924713790416717529e-01 2.127661556005477905e-02 1.878199540078639984e-02 -6.673840433359146118e-02 -8.039740473031997681e-02 -5.926943570375442505e-02 1.854039281606674194e-01 -7.341939955949783325e-02 4.482567012310028076e-01 2.996158003807067871e-01 1.658538542687892914e-02 5.164825171232223511e-02 -1.560830622911453247e-01 -2.876035869121551514e-01 -5.710647907108068466e-03 -4.872609674930572510e-02 -1.749197393655776978e-01 -3.406439423561096191e-01
-1.724504828453063965e-01 -9.182467311620712280e-02 -5.786212533712387085e-02 2.141274139285087585e-02 -1.957866400480270386e-01 -5.270390585064888000e-02 -3.405389189720153809e-01 7.446653395891189575e-02 -1.878309696912765503e-01 -2.768272161483764648e-01 -2.332330346107482910e-01 -7.113684713840484619e-02 2.006327807903289795e-01 -5.397011712193489075e-02 2.161075826734304428e-03 1.119388863444328308e-01 -1.753502935171127319e-01 -2.211142331361770630e-01 -1.315970122814178467e-01 -5.756359547376632690e-02 3.936078250408172607e-01 6.693024188280105591e-02 -1.617677062749862671e-01 1.734020560979843140e-01 9.883693605661392212e-02 -2.048867046833038330e-01 -1.263577640056610107e-01 -1.601103879511356354e-02 -3.369846940040588379e-01 -2.524663507938385010e-01 -3.189530223608016968e-02 -7.827995717525482178e-02
-2.347649335861206055e-01 2.829540669918060303e-01 1.035398840904235840e-01 -2.013115882873535156e-01 -4.060757756233215332e-01 -1.811722964048385620e-01 -1.294285506010055542e-01 -2.668294608592987061e-01 -8.123674243688583374e-02 -8.164487034082412720e-02 6.859739124774932861e-02 -1.736638695001602173e-01 -3.785104677081108093e-02 -1.437796503305435181e-01 -2.725980877876281738e-01 6.148001179099082947e-02 -2.024911493062973022e-01 -1.600704789161682129e-01 1.734700053930282593e-01 1.582942456007003784e-01 -3.402164578437805176e-02 2.053340375423431396e-01 6.692727655172348022e-02 1.374905407428741455e-01 -1.576939038932323456e-02 -7.977964729070663452e-02 1.187637355178594589e-02 -1.899728924036026001e-01 -3.522691130638122559e-01 -1.537187546491622925e-01 2.145151980221271515e-02 8.731668815016746521e-03
2.350595965981483459e-02 1.185080036520957947e-01 -1.192471534013748169e-01 3.832339122891426086e-02 -4.448866844177246094e-01 2.229499369859695435e-01 -9.650970250368118286e-02 8.928385376930236816e-02 9.719163179397583008e-02 -5.064287036657333374e-02 -1.245531886816024780e-01 -2.916198968887329102e-01 4.833849519491195679e-02 -2.625033259391784668e-01 -9.902072697877883911e-02 -1.499754786491394043e-01 -5.135240778326988220e-02 -1.860570162534713745e-02 -6.824439764022827148e-02 1.262797862291336060e-01 3.479758501052856445e-01 5.920173600316047668e-02 3.299534618854522705e-01 5.292850546538829803e-03 1.830160468816757202e-01 -1.866860389709472656e-01 -5.012662732042372227e-04 -2.439465224742889404e-01 -1.511349380016326904e-01 -1.786189675331115723e-01 5.066169425845146179e-02 -2.155062258243560791e-01
-1.129591017961502075e-01 3.953465074300765991e-02 -1.976863145828247070e-01 -1.360266804695129395e-01 -1.842779368162155151e-01 -1.153871938586235046e-01 -3.086600005626678467e-01 2.419872283935546875e-01 -4.605310782790184021e-02 -1.719431877136230469e-01 -3.869968950748443604e-01 -8.422062546014785767e-02 1.491180360317230225e-01 -1.379171609878540039e-01 -3.379272222518920898e-01 1.920815557241439819e-01 2.248176932334899902e-01 -2.293624728918075562e-01 -9.310156106948852539e-02 -1.808125674724578857e-01 1.962303221225738525e-01 -1.131429001688957214e-01 1.085244640707969666e-01 -1.059120148420333862e-01 -3.475519642233848572e-02 -8.306613564491271973e-02 5.722857639193534851e-02 -7.492829859256744385e-02 -1.272726505994796753e-01 -1.904201507568359375e-01 -2.301637232303619385e-01 -6.968297809362411499e-02
-6.682890653610229492e-02 -3.136999160051345825e-02 1.698980182409286499e-01 2.080307342112064362e-02 -2.004733979701995850e-01 3.345145285129547119e-02 -2.684862315654754639e-01 -2.002541422843933105e-01 4.305522888898849487e-03 7.383009046316146851e-02 -1.545497328042984009e-01 -1.998201757669448853e-01 3.599913418292999268e-01 -1.088197305798530579e-01 -2.487718500196933746e-02 2.584438025951385498e-01 6.378436833620071411e-02 1.362824290990829468e-01 -5.474527925252914429e-02 -1.807905584573745728e-01 3.274925053119659424e-01 3.864409402012825012e-02 1.206800416111946106e-01 1.220186650753021240e-01 -2.410244047641754150e-01 4.066652804613113403e-02 9.729030728340148926e-02 -2.409719675779342651e-01 -2.757529020309448242e-01 2.231726497411727905e-01 1.595523804426193237e-01 -2.419156879186630249e-01
3.840088248252868652e-01 5.009664595127105713e-02 2.597271203994750977e-01 -1.322580575942993164e-01 -1.078401207923889160e-01 1.454765945672988892e-01 -1.623133271932601929e-01 -1.091306582093238831e-01 -1.118482425808906555e-01 -2.965015545487403870e-02 2.317858636379241943e-01 -2.313957363367080688e-01 3.465259075164794922e-01 8.825982362031936646e-02 -2.387454509735107422e-01 1.985422521829605103e-01 -4.233981668949127197e-02 -3.574670106172561646e-02 9.377205371856689453e-02 -2.235169857740402222e-01 1.767952889204025269e-01 3.251458704471588135e-01 1.647912152111530304e-02 2.155577205121517181e-02 -1.267733424901962280e-01 -1.880820244550704956e-01 1.276891082525253296e-01 -1.901664733886718750e-01 -2.050129026174545288e-01 -3.875431790947914124e-02 2.397018671035766602e-02 3.906150162220001221e-02
-1.560997664928436279e-01 8.865520358085632324e-02 1.349779665470123291e-01 -2.559033632278442383e-01 1.343867182731628418e-01 1.110561639070510864e-01 -3.190073966979980469e-01 -1.145389750599861145e-01 -1.056691929697990417e-01 -1.729414612054824829e-01 7.848788052797317505e-02 -1.267053782939910889e-01 2.375509440898895264e-01 4.907628148794174194e-02 4.916211962699890137e-02 3.686679899692535400e-02 -2.886329889297485352e-01 -4.614692553877830505e-02 5.967389419674873352e-02 -3.462308645248413086e-01 2.270524948835372925e-02 3.687630593776702881e-02 2.129679620265960693e-01 2.410316467285156250e-02 -1.641938388347625732e-01 -3.138334155082702637e-01 -2.638879120349884033e-01 -2.690030336380004883e-01 -2.735647559165954590e-01 -5.060307309031486511e-02 -9.574907273054122925e-02 4.670415818691253662e-02
8.253137022256851196e-02 8.628498762845993042e-02 2.566664218902587891e-01 -1.503454297780990601e-01 -1.233770847320556641e-01 -1.655084080994129181e-02 -8.675336092710494995e-02 4.711601883172988892e-02 1.028532385826110840e-01 -1.544397324323654175e-01 2.478784918785095215e-01 2.827923186123371124e-02 4.771831333637237549e-01 -1.951563060283660889e-01 -1.613687574863433838e-01 1.718204170465469360e-01 1.443043053150177002e-01 -3.255387544631958008e-01 -1.115519851446151733e-01 -2.022755146026611328e-01 1.293426156044006348e-01 -6.998891383409500122e-02 9.636501222848892212e-02 1.611954271793365479e-01 1.388760656118392944e-01 -2.259297817945480347e-01 2.795970141887664795e-01 -1.380703747272491455e-01 3.529176861047744751e-02 -2.227329183369874954e-03 -4.679391533136367798e-02 -2.143103331327438354e-01
-1.493499707430601120e-02 -9.831425547599792480e-02 2.022421061992645264e-01 -2.063422948122024536e-01 1.158163845539093018e-01 1.392557322978973389e-01 -1.323660910129547119e-01 -1.251830309629440308e-01 -1.473828107118606567e-01 -9.457946568727493286e-02 -5.027250200510025024e-02 -3.825170993804931641e-01 2.270070016384124756e-01 -7.904954999685287476e-02 4.394497349858283997e-02 4.958859831094741821e-02 -8.436981588602066040e-03 -1.834124028682708740e-01 5.836849287152290344e-02 -1.273489594459533691e-01 4.383624494075775146e-01 1.084327772259712219e-01 2.266730740666389465e-02 8.059256523847579956e-02 2.274135798215866089e-01 -1.218887045979499817e-01 -8.969605714082717896e-02 -3.530054911971092224e-02 -3.597596287727355957e-01 -3.385871350765228271e-01 -1.138759925961494446e-01 4.224616289138793945e-02
2.842119932174682617e-01 1.848940253257751465e-01 1.194743886590003967e-01 -9.008713066577911377e-02 -1.132936477661132812e-01 -1.237795725464820862e-01 -3.958289027214050293e-01 -1.413182355463504791e-02 -1.553997769951820374e-02 -1.062339246273040771e-01 2.449992150068283081e-01 -2.167112529277801514e-01 1.390468236058950424e-02 -2.865636534988880157e-02 -3.924330174922943115e-01 -1.886841803789138794e-01 -1.167984008789062500e-01 4.294621944427490234e-02 -2.432922124862670898e-01 -1.989284008741378784e-01 1.734717637300491333e-01 1.957442164421081543e-01 1.065582633018493652e-01 1.350374817848205566e-01 -1.749546825885772705e-01 -1.636651605367660522e-01 3.392233699560165405e-02 -3.030672073364257812e-01 3.109099529683589935e-02 1.372178550809621811e-02 -3.442113753408193588e-03 -6.829955428838729858e-02
-9.805168956518173218e-02 3.051573932170867920e-01 1.237423904240131378e-02 -2.074585855007171631e-01 -1.677008420228958130e-01 6.818434596061706543e-02 -3.542301654815673828e-01 2.325758635997772217e-01 -1.232085525989532471e-01 -3.760725259780883789e-02 -4.386919364333152771e-02 -2.227217853069305420e-01 2.796106934547424316e-01 2.001986280083656311e-02 6.780163198709487915e-02 8.775986731052398682e-02 4.770024679601192474e-03 -6.566659361124038696e-02 -1.047302111983299255e-01 -6.637328118085861206e-02 3.032993078231811523e-01 -8.882530778646469116e-02 8.482950925827026367e-02 2.832484804093837738e-02 -2.084162831306457520e-01 1.384767740964889526e-01 3.723292052745819092e-01 1.176150590181350708e-01 -1.500869393348693848e-01 -2.066689282655715942e-01 -1.733325123786926270e-01 -2.116086632013320923e-01
-5.120417848229408264e-02 1.212057173252105713e-01 1.736196279525756836e-01 -5.444328114390373230e-02 2.506593465805053711e-01 8.968223817646503448e-03 4.181358590722084045e-02 -6.814732402563095093e-02 -1.059740558266639709e-01 -1.935569345951080322e-01 6.158603727817535400e-02 -3.483617007732391357e-01 2.621775865554809570e-01 -5.253146216273307800e-02 -2.131146378815174103e-02 1.590226739645004272e-01 -2.052025310695171356e-02 -2.286709696054458618e-01 -2.643064782023429871e-02 -2.100515812635421753e-01 3.727675378322601318e-01 -2.210093587636947632e-01 -2.400683462619781494e-01 1.604169160127639771e-01 -3.672401979565620422e-02 -2.293832600116729736e-01 3.149376064538955688e-02 -1.189213339239358902e-02 -9.420446306467056274e-02 -1.658247411251068115e-01 -1.304538249969482422e-01 -3.633260130882263184e-01
-4.157756268978118896e-02 -1.238523945212364197e-01 1.389018744230270386e-01 -2.789125144481658936e-01 3.561343625187873840e-02 9.673037379980087280e-02 1.040700357407331467e-02 1.393110118806362152e-02 -1.202201619744300842e-01 4.852426797151565552e-02 -1.019720956683158875e-01 -3.756608664989471436e-01 2.662525177001953125e-01 -2.384630441665649414e-01 -5.546305328607559204e-03 1.403090953826904297e-01 6.448504049330949783e-03 -2.723535597324371338e-01 -1.094193980097770691e-01 3.984316810965538025e-02 3.634441494941711426e-01 1.189480423927307129e-01 -1.352326273918151855e-01 1.818280816078186035e-01 1.894332915544509888e-01 -1.317005455493927002e-01 7.931595668196678162e-03 -1.836988478899002075e-01 -3.530780971050262451e-01 -2.113801538944244385e-01 -8.503746986389160156e-02 1.006797477602958679e-01
-3.117247819900512695e-01 2.143843173980712891e-01 9.920760989189147949e-03 -8.372565358877182007e-02 3.615804249420762062e-03 -9.532608091831207275e-02 -7.625276595354080200e-02 -1.273376196622848511e-01 2.057406120002269745e-02 -1.413642019033432007e-01 -2.858702540397644043e-01 -2.362995743751525879e-01 3.945561647415161133e-01 8.987700566649436951e-03 1.319217383861541748e-01 4.456573724746704102e-02 1.721192151308059692e-02 -1.715488880872726440e-01 7.347062975168228149e-02 3.606497868895530701e-02 3.519273698329925537e-01 6.894756108522415161e-02 1.517631411552429199e-01 2.644637227058410645e-01 -7.175320386886596680e-02 -3.025920875370502472e-02 -2.255687564611434937e-01 -7.791057229042053223e-02 -2.445323020219802856e-01 -2.136476784944534302e-01 -1.105381920933723450e-01 -2.164226770401000977e-01
1.258420497179031372e-01 -1.557711511850357056e-01 1.391968727111816406e-01 -1.424694359302520752e-01 -2.805850803852081299e-01 -6.328651309013366699e-02 -1.868397593498229980e-01 -1.140336170792579651e-01 9.895925410091876984e-03 -3.082204163074493408e-01 -1.272864192724227905e-01 -2.323803901672363281e-01 1.368652880191802979e-01 -7.917055487632751465e-02 -2.209449708461761475e-01 -2.158422023057937622e-01 -1.855301558971405029e-01 -6.680033355951309204e-02 -9.921750985085964203e-03 -3.634657263755798340e-01 1.399210840463638306e-01 9.550379961729049683e-02 2.229603826999664307e-01 2.303769253194332123e-02 -2.352898567914962769e-01 -2.922104895114898682e-01 -1.445123702287673950e-01 1.016882732510566711e-01 -9.188425540924072266e-02 6.608208268880844116e-02 -2.095435857772827148e-01 -1.586000323295593262e-01
-2.705381214618682861e-01 1.536141037940979004e-01 1.533638685941696167e-01 -6.979587674140930176e-02 9.567114710807800293e-02 4.903677105903625488e-02 -3.380992114543914795e-01 1.245370060205459595e-01 -1.239517182111740112e-01 -6.826091557741165161e-02 -2.462523616850376129e-02 -1.054996717721223831e-02 9.582665562629699707e-02 -2.782564610242843628e-02 -3.408461511135101318e-01 7.649048417806625366e-02 -8.296159654855728149e-02 6.612363457679748535e-02 -1.339720785617828369e-01 -1.453860253095626831e-01 2.034279704093933105e-01 3.937940895557403564e-01 -1.535167801193892956e-03 2.091818153858184814e-01 -6.152359396219253540e-02 -4.038457870483398438e-01 -4.090404883027076721e-02 -3.794061020016670227e-02 -9.436167031526565552e-02 -2.738347649574279785e-01 8.334487676620483398e-03 -1.902935951948165894e-01
-2.281388081610202789e-02 -8.034820109605789185e-02 3.264566659927368164e-01 1.106854081153869629e-01 4.067749530076980591e-02 -1.469964683055877686e-01 -9.178347140550613403e-02 -1.630854420363903046e-02 -9.976827353239059448e-02 8.233629167079925537e-02 -4.861286655068397522e-02 -3.033011555671691895e-01 2.832823693752288818e-01 9.631430730223655701e-03 7.647410035133361816e-02 2.917803823947906494e-01 -9.647472947835922241e-02 -3.877526149153709412e-02 -1.834798157215118408e-01 -2.746960893273353577e-02 2.938043773174285889e-01 3.449162840843200684e-01 1.424449868500232697e-02 5.051301792263984680e-03 -1.205405965447425842e-01 1.027242653071880341e-02 2.460457943379878998e-02 -2.278333455324172974e-01 -2.388680726289749146e-01 -2.865150570869445801e-01 9.338028728961944580e-03 -3.204686641693115234e-01
6.113529205322265625e-02 1.227688416838645935e-01 2.000815123319625854e-01 -9.753050655126571655e-02 -2.313610911369323730e-01 2.108008600771427155e-02 -1.078046783804893494e-01 -2.198951393365859985e-01 -1.678736358880996704e-01 5.513704940676689148e-02 8.104788511991500854e-02 -2.108935713768005371e-01 3.269381523132324219e-01 -2.433998510241508484e-03 1.678401082754135132e-01 1.906971186399459839e-01 -2.518366090953350067e-02 -1.120417937636375427e-01 -1.455334722995758057e-01 -2.817585468292236328e-01 3.042723238468170166e-01 2.224561870098114014e-01 -8.835824579000473022e-02 1.896710544824600220e-01 -2.150547355413436890e-01 -9.506604820489883423e-02 -1.802198961377143860e-02 -1.999724656343460083e-01 -3.305972516536712646e-01 1.167777180671691895e-01 9.846802800893783569e-02 -1.901764869689941406e-01
-1.577055454254150391e-01 3.124219179153442383e-02 1.200591772794723511e-02 -3.555798903107643127e-02 -1.156199201941490173e-01 -1.570423990488052368e-01 -2.528076469898223877e-01 -1.332659125328063965e-01 -4.862324520945549011e-02 -4.405912011861801147e-02 -3.464785814285278320e-01 4.381620511412620544e-02 5.987575650215148926e-02 9.935301542282104492e-02 -4.685062468051910400e-01 9.490701556205749512e-02 -7.170347124338150024e-02 8.990286290645599365e-02 -1.677422970533370972e-01 -4.362972453236579895e-02 3.613687455654144287e-01 6.002351641654968262e-03 -3.542535006999969482e-02 -9.835117310285568237e-02 7.991218566894531250e-02 -2.742689549922943115e-01 -1.895418390631675720e-02 -4.198335856199264526e-02 -2.492934167385101318e-01 -3.598313331604003906e-01 -3.978792577981948853e-02 -1.518287062644958496e-01
-6.802700459957122803e-02 8.006606996059417725e-02 2.388874739408493042e-01 -1.710917800664901733e-01 -1.091970801353454590e-01 -1.059257145971059799e-02 -2.512089312076568604e-01 -2.420730888843536377e-01 6.453261524438858032e-02 -3.972012698650360107e-01 -6.023098528385162354e-02 -2.424605637788772583e-01 7.208625972270965576e-02 3.702365979552268982e-02 1.529627852141857147e-02 -3.660552948713302612e-02 1.083076521754264832e-01 -8.649729192256927490e-03 1.750845015048980713e-01 -3.070634603500366211e-01 9.647805988788604736e-02 1.908044815063476562e-01 9.832575172185897827e-02 -1.619221642613410950e-02 2.785564586520195007e-02 -1.976408660411834717e-01 -1.144343987107276917e-01 -2.485412359237670898e-02 -2.647660076618194580e-01 -3.580409288406372070e-02 -1.958149224519729614e-01 -4.251136779785156250e-01
-3.664528578519821167e-02 1.761401742696762085e-01 -1.276257485151290894e-01 -7.072906941175460815e-02 -1.358525007963180542e-01 6.335249543190002441e-02 -2.684326767921447754e-01 3.776255548000335693e-01 -1.855886727571487427e-01 -1.549914330244064331e-01 -2.707252800464630127e-01 -2.861663401126861572e-01 2.178060114383697510e-01 -5.845678225159645081e-02 -2.782754004001617432e-01 -1.041953191161155701e-01 -1.716696023941040039e-01 -1.722038090229034424e-01 4.064675793051719666e-02 -1.601666808128356934e-01 9.777470678091049194e-02 1.623469442129135132e-01 -2.847626805305480957e-02 2.538130283355712891e-01 -2.461389601230621338e-01 -2.060481533408164978e-02 -2.232926785945892334e-01 1.381534785032272339e-01 -7.553254812955856323e-02 -9.281222522258758545e-02 -3.080412745475769043e-02 -1.536661088466644287e-01
2.093451619148254395e-01 -4.953418299555778503e-02 2.031042426824569702e-01 -2.603222131729125977e-01 -6.232165545225143433e-02 -1.881709694862365723e-01 -1.199674233794212341e-01 8.474769443273544312e-02 1.781996041536331177e-01 -2.619328498840332031e-01 2.621709182858467102e-02 -3.621102571487426758e-01 3.338517621159553528e-02 -1.542523801326751709e-01 -2.136141210794448853e-01 1.003876551985740662e-01 -5.849066749215126038e-02 8.807837963104248047e-02 -1.028469577431678772e-01 -1.184559985995292664e-02 6.065984442830085754e-02 2.976461350917816162e-01 -1.942433565855026245e-01 2.409768551588058472e-01 -7.472342997789382935e-02 -2.085982561111450195e-01 1.229143887758255005e-01 -3.891564607620239258e-01 -8.239208906888961792e-02 -3.708861768245697021e-02 -1.905424296855926514e-01 3.090747073292732239e-02
-1.709808707237243652e-01 1.702114641666412354e-01 1.094503998756408691e-01 -2.450041174888610840e-01 -1.508916765451431274e-01 1.705747097730636597e-01 -2.604117095470428467e-01 3.748634830117225647e-02 -1.333687305450439453e-01 -5.555399879813194275e-02 -4.532009065151214600e-01 -1.826983392238616943e-01 -3.883087262511253357e-02 -1.513981353491544724e-02 -2.941946983337402344e-01 1.968938261270523071e-01 5.594254657626152039e-02 -6.713897921144962311e-03 -1.704147160053253174e-01 -1.164041981101036072e-01 6.373795866966247559e-02 9.079210460186004639e-02 3.271378576755523682e-03 2.972832322120666504e-01 1.632904410362243652e-01 -3.747958317399024963e-02 -3.044225275516510010e-01 6.389369070529937744e-02 -1.017131805419921875e-01 -4.669983685016632080e-02 1.741660535335540771e-01 -2.187732905149459839e-01
7.874269783496856689e-02 1.317993253469467163e-01 3.083385527133941650e-01 -1.193136647343635559e-01 -1.597955971956253052e-01 -6.254419684410095215e-02 -9.686768800020217896e-02 6.608698517084121704e-02 -3.405093848705291748e-01 -1.332458555698394775e-01 8.468618616461753845e-03 -1.943591982126235962e-01 2.058370858430862427e-01 1.205490157008171082e-01 -2.298869639635086060e-01 -2.111427783966064453e-01 -9.537531435489654541e-02 -6.256234645843505859e-02 -2.296886742115020752e-01 1.163094714283943176e-01 1.747950017452239990e-01 -4.757786169648170471e-02 1.114899516105651855e-01 1.102576926350593567e-01 2.273624204099178314e-02 1.386923491954803467e-01 9.300260245800018311e-02 -5.013027191162109375e-01 -4.790906980633735657e-02 6.914784014225006104e-02 -2.118634432554244995e-01 -1.722680032253265381e-01
-6.530328840017318726e-02 6.687242537736892700e-02 -6.107994355261325836e-03 -9.411792457103729248e-02 -1.350224018096923828e-01 -1.751483678817749023e-01 -1.060839518904685974e-01 -1.063367072492837906e-02 -1.186625733971595764e-01 -2.831828892230987549e-01 9.714454412460327148e-02 -1.566848456859588623e-01 3.221431374549865723e-01 -6.988447159528732300e-02 -2.325926572084426880e-01 6.448616087436676025e-02 -1.288479939103126526e-02 -9.190241992473602295e-02 9.119598567485809326e-02 -1.124399602413177490e-01 2.543141245841979980e-01 1.562813371419906616e-01 -3.510641753673553467e-01 1.603437960147857666e-01 -1.030865311622619629e-02 -2.637018561363220215e-01 3.603503406047821045e-01 -1.457649916410446167e-01 -7.866805046796798706e-02 -2.015997171401977539e-01 -4.555954039096832275e-02 -2.993929982185363770e-01
-1.360045075416564941e-01 -2.790246903896331787e-02 2.538697719573974609e-01 -8.497643470764160156e-02 -3.379885107278823853e-02 -1.353050023317337036e-01 -2.493679225444793701e-01 -1.315253600478172302e-02 1.203793138265609741e-01 6.900830566883087158e-02 -1.197915375232696533e-01 -1.126564964652061462e-01 -5.837120115756988525e-02 3.043682575225830078e-01 -3.975461050868034363e-02 -1.685452647507190704e-02 -1.837055012583732605e-02 -2.151298522949218750e-01 -4.021502435207366943e-01 -1.602042764425277710e-01 1.168483495712280273e-01 3.124305792152881622e-02 9.172194451093673706e-02 1.066665202379226685e-01 2.491326304152607918e-03 -1.323804408311843872e-01 1.043472960591316223e-01 -1.676291376352310181e-01 -4.762056767940521240e-01 -2.767919898033142090e-01 -1.049109101295471191e-01 -2.090454399585723877e-01
-7.408797740936279297e-02 2.289411723613739014e-01 5.638629943132400513e-02 -1.544983237981796265e-01 -2.836054563522338867e-01 5.529259517788887024e-02 -3.713252246379852295e-01 -6.372068822383880615e-02 -1.241244897246360779e-01 -3.489170596003532410e-02 -1.264439076185226440e-01 -3.530601859092712402e-01 -1.078163757920265198e-01 -4.354969039559364319e-02 -2.861787974834442139e-01 2.261870056390762329e-01 -6.056159734725952148e-02 -4.358935728669166565e-02 -1.303012389689683914e-02 1.257671713829040527e-01 9.631182998418807983e-02 -1.955145411193370819e-02 -1.944246590137481689e-01 -7.702188193798065186e-02 -1.765828132629394531e-01 -1.306603103876113892e-01 -1.797265112400054932e-01 -2.941758632659912109e-01 2.644487917423248291e-01 -1.171800047159194946e-01 9.589853882789611816e-02 -2.255436629056930542e-01
1.028900742530822754e-01 1.871964894235134125e-02 6.836313009262084961e-02 1.347374320030212402e-01 -2.456128597259521484e-01 2.387450337409973145e-01 -2.677240967750549316e-01 -1.069267932325601578e-02 2.102804630994796753e-01 -2.451254241168498993e-02 -3.197201713919639587e-02 -2.045105844736099243e-01 1.773394048213958740e-01 -3.806696832180023193e-02 -1.103244498372077942e-01 1.750203780829906464e-03 7.310214638710021973e-02 -3.370852768421173096e-01 1.522026211023330688e-01 -8.750958950258791447e-04 3.411095142364501953e-01 5.897130817174911499e-02 2.631579935550689697e-01 -7.486088573932647705e-02 1.083903163671493530e-01 -4.397280216217041016e-01 -1.749646663665771484e-01 -2.158853262662887573e-01 -2.262692712247371674e-02 -4.797679930925369263e-02 1.496817618608474731e-01 2.940876642242074013e-03
-4.082356393337249756e-01 2.061490118503570557e-01 1.571744084358215332e-01 -9.644843637943267822e-02 -1.998743712902069092e-01 1.246730983257293701e-01 -1.069583222270011902e-01 2.960789576172828674e-02 5.384787172079086304e-02 -1.227262541651725769e-01 -1.316617280244827271e-01 -1.815813779830932617e-01 -1.320294588804244995e-01 2.314688824117183685e-02 -5.900535732507705688e-02 8.973800390958786011e-02 -1.925076544284820557e-01 -6.869586557149887085e-02 -1.544153690338134766e-01 9.078850969672203064e-03 2.052500844001770020e-01 -1.086382381618022919e-02 -3.119125366210937500e-01 -3.243530541658401489e-02 9.018930792808532715e-02 -3.907085061073303223e-01 1.054530125111341476e-02 -2.176512628793716431e-01 -2.534398138523101807e-01 -2.581433355808258057e-01 2.668421715497970581e-02 -2.124052792787551880e-01
1.418405026197433472e-01 1.365451663732528687e-01 -1.844677627086639404e-01 -2.527234256267547607e-01 -1.646141260862350464e-01 -3.034616112709045410e-01 -3.241441845893859863e-01 -3.070048987865447998e-02 2.743288874626159668e-02 -2.828465700149536133e-01 1.400070637464523315e-01 -2.132202684879302979e-01 2.060687988996505737e-01 1.375864297151565552e-01 -4.569278284907341003e-02 1.374327391386032104e-01 -1.453745216131210327e-01 2.602399326860904694e-02 -2.626131772994995117e-01 -1.558281183242797852e-01 3.560005724430084229e-01 3.876953199505805969e-02 1.332511901855468750e-01 3.248238563537597656e-02 1.223801895976066589e-01 1.220226213335990906e-01 -3.907887265086174011e-02 -4.137344658374786377e-02 -4.255779553204774857e-03 -6.565102376043796539e-03 -1.994608789682388306e-01 -2.736605703830718994e-01
2.452667988836765289e-02 5.501491576433181763e-02 1.583632826805114746e-01 3.511944785714149475e-02 1.483922153711318970e-01 -1.515477150678634644e-01 2.930268645286560059e-02 -1.100031882524490356e-01 6.463278830051422119e-02 1.229756278917193413e-03 -1.644708514213562012e-01 -1.283996552228927612e-01 7.265660911798477173e-02 -1.488267332315444946e-01 -2.851678729057312012e-01 6.625414639711380005e-02 -2.009431123733520508e-01 -4.760023653507232666e-01 1.535822898149490356e-01 -9.901112318038940430e-02 4.269114732742309570e-01 1.293944120407104492e-01 -9.613315761089324951e-02 4.045264720916748047e-01 1.230838149785995483e-01 -1.291296631097793579e-01 1.732053980231285095e-02 3.741217078641057014e-03 -9.510814398527145386e-02 -1.168781742453575134e-01 1.235913485288619995e-01 -9.440727531909942627e-02
1.593952625989913940e-01 9.160399436950683594e-02 1.186351478099822998e-01 -1.677582710981369019e-01 -9.453496336936950684e-02 -3.711438775062561035e-01 -1.448866724967956543e-01 2.790887057781219482e-01 -6.142786587588489056e-04 -5.560833960771560669e-02 -3.121862653642892838e-03 -3.460556566715240479e-01 9.914945065975189209e-02 2.259016484022140503e-01 -3.038335740566253662e-01 -8.790608495473861694e-02 -1.276265978813171387e-01 1.203964129090309143e-01 -1.267741620540618896e-01 -9.931638091802597046e-02 8.594422042369842529e-02 1.151298284530639648e-01 1.181258335709571838e-01 3.819005936384201050e-02 2.596160173416137695e-01 -1.335391849279403687e-01 3.264694809913635254e-01 -1.996697336435317993e-01 -1.053921952843666077e-01 -1.169157028198242188e-01 -2.048291265964508057e-01 -5.888812243938446045e-02
6.333780288696289062e-02 2.978373318910598755e-02 6.462722271680831909e-02 -1.105209141969680786e-01 -7.578180730342864990e-02 -3.003168106079101562e-01 -4.178106188774108887e-01 -8.505199849605560303e-02 9.082262963056564331e-02 -1.896647959947586060e-01 2.007286101579666138e-01 -1.392219662666320801e-01 1.544673442840576172e-01 1.506751924753189087e-01 -2.094402909278869629e-01 -4.839646164327859879e-03 -1.025099083781242371e-01 4.527027904987335205e-02 -1.822696328163146973e-01 -2.777159810066223145e-01 2.520230114459991455e-01 1.033849045634269714e-01 -7.666889578104019165e-02 -5.587535444647073746e-03 2.756266295909881592e-01 -7.527420762926340103e-03 6.073632091283798218e-02 -1.833488345146179199e-01 -3.386775031685829163e-02 1.348238885402679443e-01 -2.540110647678375244e-01 -3.262375295162200928e-01
-2.298927307128906250e-01 -9.992925822734832764e-02 1.956994831562042236e-01 -2.155744284391403198e-01 -1.198752000927925110e-01 -1.980455666780471802e-01 -1.242697238922119141e-01 -1.012519188225269318e-02 8.907853066921234131e-02 -1.850074157118797302e-02 5.075998976826667786e-02 -3.019634783267974854e-01 -7.079951465129852295e-02 7.199503481388092041e-02 -3.972480297088623047e-01 2.350524961948394775e-01 -2.742977738380432129e-01 2.860688976943492889e-02 -3.402886912226676941e-02 1.226565763354301453e-01 -1.692629605531692505e-02 2.650541663169860840e-01 -2.010580599308013916e-01 -3.270652145147323608e-02 -9.402894973754882812e-02 -1.116481423377990723e-01 -9.192928671836853027e-02 -3.992224633693695068e-01 -7.212565839290618896e-02 -2.659547887742519379e-02 -3.160383179783821106e-02 -2.400601208209991455e-01
3.347453176975250244e-01 8.557736873626708984e-02 1.372130364179611206e-01 -1.601431220769882202e-01 -1.056160312145948410e-02 -2.970009669661521912e-02 -7.650750130414962769e-02 -1.230759993195533752e-01 1.008045002818107605e-01 -2.839368283748626709e-01 1.103666126728057861e-01 -3.451887369155883789e-01 3.455427289009094238e-01 -8.038297295570373535e-02 -3.644051849842071533e-01 -8.077513426542282104e-03 1.965759545564651489e-01 -2.266720980405807495e-01 -1.234033927321434021e-01 -2.276810258626937866e-01 1.399928182363510132e-01 -1.841821670532226562e-01 -1.325844824314117432e-01 1.049344837665557861e-01 -1.435747928917407990e-02 -6.477451324462890625e-02 5.480829626321792603e-02 -7.237280905246734619e-02 -1.339112408459186554e-02 1.038308739662170410e-01 1.374103873968124390e-01 -2.272292077541351318e-01
1.470813155174255371e-01 6.656593829393386841e-02 1.159110963344573975e-01 -3.062047362327575684e-01 2.774718105792999268e-01 4.262404888868331909e-02 3.863924415782094002e-03 1.109527125954627991e-01 1.192584261298179626e-02 1.653746664524078369e-01 4.316823929548263550e-02 -7.376112043857574463e-02 4.935780167579650879e-02 3.937324583530426025e-01 -3.115911781787872314e-01 1.343560814857482910e-01 3.268776088953018188e-02 -1.703268289566040039e-01 1.529876440763473511e-01 2.630335465073585510e-02 3.180235922336578369e-01 -1.851309649646282196e-02 6.662560999393463135e-02 -5.525330081582069397e-02 -2.706973068416118622e-02 -1.747347861528396606e-01 -6.442181020975112915e-02 -3.159034550189971924e-01 4.818313196301460266e-02 2.302857637405395508e-01 -2.591317594051361084e-01 -2.175918072462081909e-01
-4.449962824583053589e-02 -8.383246511220932007e-02 2.875367701053619385e-01 -2.573549151420593262e-01 -1.165413931012153625e-01 6.547567993402481079e-02 -6.739949434995651245e-02 2.943362295627593994e-01 5.331841483712196350e-02 -1.271853744983673096e-01 1.838970780372619629e-01 9.246607124805450439e-02 3.160651028156280518e-01 5.750256124883890152e-03 -3.051655888557434082e-01 1.487466227263212204e-02 -1.094160601496696472e-01 -1.592753082513809204e-01 -1.702201813459396362e-01 -1.332708001136779785e-01 2.196322679519653320e-01 7.770804315805435181e-02 1.672000288963317871e-01 -2.556853182613849640e-02 1.880840510129928589e-01 -2.695948183536529541e-01 -3.088682591915130615e-01 1.077916473150253296e-01 -2.139967530965805054e-01 6.863040477037429810e-02 -1.678131073713302612e-01 -1.329227685928344727e-01
-1.944993287324905396e-01 -6.844051182270050049e-02 -1.085939556360244751e-01 -1.086225211620330811e-01 8.779080212116241455e-02 9.360901266336441040e-02 -3.646146357059478760e-01 -4.552052170038223267e-02 -3.072566092014312744e-01 -1.233746185898780823e-01 -1.937164962291717529e-01 -2.398139685392379761e-01 1.100673153996467590e-01 -1.697540879249572754e-01 -8.712583035230636597e-02 2.611434161663055420e-01 -1.570226252079010010e-01 -7.268796861171722412e-02 -9.359119832515716553e-02 2.678492339327931404e-03 1.863837987184524536e-01 -8.564035408198833466e-03 8.083479106426239014e-02 5.671254172921180725e-02 -1.132468432188034058e-01 -5.786205455660820007e-02 -7.352235913276672363e-02 1.080148518085479736e-01 -3.502970635890960693e-01 -2.015871554613113403e-02 -3.021200299263000488e-01 -3.607218861579895020e-01
-1.815055459737777710e-01 1.015412360429763794e-01 1.312380433082580566e-01 -5.694229155778884888e-02 2.461592555046081543e-01 -3.185189664363861084e-01 -2.704538106918334961e-01 -2.854600362479686737e-02 -3.988145664334297180e-02 1.824314296245574951e-01 -3.141434164717793465e-03 -6.268800050020217896e-02 -7.140073925256729126e-02 -1.757992804050445557e-01 -1.463487595319747925e-01 7.157371193170547485e-02 -2.326836735010147095e-01 -2.076262533664703369e-01 2.085335850715637207e-01 -1.723468899726867676e-01 3.850362598896026611e-01 1.322042495012283325e-01 2.393253743648529053e-01 1.103267073631286621e-01 2.040065079927444458e-02 -9.835651516914367676e-02 9.166087955236434937e-02 -3.891921043395996094e-02 -3.939215838909149170e-01 -6.161833181977272034e-02 -8.460681885480880737e-03 -1.193561926484107971e-01
-1.679302752017974854e-01 -6.125713512301445007e-02 1.361358463764190674e-01 -1.021042317152023315e-01 7.948274910449981689e-02 7.613359391689300537e-02 -3.830259442329406738e-01 -4.962079972028732300e-02 -1.371393352746963501e-01 -2.080879807472229004e-01 1.201855689287185669e-01 -1.385915279388427734e-01 2.993640303611755371e-01 -2.471552342176437378e-01 -1.179425343871116638e-01 -9.251731634140014648e-02 -7.552041858434677124e-02 -1.316380500793457031e-01 9.578077122569084167e-03 1.468937993049621582e-01 4.219136834144592285e-01 1.076427623629570007e-01 -6.011127308011054993e-02 1.118777021765708923e-01 -3.482448309659957886e-02 -1.022370532155036926e-01 -7.157795876264572144e-02 3.626563027501106262e-02 -2.801590561866760254e-01 -2.812438607215881348e-01 3.491348028182983398e-02 -2.855346202850341797e-01
-7.816068828105926514e-02 1.547707617282867432e-02 -1.121289096772670746e-02 -1.577359288930892944e-01 -2.702756226062774658e-01 -2.681483626365661621e-01 -2.881389558315277100e-01 1.697779297828674316e-01 8.012855052947998047e-02 2.325370013713836670e-01 -1.672123931348323822e-02 -9.266239404678344727e-02 2.161375992000102997e-02 2.833155915141105652e-03 -9.638586640357971191e-02 2.587852776050567627e-01 -3.388350829482078552e-02 -1.712980866432189941e-01 -7.056052330881357193e-03 1.846356689929962158e-01 4.885257780551910400e-01 2.291981130838394165e-02 -1.467438507825136185e-02 -2.050909847021102905e-01 1.206055060029029846e-01 1.088204756379127502e-01 -1.049812212586402893e-01 1.641642600297927856e-01 -2.089943587779998779e-01 3.554892027750611305e-03 -3.100758194923400879e-01 -1.243395954370498657e-01
2.698385342955589294e-02 1.630858480930328369e-01 -2.295844405889511108e-01 -4.266573116183280945e-02 7.001404650509357452e-03 -3.643771866336464882e-03 -3.087723255157470703e-01 1.137593463063240051e-01 9.693279117345809937e-02 5.075191147625446320e-03 1.197341382503509521e-01 -2.098082900047302246e-01 4.643090069293975830e-02 5.367588624358177185e-02 -1.789045780897140503e-01 2.409042567014694214e-01 -1.291351616382598877e-01 -2.373382002115249634e-01 -1.765462197363376617e-02 2.309222817420959473e-01 2.760924696922302246e-01 1.126510743051767349e-02 -7.961725443601608276e-02 1.582063436508178711e-01 -2.167709022760391235e-01 -2.478792071342468262e-01 -3.302365308627486229e-03 -1.431633438915014267e-02 -1.083391681313514709e-01 -4.613589122891426086e-02 -5.362116098403930664e-01 -5.042590573430061340e-02
-7.701827585697174072e-02 -7.286014407873153687e-02 2.914756350219249725e-02 -3.529242575168609619e-01 -1.263304948806762695e-01 -1.068936288356781006e-02 -3.549974858760833740e-01 -2.714580893516540527e-01 -1.748907119035720825e-01 1.955473423004150391e-01 -1.584443151950836182e-01 -1.182720959186553955e-01 1.309532970190048218e-01 -3.960281319450587034e-04 -7.683044672012329102e-02 2.265927642583847046e-01 1.622990518808364868e-01 -1.281889975070953369e-01 2.048598676919937134e-01 3.325047194957733154e-01 2.452401816844940186e-01 2.521681189537048340e-01 -7.454214245080947876e-02 2.208019495010375977e-01 -1.231298148632049561e-01 -1.132417321205139160e-01 -1.088911667466163635e-02 3.334918618202209473e-02 -2.331458777189254761e-02 -7.433405518531799316e-02 -1.590837687253952026e-01 -1.769733875989913940e-01
1.293765455484390259e-01 2.380741238594055176e-01 5.352293699979782104e-02 -4.661267399787902832e-01 -1.161826774477958679e-03 7.725875079631805420e-02 -2.512402832508087158e-01 9.967941790819168091e-02 1.162775512784719467e-02 1.098839659243822098e-02 2.319660484790802002e-01 -1.112049147486686707e-01 2.031101286411285400e-01 2.976070530712604523e-02 -2.044479697942733765e-01 3.368367999792098999e-02 -2.947099804878234863e-01 -7.944566756486892700e-02 -1.083544194698333740e-01 -6.047554314136505127e-02 1.777122169733047485e-01 3.658920526504516602e-03 4.549876973032951355e-02 -1.806410029530525208e-02 3.950550258159637451e-01 -1.142045930027961731e-01 -2.028085440397262573e-01 1.574455350637435913e-01 -2.735271453857421875e-01 8.716238290071487427e-02 4.784472659230232239e-02 -1.167126968502998352e-01
4.864050447940826416e-02 1.708682179450988770e-01 1.772931963205337524e-01 2.705611288547515869e-02 2.389020323753356934e-01 -3.743745088577270508e-01 -2.073375135660171509e-01 -1.291180145926773548e-03 -5.609507858753204346e-02 -9.346493333578109741e-02 2.247386984527111053e-02 -1.571058183908462524e-01 5.462415888905525208e-02 -1.331738103181123734e-02 -1.315902322530746460e-01 2.368456125259399414e-01 -3.126680254936218262e-01 -1.728523820638656616e-01 1.901424974203109741e-01 2.830013930797576904e-01 3.701230585575103760e-01 -9.650635719299316406e-02 1.027394756674766541e-01 1.092137694358825684e-01 8.680720627307891846e-02 2.808511198963969946e-04 8.563122898340225220e-02 5.306607484817504883e-02 -3.452994823455810547e-01 -8.249689638614654541e-02 -1.443108469247817993e-01 -7.205096632242202759e-02
1.147391349077224731e-01 4.101469740271568298e-02 -1.607152372598648071e-01 -2.261254638433456421e-01 2.464237436652183533e-02 5.001051723957061768e-02 -2.288395315408706665e-01 5.996843427419662476e-02 -2.285465449094772339e-01 -1.284584403038024902e-01 -2.426183968782424927e-01 -1.646351069211959839e-01 5.346385017037391663e-02 1.366769224405288696e-01 -2.373754046857357025e-02 1.303779035806655884e-01 -2.987219989299774170e-01 -4.664289951324462891e-02 -1.071364209055900574e-01 -9.058147668838500977e-03 3.140629827976226807e-01 -8.946977555751800537e-02 3.359461948275566101e-02 1.112924814224243164e-01 3.426277637481689453e-01 -1.486982125788927078e-02 -2.333098649978637695e-01 1.629357188940048218e-01 -2.168330103158950806e-01 1.258318722248077393e-01 -3.337120115756988525e-01 -2.436764389276504517e-01
-3.710930347442626953e-01 1.152712404727935791e-01 4.522259905934333801e-02 -7.636215537786483765e-02 -2.841508388519287109e-01 1.131289824843406677e-01 -1.057323515415191650e-01 -1.310838758945465088e-01 -1.074948683381080627e-01 -3.795310109853744507e-02 -4.512640088796615601e-02 -2.361569851636886597e-01 3.329391777515411377e-01 6.684778630733489990e-02 1.884094625711441040e-01 1.052761822938919067e-01 -1.278034448623657227e-01 -3.084070514887571335e-03 -2.112611979246139526e-01 -2.144205383956432343e-02 2.904115617275238037e-01 1.284479647874832153e-01 -1.503832451999187469e-02 -5.739052593708038330e-02 -3.168277069926261902e-02 -1.738392263650894165e-01 -2.199258096516132355e-02 -4.549026191234588623e-01 -2.813647091388702393e-01 2.966224215924739838e-02 -4.144341126084327698e-02 -1.801070384681224823e-02
1.809586137533187866e-01 -2.375071346759796143e-01 8.467255532741546631e-02 -2.772098183631896973e-01 -1.268981844186782837e-01 4.196805506944656372e-02 -2.432321161031723022e-01 2.757064104080200195e-01 2.274864539504051208e-02 -5.320927128195762634e-03 -7.955065369606018066e-02 -4.212394058704376221e-01 1.736650317907333374e-01 1.164033040404319763e-01 -1.424629688262939453e-01 4.536347836256027222e-02 -3.248491287231445312e-01 2.945790067315101624e-02 -6.351686269044876099e-02 -7.377971708774566650e-02 2.268379032611846924e-01 -2.292652130126953125e-01 -2.228567749261856079e-01 -6.851711124181747437e-02 1.320603340864181519e-01 2.375944107770919800e-01 1.569845341145992279e-02 -1.075032278895378113e-01 -1.091565117239952087e-01 -2.161544263362884521e-01 6.925556808710098267e-02 -5.533963441848754883e-03
6.276872754096984863e-02 1.418965607881546021e-01 -4.299565777182579041e-02 -6.907011568546295166e-02 6.867430359125137329e-02 -1.246132031083106995e-01 -2.074210643768310547e-01 -3.644594550132751465e-02 -1.310864239931106567e-01 2.825850248336791992e-02 -3.429848551750183105e-01 -1.251050382852554321e-01 3.799536526203155518e-01 1.359870582818984985e-01 -2.795482575893402100e-01 3.471160829067230225e-01 -2.493717670440673828e-01 -3.073913510888814926e-03 -4.298329353332519531e-02 -8.422714471817016602e-02 8.284167945384979248e-02 2.056859284639358521e-01 -6.472082436084747314e-02 -2.159052155911922455e-02 1.222184672951698303e-01 -3.547476232051849365e-01 2.698676288127899170e-01 -8.857572823762893677e-02 9.144327789545059204e-02 7.359725236892700195e-02 -1.371585577726364136e-01 -1.137249246239662170e-01
1.122483685612678528e-01 7.726419717073440552e-02 1.869928240776062012e-01 -2.729899585247039795e-01 -2.964074611663818359e-01 4.281733334064483643e-01 6.437513232231140137e-02 5.774286016821861267e-02 6.381675601005554199e-03 -4.684200882911682129e-02 -1.255564391613006592e-01 -9.726896136999130249e-02 4.178366959095001221e-01 2.566764056682586670e-01 7.416480779647827148e-02 7.546651363372802734e-02 -9.148917347192764282e-02 -1.028636991977691650e-01 1.472394317388534546e-01 1.222351193428039551e-01 3.085400164127349854e-01 -3.796320781111717224e-02 9.122229367494583130e-02 1.090248897671699524e-01 -2.714375220239162445e-02 -2.253859937191009521e-01 1.422172188758850098e-01 -1.447508484125137329e-01 7.446957379579544067e-02 2.626829373184591532e-04 -1.374633051455020905e-02 -2.080362588167190552e-01
1.260835826396942139e-01 2.172942906618118286e-01 9.959567338228225708e-02 -1.781824380159378052e-01 3.632313385605812073e-02 2.599473595619201660e-01 8.907854557037353516e-02 2.343714982271194458e-01 2.711261510848999023e-01 -2.124172151088714600e-01 -1.406576037406921387e-01 -2.153100967407226562e-01 6.152214482426643372e-02 1.761441230773925781e-01 -4.504057113081216812e-03 -4.374954849481582642e-02 -9.423059411346912384e-03 -2.326594293117523193e-01 -1.763900071382522583e-01 2.381486892700195312e-01 4.371904134750366211e-01 3.627353906631469727e-02 1.282019913196563721e-01 1.582809686660766602e-01 1.219811812043190002e-01 -1.402121931314468384e-01 2.062550187110900879e-01 -1.491758823394775391e-01 -5.099370330572128296e-02 3.781321644783020020e-02 6.727892905473709106e-02 -2.409649044275283813e-01
2.332830578088760376e-01 -5.309579521417617798e-02 9.546903520822525024e-02 2.243187576532363892e-01 -1.544906944036483765e-02 -2.141562402248382568e-01 -2.264810949563980103e-01 9.075636975467205048e-03 -1.571810245513916016e-01 -1.775576174259185791e-01 1.053921803832054138e-01 -4.905586242675781250e-01 7.971610128879547119e-02 1.042586863040924072e-01 -2.743010781705379486e-02 2.442421391606330872e-02 -9.712181985378265381e-02 -8.985316008329391479e-02 -3.622138500213623047e-02 -2.465876191854476929e-01 2.913858890533447266e-01 3.245044872164726257e-02 -1.506807059049606323e-01 4.190643131732940674e-02 -2.033877745270729065e-02 -6.280887126922607422e-02 8.216343820095062256e-02 -2.042240053415298462e-01 -9.792306274175643921e-02 1.219315603375434875e-01 -1.104621440172195435e-01 -4.239921867847442627e-01
9.071514755487442017e-02 -8.371624350547790527e-02 1.565284281969070435e-01 2.862403169274330139e-02 6.479679048061370850e-02 -3.022227995097637177e-02 -7.957287877798080444e-02 -3.114223182201385498e-01 -2.449942193925380707e-02 5.427043512463569641e-02 3.640196099877357483e-02 -3.489478826522827148e-01 1.909714490175247192e-01 -1.183581128716468811e-01 -1.955115646123886108e-01 -4.469765350222587585e-02 -1.509091854095458984e-01 -1.575620025396347046e-01 3.707738220691680908e-02 -7.960148155689239502e-02 2.451570034027099609e-01 -1.483086943626403809e-01 -1.429967731237411499e-01 -1.024817079305648804e-01 2.086377739906311035e-01 -2.515406906604766846e-01 2.304023951292037964e-01 -2.776828110218048096e-01 -3.664802014827728271e-02 -1.397223174571990967e-01 -1.300756782293319702e-01 -4.365070462226867676e-01
1.602684259414672852e-01 2.976320683956146240e-01 -4.348055645823478699e-02 -1.427477411925792694e-02 -4.612611234188079834e-02 3.627393022179603577e-02 -2.927981615066528320e-01 3.068923391401767731e-02 1.610902994871139526e-01 -1.696072220802307129e-01 2.294792532920837402e-01 -1.135522723197937012e-01 1.431700289249420166e-01 6.596700847148895264e-02 -3.363345861434936523e-01 2.380788624286651611e-01 -2.961335889995098114e-02 -1.015681475400924683e-01 1.405611261725425720e-02 3.192328512668609619e-01 2.994765043258666992e-01 6.038680206984281540e-03 -6.669468432664871216e-02 1.629711687564849854e-01 -2.595969289541244507e-02 -1.330654770135879517e-01 1.471729762852191925e-02 -2.438354119658470154e-02 -2.312467806041240692e-02 -2.951791584491729736e-01 -3.700969815254211426e-01 2.712920121848583221e-02
2.613387629389762878e-02 1.989526003599166870e-01 1.840088963508605957e-01 -2.935622930526733398e-01 -1.910392940044403076e-01 -9.722258895635604858e-02 6.997518241405487061e-02 1.133588422089815140e-02 -1.710868924856185913e-01 7.487308979034423828e-02 -6.489505618810653687e-02 -2.534240186214447021e-01 4.232495129108428955e-01 -2.390628159046173096e-01 8.916603028774261475e-02 -1.422451883554458618e-01 -1.282184422016143799e-01 -1.008679568767547607e-01 5.676837638020515442e-02 -8.870891481637954712e-02 3.821088671684265137e-01 -4.375522583723068237e-02 -7.829286158084869385e-02 1.459704041481018066e-01 -2.527021616697311401e-02 -3.230818510055541992e-01 -4.922986030578613281e-02 -1.894061863422393799e-01 -2.194277644157409668e-01 -9.161350131034851074e-02 2.341726981103420258e-02 8.638650923967361450e-02
1.365451514720916748e-01 3.499705791473388672e-01 1.011203974485397339e-02 -5.159815400838851929e-02 -1.846212595701217651e-01 2.626619040966033936e-01 -7.852741330862045288e-02 5.269071832299232483e-02 -2.991200424730777740e-02 -1.374873071908950806e-01 -7.552318274974822998e-02 -3.423911333084106445e-01 1.814373731613159180e-01 1.120311096310615540e-01 1.540401135571300983e-03 9.810160100460052490e-02 2.161796987056732178e-01 -1.729393154382705688e-01 -7.602281868457794189e-02 4.226890206336975098e-02 2.989142537117004395e-01 -6.400826573371887207e-02 -2.173562496900558472e-01 1.134927663952112198e-02 3.719470500946044922e-01 -9.027718752622604370e-02 2.052135020494461060e-01 -8.300448954105377197e-02 -1.585913747549057007e-01 1.580442637205123901e-01 1.264639347791671753e-01 -2.441641241312026978e-01
-3.240193724632263184e-01 -1.931414566934108734e-02 -2.408536896109580994e-02 -1.196118257939815521e-02 -4.555279016494750977e-02 -6.066759303212165833e-02 -2.688578069210052490e-01 -1.294362097978591919e-01 -1.064082011580467224e-01 -4.607208073139190674e-02 9.680218249559402466e-02 -2.626818120479583740e-01 -1.594167761504650116e-02 -3.804694861173629761e-02 -2.586797773838043213e-01 2.729659974575042725e-01 -1.212372854351997375e-01 7.737828046083450317e-02 2.965724766254425049e-01 1.431675106287002563e-01 2.027236521244049072e-01 1.066951081156730652e-01 -2.004466578364372253e-02 3.024610131978988647e-02 -1.700906455516815186e-01 -1.927656084299087524e-01 -2.144634425640106201e-01 -3.602254390716552734e-01 -9.714908152818679810e-02 -5.706549435853958130e-02 -1.874546706676483154e-01 -3.025904893875122070e-01
-3.430631458759307861e-01 -1.386724039912223816e-02 2.087546139955520630e-02 -3.458605110645294189e-01 -1.574805080890655518e-01 -1.908042728900909424e-01 -5.715218931436538696e-02 2.506038732826709747e-02 -1.102680116891860962e-01 7.472418993711471558e-02 1.379802972078323364e-01 -1.307878643274307251e-01 8.565413206815719604e-02 1.124538015574216843e-02 -2.323490381240844727e-01 5.166609883308410645e-01 -8.746670931577682495e-02 -9.639752656221389771e-02 6.995870172977447510e-02 -1.573741585016250610e-01 5.001166462898254395e-02 7.741048932075500488e-02 -1.653667911887168884e-02 -3.720013424754142761e-02 -9.863300621509552002e-02 -3.424498438835144043e-01 -1.134269386529922485e-01 -2.548144459724426270e-01 -1.603695154190063477e-01 -1.524213105440139771e-01 1.229093596339225769e-02 -6.349726766347885132e-02
9.534966200590133667e-02 4.417039453983306885e-02 -2.966397814452648163e-02 -1.542718708515167236e-01 3.012393368408083916e-03 -3.227901160717010498e-01 -2.189922332763671875e-01 -1.530764997005462646e-01 -6.696335971355438232e-02 -2.368623316287994385e-01 8.499421924352645874e-02 -2.820017933845520020e-01 3.269092142581939697e-01 7.502897828817367554e-02 -2.442748844623565674e-01 1.515226364135742188e-01 -1.452307254076004028e-01 1.024097278714179993e-01 -1.742044538259506226e-01 -2.475411891937255859e-01 2.574142515659332275e-01 -2.503305440768599510e-04 -3.323134779930114746e-02 8.920741826295852661e-02 3.064075708389282227e-01 -9.320896933786571026e-04 -1.737583987414836884e-02 -1.735477298498153687e-01 1.583823934197425842e-02 4.141056910157203674e-02 -2.001624703407287598e-01 -2.852262258529663086e-01
-2.692728303372859955e-02 1.019820105284452438e-02 6.104457005858421326e-02 -1.168041303753852844e-01 -9.339030832052230835e-02 1.070851236581802368e-01 -2.538906633853912354e-01 1.793828606605529785e-01 3.188861012458801270e-01 2.255814820528030396e-01 -2.434669286012649536e-01 -7.130748033523559570e-02 6.765901297330856323e-02 -1.290486007928848267e-01 -2.576722204685211182e-01 1.986014544963836670e-01 5.841157957911491394e-02 -1.381734609603881836e-01 -1.768380962312221527e-02 -1.261523365974426270e-01 5.196378231048583984e-01 7.285785675048828125e-02 -1.638004630804061890e-01 2.905905945226550102e-03 -4.279858991503715515e-02 9.074012190103530884e-02 -1.195691972970962524e-01 7.452701777219772339e-02 -8.590444922447204590e-02 7.349481433629989624e-02 -2.149068713188171387e-01 -3.019674122333526611e-01
1.616721302270889282e-01 -8.843086659908294678e-02 8.896410465240478516e-02 1.227232813835144043e-01 3.447673469781875610e-02 -1.914117671549320221e-02 -2.056397497653961182e-01 -1.397466659545898438e-01 2.074068412184715271e-02 -1.563416719436645508e-01 1.191541701555252075e-01 -1.617792695760726929e-01 2.737431526184082031e-01 -7.657111436128616333e-02 -1.891740411520004272e-02 7.273638993501663208e-02 -1.291710436344146729e-01 -3.442369997501373291e-01 1.289354413747787476e-01 -2.522220015525817871e-01 4.323291480541229248e-01 -4.703227803111076355e-02 -1.722630560398101807e-01 -2.007502466440200806e-01 2.464202418923377991e-02 5.485387053340673447e-03 5.371757224202156067e-02 -1.480887532234191895e-01 -1.948233693838119507e-01 -8.325593173503875732e-02 -1.828102320432662964e-01 -3.869415819644927979e-01
6.606861203908920288e-02 -1.197997480630874634e-01 4.725515246391296387e-01 -6.880887597799301147e-02 -7.844955474138259888e-02 -8.014366030693054199e-02 -1.600937098264694214e-01 1.420232057571411133e-01 -9.537203609943389893e-02 1.213151402771472931e-02 1.063417494297027588e-01 -2.532733976840972900e-01 1.537372022867202759e-01 -1.497427374124526978e-01 -1.286870539188385010e-01 7.211282104253768921e-02 -3.620032966136932373e-01 -2.786899507045745850e-01 3.338049352169036865e-01 -1.678277365863323212e-02 7.287722826004028320e-02 1.479742527008056641e-01 -5.364624038338661194e-02 1.010312363505363464e-01 -8.382539451122283936e-02 -2.834594547748565674e-01 1.957087079063057899e-03 -2.680785022675991058e-02 1.377248950302600861e-02 7.438334170728921890e-03 -4.544275999069213867e-02 -3.020341098308563232e-01
4.119426477700471878e-03 2.851467207074165344e-02 1.136845722794532776e-01 -2.315918952226638794e-01 -6.063680723309516907e-02 -1.701153665781021118e-01 -4.171613231301307678e-02 -1.353290975093841553e-01 3.701031580567359924e-02 -5.546634644269943237e-02 -4.466644674539566040e-02 -3.102380037307739258e-02 -5.390530824661254883e-02 -2.645937502384185791e-01 5.835154280066490173e-02 2.946905791759490967e-01 -1.294618546962738037e-01 -2.317391782999038696e-01 7.687945663928985596e-02 -5.167742818593978882e-02 3.460511565208435059e-01 -4.590927436947822571e-02 1.681648194789886475e-01 1.684161871671676636e-01 1.559890210628509521e-01 -3.795669972896575928e-02 -2.849834263324737549e-01 -1.874375939369201660e-01 -4.398071765899658203e-01 6.777299195528030396e-02 2.348968684673309326e-01 -2.377077937126159668e-01
2.600735723972320557e-01 1.678645014762878418e-01 1.619007140398025513e-01 7.135766744613647461e-02 -2.215007841587066650e-01 -9.758827835321426392e-02 -2.991628944873809814e-01 9.199404716491699219e-02 4.899489879608154297e-02 -2.940901517868041992e-01 2.239040136337280273e-01 -3.043470084667205811e-01 2.987110018730163574e-01 -9.430743008852005005e-02 -1.309214681386947632e-01 -6.935306638479232788e-02 -1.407164931297302246e-01 8.020235598087310791e-02 3.322403132915496826e-02 -8.040352165699005127e-02 2.792876958847045898e-01 -1.083416678011417389e-02 -2.985261082649230957e-01 4.288281500339508057e-02 1.174940094351768494e-01 9.282118827104568481e-02 -7.481971289962530136e-03 -1.859186738729476929e-01 8.805514313280582428e-03 -2.055008262395858765e-01 -4.614967107772827148e-02 -2.454627156257629395e-01
1.397034227848052979e-01 2.001885324716567993e-02 5.059026479721069336e-01 -2.532111704349517822e-01 5.093414708971977234e-02 -2.182500362396240234e-01 -2.920572832226753235e-02 -1.201875805854797363e-01 -5.655266717076301575e-02 -1.687270030379295349e-02 -6.803976744413375854e-02 -3.243333399295806885e-01 2.265489697456359863e-01 -5.327260121703147888e-02 -2.202066034078598022e-01 2.636930942535400391e-01 -1.857467554509639740e-02 -2.503687441349029541e-01 5.804103612899780273e-02 -2.675821483135223389e-01 1.860949397087097168e-01 -2.613703906536102295e-01 -1.192603539675474167e-02 -3.919707238674163818e-02 -1.227986067533493042e-01 -7.844026200473308563e-03 -1.843500286340713501e-01 -1.911592110991477966e-02 6.889420002698898315e-02 -9.733027964830398560e-02 -3.649177402257919312e-02 -3.668886423110961914e-02
1.532667428255081177e-01 1.295492798089981079e-01 -6.087803281843662262e-03 4.862980544567108154e-02 -7.419558614492416382e-02 -2.173893898725509644e-01 -2.320264279842376709e-01 -4.928823187947273254e-02 1.501923054456710815e-01 1.052796319127082825e-01 -2.832605242729187012e-01 -2.091706693172454834e-01 9.687827527523040771e-02 2.407906390726566315e-02 -2.864102423191070557e-01 2.515739798545837402e-01 -3.353212773799896240e-01 1.160054802894592285e-01 -4.046967625617980957e-02 -6.423100084066390991e-02 1.909499764442443848e-01 5.813864618539810181e-02 -1.072118505835533142e-01 1.958507746458053589e-01 1.279323995113372803e-01 -4.311538934707641602e-01 1.288267076015472412e-01 -2.445612289011478424e-02 2.823183313012123108e-02 1.859723776578903198e-01 -9.631297737360000610e-02 -2.234079390764236450e-01
-3.999891132116317749e-02 7.935392856597900391e-02 1.098844781517982483e-01 -6.962798535823822021e-02 4.121991395950317383e-01 2.505459785461425781e-01 -1.012503132224082947e-01 1.314776241779327393e-01 -2.134428322315216064e-01 -7.291407883167266846e-02 -1.207610592246055603e-01 -2.363735586404800415e-01 2.754766643047332764e-01 -2.438444411382079124e-03 -1.930014044046401978e-01 1.359017938375473022e-01 1.823691576719284058e-01 2.391626127064228058e-03 1.427208036184310913e-01 -1.062748730182647705e-01 3.553814589977264404e-01 2.211428135633468628e-01 -2.050766199827194214e-01 -1.732576079666614532e-02 -7.647505402565002441e-02 -1.067773103713989258e-01 -1.446120534092187881e-02 8.569085597991943359e-02 -2.285233139991760254e-01 2.082760185003280640e-01 -2.867807447910308838e-02 -2.414707541465759277e-01
4.304686188697814941e-02 8.749613910913467407e-02 8.433683216571807861e-02 7.496459782123565674e-02 -4.125910624861717224e-02 -1.523008346557617188e-01 -1.417163610458374023e-01 1.635598093271255493e-01 7.497363537549972534e-02 -1.187984719872474670e-01 -2.755068242549896240e-01 -2.502039372920989990e-01 9.864831715822219849e-02 9.073422104120254517e-02 -2.569301426410675049e-01 1.909896582365036011e-01 -3.368050456047058105e-01 9.971212595701217651e-02 -1.219001784920692444e-01 -1.123433485627174377e-01 2.150160670280456543e-01 -1.229186952114105225e-01 -4.142411798238754272e-02 -3.713937848806381226e-02 -4.956937208771705627e-02 -5.548765063285827637e-01 6.250400841236114502e-02 -6.882570683956146240e-02 6.081816554069519043e-02 -2.425995655357837677e-02 -8.678650110960006714e-02 -2.850020527839660645e-01
-1.697579585015773773e-02 -1.733163744211196899e-01 5.052312836050987244e-02 -3.821344375610351562e-01 -1.243262141942977905e-01 2.307628840208053589e-01 -1.942374259233474731e-01 -2.355030365288257599e-02 -1.745553687214851379e-02 -2.256079018115997314e-01 -2.066326290369033813e-01 -2.015724033117294312e-01 -2.090616226196289062e-01 6.424646079540252686e-02 -2.306937128305435181e-01 3.734617233276367188e-01 8.044467121362686157e-02 -1.414764672517776489e-01 -2.404296100139617920e-01 -1.177332028746604919e-01 2.066049873828887939e-01 9.999569505453109741e-02 1.562597900629043579e-01 2.628474235534667969e-01 8.058963716030120850e-02 -2.824192866683006287e-02 -2.470838278532028198e-01 -8.696382492780685425e-02 4.695859178900718689e-02 1.034881323575973511e-01 -5.982055887579917908e-02 4.794943332672119141e-02
-1.650380790233612061e-01 5.776142328977584839e-02 -2.061962932348251343e-01 -1.001796349883079529e-01 -1.140830889344215393e-01 -1.635830849409103394e-01 -5.792306363582611084e-02 1.030479297041893005e-01 -4.601673036813735962e-02 -3.027936518192291260e-01 -4.257388114929199219e-01 -1.153108328580856323e-01 2.414713054895401001e-01 2.166731059551239014e-01 -3.990877568721771240e-01 1.908531635999679565e-01 2.654027193784713745e-02 -2.374145686626434326e-01 6.368204206228256226e-02 7.564601302146911621e-02 5.826536938548088074e-02 2.492503970861434937e-01 7.758471369743347168e-02 3.151413425803184509e-02 3.609542176127433777e-02 -9.505438804626464844e-02 1.424343585968017578e-01 -1.778333783149719238e-01 -1.507103890180587769e-01 -3.924079611897468567e-02 -2.142824232578277588e-01 4.494371637701988220e-02
1.537929326295852661e-01 2.249570339918136597e-01 1.084040701389312744e-01 -2.275440692901611328e-01 -1.237514466047286987e-01 2.298395037651062012e-01 -1.132528260350227356e-01 1.615825146436691284e-01 -6.018528342247009277e-02 -9.296855330467224121e-02 -1.679463312029838562e-02 -7.277762889862060547e-02 1.986558884382247925e-01 -1.349404007196426392e-01 -3.054718673229217529e-01 -7.792046666145324707e-02 -2.163584902882575989e-02 2.006311155855655670e-02 2.787935733795166016e-01 -2.381642311811447144e-01 -6.670993752777576447e-03 -1.247599199414253235e-01 4.940002784132957458e-02 2.000002004206180573e-02 -6.255879998207092285e-03 -4.419344961643218994e-01 -1.227766275405883789e-01 -1.003050431609153748e-02 -3.820169866085052490e-01 -1.368372142314910889e-01 -1.249104216694831848e-01 -1.889024823904037476e-01
1.684879958629608154e-01 -2.323785573244094849e-01 2.046532481908798218e-01 -1.340207755565643311e-01 -2.523637413978576660e-01 8.241853863000869751e-02 -1.756130605936050415e-01 -3.399036824703216553e-02 2.530053071677684784e-02 -1.793366819620132446e-01 -2.188268303871154785e-01 -7.864882797002792358e-02 1.883573234081268311e-01 1.477238386869430542e-01 -4.019876942038536072e-02 -7.805699110031127930e-02 -1.956702023744583130e-01 -9.397593885660171509e-02 4.378768615424633026e-03 1.163134723901748657e-01 3.061706721782684326e-01 -2.363695763051509857e-02 -1.774124056100845337e-01 -6.043354421854019165e-02 3.451002240180969238e-01 4.917527362704277039e-02 -2.754272520542144775e-02 -3.437087237834930420e-01 -1.460051238536834717e-01 -3.804488480091094971e-01 -8.087030798196792603e-02 -1.764426566660404205e-02
-2.412368804216384888e-01 -3.594057634472846985e-02 1.056132242083549500e-01 -2.849353253841400146e-01 -1.237100809812545776e-01 -1.296942234039306641e-01 -1.634965389966964722e-01 -8.328378200531005859e-02 6.529633700847625732e-02 5.962748825550079346e-02 -3.332362174987792969e-01 -3.933912217617034912e-01 2.052313387393951416e-01 6.183683127164840698e-02 -2.584460973739624023e-01 9.810290485620498657e-02 1.668797880411148071e-01 -1.274829357862472534e-01 -1.683314442634582520e-01 2.608540281653404236e-02 1.052640154957771301e-01 1.293169409036636353e-01 -1.437326818704605103e-01 1.631866693496704102e-01 1.278359740972518921e-01 8.683639578521251678e-03 1.628682017326354980e-01 1.584050506353378296e-01 -1.347986757755279541e-01 2.632012367248535156e-01 -1.391779482364654541e-01 -2.516614496707916260e-01
1.027977168560028076e-01 2.230248451232910156e-01 2.942077517509460449e-01 -2.480355650186538696e-01 -1.235721912235021591e-02 1.220717001706361771e-02 -1.437686085700988770e-01 2.471254318952560425e-01 -1.740831285715103149e-01 7.435429096221923828e-02 1.161044090986251831e-02 -2.812758982181549072e-01 2.490178048610687256e-01 3.293137252330780029e-02 -1.446717679500579834e-01 -1.048167273402214050e-01 -1.868857890367507935e-01 1.024971827864646912e-01 1.775144413113594055e-02 -1.714062392711639404e-01 2.998012304306030273e-01 -1.485874503850936890e-01 3.016094118356704712e-02 9.948042035102844238e-02 1.678418368101119995e-01 1.012929677963256836e-01 -5.065350793302059174e-03 -3.691085278987884521e-01 1.852724105119705200e-01 1.891216486692428589e-01 -1.285307556390762329e-01 -2.006795257329940796e-01
-1.024015396833419800e-01 7.798872143030166626e-02 2.313500493764877319e-01 -2.051573246717453003e-01 -2.977941371500492096e-02 1.217862963676452637e-02 -1.058049947023391724e-01 1.394615173339843750e-01 -2.922529727220535278e-02 8.853602409362792969e-02 1.450599879026412964e-01 -1.632259935140609741e-01 -1.691670417785644531e-01 4.373785853385925293e-01 -2.364878207445144653e-01 1.510377377271652222e-01 -2.125384211540222168e-01 -2.164551466703414917e-01 3.902826458215713501e-02 -2.538470551371574402e-02 3.719973564147949219e-01 -1.002621054649353027e-01 2.360054999589920044e-01 -6.332155317068099976e-02 2.375880628824234009e-02 -1.085159108042716980e-01 -3.987645357847213745e-02 -3.612660765647888184e-01 -5.932791531085968018e-02 1.176630556583404541e-01 -2.439666166901588440e-02 -1.907008886337280273e-01
-1.567305624485015869e-01 1.032874733209609985e-01 1.558344066143035889e-01 -3.106257617473602295e-01 -9.734917432069778442e-02 1.398611664772033691e-01 -3.507446944713592529e-01 -4.388866201043128967e-02 6.295509636402130127e-02 -2.509924471378326416e-01 -1.079180240631103516e-01 -1.463457942008972168e-01 3.080973923206329346e-01 3.537352010607719421e-02 -1.452848128974437714e-02 -6.502618640661239624e-02 8.714148402214050293e-02 -6.752272695302963257e-02 1.288319081068038940e-01 -3.122901320457458496e-01 1.191072538495063782e-01 3.996779769659042358e-02 1.806757450103759766e-01 -4.892641678452491760e-02 2.085240632295608521e-01 -3.027825355529785156e-01 -8.676732890307903290e-03 1.469794064760208130e-01 -2.386707663536071777e-01 -1.747075840830802917e-02 -2.345572710037231445e-01 -2.077223360538482666e-01
1.087990701198577881e-01 3.511548638343811035e-01 2.091940790414810181e-01 -5.924811586737632751e-02 -1.549295634031295776e-01 -9.233489632606506348e-02 -3.087252378463745117e-01 2.123948652297258377e-03 -1.850952506065368652e-01 -8.338076621294021606e-02 8.071200549602508545e-02 1.088086441159248352e-01 5.833424627780914307e-02 -9.839430451393127441e-02 -2.125664651393890381e-01 -1.705331057310104370e-01 -3.676686808466911316e-02 -1.406126469373703003e-01 1.681448519229888916e-01 7.701816502958536148e-04 2.920798659324645996e-01 2.387182116508483887e-01 -1.357422918081283569e-01 -1.037033423781394958e-01 -4.721631482243537903e-02 -2.437152266502380371e-01 -2.762835323810577393e-01 -2.475933879613876343e-01 -2.859986722469329834e-01 -8.652691543102264404e-02 1.081478372216224670e-01 1.473266780376434326e-01
1.395836174488067627e-01 2.123330533504486084e-01 1.715404354035854340e-02 -9.741507470607757568e-02 -2.353542856872081757e-02 1.580351591110229492e-01 -5.651935469359159470e-03 2.647385299205780029e-01 -8.556606620550155640e-02 -7.351104286499321461e-04 7.673936337232589722e-02 -1.983270943164825439e-01 2.102906256914138794e-02 2.459740936756134033e-01 -3.070649802684783936e-01 3.898758813738822937e-02 2.710108160972595215e-01 -1.787099838256835938e-01 3.557225316762924194e-02 -1.461551189422607422e-01 4.209551811218261719e-01 1.656274646520614624e-01 2.798441052436828613e-01 1.581939011812210083e-01 1.051751449704170227e-01 4.261872172355651855e-02 -1.802395433187484741e-01 -3.387736082077026367e-01 -4.346231464296579361e-03 -4.552080854773521423e-02 -1.405612379312515259e-01 -5.230229347944259644e-02
2.493702918291091919e-01 -9.032737463712692261e-02 2.831891179084777832e-01 -2.434052824974060059e-01 -1.653395146131515503e-01 -1.660466045141220093e-01 -6.476413458585739136e-02 -4.154201596975326538e-02 1.786634773015975952e-01 -1.848060041666030884e-01 -1.310336440801620483e-01 -1.271079480648040771e-01 1.283336728811264038e-01 -5.880628898739814758e-02 -2.950696349143981934e-01 1.447488367557525635e-01 -7.119987905025482178e-02 3.993875905871391296e-02 4.316995292901992798e-02 7.352875079959630966e-03 8.269378542900085449e-02 4.129791855812072754e-01 -1.721786707639694214e-01 2.471958845853805542e-01 2.046679146587848663e-02 -4.111203178763389587e-02 2.084601968526840210e-01 -3.532304763793945312e-01 -9.131257236003875732e-02 -1.005333736538887024e-01 -1.839629858732223511e-01 -5.187444388866424561e-02
-5.583802703768014908e-03 4.841991141438484192e-02 1.479468792676925659e-01 -3.460520133376121521e-02 -9.743800386786460876e-03 2.734791636466979980e-01 2.501425705850124359e-02 1.751445680856704712e-01 -6.410056725144386292e-03 2.374747022986412048e-02 -2.316296547651290894e-01 -3.177147731184959412e-02 2.171366959810256958e-01 1.583486497402191162e-01 -1.297263354063034058e-01 1.373988837003707886e-01 1.683214455842971802e-01 -3.903238773345947266e-01 1.831789910793304443e-01 -6.424817442893981934e-02 4.830288589000701904e-01 -9.100825339555740356e-02 2.100815474987030029e-01 1.691087037324905396e-01 -1.007967740297317505e-01 1.918021589517593384e-02 2.193751037120819092e-01 -6.010404601693153381e-02 -6.090341508388519287e-02 -2.249487489461898804e-02 -1.296776235103607178e-01 -2.985948920249938965e-01
3.048710823059082031e-01 2.483568638563156128e-01 2.396238744258880615e-01 4.862292483448982239e-02 -2.600724110379815102e-04 1.248978227376937866e-01 -2.222870737314224243e-01 -5.937158316373825073e-02 -1.798305958509445190e-01 9.109710901975631714e-02 -2.371956128627061844e-03 -5.610418319702148438e-01 8.026153594255447388e-02 5.887892097234725952e-02 -1.407359540462493896e-01 3.938383236527442932e-02 9.247490763664245605e-02 -1.605817079544067383e-01 7.845288515090942383e-02 -3.082287311553955078e-01 1.908699125051498413e-01 2.337624430656433105e-01 -6.047706585377454758e-03 -9.210255742073059082e-02 -9.369537234306335449e-02 2.185644581913948059e-02 6.160408258438110352e-02 -1.983050256967544556e-01 -1.777227073907852173e-01 -9.676504880189895630e-02 -3.927684575319290161e-02 2.033614180982112885e-02
-4.546044766902923584e-02 -2.229727357625961304e-01 1.507939249277114868e-01 -2.316892594099044800e-01 -9.789693355560302734e-02 4.831077158451080322e-02 -3.502242565155029297e-01 4.596105590462684631e-02 -3.422535583376884460e-02 -9.565088152885437012e-02 -1.660001650452613831e-02 -6.401985883712768555e-02 3.382151722908020020e-01 2.966663539409637451e-01 -1.328620761632919312e-01 2.423149719834327698e-02 2.705767191946506500e-02 1.250199526548385620e-01 -1.612434163689613342e-02 1.078215837478637695e-01 3.267064690589904785e-01 3.064559027552604675e-02 -4.337630867958068848e-01 1.418309658765792847e-02 2.470379769802093506e-01 -1.166100874543190002e-01 4.662472754716873169e-02 -1.398540288209915161e-01 -1.126084253191947937e-01 -2.299443632364273071e-01 -3.227618522942066193e-03 -1.165182068943977356e-01
-5.490650981664657593e-02 3.496317863464355469e-01 2.225015610456466675e-01 -1.699212789535522461e-01 2.191832661628723145e-01 -5.577159300446510315e-02 2.478377707302570343e-02 -5.833210889250040054e-03 -2.179361321032047272e-02 -1.908785291016101837e-02 -3.260201215744018555e-01 -2.275614440441131592e-01 2.788097560405731201e-01 -2.146064788103103638e-01 -2.817533537745475769e-02 3.287589848041534424e-01 -2.464755475521087646e-01 -2.054124772548675537e-01 1.247537061572074890e-01 1.136500667780637741e-02 1.383132189512252808e-01 1.152522265911102295e-01 -7.381083816289901733e-02 6.594383716583251953e-02 5.962490662932395935e-02 1.382240210659801960e-03 -4.447821900248527527e-02 -5.712682753801345825e-02 -3.841084241867065430e-01 -1.221649870276451111e-01 1.198976412415504456e-01 -8.060901612043380737e-02
2.340736985206604004e-01 1.547900121659040451e-02 8.692470192909240723e-02 -2.020449377596378326e-03 -1.341432482004165649e-01 7.757371664047241211e-02 -5.616212263703346252e-03 1.844566315412521362e-01 -6.418135762214660645e-02 -9.272637963294982910e-02 -1.220501884818077087e-01 -3.100692331790924072e-01 7.378529757261276245e-02 3.805037960410118103e-02 -1.751049757003784180e-01 -1.832233625464141369e-03 1.849074102938175201e-02 -1.221355497837066650e-01 2.755555808544158936e-01 -3.404119610786437988e-01 3.626782894134521484e-01 3.377163708209991455e-01 -1.278396546840667725e-01 8.788026124238967896e-02 1.101122796535491943e-01 -5.558423697948455811e-02 2.750334888696670532e-02 -5.661441758275032043e-02 -3.042113780975341797e-01 -1.541478186845779419e-01 1.664440929889678955e-01 -2.794969975948333740e-01
-1.203734874725341797e-01 1.840362250804901123e-01 -2.388372085988521576e-02 5.056889727711677551e-02 -3.386998474597930908e-01 -1.110736355185508728e-01 -3.847730904817581177e-02 -1.167068481445312500e-01 -1.671896874904632568e-01 -7.178507000207901001e-02 1.501773595809936523e-01 -1.168505772948265076e-01 3.325587809085845947e-01 9.258612245321273804e-02 -4.994805436581373215e-03 -1.301174424588680267e-02 1.796411350369453430e-02 -3.571721613407135010e-01 -4.435618221759796143e-02 3.234781697392463684e-02 3.492868542671203613e-01 -2.522906102240085602e-02 -8.537615090608596802e-02 1.186941489577293396e-01 -1.392565071582794189e-01 -3.320640921592712402e-01 -3.126290142536163330e-01 -2.219814658164978027e-01 -1.846987307071685791e-01 1.866338215768337250e-02 -1.451584845781326294e-01 -1.027357503771781921e-01
-2.454433031380176544e-02 -3.703512996435165405e-02 2.286508083343505859e-01 -1.101003587245941162e-01 -1.765441596508026123e-01 -3.516457229852676392e-02 -1.189638450741767883e-01 7.873240113258361816e-02 2.428390830755233765e-01 2.255776226520538330e-01 -1.780282407999038696e-01 -4.325150698423385620e-02 4.133124649524688721e-01 -1.605994105339050293e-01 -1.144094616174697876e-01 6.923245638608932495e-02 -6.057197600603103638e-02 -1.339303702116012573e-01 -8.735927194356918335e-02 -7.908248156309127808e-02 4.344284236431121826e-01 1.167608350515365601e-01 -2.129309624433517456e-02 2.209625765681266785e-02 -1.936557590961456299e-01 4.990847036242485046e-02 -6.358648836612701416e-02 -1.381497085094451904e-01 -8.047202229499816895e-02 1.440926641225814819e-01 -1.101385205984115601e-01 -4.262144267559051514e-01
7.588767260313034058e-02 -7.013451308012008667e-02 2.144626379013061523e-01 -2.455366775393486023e-02 -1.976713538169860840e-01 1.419746577739715576e-01 -2.811141908168792725e-01 5.571182072162628174e-02 2.919910475611686707e-02 -1.696240454912185669e-01 -1.890296936035156250e-01 -3.095103502273559570e-01 3.152807354927062988e-01 -5.116745363920927048e-03 8.329323679208755493e-02 1.131979897618293762e-01 7.923749089241027832e-02 4.956344142556190491e-02 -7.822094857692718506e-02 -1.655018180608749390e-01 3.531480431556701660e-01 -1.301532387733459473e-01 1.477217525243759155e-01 1.837114095687866211e-01 2.736772298812866211e-01 -7.165928930044174194e-02 -9.969930350780487061e-02 1.310217827558517456e-01 -3.652748763561248779e-01 1.074395403265953064e-01 -1.451329793781042099e-02 -1.710026264190673828e-01
2.682709693908691406e-01 -1.235236227512359619e-01 1.402080208063125610e-01 -1.033357456326484680e-01 8.687753975391387939e-02 -8.655436336994171143e-02 -1.575374156236648560e-01 -1.144415233284235001e-02 5.198141559958457947e-02 7.102077454328536987e-02 1.542752832174301147e-01 -3.707068264484405518e-01 1.742848008871078491e-02 4.623553156852722168e-02 -3.865881860256195068e-01 1.548107564449310303e-01 -3.724985942244529724e-02 -5.765035748481750488e-03 1.256386637687683105e-01 -1.815113276243209839e-01 3.153251409530639648e-01 2.753762304782867432e-01 -2.381221055984497070e-01 7.590787857770919800e-02 -7.536169886589050293e-02 -1.736223101615905762e-01 5.285919457674026489e-02 -2.897185683250427246e-01 -4.444584622979164124e-02 -9.708523750305175781e-02 2.325586676597595215e-01 -1.473132222890853882e-01
-9.225249290466308594e-02 3.558859527111053467e-01 5.525689572095870972e-02 -1.713466197252273560e-01 -7.577492296695709229e-02 -6.666036695241928101e-02 -2.381948381662368774e-01 -1.166750416159629822e-01 -1.118643730878829956e-01 -1.359198838472366333e-01 -8.569258451461791992e-02 -6.366711854934692383e-02 3.036562204360961914e-01 9.366040676832199097e-02 -1.107950583100318909e-01 1.267977058887481689e-01 1.289540082216262817e-01 -2.225787490606307983e-01 2.263463586568832397e-01 -9.280342608690261841e-03 1.545161753892898560e-01 -4.568783938884735107e-02 -6.425648927688598633e-02 1.486710011959075928e-01 1.595297157764434814e-01 5.297327786684036255e-02 -8.163905143737792969e-02 -2.497314810752868652e-01 -4.255059063434600830e-01 -3.274752497673034668e-01 1.443186402320861816e-01 6.384088099002838135e-02
1.613494902849197388e-01 2.460415847599506378e-02 3.212841153144836426e-01 1.908538863062858582e-02 4.758715629577636719e-03 7.948479801416397095e-02 4.493407905101776123e-02 8.732524514198303223e-02 8.122578263282775879e-02 1.287626177072525024e-01 1.143753975629806519e-01 -2.516087889671325684e-01 8.674915134906768799e-02 2.112225294113159180e-01 -1.706006377935409546e-01 7.278087735176086426e-02 -8.571432530879974365e-02 -1.683765947818756104e-01 -1.240685284137725830e-01 1.533690840005874634e-01 4.786859452724456787e-01 -1.624215692281723022e-01 1.469734609127044678e-01 -2.245901525020599365e-01 5.817104876041412354e-02 -9.389844536781311035e-02 -1.581804901361465454e-01 -3.555839657783508301e-01 -5.492308735847473145e-02 2.621291577816009521e-01 -1.593378372490406036e-02 -1.728010177612304688e-01
-1.236643567681312561e-01 2.096399962902069092e-01 1.031988710165023804e-01 -2.042653262615203857e-01 -2.378902584314346313e-01 -1.552355885505676270e-01 -3.858934044837951660e-01 -1.973713338375091553e-01 1.283611059188842773e-01 9.075415879487991333e-02 1.688277870416641235e-01 1.465966850519180298e-01 -9.766440838575363159e-02 1.261959075927734375e-01 -3.257304131984710693e-01 4.010339975357055664e-01 -8.699796348810195923e-02 -8.542987704277038574e-02 1.119031086564064026e-01 -5.558098107576370239e-02 8.098287135362625122e-02 2.259269058704376221e-01 8.574865013360977173e-02 -7.865196466445922852e-02 4.756715521216392517e-02 -5.629294365644454956e-02 -8.005781099200248718e-03 -1.440553665161132812e-01 -3.905533999204635620e-02 -1.174579858779907227e-01 -1.308298949152231216e-02 -3.307069838047027588e-01
3.076747991144657135e-02 3.811041638255119324e-02 -4.456585273146629333e-02 -3.018855154514312744e-01 5.828818678855895996e-02 1.371151655912399292e-01 -2.129969298839569092e-01 1.548982709646224976e-01 -1.197832599282264709e-01 -7.719118148088455200e-02 -1.332138329744338989e-01 -1.779637932777404785e-01 1.865443438291549683e-01 1.810114681720733643e-01 7.988994568586349487e-02 2.392275631427764893e-01 -1.129515171051025391e-01 -4.440132901072502136e-02 -2.839581072330474854e-01 -1.022522449493408203e-01 2.184306681156158447e-01 1.281327009201049805e-01 2.111109793186187744e-01 -2.173788100481033325e-02 2.870487570762634277e-01 -1.203586086630821228e-01 -2.816591858863830566e-01 4.213624633848667145e-03 -3.784350454807281494e-01 -1.432402431964874268e-01 -2.119248956441879272e-01 -1.102610826492309570e-01
6.033277884125709534e-02 2.737582921981811523e-01 4.175121784210205078e-01 1.170777133665978909e-03 8.050171658396720886e-03 7.475242018699645996e-02 -3.445233106613159180e-01 -1.996650360524654388e-03 -1.764702349901199341e-01 2.059864401817321777e-01 -2.111457735300064087e-01 -2.731971740722656250e-01 3.212155401706695557e-02 -2.888201475143432617e-01 -1.153378039598464966e-01 6.378538161516189575e-02 -5.398583039641380310e-02 -1.922110319137573242e-01 -1.398168951272964478e-01 6.081624329090118408e-02 8.198891580104827881e-02 2.971061468124389648e-01 8.047621697187423706e-02 1.538987457752227783e-01 -1.283864956349134445e-02 -3.332557082176208496e-01 -9.941770136356353760e-02 -1.685772906057536602e-03 9.480519592761993408e-02 8.770541846752166748e-02 -2.973888814449310303e-02 -3.458180278539657593e-02
-3.067866712808609009e-02 2.980950661003589630e-02 2.511921823024749756e-01 -1.815851032733917236e-01 -2.667247056961059570e-01 1.983804255723953247e-02 -1.748621463775634766e-01 -2.038006335496902466e-01 -1.384376883506774902e-01 -1.224451046437025070e-02 9.550362825393676758e-02 -5.707874521613121033e-02 4.223044216632843018e-01 -4.357094690203666687e-02 6.382814049720764160e-02 2.364253401756286621e-01 -1.142919808626174927e-02 -1.463479399681091309e-01 -1.704210340976715088e-01 6.631080061197280884e-02 3.191049098968505859e-01 -5.479722097516059875e-02 1.152982041239738464e-01 -2.084141224622726440e-01 -9.966143220663070679e-02 -6.487003713846206665e-02 1.736754924058914185e-01 -1.855710446834564209e-01 -2.781302332878112793e-01 -3.227042779326438904e-02 2.167650014162063599e-01 -2.566578686237335205e-01
-1.550335139036178589e-01 -4.426763579249382019e-02 -4.714908450841903687e-02 -1.636929363012313843e-01 -2.052495181560516357e-01 2.196969985961914062e-01 -3.460614383220672607e-01 2.083032578229904175e-01 2.068448960781097412e-01 -9.769026190042495728e-02 -1.093429923057556152e-01 -2.099694907665252686e-01 2.514305412769317627e-01 7.106240838766098022e-02 2.590203657746315002e-02 1.637524366378784180e-01 -1.310814321041107178e-01 -2.286723554134368896e-01 -4.922810941934585571e-02 -8.781944960355758667e-02 3.069903254508972168e-01 1.927256211638450623e-02 2.844170928001403809e-01 -6.904395669698715210e-02 -5.111867934465408325e-02 1.136609986424446106e-01 3.536831140518188477e-01 -1.996242105960845947e-01 -1.239966601133346558e-01 -7.503117620944976807e-02 8.154783397912979126e-02 -1.389511376619338989e-01
2.370680123567581177e-01 -1.693522781133651733e-01 1.524430811405181885e-01 -5.445021018385887146e-02 8.403997868299484253e-02 3.924218937754631042e-02 -3.043080866336822510e-01 -1.898249834775924683e-01 -2.387453988194465637e-02 -6.869307160377502441e-02 -2.025557905435562134e-01 -4.896438121795654297e-01 8.900710195302963257e-02 -7.891578227281570435e-02 -3.929383158683776855e-01 1.207671612501144409e-01 -3.357129991054534912e-01 -1.900332719087600708e-01 4.994226619601249695e-02 -1.984180063009262085e-01 1.434665918350219727e-01 -8.200157433748245239e-02 -1.794303953647613525e-01 -6.070068106055259705e-02 5.674429982900619507e-02 -2.695884369313716888e-02 -4.246093332767486572e-02 -8.996958844363689423e-03 3.198131918907165527e-02 1.257316023111343384e-01 -7.525065541267395020e-02 -1.675225049257278442e-02
-2.089692652225494385e-02 9.089621715247631073e-03 7.730234414339065552e-02 -1.358390897512435913e-01 -3.532698005437850952e-02 -7.798686623573303223e-02 5.172424390912055969e-02 6.067394465208053589e-02 -2.992438673973083496e-01 9.239193983376026154e-03 -3.791530849412083626e-03 -4.908376038074493408e-01 2.764275968074798584e-01 -2.732923068106174469e-02 -7.029798626899719238e-02 -1.870567351579666138e-01 1.739580184221267700e-02 -2.537055611610412598e-01 -2.175063826143741608e-02 1.304506808519363403e-01 4.142224788665771484e-01 1.969663500785827637e-01 -2.725875936448574066e-02 2.249622941017150879e-01 1.845810376107692719e-02 -7.611060142517089844e-02 1.161393225193023682e-01 -1.773127019405364990e-01 -3.222167491912841797e-01 -3.923099488019943237e-02 6.612879782915115356e-02 -9.498819708824157715e-02
6.647239625453948975e-02 3.176640570163726807e-01 8.106780797243118286e-02 -1.160349622368812561e-01 -7.639633864164352417e-02 1.103623118251562119e-02 9.340777248144149780e-02 1.657040417194366455e-01 -2.494312971830368042e-01 9.344232082366943359e-02 8.953804522752761841e-02 -3.026240766048431396e-01 -1.196417212486267090e-02 1.850657612085342407e-01 -2.411143034696578979e-01 3.411821275949478149e-02 -7.917220145463943481e-02 -1.450628489255905151e-01 -5.536064505577087402e-02 -2.083158344030380249e-01 2.988013923168182373e-01 8.315093070268630981e-02 2.618231177330017090e-01 2.012891322374343872e-01 1.947438418865203857e-01 -8.589318394660949707e-02 -2.085235863924026489e-01 -2.983516454696655273e-01 2.170518413186073303e-02 -4.982462525367736816e-02 -3.292022049427032471e-01 -9.607254527509212494e-03
2.214902490377426147e-01 5.025808140635490417e-02 1.449096649885177612e-01 -1.808602660894393921e-01 -4.151514917612075806e-02 -1.320637911558151245e-01 -2.322723716497421265e-01 8.326680958271026611e-02 1.934120357036590576e-01 -1.873996853828430176e-01 -9.652765467762947083e-03 -1.502117514610290527e-01 2.544728219509124756e-01 4.506696388125419617e-02 -3.547754883766174316e-01 7.262395322322845459e-02 -2.189023196697235107e-01 6.683575361967086792e-02 -2.465556375682353973e-03 -1.155287399888038635e-01 2.950769960880279541e-01 1.920408606529235840e-01 -1.285440623760223389e-01 2.094467729330062866e-01 8.373203873634338379e-02 -8.348577469587326050e-02 4.309363961219787598e-01 -2.346305698156356812e-01 7.533113658428192139e-02 6.454874761402606964e-03 -1.013106033205986023e-01 -2.737090736627578735e-02
2.076895534992218018e-01 3.711592406034469604e-02 3.083377778530120850e-01 -2.555243372917175293e-01 -7.144037634134292603e-02 1.262758043594658375e-03 2.627547085285186768e-01 1.129619479179382324e-01 -9.498323500156402588e-02 1.006865352392196655e-01 1.186578124761581421e-01 -2.493315637111663818e-01 3.183746337890625000e-01 -9.388419799506664276e-03 -2.601968944072723389e-01 3.177369385957717896e-02 -1.991395801305770874e-01 1.281355023384094238e-01 -2.245324105024337769e-01 8.643661439418792725e-02 1.776266992092132568e-01 4.010821282863616943e-01 1.123884990811347961e-01 -2.389389835298061371e-02 -1.703193932771682739e-01 5.373715236783027649e-02 6.651368737220764160e-02 -9.711612015962600708e-02 -1.896253377199172974e-01 -2.863833121955394745e-02 -1.127797961235046387e-01 -1.667874306440353394e-01
7.141648977994918823e-02 1.922907084226608276e-01 1.074529290199279785e-01 -1.875023394823074341e-01 -1.772232502698898315e-01 1.686473637819290161e-01 -2.189731001853942871e-01 -6.534311920404434204e-02 -2.244777977466583252e-02 4.407756403088569641e-02 -4.433741569519042969e-01 -3.853387236595153809e-01 4.111194312572479248e-01 -1.197172552347183228e-01 -2.942036464810371399e-02 3.045635819435119629e-01 2.473293989896774292e-01 7.509054616093635559e-03 7.335388660430908203e-02 8.072710782289505005e-02 4.271268099546432495e-02 6.893541663885116577e-02 1.226770654320716858e-01 6.421080231666564941e-02 1.067638769745826721e-01 -1.539395842701196671e-02 1.791899441741406918e-03 1.036299914121627808e-01 -1.338860392570495605e-01 -1.157141700387001038e-01 -7.527463138103485107e-02 -1.281726211309432983e-01
-1.204574927687644958e-01 4.807324707508087158e-02 1.434762030839920044e-01 1.101449280977249146e-01 3.529337048530578613e-02 7.090290635824203491e-02 -2.408275604248046875e-01 1.493198871612548828e-01 4.573050141334533691e-02 -1.787699460983276367e-01 -1.625795960426330566e-01 -2.132721692323684692e-01 -2.575016207993030548e-02 1.773004978895187378e-02 -6.332860887050628662e-02 7.809639722108840942e-02 -9.467668086290359497e-02 -2.568277120590209961e-01 -2.601839229464530945e-02 -3.010819666087627411e-02 3.256233036518096924e-01 3.347236216068267822e-01 3.079011440277099609e-01 -5.226935446262359619e-02 1.256348788738250732e-01 -1.246456578373908997e-01 2.114205807447433472e-01 -2.731019556522369385e-01 -1.061892881989479065e-01 3.779670596122741699e-01 -1.923010796308517456e-01 -1.140535101294517517e-01
3.290525078773498535e-01 1.461172997951507568e-01 1.293557882308959961e-02 -2.569601833820343018e-01 1.905405521392822266e-01 5.203787609934806824e-02 -1.910940408706665039e-01 5.104995146393775940e-02 9.911469370126724243e-02 -1.158835440874099731e-01 -1.695059835910797119e-01 7.886805385351181030e-02 1.266893446445465088e-01 2.179414406418800354e-02 -2.648817896842956543e-01 -1.151153743267059326e-01 -6.385209411382675171e-02 -1.369963884353637695e-01 1.119117587804794312e-01 5.398289859294891357e-02 2.367725819349288940e-01 2.677830457687377930e-01 2.573966383934020996e-01 4.530207812786102295e-02 -1.946216225624084473e-01 -3.269128799438476562e-01 -2.587949633598327637e-01 -1.715272665023803711e-01 -2.777338027954101562e-01 4.067235067486763000e-02 1.083944812417030334e-01 4.305604472756385803e-02
1.624385267496109009e-01 1.249615252017974854e-01 1.181492730975151062e-01 -8.599656820297241211e-02 -1.873619705438613892e-01 -8.292675018310546875e-02 -2.601185739040374756e-01 -1.790479570627212524e-01 2.364441454410552979e-01 9.560630470514297485e-02 -4.370640516281127930e-01 -2.630584537982940674e-01 -2.008978575468063354e-01 -1.031333506107330322e-01 -1.330680251121520996e-01 -6.193608045578002930e-02 -2.487778514623641968e-01 -1.127480342984199524e-01 -5.968030076473951340e-03 -6.164314597845077515e-02 2.435343563556671143e-01 -1.496206670999526978e-01 3.851773962378501892e-02 1.521641016006469727e-01 3.959317877888679504e-02 -3.632563948631286621e-01 -1.896371245384216309e-01 1.332488656044006348e-01 -5.046050250530242920e-02 -3.487141057848930359e-02 -2.062477543950080872e-02 -1.446823179721832275e-01
1.496201567351818085e-02 -1.338848769664764404e-01 -7.651561498641967773e-02 -6.138791143894195557e-02 -3.526043295860290527e-01 -2.960727736353874207e-02 -2.682103514671325684e-01 1.331837624311447144e-01 -1.770344376564025879e-01 5.296168848872184753e-02 -2.653633058071136475e-01 -2.540136873722076416e-01 3.357091173529624939e-02 7.736970670521259308e-03 -2.979026734828948975e-02 2.415247261524200439e-01 2.795004844665527344e-01 -1.312393248081207275e-01 4.555458202958106995e-02 -1.319204717874526978e-01 4.237706065177917480e-01 -1.750632375478744507e-01 1.358206272125244141e-01 7.482467591762542725e-02 1.826886236667633057e-01 -6.414650380611419678e-02 -2.195844501256942749e-01 -1.458140439353883266e-03 -1.070187613368034363e-02 -2.575177848339080811e-01 -3.549099341034889221e-02 -1.592338979244232178e-01
-1.256771832704544067e-01 1.893767416477203369e-01 -4.456591606140136719e-02 5.761568620800971985e-02 -2.150802463293075562e-01 -1.378823369741439819e-01 1.206823214888572693e-01 1.831381320953369141e-01 -7.565730065107345581e-02 -4.487467184662818909e-02 -6.754271686077117920e-02 -4.623076021671295166e-01 3.738321363925933838e-01 4.693381488323211670e-02 -7.818049751222133636e-03 4.542280361056327820e-02 -2.456450648605823517e-02 1.017807275056838989e-01 -6.038256362080574036e-02 -2.770552970468997955e-02 5.128585100173950195e-01 5.376057699322700500e-03 -8.146958425641059875e-03 6.420248001813888550e-02 7.471859455108642578e-02 -7.931997627019882202e-02 -1.677197813987731934e-01 -1.258479654788970947e-01 -2.992452681064605713e-01 4.844461381435394287e-02 -1.408009231090545654e-01 9.683137387037277222e-02
5.202282965183258057e-02 -5.229435488581657410e-02 8.962924778461456299e-02 -1.460572630167007446e-01 1.888097176561132073e-04 9.268105775117874146e-02 -1.574892252683639526e-01 2.788358628749847412e-01 -3.229887038469314575e-02 -6.438311934471130371e-02 -9.410615265369415283e-02 -2.650868892669677734e-01 6.647439301013946533e-02 -4.794597998261451721e-02 -2.431152015924453735e-01 1.883579641580581665e-01 -1.146824508905410767e-01 -1.344774812459945679e-01 -3.013731539249420166e-01 4.376780241727828979e-02 4.513126611709594727e-02 1.503828763961791992e-01 2.309302985668182373e-02 -2.546292543411254883e-02 3.434456884860992432e-01 -9.789019078016281128e-02 -2.913705408573150635e-01 2.295973710715770721e-02 -4.638375341892242432e-01 9.300522506237030029e-02 -2.307263016700744629e-01 -1.692086458206176758e-01
-2.029491066932678223e-01 -8.193405717611312866e-02 1.150320023298263550e-01 1.915696710348129272e-01 -1.982118785381317139e-01 1.672687083482742310e-01 -3.790273964405059814e-01 -3.453762084245681763e-02 1.425063312053680420e-01 -1.852470338344573975e-01 -8.831415325403213501e-02 -1.446869671344757080e-01 1.029470190405845642e-01 3.174455836415290833e-02 -2.170060425996780396e-01 5.402935296297073364e-02 -9.217571467161178589e-02 -6.424988806247711182e-02 -2.611548006534576416e-01 -1.032984256744384766e-01 3.384167551994323730e-01 -3.867489099502563477e-02 1.445630043745040894e-01 2.561158239841461182e-01 1.256144791841506958e-01 3.290864825248718262e-02 -3.878891840577125549e-02 -4.125097393989562988e-02 -3.298403322696685791e-01 -3.339927494525909424e-01 -4.256443679332733154e-02 -9.398409724235534668e-02
8.375985547900199890e-03 1.746957898139953613e-01 2.809504270553588867e-01 -1.167321503162384033e-01 3.924990072846412659e-02 3.355871187523007393e-03 -1.749735325574874878e-01 1.030524745583534241e-01 -2.370175207033753395e-03 2.592298388481140137e-01 4.223002120852470398e-02 -8.261259645223617554e-02 -3.122882731258869171e-02 3.867809474468231201e-01 -3.984944820404052734e-01 -5.652179941534996033e-02 -5.798698216676712036e-02 -1.605014652013778687e-01 5.864567682147026062e-02 2.259600721299648285e-02 3.650676310062408447e-01 3.850107267498970032e-02 2.760868072509765625e-01 -5.122132599353790283e-02 7.409808784723281860e-02 3.185017406940460205e-02 -3.352950885891914368e-02 -3.306475877761840820e-01 -4.744974430650472641e-03 1.669072508811950684e-01 -2.195011079311370850e-01 -7.737894356250762939e-02
-1.864453107118606567e-01 2.795885503292083740e-01 -1.385940983891487122e-02 -5.805243179202079773e-02 -1.475951373577117920e-01 1.483894288539886475e-01 -2.565595805644989014e-01 5.143631622195243835e-02 2.539000511169433594e-01 -9.831128269433975220e-02 -8.827352523803710938e-02 -1.806111931800842285e-01 1.207690313458442688e-01 9.482171386480331421e-02 -4.092054441571235657e-02 1.362813860177993774e-01 1.976686269044876099e-01 -2.785287797451019287e-01 1.130277812480926514e-01 -1.589001268148422241e-01 3.996424078941345215e-01 4.197949171066284180e-02 2.228954732418060303e-01 1.211191639304161072e-01 4.677219688892364502e-02 -1.453755348920822144e-01 3.890599906444549561e-01 -2.065010070800781250e-01 -1.081045046448707581e-01 1.586462743580341339e-02 5.394269153475761414e-02 -1.353432238101959229e-02
-1.229397300630807877e-02 9.442510455846786499e-02 1.502033025026321411e-01 -6.371785700321197510e-02 -9.265439957380294800e-02 -2.063626050949096680e-02 -3.464309275150299072e-01 3.792949253693223000e-03 9.887893497943878174e-02 -3.206334412097930908e-01 1.310088634490966797e-01 -2.257114797830581665e-01 5.008066818118095398e-02 1.277125179767608643e-01 -9.868395514786243439e-03 -1.323735225014388561e-03 -1.057258620858192444e-01 1.108421757817268372e-01 -1.431103497743606567e-01 -2.112523019313812256e-01 4.670631885528564453e-01 1.299899816513061523e-01 -1.145862117409706116e-01 1.412839591503143311e-01 1.143104117363691330e-02 -2.276396155357360840e-01 1.848433017730712891e-01 -4.041708633303642273e-02 -6.084491685032844543e-02 -3.296010196208953857e-01 1.945833265781402588e-01 -2.024883925914764404e-01
6.512641161680221558e-02 1.060492917895317078e-02 1.490730345249176025e-01 -1.763065457344055176e-01 -1.333394050598144531e-01 3.022124245762825012e-02 -5.746624469757080078e-01 1.230536848306655884e-01 -1.052267625927925110e-01 -1.012076437473297119e-01 -8.811437338590621948e-02 -2.071505635976791382e-01 -1.115204319357872009e-01 -1.039259284734725952e-01 -1.673426926136016846e-01 -1.448034048080444336e-01 -4.228737205266952515e-02 6.085497885942459106e-02 -1.316942572593688965e-01 -2.307186126708984375e-01 2.587848007678985596e-01 -6.127200648188591003e-02 -1.042425706982612610e-01 -5.707656964659690857e-02 -1.190793588757514954e-01 -1.713405400514602661e-01 -2.616098821163177490e-01 2.821449749171733856e-02 -2.405354529619216919e-01 2.192208617925643921e-01 -1.530976146459579468e-01 -1.761417835950851440e-01
1.723566204309463501e-01 1.387929022312164307e-01 2.250753492116928101e-01 -2.112317532300949097e-01 -8.446533977985382080e-02 -4.166322648525238037e-01 -6.363676488399505615e-02 1.099140644073486328e-01 -5.035496875643730164e-02 -4.788828641176223755e-02 1.502520143985748291e-01 -3.034541010856628418e-01 1.633080691099166870e-01 1.469795852899551392e-01 -3.080675192177295685e-02 4.571424052119255066e-02 -1.341597586870193481e-01 1.054972186684608459e-01 6.973388791084289551e-02 -1.980139911174774170e-01 1.758343130350112915e-01 -4.318113625049591064e-02 -1.086418330669403076e-01 4.187884554266929626e-02 9.043800830841064453e-02 -6.478428840637207031e-02 1.226026192307472229e-01 -1.354112774133682251e-01 -6.418920308351516724e-02 -8.582980185747146606e-02 -2.409055978059768677e-01 -5.032870173454284668e-01
9.351998567581176758e-02 3.096968531608581543e-01 1.307929456233978271e-01 -8.619812875986099243e-02 -1.721203625202178955e-01 9.469678252935409546e-02 -3.738566339015960693e-01 2.736120857298374176e-02 3.106742911040782928e-02 -6.311136484146118164e-02 1.525271534919738770e-01 -7.563927769660949707e-02 2.010073065757751465e-01 2.185797542333602905e-01 -3.193121552467346191e-01 -1.565861850976943970e-01 -3.127274513244628906e-01 -1.175994798541069031e-02 2.489638626575469971e-01 -1.172154992818832397e-01 2.296515107154846191e-01 -9.405174851417541504e-02 -3.145439550280570984e-02 -2.766849659383296967e-02 -1.670205593109130859e-01 6.681159138679504395e-02 8.515559136867523193e-02 -3.787247538566589355e-01 -1.018255650997161865e-01 8.509972691535949707e-02 -6.799326837062835693e-02 2.869204245507717133e-02
-5.062615033239126205e-03 4.640926420688629150e-02 2.117885947227478027e-01 -1.158224195241928101e-01 -3.329048156738281250e-01 -1.316250953823328018e-02 8.114884048700332642e-02 1.238111499696969986e-02 -5.426428839564323425e-02 -9.892120212316513062e-02 1.744923889636993408e-01 -7.338120043277740479e-02 1.567610204219818115e-01 -9.341254085302352905e-02 -4.257220327854156494e-01 1.279886364936828613e-01 -4.327332079410552979e-01 -1.914622783660888672e-01 -2.738708853721618652e-01 -7.228054106235504150e-02 1.372070908546447754e-01 4.670292837545275688e-04 8.544822782278060913e-02 -2.628705278038978577e-02 4.107997566461563110e-02 -2.462089955806732178e-01 -2.965568006038665771e-01 8.739408105611801147e-02 -1.889100074768066406e-01 -2.460433915257453918e-02 -3.916284441947937012e-02 -1.251043230295181274e-01
-6.053313612937927246e-02 3.654149174690246582e-02 2.008092552423477173e-01 -1.698209345340728760e-01 -7.330371998250484467e-03 2.934370934963226318e-02 -2.760877013206481934e-01 3.934171050786972046e-03 2.676145732402801514e-01 2.988584041595458984e-01 -1.131880283355712891e-01 -7.806877046823501587e-02 2.345704138278961182e-01 -2.305089533329010010e-01 -1.794806420803070068e-01 2.244166284799575806e-01 1.902255117893218994e-01 -4.479224234819412231e-02 -7.377362251281738281e-02 -6.733568757772445679e-02 3.859332501888275146e-01 1.192703768610954285e-01 -1.048023812472820282e-02 -1.909740269184112549e-01 -1.219208911061286926e-01 1.681488938629627228e-02 -2.136029899120330811e-01 -4.696003720164299011e-02 -1.234560459852218628e-01 1.166861802339553833e-01 -3.272229433059692383e-01 -1.768556237220764160e-01
-3.741341084241867065e-02 1.165549382567405701e-01 4.639340192079544067e-02 -1.236350908875465393e-01 8.494383096694946289e-02 7.042012363672256470e-02 2.678850293159484863e-02 3.639620542526245117e-02 8.969023078680038452e-02 4.470824933378025889e-05 -2.843380868434906006e-01 -2.834152579307556152e-01 -1.097810193896293640e-01 -1.749588698148727417e-01 -3.780532181262969971e-01 1.632078140974044800e-01 -1.143210753798484802e-01 -1.987136602401733398e-01 7.760770618915557861e-02 1.505184173583984375e-01 7.208300381898880005e-02 1.160144656896591187e-01 1.126372814178466797e-02 -1.016636341810226440e-01 -2.882000505924224854e-01 -2.776523828506469727e-01 -2.521662414073944092e-01 -2.837261557579040527e-01 -3.745638430118560791e-01 -1.200312050059437752e-03 -3.899835050106048584e-02 -1.245326995849609375e-01
3.163957297801971436e-01 3.095903396606445312e-01 2.843168377876281738e-01 -2.988490164279937744e-01 4.589348658919334412e-02 7.779523264616727829e-03 -4.990667477250099182e-02 9.009606391191482544e-02 -1.569938212633132935e-01 1.296184863895177841e-02 -5.587828531861305237e-02 -1.883086264133453369e-01 3.115131258964538574e-01 1.025930047035217285e-01 -2.416698634624481201e-01 1.772301942110061646e-01 -1.036593914031982422e-01 -3.156833723187446594e-02 2.494829520583152771e-02 -6.200298294425010681e-02 9.764799475669860840e-02 8.764386177062988281e-02 -6.759924441576004028e-02 -1.373917460441589355e-01 -3.366746380925178528e-02 -8.597593754529953003e-02 3.010576963424682617e-01 -4.278300106525421143e-01 -1.374961715191602707e-02 1.193100661039352417e-01 7.457762211561203003e-02 3.593320026993751526e-02
3.744588196277618408e-01 1.675977557897567749e-01 1.553148180246353149e-01 -7.695509493350982666e-02 -3.048886656761169434e-01 1.332404091954231262e-02 -1.117165610194206238e-01 1.145769655704498291e-01 1.108302399516105652e-01 2.354105263948440552e-01 1.447458844631910324e-02 -1.536991745233535767e-01 3.388970196247100830e-01 -1.150657534599304199e-01 2.078671753406524658e-02 2.207207530736923218e-01 4.260069131851196289e-02 -2.896670103073120117e-01 -4.254395142197608948e-03 1.408446114510297775e-02 3.069206476211547852e-01 1.705850362777709961e-01 -1.151487580500543118e-03 1.834160983562469482e-01 -1.074810549616813660e-01 -1.907816529273986816e-01 1.094995811581611633e-01 -2.079255282878875732e-01 1.360197365283966064e-01 2.005072869360446930e-02 -7.875908166170120239e-02 -2.072879672050476074e-01
6.523638963699340820e-02 -5.093743652105331421e-02 1.157036721706390381e-01 -2.530099153518676758e-01 -2.117048501968383789e-01 -6.474892143160104752e-03 -1.321012526750564575e-01 2.304280363023281097e-02 -4.953688476234674454e-03 5.318559240549802780e-03 9.621873497962951660e-02 -1.540542691946029663e-01 2.030037045478820801e-01 -1.758548468351364136e-01 -2.886806726455688477e-01 1.343012154102325439e-01 -2.345931082963943481e-01 -2.771508991718292236e-01 -5.668382160365581512e-03 -5.868773534893989563e-02 4.055737704038619995e-02 2.592783570289611816e-01 5.698096007108688354e-02 -1.289490014314651489e-01 1.304650306701660156e-01 -2.880922853946685791e-01 -3.499816656112670898e-01 2.042031437158584595e-01 -1.497185081243515015e-01 2.208186388015747070e-01 -1.251493543386459351e-01 -2.669125199317932129e-01
-2.183744013309478760e-01 -3.179515153169631958e-02 -4.007853567600250244e-02 -2.222065925598144531e-01 -1.986911706626415253e-02 1.426504552364349365e-01 -1.752620786428451538e-01 2.382247149944305420e-01 4.319453239440917969e-02 -6.666962523013353348e-03 -2.806329727172851562e-01 -5.772994086146354675e-02 2.011084109544754028e-01 2.274402976036071777e-01 -3.718314766883850098e-01 1.752019226551055908e-01 -1.020831614732742310e-01 1.351985186338424683e-01 4.405092447996139526e-02 1.895628720521926880e-01 3.559837341308593750e-01 9.055062383413314819e-02 9.491235762834548950e-02 1.203111261129379272e-01 -7.131924480199813843e-02 -7.936868071556091309e-02 -4.092134535312652588e-02 9.788482636213302612e-02 -3.364571630954742432e-01 -2.827851176261901855e-01 -3.340563038364052773e-03 -7.859474420547485352e-02
2.092464864253997803e-01 -1.198782920837402344e-01 1.454355716705322266e-01 -9.839963912963867188e-02 -2.092567980289459229e-01 1.529692858457565308e-01 -9.980343282222747803e-02 -3.160121738910675049e-01 1.700919717550277710e-01 -8.251060545444488525e-02 -4.847731813788414001e-02 -1.598671823740005493e-01 2.545959651470184326e-01 1.186503656208515167e-02 -2.735732197761535645e-01 2.977231442928314209e-01 -1.991675049066543579e-01 -2.555942833423614502e-01 -1.311863586306571960e-02 -1.365807503461837769e-01 3.355445861816406250e-01 -1.313291210681200027e-02 -8.186892420053482056e-02 1.791963428258895874e-01 -1.853658854961395264e-01 4.906793683767318726e-02 -3.210367858409881592e-01 -3.929702192544937134e-02 1.265722811222076416e-01 -4.702077433466911316e-02 3.298752382397651672e-02 7.625623047351837158e-02
-2.673857808113098145e-01 -1.720496565103530884e-01 7.305967807769775391e-02 -1.224664226174354553e-01 -9.160602837800979614e-02 1.306010177358984947e-03 -5.606255307793617249e-02 5.822318419814109802e-02 1.988305747509002686e-01 6.129157543182373047e-02 -4.296935796737670898e-01 -1.035422086715698242e-01 1.478451490402221680e-01 -3.259387984871864319e-02 -7.196324318647384644e-02 -1.649950295686721802e-01 -7.673498708754777908e-03 -3.143112361431121826e-01 9.859053045511245728e-02 2.917121537029743195e-02 3.480355739593505859e-01 -2.111802101135253906e-01 2.295600064098834991e-02 3.489351570606231689e-01 4.513990879058837891e-02 -2.046409547328948975e-01 -9.378308057785034180e-02 -2.295114398002624512e-01 -1.692224293947219849e-01 5.723051726818084717e-02 -1.463590562343597412e-01 -1.162855774164199829e-01
1.529719531536102295e-01 2.971140667796134949e-02 1.690110117197036743e-01 -3.993897438049316406e-01 5.495161749422550201e-03 -1.865649670362472534e-01 -1.496247500181198120e-01 -1.348007284104824066e-02 -2.497414872050285339e-02 -1.174129471182823181e-01 4.733859002590179443e-02 -2.638358063995838165e-02 1.932181268930435181e-01 1.431030035018920898e-01 -1.162239983677864075e-01 -3.120584040880203247e-02 -1.003892645239830017e-01 -1.382654309272766113e-01 2.031983584165573120e-01 -2.968273162841796875e-01 7.077594846487045288e-02 -2.094845175743103027e-01 1.614129692316055298e-01 -1.152309328317642212e-01 -6.393551081418991089e-02 -3.158678412437438965e-01 -1.454878449440002441e-01 5.177463963627815247e-02 -3.724937736988067627e-01 -9.613652527332305908e-02 -1.273764818906784058e-01 -3.191411793231964111e-01
1.377709805965423584e-01 2.618912234902381897e-02 3.063640892505645752e-01 -1.578440666198730469e-01 1.404816061258316040e-01 1.585412174463272095e-01 -1.274804491549730301e-02 -8.768808841705322266e-02 1.346663683652877808e-01 -1.190411951392889023e-02 -1.933869272470474243e-01 -4.468298852443695068e-01 1.552125960588455200e-01 -4.098056256771087646e-02 -2.828468084335327148e-01 7.552339881658554077e-02 7.088051736354827881e-02 -1.410403251647949219e-01 -3.675671666860580444e-02 -2.620607018470764160e-01 1.290937066078186035e-01 -8.976960182189941406e-02 -1.822866350412368774e-01 1.537036001682281494e-01 1.484526246786117554e-01 -1.855520159006118774e-01 2.725981771945953369e-01 9.412096440792083740e-02 1.033534854650497437e-01 4.123217985033988953e-02 -7.455986738204956055e-02 -3.285287320613861084e-01
-1.421467959880828857e-01 1.818283051252365112e-01 -1.842556148767471313e-01 -2.071828395128250122e-01 -1.074368655681610107e-01 2.462819814682006836e-01 -3.705389201641082764e-01 -7.567000389099121094e-02 -2.081063538789749146e-01 -1.464383155107498169e-01 -2.487300336360931396e-01 -1.405569165945053101e-01 8.951706439256668091e-02 8.659391850233078003e-02 -1.310624182224273682e-01 2.210671305656433105e-01 -3.103146553039550781e-01 -5.881994590163230896e-02 -2.488615065813064575e-01 -1.587288528680801392e-01 2.334547042846679688e-01 3.237294033169746399e-03 9.008686244487762451e-02 1.538958400487899780e-01 6.079612299799919128e-02 -6.956892088055610657e-03 -8.877386152744293213e-02 6.239909678697586060e-02 -1.876814365386962891e-01 -9.521160274744033813e-03 -1.655901819467544556e-01 -2.743229866027832031e-01
1.320664286613464355e-01 2.525803148746490479e-01 3.295512199401855469e-01 -1.377990692853927612e-01 -1.349168121814727783e-01 2.805052511394023895e-02 -1.216167863458395004e-02 2.713722884654998779e-01 -1.059817075729370117e-01 -2.487988211214542389e-02 -1.000620797276496887e-01 -2.189800143241882324e-01 1.375769972801208496e-01 -7.352539151906967163e-02 -1.596005409955978394e-01 -1.760642826557159424e-01 -1.765171140432357788e-01 -4.270552017260342836e-04 1.202824935317039490e-01 4.219903051853179932e-02 2.485350668430328369e-01 1.899754279293119907e-03 -9.803486987948417664e-03 2.563409507274627686e-01 1.673144400119781494e-01 1.400267630815505981e-01 -1.081665977835655212e-01 -4.184079170227050781e-01 1.039184853434562683e-01 1.289086937904357910e-01 -3.004177808761596680e-01 -1.440389752388000488e-01
1.432269364595413208e-01 3.303538560867309570e-01 2.602998912334442139e-01 -1.064801067113876343e-01 -1.328390538692474365e-01 -1.476655602455139160e-01 1.696370728313922882e-02 -7.903154194355010986e-02 -1.444845795631408691e-01 -2.381753548979759216e-02 7.713019102811813354e-02 -1.175499036908149719e-01 1.221458837389945984e-01 -7.147695124149322510e-02 -1.399144083261489868e-01 1.363963633775711060e-01 -8.869942277669906616e-02 1.080540474504232407e-02 4.743471369147300720e-02 -3.327378928661346436e-01 1.091006323695182800e-01 -2.563399970531463623e-01 1.423375159502029419e-01 -2.921324595808982849e-02 -1.773363053798675537e-01 -2.472477704286575317e-01 -2.006845772266387939e-01 7.931658625602722168e-02 -3.452316522598266602e-01 6.195725128054618835e-02 -2.754497528076171875e-01 -2.968804836273193359e-01
-9.414677508175373077e-03 1.283012926578521729e-01 1.153852120041847229e-01 -4.068278372287750244e-01 -5.652136355638504028e-02 1.259476840496063232e-01 -2.830372937023639679e-02 1.421882957220077515e-02 -6.533190608024597168e-02 -2.266486585140228271e-01 -4.794985949993133545e-01 -3.557552099227905273e-01 -1.012777313590049744e-01 6.527626514434814453e-02 -1.279123574495315552e-01 2.181410491466522217e-01 -1.198258902877569199e-02 -2.036408185958862305e-01 -6.694261729717254639e-02 -5.044076219201087952e-02 5.982316657900810242e-02 9.319392032921314240e-03 -6.162885949015617371e-02 2.039415240287780762e-01 4.180565476417541504e-02 -1.597710698843002319e-01 -2.834222316741943359e-01 1.924233287572860718e-01 -1.356391310691833496e-01 -4.462496191263198853e-02 -1.316918283700942993e-01 -1.180120185017585754e-01
-7.621826604008674622e-03 1.383814066648483276e-01 1.170818284153938293e-01 -1.322313994169235229e-01 -3.093418776988983154e-01 1.793794631958007812e-01 -1.964822411537170410e-01 2.515181005001068115e-01 -8.941955119371414185e-02 -9.439940750598907471e-02 -3.979748189449310303e-01 -4.345401525497436523e-01 1.228011325001716614e-01 -1.672424226999282837e-01 1.244179625064134598e-02 2.282598912715911865e-01 5.687445029616355896e-02 -2.014809548854827881e-01 1.281969249248504639e-01 9.159352630376815796e-02 2.133401185274124146e-01 8.025533705949783325e-02 1.796304881572723389e-01 1.382694840431213379e-01 7.034045457839965820e-02 -1.994781792163848877e-01 5.840140208601951599e-02 7.674209773540496826e-02 -1.641660230234265327e-03 -1.185136586427688599e-01 -1.190319433808326721e-01 7.867339253425598145e-02
-2.786814272403717041e-01 1.673363298177719116e-01 1.006972044706344604e-01 -1.587953716516494751e-01 -1.440835595130920410e-01 -4.714389145374298096e-02 2.394147217273712158e-01 1.751062273979187012e-02 -4.995521530508995056e-02 -2.034427523612976074e-01 -1.340390555560588837e-02 -3.244919776916503906e-01 3.589779734611511230e-01 2.536858618259429932e-01 5.462375283241271973e-02 -2.092934213578701019e-02 7.897059619426727295e-02 -7.817706465721130371e-02 1.013386249542236328e-01 5.442051962018013000e-02 3.572744131088256836e-01 4.070736467838287354e-02 -3.886136040091514587e-02 1.208669915795326233e-01 7.917656749486923218e-02 -2.285887002944946289e-01 -8.612123876810073853e-02 -2.662479877471923828e-01 -2.941018640995025635e-01 -7.299420982599258423e-02 6.968546658754348755e-03 -1.807444840669631958e-01
-1.268562674522399902e-01 1.245137006044387817e-01 1.248375698924064636e-01 -1.981532126665115356e-01 1.096769496798515320e-01 1.791328340768814087e-01 -4.445262625813484192e-02 1.608685404062271118e-01 -4.849435761570930481e-02 5.702345445752143860e-02 1.230264231562614441e-01 -3.143041431903839111e-01 -1.169968172907829285e-01 2.627544999122619629e-01 -1.080216765403747559e-01 3.588245809078216553e-02 -1.286862045526504517e-01 -1.528563946485519409e-01 -1.711880117654800415e-01 4.976139962673187256e-02 4.326841533184051514e-01 -1.282115816138684750e-03 1.962071359157562256e-01 -1.994460076093673706e-01 -4.600198194384574890e-02 -1.203057020902633667e-01 5.549529194831848145e-02 -4.495586454868316650e-01 -1.648874282836914062e-01 1.526570171117782593e-01 -1.118166819214820862e-01 -6.636880338191986084e-02
-2.152515500783920288e-01 6.721478700637817383e-02 4.363631084561347961e-02 -2.336447685956954956e-01 -2.811000645160675049e-01 1.453062891960144043e-01 -2.444543540477752686e-01 5.561061203479766846e-02 -1.987521201372146606e-01 -4.155926406383514404e-02 -3.745996356010437012e-01 -2.469328343868255615e-01 -2.132505178451538086e-01 3.490182012319564819e-02 -1.674100011587142944e-01 2.523941993713378906e-01 -7.782301306724548340e-02 -7.675454765558242798e-02 -1.051203906536102295e-01 8.582773804664611816e-02 2.878521680831909180e-01 -9.362362325191497803e-02 -3.583256527781486511e-02 3.591166138648986816e-01 1.295927911996841431e-01 -5.095494538545608521e-02 -7.132168859243392944e-02 4.024471715092658997e-02 -1.925869099795818329e-02 -2.390330135822296143e-01 -5.368911474943161011e-02 -9.997699409723281860e-02
1.848212480545043945e-01 1.871292479336261749e-02 1.843985021114349365e-01 -1.843371987342834473e-01 -1.182568594813346863e-01 1.116220578551292419e-01 -5.459263920783996582e-01 1.132621243596076965e-01 -1.413510888814926147e-01 1.117294374853372574e-02 -2.401482462882995605e-01 -2.931602299213409424e-01 1.694488525390625000e-02 -1.513967104256153107e-02 -8.734682202339172363e-02 5.839675664901733398e-02 2.024732902646064758e-02 -1.658793538808822632e-01 1.821427047252655029e-01 1.714692413806915283e-01 2.441316097974777222e-01 2.768416702747344971e-01 -6.667751818895339966e-02 2.423669099807739258e-01 -6.152192875742912292e-02 -9.599142521619796753e-02 9.097098559141159058e-02 1.613303273916244507e-01 6.151665747165679932e-02 -1.055827364325523376e-01 -1.557940393686294556e-01 9.211799502372741699e-02
-2.107305377721786499e-01 5.861436575651168823e-02 3.932345509529113770e-01 6.429290771484375000e-02 -6.611175835132598877e-02 -1.432470232248306274e-01 -2.437022626399993896e-01 -3.880589455366134644e-02 4.090263508260250092e-03 8.644322864711284637e-03 -2.394088543951511383e-02 -2.356689870357513428e-01 1.347910463809967041e-01 4.469539970159530640e-02 -1.036430373787879944e-01 -1.459348499774932861e-01 -3.434972837567329407e-02 -1.522265821695327759e-01 7.659226655960083008e-02 -9.000643342733383179e-02 3.859129846096038818e-01 -2.846072893589735031e-03 -3.446673750877380371e-01 2.220858335494995117e-01 3.229249268770217896e-02 -2.162358164787292480e-01 2.613885886967182159e-02 -5.333293601870536804e-02 1.520535536110401154e-02 -1.519405394792556763e-01 9.534829109907150269e-02 -4.001018702983856201e-01
3.740591928362846375e-02 2.541993260383605957e-01 2.625680863857269287e-01 -1.526114940643310547e-01 7.778193056583404541e-02 6.227941438555717468e-02 -5.827571451663970947e-02 7.041215896606445312e-02 -1.635483233258128166e-03 -4.759046807885169983e-02 -1.147338375449180603e-01 -1.871232092380523682e-01 2.232031524181365967e-01 -6.519380956888198853e-02 -2.168283462524414062e-01 1.151573471724987030e-02 5.890379846096038818e-02 -3.217138648033142090e-01 3.030363023281097412e-01 -6.762548536062240601e-02 -1.314904987812042236e-01 -1.331618130207061768e-01 1.178726926445960999e-01 1.038976684212684631e-01 1.255083680152893066e-01 1.213312498293817043e-03 -1.149149537086486816e-01 -1.246904209256172180e-01 -4.699689745903015137e-01 -1.691964119672775269e-01 -2.818591296672821045e-01 -1.878055036067962646e-01
1.810456365346908569e-01 3.666648641228675842e-02 -1.479031890630722046e-01 -1.940015405416488647e-01 -1.415611654520034790e-01 2.628774046897888184e-01 -4.330940246582031250e-01 -3.890788182616233826e-02 -2.252063453197479248e-01 -3.268504887819290161e-02 -3.597169518470764160e-01 -3.641989780589938164e-03 1.278732270002365112e-01 1.642189621925354004e-01 -9.698072820901870728e-02 1.601738855242729187e-02 -2.312464863061904907e-01 -1.538699269294738770e-01 -1.530099809169769287e-01 -8.184297010302543640e-03 2.052280008792877197e-01 8.560263365507125854e-02 2.639139071106910706e-02 7.264606654644012451e-02 8.585952967405319214e-02 1.500216458225622773e-04 -1.505658179521560669e-01 5.457096546888351440e-02 -2.317449599504470825e-01 -6.052842736244201660e-02 -1.251904964447021484e-01 -3.631094098091125488e-01
3.789454996585845947e-01 -4.984189197421073914e-02 2.382462099194526672e-02 -1.511137187480926514e-01 -1.981586404144763947e-02 1.221309825778007507e-01 -2.207724452018737793e-01 4.010340198874473572e-03 8.217932283878326416e-02 -2.800350487232208252e-01 -1.758549362421035767e-01 -5.028718337416648865e-02 2.812471985816955566e-01 -5.371547490358352661e-02 -1.676509529352188110e-01 1.102995350956916809e-01 -1.646132916212081909e-01 -1.918906122446060181e-01 -5.058216676115989685e-02 3.261752128601074219e-01 3.510677814483642578e-01 -4.551132675260305405e-03 1.044779121875762939e-01 1.147893220186233521e-01 -1.558967530727386475e-01 -2.338273264467716217e-02 -1.002478897571563721e-01 8.429676294326782227e-02 -1.779679805040359497e-01 -8.038637787103652954e-02 2.819623351097106934e-01 -2.137511819601058960e-01
-2.280339039862155914e-02 2.467388361692428589e-01 3.017301261425018311e-01 -1.821225285530090332e-01 -1.257767379283905029e-01 4.912645369768142700e-02 -4.307391047477722168e-01 -1.349480822682380676e-02 -3.440798074007034302e-02 2.791742682456970215e-01 -2.731494009494781494e-01 -2.696005702018737793e-01 -4.344750940799713135e-02 -1.502397805452346802e-01 -8.593557029962539673e-02 9.109736979007720947e-02 -4.309229925274848938e-02 -1.259979903697967529e-01 1.826097220182418823e-01 1.699797622859477997e-02 2.199863195419311523e-01 1.574314087629318237e-01 1.711662262678146362e-01 1.191536858677864075e-01 1.560986936092376709e-01 -2.459284365177154541e-01 6.059769913554191589e-02 7.704493403434753418e-02 2.295503765344619751e-01 -6.759151816368103027e-02 -1.546375900506973267e-01 1.435504667460918427e-02
8.178664743900299072e-02 6.261873245239257812e-02 2.006208300590515137e-01 -2.740089297294616699e-01 -2.351725399494171143e-01 -5.748720094561576843e-02 -1.281351596117019653e-01 -2.044695615768432617e-01 6.852527707815170288e-02 -7.731646299362182617e-02 -6.896328181028366089e-02 -5.045083165168762207e-01 1.539387926459312439e-02 2.152049690485000610e-01 -3.865975737571716309e-01 -2.321733385324478149e-01 -3.061915747821331024e-02 1.220963802188634872e-02 -6.702657043933868408e-02 -1.032738462090492249e-01 8.679848164319992065e-02 -2.011810094118118286e-01 4.059782251715660095e-03 1.106474325060844421e-01 7.087099552154541016e-02 5.789598822593688965e-02 1.384646892547607422e-01 -8.617654442787170410e-03 -3.820538520812988281e-02 1.876882165670394897e-01 -2.711086571216583252e-01 -1.517662256956100464e-01
1.246094107627868652e-01 2.404736578464508057e-01 2.649405896663665771e-01 -9.375608712434768677e-02 -3.182976841926574707e-01 1.255598217248916626e-01 -3.911638259887695312e-01 9.680313616991043091e-02 3.899680078029632568e-02 -7.424720376729965210e-02 -1.066177040338516235e-01 -3.413102626800537109e-01 1.379442811012268066e-01 5.141061171889305115e-02 1.347302347421646118e-01 1.856424063444137573e-01 1.003025099635124207e-01 -2.271822690963745117e-01 -1.678639948368072510e-01 1.024018749594688416e-01 1.903561353683471680e-01 6.836731731891632080e-02 5.160922557115554810e-02 -6.115266680717468262e-02 -1.801058053970336914e-01 -1.521954685449600220e-01 -2.125882059335708618e-01 1.473806351423263550e-01 1.050010547041893005e-01 8.410938084125518799e-03 2.596606127917766571e-02 -2.776437401771545410e-01
-1.630318723618984222e-02 -5.334663670510053635e-03 9.384726174175739288e-03 -2.215314507484436035e-01 -1.158729717135429382e-01 -3.709597513079643250e-02 -3.656352758407592773e-01 -1.502889990806579590e-01 -1.238641291856765747e-01 6.449051201343536377e-02 -1.847964525222778320e-01 -1.449160575866699219e-01 2.432052493095397949e-01 2.253620512783527374e-02 -1.374301761388778687e-01 5.307717621326446533e-02 1.249991580843925476e-01 -1.944923698902130127e-01 -2.292423397302627563e-01 -1.569389104843139648e-01 3.914196193218231201e-01 -1.743236370384693146e-02 3.404004275798797607e-01 -1.242851465940475464e-02 -2.611494660377502441e-01 -9.488352388143539429e-02 3.301125764846801758e-01 1.048853620886802673e-02 -1.851859986782073975e-01 -1.386446133255958557e-02 -2.684922888875007629e-02 -4.222490265965461731e-02
9.132315963506698608e-02 3.692059814929962158e-01 1.191734299063682556e-01 -2.549282610416412354e-01 -2.758171856403350830e-01 -6.197028979659080505e-02 -8.535844832658767700e-02 9.181321412324905396e-02 1.854395121335983276e-01 1.160649880766868591e-01 -1.035594791173934937e-01 -1.943823993206024170e-01 -1.397512406110763550e-01 -2.949586883187294006e-02 -1.460668742656707764e-01 1.922634541988372803e-01 3.365831077098846436e-02 5.544380471110343933e-02 1.781511604785919189e-01 2.067814469337463379e-01 4.234659373760223389e-01 2.857183218002319336e-01 2.002932131290435791e-02 1.172052621841430664e-01 -1.375717967748641968e-01 2.578354440629482269e-02 1.970550231635570526e-02 1.384593546390533447e-01 -1.482688188552856445e-01 1.140374466776847839e-01 -1.269341111183166504e-01 -2.478013783693313599e-01
1.239589601755142212e-01 1.420613825321197510e-01 8.356313407421112061e-02 -2.118957042694091797e-01 -2.107974886894226074e-01 -1.569694578647613525e-01 -3.325750529766082764e-01 3.610730171203613281e-02 1.877515763044357300e-01 1.052208915352821350e-01 1.641557216644287109e-01 -3.322255313396453857e-01 2.526929378509521484e-01 3.108744323253631592e-01 -7.760764658451080322e-02 -2.469210326671600342e-02 -2.766517400741577148e-01 6.055017560720443726e-02 -3.438175469636917114e-02 2.719705179333686829e-02 2.196924835443496704e-01 -2.495837770402431488e-02 1.524360030889511108e-01 2.413533180952072144e-01 1.204292252659797668e-01 6.234160624444484711e-03 1.732926964759826660e-01 -2.984624505043029785e-01 8.783549815416336060e-02 1.550526320934295654e-01 -1.931464113295078278e-02 -5.031107738614082336e-02
3.127664923667907715e-01 3.043709397315979004e-01 7.212500274181365967e-02 -2.178982496261596680e-01 -6.667947024106979370e-02 -1.758127957582473755e-01 -1.684161424636840820e-01 -1.299376636743545532e-01 1.301120519638061523e-01 -1.459673345088958740e-01 -6.688389927148818970e-03 -2.217840254306793213e-01 1.310767978429794312e-01 2.078935801982879639e-01 -1.733737736940383911e-01 -1.471067429520189762e-03 -3.835942447185516357e-01 9.133872389793395996e-02 -1.682452112436294556e-01 -1.234331801533699036e-01 2.652865648269653320e-01 1.009707078337669373e-01 -1.140616834163665771e-01 7.704161852598190308e-02 1.186820119619369507e-01 -7.057114690542221069e-02 1.393650174140930176e-01 -2.979083359241485596e-01 5.446289852261543274e-02 5.764447152614593506e-02 -1.865951418876647949e-01 -1.772799342870712280e-01
3.077821135520935059e-01 2.394455671310424805e-01 2.424359917640686035e-01 -8.555018156766891479e-02 -2.238630205392837524e-01 -6.031798664480447769e-03 -3.251943737268447876e-02 3.367413878440856934e-01 4.639925062656402588e-02 -3.461337462067604065e-02 -8.316182531416416168e-03 -3.246980607509613037e-01 1.033762693405151367e-01 1.880350559949874878e-01 1.064628176391124725e-02 -1.213300973176956177e-01 -1.041213795542716980e-01 -2.217440754175186157e-01 5.332332104444503784e-02 3.640861436724662781e-02 2.206022590398788452e-01 -9.176354110240936279e-02 4.243727773427963257e-02 -3.091422915458679199e-01 -2.107567161147017032e-05 -1.827203482389450073e-01 -1.741072162985801697e-02 -2.570622563362121582e-01 -2.717050909996032715e-01 1.916085779666900635e-01 -1.082453802227973938e-01 8.276319503784179688e-02
-1.082402318716049194e-01 -1.355001479387283325e-01 -7.324875891208648682e-02 9.804959595203399658e-02 -1.997483223676681519e-01 8.450888842344284058e-02 -3.782679140567779541e-01 1.166114956140518188e-01 -3.959774225950241089e-02 2.067550830543041229e-02 -1.828631013631820679e-01 -2.005533874034881592e-01 1.490838825702667236e-01 -2.129534184932708740e-01 -3.019452691078186035e-01 1.212753653526306152e-01 -2.328503318130970001e-02 -1.721176654100418091e-01 -2.760471701622009277e-01 -1.619422733783721924e-01 2.116368710994720459e-01 -5.704800784587860107e-02 1.934598535299301147e-01 1.558009386062622070e-01 -7.166561484336853027e-02 -5.276278778910636902e-02 1.399669498205184937e-01 -1.989601254463195801e-01 -3.891315758228302002e-01 -1.128609403967857361e-01 7.484938949346542358e-02 1.513623148202896118e-01
-1.974540203809738159e-02 2.986790537834167480e-01 3.222771883010864258e-01 -1.139009818434715271e-01 -1.331084221601486206e-01 8.503763377666473389e-02 -3.161837458610534668e-01 -7.631208002567291260e-02 -9.671831130981445312e-02 1.084142848849296570e-01 -3.679164052009582520e-01 -3.238199949264526367e-01 9.719194471836090088e-02 -1.159121990203857422e-01 -7.778188586235046387e-02 2.264703856781125069e-03 -5.590514093637466431e-02 -7.193972915410995483e-02 -1.815057918429374695e-02 -1.162800118327140808e-01 1.498136818408966064e-01 3.484714925289154053e-01 3.139602541923522949e-01 1.968264393508434296e-02 -1.145486459136009216e-01 -2.704913318157196045e-01 -7.065264135599136353e-02 4.671331495046615601e-02 5.400571227073669434e-02 -1.003649309277534485e-01 -3.185695782303810120e-02 -1.006810180842876434e-02
5.107646062970161438e-02 -1.187035366892814636e-01 2.459135055541992188e-01 -1.247117072343826294e-01 -2.235566526651382446e-01 1.888321489095687866e-01 -3.052863776683807373e-01 2.351966500282287598e-01 -1.531311124563217163e-01 -1.590240299701690674e-01 2.111525535583496094e-01 -8.787303417921066284e-02 6.304269190877676010e-03 8.478148281574249268e-02 -2.764740586280822754e-01 1.642717570066452026e-01 -1.885482817888259888e-01 4.398662224411964417e-02 -3.065254725515842438e-02 -1.006687581539154053e-01 8.750049024820327759e-02 2.591266930103302002e-01 7.816287688910961151e-03 -3.781797131523489952e-03 6.044361367821693420e-02 -2.414189875125885010e-01 -2.167471498250961304e-01 -2.116755098104476929e-01 -4.233663976192474365e-01 -2.502117678523063660e-02 -4.385968297719955444e-02 4.977524280548095703e-02
1.174807772040367126e-01 3.238161206245422363e-01 3.441577851772308350e-01 1.134101003408432007e-01 1.156897246837615967e-01 -3.009539283812046051e-02 -3.789481893181800842e-02 7.420093566179275513e-02 1.937639564275741577e-01 -1.436716616153717041e-01 -4.170766472816467285e-02 -2.259280681610107422e-01 3.896726071834564209e-01 -1.479025743901729584e-02 1.396220643073320389e-02 2.607073634862899780e-03 -2.293714880943298340e-01 -2.337989956140518188e-01 1.202327013015747070e-01 2.345580048859119415e-02 3.395299017429351807e-01 1.688053086400032043e-02 -5.320148542523384094e-02 -4.823297262191772461e-03 1.423765122890472412e-01 -8.645907044410705566e-02 -5.186838656663894653e-02 -5.255092680454254150e-02 -3.151422441005706787e-01 1.215768698602914810e-02 1.820488125085830688e-01 -2.430392652750015259e-01
-9.671809524297714233e-02 -1.132633313536643982e-01 1.022850349545478821e-01 -3.295280039310455322e-01 6.372544169425964355e-02 2.650106847286224365e-01 -3.308285772800445557e-01 6.160595640540122986e-02 -8.114145696163177490e-02 -2.504935860633850098e-02 -1.506681442260742188e-01 -3.850664794445037842e-01 -1.270867884159088135e-01 -6.637223064899444580e-02 -2.022668123245239258e-01 3.654060065746307373e-01 4.383480176329612732e-02 -6.222820281982421875e-02 -9.890130721032619476e-03 2.840555012226104736e-01 1.912641525268554688e-01 1.296156197786331177e-01 -5.911295861005783081e-02 2.819543778896331787e-01 -7.041548937559127808e-02 -1.611100733280181885e-01 4.436184465885162354e-02 4.182133823633193970e-02 1.100483760237693787e-01 1.001513749361038208e-01 -3.672939166426658630e-02 -1.302985697984695435e-01
1.861059963703155518e-01 5.963052064180374146e-02 1.148132085800170898e-01 -8.741633594036102295e-02 -7.681997865438461304e-02 -1.152812540531158447e-01 -1.127694994211196899e-01 -9.210838004946708679e-03 6.474858522415161133e-02 -3.807842358946800232e-02 1.664698272943496704e-01 -1.715030074119567871e-01 -4.856748506426811218e-02 1.120969653129577637e-01 -3.121705353260040283e-01 3.155836462974548340e-02 -1.790336519479751587e-01 -2.012223154306411743e-01 -2.535250782966613770e-01 -5.315085500478744507e-02 3.616531491279602051e-01 -2.634154073894023895e-02 2.402160614728927612e-01 1.264004316180944443e-02 3.355274498462677002e-01 -1.110264938324689865e-02 1.190233081579208374e-01 -4.071840047836303711e-01 -8.165906183421611786e-03 6.904324889183044434e-02 -3.260169923305511475e-01 8.469169959425926208e-03
1.591115146875381470e-01 2.162415087223052979e-01 1.531720757484436035e-01 -1.608330756425857544e-01 -1.898501962423324585e-01 5.171868950128555298e-02 -3.354207575321197510e-01 4.949083924293518066e-02 1.857254505157470703e-01 1.602639853954315186e-01 -2.114418298006057739e-01 -1.064251512289047241e-01 -4.883660469204187393e-03 -1.852784454822540283e-01 -1.251264065504074097e-01 1.770435720682144165e-01 -1.061493996530771255e-02 -8.985564857721328735e-02 7.386036962270736694e-02 1.316768079996109009e-01 5.176427960395812988e-01 1.469222605228424072e-01 8.430796116590499878e-02 -4.940086975693702698e-02 -1.824214756488800049e-01 -2.897838689386844635e-02 5.137966573238372803e-02 2.100099623203277588e-01 -1.990492045879364014e-01 1.221517920494079590e-01 6.852012127637863159e-03 -2.486667782068252563e-01
-3.445822745561599731e-02 -1.947455257177352905e-01 4.755973219871520996e-01 -1.784915179014205933e-01 -1.513540148735046387e-01 3.190709277987480164e-02 -1.191814336925745010e-02 -8.449455350637435913e-02 5.065362900495529175e-02 5.729205906391143799e-02 2.023614645004272461e-01 -1.172426994889974594e-02 2.607844173908233643e-01 -4.548791423439979553e-02 -1.237453222274780273e-01 2.058736979961395264e-01 1.314060091972351074e-01 -2.670798599720001221e-01 3.023074753582477570e-02 -2.962486147880554199e-01 2.367099076509475708e-01 9.509792923927307129e-02 4.013165459036827087e-02 1.998358368873596191e-01 1.130879819393157959e-01 -2.656550109386444092e-01 2.274190634489059448e-01 -1.258654296398162842e-01 7.726662326604127884e-03 3.869090601801872253e-02 -1.952901631593704224e-01 -1.496749371290206909e-01
7.259199768304824829e-02 7.226638495922088623e-02 -5.087123811244964600e-02 7.958059012889862061e-02 2.419895119965076447e-02 -3.377153873443603516e-01 -3.238436281681060791e-01 -7.333794236183166504e-02 -3.566744923591613770e-02 -8.019281178712844849e-02 -2.659303545951843262e-01 -2.841422259807586670e-01 2.433511614799499512e-01 1.121567636728286743e-01 -2.232094258069992065e-01 3.798956051468849182e-02 -2.820520997047424316e-01 6.149093061685562134e-02 4.817761480808258057e-02 -1.462009400129318237e-01 3.410693705081939697e-01 -4.115227144211530685e-03 -1.211512535810470581e-01 1.999287009239196777e-01 -1.564109474420547485e-01 1.660953760147094727e-01 -2.254164516925811768e-01 -2.446406185626983643e-01 4.630172252655029297e-02 8.092126995325088501e-02 -1.446375399827957153e-01 5.588172748684883118e-02
-1.612775623798370361e-01 -9.004090726375579834e-02 -1.201727464795112610e-01 -2.219818681478500366e-01 -1.900632923934608698e-04 -3.030147254467010498e-01 -2.550854384899139404e-01 -7.774356752634048462e-02 4.595702048391103745e-03 -1.295299530029296875e-01 -7.728459686040878296e-02 -2.622507214546203613e-01 -3.815169632434844971e-02 -7.476664334535598755e-02 -1.072025224566459656e-01 1.670433431863784790e-01 -5.850924924015998840e-02 -8.841932564973831177e-02 1.110278144478797913e-01 2.236825414001941681e-02 8.352369070053100586e-02 3.048307895660400391e-01 -1.025419607758522034e-01 1.099287644028663635e-01 -2.738616429269313812e-02 -2.679425179958343506e-01 -1.647362858057022095e-01 -5.267078280448913574e-01 -4.842583462595939636e-02 -1.147482544183731079e-01 -1.453723311424255371e-01 -2.023151367902755737e-01
2.774150371551513672e-01 -6.747408956289291382e-02 -7.675130665302276611e-02 1.121355518698692322e-01 -9.323366731405258179e-02 1.795127093791961670e-01 -1.756865978240966797e-01 5.644848104566335678e-03 -1.623426675796508789e-01 -6.434660404920578003e-03 2.090384066104888916e-02 -4.145737588405609131e-01 3.037326335906982422e-01 -3.126177489757537842e-01 -2.524676024913787842e-01 6.144028529524803162e-02 -3.629899024963378906e-02 -9.159853309392929077e-02 -8.520714193582534790e-02 -7.039198186248540878e-03 2.020743638277053833e-01 5.069388821721076965e-02 1.791332364082336426e-01 -2.021582126617431641e-01 7.874511182308197021e-02 -2.546438276767730713e-01 1.246072649955749512e-01 -3.993916139006614685e-02 -1.243033036589622498e-01 2.122721225023269653e-01 -8.019129186868667603e-02 -2.889964878559112549e-01
1.367698162794113159e-01 1.443763673305511475e-01 1.247064918279647827e-01 -6.264582276344299316e-02 1.319233626127243042e-01 1.617107689380645752e-01 -1.895878762006759644e-01 2.787892520427703857e-02 3.070298731327056885e-01 -1.857334971427917480e-01 -9.745258837938308716e-02 -1.740703284740447998e-01 4.812149703502655029e-02 -9.124000370502471924e-02 -4.006449282169342041e-01 1.689177304506301880e-01 -9.711558371782302856e-02 -1.583601534366607666e-01 9.671005420386791229e-03 3.404366672039031982e-01 2.131492793560028076e-01 1.969920545816421509e-01 -1.221774965524673462e-01 1.746488213539123535e-01 -1.077770590782165527e-01 1.506164669990539551e-01 -6.147872284054756165e-02 -2.640458568930625916e-02 -1.559558361768722534e-01 -6.177532672882080078e-02 -3.799876868724822998e-01 3.116901218891143799e-02
-2.254071235656738281e-01 1.940680108964443207e-02 1.849798262119293213e-01 5.106689408421516418e-02 -2.020212411880493164e-01 -5.650627240538597107e-02 -2.833356857299804688e-01 -1.490166485309600830e-01 1.161133125424385071e-01 7.556526362895965576e-02 3.141449019312858582e-02 1.061157323420047760e-02 3.134471476078033447e-01 -6.560342013835906982e-02 -1.265152096748352051e-01 1.618661135435104370e-01 -9.337226301431655884e-02 -1.058827489614486694e-01 -3.578127920627593994e-01 1.718263775110244751e-01 1.219646632671356201e-01 9.956842660903930664e-02 -9.678743034601211548e-02 2.156535089015960693e-01 4.013747908174991608e-03 -7.972945272922515869e-02 -2.231009677052497864e-02 -3.139988481998443604e-01 -2.780056893825531006e-01 -2.234594970941543579e-01 4.905200377106666565e-02 -3.274246156215667725e-01
2.423129230737686157e-01 8.930215239524841309e-02 2.497588396072387695e-01 -1.122762188315391541e-01 1.996825635433197021e-02 4.725264385342597961e-02 -2.056460827589035034e-01 1.690496504306793213e-01 -4.064956307411193848e-01 7.572599500417709351e-02 -2.730725891888141632e-02 -2.361671030521392822e-01 1.184149011969566345e-01 -4.601575061678886414e-02 -1.180187985301017761e-01 -2.469936162233352661e-01 -2.101510316133499146e-01 -1.425912827253341675e-01 -1.709381490945816040e-01 3.228342160582542419e-02 3.253229260444641113e-01 -1.074944734573364258e-01 5.774909630417823792e-02 2.046510875225067139e-01 1.285371631383895874e-01 1.051193661987781525e-02 2.422328852117061615e-02 -2.583332657814025879e-01 -2.033558487892150879e-02 2.097937911748886108e-01 -2.432762980461120605e-01 -1.460372507572174072e-01
8.055216073989868164e-02 3.083540499210357666e-01 9.748732298612594604e-02 -6.262808293104171753e-02 3.417851775884628296e-02 -9.385801106691360474e-02 8.976230025291442871e-02 1.285648941993713379e-01 -2.603769600391387939e-01 6.906628259457647800e-04 5.304686725139617920e-02 -2.888311743736267090e-01 7.473481446504592896e-02 1.114864796400070190e-01 -1.710425913333892822e-01 1.550291031599044800e-01 -1.788813062012195587e-02 -1.477964371442794800e-01 -2.278654873371124268e-01 -8.008745312690734863e-02 2.479445487260818481e-01 1.137768775224685669e-01 3.850967884063720703e-01 1.704157292842864990e-01 2.036583125591278076e-01 -1.147418469190597534e-01 -1.677825450897216797e-01 -4.045946896076202393e-01 -5.022875964641571045e-02 4.935450851917266846e-03 -2.091837227344512939e-01 -6.523373536765575409e-03
1.100518107414245605e-01 1.054019778966903687e-01 3.113775979727506638e-03 -2.691964209079742432e-01 -1.866835802793502808e-01 1.924740821123123169e-01 -3.189747929573059082e-01 -1.784238815307617188e-01 -7.866584928706288338e-04 -3.548151552677154541e-01 -1.902511864900588989e-01 6.916986405849456787e-02 -1.807281933724880219e-02 7.225751876831054688e-02 -2.199026197195053101e-01 2.656497955322265625e-01 -2.869209945201873779e-01 -1.078437194228172302e-01 1.373280882835388184e-01 2.223058342933654785e-01 1.477825045585632324e-01 -5.578706040978431702e-02 1.730558089911937714e-02 1.958256512880325317e-01 -2.373324185609817505e-01 -1.204879432916641235e-01 1.769183389842510223e-02 -2.441412806510925293e-01 -7.482692599296569824e-02 -1.506615132093429565e-01 -4.145496338605880737e-02 -1.444517076015472412e-01
1.914177685976028442e-01 2.546999752521514893e-01 3.085011541843414307e-01 -1.884105354547500610e-01 6.669561564922332764e-02 3.830293938517570496e-02 -2.458827495574951172e-01 2.392946779727935791e-01 -3.058441281318664551e-01 1.070804744958877563e-01 -6.994783133268356323e-02 -1.897295415401458740e-01 3.149791061878204346e-01 -9.970876388251781464e-03 -9.361860156059265137e-02 -1.361471861600875854e-01 -1.635382026433944702e-01 5.481548607349395752e-02 8.814260363578796387e-02 -2.279616743326187134e-01 1.995840966701507568e-01 -1.759894564747810364e-02 3.991630673408508301e-02 1.065302453935146332e-02 1.034933924674987793e-01 1.339014470577239990e-01 -7.191451638936996460e-02 -4.026814997196197510e-01 8.912594057619571686e-03 1.297969520092010498e-01 -7.232462614774703979e-02 -1.490433216094970703e-01
1.332858502864837646e-01 1.729015707969665527e-01 2.863111719489097595e-02 -1.406213194131851196e-01 -4.596232622861862183e-02 -3.870617151260375977e-01 -3.483794033527374268e-01 -9.653112292289733887e-02 -2.074226969853043556e-03 -2.812013924121856689e-01 2.488436549901962280e-01 -1.505538076162338257e-01 1.496929973363876343e-01 1.233508661389350891e-01 -2.182711809873580933e-01 -2.039969712495803833e-02 -1.666562706232070923e-01 4.215406998991966248e-02 -5.776206403970718384e-02 -1.216202229261398315e-01 3.689008653163909912e-01 1.321045458316802979e-01 2.589183859527111053e-02 1.606402844190597534e-01 1.752472966909408569e-01 4.216552153229713440e-02 2.513956744223833084e-03 -1.235593408346176147e-01 1.686773262917995453e-02 1.181223988533020020e-01 -6.186866387724876404e-02 -3.259721696376800537e-01
-3.646619021892547607e-01 9.638191014528274536e-02 1.694880127906799316e-01 -1.533456742763519287e-01 -2.375923544168472290e-01 -9.253979474306106567e-02 -1.637621223926544189e-01 -2.119862437248229980e-01 1.340922564268112183e-01 3.015092946588993073e-02 -1.732425019145011902e-02 -7.309253513813018799e-02 2.260501384735107422e-01 -1.323768645524978638e-01 -4.498117566108703613e-01 2.466727942228317261e-01 1.533675752580165863e-02 2.261417806148529053e-01 2.548166550695896149e-02 1.070082485675811768e-01 1.740689426660537720e-01 7.250932510942220688e-03 9.960920549929141998e-03 3.744865953922271729e-02 -1.931924819946289062e-01 -9.854049980640411377e-02 -7.454325258731842041e-02 -1.552018672227859497e-01 -1.905879080295562744e-01 -3.054676055908203125e-01 -2.361016161739826202e-02 -1.009415090084075928e-01
-1.752865151502192020e-03 -1.527106910943984985e-01 1.927168965339660645e-01 -1.754469871520996094e-01 -6.336592603474855423e-03 6.831265985965728760e-02 -4.233961999416351318e-01 -2.107343822717666626e-01 -8.364368975162506104e-02 -1.840866655111312866e-01 1.283195465803146362e-01 -2.272435724735260010e-01 2.443108707666397095e-01 -2.890093922615051270e-01 -1.906406283378601074e-01 -7.970918715000152588e-02 -2.240954339504241943e-02 -4.819241166114807129e-02 -3.504164889454841614e-02 1.318560242652893066e-01 2.379960566759109497e-01 1.878426969051361084e-02 -1.243932545185089111e-01 -2.102246321737766266e-02 8.131370693445205688e-02 2.309948205947875977e-03 -7.582610845565795898e-02 -3.917033597826957703e-02 -3.454103320837020874e-02 -2.767231464385986328e-01 6.159548461437225342e-02 -4.423350393772125244e-01
2.059720307588577271e-01 1.486752033233642578e-01 2.097569778561592102e-02 -2.139653861522674561e-01 -3.316499888896942139e-01 -1.733120828866958618e-01 -2.510578036308288574e-01 -1.321968883275985718e-01 7.200726121664047241e-02 -6.342961452901363373e-03 3.703880682587623596e-02 -2.246090471744537354e-01 2.246124148368835449e-01 3.482849597930908203e-01 -1.102074161171913147e-01 -1.541712284088134766e-01 -2.647492587566375732e-01 1.126281991600990295e-01 -6.477880477905273438e-02 6.099030748009681702e-02 1.983122229576110840e-01 1.264102105051279068e-02 4.317154176533222198e-03 5.967683717608451843e-02 8.049260079860687256e-02 3.981173038482666016e-02 1.630420833826065063e-01 -3.750799596309661865e-01 -1.667079888284206390e-02 1.134798377752304077e-01 -2.374503165483474731e-01 -1.592818051576614380e-01
-4.020174965262413025e-02 1.179323643445968628e-01 1.957050990313291550e-03 -1.353322863578796387e-01 -2.940344512462615967e-01 4.267288371920585632e-02 -2.103737294673919678e-01 1.239146888256072998e-01 -4.259467497467994690e-02 -2.190145999193191528e-01 1.556270867586135864e-01 1.246344819664955139e-01 8.722537755966186523e-02 -4.699310287833213806e-03 -2.764162421226501465e-01 1.525288522243499756e-01 -2.335186004638671875e-01 -1.557381153106689453e-01 -2.053131759166717529e-01 -1.163835972547531128e-01 1.500028520822525024e-01 1.692440360784530640e-01 -3.178666532039642334e-02 1.234022676944732666e-01 1.487975567579269409e-01 -2.842271924018859863e-01 -1.269371062517166138e-01 -1.544239968061447144e-01 -4.713096916675567627e-01 2.009622156620025635e-01 -6.152110546827316284e-02 1.018608435988426208e-01
3.164149224758148193e-01 1.375708878040313721e-01 -5.382247269153594971e-02 -4.054000079631805420e-01 4.907057061791419983e-02 1.468114648014307022e-02 -2.410083860158920288e-01 -4.305721446871757507e-02 -2.465271949768066406e-02 8.065582811832427979e-02 -1.145225614309310913e-01 1.933884471654891968e-01 1.392115503549575806e-01 1.767453402280807495e-01 -1.685054749250411987e-01 8.356128633022308350e-02 -1.285539865493774414e-01 -1.723732501268386841e-01 -6.202478706836700439e-02 1.309282481670379639e-01 2.609537839889526367e-01 -1.476579252630472183e-02 8.678973466157913208e-02 -6.495122611522674561e-02 -2.130629420280456543e-01 -9.523670375347137451e-02 -1.311959773302078247e-01 -4.835561811923980713e-01 -1.460489332675933838e-01 1.697963327169418335e-01 1.164870522916316986e-02 -6.654887646436691284e-02
-2.159077823162078857e-01 1.046880111098289490e-01 1.634778082370758057e-01 -1.588014662265777588e-01 -6.201257556676864624e-02 -1.317649483680725098e-01 -3.093844056129455566e-01 -1.752558350563049316e-01 -3.069591708481311798e-03 1.264783143997192383e-01 -1.694561243057250977e-01 -1.014746073633432388e-02 1.270580589771270752e-01 -6.706348061561584473e-02 -5.202845335006713867e-01 4.276853427290916443e-02 -1.815907508134841919e-01 6.908709555864334106e-02 6.246081739664077759e-02 1.704414784908294678e-01 7.504061609506607056e-02 1.611828655004501343e-01 5.964858457446098328e-02 -2.337514981627464294e-02 -5.857186624780297279e-04 -1.928603500127792358e-01 -4.395870864391326904e-02 -2.089766263961791992e-01 -1.781700402498245239e-01 -3.972032368183135986e-01 8.399616181850433350e-02 -1.380748450756072998e-01
-2.037468403577804565e-01 1.398293077945709229e-01 -3.230835124850273132e-02 7.811959832906723022e-02 -2.454720288515090942e-01 8.018290624022483826e-03 -4.667839780449867249e-02 -1.121464371681213379e-01 -1.036532595753669739e-01 -2.125803679227828979e-01 -1.437190324068069458e-01 -3.159465491771697998e-01 2.182352123782038689e-03 -7.717085629701614380e-02 -2.261848896741867065e-01 4.024475812911987305e-02 2.167468667030334473e-01 3.260347247123718262e-02 -8.953878283500671387e-02 -1.434811949729919434e-01 3.680657148361206055e-01 1.602168530225753784e-01 4.577483609318733215e-02 -6.186768040060997009e-02 -8.616265840828418732e-03 -7.821191847324371338e-02 -2.458856813609600067e-02 -3.404613733291625977e-01 -1.309715807437896729e-01 -2.186998575925827026e-01 9.854547679424285889e-02 -4.247889518737792969e-01
1.231117472052574158e-01 7.359048724174499512e-02 4.427281916141510010e-01 -1.607406325638294220e-02 -1.532407999038696289e-01 1.383374631404876709e-01 -1.888879388570785522e-02 1.140216663479804993e-01 4.281885921955108643e-02 1.356686055660247803e-01 -9.518857300281524658e-02 -3.094698786735534668e-01 1.183003187179565430e-01 -2.772783935070037842e-01 -1.358930915594100952e-01 2.857234179973602295e-01 -1.134174838662147522e-01 -1.161785572767257690e-01 -1.789391189813613892e-01 -1.539039760828018188e-01 1.326046437025070190e-01 6.191794574260711670e-02 1.982698142528533936e-01 1.882263720035552979e-01 -1.982539594173431396e-01 -2.566100358963012695e-01 2.100442796945571899e-01 -5.759172514081001282e-02 1.155867800116539001e-02 7.164768874645233154e-02 1.683778166770935059e-01 -2.160952687263488770e-01
1.715660467743873596e-02 3.277676403522491455e-01 4.349520802497863770e-01 -5.758147686719894409e-02 -1.325787752866744995e-01 -1.142602507025003433e-02 -7.071848958730697632e-02 -1.595505475997924805e-01 3.293217718601226807e-01 2.502062618732452393e-01 -2.232649624347686768e-01 -2.000339925289154053e-01 -1.170337945222854614e-01 -3.028129786252975464e-02 -1.065164208412170410e-01 2.051856368780136108e-01 -1.426133699715137482e-02 7.880208641290664673e-02 -1.160681545734405518e-01 8.000311255455017090e-02 4.015785455703735352e-01 4.324958100914955139e-02 -6.410987675189971924e-02 1.463137567043304443e-01 -4.931580275297164917e-02 -2.643842995166778564e-01 -7.837077230215072632e-02 -5.846181884407997131e-02 -3.161125630140304565e-02 -9.425147622823715210e-02 -1.171172261238098145e-01 4.694160446524620056e-02
4.407329857349395752e-02 -1.318932045251131058e-03 6.211040169000625610e-02 -1.855995804071426392e-01 -1.419334411621093750e-01 2.686279118061065674e-01 -1.884484291076660156e-01 8.099675923585891724e-02 -1.321555227041244507e-01 -4.651514813303947449e-02 1.120748091489076614e-02 -1.909440606832504272e-01 3.426997065544128418e-01 1.222705468535423279e-03 -1.188922487199306488e-02 2.294632941484451294e-01 -4.805810004472732544e-02 -1.147400140762329102e-01 -2.206842750310897827e-01 7.358684390783309937e-02 2.569665014743804932e-01 3.328352794051170349e-02 1.412105187773704529e-02 -2.360141091048717499e-02 3.164065778255462646e-01 -1.030698716640472412e-01 -3.643814325332641602e-01 2.012051083147525787e-02 -4.187152385711669922e-01 5.747354403138160706e-02 -1.004007533192634583e-01 -1.697341203689575195e-01
-8.779121935367584229e-02 4.231924563646316528e-02 1.234585940837860107e-01 -1.215578466653823853e-01 -1.089776773005723953e-02 1.592834740877151489e-01 1.006207540631294250e-01 -2.430734187364578247e-01 -1.110199242830276489e-01 -9.987649321556091309e-02 -6.757187843322753906e-02 -2.413918823003768921e-01 3.363422453403472900e-01 -1.523638069629669189e-01 -5.834852159023284912e-02 3.359341993927955627e-02 -2.547639310359954834e-01 -2.501012682914733887e-01 8.369850367307662964e-02 1.536320149898529053e-01 3.963070511817932129e-01 -4.736490081995725632e-03 -1.127013787627220154e-01 1.446008533239364624e-01 3.354702591896057129e-01 -1.236941441893577576e-01 -1.788836717605590820e-01 -5.986616760492324829e-02 -1.566185057163238525e-01 -2.034527361392974854e-01 -2.114022672176361084e-01 -1.303077787160873413e-01
1.369968205690383911e-01 1.737833321094512939e-01 6.055946275591850281e-02 -3.176705539226531982e-01 -2.460198104381561279e-01 -9.368898719549179077e-02 -2.839614152908325195e-01 5.852140858769416809e-02 -3.905795887112617493e-02 -9.478104114532470703e-02 -1.791697442531585693e-01 -2.495857775211334229e-01 2.203757166862487793e-01 2.411312460899353027e-01 4.667754843831062317e-02 -1.412947773933410645e-01 -2.748993337154388428e-01 1.725254654884338379e-01 2.387537062168121338e-02 9.475425630807876587e-02 7.452969998121261597e-02 1.377517133951187134e-01 2.180913090705871582e-01 -9.560170024633407593e-02 -2.681468427181243896e-02 1.017184704542160034e-01 1.601954698562622070e-01 -3.509755432605743408e-01 6.120755523443222046e-02 -9.621895104646682739e-02 -2.119329422712326050e-01 -2.130290567874908447e-01
-7.675182819366455078e-02 1.284597069025039673e-01 -2.073460817337036133e-02 -2.161516994237899780e-01 -1.633626967668533325e-01 7.727638632059097290e-02 -3.353297114372253418e-01 -6.409314274787902832e-02 -1.545513123273849487e-01 -7.185839861631393433e-02 -3.865786194801330566e-01 -9.750299155712127686e-02 5.061461776494979858e-02 2.824951522052288055e-02 -1.565222069621086121e-02 2.336367666721343994e-01 -2.847738862037658691e-01 -8.533537387847900391e-03 -1.322688013315200806e-01 -2.730035036802291870e-02 1.621921658515930176e-01 5.277847498655319214e-02 1.108328327536582947e-01 8.474181592464447021e-02 2.518624961376190186e-01 -1.034604571759700775e-02 -6.797266751527786255e-02 5.646485090255737305e-02 -4.073289632797241211e-01 5.537893623113632202e-02 -1.941805928945541382e-01 -3.302206397056579590e-01
-3.426964953541755676e-02 -2.123894868418574333e-03 2.600265741348266602e-01 -1.725532412528991699e-01 -3.724741563200950623e-02 1.663148850202560425e-01 2.455601282417774200e-02 6.645586807280778885e-03 -2.228677421808242798e-01 -1.300894170999526978e-01 -7.101491093635559082e-02 -3.312228024005889893e-01 3.338665366172790527e-01 -1.305767893791198730e-01 1.399062573909759521e-01 7.083670236170291901e-03 -7.945711910724639893e-02 -1.311992555856704712e-01 -5.892630293965339661e-02 9.323378652334213257e-02 5.768839716911315918e-01 1.473926901817321777e-01 -7.496012747287750244e-02 5.825567990541458130e-02 2.622710466384887695e-01 -6.900127977132797241e-02 4.112933948636054993e-02 -9.143082797527313232e-02 -1.959803253412246704e-01 -2.772558853030204773e-02 -7.317883521318435669e-02 -1.220525130629539490e-01
-2.519774250686168671e-02 -9.529875218868255615e-02 6.110811606049537659e-02 -1.106943488121032715e-01 -2.149328738451004028e-01 1.694716811180114746e-01 -3.149050176143646240e-01 -1.593836545944213867e-01 -1.810961030423641205e-02 -2.171615809202194214e-01 -2.413746267557144165e-01 3.694841638207435608e-02 1.203491166234016418e-01 1.264129579067230225e-01 -2.217901349067687988e-01 -1.677852496504783630e-02 -2.302173674106597900e-01 -1.790360659360885620e-01 2.124252766370773315e-01 -2.452639639377593994e-01 1.687182039022445679e-01 2.798902429640293121e-02 1.374319046735763550e-01 1.262159347534179688e-01 4.883491247892379761e-02 -1.516074985265731812e-01 -2.958479821681976318e-01 5.742567405104637146e-02 -1.724739074707031250e-01 6.756450235843658447e-02 -3.809501528739929199e-01 -1.942461729049682617e-01
-1.223121732473373413e-01 -2.218513935804367065e-01 7.818858325481414795e-02 -3.040198385715484619e-01 -1.865556538105010986e-01 -7.074070721864700317e-02 -2.016111165285110474e-01 -7.234599441289901733e-02 -1.343225985765457153e-01 -7.602444291114807129e-02 7.137034088373184204e-02 -1.848289966583251953e-01 3.451668322086334229e-01 2.116207927465438843e-01 -3.825515136122703552e-02 1.016720384359359741e-01 -3.465617774054408073e-03 -1.319575756788253784e-01 -5.079156160354614258e-02 6.404514610767364502e-02 3.300976455211639404e-01 1.511267721652984619e-01 -1.592584103345870972e-01 -8.047974109649658203e-02 3.229548931121826172e-01 -1.440998911857604980e-01 -6.014380604028701782e-02 2.790441550314426422e-02 -2.508768141269683838e-01 -3.509806692600250244e-01 -8.232044428586959839e-02 5.172872170805931091e-02
-1.955670118331909180e-01 2.080340534448623657e-01 -8.928865194320678711e-02 -1.974699497222900391e-01 -3.704490140080451965e-02 -2.139058709144592285e-01 1.061026193201541901e-02 1.273124217987060547e-01 -1.494606137275695801e-01 -1.223955750465393066e-01 1.292891949415206909e-01 -1.987920552492141724e-01 3.998931646347045898e-01 -5.116775355418212712e-05 7.298117876052856445e-02 3.053984045982360840e-02 1.277180761098861694e-01 1.939277797937393188e-01 2.800960652530193329e-02 -7.063523679971694946e-02 5.220509767532348633e-01 1.294552087783813477e-01 1.289135366678237915e-01 -1.120308693498373032e-02 6.044618412852287292e-02 -1.807254552841186523e-01 -1.191174760460853577e-01 -2.040369957685470581e-01 -2.094075977802276611e-01 1.357183307409286499e-01 -1.582507640123367310e-01 -5.611653998494148254e-02
2.651804387569427490e-01 1.790039539337158203e-01 2.763141132891178131e-02 -3.557810783386230469e-01 7.292286958545446396e-03 -9.976351261138916016e-02 -1.875371187925338745e-01 -4.187406972050666809e-02 6.294155120849609375e-02 -9.761371463537216187e-02 -2.022490948438644409e-01 2.096573077142238617e-02 5.669573321938514709e-02 9.968081861734390259e-02 -1.075430512428283691e-01 -1.611172705888748169e-01 -2.328318655490875244e-01 -2.653475664556026459e-02 2.143518030643463135e-01 1.363109648227691650e-01 2.792066931724548340e-01 2.291913926601409912e-01 5.442305281758308411e-02 9.756663441658020020e-02 -1.278567314147949219e-01 -3.850465118885040283e-01 -3.013541102409362793e-01 -1.623280942440032959e-01 -1.647209525108337402e-01 1.702964305877685547e-01 -9.199429303407669067e-03 1.321165412664413452e-01
-3.849694877862930298e-02 7.215263694524765015e-02 3.303788602352142334e-02 -5.129491537809371948e-02 -9.483940899372100830e-03 -5.927247554063796997e-02 1.105318441987037659e-01 1.212547719478607178e-01 -1.753208786249160767e-01 -8.027811348438262939e-02 -3.565694391727447510e-02 -4.554564058780670166e-01 5.328983440995216370e-02 -9.775391966104507446e-02 1.428836677223443985e-02 -2.228820882737636566e-02 -2.842750400304794312e-02 -2.011983189731836319e-03 -1.236024778336286545e-02 -1.322831660509109497e-01 3.557118475437164307e-01 2.292959690093994141e-01 -1.143594551831483841e-02 -6.930238753557205200e-02 1.711518317461013794e-02 -3.413992822170257568e-01 1.100724115967750549e-01 -3.114586174488067627e-01 -3.408757746219635010e-01 -1.229126676917076111e-01 1.294595561921596527e-02 -3.743399977684020996e-01
8.474471420049667358e-02 1.244062408804893494e-01 3.834498226642608643e-01 -2.535965992137789726e-03 -5.497042089700698853e-02 -8.035417646169662476e-02 -1.666835993528366089e-01 -3.422158583998680115e-02 3.907038867473602295e-01 -8.021442219614982605e-03 -3.028599619865417480e-01 -3.012534379959106445e-01 1.520928591489791870e-01 -1.583343595266342163e-01 -1.636201292276382446e-01 1.576431244611740112e-01 1.521499902009963989e-01 1.796150207519531250e-01 1.363950222730636597e-01 4.744568374007940292e-03 2.875914871692657471e-01 -1.165367439389228821e-01 6.348188966512680054e-02 -2.728405781090259552e-02 -4.783055558800697327e-02 9.743268042802810669e-02 2.593560703098773956e-02 1.018630564212799072e-01 -1.042817234992980957e-01 3.124615363776683807e-02 -3.561197221279144287e-01 -1.422968208789825439e-01
3.179733082652091980e-02 -4.319074004888534546e-02 2.513791322708129883e-01 -3.015908896923065186e-01 5.962600186467170715e-02 -4.668743163347244263e-02 2.327608317136764526e-02 -1.163050718605518341e-02 -1.395837962627410889e-01 7.720046676695346832e-03 1.495821587741374969e-02 -3.030202686786651611e-01 3.632147312164306641e-01 -2.631888687610626221e-01 -6.373848766088485718e-03 3.917749598622322083e-02 1.525788917206227779e-03 -1.829910874366760254e-01 -1.159990727901458740e-01 5.492325499653816223e-02 4.026545882225036621e-01 -1.520431488752365112e-01 -6.362988054752349854e-02 1.628412902355194092e-01 1.293200701475143433e-01 -7.208240777254104614e-02 1.095389723777770996e-01 1.319159194827079773e-02 -3.590921759605407715e-01 -2.221433818340301514e-01 -2.085852026939392090e-01 -2.316498756408691406e-02
-1.920697242021560669e-01 -1.733024865388870239e-01 9.286783635616302490e-02 -2.021491229534149170e-01 -7.512203603982925415e-02 -6.867427378892898560e-02 -1.447964739054441452e-02 1.147864535450935364e-01 3.473500162363052368e-02 1.659544929862022400e-02 -3.810006678104400635e-01 -4.034812748432159424e-02 9.041227400302886963e-02 6.557594239711761475e-02 -2.153715491294860840e-02 -1.316771656274795532e-01 4.695994779467582703e-03 -2.523574531078338623e-01 -5.006151646375656128e-02 2.197295427322387695e-01 4.625177681446075439e-01 -6.634548306465148926e-02 1.569260060787200928e-01 6.201307289302349091e-03 1.172868460416793823e-01 -3.842149972915649414e-01 -1.391675919294357300e-01 -9.713122248649597168e-02 -2.150091528892517090e-01 6.718962639570236206e-02 -8.967708051204681396e-02 -2.735799252986907959e-01
-5.891111120581626892e-02 1.090650353580713272e-02 -6.295453757047653198e-02 2.184020355343818665e-02 -2.227245271205902100e-02 -1.863428205251693726e-01 -1.864547431468963623e-01 1.080161705613136292e-01 8.466386795043945312e-02 -1.117128357291221619e-01 9.112404286861419678e-02 -7.104042172431945801e-02 1.420896351337432861e-01 -8.441747725009918213e-02 -4.776511490345001221e-01 2.710074782371520996e-01 -2.013270407915115356e-01 -2.979047968983650208e-02 1.137299463152885437e-01 1.016954258084297180e-01 2.897556126117706299e-01 1.648607701063156128e-01 -9.670490771532058716e-02 1.750698536634445190e-01 -5.571475252509117126e-02 -4.726763069629669189e-01 4.202417284250259399e-02 -2.303086221218109131e-01 6.587586551904678345e-02 -1.202901676297187805e-01 -1.343380659818649292e-01 -1.199239194393157959e-01
1.783216297626495361e-01 1.981817632913589478e-01 2.005914151668548584e-01 -1.097326651215553284e-01 -2.829939685761928558e-02 1.757954210042953491e-01 -1.516067087650299072e-01 1.192398890852928162e-01 -1.100490391254425049e-01 8.248892426490783691e-02 1.223993226885795593e-01 -2.001395076513290405e-01 2.213241904973983765e-01 1.471496969461441040e-01 -2.236785143613815308e-01 -1.927075535058975220e-01 -7.138337939977645874e-02 -1.439563930034637451e-01 -1.767375171184539795e-01 -1.058971434831619263e-01 1.100148558616638184e-01 5.941387265920639038e-02 1.307706981897354126e-01 3.904688656330108643e-01 1.417580526322126389e-02 3.149987198412418365e-03 -1.398483961820602417e-01 -4.916911125183105469e-01 -9.849634021520614624e-03 -1.109293252229690552e-01 -2.110439240932464600e-01 -6.356991082429885864e-02
8.709493279457092285e-02 1.582667678594589233e-01 1.160503104329109192e-01 -1.429865062236785889e-01 8.561886101961135864e-02 -5.191469565033912659e-03 -1.290234178304672241e-01 -3.422437608242034912e-02 7.322694361209869385e-02 -9.896175004541873932e-03 7.755347341299057007e-02 -2.464158087968826294e-01 -1.031245663762092590e-01 -5.336938798427581787e-02 -3.758689761161804199e-01 -1.664123088121414185e-01 -2.143948972225189209e-01 -1.883044987916946411e-01 -1.453113555908203125e-01 -7.001634687185287476e-02 4.358994066715240479e-01 -1.275305747985839844e-01 2.987773716449737549e-02 -6.724011152982711792e-02 1.817186027765274048e-01 1.067272499203681946e-01 -1.528602391481399536e-01 -3.878552913665771484e-01 1.314273774623870850e-01 -1.998004764318466187e-01 -2.421976476907730103e-01 -2.091346867382526398e-02
7.615349441766738892e-02 1.399508267641067505e-01 1.133423671126365662e-01 -4.708159714937210083e-03 1.460268162190914154e-02 1.297088265419006348e-01 -1.078890338540077209e-01 2.474581301212310791e-01 -1.741220057010650635e-01 1.361009329557418823e-01 1.094122454524040222e-01 -3.010686039924621582e-01 -7.705904543399810791e-02 1.347254365682601929e-01 -2.183313816785812378e-01 1.703489422798156738e-01 4.332512617111206055e-02 -1.534821093082427979e-01 -7.143561542034149170e-02 -1.028871387243270874e-01 4.131967723369598389e-01 -7.611924409866333008e-02 2.285093814134597778e-01 2.444281056523323059e-02 2.347945719957351685e-01 9.190278500318527222e-02 -1.399552822113037109e-01 -4.407011568546295166e-01 -7.222514599561691284e-02 7.280831784009933472e-02 -2.408059984445571899e-01 -5.704346299171447754e-02
8.638396859169006348e-02 2.829917967319488525e-01 -9.161038696765899658e-02 1.455239504575729370e-01 -2.023952156305313110e-01 -2.868359386920928955e-01 -3.466757833957672119e-01 1.160411313176155090e-01 1.096853688359260559e-01 -3.260552510619163513e-02 -4.601255059242248535e-02 -4.040975868701934814e-02 6.482406705617904663e-02 -3.463919460773468018e-02 -2.011302411556243896e-01 1.361369639635086060e-01 5.602257698774337769e-02 -2.664617002010345459e-01 -1.136899366974830627e-02 6.266190111637115479e-02 4.374604821205139160e-01 4.273363575339317322e-02 2.928185090422630310e-02 -1.613606363534927368e-01 1.518915593624114990e-01 -9.910120069980621338e-02 1.196051239967346191e-01 -3.999712765216827393e-01 5.238016694784164429e-02 7.341387867927551270e-02 -1.732463091611862183e-01 3.394081816077232361e-02
-8.165006525814533234e-03 -3.719329833984375000e-02 -6.302913278341293335e-02 -6.338061392307281494e-02 -1.957009732723236084e-01 -2.826351113617420197e-02 -3.181269764900207520e-01 7.174897193908691406e-02 -2.675210237503051758e-01 -2.865321338176727295e-01 -3.217639327049255371e-01 -1.159247383475303650e-02 2.721594274044036865e-01 -9.666270017623901367e-02 -4.695694148540496826e-02 2.689714431762695312e-01 -2.071262896060943604e-02 4.497078806161880493e-02 -1.620592027902603149e-01 -1.424582153558731079e-01 2.585361301898956299e-01 1.598164439201354980e-02 1.915474794805049896e-02 2.229106277227401733e-01 9.369478560984134674e-03 -3.601859807968139648e-01 -1.659362204372882843e-02 7.350451499223709106e-02 -1.326355338096618652e-01 -8.208189904689788818e-02 -5.259962379932403564e-02 -3.178873956203460693e-01
2.897006832063198090e-02 4.019388556480407715e-02 1.263041645288467407e-01 -1.705880463123321533e-01 -2.657008357346057892e-02 1.583094745874404907e-01 -2.200660556554794312e-01 2.133937925100326538e-01 -5.084848999977111816e-01 -2.402955740690231323e-01 -3.126012384891510010e-01 -3.364302515983581543e-01 1.621877402067184448e-01 1.929128728806972504e-02 -1.053117439150810242e-01 -1.200344860553741455e-01 -4.262476414442062378e-02 -3.000169098377227783e-01 -2.074065953493118286e-01 -4.650719463825225830e-02 7.987643778324127197e-02 4.447636194527149200e-03 -2.608324587345123291e-02 -4.813570156693458557e-02 -6.931986659765243530e-02 -2.054427191615104675e-02 -1.723341792821884155e-01 -1.203659847378730774e-01 -6.216204166412353516e-02 -1.298799216747283936e-01 2.735941857099533081e-02 -1.899420469999313354e-01
3.852100670337677002e-02 8.275257050991058350e-02 1.113875806331634521e-01 -1.014456804841756821e-02 -2.388807088136672974e-01 1.787492185831069946e-01 -3.502291142940521240e-01 1.201598867774009705e-01 -5.811050534248352051e-02 -3.495345711708068848e-01 1.045754551887512207e-01 -2.923150174319744110e-02 3.255998492240905762e-01 -9.003482758998870850e-02 -1.572984606027603149e-01 1.465886831283569336e-01 -2.876788079738616943e-01 -1.155870109796524048e-01 -1.682651489973068237e-01 -7.583608850836753845e-03 2.448085695505142212e-01 1.338398605585098267e-01 5.183244124054908752e-02 -9.656852483749389648e-02 2.146077603101730347e-01 -2.665435075759887695e-01 -2.637377977371215820e-01 7.886485755443572998e-02 -1.511311680078506470e-01 -1.035101488232612610e-01 -9.455472230911254883e-02 -7.502082735300064087e-02
-7.080824673175811768e-02 1.680600941181182861e-01 1.282659452408552170e-02 -3.207187354564666748e-01 -1.283569037914276123e-01 -1.299197673797607422e-01 -5.237544700503349304e-02 1.932898163795471191e-01 -9.572573006153106689e-02 2.827115058898925781e-01 -2.904173918068408966e-02 -2.130392193794250488e-01 3.700829446315765381e-01 -6.088604032993316650e-02 1.720298975706100464e-01 5.687705427408218384e-02 2.264772355556488037e-02 -8.904549479484558105e-02 1.131587848067283630e-01 -4.992687329649925232e-02 4.568506479263305664e-01 1.190540865063667297e-01 9.940901398658752441e-02 1.308825165033340454e-01 1.611116975545883179e-01 -3.091126680374145508e-01 -1.610911041498184204e-01 -2.769711799919605255e-02 -1.075768694281578064e-01 1.127583310008049011e-01 -4.413130227476358414e-03 -1.878077834844589233e-01
1.274652779102325439e-01 1.662973612546920776e-01 1.431543231010437012e-01 -5.525019019842147827e-02 6.218847259879112244e-02 3.407840728759765625e-01 -1.762314438819885254e-01 2.326913475990295410e-01 2.121591418981552124e-01 -1.068456694483757019e-01 -1.779595464468002319e-01 -1.717723608016967773e-01 5.832006782293319702e-02 -9.407590329647064209e-02 -1.539767980575561523e-01 2.419565469026565552e-01 -1.604334264993667603e-01 1.699875667691230774e-02 -4.946214705705642700e-02 1.018120050430297852e-01 4.067908227443695068e-01 -7.925131916999816895e-02 1.280016750097274780e-01 1.218211352825164795e-01 2.582490742206573486e-01 -9.617345780134201050e-02 -1.741447746753692627e-01 -9.009789675474166870e-02 -3.044903576374053955e-01 8.035977184772491455e-02 2.436269372701644897e-01 -2.248547039926052094e-02
-2.468405514955520630e-01 -3.172774985432624817e-02 2.390698045492172241e-01 -2.011614590883255005e-01 -2.050582170486450195e-01 1.941446363925933838e-01 -2.953168749809265137e-01 2.167145311832427979e-01 -1.249494478106498718e-01 -2.215871959924697876e-01 -6.280592083930969238e-02 -1.058636531233787537e-01 -1.150220409035682678e-01 -1.291725635528564453e-01 -1.491190344095230103e-01 1.332474499940872192e-01 -8.539657108485698700e-03 -5.823926534503698349e-03 3.995776176452636719e-02 -9.208024293184280396e-02 1.506396979093551636e-01 2.239179313182830811e-01 -1.396213769912719727e-01 4.179107770323753357e-02 2.241482399404048920e-02 -3.322349190711975098e-01 -1.517804060131311417e-02 -2.622210383415222168e-01 -2.151241451501846313e-01 -3.563780188560485840e-01 -3.169929841533303261e-03 -1.390382647514343262e-01
-6.244243681430816650e-02 8.723786473274230957e-02 2.250071614980697632e-01 -4.215024411678314209e-01 1.176381632685661316e-01 -5.780963599681854248e-02 -3.069589436054229736e-01 -1.032143160700798035e-01 9.386616200208663940e-02 -2.174083441495895386e-01 -1.989345848560333252e-01 -2.170302718877792358e-01 2.294632345438003540e-01 1.342351585626602173e-01 1.106344312429428101e-01 -1.649041473865509033e-01 1.178872436285018921e-01 -1.196302473545074463e-01 1.176839992403984070e-01 -2.567326724529266357e-01 1.167481318116188049e-01 2.404679730534553528e-02 -1.936217769980430603e-02 1.483265805291011930e-04 1.563208401203155518e-01 -3.686493933200836182e-01 6.891001760959625244e-02 9.540193714201450348e-03 -1.669192910194396973e-01 1.861318387091159821e-02 -1.561829894781112671e-01 -2.120070010423660278e-01
1.156204864382743835e-01 2.583216130733489990e-01 1.403198461048305035e-03 -2.782691717147827148e-01 7.749297469854354858e-02 -9.026105701923370361e-02 -1.193356141448020935e-01 1.170673817396163940e-01 8.885580301284790039e-02 1.940102726221084595e-01 1.224141474813222885e-02 -2.503147423267364502e-01 5.265237390995025635e-02 -9.456174075603485107e-02 -3.078675568103790283e-01 -3.262458145618438721e-01 -2.842363417148590088e-01 -1.925602555274963379e-01 -1.686883857473731041e-03 -1.290152519941329956e-01 3.095872998237609863e-01 -3.173296526074409485e-02 2.654356360435485840e-01 -2.909875474870204926e-02 -1.113578826189041138e-01 -5.764603987336158752e-02 7.301301509141921997e-02 -2.739078998565673828e-01 1.855362355709075928e-01 -9.877645969390869141e-02 -1.648642122745513916e-01 -9.476341307163238525e-02
2.411336638033390045e-02 4.886452481150627136e-02 3.342345654964447021e-01 -2.348818629980087280e-01 -3.872025012969970703e-01 -9.906207025051116943e-02 -2.891261130571365356e-02 -5.799668654799461365e-02 2.998844087123870850e-01 -1.727820560336112976e-02 3.963314741849899292e-02 -3.031469583511352539e-01 1.390371769666671753e-01 7.429301738739013672e-02 -3.867111802101135254e-01 -5.594857782125473022e-02 -8.201283961534500122e-02 -2.515773177146911621e-01 9.272029250860214233e-02 -2.980674244463443756e-02 6.484716385602951050e-02 -2.459950000047683716e-01 2.310290746390819550e-02 1.062520593404769897e-01 -6.460556387901306152e-02 -1.512085795402526855e-01 -1.893376410007476807e-01 7.688502222299575806e-02 1.666162461042404175e-01 -9.747438132762908936e-02 -2.068888992071151733e-01 8.789733052253723145e-03
2.644065916538238525e-01 -4.350569844245910645e-02 2.298287861049175262e-02 -1.282350998371839523e-02 -2.260342836380004883e-01 2.263366580009460449e-01 -1.926578581333160400e-02 -4.496091231703758240e-02 -1.310584545135498047e-01 -1.516665816307067871e-01 -8.612739294767379761e-02 -4.692994356155395508e-01 -6.818356364965438843e-02 -8.251401782035827637e-02 -3.761285841464996338e-01 1.754745244979858398e-01 -1.134014576673507690e-01 -6.195883732289075851e-03 -1.859616115689277649e-02 -2.157546132802963257e-01 4.110839664936065674e-01 1.649430841207504272e-01 -1.270409226417541504e-01 4.219007969368249178e-04 6.801695376634597778e-02 2.173067256808280945e-02 7.406404614448547363e-02 -1.196361482143402100e-01 -1.366463024169206619e-02 -2.265155166387557983e-01 1.044479385018348694e-01 -1.086230129003524780e-01
1.071944162249565125e-01 3.618249297142028809e-01 -1.002501025795936584e-01 -2.627902030944824219e-01 3.827930614352226257e-02 1.009421348571777344e-01 1.539825089275836945e-02 2.566516101360321045e-01 -1.491152644157409668e-01 -3.641000688076019287e-01 2.659390494227409363e-02 1.229920145124197006e-02 1.550248712301254272e-01 -2.180760204792022705e-01 -1.437052339315414429e-01 5.658097565174102783e-03 -9.121057391166687012e-02 1.105128321796655655e-02 -2.157723158597946167e-01 2.477037534117698669e-02 2.239194214344024658e-01 -9.051612578332424164e-03 -8.229781687259674072e-02 9.475128352642059326e-02 -2.755061350762844086e-02 -2.163907140493392944e-01 -3.375045061111450195e-01 -1.280383169651031494e-01 -3.177028000354766846e-01 3.118484839797019958e-02 -1.831972450017929077e-01 -1.335838586091995239e-01
-8.417268842458724976e-02 1.786007583141326904e-01 1.060467679053544998e-02 -2.117239683866500854e-02 -1.934434175491333008e-01 7.523083686828613281e-02 -2.268613278865814209e-01 2.506003975868225098e-01 -2.301411181688308716e-01 -1.636966019868850708e-01 -2.226028442382812500e-01 -2.975316643714904785e-01 2.200565785169601440e-01 -9.536680579185485840e-02 -3.822109103202819824e-01 5.434664897620677948e-03 -1.254727244377136230e-01 -1.925147771835327148e-01 -1.148113235831260681e-01 -2.405094355344772339e-01 -9.581273794174194336e-02 1.445807069540023804e-01 -2.022526860237121582e-01 7.352275401353836060e-02 -8.162488043308258057e-02 -9.279052168130874634e-02 -9.453322738409042358e-02 4.127765446901321411e-02 -3.305291524156928062e-03 -1.679744571447372437e-03 -2.095910310745239258e-01 -3.339968621730804443e-01
1.857839226722717285e-01 1.025445386767387390e-02 3.365042433142662048e-02 -1.381128132343292236e-01 -3.823404312133789062e-01 1.319206319749355316e-02 1.357558090239763260e-02 1.342855989933013916e-01 5.741937458515167236e-02 2.347886562347412109e-01 -1.974122524261474609e-01 -2.224130034446716309e-01 2.146463990211486816e-01 2.252249978482723236e-03 4.840125143527984619e-02 1.893410384654998779e-01 1.846155524253845215e-01 -2.152921110391616821e-01 -4.959291592240333557e-02 1.923578679561614990e-01 4.356193244457244873e-01 -1.140902116894721985e-01 1.327973306179046631e-01 2.312866300344467163e-01 -1.520154476165771484e-01 -2.487050890922546387e-01 -7.951101660728454590e-02 -4.012231901288032532e-02 -1.911118924617767334e-01 3.339958935976028442e-02 -4.302687942981719971e-02 -1.525601446628570557e-01
-7.330954819917678833e-02 2.326438575983047485e-01 2.013268172740936279e-01 -2.164731919765472412e-01 -3.871024027466773987e-02 2.090206742286682129e-02 -2.271401435136795044e-01 9.361898154020309448e-02 -1.567887067794799805e-01 1.140018738806247711e-02 -3.119194209575653076e-01 -8.033823966979980469e-02 4.488604068756103516e-01 -1.712765544652938843e-01 6.051912903785705566e-02 7.644741982221603394e-02 -4.642830044031143188e-02 -1.377881914377212524e-01 1.130516752600669861e-01 1.811782568693161011e-01 3.470807075500488281e-01 -4.311744868755340576e-02 5.223915353417396545e-02 1.652969717979431152e-01 2.170934081077575684e-01 3.879776597023010254e-02 -2.998965978622436523e-01 1.297113299369812012e-02 -1.031287908554077148e-01 -1.523925513029098511e-01 1.616457849740982056e-01 -6.469152122735977173e-02
-3.356949239969253540e-02 7.376283407211303711e-02 2.943676412105560303e-01 -3.046086430549621582e-01 -1.469580978155136108e-01 6.260453909635543823e-02 -1.086148172616958618e-01 2.648187428712844849e-02 9.710035473108291626e-02 1.367014274001121521e-02 1.247194260358810425e-01 -3.599601984024047852e-01 1.562509387731552124e-01 -1.614584326744079590e-01 -2.811296284198760986e-01 1.712604612112045288e-01 -7.999707758426666260e-02 -2.995639145374298096e-01 -6.087138503789901733e-02 -4.625035524368286133e-01 1.858887262642383575e-02 -2.891049981117248535e-01 -5.909423157572746277e-02 9.972594678401947021e-02 -7.254172116518020630e-02 -1.306541413068771362e-01 -3.901287168264389038e-02 -4.887980222702026367e-02 3.222062438726425171e-02 -4.097260162234306335e-02 -1.317217499017715454e-01 7.043492794036865234e-02
5.289892107248306274e-02 1.068194285035133362e-01 -1.778956130146980286e-02 -5.662485957145690918e-02 3.555602952837944031e-02 -4.056232273578643799e-01 -1.953111588954925537e-01 7.357841241173446178e-04 3.188792765140533447e-01 3.878893330693244934e-02 -1.302248239517211914e-01 -3.976019024848937988e-01 2.570174932479858398e-01 4.104734584689140320e-02 -2.763364315032958984e-01 -2.739692106842994690e-02 -2.727588713169097900e-01 5.274194106459617615e-02 -3.825320629402995110e-03 -7.447479665279388428e-02 2.728793323040008545e-01 -1.496660560369491577e-01 -1.081996336579322815e-01 1.504121422767639160e-01 -2.534424699842929840e-02 -6.938240956515073776e-03 -2.940940298140048981e-02 -3.502678275108337402e-01 -4.924393445253372192e-02 -9.929725527763366699e-02 4.697614163160324097e-02 5.068179219961166382e-02
3.217410296201705933e-02 3.275102376937866211e-01 1.240377500653266907e-01 -2.096959576010704041e-02 -3.278016149997711182e-01 1.964905112981796265e-02 -1.919435262680053711e-01 -1.604548543691635132e-01 -1.494188904762268066e-01 -2.764813005924224854e-01 -1.803329288959503174e-01 -3.033912926912307739e-02 -1.592976748943328857e-01 1.672265678644180298e-01 -2.424636185169219971e-01 2.397191822528839111e-01 9.822940826416015625e-02 1.368972212076187134e-01 1.880120486021041870e-01 1.481491178274154663e-01 2.939448356628417969e-01 1.530078239738941193e-03 3.038437664508819580e-01 -2.523177117109298706e-02 1.268286257982254028e-01 1.416739672422409058e-01 -4.763057455420494080e-02 1.425509992986917496e-02 -4.628406092524528503e-02 -1.057556718587875366e-01 -1.585372686386108398e-01 -2.480051219463348389e-01
1.453685462474822998e-01 1.262014359235763550e-01 3.696677088737487793e-02 -2.476856559514999390e-01 -2.323405742645263672e-01 -8.802650868892669678e-02 1.431336849927902222e-01 -1.098301727324724197e-02 4.500995948910713196e-02 -1.641399413347244263e-02 -2.741987109184265137e-01 -2.066747695207595825e-01 8.915918320417404175e-02 1.683822125196456909e-01 -2.658791542053222656e-01 2.626854777336120605e-01 -2.869489789009094238e-01 -2.210283279418945312e-01 -1.238925084471702576e-01 -3.166950941085815430e-01 2.224628329277038574e-01 1.698808670043945312e-01 -4.700122028589248657e-02 1.993541419506072998e-01 5.841674655675888062e-02 -2.065062671899795532e-01 -9.905881434679031372e-02 3.032860159873962402e-01 -6.142161786556243896e-02 1.147379446774721146e-02 -2.336491271853446960e-02 4.748041927814483643e-02
-1.919743269681930542e-01 6.234997510910034180e-02 -8.672633022069931030e-02 -2.696782648563385010e-01 -6.153805926442146301e-02 3.190903365612030029e-01 -3.387437760829925537e-01 -4.413753375411033630e-02 -9.320311993360519409e-02 -1.222991347312927246e-01 -2.923159003257751465e-01 -3.317359983921051025e-01 6.962080020457506180e-03 -1.391790062189102173e-01 -2.238958925008773804e-01 1.667014211416244507e-01 1.012862175703048706e-01 -1.008330434560775757e-01 9.074158221483230591e-02 3.277231380343437195e-02 3.325617611408233643e-01 -1.494033783674240112e-01 -4.611368849873542786e-02 3.667923808097839355e-01 6.142757460474967957e-02 -7.780763506889343262e-02 -1.064276620745658875e-01 7.992497831583023071e-02 8.825686573982238770e-02 -2.538341283798217773e-02 -4.176969081163406372e-02 -5.651341378688812256e-02
1.007872540503740311e-02 -9.186846762895584106e-02 2.646446526050567627e-01 -1.064326837658882141e-01 -1.385037153959274292e-01 -9.456431120634078979e-02 -3.944878578186035156e-01 -6.881566345691680908e-02 1.966658383607864380e-01 1.171428859233856201e-01 -2.753287553787231445e-01 -3.489400148391723633e-01 -2.747617959976196289e-01 3.051583655178546906e-02 -1.887433975934982300e-02 2.260857075452804565e-01 -1.485740840435028076e-01 -2.306029051542282104e-01 6.205774098634719849e-02 -2.725423686206340790e-02 2.979370355606079102e-01 8.010283112525939941e-02 3.505616262555122375e-02 2.065437436103820801e-01 -5.519562214612960815e-02 -1.335917562246322632e-01 -4.507701471447944641e-02 1.180975139141082764e-01 -5.504299700260162354e-02 2.276930361986160278e-01 -1.699928343296051025e-01 6.472233682870864868e-02
9.611273556947708130e-02 1.857799887657165527e-01 -6.576005369424819946e-02 -1.689876616001129150e-01 5.380973964929580688e-02 -1.990176439285278320e-01 -1.365171223878860474e-01 3.799233585596084595e-03 -4.384264722466468811e-02 -1.777423471212387085e-01 -1.117291599512100220e-01 -1.346811801195144653e-01 1.749248504638671875e-01 2.580876350402832031e-01 -2.956457436084747314e-01 -4.008713737130165100e-02 -3.609683215618133545e-01 9.981814771890640259e-02 -2.581356465816497803e-02 -1.992717236280441284e-01 2.645509243011474609e-01 2.218825817108154297e-01 -1.966205984354019165e-01 -9.177985042333602905e-02 -2.581511810421943665e-02 -2.316407561302185059e-01 1.055841222405433655e-01 -3.169331848621368408e-01 4.421378485858440399e-03 7.555500417947769165e-02 -2.740882635116577148e-01 -1.346971839666366577e-01
2.006023656576871872e-03 6.468001753091812134e-03 2.810170352458953857e-01 -2.677167654037475586e-01 3.623709082603454590e-02 -6.909155845642089844e-02 -2.872368991374969482e-01 -1.850482970476150513e-01 -8.332726359367370605e-02 1.696357503533363342e-02 7.214575260877609253e-02 -2.542138695716857910e-01 3.683992847800254822e-02 1.206180900335311890e-01 2.794696949422359467e-02 4.022875428199768066e-01 -7.923182100057601929e-02 4.517365992069244385e-02 -2.055746167898178101e-01 -2.420049905776977539e-01 3.809375762939453125e-01 4.848408699035644531e-02 -1.111743897199630737e-01 8.040629327297210693e-02 -5.783657543361186981e-03 -2.483925223350524902e-02 7.301583886146545410e-02 -2.323609888553619385e-01 -8.319860696792602539e-02 1.365774869918823242e-01 2.828796505928039551e-01 1.728852987289428711e-01
1.683389022946357727e-02 1.643047034740447998e-01 9.946945309638977051e-02 -1.336277872323989868e-01 1.905267834663391113e-01 4.429558292031288147e-02 -9.617144614458084106e-02 1.735273599624633789e-01 -1.152604520320892334e-01 -2.120833247900009155e-01 1.857480406761169434e-01 -1.511729061603546143e-01 -1.004523858428001404e-01 3.395648002624511719e-01 -2.745018303394317627e-01 1.018597707152366638e-01 -3.911290317773818970e-03 -2.117302119731903076e-01 -4.227297380566596985e-02 -1.551888138055801392e-01 4.620574116706848145e-01 -1.999092847108840942e-02 2.316378355026245117e-01 -5.939844250679016113e-02 -8.555896580219268799e-02 -5.339838191866874695e-02 1.157991494983434677e-02 -3.973909318447113037e-01 -8.385983854532241821e-02 6.375380605459213257e-02 -1.212793290615081787e-01 -6.912070512771606445e-02
2.205320298671722412e-01 1.162645444273948669e-01 1.871159970760345459e-01 -4.589180648326873779e-01 -1.798355281352996826e-01 8.686041831970214844e-02 -3.682358562946319580e-01 -2.584386169910430908e-01 3.895516507327556610e-03 -1.158765405416488647e-01 -2.147076576948165894e-01 -1.158104091882705688e-02 -5.708978697657585144e-02 -1.189503818750381470e-01 -8.837787061929702759e-02 2.429957985877990723e-01 -9.981619566679000854e-02 -6.012766063213348389e-02 6.096640601754188538e-02 3.798851966857910156e-01 2.221337556838989258e-01 -1.119157597422599792e-01 -6.382601708173751831e-02 1.865976154804229736e-01 6.362973898649215698e-02 -2.722626551985740662e-02 1.020741388201713562e-01 -5.361452698707580566e-02 5.516828596591949463e-02 -1.352319028228521347e-02 -1.049247337505221367e-03 -1.494446396827697754e-01
4.555619508028030396e-02 2.504317164421081543e-01 -4.229020792990922928e-03 -1.527050435543060303e-01 1.920094043016433716e-01 -4.000234007835388184e-01 -1.970188617706298828e-01 -2.296604216098785400e-02 8.219190686941146851e-02 -1.060673668980598450e-01 -1.963100582361221313e-02 -3.409073129296302795e-02 -8.782160282135009766e-02 1.967731118202209473e-02 -1.544212643057107925e-02 2.048159539699554443e-01 -1.671366840600967407e-01 -2.505586743354797363e-01 2.935399115085601807e-01 6.727540749125182629e-04 4.686421453952789307e-01 1.141553372144699097e-01 1.025963798165321350e-01 1.235845461487770081e-01 1.985842585563659668e-01 -1.520319432020187378e-01 -2.296645566821098328e-02 1.214157938957214355e-01 -2.561665773391723633e-01 -1.068362891674041748e-01 -4.628605023026466370e-02 -1.160497441887855530e-01
1.271017193794250488e-01 2.500085234642028809e-01 2.113311439752578735e-01 -9.846308827400207520e-02 -1.104157790541648865e-01 9.074675291776657104e-02 -2.514042854309082031e-01 1.736075500957667828e-03 -1.227511391043663025e-01 -1.294153183698654175e-01 -4.897795990109443665e-02 -3.778301775455474854e-01 1.143641099333763123e-01 1.090490147471427917e-01 5.468622222542762756e-02 -7.567034102976322174e-03 -1.719235628843307495e-01 -2.893759310245513916e-01 -1.704047620296478271e-01 1.665936857461929321e-01 3.606183826923370361e-01 -9.234034270048141479e-02 6.257919967174530029e-02 -8.916819840669631958e-02 -1.029706001281738281e-01 -3.169667720794677734e-01 -1.914288401603698730e-01 3.431217372417449951e-02 1.457569748163223267e-01 1.653470396995544434e-01 2.456274330615997314e-01 4.944105166941881180e-03
2.183741144835948944e-02 -3.793334588408470154e-02 9.021355770528316498e-03 7.670126855373382568e-02 -1.867703050374984741e-01 7.046741247177124023e-02 -2.406239211559295654e-01 -9.663615375757217407e-02 4.570359364151954651e-02 -2.866654098033905029e-01 -1.712285876274108887e-01 -6.883997470140457153e-02 1.497242599725723267e-01 -1.530376672744750977e-01 -3.421734869480133057e-01 3.357889652252197266e-01 -3.972466662526130676e-02 -8.531463146209716797e-02 -1.141463592648506165e-01 -1.238760054111480713e-01 1.446732729673385620e-01 -6.310798972845077515e-02 1.553649306297302246e-01 -3.444918617606163025e-02 1.559045910835266113e-01 -1.887317448854446411e-01 1.833522617816925049e-01 -6.792804598808288574e-02 -5.086877942085266113e-01 -1.968605369329452515e-01 -1.719558238983154297e-02 8.713918924331665039e-02
1.546556502580642700e-01 1.351979225873947144e-01 1.099288649857044220e-02 -3.553371727466583252e-01 -1.031382456421852112e-01 3.855550661683082581e-02 -3.365381360054016113e-01 -1.380604654550552368e-01 -1.299103647470474243e-01 -2.676849067211151123e-01 -1.635375171899795532e-01 -3.794155083596706390e-03 -4.985949397087097168e-02 1.609861105680465698e-01 -1.996880918741226196e-01 3.820979595184326172e-01 -1.450336426496505737e-01 -1.341942101716995239e-01 1.571798473596572876e-01 3.124215602874755859e-01 1.448830515146255493e-01 7.066750526428222656e-02 4.170238971710205078e-02 1.002413555979728699e-01 -1.891871541738510132e-01 -7.023438811302185059e-02 4.433642700314521790e-02 -1.023299172520637512e-01 4.892766475677490234e-02 -2.360421270132064819e-01 -8.135610073804855347e-02 -2.009705305099487305e-01
-3.702233433723449707e-01 1.127050295472145081e-01 -1.979125142097473145e-01 -2.099845707416534424e-01 -4.773154109716415405e-02 -1.157163977622985840e-01 -1.639352291822433472e-01 -9.715968370437622070e-02 -7.198040373623371124e-03 1.351775377988815308e-01 4.756464064121246338e-02 -2.297483682632446289e-01 2.953594736754894257e-02 4.234950989484786987e-02 -2.878651618957519531e-01 2.265983819961547852e-01 -1.205806136131286621e-01 -1.511443406343460083e-01 4.908861592411994934e-02 1.309888958930969238e-01 1.319932043552398682e-01 6.666547060012817383e-02 6.263497471809387207e-02 1.374183148145675659e-01 -3.033791184425354004e-01 -2.203404307365417480e-01 -1.629949510097503662e-01 -4.129709005355834961e-01 -1.962915509939193726e-01 -9.671354293823242188e-02 6.904473062604665756e-03 -1.322019398212432861e-01
1.563691198825836182e-01 -8.173980563879013062e-02 4.779030010104179382e-02 -2.674517929553985596e-01 -5.528147891163825989e-02 -2.291700392961502075e-01 -8.232049643993377686e-02 9.282092005014419556e-02 1.565802693367004395e-01 -1.474913209676742554e-01 4.844285920262336731e-02 -3.479218184947967529e-01 4.124658554792404175e-02 3.941340148448944092e-01 -3.138842582702636719e-01 -6.450998038053512573e-02 4.258960112929344177e-02 4.798318073153495789e-02 -1.713719218969345093e-01 -1.875011026859283447e-01 2.316726446151733398e-01 -6.078712642192840576e-03 -6.832086294889450073e-02 3.356465995311737061e-01 -8.878531306982040405e-02 -1.538828611373901367e-01 2.663916349411010742e-01 -5.611337348818778992e-02 -9.472643584012985229e-02 1.230267435312271118e-01 -3.716961294412612915e-02 -1.544260978698730469e-01
1.929347962141036987e-01 -2.909111678600311279e-01 1.472136080265045166e-01 -2.247086167335510254e-01 -1.030208915472030640e-01 -4.707657918334007263e-02 -3.034289181232452393e-01 -1.290656477212905884e-01 1.276484578847885132e-01 -1.730088260956108570e-03 6.168923154473304749e-02 -2.379447072744369507e-01 -1.026214882731437683e-01 1.659629493951797485e-01 -2.390981167554855347e-01 -1.678195036947727203e-02 -2.207818627357482910e-01 -3.374787420034408569e-02 -1.783526130020618439e-02 1.175814568996429443e-01 1.278359293937683105e-01 -1.187926158308982849e-02 -6.459895521402359009e-02 3.445181529968976974e-03 -4.513985663652420044e-02 -1.335923373699188232e-01 -9.583725780248641968e-02 -4.643876552581787109e-01 -4.910160321742296219e-03 -7.445213943719863892e-02 1.338937580585479736e-01 -3.990797996520996094e-01
4.540869221091270447e-02 8.920589834451675415e-02 5.916815251111984253e-02 -6.952325254678726196e-02 -1.319224536418914795e-01 2.469055354595184326e-02 -1.592661738395690918e-01 -8.655563741922378540e-02 6.873037666082382202e-02 3.401192650198936462e-02 2.147047966718673706e-02 -4.294073283672332764e-01 3.890348970890045166e-01 1.247935444116592407e-01 -2.875875830650329590e-01 6.196524947881698608e-02 2.677369415760040283e-01 -1.419443488121032715e-01 -2.480422556400299072e-01 -2.859470248222351074e-01 2.069702297449111938e-01 1.394711732864379883e-01 -1.844248175621032715e-01 1.318323165178298950e-01 -8.938863128423690796e-02 -5.371404066681861877e-02 7.368811964988708496e-02 -3.822766616940498352e-02 -1.274755299091339111e-01 3.176837861537933350e-01 2.660529688000679016e-02 -4.609149694442749023e-02
1.158242821693420410e-01 4.783266410231590271e-02 2.280649691820144653e-01 -1.876551806926727295e-01 -4.563951492309570312e-02 4.402312636375427246e-02 -1.990402787923812866e-01 2.230136543512344360e-01 8.574628829956054688e-02 -2.368032187223434448e-01 8.266922831535339355e-02 1.023393496870994568e-01 2.730386853218078613e-01 9.615055471658706665e-02 -1.869043409824371338e-01 2.786378264427185059e-01 -2.738083302974700928e-01 -2.196493446826934814e-01 -7.128234207630157471e-02 -1.302653253078460693e-01 -9.757380001246929169e-03 7.004637271165847778e-02 1.293026506900787354e-01 1.587035804986953735e-01 -3.989970311522483826e-03 -2.518993988633155823e-02 -3.611015081405639648e-01 -2.958741225302219391e-02 -1.729312837123870850e-01 -2.473699897527694702e-01 -3.464586660265922546e-02 -3.319639563560485840e-01
-1.350658237934112549e-01 1.112140193581581116e-01 -1.061377003788948059e-01 -4.824595525860786438e-02 -2.959645986557006836e-01 -9.947323054075241089e-02 3.995647281408309937e-02 -3.687582537531852722e-02 -9.974294900894165039e-02 -8.855246752500534058e-02 -1.111127734184265137e-01 -3.065516650676727295e-01 3.154881298542022705e-01 1.637379080057144165e-01 4.042575880885124207e-02 -2.663451619446277618e-02 5.265734717249870300e-02 -3.552583605051040649e-02 1.316345632076263428e-01 -9.491924941539764404e-02 4.997614324092864990e-01 -1.226744949817657471e-01 7.391694933176040649e-02 2.274831235408782959e-01 2.619196847081184387e-02 -1.846966892480850220e-01 -2.451798021793365479e-01 -1.469152718782424927e-01 -2.009391635656356812e-01 6.646595895290374756e-02 -2.980133593082427979e-01 -7.458666805177927017e-03
-7.060640305280685425e-02 8.561831898987293243e-03 3.708432912826538086e-01 -2.993293404579162598e-01 -2.570606470108032227e-01 -6.584016233682632446e-02 -2.062732279300689697e-01 -2.232893258333206177e-01 -1.943590678274631500e-02 1.194623392075300217e-02 -1.664104610681533813e-01 -6.022606790065765381e-02 -1.530010998249053955e-01 -8.763644099235534668e-02 -7.704240083694458008e-02 2.180986851453781128e-01 -6.338927894830703735e-02 -9.708105353638529778e-04 3.322749733924865723e-01 1.035305559635162354e-01 3.108632862567901611e-01 1.654476858675479889e-03 1.235089600086212158e-01 2.945477962493896484e-01 1.843544393777847290e-01 -1.316335946321487427e-01 8.130735158920288086e-02 1.300137210637331009e-02 6.850352883338928223e-02 -2.511057257652282715e-02 -1.689084768295288086e-01 -2.698544263839721680e-01
-4.507252015173435211e-03 7.536445558071136475e-02 1.030014678835868835e-01 -2.793110609054565430e-01 1.260807067155838013e-01 1.436250060796737671e-01 -2.937010526657104492e-01 1.927045285701751709e-01 -1.447856128215789795e-01 -9.936615079641342163e-02 -3.381185233592987061e-01 1.170853385701775551e-03 3.141996264457702637e-01 1.496985852718353271e-01 -8.096583932638168335e-02 5.575696006417274475e-02 3.436722233891487122e-02 -1.913420110940933228e-01 -4.978201910853385925e-02 -2.273653894662857056e-01 1.443352997303009033e-01 -2.709846794605255127e-01 -1.343269944190979004e-01 2.270529866218566895e-01 -5.763845890760421753e-02 -2.785475254058837891e-01 -2.572102248668670654e-01 9.669127315282821655e-02 -9.549959003925323486e-02 9.550782851874828339e-03 -5.215016193687915802e-03 -2.198058962821960449e-01
-2.019267715513706207e-02 3.200059831142425537e-01 2.366721779108047485e-01 -6.228744238615036011e-02 -8.642651885747909546e-02 -1.679851114749908447e-02 1.752362549304962158e-01 1.614298522472381592e-01 -1.009882017970085144e-01 -4.793280363082885742e-02 5.774458404630422592e-03 -2.886495888233184814e-01 -7.610484957695007324e-03 2.051837146282196045e-01 -2.721880078315734863e-01 8.316107839345932007e-02 -1.036787927150726318e-01 -2.130621820688247681e-01 -6.629231572151184082e-02 -1.494843959808349609e-01 2.875300943851470947e-01 -3.135095117613673210e-03 2.390535026788711548e-01 1.014048308134078979e-01 1.650165021419525146e-01 3.667843714356422424e-02 -1.605958044528961182e-01 -4.417526423931121826e-01 1.461797486990690231e-02 -2.190194651484489441e-02 -2.654547393321990967e-01 -9.892881847918033600e-03
-1.632809340953826904e-01 2.298792824149131775e-02 2.527275681495666504e-01 -1.125035509467124939e-01 -2.051952183246612549e-01 1.754808723926544189e-01 -2.655626237392425537e-01 -5.210023000836372375e-02 -8.783485740423202515e-02 -7.365860044956207275e-02 -2.083717137575149536e-01 2.041641809046268463e-02 3.553427159786224365e-01 3.168606758117675781e-02 -2.617672085762023926e-01 1.077601015567779541e-01 -2.358083128929138184e-01 -4.626153036952018738e-02 2.657442688941955566e-01 -2.328911423683166504e-01 1.006419584155082703e-01 1.717606931924819946e-01 -7.869043201208114624e-02 2.798358537256717682e-02 1.416424214839935303e-01 -1.547310352325439453e-01 -1.280837655067443848e-01 1.572962105274200439e-01 4.941857978701591492e-02 2.089170664548873901e-01 -2.517496049404144287e-01 -2.488679438829421997e-01
6.710146367549896240e-02 6.114662811160087585e-02 1.534218788146972656e-01 -1.784114390611648560e-01 -1.436676234006881714e-01 1.370288878679275513e-01 -2.864991128444671631e-01 2.558053731918334961e-01 -5.270927026867866516e-02 -3.585204184055328369e-01 -1.194530650973320007e-01 -1.791614592075347900e-01 9.848288260400295258e-03 -3.684696182608604431e-02 -1.062100939452648163e-02 2.565624713897705078e-01 -1.951796859502792358e-01 -1.634148061275482178e-01 6.413447111845016479e-02 4.327665641903877258e-02 5.852710828185081482e-02 -1.678658090531826019e-02 -2.166300266981124878e-01 1.200461089611053467e-01 -6.454738229513168335e-02 -3.682676851749420166e-01 -9.444660693407058716e-02 -2.390830963850021362e-01 -3.295557498931884766e-01 1.192515194416046143e-01 1.440347824245691299e-02 1.991053521633148193e-01
4.473888128995895386e-02 2.447542697191238403e-01 3.165376484394073486e-01 -2.045834213495254517e-01 -1.500434130430221558e-01 8.415176719427108765e-02 -2.305230796337127686e-01 -1.052898764610290527e-01 -4.144935682415962219e-02 -1.952933147549629211e-02 -3.400764167308807373e-01 -1.181324571371078491e-01 1.983092539012432098e-02 -2.181446850299835205e-01 -1.188503727316856384e-01 -6.800656020641326904e-02 -9.749095141887664795e-02 -1.561872065067291260e-01 2.481592260301113129e-02 -9.704168885946273804e-02 3.057955205440521240e-01 3.326153457164764404e-01 2.767069339752197266e-01 -1.118259951472282410e-01 -2.914563752710819244e-02 -3.016320168972015381e-01 -1.807743608951568604e-01 -7.388965040445327759e-02 6.537573039531707764e-02 -7.985150814056396484e-02 -2.458805032074451447e-02 1.594111770391464233e-01
-2.278784364461898804e-01 -1.969015225768089294e-02 3.087128698825836182e-01 -2.849387526512145996e-01 1.739103943109512329e-01 -4.604630172252655029e-02 -1.729921549558639526e-01 -2.245071381330490112e-01 6.968981772661209106e-02 7.713416963815689087e-02 -8.523166179656982422e-02 -4.128450751304626465e-01 1.514626294374465942e-01 -3.538124263286590576e-02 4.977026954293251038e-02 2.565861493349075317e-02 8.486190438270568848e-02 -1.582056470215320587e-02 7.537405937910079956e-02 -2.218559384346008301e-02 2.777390778064727783e-01 -2.228401899337768555e-01 -4.195911809802055359e-02 7.329335808753967285e-02 1.374754011631011963e-01 -1.595325917005538940e-01 -2.706309556961059570e-01 -1.424208730459213257e-01 -3.022104799747467041e-01 -9.485807269811630249e-02 -8.986017853021621704e-02 2.209562063217163086e-01
1.096481531858444214e-01 1.824359782040119171e-02 3.471027910709381104e-01 1.008313894271850586e-01 -8.520390093326568604e-02 -1.243134066462516785e-01 -1.275861412286758423e-01 1.422940492630004883e-01 -2.798395156860351562e-01 -1.464740037918090820e-01 -1.151962429285049438e-01 -1.008609384298324585e-01 1.590121239423751831e-01 1.286815851926803589e-01 -2.408768087625503540e-01 3.956951498985290527e-01 -2.083478718996047974e-01 -2.161777764558792114e-01 1.147544756531715393e-01 1.218248810619115829e-02 -1.550682485103607178e-01 6.493338383734226227e-03 1.833842545747756958e-01 1.375525891780853271e-01 -3.565132990479469299e-02 -2.786371111869812012e-01 -8.563382923603057861e-02 -2.573860883712768555e-01 -2.839719057083129883e-01 -2.913155779242515564e-02 -7.828183472156524658e-03 -6.302310526371002197e-02
1.541356183588504791e-02 9.510484337806701660e-02 -1.890684962272644043e-01 7.507696747779846191e-02 -1.391611099243164062e-01 1.405383944511413574e-01 -2.317763864994049072e-01 1.254904419183731079e-01 1.812771409749984741e-01 -1.583759188652038574e-01 5.021440330892801285e-03 -1.722546517848968506e-01 3.099004626274108887e-01 -2.016058191657066345e-02 -7.493067532777786255e-02 2.105575613677501678e-02 -8.621256053447723389e-02 -2.119801789522171021e-01 1.276531517505645752e-01 2.093176245689392090e-01 3.878736495971679688e-01 -2.714012051001191139e-03 3.248136341571807861e-01 2.515660524368286133e-01 2.246562242507934570e-01 -1.554174721240997314e-01 1.202455759048461914e-01 -1.532590091228485107e-01 3.894847631454467773e-02 1.805974841117858887e-01 4.911142587661743164e-02 -2.641371190547943115e-01
1.749362680129706860e-03 1.350205838680267334e-01 -4.210862517356872559e-02 -1.783796399831771851e-01 -1.060908138751983643e-01 2.580771967768669128e-02 -1.258038822561502457e-02 2.892279438674449921e-02 -5.806905403733253479e-02 1.788296252489089966e-01 -8.718895167112350464e-02 -2.489055693149566650e-01 1.777734756469726562e-01 -1.002955734729766846e-01 -2.258376926183700562e-01 4.343851506710052490e-01 -2.021971791982650757e-01 -8.839779347181320190e-02 3.461759537458419800e-02 -1.604417338967323303e-02 -8.097215741872787476e-02 1.755270659923553467e-01 3.232709169387817383e-01 5.602720379829406738e-02 -4.681319370865821838e-02 -3.330170735716819763e-02 9.400250017642974854e-02 -3.272040188312530518e-01 -3.000769019126892090e-01 -2.301859408617019653e-01 2.225935310125350952e-01 -2.050658315420150757e-01
-2.284484654664993286e-01 2.017417550086975098e-01 2.852291166782379150e-01 -5.033456906676292419e-02 -1.258940994739532471e-01 2.230879813432693481e-01 -2.261568754911422729e-01 -1.120089665055274963e-01 1.960161700844764709e-02 -1.661466807126998901e-01 -7.436594367027282715e-02 -3.594319224357604980e-01 -7.015316188335418701e-02 7.037612050771713257e-02 -2.360666170716285706e-02 3.590009212493896484e-01 -1.264042500406503677e-02 3.090686351060867310e-02 -6.507799774408340454e-02 -3.355859545990824699e-03 2.917667627334594727e-01 -7.573136687278747559e-02 -1.921626925468444824e-01 1.123290359973907471e-01 1.053715571761131287e-01 -4.149142503738403320e-01 1.478036940097808838e-01 -9.899570047855377197e-02 2.030431106686592102e-02 -1.180252805352210999e-01 1.281830221414566040e-01 -2.104930393397808075e-02
1.500608175992965698e-01 8.265127986669540405e-02 1.071044802665710449e-01 -2.594434618949890137e-01 6.046601012349128723e-02 9.611914306879043579e-02 -1.815814077854156494e-01 -6.924555450677871704e-02 -6.715721637010574341e-02 9.597545862197875977e-02 5.111540481448173523e-02 -2.830058038234710693e-01 1.454949378967285156e-01 2.147883474826812744e-01 -1.849047690629959106e-01 -1.822307407855987549e-01 8.222313970327377319e-02 3.137642145156860352e-02 -1.984992921352386475e-01 -5.902454629540443420e-02 7.795858383178710938e-02 6.472638342529535294e-03 1.666607409715652466e-01 -6.075752433389425278e-03 1.880810707807540894e-01 -1.148662418127059937e-01 3.280166164040565491e-02 -6.155847907066345215e-01 -3.824719041585922241e-02 3.340360894799232483e-02 -1.844156682491302490e-01 -2.456404268741607666e-01
-5.407658964395523071e-02 3.440452218055725098e-01 -5.241438280791044235e-03 -1.158664077520370483e-01 1.418586373329162598e-01 -5.431291460990905762e-02 -2.265642285346984863e-01 -2.032560668885707855e-02 -4.483218863606452942e-02 1.221552044153213501e-01 1.087268721312284470e-02 -2.051313593983650208e-02 2.799548208713531494e-02 2.846980690956115723e-01 -3.221423029899597168e-01 2.166621685028076172e-01 -2.973171472549438477e-01 -1.363720446825027466e-01 2.359666377305984497e-01 -6.350829452276229858e-02 2.076343297958374023e-01 6.845037639141082764e-02 -1.021130383014678955e-01 1.560226678848266602e-01 -2.041279375553131104e-01 -1.000431627035140991e-01 6.275781244039535522e-02 1.238002255558967590e-02 -2.324634790420532227e-01 -3.097085356712341309e-01 4.410988464951515198e-02 -2.888998687267303467e-01
1.190631464123725891e-01 1.531539368443191051e-03 1.603892445564270020e-01 -2.489650696516036987e-01 -3.093076646327972412e-01 3.286756575107574463e-02 4.776907619088888168e-03 2.489010095596313477e-01 1.055674403905868530e-01 1.130747348070144653e-01 -2.121815830469131470e-01 4.354979470372200012e-02 4.490395188331604004e-01 1.624676771461963654e-02 -6.039091199636459351e-02 -1.300476305186748505e-02 1.113387867808341980e-01 -1.223600655794143677e-01 -3.006174787878990173e-02 2.644739113748073578e-02 4.069268107414245605e-01 -6.588482763618230820e-03 1.088838279247283936e-01 2.397469580173492432e-01 3.975977748632431030e-02 -1.403381973505020142e-01 -1.894099712371826172e-01 -4.557455703616142273e-02 1.917049288749694824e-02 1.368727087974548340e-01 7.785039395093917847e-02 -3.383682668209075928e-01
-3.542773053050041199e-02 -2.008152157068252563e-01 3.099755942821502686e-01 -2.403656840324401855e-01 -1.771280467510223389e-01 9.503830969333648682e-02 -1.730342656373977661e-01 7.565411925315856934e-02 3.757051890715956688e-03 3.504876047372817993e-02 1.681673377752304077e-01 -2.338554011657834053e-03 4.314293861389160156e-01 -2.094642370939254761e-01 -1.720565408468246460e-01 1.044487208127975464e-01 8.242269605398178101e-02 -8.483681827783584595e-02 5.010906606912612915e-02 -1.392975896596908569e-01 2.002414613962173462e-01 1.454605311155319214e-01 3.031352460384368896e-01 3.316046297550201416e-01 1.002336367964744568e-01 8.753209840506315231e-05 1.673972457647323608e-01 -2.158721387386322021e-01 -1.105093881487846375e-01 -2.658008038997650146e-02 -3.076822496950626373e-02 -1.757558137178421021e-01
6.783488392829895020e-02 2.174668610095977783e-01 -8.051453530788421631e-02 9.679924696683883667e-02 6.001435220241546631e-02 -7.774583995342254639e-02 -2.027644217014312744e-01 2.507127122953534126e-03 7.506707310676574707e-02 -9.892774373292922974e-02 7.898510247468948364e-02 -4.530073702335357666e-02 1.204531788825988770e-01 4.115912318229675293e-02 -2.633895277976989746e-01 2.822941839694976807e-01 -3.456454277038574219e-01 -2.302332669496536255e-01 -7.126162201166152954e-02 7.424800843000411987e-02 2.938035726547241211e-01 -3.664424642920494080e-02 -4.774021357297897339e-02 1.981828063726425171e-01 8.587964810431003571e-03 -1.195366382598876953e-01 7.021850347518920898e-02 4.844639450311660767e-02 -6.332552526146173477e-03 -1.550071388483047485e-01 -5.363242030143737793e-01 -2.164928019046783447e-01
1.527734547853469849e-01 -1.167930662631988525e-01 2.424912750720977783e-01 -1.762963831424713135e-01 -4.189640283584594727e-01 1.970539838075637817e-01 2.076506763696670532e-01 -5.388715770095586777e-03 -1.064952090382575989e-01 -8.282057940959930420e-02 8.874276280403137207e-02 -3.510462865233421326e-02 2.607762217521667480e-01 1.367880105972290039e-01 -1.479421555995941162e-01 6.437212973833084106e-02 -5.316527187824249268e-02 -1.837138086557388306e-01 -2.143498510122299194e-02 1.895507127046585083e-01 4.963271915912628174e-01 1.178078055381774902e-01 5.494925007224082947e-02 1.534485667943954468e-01 -1.535798236727714539e-02 -1.135086789727210999e-01 1.905857026576995850e-01 -1.539949327707290649e-01 -9.450999647378921509e-02 1.043611466884613037e-01 9.013437479734420776e-02 -1.213162541389465332e-01
1.459674835205078125e-01 2.407914847135543823e-01 1.803252398967742920e-01 -5.792966485023498535e-02 -6.116058304905891418e-02 -1.328615248203277588e-01 -1.798443496227264404e-01 -6.548237055540084839e-02 1.311888396739959717e-01 -1.123855039477348328e-01 -3.911145329475402832e-01 -1.139155402779579163e-01 1.774095743894577026e-01 1.665004044771194458e-01 -1.391160488128662109e-01 2.842562794685363770e-01 -2.595793604850769043e-01 1.145988795906305313e-02 -4.155585914850234985e-02 -2.296063899993896484e-01 2.734913229942321777e-01 2.315764315426349640e-02 -3.228751569986343384e-02 2.092366218566894531e-01 3.480786085128784180e-02 -3.216342926025390625e-01 2.690017223358154297e-01 -6.860567629337310791e-02 1.177631020545959473e-01 4.226169362664222717e-02 -1.718851774930953979e-01 -5.131046101450920105e-02
2.892134487628936768e-01 2.071307450532913208e-01 6.567315757274627686e-02 -2.474952787160873413e-01 -2.678711116313934326e-01 -1.898118853569030762e-02 -2.570841275155544281e-02 -1.681987345218658447e-01 1.725677549839019775e-01 -8.821449428796768188e-02 -1.452496647834777832e-01 -2.323530614376068115e-01 1.260653287172317505e-01 -2.464917302131652832e-01 -9.039625525474548340e-02 6.919778138399124146e-02 -1.169565841555595398e-01 -3.019337952136993408e-01 2.534191906452178955e-01 2.006678730249404907e-01 4.900303855538368225e-02 2.034824341535568237e-01 2.275976538658142090e-01 2.390136197209358215e-02 -1.703283488750457764e-01 -2.227120399475097656e-01 1.382368654012680054e-01 -2.566829621791839600e-01 -2.246444486081600189e-02 -5.136979743838310242e-03 -1.213019713759422302e-01 -1.421204656362533569e-01
4.417398199439048767e-02 2.807505726814270020e-01 2.829803228378295898e-01 -1.601401567459106445e-01 -4.514800012111663818e-02 1.575748920440673828e-01 5.183835979551076889e-03 7.813274115324020386e-02 -7.945664972066879272e-02 3.190733492374420166e-02 1.352034509181976318e-01 -2.630759179592132568e-01 1.656377762556076050e-01 7.648722082376480103e-02 -2.012404948472976685e-01 -1.504439562559127808e-01 -3.630881384015083313e-02 -2.068588137626647949e-02 -5.411820858716964722e-02 3.630109131336212158e-02 1.411844044923782349e-01 1.155621334910392761e-01 1.127974018454551697e-01 2.167998105287551880e-01 2.151502072811126709e-01 1.523411720991134644e-01 -1.179924011230468750e-01 -5.431504845619201660e-01 -3.131600469350814819e-02 3.420134261250495911e-02 -2.111116349697113037e-01 -2.551686167716979980e-01
1.430374681949615479e-01 5.562705919146537781e-02 2.465336024761199951e-02 -3.337675631046295166e-01 -2.429584115743637085e-01 -2.468665391206741333e-01 -3.796117007732391357e-01 -2.166636101901531219e-02 2.245490103960037231e-01 -7.862066850066184998e-03 2.008540034294128418e-01 -3.076010346412658691e-01 2.060421854257583618e-01 2.437947541475296021e-01 2.559246961027383804e-03 -2.594068460166454315e-02 -2.047233730554580688e-01 6.759604066610336304e-02 -4.638651758432388306e-02 1.024846062064170837e-01 1.657376736402511597e-01 2.099750936031341553e-02 1.880293339490890503e-01 1.355405449867248535e-01 -1.050646416842937469e-02 -2.567664720118045807e-03 1.211234554648399353e-01 -3.567587435245513916e-01 2.179892547428607941e-02 1.406879723072052002e-01 -7.839006185531616211e-02 5.126035585999488831e-02
2.129970639944076538e-01 5.079350620508193970e-02 1.245825737714767456e-01 3.389899060130119324e-02 8.059727400541305542e-02 -7.678329944610595703e-02 -3.440602421760559082e-01 -6.060981750488281250e-02 1.814885586500167847e-01 -1.108889728784561157e-01 -1.738739609718322754e-01 -1.060069277882575989e-01 1.214162558317184448e-01 6.047210097312927246e-02 -1.751747727394104004e-01 1.243421137332916260e-01 -1.719467043876647949e-01 3.509847521781921387e-01 -1.507586538791656494e-01 -2.218582481145858765e-02 3.370833992958068848e-01 -9.382365643978118896e-02 -1.577072739601135254e-01 1.843286007642745972e-01 1.252465844154357910e-01 -1.995502859354019165e-01 1.964791715145111084e-01 -1.586462706327438354e-01 -5.148013308644294739e-02 9.201412647962570190e-02 -3.559079468250274658e-01 -1.880684047937393188e-01
-4.922287911176681519e-02 -2.683516032993793488e-02 3.500084578990936279e-01 3.721680864691734314e-02 -2.371111214160919189e-01 1.962281614542007446e-01 -4.754419624805450439e-02 -2.978957071900367737e-02 -7.827089726924896240e-02 -4.581294488161802292e-03 -1.127845644950866699e-01 -3.251033723354339600e-01 2.866107821464538574e-01 -1.126025691628456116e-01 4.758486524224281311e-02 2.651546001434326172e-01 9.217398613691329956e-02 -1.303878575563430786e-01 -6.676564365625381470e-02 -2.335380613803863525e-01 2.726227641105651855e-01 1.154201403260231018e-01 1.075025722384452820e-01 1.913959830999374390e-01 -1.578413099050521851e-01 -2.963006123900413513e-02 2.078204452991485596e-01 -3.987343311309814453e-01 -1.611996591091156006e-01 4.088136181235313416e-02 7.191617786884307861e-02 -4.480107128620147705e-02
1.605641841888427734e-01 1.109189465641975403e-01 -2.729896456003189087e-02 1.166507229208946228e-01 -4.222267866134643555e-02 -1.816719472408294678e-01 -1.430660784244537354e-01 6.017571687698364258e-02 1.429558098316192627e-01 -7.801025360822677612e-02 -2.172160297632217407e-01 -2.680602967739105225e-01 7.568842917680740356e-02 -8.341719955205917358e-02 -1.949783265590667725e-01 2.890086174011230469e-01 -1.719514429569244385e-01 6.710087507963180542e-02 -9.827277809381484985e-02 -1.092632934451103210e-01 2.409704923629760742e-01 1.958351284265518188e-01 -4.158063977956771851e-02 2.307389974594116211e-01 -1.245552767068147659e-02 -4.870147109031677246e-01 6.239931285381317139e-02 -1.842593848705291748e-01 1.117189303040504456e-01 4.237007349729537964e-03 -2.738395333290100098e-01 -1.979188919067382812e-01
-5.320313852280378342e-03 2.718362808227539062e-01 1.863520741462707520e-01 -2.750562727451324463e-01 9.302860498428344727e-02 -2.740703523159027100e-02 -2.169981747865676880e-01 -5.982283130288124084e-02 1.309249103069305420e-01 -3.255589604377746582e-01 -6.933954358100891113e-02 -4.160177111625671387e-01 6.866331398487091064e-02 1.166781038045883179e-01 1.339720487594604492e-01 -1.828693896532058716e-01 2.845670282840728760e-02 1.488907542079687119e-02 3.196433186531066895e-02 -2.668080925941467285e-01 2.260951399803161621e-01 1.611241325736045837e-02 -1.030241791158914566e-02 3.995750844478607178e-02 1.079026907682418823e-01 -3.461932539939880371e-01 3.360326960682868958e-02 8.042546361684799194e-02 -1.904096752405166626e-01 -1.290412545204162598e-01 -1.737686544656753540e-01 -1.907355338335037231e-01
-4.368975013494491577e-02 7.245329022407531738e-02 6.924372911453247070e-02 -2.136619389057159424e-01 -4.418777227401733398e-01 -1.368601471185684204e-01 -1.282010972499847412e-01 -1.461234241724014282e-01 2.611407041549682617e-01 1.354747712612152100e-01 -1.723801493644714355e-01 -2.086434513330459595e-01 1.929544508457183838e-01 1.107130348682403564e-01 5.565098673105239868e-02 7.483185827732086182e-02 1.373959332704544067e-01 -1.724932640790939331e-01 -1.381899267435073853e-01 3.031171113252639771e-02 4.037526845932006836e-01 2.020706795156002045e-02 -1.353320777416229248e-01 1.731405407190322876e-01 -7.599621266126632690e-02 -1.801024526357650757e-01 3.225652500987052917e-02 9.950628131628036499e-02 -2.716072797775268555e-01 1.084572598338127136e-01 7.904195785522460938e-02 -2.265868633985519409e-01
1.164401066489517689e-03 2.307330071926116943e-02 4.511572718620300293e-01 -1.512835770845413208e-01 -2.020679414272308350e-01 1.302469372749328613e-01 -1.595301479101181030e-01 -1.674952805042266846e-01 3.697648271918296814e-02 -1.475844979286193848e-01 -1.143387407064437866e-01 -2.579367458820343018e-01 4.260696843266487122e-02 -6.348138675093650818e-03 2.302604354918003082e-02 2.929355017840862274e-02 -2.380646318197250366e-01 -1.130359098315238953e-01 -5.418334528803825378e-02 -1.057005003094673157e-01 1.795825064182281494e-01 -1.026912331581115723e-01 -3.343790471553802490e-01 1.932232528924942017e-01 -1.917147636413574219e-02 -2.919586896896362305e-01 9.832999110221862793e-02 7.102566305547952652e-03 1.041732206940650940e-01 -2.320679873228073120e-01 -8.868241310119628906e-02 -3.351719081401824951e-01
-1.031907200813293457e-01 7.486794609576463699e-03 1.414787173271179199e-01 -1.244611740112304688e-01 -7.977989315986633301e-02 -4.683716222643852234e-02 -3.154992163181304932e-01 5.112905800342559814e-02 7.537938654422760010e-02 2.081297487020492554e-01 -1.443923562765121460e-01 6.092936173081398010e-02 4.092247486114501953e-01 -2.618089914321899414e-01 -1.536781489849090576e-01 -3.564227744936943054e-02 7.763139158487319946e-02 -1.706742346286773682e-01 -1.012221798300743103e-01 -4.378933086991310120e-02 4.173346459865570068e-01 -5.146455764770507812e-02 -3.442608565092086792e-02 3.583561629056930542e-02 -2.196856774389743805e-02 -8.896629512310028076e-02 -2.184063345193862915e-01 -5.805591493844985962e-02 3.340689465403556824e-02 1.640769541263580322e-01 -1.148954257369041443e-01 -4.257991909980773926e-01
1.756309270858764648e-01 2.965201735496520996e-01 3.744357824325561523e-02 -2.864992320537567139e-01 1.654859185218811035e-01 -1.799819245934486389e-02 -2.704194486141204834e-01 1.087029054760932922e-01 6.017269566655158997e-02 5.134897679090499878e-02 2.570684254169464111e-01 -6.950836628675460815e-02 -1.094254180788993835e-01 1.059250459074974060e-01 -2.518634796142578125e-01 1.026522219181060791e-01 -1.843897551298141479e-01 -2.549897730350494385e-01 3.131032288074493408e-01 3.550882264971733093e-02 3.290764391422271729e-01 -1.689016371965408325e-01 1.336487382650375366e-01 1.469912379980087280e-01 1.552022714167833328e-02 -6.932245939970016479e-02 1.622655987739562988e-01 -3.857911750674247742e-02 -7.737310230731964111e-02 -1.640239804983139038e-01 -1.759811192750930786e-01 -1.985629051923751831e-01
-2.670256197452545166e-01 3.205311670899391174e-02 1.315136402845382690e-01 -2.963237464427947998e-01 7.871568202972412109e-02 3.083637217059731483e-03 -9.324193745851516724e-02 -1.065652072429656982e-02 -4.786885902285575867e-02 4.502879828214645386e-02 -1.740924417972564697e-01 -1.056630983948707581e-01 1.461526751518249512e-01 -1.144997850060462952e-01 -6.065008640289306641e-01 1.432092636823654175e-01 -8.781351894140243530e-02 1.297880262136459351e-01 1.202921643853187561e-01 1.878309696912765503e-01 1.830568760633468628e-01 -9.847032278776168823e-02 6.041971221566200256e-02 4.108535125851631165e-02 -2.033531107008457184e-02 -1.541991084814071655e-01 1.636129990220069885e-02 -7.076836377382278442e-02 -1.460142731666564941e-01 -3.653582632541656494e-01 -7.860656827688217163e-02 -1.601063013076782227e-01
1.972923874855041504e-01 3.722038567066192627e-01 -3.658544272184371948e-02 -2.222720980644226074e-01 -2.290313392877578735e-01 -5.463425815105438232e-02 1.884260028600692749e-02 2.715971767902374268e-01 4.942978173494338989e-02 2.736300230026245117e-01 -8.420003578066825867e-03 -2.640070319175720215e-01 1.289377808570861816e-01 2.863302826881408691e-01 -2.874183468520641327e-02 1.274732053279876709e-01 -1.024735793471336365e-01 -2.665182575583457947e-02 -5.356003344058990479e-02 -1.249444261193275452e-01 2.170481830835342407e-01 1.379958987236022949e-01 6.065398827195167542e-02 4.092533886432647705e-01 -7.620587199926376343e-02 9.629651904106140137e-02 -2.857043873518705368e-03 -2.878111414611339569e-02 -1.036531701683998108e-01 1.320997811853885651e-02 -2.734990417957305908e-01 -1.039985865354537964e-01
2.963587082922458649e-02 8.846999704837799072e-02 1.527919918298721313e-01 -3.472754359245300293e-01 2.697657421231269836e-02 4.445509612560272217e-02 -1.491771340370178223e-01 5.783887952566146851e-02 -4.132436588406562805e-02 -4.005455374717712402e-01 -1.773490458726882935e-01 -2.198509424924850464e-01 -5.082929879426956177e-02 6.806118413805961609e-03 -2.391934692859649658e-01 1.799049526453018188e-01 -1.243209186941385269e-02 -3.162761330604553223e-01 2.341706864535808563e-02 1.645827740430831909e-01 6.443793326616287231e-02 -6.968694925308227539e-02 -1.408383846282958984e-01 1.285510510206222534e-01 7.717015687376260757e-03 -2.541254833340644836e-02 -2.711752355098724365e-01 -5.803806334733963013e-02 -4.561485946178436279e-01 1.075626313686370850e-01 5.214598029851913452e-02 -1.083727404475212097e-01
5.320265889167785645e-02 4.028201475739479065e-02 1.810402572154998779e-01 -1.005333289504051208e-01 1.752276420593261719e-01 1.080928221344947815e-01 -2.069340050220489502e-01 -2.036490589380264282e-01 3.188407421112060547e-02 -1.612082421779632568e-01 -4.893160983920097351e-02 -5.839294567704200745e-02 2.048305720090866089e-01 -1.094998419284820557e-01 -3.111883066594600677e-03 1.812366209924221039e-02 -3.314736485481262207e-01 -2.591851353645324707e-01 1.546323746442794800e-01 -9.404086321592330933e-02 3.869605362415313721e-01 -1.286444514989852905e-01 -1.014528572559356689e-01 2.215748131275177002e-01 1.708972640335559845e-02 -1.332858055830001831e-01 -4.422687366604804993e-02 -2.430125698447227478e-02 -3.976811766624450684e-01 -2.138794362545013428e-01 5.848010256886482239e-02 -2.747494876384735107e-01
-4.866012837737798691e-03 1.270696073770523071e-01 3.590577840805053711e-01 -1.554970592260360718e-01 -3.180545568466186523e-01 -1.580764055252075195e-01 -3.992142677307128906e-01 1.752043515443801880e-01 -2.058278173208236694e-01 7.214403897523880005e-02 -1.325280070304870605e-01 -1.799944937229156494e-01 9.902261197566986084e-03 -2.236663103103637695e-01 -4.870037734508514404e-02 2.595257386565208435e-02 -1.284653544425964355e-01 7.663972675800323486e-02 6.791009008884429932e-02 2.186177074909210205e-01 1.026235818862915039e-01 2.847754396498203278e-02 5.881905672140419483e-04 1.421154439449310303e-01 1.065669879317283630e-01 -4.211319088935852051e-01 -9.150952100753784180e-03 1.754013895988464355e-01 -2.114186063408851624e-02 -3.567424789071083069e-02 -1.419175863265991211e-01 -1.267697811126708984e-01
-2.757166279479861259e-03 2.636030316352844238e-01 2.524600923061370850e-01 -1.682025194168090820e-01 -2.328027598559856415e-02 7.916728407144546509e-02 -2.282187938690185547e-01 -1.563494354486465454e-01 4.103821888566017151e-02 -2.107105702161788940e-01 -2.298994809389114380e-01 -3.994572460651397705e-01 1.447370499372482300e-01 -1.516250520944595337e-01 3.198751807212829590e-02 -1.109821796417236328e-01 6.816937774419784546e-02 -1.845468953251838684e-02 -4.508753865957260132e-02 -3.854899704456329346e-01 1.887716948986053467e-01 -2.274567075073719025e-02 -5.017397925257682800e-02 3.897613659501075745e-02 1.192179769277572632e-01 -4.396450817584991455e-01 -5.534655600786209106e-02 -6.531447172164916992e-02 3.550031036138534546e-02 -6.280522048473358154e-02 -9.752671420574188232e-02 -1.183175519108772278e-01
2.896487414836883545e-01 -4.017683863639831543e-02 1.148047447204589844e-01 -9.879375249147415161e-02 -1.649418324232101440e-01 2.036133110523223877e-01 -2.259982824325561523e-01 -5.626059696078300476e-02 4.996641725301742554e-02 -1.727073043584823608e-01 1.088890060782432556e-02 -3.456203341484069824e-01 3.703842461109161377e-01 -1.936011016368865967e-02 -4.778338670730590820e-01 2.212662622332572937e-02 -1.139648631215095520e-01 -7.315478473901748657e-02 1.473445594310760498e-01 -2.265674322843551636e-01 1.903369873762130737e-01 -5.467669293284416199e-02 -2.784390151500701904e-01 -2.402696572244167328e-02 1.273101079277694225e-03 -2.596818283200263977e-02 -1.385255753993988037e-01 -2.291981317102909088e-02 -7.572750002145767212e-02 -1.234177201986312866e-01 -1.595960557460784912e-02 7.484124973416328430e-03
-2.293160259723663330e-01 7.554525136947631836e-02 -1.527097821235656738e-01 4.807826131582260132e-02 -2.060894519090652466e-01 9.121380746364593506e-03 -1.962088644504547119e-01 1.151393055915832520e-01 -6.558758765459060669e-02 -2.092731744050979614e-01 -2.661728858947753906e-01 -1.507830917835235596e-01 1.834972649812698364e-01 7.161902636289596558e-02 -2.801158428192138672e-01 -2.762900106608867645e-02 1.764074116945266724e-01 -2.320820540189743042e-01 -6.287155300378799438e-02 1.252427697181701660e-01 1.855854541063308716e-01 5.299046635627746582e-02 2.467654086649417877e-02 1.249097809195518494e-01 7.979466766119003296e-02 -3.268951177597045898e-01 1.378331929445266724e-01 -7.507803291082382202e-02 -2.958408594131469727e-01 -3.001385033130645752e-01 -7.771856337785720825e-02 -2.871690690517425537e-01
-2.650065114721655846e-03 2.652113437652587891e-01 1.716511845588684082e-01 -3.724138140678405762e-01 -2.787462621927261353e-02 9.617622941732406616e-02 -1.533602625131607056e-01 -3.223237395286560059e-02 -1.057680323719978333e-01 -2.249326705932617188e-01 -1.775890141725540161e-01 -2.051724195480346680e-01 2.513916492462158203e-01 3.944268450140953064e-02 -1.872781291604042053e-02 1.060942634940147400e-01 1.132983434945344925e-02 -2.173343002796173096e-01 -2.429401502013206482e-02 -2.089396584779024124e-03 9.331992827355861664e-03 -3.918768763542175293e-01 8.992432802915573120e-02 -9.421881288290023804e-02 7.876547984778881073e-03 -1.305132359266281128e-01 -2.479737251996994019e-01 1.222109235823154449e-02 -4.273882508277893066e-01 -1.374010890722274780e-01 -1.241060718894004822e-01 2.976033277809619904e-02
3.684235513210296631e-01 6.694043055176734924e-03 3.968212008476257324e-02 -3.052754104137420654e-01 -1.695303320884704590e-01 -9.607889503240585327e-02 -1.782479435205459595e-01 -1.900275982916355133e-02 2.292560935020446777e-01 -1.181694865226745605e-01 5.805446580052375793e-02 -4.220802783966064453e-01 6.092397123575210571e-02 -7.410690933465957642e-02 -3.768413066864013672e-01 -1.112890839576721191e-01 6.009643524885177612e-02 5.946172028779983521e-02 -1.329884827136993408e-01 -1.040837764739990234e-01 1.123415008187294006e-01 -2.219367772340774536e-02 -9.747980535030364990e-02 2.650847434997558594e-01 1.003789603710174561e-01 1.162371039390563965e-01 1.058032140135765076e-01 -1.017401292920112610e-01 -1.178968921303749084e-01 1.910573616623878479e-02 -2.194762527942657471e-01 -2.271225303411483765e-01
5.739139765501022339e-02 2.947105765342712402e-01 4.479498267173767090e-01 1.187590602785348892e-02 -1.924018263816833496e-01 -1.468400061130523682e-01 -6.566638499498367310e-02 -3.098694384098052979e-01 3.051910102367401123e-01 1.785349398851394653e-01 -9.809718281030654907e-02 -1.796483397483825684e-01 -1.029901430010795593e-01 6.347271800041198730e-02 -1.115158274769783020e-01 2.091542780399322510e-01 1.260888762772083282e-02 1.562274694442749023e-01 -6.048408150672912598e-02 4.082129150629043579e-02 3.603709638118743896e-01 -1.098885200917720795e-02 -7.750957459211349487e-02 -7.885003089904785156e-02 -9.059996902942657471e-02 -1.510462760925292969e-01 -1.411417871713638306e-01 -1.503237336874008179e-01 -1.888914108276367188e-01 -7.686462253332138062e-02 -1.586602777242660522e-01 -2.002422232180833817e-03
5.560493841767311096e-02 1.682810932397842407e-01 1.519414335489273071e-01 -2.899587154388427734e-01 -1.244903206825256348e-01 3.126940503716468811e-02 -3.016960248351097107e-02 9.298272430896759033e-02 1.259145289659500122e-01 2.402148582041263580e-02 1.978698968887329102e-01 -1.482837200164794922e-01 1.792937368154525757e-01 1.786489039659500122e-01 -1.989572793245315552e-01 9.122091531753540039e-02 -4.674157872796058655e-02 -2.079397141933441162e-01 -1.391975879669189453e-01 -1.478412747383117676e-01 6.118026003241539001e-02 8.731086552143096924e-02 2.562496066093444824e-01 3.927791118621826172e-01 2.420033812522888184e-01 5.983886495232582092e-02 -2.649775743484497070e-01 -4.064110815525054932e-01 1.509314868599176407e-02 1.794305257499217987e-02 -1.719531714916229248e-01 -1.573259383440017700e-02
3.204048573970794678e-01 1.112453863024711609e-01 -1.234985813498497009e-01 -3.590675592422485352e-01 -9.704007208347320557e-02 -1.037122234702110291e-01 -1.067448109388351440e-01 -1.388220936059951782e-01 -8.268354833126068115e-02 6.670742481946945190e-02 5.481563135981559753e-02 1.054695993661880493e-01 1.335272789001464844e-01 -5.816748738288879395e-02 -2.368149757385253906e-01 1.631507128477096558e-01 -1.400752216577529907e-01 -6.911041587591171265e-02 1.955936104059219360e-01 1.435402184724807739e-01 3.638022243976593018e-01 -1.872750073671340942e-01 1.106395348906517029e-01 1.657286137342453003e-01 3.379006311297416687e-02 -3.209352493286132812e-01 -1.047135889530181885e-01 -3.482125401496887207e-01 3.425271064043045044e-02 1.347907483577728271e-01 1.083608418703079224e-01 -5.278394743800163269e-02
-2.254225313663482666e-01 2.454909496009349823e-02 -2.804945036768913269e-02 -3.562903106212615967e-01 -2.398977801203727722e-02 2.310231178998947144e-01 -2.443129271268844604e-01 8.032198995351791382e-02 -1.214978694915771484e-01 -2.241267710924148560e-01 -2.565716207027435303e-01 -2.418440282344818115e-01 -2.300577051937580109e-02 5.433408915996551514e-02 -1.220224648714065552e-01 3.142700195312500000e-01 -2.879241295158863068e-02 -4.618407692760229111e-03 -1.197409443557262421e-02 1.883688755333423615e-02 2.207527309656143188e-01 -2.655195593833923340e-01 9.881218522787094116e-02 4.057490229606628418e-01 -2.389419823884963989e-02 -2.193463593721389771e-01 -1.679527759552001953e-01 2.346856333315372467e-02 6.963593512773513794e-02 -9.929572045803070068e-02 -5.089011415839195251e-02 -6.780866533517837524e-02
-2.378502488136291504e-01 2.147866785526275635e-01 -2.667028643190860748e-02 -9.124130755662918091e-02 -1.481972932815551758e-01 -2.490783780813217163e-01 -4.300946742296218872e-02 1.422293633222579956e-01 -1.325831562280654907e-01 -6.765744090080261230e-02 -1.564029455184936523e-01 -2.482850104570388794e-01 2.825701236724853516e-01 7.528407964855432510e-03 6.891798228025436401e-02 -8.344581723213195801e-02 1.025061681866645813e-02 1.496468298137187958e-02 2.060355991125106812e-01 -1.090219691395759583e-01 6.064527034759521484e-01 2.919689379632472992e-02 -6.688816845417022705e-02 4.952993616461753845e-02 6.316183507442474365e-02 5.645011737942695618e-02 -1.217369735240936279e-01 -2.516866028308868408e-01 -1.996725350618362427e-01 2.633711323142051697e-02 -1.080946326255798340e-01 -1.203257218003273010e-01
-6.935539841651916504e-02 3.368927538394927979e-02 -5.298000574111938477e-02 -2.637537717819213867e-01 -2.268621623516082764e-01 -2.655759155750274658e-01 -9.291282296180725098e-02 -6.932260096073150635e-02 1.766506135463714600e-01 2.218126356601715088e-01 -2.086549699306488037e-01 -2.466555833816528320e-01 2.194419056177139282e-01 8.674991875886917114e-02 3.397508338093757629e-02 -3.542485460638999939e-02 5.005051381886005402e-03 -2.722948789596557617e-01 -1.755980551242828369e-01 1.184766292572021484e-01 3.852353692054748535e-01 3.072272986173629761e-02 -2.017524540424346924e-01 1.421221643686294556e-01 -5.092230811715126038e-02 -1.143217235803604126e-01 -7.753427326679229736e-02 9.587558358907699585e-02 -2.474343925714492798e-01 6.206910312175750732e-02 -9.393446147441864014e-02 -3.306277394294738770e-01
-1.322481501847505569e-02 2.433474808931350708e-01 3.035132884979248047e-01 -3.685190379619598389e-01 -1.366947498172521591e-02 4.761810414493083954e-03 -3.446637392044067383e-01 1.851550042629241943e-01 -1.966850161552429199e-01 1.289438009262084961e-01 -6.364279240369796753e-02 -3.572497963905334473e-01 1.982952356338500977e-01 -2.215001732110977173e-02 -1.719976812601089478e-01 -7.079933583736419678e-02 -6.212226301431655884e-02 2.506003081798553467e-01 2.574865706264972687e-02 -6.703490018844604492e-02 1.375747621059417725e-01 -1.847223490476608276e-01 5.782767757773399353e-02 -1.058051884174346924e-01 -6.161201000213623047e-02 1.604318320751190186e-01 -2.092084474861621857e-02 -3.245577514171600342e-01 -1.670619286596775055e-02 1.163918003439903259e-01 2.886937372386455536e-02 -9.287176281213760376e-02
-4.390262439846992493e-02 -5.560433119535446167e-02 1.794512718915939331e-01 -1.121898666024208069e-01 -1.170713528990745544e-01 -3.432449698448181152e-02 -1.729423552751541138e-01 -6.760266423225402832e-02 -2.377200126647949219e-01 1.599175184965133667e-01 1.926953196525573730e-01 -2.770674824714660645e-01 3.334470689296722412e-01 -4.817720968276262283e-03 -5.896921735256910324e-03 2.564202845096588135e-01 -2.918787859380245209e-02 -1.882029324769973755e-01 -1.362223294563591480e-03 -4.347036778926849365e-02 2.665620446205139160e-01 2.072287350893020630e-01 -2.343204617500305176e-01 9.432578831911087036e-02 9.563817642629146576e-03 -2.441943287849426270e-01 1.419883221387863159e-01 -1.784891933202743530e-01 -3.394757211208343506e-01 -2.151974886655807495e-01 1.432523876428604126e-02 -1.959160119295120239e-01
1.567711979150772095e-01 4.525662660598754883e-01 1.252351999282836914e-01 -2.260282039642333984e-01 3.220067620277404785e-01 -1.138423383235931396e-01 -2.721770703792572021e-01 -2.131094783544540405e-01 3.432267159223556519e-02 -1.852103136479854584e-02 -1.461336612701416016e-01 -8.741243928670883179e-02 -4.618331789970397949e-02 3.836232051253318787e-02 -9.145224839448928833e-02 -1.264345087110996246e-02 1.500143110752105713e-02 -2.278216183185577393e-01 -7.291899621486663818e-02 7.863426953554153442e-02 2.736749947071075439e-01 -4.925901815295219421e-02 4.417609050869941711e-02 4.504026472568511963e-02 7.575604319572448730e-02 -3.723775446414947510e-01 8.217565715312957764e-02 2.073916606605052948e-02 -2.633517682552337646e-01 -2.307830564677715302e-02 -2.255348116159439087e-01 8.815953880548477173e-02
3.015002934262156487e-03 -2.775265462696552277e-02 2.284014225006103516e-02 -9.314461797475814819e-02 -1.143640428781509399e-01 -1.707993745803833008e-01 4.096755757927894592e-02 -2.249825745820999146e-01 -1.416853964328765869e-01 -1.592208892107009888e-01 -6.361817568540573120e-02 -3.644900619983673096e-01 3.459154069423675537e-01 -1.868172287940979004e-01 -1.233185827732086182e-01 -1.900517046451568604e-01 -5.466041341423988342e-02 -3.066140115261077881e-01 1.097832322120666504e-01 1.298719737678766251e-02 3.253315985202789307e-01 1.839815825223922729e-01 1.553457528352737427e-01 1.370623558759689331e-01 2.174752503633499146e-01 -1.022690385580062866e-01 1.357605308294296265e-01 -2.061971426010131836e-01 -2.713278532028198242e-01 -5.238799005746841431e-02 -1.051299571990966797e-01 -9.652532637119293213e-02
1.427538096904754639e-01 2.285506278276443481e-01 8.628787100315093994e-02 2.855048887431621552e-02 7.118403911590576172e-02 -7.180968672037124634e-02 -4.744081571698188782e-02 2.846384942531585693e-01 2.718199416995048523e-02 -4.178806245326995850e-01 -4.668191820383071899e-02 -2.066751271486282349e-01 1.965658366680145264e-02 4.014552012085914612e-02 -8.048088848590850830e-02 1.437990218400955200e-01 -1.581213176250457764e-01 -5.228057876229286194e-02 1.214750409126281738e-01 2.072841301560401917e-02 3.726373910903930664e-01 3.037055954337120056e-02 1.888829916715621948e-01 -1.102410852909088135e-01 1.498748362064361572e-02 -1.416784673929214478e-01 7.194385677576065063e-02 -2.984890341758728027e-01 -2.200580984354019165e-01 4.172697663307189941e-01 -9.154510498046875000e-02 -1.414104364812374115e-02
-2.223875671625137329e-01 1.574352681636810303e-01 3.371642157435417175e-02 2.130540832877159119e-02 -3.035989105701446533e-01 -2.465349584817886353e-01 -1.003649756312370300e-01 7.602638751268386841e-02 -1.279596090316772461e-01 -1.737381815910339355e-01 -9.292880445718765259e-02 -1.505911052227020264e-01 3.792752921581268311e-01 1.069405749440193176e-01 1.492555439472198486e-01 4.599327221512794495e-02 4.822557792067527771e-02 -1.372987776994705200e-01 -5.036959052085876465e-02 -2.467511780560016632e-02 4.485957324504852295e-01 -3.008522465825080872e-02 -1.049928292632102966e-01 1.565023064613342285e-01 -5.490126088261604309e-02 -1.462291330099105835e-01 -2.262169867753982544e-01 -2.699777483940124512e-01 -1.384315788745880127e-01 2.882651612162590027e-02 -2.593759298324584961e-01 1.000050269067287445e-02
-4.031544029712677002e-01 2.377863377332687378e-01 1.771725267171859741e-01 -7.627219706773757935e-02 -2.403901331126689911e-02 1.308510303497314453e-01 -2.666425406932830811e-01 6.259177625179290771e-02 -1.995704770088195801e-01 -6.320653855800628662e-02 -1.425885874778032303e-02 -2.409680038690567017e-01 -1.170278415083885193e-01 3.585807606577873230e-02 -3.151561319828033447e-01 2.003383934497833252e-01 4.861090332269668579e-02 -5.085260793566703796e-02 -1.310467422008514404e-01 -9.637564420700073242e-02 9.136154502630233765e-02 2.930136322975158691e-01 1.435539888916537166e-04 -1.979428529739379883e-02 -1.728234887123107910e-01 -3.045782744884490967e-01 -2.122946828603744507e-02 -1.185794323682785034e-01 -6.466461718082427979e-02 -7.394055277109146118e-02 -6.565762311220169067e-02 -3.425706624984741211e-01
4.930731281638145447e-02 1.832842454314231873e-02 1.641401797533035278e-01 -1.047422438859939575e-01 1.618732362985610962e-01 2.665949799120426178e-02 -2.903108000755310059e-01 -1.737840846180915833e-02 -6.531822681427001953e-02 -1.144714560359716415e-02 5.018666386604309082e-02 -2.962470352649688721e-01 1.670374125242233276e-01 -2.884038090705871582e-01 -1.690329052507877350e-02 8.154246211051940918e-02 -1.789865195751190186e-01 -2.495185472071170807e-02 1.000375580042600632e-02 -1.222762838006019592e-01 2.229933142662048340e-01 -1.906679123640060425e-01 -2.065107673406600952e-01 -4.300625249743461609e-02 -1.186416763812303543e-02 -1.043392792344093323e-01 2.305022627115249634e-01 -1.352913975715637207e-01 -2.983517348766326904e-01 -1.753859817981719971e-01 -1.612465381622314453e-01 -4.781301319599151611e-01
-9.642462432384490967e-02 7.893422245979309082e-02 1.619594693183898926e-01 -2.816572487354278564e-01 -4.583384376019239426e-03 -8.608245104551315308e-02 -2.087951153516769409e-01 5.810230225324630737e-02 3.212953805923461914e-01 1.204484477639198303e-01 -1.415926963090896606e-01 -1.564022451639175415e-01 7.128721475601196289e-02 -2.132564783096313477e-01 -1.003770083189010620e-01 2.442396283149719238e-01 2.115350067615509033e-01 1.970392279326915741e-02 -9.990642778575420380e-03 -1.248495578765869141e-01 4.079723954200744629e-01 -1.448309887200593948e-02 -9.758223593235015869e-02 -1.642392724752426147e-01 -1.772765964269638062e-01 5.336455628275871277e-02 -1.711429953575134277e-01 -8.800579607486724854e-02 -6.510053575038909912e-02 1.835362315177917480e-01 -2.726009786128997803e-01 -3.073350191116333008e-01
-1.250052452087402344e-01 -5.462140589952468872e-02 -1.180785745382308960e-01 -4.246041178703308105e-01 -2.156251817941665649e-01 2.300300747156143188e-01 -1.446502208709716797e-01 4.177809134125709534e-02 2.959840297698974609e-01 -3.658112883567810059e-02 -2.026858478784561157e-01 -1.508989632129669189e-01 6.122304126620292664e-02 2.714596688747406006e-01 -3.108378648757934570e-01 7.184121012687683105e-02 -1.927505619823932648e-02 -1.399944424629211426e-01 -7.222878932952880859e-02 7.681605219841003418e-02 -9.596160054206848145e-02 -6.973372399806976318e-02 1.425427794456481934e-01 2.998340427875518799e-01 9.350187331438064575e-02 -2.675820887088775635e-01 -5.332076549530029297e-02 -1.775157004594802856e-01 2.666240092366933823e-03 -1.421994119882583618e-01 -6.161605939269065857e-02 -1.973956674337387085e-01
2.334435433149337769e-01 -5.055694654583930969e-02 1.463337801396846771e-02 -2.934817075729370117e-01 -2.672106623649597168e-01 6.723391264677047729e-02 -2.615255415439605713e-01 -3.321925923228263855e-02 -1.685200482606887817e-01 -1.023475453257560730e-01 7.787484675645828247e-02 -1.460212767124176025e-01 -5.421949550509452820e-02 -1.138409003615379333e-01 -2.825202047824859619e-01 8.287485688924789429e-02 -1.015924587845802307e-01 -2.237183451652526855e-01 2.932441532611846924e-01 6.081327050924301147e-02 3.623939752578735352e-01 -6.202038750052452087e-02 1.782718747854232788e-01 -7.444692403078079224e-02 -2.540422379970550537e-01 -1.738634854555130005e-01 1.783579289913177490e-01 -2.081877440214157104e-01 -1.285459250211715698e-01 -2.560157096013426781e-03 8.016220480203628540e-02 1.640078872442245483e-01
-1.789743453264236450e-01 2.254411578178405762e-01 2.329608052968978882e-02 -1.010344922542572021e-01 -1.013467833399772644e-01 2.822894454002380371e-01 -1.978603899478912354e-01 -7.920183986425399780e-02 3.664616048336029053e-01 -1.096961647272109985e-01 -1.648907512426376343e-01 -3.296932876110076904e-01 1.661710441112518311e-01 -5.198924615979194641e-02 -1.734636425971984863e-01 2.090180665254592896e-01 2.078847140073776245e-01 -4.509880766272544861e-02 4.851796850562095642e-02 -8.796380460262298584e-02 2.790963053703308105e-01 4.568900913000106812e-02 -2.430474609136581421e-01 6.969513744115829468e-02 -1.808354854583740234e-01 -1.883861571550369263e-01 -1.494423113763332367e-02 -8.951009809970855713e-02 5.839122924953699112e-03 -2.703900337219238281e-01 -1.893941462039947510e-01 3.323202719911932945e-03
2.334701269865036011e-01 1.866322159767150879e-01 1.587083041667938232e-01 -3.122542425990104675e-02 -3.010403551161289215e-02 -1.021932736039161682e-01 -1.015017852187156677e-01 -3.948057815432548523e-02 2.492866516113281250e-01 -2.589559555053710938e-01 -2.346585988998413086e-01 -2.136519551277160645e-01 1.762189120054244995e-01 5.007923766970634460e-02 -2.015466094017028809e-01 6.198850646615028381e-02 -1.300264149904251099e-01 3.576663434505462646e-01 -1.966849714517593384e-01 2.335835993289947510e-02 2.708274126052856445e-01 6.323511153459548950e-02 -6.933920085430145264e-02 1.830429285764694214e-01 1.390205472707748413e-01 -2.329158037900924683e-01 9.305929392576217651e-02 -1.619702279567718506e-01 7.470370829105377197e-02 7.654968649148941040e-02 -2.657272517681121826e-01 -2.512041330337524414e-01
-9.283474087715148926e-02 4.079892113804817200e-02 -1.050249338150024414e-01 2.092068642377853394e-01 -4.012759402394294739e-02 8.747382462024688721e-02 -3.250932693481445312e-01 6.912805885076522827e-02 -5.144318938255310059e-02 -1.840513050556182861e-01 4.560045897960662842e-02 -2.949204668402671814e-02 2.353369593620300293e-01 -8.655136078596115112e-02 -2.899474203586578369e-01 6.652173120528459549e-03 -6.913539022207260132e-02 2.597329206764698029e-02 1.383694857358932495e-01 1.199138909578323364e-01 1.353641897439956665e-01 1.665216684341430664e-01 1.385971456766128540e-01 1.550602763891220093e-01 1.559487581253051758e-01 -4.539757668972015381e-01 -9.791446477174758911e-02 -3.487560153007507324e-01 -1.601384580135345459e-01 3.601745143532752991e-02 1.855396777391433716e-01 -2.782989740371704102e-01
-8.464941382408142090e-02 2.806997671723365784e-02 5.343028530478477478e-02 -1.952998489141464233e-01 7.827936112880706787e-02 1.488110274076461792e-01 -5.081972479820251465e-02 -5.109268054366111755e-02 5.448186770081520081e-02 8.088470250368118286e-02 1.069128140807151794e-01 -1.468204557895660400e-01 6.986951828002929688e-02 3.866024315357208252e-01 -3.334707617759704590e-01 2.036134339869022369e-02 -1.054143160581588745e-01 -1.926678121089935303e-01 7.844530045986175537e-02 6.290140748023986816e-02 3.888162970542907715e-01 1.320794671773910522e-01 1.233789846301078796e-01 -2.648246884346008301e-01 9.832059592008590698e-02 2.392670139670372009e-02 -4.385707527399063110e-02 -3.421248197555541992e-01 5.024413019418716431e-02 2.262795418500900269e-01 -2.004916816949844360e-01 -2.714213132858276367e-01
8.715424686670303345e-02 9.327764809131622314e-02 1.680409312248229980e-01 -2.729405462741851807e-01 -4.064768180251121521e-02 7.647035270929336548e-02 -2.440336346626281738e-01 1.424317061901092529e-01 -1.036306843161582947e-01 4.134298115968704224e-02 2.855097055435180664e-01 1.536170253530144691e-03 3.196595236659049988e-02 5.435860902070999146e-02 -1.731110662221908569e-01 3.225556388497352600e-02 -3.007335364818572998e-01 -3.731189062818884850e-04 1.702457964420318604e-01 -1.717420816421508789e-01 1.833066791296005249e-01 1.266012489795684814e-01 -1.618980318307876587e-01 8.384701609611511230e-02 3.128965198993682861e-01 -1.377616375684738159e-01 -2.325651943683624268e-01 -1.265826374292373657e-01 -4.646568000316619873e-01 1.396567523479461670e-01 7.013888657093048096e-02 -7.461053878068923950e-02
-1.192694082856178284e-01 -1.241284906864166260e-01 -2.971644699573516846e-02 7.787080109119415283e-02 -3.595145046710968018e-01 -7.108736783266067505e-02 9.805876016616821289e-02 -7.441321760416030884e-02 -6.484055519104003906e-02 -1.057257726788520813e-01 -1.665214598178863525e-01 -1.670062839984893799e-01 1.465157885104417801e-02 1.942148506641387939e-01 -1.644079089164733887e-01 -1.913693249225616455e-01 -2.400605566799640656e-02 -7.984942942857742310e-02 2.342773228883743286e-02 3.632282838225364685e-02 4.616968333721160889e-01 1.655247956514358521e-01 -1.760639366693794727e-03 2.075304538011550903e-01 1.536449193954467773e-01 4.762816242873668671e-03 -1.815332174301147461e-01 -2.129377126693725586e-01 -3.106371760368347168e-01 -4.398224130272865295e-02 -2.012389600276947021e-01 -3.287343084812164307e-01
1.109898686408996582e-01 -1.487999260425567627e-01 5.455112457275390625e-02 -6.467773020267486572e-02 4.747042804956436157e-02 4.697720333933830261e-02 -1.522094905376434326e-01 -2.077753096818923950e-01 -1.572646759450435638e-02 -1.619144976139068604e-01 8.579965680837631226e-03 -2.155642211437225342e-01 2.103838324546813965e-01 2.384116500616073608e-02 -1.814464628696441650e-01 3.119153715670108795e-02 5.675970762968063354e-02 -2.596322894096374512e-01 -1.549427956342697144e-01 -4.384588450193405151e-02 3.660749793052673340e-01 -2.340940684080123901e-01 -1.926783770322799683e-01 2.668179273605346680e-01 3.231963217258453369e-01 -1.714085042476654053e-01 1.518253535032272339e-01 1.465917527675628662e-01 -2.035667896270751953e-01 8.148089796304702759e-02 -9.363983571529388428e-02 -3.270163536071777344e-01
1.542849093675613403e-01 -2.591999806463718414e-02 -2.016053162515163422e-02 2.252403087913990021e-02 -1.088588237762451172e-01 -2.647705674171447754e-01 -1.495446860790252686e-01 1.169100850820541382e-01 8.832085132598876953e-02 9.587433934211730957e-02 -1.369744688272476196e-01 -1.845479458570480347e-01 6.450964510440826416e-02 -1.649652570486068726e-01 -2.185255736112594604e-01 3.099423646926879883e-01 -1.833444088697433472e-01 1.297671794891357422e-01 -4.324293695390224457e-03 -6.609074771404266357e-02 2.759892344474792480e-01 1.094120517373085022e-01 -1.264719218015670776e-01 2.366027832031250000e-01 -8.004650473594665527e-02 -4.880303740501403809e-01 8.490790426731109619e-02 -2.239940464496612549e-01 -3.057509474456310272e-02 6.936000194400548935e-03 -2.531937956809997559e-01 -1.720698177814483643e-01
4.387754201889038086e-01 3.533041570335626602e-03 2.336729764938354492e-01 -2.280627787113189697e-01 -1.260466575622558594e-01 8.999429643154144287e-03 8.233518339693546295e-03 -1.907642483711242676e-01 7.492560148239135742e-02 -1.627921015024185181e-01 -2.450478523969650269e-01 -2.037459462881088257e-01 9.517551958560943604e-02 -1.536660939455032349e-01 -2.613272704184055328e-02 2.196437418460845947e-01 -6.337838619947433472e-02 -1.350183933973312378e-01 -6.917411088943481445e-02 -6.894615478813648224e-03 1.539304405450820923e-01 3.274749517440795898e-01 -1.304436624050140381e-01 3.161197006702423096e-01 -7.828576862812042236e-02 1.847022026777267456e-02 7.074521481990814209e-02 -1.836577057838439941e-01 -5.980425328016281128e-02 -2.330452948808670044e-02 -3.106218874454498291e-01 -1.112429425120353699e-01
6.364694237709045410e-02 3.650415241718292236e-01 6.054665893316268921e-02 -1.910362243652343750e-01 -2.576196193695068359e-01 -1.721831858158111572e-01 2.703115344047546387e-02 -7.604553550481796265e-02 -1.934367269277572632e-01 3.018462657928466797e-01 -1.222250461578369141e-01 -2.686812877655029297e-01 2.442251592874526978e-01 -1.564578711986541748e-02 -3.790673613548278809e-02 -1.388164758682250977e-01 1.162546407431364059e-02 -3.647742569446563721e-01 -1.185245513916015625e-01 -6.227641925215721130e-02 2.667185664176940918e-01 1.401256769895553589e-01 -1.417186949402093887e-02 -2.302466891705989838e-02 4.015120118856430054e-02 -2.469150274991989136e-01 -5.404760316014289856e-02 8.147919550538063049e-03 -1.642126291990280151e-01 -1.929870247840881348e-01 -1.465807110071182251e-01 -1.728004515171051025e-01
6.433745473623275757e-02 1.544660329818725586e-01 -1.758996844291687012e-01 -5.025295540690422058e-02 9.298790991306304932e-02 -2.745586633682250977e-01 -3.421381413936614990e-01 4.624506086111068726e-02 1.271835435181856155e-02 -1.357339322566986084e-01 -2.641274929046630859e-01 1.141511052846908569e-01 2.012535631656646729e-01 -7.702643424272537231e-02 -2.737584114074707031e-01 1.841678768396377563e-01 4.009386152029037476e-02 -1.280527114868164062e-01 -9.284933656454086304e-02 1.544871926307678223e-02 5.640339851379394531e-02 1.078470423817634583e-01 1.286191940307617188e-01 2.961780428886413574e-01 -1.361925005912780762e-01 -2.814873754978179932e-01 -5.901141557842493057e-03 -1.208383813500404358e-01 -3.312195241451263428e-01 -2.077373564243316650e-01 -2.535439729690551758e-01 -5.589545518159866333e-02
1.638431251049041748e-01 2.222324907779693604e-01 7.098800688982009888e-02 5.954307503998279572e-03 -2.339808344841003418e-01 -2.270871102809906006e-01 -4.628305435180664062e-01 1.785568594932556152e-01 2.350597679615020752e-01 -9.956426173448562622e-02 1.543244421482086182e-01 -9.434362500905990601e-02 7.575847953557968140e-02 -4.556216299533843994e-02 -1.243611425161361694e-02 1.293122023344039917e-01 6.914035230875015259e-02 6.753452122211456299e-02 1.711714081466197968e-02 -3.774748742580413818e-02 2.755179703235626221e-01 2.127426564693450928e-01 -9.814628213644027710e-02 1.341539770364761353e-01 -2.455112151801586151e-02 -2.106653451919555664e-01 1.104378253221511841e-01 -3.177237510681152344e-01 7.479749619960784912e-02 -3.017585277557373047e-01 -1.254000514745712280e-01 -1.155184209346771240e-01
2.360274642705917358e-01 1.120596975088119507e-01 -5.188577994704246521e-02 -1.210708618164062500e-01 -8.684040606021881104e-02 6.660301983356475830e-02 -3.187222182750701904e-01 1.322241425514221191e-01 2.650749981403350830e-01 2.065005004405975342e-01 -1.575154662132263184e-01 -4.826791584491729736e-02 3.272529244422912598e-01 -1.841994225978851318e-01 -1.961452960968017578e-01 2.577475011348724365e-01 9.438911825418472290e-02 -1.121349111199378967e-01 -1.786899194121360779e-02 -1.439408510923385620e-01 1.939771771430969238e-01 1.623056679964065552e-01 -1.419501379132270813e-02 -1.986225843429565430e-01 -8.693084120750427246e-02 8.617530763149261475e-02 -2.474712431430816650e-01 -1.935198009014129639e-01 -7.715718448162078857e-02 -2.035339921712875366e-02 -1.352234482765197754e-01 -3.359877765178680420e-01
1.645828932523727417e-01 1.435205899178981781e-02 -1.754424422979354858e-01 -8.758480101823806763e-02 -1.471548080444335938e-01 -5.849388241767883301e-02 -9.224355965852737427e-02 -8.634067326784133911e-02 5.544585734605789185e-02 -7.247527688741683960e-02 -3.630925714969635010e-01 -2.834987640380859375e-01 1.714809834957122803e-01 7.803211454302072525e-03 -4.670968279242515564e-02 -3.249613940715789795e-02 1.256208568811416626e-01 -1.764478161931037903e-02 -1.439960747957229614e-01 6.316834688186645508e-02 5.121321678161621094e-01 -7.451981306076049805e-02 2.773830890655517578e-01 4.511268809437751770e-02 1.982623487710952759e-01 -6.406803429126739502e-02 -1.270964294672012329e-01 -1.531288176774978638e-01 -5.272301286458969116e-02 -2.599886357784271240e-01 1.759512275457382202e-01 -2.607743740081787109e-01
8.209922909736633301e-02 1.818422824144363403e-01 3.071970343589782715e-01 -1.669127941131591797e-01 -1.384399533271789551e-01 -1.257558315992355347e-01 -1.916317045688629150e-01 6.563125550746917725e-02 2.695487141609191895e-01 5.351245403289794922e-02 -2.918511629104614258e-01 -1.904857903718948364e-01 7.011463493108749390e-02 -2.861456274986267090e-01 -8.237045258283615112e-02 1.103611290454864502e-01 8.579497784376144409e-02 1.758640706539154053e-01 1.642238944768905640e-01 -3.924604505300521851e-02 3.764826655387878418e-01 -6.193190813064575195e-02 -1.277896109968423843e-02 -2.304396964609622955e-02 -1.921118199825286865e-01 -2.656072378158569336e-02 9.943433851003646851e-02 7.794014364480972290e-02 -1.767638325691223145e-02 5.071159079670906067e-02 -3.440169394016265869e-01 -2.670900523662567139e-01
-4.365131258964538574e-02 1.074456796050071716e-01 -1.866648644208908081e-01 -1.825849711894989014e-01 6.382685899734497070e-02 -1.999547779560089111e-01 4.882833454757928848e-03 -4.697224125266075134e-02 -2.340622246265411377e-02 -8.298338204622268677e-02 -3.388853669166564941e-01 -1.350344568490982056e-01 1.589007675647735596e-01 -1.800707578659057617e-01 -4.603679478168487549e-01 2.156622260808944702e-01 -2.297890633344650269e-01 -2.078259289264678955e-01 5.839666351675987244e-02 2.387951761484146118e-01 7.962052524089813232e-02 8.539669215679168701e-02 -4.361277446150779724e-02 -6.705140322446823120e-02 -1.833813935518264771e-01 -6.328016519546508789e-02 -1.607766002416610718e-01 -3.773419559001922607e-01 -1.150327622890472412e-01 1.630256511270999908e-02 -9.353919327259063721e-02 -1.042716950178146362e-01
7.263244688510894775e-02 1.643495559692382812e-01 1.562983095645904541e-01 -1.729887276887893677e-01 -8.842705935239791870e-02 1.826134622097015381e-01 -3.054621815681457520e-01 2.816448807716369629e-01 -1.242132559418678284e-01 4.652900993824005127e-02 -3.321174979209899902e-01 -3.212178349494934082e-01 1.704963445663452148e-01 -2.421953827142715454e-01 2.739596553146839142e-02 3.083254098892211914e-01 1.486160755157470703e-01 -1.458623409271240234e-01 4.567649215459823608e-02 1.126970797777175903e-01 2.198224216699600220e-01 -5.047121271491050720e-02 1.582662016153335571e-01 2.493279278278350830e-01 1.407046616077423096e-01 -9.737639129161834717e-02 2.727043349295854568e-03 5.824028328061103821e-02 4.323908314108848572e-02 -1.854603886604309082e-01 -1.380720436573028564e-01 2.649883925914764404e-02
-2.043417841196060181e-02 1.841653287410736084e-01 1.504501551389694214e-01 -2.306278645992279053e-01 -1.590399444103240967e-01 1.591188013553619385e-01 -2.369892299175262451e-01 5.016753077507019043e-02 -1.486857384443283081e-01 -2.154807150363922119e-01 -3.091679215431213379e-01 -4.061005413532257080e-01 1.158965378999710083e-02 -9.354949742555618286e-02 -2.654277384281158447e-01 2.258455753326416016e-01 -1.129922568798065186e-01 -1.542454808950424194e-01 -1.253664344549179077e-01 1.673615351319313049e-02 8.702717721462249756e-02 -6.043633818626403809e-02 5.553704872727394104e-02 1.193501725792884827e-01 -7.105154544115066528e-02 -1.962096393108367920e-01 -1.721008270978927612e-01 3.675923347473144531e-01 -1.751002669334411621e-01 8.392872288823127747e-03 -2.895654551684856415e-02 -1.388782355934381485e-02
1.252535581588745117e-01 2.874802984297275543e-02 2.276004254817962646e-01 -3.563114404678344727e-01 -5.355890467762947083e-02 -8.820008486509323120e-03 -3.239761292934417725e-02 -1.255442798137664795e-01 1.652044951915740967e-01 -1.658674031496047974e-01 -3.006051182746887207e-01 -3.167646005749702454e-02 2.372113429009914398e-02 -3.317881822586059570e-01 -2.815869152545928955e-01 2.263333648443222046e-01 -1.221643239259719849e-01 -2.629797160625457764e-01 -1.024592444300651550e-01 -1.037122309207916260e-01 7.458077371120452881e-02 1.376842111349105835e-01 -6.453270465135574341e-02 -7.885669171810150146e-02 -1.319004893302917480e-01 -3.350627794861793518e-02 -1.191417425870895386e-01 -3.622977137565612793e-01 -2.036940157413482666e-01 -1.007845550775527954e-01 -1.767780482769012451e-01 1.025666818022727966e-01
-2.045519500970840454e-01 1.324628591537475586e-01 -1.068709269165992737e-01 -2.532810568809509277e-01 -2.378129661083221436e-01 5.821130424737930298e-02 -1.399983167648315430e-01 1.492929756641387939e-01 -2.312519699335098267e-01 4.275942966341972351e-02 -1.279063522815704346e-01 -1.666841953992843628e-01 1.399953663349151611e-01 -2.012255936861038208e-01 -2.884159684181213379e-01 1.878279596567153931e-01 -2.761062979698181152e-01 -1.415597051382064819e-01 8.419655263423919678e-02 -5.505025852471590042e-03 -8.436397463083267212e-02 8.771813660860061646e-02 7.071164250373840332e-02 -1.021224036812782288e-01 1.863910071551799774e-02 -1.778878718614578247e-01 -6.025128811597824097e-02 -3.424313068389892578e-01 7.378917187452316284e-02 -1.406890451908111572e-01 1.662589013576507568e-01 -3.818503618240356445e-01
3.100478351116180420e-01 9.539941698312759399e-02 3.333584964275360107e-01 -3.169207572937011719e-01 2.174134925007820129e-02 -2.322963811457157135e-02 3.758835047483444214e-02 5.848626792430877686e-02 7.785306125879287720e-02 -2.497802674770355225e-01 -1.968965381383895874e-01 2.578534372150897980e-02 5.983676761388778687e-02 -2.155518680810928345e-01 -3.666530251502990723e-01 2.394019365310668945e-01 -5.233111232519149780e-02 -2.184875458478927612e-01 -1.495762318372726440e-01 -2.704500220715999603e-02 1.049474775791168213e-01 2.007435113191604614e-01 -8.214990794658660889e-02 -2.547068297863006592e-01 -2.877265773713588715e-02 -4.132778849452733994e-03 -1.494521833956241608e-02 -3.189254105091094971e-01 -3.311977162957191467e-02 -1.486219763755798340e-01 -7.149141281843185425e-02 -9.361264295876026154e-03
-1.162141636013984680e-01 4.654684364795684814e-01 6.352948397397994995e-02 -2.185805886983871460e-01 1.506466269493103027e-01 3.303826227784156799e-02 -2.597755491733551025e-01 1.993871778249740601e-01 4.141434654593467712e-02 8.372763544321060181e-02 -2.251575514674186707e-02 -1.711010932922363281e-01 5.433885846287012100e-03 2.163831740617752075e-01 -2.475256174802780151e-01 2.404124289751052856e-01 -4.296667873859405518e-02 -2.505155503749847412e-01 1.966461390256881714e-01 -5.165714398026466370e-02 1.254924088716506958e-01 -5.714809894561767578e-02 -6.386433541774749756e-02 9.472361207008361816e-02 -3.654753556475043297e-03 3.934255242347717285e-02 -2.866665273904800415e-02 7.896597683429718018e-02 -3.028421103954315186e-01 -3.428435325622558594e-01 1.850598305463790894e-02 -1.623122841119766235e-01
3.220813721418380737e-02 1.300046890974044800e-01 -3.385907411575317383e-02 -1.595494598150253296e-01 -3.364149853587150574e-02 -4.409936964511871338e-01 -3.072646260261535645e-01 2.136235237121582031e-01 2.636070251464843750e-01 2.151825465261936188e-03 -1.215943321585655212e-01 -3.081927299499511719e-01 1.148600131273269653e-01 1.591831594705581665e-01 -3.252034187316894531e-01 -9.784450381994247437e-02 -2.689552307128906250e-01 -9.979251772165298462e-03 -1.980075538158416748e-01 -1.276665329933166504e-01 2.388576716184616089e-01 -3.462385386228561401e-02 -4.483888670802116394e-02 1.073334664106369019e-01 2.987068612128496170e-03 1.923645730130374432e-03 -1.128489748225547373e-04 -2.195403724908828735e-01 1.356513649225234985e-01 -1.334214657545089722e-01 6.800150498747825623e-03 4.996585100889205933e-02
4.893731325864791870e-02 1.535682231187820435e-01 1.352251917123794556e-01 -1.309426426887512207e-01 9.400768578052520752e-02 2.424994483590126038e-02 -2.369203791022300720e-02 6.371971964836120605e-02 9.015628695487976074e-02 1.520843058824539185e-01 -9.448222815990447998e-03 -3.503953218460083008e-01 3.038644418120384216e-02 -1.384329330176115036e-02 -2.791855037212371826e-01 -5.639175418764352798e-03 8.199173212051391602e-02 -4.117522761225700378e-02 -2.454310208559036255e-01 -1.174052581191062927e-01 1.176281943917274475e-01 -1.023030579090118408e-01 3.794245123863220215e-01 4.183377027511596680e-01 -1.761226356029510498e-01 -6.805250048637390137e-02 -1.407927870750427246e-01 -3.632403314113616943e-01 6.833520531654357910e-02 2.292327117174863815e-03 -1.768344640731811523e-01 -2.055624425411224365e-01
-1.433457136154174805e-01 -9.608863294124603271e-02 -2.401317004114389420e-03 -2.507555782794952393e-01 -2.761131525039672852e-01 9.962465614080429077e-02 6.816209107637405396e-02 9.679929912090301514e-02 -9.965036809444427490e-02 -1.468148082494735718e-01 -7.885604351758956909e-02 -7.837699353694915771e-02 -3.573700785636901855e-02 1.370892375707626343e-01 -3.143506348133087158e-01 2.948617339134216309e-01 -1.980867534875869751e-01 -4.683707654476165771e-02 1.377350091934204102e-01 2.349565327167510986e-01 2.090831845998764038e-01 1.367334276437759399e-01 -1.072456538677215576e-01 1.564421355724334717e-01 -2.589347064495086670e-01 -1.519191116094589233e-01 -2.991657257080078125e-01 -2.803866565227508545e-01 1.718073710799217224e-02 1.631533168256282806e-02 -9.006508626043796539e-03 -2.908570468425750732e-01
-3.959457576274871826e-02 1.673553586006164551e-01 -6.890767812728881836e-02 -1.528885811567306519e-01 -2.038389295339584351e-01 -2.061537280678749084e-02 -5.190340280532836914e-01 -1.393050253391265869e-01 -1.555517166852951050e-01 9.662575274705886841e-02 -6.141798198223114014e-02 -2.073439955711364746e-01 1.816751360893249512e-01 -6.547854840755462646e-02 -5.455095320940017700e-02 1.508306860923767090e-01 1.951430439949035645e-01 -7.976567745208740234e-02 -1.967581808567047119e-01 -6.461324542760848999e-02 4.004636406898498535e-01 -2.153164707124233246e-02 2.551167011260986328e-01 -6.621269881725311279e-02 -9.427783638238906860e-02 2.900171093642711639e-02 2.782804667949676514e-01 -4.955614358186721802e-02 -8.858256042003631592e-02 -1.480445563793182373e-01 -1.161013841629028320e-01 -1.330561041831970215e-01
-2.908851802349090576e-01 1.824036091566085815e-01 8.594515919685363770e-02 2.325877733528614044e-02 -7.439425587654113770e-02 1.691007465124130249e-01 -5.562730431556701660e-01 1.074729412794113159e-01 -7.454577833414077759e-02 5.675122514367103577e-02 -3.621971979737281799e-02 -1.637803018093109131e-01 -2.672817185521125793e-02 6.332224607467651367e-02 -2.450416982173919678e-01 1.620083749294281006e-01 3.814599663019180298e-02 -9.108376502990722656e-02 -8.374656736850738525e-02 -9.117601811885833740e-02 1.799141764640808105e-01 2.465094625949859619e-01 -3.564466536045074463e-02 3.688853979110717773e-02 -1.755678653717041016e-01 -4.117887914180755615e-01 -5.858061462640762329e-02 2.321420470252633095e-03 -1.005599424242973328e-01 -1.572711765766143799e-01 4.426847770810127258e-02 -1.722066998481750488e-01
7.658573985099792480e-02 8.130451291799545288e-02 -5.582156591117382050e-03 -1.097764074802398682e-01 8.854318410158157349e-02 -4.263114333152770996e-01 -2.707146406173706055e-01 7.449524849653244019e-02 2.207420170307159424e-01 4.917372018098831177e-02 -1.543440371751785278e-01 -3.628896176815032959e-01 1.088832020759582520e-01 9.539067000150680542e-02 -3.046347200870513916e-01 -1.391464918851852417e-01 -2.615216374397277832e-01 -1.113414317369461060e-01 -1.664208173751831055e-01 -8.720214664936065674e-02 2.171737700700759888e-01 -4.222283139824867249e-02 -1.060679275542497635e-02 2.326821535825729370e-01 -6.418026238679885864e-02 -2.373503148555755615e-02 -1.004180386662483215e-01 -3.256495594978332520e-01 9.741836041212081909e-02 -4.313577711582183838e-02 1.920409686863422394e-02 1.241979077458381653e-01
-1.069750189781188965e-01 -1.128429993987083435e-01 2.069601714611053467e-01 -1.468546688556671143e-01 -1.117256507277488708e-01 -1.135748550295829773e-01 5.071093514561653137e-02 1.323464233428239822e-02 -1.217835694551467896e-01 -6.762347370386123657e-02 3.102810122072696686e-02 -3.747667372226715088e-01 2.327487319707870483e-01 -2.461478710174560547e-01 -9.048926830291748047e-02 1.377575397491455078e-01 -5.179800093173980713e-02 -1.958646923303604126e-01 1.758066564798355103e-02 -4.435059428215026855e-02 4.066299498081207275e-01 -1.642181575298309326e-01 -6.325718760490417480e-02 1.602570116519927979e-01 1.634628474712371826e-01 -9.062100946903228760e-02 7.078454643487930298e-02 -1.286971964873373508e-03 -4.295502007007598877e-01 -2.051588296890258789e-01 -2.023301422595977783e-01 8.800818771123886108e-02
1.129703298211097717e-01 2.086668461561203003e-01 2.242029756307601929e-01 -2.836176455020904541e-01 -4.331908375024795532e-02 2.212581224739551544e-02 -5.881583318114280701e-02 3.834057152271270752e-01 -3.206466138362884521e-01 -1.607017368078231812e-01 -1.211936771869659424e-01 -1.651573181152343750e-01 1.523392945528030396e-01 1.789898797869682312e-02 -9.775072336196899414e-02 -1.070634871721267700e-01 -4.990133643150329590e-02 1.272643953561782837e-01 6.987327337265014648e-02 -6.170745473355054855e-03 3.106343448162078857e-01 -1.762774735689163208e-01 7.152013480663299561e-02 6.835653632879257202e-02 1.341480910778045654e-01 -2.156904712319374084e-02 1.568331420421600342e-01 -4.042026698589324951e-01 2.513646148145198822e-02 6.524573266506195068e-02 -1.260411292314529419e-01 -2.384124994277954102e-01
-3.045738637447357178e-01 7.531097531318664551e-02 6.204068288207054138e-02 -1.451704353094100952e-01 -2.327047139406204224e-01 -2.068341337144374847e-02 -2.422369718551635742e-01 -1.853635162115097046e-01 -1.454760879278182983e-02 3.463242202997207642e-02 -2.728582322597503662e-01 -1.322883069515228271e-01 1.971181929111480713e-01 -1.952580213546752930e-01 -4.575946331024169922e-01 1.483286619186401367e-01 -5.928501859307289124e-02 1.626260727643966675e-01 9.716432541608810425e-02 8.848886936902999878e-02 2.982372343540191650e-01 -1.720144450664520264e-01 5.317547917366027832e-02 -1.175020448863506317e-02 1.073261871933937073e-01 -3.991288691759109497e-02 -1.279976218938827515e-01 7.627520710229873657e-02 -2.405748069286346436e-01 -2.395988553762435913e-01 6.488481163978576660e-02 -6.118098273873329163e-02
1.094988584518432617e-01 2.239052355289459229e-01 5.726030841469764709e-02 -1.749424636363983154e-01 1.476791501045227051e-01 -8.965955674648284912e-02 -1.180778071284294128e-01 3.890126198530197144e-02 5.240540951490402222e-02 -7.253400981426239014e-02 4.995115473866462708e-02 -9.744253009557723999e-02 -2.384690940380096436e-02 -1.081850901246070862e-01 -4.244693219661712646e-01 -2.271349579095840454e-01 -1.940586864948272705e-01 -1.845003217458724976e-01 -1.073075979948043823e-01 -2.042823880910873413e-01 3.542889356613159180e-01 -7.468419522047042847e-02 1.633669883012771606e-01 1.211738511919975281e-01 1.531738638877868652e-01 3.245604410767555237e-02 -1.013604179024696350e-01 -3.780126869678497314e-01 1.326826661825180054e-01 -2.178612649440765381e-01 -1.304201781749725342e-01 -1.935916841030120850e-01
2.069524228572845459e-01 -2.697787247598171234e-02 3.914279490709304810e-02 -1.053409054875373840e-01 7.466873154044151306e-03 8.828033506870269775e-02 -2.032256871461868286e-02 -2.294150181114673615e-02 3.767318278551101685e-02 2.694113366305828094e-02 -9.528847783803939819e-02 -4.037846028804779053e-01 -1.442795544862747192e-01 7.098354399204254150e-02 -2.385306805372238159e-01 1.754136532545089722e-01 -3.024937510490417480e-01 1.113298237323760986e-01 6.295216083526611328e-02 -1.855952441692352295e-01 4.011611044406890869e-01 1.553143858909606934e-01 -2.138823866844177246e-01 -5.470501258969306946e-02 -5.449388548731803894e-02 -2.608588039875030518e-01 -1.862355917692184448e-01 -2.879374325275421143e-01 -3.439909080043435097e-03 -8.287133276462554932e-02 1.382437795400619507e-01 -2.377822101116180420e-01
1.511035710573196411e-01 -1.031769737601280212e-01 1.062159240245819092e-01 -1.620274633169174194e-01 -1.009832322597503662e-01 -2.312943041324615479e-01 -1.914904564619064331e-01 6.646918505430221558e-02 5.522177740931510925e-02 -4.673643037676811218e-02 7.418783009052276611e-02 -4.624161720275878906e-01 2.085404992103576660e-01 3.295124173164367676e-01 -8.284985274076461792e-02 1.337346732616424561e-01 -2.207176089286804199e-01 1.664792895317077637e-01 -7.698949426412582397e-02 -7.317396998405456543e-02 2.909758985042572021e-01 2.406986057758331299e-02 1.978487670421600342e-01 3.162789046764373779e-01 9.160212427377700806e-02 3.835269808769226074e-02 1.955062597990036011e-01 -1.228291615843772888e-01 9.479052573442459106e-02 -6.353884190320968628e-02 -1.662459224462509155e-01 -8.279731869697570801e-02
-5.450123921036720276e-02 1.254523843526840210e-01 6.963325291872024536e-02 -2.742097079753875732e-01 -9.534073621034622192e-02 9.609947353601455688e-02 1.896215043962001801e-02 7.844898849725723267e-03 -1.081420853734016418e-01 1.948504149913787842e-01 1.498690061271190643e-02 -3.222175836563110352e-01 3.357200324535369873e-01 -2.502285540103912354e-01 -3.357325121760368347e-02 -9.188898652791976929e-02 8.753104135394096375e-03 -3.192027285695075989e-02 -1.205751788802444935e-03 -7.939267903566360474e-02 5.000731945037841797e-01 6.829604506492614746e-02 -4.868582822382450104e-03 1.525609642267227173e-01 1.662539094686508179e-01 -2.987009882926940918e-01 -1.704557426273822784e-02 -5.655630677938461304e-02 -3.575384020805358887e-01 -7.077415287494659424e-02 7.134970277547836304e-02 -1.345029659569263458e-02
-6.770721077919006348e-02 -1.511511504650115967e-01 8.881854265928268433e-02 2.383190393447875977e-02 -1.874210387468338013e-01 -4.619091749191284180e-02 -8.414398133754730225e-02 7.976893335580825806e-02 -3.614612296223640442e-02 2.604648470878601074e-02 -1.389919817447662354e-01 -2.988567352294921875e-01 1.507641077041625977e-01 9.809414297342300415e-02 -1.141105145215988159e-01 1.941638886928558350e-01 -3.226157277822494507e-02 6.596120540052652359e-03 3.849000437185168266e-03 3.127522468566894531e-01 4.570080339908599854e-01 -1.666108705103397369e-02 2.301547527313232422e-01 2.795218117535114288e-02 -4.571963101625442505e-02 -4.016490653157234192e-02 2.028125151991844177e-02 -6.607715040445327759e-03 -3.808461427688598633e-01 -2.549864351749420166e-01 2.135982513427734375e-01 -3.131654858589172363e-01
1.230659484863281250e-01 1.113600134849548340e-01 1.391777843236923218e-01 -1.135211363434791565e-01 8.280623704195022583e-02 5.344487354159355164e-02 1.135004125535488129e-02 1.394391208887100220e-01 -4.702516645193099976e-02 -1.684323996305465698e-01 -8.467947132885456085e-03 -1.173398867249488831e-01 2.478042691946029663e-01 4.181418940424919128e-02 -3.716293573379516602e-01 -1.906037516891956329e-02 -2.975000441074371338e-01 -1.141892299056053162e-01 2.334512211382389069e-02 8.259274065494537354e-02 1.245466992259025574e-01 -6.525116506963968277e-03 2.662094533443450928e-01 8.978623151779174805e-02 1.056461501866579056e-02 -2.617623209953308105e-01 -3.586438298225402832e-01 2.280550748109817505e-01 -2.038870453834533691e-01 1.675100773572921753e-01 -1.665443927049636841e-01 -3.388729989528656006e-01
3.560086190700531006e-01 3.902683556079864502e-01 9.171359241008758545e-03 -3.561580777168273926e-01 1.031095236539840698e-01 1.500865370035171509e-01 7.826939225196838379e-02 -2.960750460624694824e-01 1.201985925436019897e-01 -9.741269052028656006e-02 1.261425111442804337e-02 -7.528830319643020630e-02 1.351686716079711914e-01 1.089070271700620651e-02 -1.003479585051536560e-01 2.820904850959777832e-01 -3.100157678127288818e-01 8.063694834709167480e-02 -5.811486765742301941e-02 6.301436573266983032e-02 2.246333658695220947e-01 -4.312973096966743469e-02 -2.242770045995712280e-02 1.617139875888824463e-01 -3.044697642326354980e-02 -1.212595328688621521e-01 2.237987332046031952e-02 -2.290313690900802612e-01 -1.513689309358596802e-01 8.196586370468139648e-02 -6.033506989479064941e-02 -1.961633414030075073e-01
-1.144289076328277588e-01 6.075923144817352295e-02 -2.800588123500347137e-02 -1.175596565008163452e-01 -9.077916853129863739e-03 -9.732179343700408936e-02 -2.784813046455383301e-01 2.288429141044616699e-01 1.234219521284103394e-01 2.467309981584548950e-01 1.080377623438835144e-01 -3.575696842744946480e-03 1.251033842563629150e-01 -9.097567759454250336e-03 -1.179861798882484436e-01 3.424261212348937988e-01 1.819886267185211182e-01 -1.779045909643173218e-02 -1.241616234183311462e-01 1.903195530176162720e-01 1.681698262691497803e-01 -1.177632883191108704e-01 1.685338020324707031e-01 2.571625709533691406e-01 5.780603736639022827e-02 -3.443533778190612793e-01 1.310589164495468140e-01 -2.051912844181060791e-01 -2.529085278511047363e-01 1.547207962721586227e-02 -1.772322207689285278e-01 -3.096084594726562500e-01
-4.778772220015525818e-02 6.076943129301071167e-02 4.107090830802917480e-01 -1.304125487804412842e-01 -3.030022382736206055e-01 3.096498176455497742e-02 -2.158040553331375122e-01 2.966183125972747803e-01 -1.956950128078460693e-01 1.378202252089977264e-02 -5.393641069531440735e-02 -2.365401089191436768e-01 -1.983997598290443420e-02 -8.206169307231903076e-02 -2.205345481634140015e-01 2.400798946619033813e-01 -2.076756656169891357e-01 -2.505649030208587646e-01 -1.465235743671655655e-02 -1.913891918957233429e-02 1.713745445013046265e-01 7.519724220037460327e-02 1.350931525230407715e-01 8.615888655185699463e-02 -2.632375955581665039e-01 -1.088057905435562134e-01 -1.795699261128902435e-02 5.053213611245155334e-02 2.033769488334655762e-01 -2.783901989459991455e-01 1.328449230641126633e-02 -4.876098595559597015e-03
1.883517368696630001e-03 -1.033165305852890015e-01 2.078765332698822021e-01 -4.107301235198974609e-01 6.765303015708923340e-02 -1.686717271804809570e-01 6.477373838424682617e-02 -6.955163925886154175e-02 -1.923890113830566406e-01 -2.036308944225311279e-01 -3.345658257603645325e-02 -2.484354972839355469e-01 2.886058390140533447e-01 -8.337818086147308350e-02 6.840548664331436157e-02 1.304307878017425537e-01 -1.945607736706733704e-02 -2.112042009830474854e-01 -4.763447120785713196e-02 1.070234030485153198e-01 3.141222000122070312e-01 -6.872020661830902100e-02 2.023277617990970612e-02 2.157741785049438477e-01 2.812031209468841553e-01 -6.014133617281913757e-02 -5.701201781630516052e-02 1.507373619824647903e-02 -2.670323252677917480e-01 -2.677592337131500244e-01 -1.629331707954406738e-01 -1.315468251705169678e-01
-3.139569982886314392e-02 2.283727228641510010e-01 4.447895102202892303e-03 -1.746752709150314331e-01 -1.671003252267837524e-01 -2.794554233551025391e-01 -1.031102836132049561e-01 1.319973617792129517e-01 -1.606925129890441895e-01 2.584412992000579834e-01 -9.951443970203399658e-02 -1.865964978933334351e-01 3.386178314685821533e-01 -4.010792449116706848e-02 -7.692249864339828491e-02 -2.090350538492202759e-01 6.869455426931381226e-02 -2.813635170459747314e-01 -9.813367575407028198e-02 -1.003787368535995483e-01 3.613150417804718018e-01 -3.766986355185508728e-02 -9.197447448968887329e-02 3.313741460442543030e-02 -1.983569934964179993e-03 -3.592346012592315674e-01 -5.668506026268005371e-03 -2.329042647033929825e-03 -1.527208834886550903e-01 1.330058127641677856e-01 6.740766763687133789e-02 -2.434601634740829468e-01
3.603906556963920593e-02 1.777368038892745972e-01 3.917636573314666748e-01 -6.325054913759231567e-02 -6.082075089216232300e-02 2.697949856519699097e-02 1.056578010320663452e-01 -6.805766373872756958e-02 -6.460547447204589844e-02 -1.852071732282638550e-01 -8.488225936889648438e-02 -2.926231324672698975e-01 2.874210178852081299e-01 -2.432007156312465668e-02 1.554634422063827515e-01 -9.503218531608581543e-02 -1.630623787641525269e-01 -1.475346833467483521e-01 -5.556188151240348816e-02 1.499435007572174072e-01 3.398141264915466309e-01 1.844881027936935425e-01 -5.508955195546150208e-02 -9.096642956137657166e-03 2.203038036823272705e-01 -2.119649648666381836e-01 -6.011913344264030457e-02 -3.645659610629081726e-02 5.015669390559196472e-02 -1.873658150434494019e-01 -2.890931814908981323e-02 -4.222332537174224854e-01
1.394921839237213135e-01 1.588383764028549194e-01 1.278569642454385757e-02 -1.609003990888595581e-01 2.539339475333690643e-02 -5.857252515852451324e-03 -3.916052579879760742e-01 -2.389906905591487885e-03 1.771335303783416748e-01 4.345743358135223389e-02 1.629274189472198486e-01 -1.658955663442611694e-01 -1.668893992900848389e-01 -4.841252788901329041e-02 -2.249581813812255859e-01 -2.027831226587295532e-01 -8.471056073904037476e-02 -2.177929431200027466e-01 -1.878118664026260376e-01 1.184727698564529419e-01 6.678356230258941650e-02 4.440414253622293472e-03 1.583539098501205444e-01 1.503128707408905029e-01 -5.025515332818031311e-02 7.686718367040157318e-03 7.300455123186111450e-02 -5.015765428543090820e-01 -3.564386814832687378e-02 -5.458607152104377747e-02 -2.022939920425415039e-01 -3.243935704231262207e-01
6.176199764013290405e-03 -4.965815320611000061e-02 -1.277829557657241821e-01 -4.650989174842834473e-02 -9.257823228836059570e-02 -7.100939750671386719e-02 4.863576963543891907e-02 -1.510937958955764771e-01 -3.268614783883094788e-02 -1.185230538249015808e-01 -1.300451755523681641e-01 -3.581636548042297363e-01 3.157485127449035645e-01 -8.711152523756027222e-02 -1.125271469354629517e-01 -1.767136901617050171e-01 1.225981512106955051e-03 -2.494083344936370850e-01 -6.603261083364486694e-02 6.438212096691131592e-02 4.544252753257751465e-01 1.916163265705108643e-01 1.904461383819580078e-01 2.420945614576339722e-01 6.697839498519897461e-02 -6.514806300401687622e-02 9.701476991176605225e-02 -1.983959525823593140e-01 -3.435193300247192383e-01 1.626192592084407806e-02 -9.896263480186462402e-02 -1.852969527244567871e-01
2.040150761604309082e-01 3.407745659351348877e-01 5.948495119810104370e-02 -2.257183380424976349e-02 -1.731184273958206177e-01 8.544172346591949463e-02 -2.716778516769409180e-01 2.862548083066940308e-02 -1.449158340692520142e-01 -7.659721374511718750e-02 1.993713341653347015e-02 -2.389186173677444458e-01 1.175033673644065857e-01 2.272693514823913574e-01 -2.242615371942520142e-01 -1.334112435579299927e-01 -7.312569767236709595e-02 -8.348487317562103271e-02 1.505996435880661011e-01 -4.576341807842254639e-02 2.778442502021789551e-01 -3.253588378429412842e-01 1.347401440143585205e-01 -1.752832978963851929e-01 -5.503373593091964722e-02 -1.702833175659179688e-01 5.118833482265472412e-02 -3.001993000507354736e-01 -1.794629245996475220e-01 2.116032838821411133e-01 -1.098221987485885620e-01 1.599097251892089844e-01
2.185215950012207031e-01 9.772157669067382812e-02 8.666839450597763062e-03 -1.225054189562797546e-01 -6.452872604131698608e-02 -4.099755585193634033e-01 -2.497906684875488281e-01 -1.283900439739227295e-01 -1.334750056266784668e-01 -1.315978169441223145e-01 7.344766706228256226e-02 -3.190590441226959229e-01 1.654157340526580811e-01 -1.799803599715232849e-02 -2.564943730831146240e-01 6.859935820102691650e-02 -2.200116664171218872e-01 1.075888425111770630e-01 -2.247750461101531982e-01 -1.730594336986541748e-01 2.927083373069763184e-01 4.248061683028936386e-03 -1.321798115968704224e-01 -5.528530851006507874e-02 6.471446156501770020e-02 -8.302485197782516479e-02 3.910439461469650269e-02 -1.654514297842979431e-02 -1.040265057235956192e-02 -9.551513195037841797e-02 -1.526748389005661011e-01 -3.793170452117919922e-01
4.854204505681991577e-02 1.865048408508300781e-01 3.751659393310546875e-02 -4.162282943725585938e-01 1.394048035144805908e-01 1.002323925495147705e-01 -1.264757364988327026e-01 -2.612718567252159119e-02 -4.318074882030487061e-02 -1.167874783277511597e-01 -3.439681231975555420e-01 -3.127483427524566650e-01 7.054935395717620850e-02 -4.439951153472065926e-04 -2.067272663116455078e-01 2.888124287128448486e-01 -9.719429165124893188e-02 -1.978761106729507446e-01 -2.781546488404273987e-02 2.483991719782352448e-02 1.856518938438966870e-04 -7.201417535543441772e-02 -1.525914520025253296e-01 5.057320231571793556e-04 -1.112995296716690063e-01 -1.157210767269134521e-02 -2.244812399148941040e-01 -1.398089975118637085e-01 -4.419626593589782715e-01 1.456103175878524780e-01 3.719275817275047302e-02 -2.126004733145236969e-02
4.217644408345222473e-02 -1.201780140399932861e-01 1.157010644674301147e-01 -2.893337607383728027e-01 -2.418469488620758057e-01 1.643318980932235718e-01 -3.363234996795654297e-01 -1.126155108213424683e-01 -9.781292825937271118e-02 -7.005403935909271240e-02 -2.428619712591171265e-01 1.936650648713111877e-02 1.290958523750305176e-01 1.645209491252899170e-01 -4.032680019736289978e-02 9.253029525279998779e-02 -2.211470603942871094e-01 -2.658913433551788330e-01 2.016861364245414734e-02 -1.360033154487609863e-01 5.904344841837882996e-02 1.821325719356536865e-01 2.014255970716476440e-01 -5.078660696744918823e-02 1.019209027290344238e-01 -4.748453199863433838e-02 -6.772480905055999756e-02 1.207151636481285095e-01 -1.981612592935562134e-01 1.383033841848373413e-01 -3.231561779975891113e-01 -3.670001029968261719e-01
6.469286233186721802e-02 -1.731378771364688873e-02 -1.268362253904342651e-01 -3.032303452491760254e-01 -9.285335242748260498e-02 -1.502444148063659668e-01 -1.911015957593917847e-01 2.565159499645233154e-01 1.065289899706840515e-01 2.113375812768936157e-01 -5.209507793188095093e-02 -9.722164832055568695e-03 4.085274785757064819e-02 -5.115226283669471741e-02 -5.218257755041122437e-02 2.872288823127746582e-01 3.774615526199340820e-01 -7.573083043098449707e-02 -2.414114959537982941e-02 1.178014650940895081e-01 1.288982331752777100e-01 8.241007477045059204e-02 1.540476828813552856e-01 1.069197729229927063e-01 2.603028118610382080e-01 -1.831284165382385254e-01 4.596242308616638184e-02 -1.758166998624801636e-01 -3.099883794784545898e-01 -5.225845053791999817e-02 -2.525380849838256836e-01 -2.957642078399658203e-01
-4.031670838594436646e-02 -1.271246932446956635e-02 -4.232256487011909485e-02 -2.748470902442932129e-01 -2.955820560455322266e-01 -3.361831903457641602e-01 -9.873023629188537598e-02 -5.721312388777732849e-02 2.756060361862182617e-01 1.564312130212783813e-01 -1.588455289602279663e-01 -8.349084109067916870e-02 6.311774253845214844e-02 2.213893234729766846e-01 -9.363117814064025879e-02 6.717991083860397339e-02 8.660568296909332275e-02 -2.743966281414031982e-01 -4.199149459600448608e-02 2.138380706310272217e-01 3.945561945438385010e-01 1.794856041669845581e-01 -2.788903005421161652e-02 1.294912844896316528e-01 8.362555503845214844e-02 -2.402762696146965027e-02 -9.305311739444732666e-02 7.325604557991027832e-02 -3.022213578224182129e-01 8.286961913108825684e-02 -1.331696212291717529e-01 -1.879046708345413208e-01
1.303170770406723022e-01 2.548512630164623260e-02 2.046639323234558105e-01 -1.571703851222991943e-01 -2.695269882678985596e-01 1.792967766523361206e-01 -8.672186173498630524e-03 7.153292745351791382e-02 4.724604263901710510e-02 -1.226689890027046204e-01 3.654596209526062012e-02 -4.147229790687561035e-01 3.503743112087249756e-01 2.402057312428951263e-02 -2.541083395481109619e-01 1.306191384792327881e-01 -1.672375947237014771e-01 -4.691915214061737061e-02 1.733227670192718506e-01 -2.886129021644592285e-01 1.923974603414535522e-01 -1.443516165018081665e-01 -3.309860527515411377e-01 2.359977364540100098e-01 -1.214268989861011505e-02 -5.564978718757629395e-02 -1.374976933002471924e-01 -4.903919063508510590e-03 5.182443931698799133e-02 -1.310625523328781128e-01 -3.551496565341949463e-02 1.744870468974113464e-02
1.433062404394149780e-01 -2.200800627470016479e-01 1.712565422058105469e-01 -2.135491967201232910e-01 -1.539025455713272095e-01 7.937043160200119019e-02 -1.658661812543869019e-01 1.930927783250808716e-01 -3.541495203971862793e-01 -1.120174378156661987e-01 -3.755101263523101807e-01 -6.060343980789184570e-02 2.069990783929824829e-01 3.088119626045227051e-01 -7.964727282524108887e-02 9.092332422733306885e-02 4.987805709242820740e-02 -2.066590189933776855e-01 -2.575774788856506348e-01 -5.418550968170166016e-02 3.081997111439704895e-02 5.029873549938201904e-02 4.188042134046554565e-02 1.577631682157516479e-01 -3.914295509457588196e-02 -2.522803246974945068e-01 -1.016860231757164001e-01 -7.718803733587265015e-02 -9.963626414537429810e-02 5.906862672418355942e-03 -1.465885490179061890e-01 -2.613664269447326660e-01
1.600924134254455566e-01 1.018208265304565430e-01 2.437768504023551941e-02 -6.124981865286827087e-02 6.175978854298591614e-02 -1.825650930404663086e-01 -1.558432132005691528e-01 2.515613660216331482e-02 2.390703186392784119e-02 -1.310997158288955688e-01 2.107258513569831848e-02 -3.252767622470855713e-01 2.742651700973510742e-01 1.151125505566596985e-01 -1.288407295942306519e-01 -5.118221044540405273e-02 -2.185232192277908325e-01 4.316760599613189697e-02 -4.194504916667938232e-01 -1.083156988024711609e-01 2.711477279663085938e-01 -1.775158941745758057e-01 -9.494629688560962677e-03 2.239569276571273804e-01 5.856150016188621521e-02 -7.095605134963989258e-02 2.331626713275909424e-01 -2.456924766302108765e-01 -1.324595808982849121e-01 1.688418090343475342e-01 -3.009811639785766602e-01 -1.161462962627410889e-01
-1.636449545621871948e-01 -4.196539148688316345e-02 6.413895171135663986e-03 1.260902360081672668e-02 -1.154141053557395935e-01 4.800946637988090515e-02 -1.380285769701004028e-01 -7.956653088331222534e-02 -3.348895162343978882e-02 -2.593911588191986084e-01 -1.899440437555313110e-01 -1.190653219819068909e-01 1.962814927101135254e-01 1.513723433017730713e-01 2.964004874229431152e-02 2.067292928695678711e-01 -1.010578498244285583e-01 -2.657780945301055908e-01 -4.495521541684865952e-03 2.571839392185211182e-01 5.007339119911193848e-01 -1.211559176445007324e-01 1.128744482994079590e-01 -7.356949150562286377e-02 1.260738223791122437e-01 -1.037086248397827148e-01 -2.482444643974304199e-01 -1.904431134462356567e-01 -2.835204005241394043e-01 -1.456175744533538818e-01 1.086702421307563782e-01 -1.949683278799057007e-01
[truncated: 3,280,263 more chars]
