# Supplementary material for: The Language of Innovation
Source: PLoS One. 2020 Apr 30;15(4):e0230107. doi: 10.1371/journal.pone.0230107 (PMC7194493; doi:10.1371/journal.pone.0230107)
Supplement: S5 File — (GZ) [file pone.0230107.s005.tar.gz › 1983-1987/V2Run_24_VS_4500_embeddings1983-1987ED32.txt]

1.895986944437026978e-01 2.640020847320556641e-01 -1.275276839733123779e-01 -2.342767417430877686e-01 -4.249640926718711853e-02 -3.778555989265441895e-01 -1.693166792392730713e-01 4.963084589689970016e-03 -6.262802332639694214e-02 -4.313260316848754883e-02 1.595224626362323761e-02 -2.845610082149505615e-01 -2.106861770153045654e-01 1.796901077032089233e-01 -1.307804137468338013e-01 -1.337722986936569214e-01 9.074795991182327271e-02 1.491939872503280640e-01 1.990275979042053223e-01 -2.033194005489349365e-01 7.775451987981796265e-02 7.939441502094268799e-02 4.664984345436096191e-02 2.701307237148284912e-01 -2.283899635076522827e-01 3.966884016990661621e-01 4.269354417920112610e-02 1.390245705842971802e-01 -1.240822449326515198e-01 1.755245216190814972e-02 5.782410502433776855e-02 5.081082507967948914e-02
3.894661739468574524e-02 -8.613263070583343506e-02 -1.475368291139602661e-01 -2.039675265550613403e-01 -3.522423803806304932e-01 -2.988373935222625732e-01 -3.534235358238220215e-01 -2.728181183338165283e-01 -1.180642247200012207e-01 -2.222044952213764191e-02 -1.546511948108673096e-01 -5.468211323022842407e-02 7.529258728027343750e-02 2.648132741451263428e-01 -6.872539967298507690e-02 -2.987971995025873184e-03 3.222636133432388306e-02 1.634706854820251465e-01 2.067108154296875000e-01 -7.844307273626327515e-02 5.955419037491083145e-04 -1.823747754096984863e-01 2.389869540929794312e-01 -1.872902363538742065e-01 3.396058082580566406e-02 9.775953739881515503e-02 -1.183031126856803894e-01 -2.811423838138580322e-01 1.188940461724996567e-02 -8.519089780747890472e-03 2.727897763252258301e-01 1.124215871095657349e-01
1.909303516149520874e-01 2.088667750358581543e-01 2.279163151979446411e-01 -9.939710050821304321e-02 -1.954358220100402832e-01 -2.261054068803787231e-01 -1.947212070226669312e-01 2.734984457492828369e-02 1.836567521095275879e-01 -7.075251638889312744e-02 1.573428660631179810e-01 -2.412400953471660614e-02 -1.163054257631301880e-01 2.856788411736488342e-02 -2.522169649600982666e-01 -2.656244635581970215e-01 1.051374524831771851e-01 4.483357667922973633e-01 2.334204018115997314e-01 1.209337413311004639e-01 -2.050293385982513428e-01 -1.648935377597808838e-01 3.465320914983749390e-02 -1.759583652019500732e-01 -2.919173613190650940e-02 2.327163964509963989e-01 4.429645836353302002e-02 -5.126818548887968063e-03 -2.557051181793212891e-02 -4.697351157665252686e-02 2.440381348133087158e-01 1.247139647603034973e-01
2.841622829437255859e-01 7.510442286729812622e-02 2.686196565628051758e-02 1.021775677800178528e-01 -4.839072823524475098e-01 -2.904869318008422852e-01 -2.700863182544708252e-01 -2.322732508182525635e-01 1.134811118245124817e-01 -1.021697223186492920e-01 -2.745050489902496338e-01 -1.398703306913375854e-01 -5.295921489596366882e-02 1.784486174583435059e-01 -6.582563370466232300e-02 -1.297796964645385742e-01 4.884046688675880432e-02 2.294193804264068604e-01 -6.349522620439529419e-02 -1.132279410958290100e-01 4.399862140417098999e-02 3.556904941797256470e-02 3.153532445430755615e-01 -1.717142760753631592e-01 -8.707656711339950562e-02 1.441843062639236450e-01 7.555291056632995605e-02 1.879233494400978088e-02 -2.601136267185211182e-02 -3.995598107576370239e-02 -1.002081185579299927e-01 -1.794220209121704102e-01
-4.976123571395874023e-02 1.609894484281539917e-01 -1.794192939996719360e-01 3.967509046196937561e-02 -3.526015281677246094e-01 -7.904792577028274536e-02 -2.342705875635147095e-01 -2.277891039848327637e-01 -1.487739533185958862e-01 2.527818083763122559e-01 8.920428156852722168e-02 -6.027672067284584045e-02 -4.606645181775093079e-02 6.526877731084823608e-02 -2.859854698181152344e-01 -2.333977669477462769e-01 1.654810160398483276e-01 2.842460274696350098e-01 1.649675965309143066e-01 1.096725985407829285e-01 7.619041204452514648e-02 -6.006109714508056641e-02 2.080491632223129272e-01 -9.294770658016204834e-02 -1.968361288309097290e-01 1.879330277442932129e-01 1.625271886587142944e-01 8.681429177522659302e-02 -2.245818823575973511e-01 2.796013951301574707e-01 9.937296807765960693e-02 -7.045776396989822388e-02
-7.330428063869476318e-02 -1.468324810266494751e-01 2.295126765966415405e-01 -4.697748646140098572e-02 -3.126927018165588379e-01 -2.014657855033874512e-01 -3.673093318939208984e-01 -3.035970963537693024e-02 4.121645539999008179e-02 9.754697792232036591e-03 4.984640330076217651e-02 -5.714993923902511597e-02 -1.314671188592910767e-01 1.017915308475494385e-01 -3.301562368869781494e-01 -2.285218685865402222e-01 1.378698945045471191e-01 2.608186304569244385e-01 8.044076710939407349e-02 -3.163849934935569763e-02 1.182572841644287109e-01 5.998908542096614838e-03 2.460180521011352539e-01 -4.546136409044265747e-02 -1.055845171213150024e-01 1.028459593653678894e-01 -1.606422364711761475e-01 1.481959372758865356e-01 -9.787682443857192993e-02 4.140137434005737305e-01 2.366089820861816406e-02 1.593939661979675293e-01
1.894622445106506348e-01 2.155129909515380859e-01 9.107103198766708374e-02 -8.966483175754547119e-02 -3.300265967845916748e-01 -2.683610618114471436e-01 -2.857698202133178711e-01 -1.687275767326354980e-01 5.212062387727200985e-05 -2.324101030826568604e-01 -3.122951686382293701e-01 -1.140854507684707642e-01 -2.937776595354080200e-02 3.426245748996734619e-01 -2.969383299350738525e-01 -2.529514953494071960e-03 7.428485155105590820e-02 1.315814703702926636e-01 9.880977123975753784e-02 -1.180210113525390625e-01 2.797665596008300781e-01 -1.466422826051712036e-01 4.873356223106384277e-02 3.593393415212631226e-02 -1.126321256160736084e-01 1.748878881335258484e-02 -7.060843985527753830e-03 1.544438600540161133e-01 -2.628986723721027374e-02 9.902425110340118408e-02 6.340995430946350098e-03 -2.046188265085220337e-01
6.540185213088989258e-02 -5.502530932426452637e-02 -9.348287130706012249e-04 -1.604287624359130859e-01 -3.622004687786102295e-01 2.785690128803253174e-02 -9.845194220542907715e-02 -1.341594308614730835e-01 4.640933126211166382e-03 -1.117877960205078125e-01 5.735053867101669312e-02 8.196686208248138428e-02 2.618063092231750488e-01 7.108297199010848999e-02 -5.239109396934509277e-01 -1.666548252105712891e-01 1.917029619216918945e-01 1.469796895980834961e-01 1.502385437488555908e-01 1.186089217662811279e-01 -1.380901485681533813e-01 -3.304842486977577209e-02 2.622103393077850342e-01 6.998999044299125671e-03 -9.369495511054992676e-02 3.781180679798126221e-01 2.760484814643859863e-02 2.055431157350540161e-01 -7.803072035312652588e-02 1.003034636378288269e-01 1.139047369360923767e-01 -3.285202011466026306e-02
1.461857110261917114e-01 6.741027534008026123e-02 -1.764906048774719238e-01 -6.945985555648803711e-02 -1.126078292727470398e-01 -2.163434028625488281e-01 -1.049048975110054016e-01 -2.053249478340148926e-01 2.580616474151611328e-01 -4.422489181160926819e-02 -3.075302839279174805e-01 -1.523342579603195190e-01 1.947758952155709267e-03 4.365734755992889404e-02 -4.481749534606933594e-01 -1.460003852844238281e-01 1.561488676816225052e-02 1.265440434217453003e-01 2.365866005420684814e-01 -3.369837105274200439e-01 -7.915527373552322388e-02 -1.049054339528083801e-01 3.750915825366973877e-01 1.252896245568990707e-02 4.329662397503852844e-02 1.635154038667678833e-01 -6.473147124052047729e-02 1.972441188991069794e-02 1.695630997419357300e-01 -7.987700402736663818e-02 4.623670876026153564e-02 -2.596012130379676819e-02
1.641237288713455200e-01 5.580000206828117371e-02 1.397183835506439209e-01 -2.531581372022628784e-02 -2.674714922904968262e-01 -1.123063862323760986e-01 -3.569357693195343018e-01 -1.154115144163370132e-02 3.889466449618339539e-02 5.560975894331932068e-02 -8.194413781166076660e-02 -9.454517066478729248e-02 -1.511233597993850708e-01 -7.481738924980163574e-03 -1.893157660961151123e-01 -1.241903938353061676e-02 -8.668208494782447815e-03 -2.109024524688720703e-01 2.419889271259307861e-01 -2.485892474651336670e-01 3.854375779628753662e-01 -1.330311596393585205e-01 1.512196063995361328e-01 2.437649667263031006e-01 -1.076021976768970490e-02 3.897174298763275146e-01 -9.981226921081542969e-02 -1.467196941375732422e-01 -1.474049091339111328e-01 -1.045373175293207169e-02 1.186517328023910522e-01 1.615273803472518921e-01
3.142313957214355469e-01 1.778517663478851318e-01 -8.471239707432687283e-04 1.238077413290739059e-02 -1.386102735996246338e-01 2.544515207409858704e-02 -2.902225553989410400e-01 2.156851813197135925e-02 -2.401857078075408936e-01 -1.624806374311447144e-01 -3.141951514407992363e-03 -2.218725532293319702e-02 7.083225250244140625e-02 1.700603961944580078e-01 1.712569147348403931e-01 -2.253070771694183350e-01 2.757640779018402100e-01 -1.431484818458557129e-01 4.756648242473602295e-01 -1.614636629819869995e-01 1.784562915563583374e-01 1.455593705177307129e-01 1.164554953575134277e-01 -1.844731569290161133e-01 -2.214438617229461670e-01 4.301039874553680420e-02 1.365322619676589966e-01 -5.477855354547500610e-02 4.936444386839866638e-02 -6.790119409561157227e-02 3.076118230819702148e-02 -1.904823929071426392e-01
1.876841485500335693e-01 -3.052523359656333923e-02 -1.502319425344467163e-01 -6.120032444596290588e-02 -1.520331352949142456e-01 -2.590006589889526367e-01 -2.136837393045425415e-01 -1.015436053276062012e-01 1.580612659454345703e-01 1.911053657531738281e-01 -1.226827651262283325e-01 -1.550269275903701782e-01 1.693399250507354736e-01 3.120461702346801758e-01 -4.000790119171142578e-01 -2.402239590883255005e-01 -5.235310643911361694e-02 3.603869974613189697e-01 1.472102552652359009e-01 -2.272133678197860718e-01 1.939823329448699951e-01 3.811572119593620300e-02 5.349799618124961853e-02 3.294948861002922058e-02 8.854927122592926025e-02 1.384809613227844238e-01 -6.944757699966430664e-02 -2.199773788452148438e-01 2.526143565773963928e-02 -4.849618300795555115e-02 5.853472650051116943e-02 1.065765693783760071e-01
4.044529795646667480e-01 5.149638280272483826e-03 1.792162954807281494e-01 -5.281902477145195007e-02 1.776854246854782104e-01 9.317955374717712402e-02 -4.032327234745025635e-01 -4.628084972500801086e-02 -9.337289631366729736e-02 -1.092425510287284851e-01 -4.029006138443946838e-02 -1.515341848134994507e-01 -1.971147954463958740e-01 1.360731422901153564e-01 -1.357681006193161011e-01 -1.776616722345352173e-01 1.505971252918243408e-01 -2.386502325534820557e-01 1.812329590320587158e-01 -1.417362540960311890e-01 -7.150800526142120361e-02 1.297141797840595245e-02 1.840087175369262695e-01 -1.041191741824150085e-01 -9.317261725664138794e-02 7.827645540237426758e-02 2.834866940975189209e-01 -1.135805845260620117e-01 -3.017439544200897217e-01 2.270935848355293274e-02 1.652116030454635620e-01 -1.854766011238098145e-01
2.713946402072906494e-01 9.917069226503372192e-02 -6.936296820640563965e-02 -3.365668356418609619e-01 -4.617458581924438477e-01 6.822852790355682373e-02 -1.872551888227462769e-01 -3.278143107891082764e-01 2.650366127490997314e-01 -6.137573625892400742e-03 1.431690470781177282e-04 -7.388788461685180664e-02 -1.728920042514801025e-01 1.305795460939407349e-01 -1.797721832990646362e-01 -3.034143447875976562e-01 6.939764320850372314e-02 -1.545468121767044067e-01 -1.669596321880817413e-02 -1.083353087306022644e-01 2.132913842797279358e-02 -1.012512482702732086e-03 2.263540923595428467e-01 -1.151773706078529358e-01 -1.294796317815780640e-01 -1.191256381571292877e-02 3.652419522404670715e-02 3.784491121768951416e-02 -5.022197216749191284e-02 1.900681853294372559e-01 1.589325070381164551e-01 -4.138980060815811157e-02
2.618663311004638672e-01 1.101929694414138794e-01 2.643248252570629120e-02 -1.264861226081848145e-01 -1.957686394453048706e-01 2.499440684914588928e-02 -2.014696151018142700e-01 -2.729663550853729248e-01 1.564273983240127563e-01 4.514239728450775146e-02 5.917012318968772888e-02 -4.549321904778480530e-02 1.611825637519359589e-02 1.133553981781005859e-01 -3.454766571521759033e-01 8.398890495300292969e-02 9.616273641586303711e-02 3.211848735809326172e-01 2.487608641386032104e-01 -1.329781413078308105e-01 -4.935700818896293640e-02 2.622765302658081055e-01 -5.949385836720466614e-02 -3.336582481861114502e-01 -1.950590014457702637e-01 2.455387711524963379e-01 5.507111176848411560e-02 -6.891460716724395752e-02 -2.060218751430511475e-01 1.917498409748077393e-01 -6.597630679607391357e-02 -9.586518257856369019e-02
1.234610565006732941e-02 2.972620725631713867e-02 -1.158487647771835327e-01 -1.160144805908203125e-01 -8.540137857198715210e-02 -1.659501940011978149e-01 -2.797091305255889893e-01 -4.171596467494964600e-01 1.687160693109035492e-02 -5.358004197478294373e-02 -2.138238549232482910e-01 -1.376685351133346558e-01 -8.762461692094802856e-02 1.919719129800796509e-01 -2.542953789234161377e-01 -3.135693371295928955e-01 8.733265101909637451e-02 1.264194548130035400e-01 9.648220241069793701e-02 2.245639562606811523e-01 -1.486119627952575684e-02 1.364620625972747803e-01 1.120817214250564575e-01 -3.712426871061325073e-02 -5.627004895359277725e-03 -6.408265233039855957e-02 -1.367362886667251587e-01 -1.778957843780517578e-01 -3.531380593776702881e-01 2.658854611217975616e-02 3.052831292152404785e-01 1.428859829902648926e-01
3.030721843242645264e-01 1.384944319725036621e-01 -1.043052673339843750e-01 -6.746190786361694336e-02 -3.368657082319259644e-02 -3.055656552314758301e-01 -2.692288756370544434e-01 -3.577529489994049072e-01 1.097414493560791016e-01 1.406140476465225220e-01 -3.839663788676261902e-02 -1.754745841026306152e-01 -1.141908839344978333e-01 7.519884407520294189e-02 -4.288610816001892090e-01 -9.527216851711273193e-02 1.735382974147796631e-01 8.252237737178802490e-02 2.034432888031005859e-01 2.663715975359082222e-03 2.002367516979575157e-03 1.029457077383995056e-01 1.736947298049926758e-01 4.577318951487541199e-02 1.468969136476516724e-01 2.138802558183670044e-01 -1.393519639968872070e-01 -7.163040339946746826e-02 2.319167852401733398e-01 1.820242851972579956e-01 -4.877080395817756653e-02 2.064883708953857422e-02
-5.959998443722724915e-02 6.435784697532653809e-02 -1.480960696935653687e-01 -9.610649943351745605e-02 -1.364740580320358276e-01 -1.328403651714324951e-01 -2.316635996103286743e-01 5.038884654641151428e-02 3.142234086990356445e-01 -3.017511665821075439e-01 -5.597508698701858521e-02 1.497749686241149902e-01 -7.760422676801681519e-02 8.202149718999862671e-02 -3.425325825810432434e-02 -1.697749793529510498e-01 1.443076580762863159e-01 -1.334966272115707397e-01 3.573556840419769287e-01 7.391668856143951416e-02 1.523182988166809082e-01 2.475415170192718506e-02 2.450394481420516968e-01 1.811938136816024780e-01 -1.130552496761083603e-02 1.665966510772705078e-01 -1.418604422360658646e-02 -2.142747342586517334e-01 1.677754074335098267e-01 1.883225589990615845e-01 -3.832842409610748291e-01 -1.937413215637207031e-01
2.572115659713745117e-01 -5.549518764019012451e-02 -3.760091960430145264e-02 -7.600162178277969360e-02 -2.396073639392852783e-01 -3.916702792048454285e-02 -2.500292956829071045e-01 1.752947121858596802e-01 1.726082414388656616e-01 -2.163370698690414429e-02 -9.649339318275451660e-02 -3.017793223261833191e-02 -1.746129542589187622e-01 -2.947739139199256897e-02 -3.299039006233215332e-01 -1.594456732273101807e-01 1.877157688140869141e-01 -1.383315958082675934e-02 1.967744082212448120e-01 -1.318164765834808350e-01 2.808814048767089844e-01 -2.467388100922107697e-02 1.943712830543518066e-01 -2.125374525785446167e-01 2.361282706260681152e-02 2.546328902244567871e-01 -5.108156800270080566e-02 -1.137796565890312195e-01 -2.708854973316192627e-01 9.770029783248901367e-02 3.629702925682067871e-01 1.252210289239883423e-01
4.937963560223579407e-02 1.047760993242263794e-01 -1.219332888722419739e-01 -7.679451256990432739e-02 -3.509669601917266846e-01 -3.087597526609897614e-02 -1.821688562631607056e-01 -9.388405829668045044e-03 7.835598289966583252e-02 -4.253598451614379883e-01 2.985323779284954071e-02 -5.454135313630104065e-02 1.250036507844924927e-01 -2.627097629010677338e-02 6.777057796716690063e-02 -3.956611156463623047e-01 1.348391324281692505e-01 -6.609904021024703979e-02 -7.791098207235336304e-03 -3.299533426761627197e-01 2.547957748174667358e-02 -1.180738210678100586e-01 1.789783388376235962e-01 2.957967668771743774e-02 -1.293739825487136841e-01 3.009034097194671631e-01 1.775907874107360840e-01 -1.997082829475402832e-01 1.043866723775863647e-01 5.608776211738586426e-02 2.422055155038833618e-01 9.814640879631042480e-02
3.599625229835510254e-01 -8.298519253730773926e-02 -1.865435987710952759e-01 3.755708783864974976e-02 -1.451425105333328247e-01 -6.088499352335929871e-02 -3.288607597351074219e-01 -3.476425707340240479e-01 1.963201016187667847e-01 7.083700597286224365e-02 5.102502182126045227e-02 -7.143569737672805786e-02 -2.259528040885925293e-01 5.145233869552612305e-02 -3.002463281154632568e-01 -1.663720607757568359e-01 1.202151551842689514e-01 1.345312297344207764e-01 2.069978117942810059e-01 -6.669421494007110596e-02 -1.239044591784477234e-01 -6.725796312093734741e-02 2.405396997928619385e-01 -1.175374463200569153e-01 -2.777925133705139160e-01 -1.538585722446441650e-01 -7.568105310201644897e-02 1.698634326457977295e-01 -2.005681842565536499e-01 -2.852499298751354218e-02 -1.348699256777763367e-02 -5.210838466882705688e-02
4.467507451772689819e-02 5.398725345730781555e-02 -4.525816813111305237e-02 -5.085680633783340454e-02 -1.265020072460174561e-01 -2.137824296951293945e-01 -2.370721697807312012e-01 -2.762276530265808105e-01 -1.899634897708892822e-01 -5.860838666558265686e-02 -2.337330281734466553e-01 8.951857686042785645e-02 -1.630291640758514404e-01 2.319349795579910278e-01 -4.780508577823638916e-01 -3.238366842269897461e-01 -4.523524269461631775e-02 1.326602846384048462e-01 -2.537477016448974609e-01 -2.270379960536956787e-01 -4.738181456923484802e-02 1.063533779233694077e-02 1.648605316877365112e-01 -4.675643518567085266e-02 -2.456709370017051697e-02 2.114112824201583862e-01 9.326788783073425293e-02 9.552571177482604980e-02 6.928975880146026611e-02 1.517431437969207764e-01 1.484682708978652954e-01 2.926985034719109535e-03
9.009894728660583496e-02 -5.788873881101608276e-02 -1.019927188754081726e-01 1.405851840972900391e-01 -2.789069414138793945e-01 4.215922579169273376e-02 -3.555822372436523438e-01 -8.605381101369857788e-02 4.971116408705711365e-02 1.051565632224082947e-01 2.234620749950408936e-01 -1.016566082835197449e-01 1.386770009994506836e-01 1.913685500621795654e-01 -2.790430486202239990e-01 -1.772801578044891357e-01 1.747628748416900635e-01 1.874402016401290894e-01 -1.265980005264282227e-01 -1.208693683147430420e-01 -4.331818595528602600e-02 -5.535226687788963318e-02 2.758648693561553955e-01 -1.519611030817031860e-01 -4.039115309715270996e-01 2.021356821060180664e-01 2.392434477806091309e-01 3.176199644804000854e-02 7.916595786809921265e-02 1.377662271261215210e-01 -9.012947976589202881e-02 -9.971377998590469360e-02
-5.065911635756492615e-02 5.627464875578880310e-02 7.547001540660858154e-02 -2.048776298761367798e-01 -2.719414234161376953e-01 -2.597908973693847656e-01 -3.514252007007598877e-01 -1.430050581693649292e-01 6.809681653976440430e-02 1.966492682695388794e-01 -1.785200089216232300e-01 4.141789376735687256e-01 -9.737067669630050659e-02 8.402100205421447754e-02 -2.709490656852722168e-01 -2.389126420021057129e-01 1.319265961647033691e-01 1.109223663806915283e-01 1.344684958457946777e-01 -1.409785747528076172e-01 -8.906009793281555176e-02 2.223000824451446533e-01 1.987804323434829712e-01 -1.637486815452575684e-01 5.307320971041917801e-03 8.101889491081237793e-02 5.092253908514976501e-03 4.458989948034286499e-02 1.228541210293769836e-01 1.347356587648391724e-01 -1.049138754606246948e-01 -1.524668037891387939e-01
-8.406388014554977417e-02 3.296151384711265564e-02 -1.395801156759262085e-01 1.508660912513732910e-01 -1.990965008735656738e-01 7.618799060583114624e-02 -2.800554037094116211e-01 -1.064843907952308655e-01 1.255837529897689819e-01 -4.279988706111907959e-01 1.162889748811721802e-01 7.022442668676376343e-02 -1.610796451568603516e-01 1.691929847002029419e-01 -2.049593031406402588e-01 -1.968508362770080566e-01 -3.534754738211631775e-02 1.253516525030136108e-01 -1.388117671012878418e-01 -2.002260237932205200e-01 -1.778425127267837524e-01 1.978355646133422852e-02 3.416996002197265625e-01 -1.078513935208320618e-01 -2.661379873752593994e-01 2.845974862575531006e-01 -9.229584783315658569e-02 -1.014672219753265381e-01 -4.978946223855018616e-02 -9.961983561515808105e-02 1.708379089832305908e-01 -1.126487478613853455e-01
2.999291121959686279e-01 -1.073445565998554230e-02 9.645359963178634644e-02 -1.721358895301818848e-01 -4.208251535892486572e-01 -1.248787119984626770e-01 -3.555815815925598145e-01 2.263747155666351318e-02 6.920774281024932861e-02 -1.692006886005401611e-01 2.908134162425994873e-01 1.381705850362777710e-01 -1.206012256443500519e-02 1.824718862771987915e-01 -3.174704015254974365e-01 4.113688133656978607e-03 2.082589417695999146e-01 -1.421017199754714966e-02 9.187054634094238281e-02 -9.107175283133983612e-03 -2.258211821317672729e-01 -4.381998255848884583e-02 1.285428255796432495e-01 -8.470158092677593231e-03 -1.882025599479675293e-01 1.456516832113265991e-01 1.951331086456775665e-02 -5.560814589262008667e-02 -2.507932782173156738e-01 1.242117732763290405e-01 1.071339771151542664e-01 9.223689138889312744e-02
4.120405018329620361e-02 9.271610528230667114e-03 9.338508546352386475e-02 1.641877889633178711e-01 -3.390280157327651978e-02 -3.335521817207336426e-01 -1.488378494977951050e-01 1.317811012268066406e-01 -1.283091157674789429e-01 -8.385285735130310059e-02 8.864320814609527588e-03 6.620644778013229370e-02 -1.688978672027587891e-01 3.780891597270965576e-01 -3.337824046611785889e-01 -5.060235410928726196e-02 1.815234869718551636e-01 8.154945820569992065e-02 -5.484082177281379700e-02 -2.905460000038146973e-01 -1.394443213939666748e-01 -2.170629799365997314e-01 5.984392389655113220e-02 3.421566635370254517e-02 -1.294188946485519409e-01 2.979044318199157715e-01 -3.694698587059974670e-02 -3.994097709655761719e-01 3.315325081348419189e-02 1.081564202904701233e-01 -1.199221536517143250e-01 7.280475646257400513e-02
4.109868314117193222e-03 1.872896999120712280e-01 1.629309654235839844e-01 -2.667872011661529541e-01 -1.400452107191085815e-01 -4.352728649973869324e-02 -3.074877262115478516e-01 -2.225218415260314941e-01 5.370462685823440552e-02 7.971113920211791992e-02 2.685578465461730957e-01 1.022328510880470276e-01 -3.934105392545461655e-03 1.007987633347511292e-01 -3.797078728675842285e-01 -2.166732400655746460e-01 -1.888348758220672607e-01 1.968897432088851929e-01 2.557376325130462646e-01 -1.390765160322189331e-01 -2.717353105545043945e-01 -5.733817070722579956e-02 9.661271423101425171e-02 -5.371814966201782227e-02 -1.904447674751281738e-01 2.406873106956481934e-01 8.636716753244400024e-02 -1.034038364887237549e-01 -8.996017277240753174e-02 4.467855021357536316e-02 1.770395636558532715e-01 7.873281836509704590e-02
1.716224402189254761e-01 4.765977710485458374e-02 4.391962289810180664e-02 6.639055162668228149e-02 -3.981875777244567871e-01 -2.535666152834892273e-02 -3.750203251838684082e-01 1.502953320741653442e-01 -1.932763904333114624e-01 2.178632766008377075e-01 -9.464564174413681030e-02 -6.059535220265388489e-02 7.577729225158691406e-02 4.637636244297027588e-02 -2.067760676145553589e-01 -5.102415010333061218e-02 7.286433875560760498e-02 2.984120547771453857e-01 2.852282524108886719e-01 -1.877878010272979736e-01 8.717934787273406982e-02 1.165220048278570175e-02 3.523827195167541504e-01 -5.438604950904846191e-02 -1.931526213884353638e-01 2.071996331214904785e-01 1.899675279855728149e-01 5.753519013524055481e-02 -1.877084188163280487e-02 1.336413472890853882e-01 1.220870111137628555e-02 7.046314328908920288e-02
1.364145576953887939e-01 1.934728119522333145e-03 -2.768508791923522949e-01 -2.315092533826828003e-01 -1.839831620454788208e-01 -2.644089162349700928e-01 1.204261183738708496e-01 -8.654586225748062134e-02 1.855190247297286987e-01 -1.014303192496299744e-01 1.592022627592086792e-01 -2.552284300327301025e-01 6.205528602004051208e-02 2.391007542610168457e-01 -3.815070688724517822e-01 -1.046165600419044495e-01 -2.595145814120769501e-02 3.189992904663085938e-02 1.436098515987396240e-01 -1.177326664328575134e-01 2.234386652708053589e-02 1.670564152300357819e-02 3.939139544963836670e-01 -1.729795485734939575e-01 2.691616304218769073e-03 2.018678337335586548e-01 9.977860748767852783e-02 -2.561965025961399078e-03 -1.955237835645675659e-01 2.789822779595851898e-02 2.165420949459075928e-01 -1.184167712926864624e-01
1.122651696205139160e-01 -2.314044535160064697e-01 -5.059183761477470398e-02 -6.491739302873611450e-02 -4.780982434749603271e-01 3.645002096891403198e-02 -2.565802931785583496e-01 -2.510440349578857422e-01 -1.139662787318229675e-01 1.146348416805267334e-01 1.730694770812988281e-01 -2.471165508031845093e-01 -8.091169409453868866e-03 1.401505619287490845e-01 -1.302658319473266602e-01 -1.713686287403106689e-01 5.150556564331054688e-02 1.878697574138641357e-01 1.830899268388748169e-01 -2.457365021109580994e-02 -6.608949601650238037e-02 2.029081108048558235e-03 1.019601970911026001e-01 6.810625083744525909e-03 -3.447950482368469238e-01 3.569180965423583984e-01 8.611991256475448608e-02 4.961974173784255981e-02 7.285507768392562866e-02 1.440583318471908569e-01 -1.163816899061203003e-01 4.972457140684127808e-02
2.937346696853637695e-01 -1.110871955752372742e-01 1.098892390727996826e-01 -5.994982272386550903e-02 -8.360970765352249146e-02 -9.198407083749771118e-02 -2.782984077930450439e-01 -1.073861271142959595e-01 4.827375710010528564e-02 -2.094682157039642334e-01 2.220211923122406006e-01 -2.276470959186553955e-01 -6.105483323335647583e-02 1.854117065668106079e-01 -1.141537576913833618e-01 -3.340534567832946777e-01 3.039100393652915955e-02 -1.973096281290054321e-01 2.980463206768035889e-01 -1.889159083366394043e-01 1.825972795486450195e-01 -1.920582912862300873e-02 3.040030598640441895e-01 -2.601807378232479095e-02 5.942426249384880066e-02 1.659353375434875488e-01 -5.922310054302215576e-02 -1.498344242572784424e-01 2.440515160560607910e-01 -1.136907096952199936e-02 -1.782394014298915863e-02 -2.510219812393188477e-01
1.486162692308425903e-01 -4.705838486552238464e-02 1.671801954507827759e-01 3.109109960496425629e-02 -1.670709103345870972e-01 1.109807044267654419e-01 -3.235802352428436279e-01 -9.010235220193862915e-02 -2.735284864902496338e-01 2.226555943489074707e-01 -1.954195797443389893e-01 -4.641529545187950134e-02 6.521326303482055664e-02 2.082093060016632080e-01 -3.513056039810180664e-01 -1.406487524509429932e-01 6.447241455316543579e-02 1.756418049335479736e-01 -3.652445599436759949e-02 -8.856255561113357544e-02 -1.046556397341191769e-03 -7.927959412336349487e-02 2.511418163776397705e-01 1.080810949206352234e-01 -3.093371987342834473e-01 3.079603612422943115e-01 1.502247899770736694e-01 7.274091243743896484e-02 -1.056668907403945923e-01 2.596492767333984375e-01 -8.403278887271881104e-02 -9.453011304140090942e-02
1.507628411054611206e-01 1.009175628423690796e-01 2.946630679070949554e-02 -9.782691486179828644e-03 -1.531122177839279175e-01 -1.395397931337356567e-01 -2.692224681377410889e-01 5.303524807095527649e-02 -2.518816590309143066e-01 1.988393366336822510e-01 -1.037965938448905945e-01 -1.219768002629280090e-01 1.767817768268287182e-03 1.543770432472229004e-01 -2.330440282821655273e-01 -8.457847684621810913e-02 2.458737343549728394e-01 1.704013943672180176e-01 -3.140003606677055359e-02 -1.014899536967277527e-01 -3.535199165344238281e-02 1.041358709335327148e-02 1.885215938091278076e-01 7.120139431208372116e-03 -5.079267621040344238e-01 3.333215415477752686e-01 6.287506967782974243e-02 -4.511594399809837341e-02 2.620497941970825195e-01 9.973996877670288086e-02 1.583021730184555054e-01 -1.322752237319946289e-01
-2.414919622242450714e-02 7.016466557979583740e-02 -9.755438193678855896e-03 2.239224612712860107e-01 -2.774893045425415039e-01 2.809349820017814636e-02 -3.757325112819671631e-01 2.086314558982849121e-02 -1.117291077971458435e-01 1.534662395715713501e-01 -2.595655918121337891e-01 -2.336611300706863403e-01 5.093216150999069214e-02 1.761695146560668945e-01 -3.581186234951019287e-01 -1.755158752202987671e-01 1.017791498452425003e-02 1.393944323062896729e-01 1.706639826297760010e-01 -8.979377150535583496e-02 -1.058023050427436829e-01 -1.007573753595352173e-01 1.096177697181701660e-01 -8.222060650587081909e-02 -3.348386585712432861e-01 2.114274501800537109e-01 2.616698443889617920e-01 -9.135147184133529663e-02 1.660048402845859528e-02 7.957613468170166016e-02 -3.036944381892681122e-02 -1.901443898677825928e-01
1.131404116749763489e-01 -1.134713292121887207e-01 8.242733031511306763e-02 6.890951842069625854e-02 -4.938716292381286621e-01 9.896372258663177490e-02 -2.997010946273803711e-02 -1.954566836357116699e-01 1.213231459259986877e-01 1.373774744570255280e-02 -7.296450436115264893e-02 -1.905206888914108276e-01 -1.895935460925102234e-02 8.683674037456512451e-02 -2.366391569375991821e-01 -3.808559775352478027e-01 -6.885872036218643188e-02 3.446308076381683350e-01 1.163847520947456360e-01 -7.824047654867172241e-02 1.081017702817916870e-01 1.075918599963188171e-02 2.092609852552413940e-01 -4.021642263978719711e-03 -2.771967351436614990e-01 2.413726896047592163e-01 1.781215220689773560e-01 7.758007943630218506e-02 -4.657078161835670471e-02 1.316067427396774292e-01 -1.052074134349822998e-01 -4.803556948900222778e-02
3.382745087146759033e-01 -2.019928693771362305e-01 -2.874070033431053162e-02 -8.789026737213134766e-02 -7.141553610563278198e-02 -9.849470108747482300e-02 -1.309104356914758682e-02 -1.974890679121017456e-01 1.464287340641021729e-01 -2.698559127748012543e-02 -1.160056740045547485e-01 1.119933500885963440e-01 -2.902162969112396240e-01 4.931118339300155640e-02 -3.566012531518936157e-02 -3.403019607067108154e-01 1.493883728981018066e-01 1.714181900024414062e-01 -1.229559183120727539e-01 -3.188911378383636475e-01 9.042658656835556030e-02 -1.466869413852691650e-01 3.041332066059112549e-01 -4.628035053610801697e-02 -1.676497748121619225e-03 2.586443722248077393e-01 -4.355810210108757019e-02 -2.643031477928161621e-01 -5.504366755485534668e-02 -1.875028610229492188e-01 -1.496686413884162903e-02 -2.458294630050659180e-01
5.711488425731658936e-02 -3.011759519577026367e-01 2.136740386486053467e-01 5.586322024464607239e-02 -1.424704641103744507e-01 -1.646692901849746704e-01 -2.939396500587463379e-01 -1.203641667962074280e-01 8.141697198152542114e-02 5.406244844198226929e-02 -1.338410675525665283e-01 -1.221647188067436218e-01 4.733077436685562134e-02 6.321741268038749695e-03 -2.444834113121032715e-01 -2.100332677364349365e-01 -3.628530353307723999e-02 -9.700845181941986084e-02 8.557255566120147705e-02 2.530714962631464005e-03 2.089815437793731689e-01 -1.735462248325347900e-01 3.345088958740234375e-01 -2.171414792537689209e-01 -2.664093971252441406e-01 3.993665277957916260e-01 1.027779206633567810e-01 2.113363472744822502e-03 -2.000299543142318726e-01 8.031614869832992554e-02 -1.337142586708068848e-01 6.422077864408493042e-02
3.422720357775688171e-02 3.016180172562599182e-02 -6.734469532966613770e-02 -1.514485627412796021e-01 -3.511093258857727051e-01 -3.790764883160591125e-02 -2.269789278507232666e-01 9.606953710317611694e-02 -2.610311284661293030e-02 2.299264520406723022e-01 -1.472187340259552002e-01 -1.551002413034439087e-01 1.107960268855094910e-01 9.920075535774230957e-02 -3.996971845626831055e-01 -3.053922057151794434e-01 6.356789171695709229e-02 2.654291093349456787e-01 3.000961989164352417e-02 -2.507169172167778015e-02 5.205689743161201477e-02 -1.716006398200988770e-01 2.823653817176818848e-01 -6.638200581073760986e-02 -2.359077483415603638e-01 1.924588978290557861e-01 2.412215918302536011e-01 3.575245663523674011e-02 1.708643138408660889e-01 1.602374464273452759e-01 -1.056347638368606567e-01 7.932676002383232117e-03
2.136362940073013306e-01 3.048527538776397705e-01 1.100372895598411560e-01 -1.921253055334091187e-01 -2.869927585124969482e-01 -1.338495314121246338e-01 -1.917598396539688110e-01 -2.178842872381210327e-01 6.438082456588745117e-02 -1.373794227838516235e-01 -9.158907830715179443e-02 -2.452157670632004738e-03 -1.875199973583221436e-01 7.387970387935638428e-02 -2.005364000797271729e-01 9.388106316328048706e-02 -2.102867141366004944e-02 2.713145017623901367e-01 1.963683366775512695e-01 -1.392901241779327393e-01 1.120544224977493286e-01 -2.217722497880458832e-02 5.398308038711547852e-01 6.683253496885299683e-02 -1.552239656448364258e-01 -6.547968834638595581e-02 -1.396657824516296387e-01 4.986865073442459106e-02 -6.457326002418994904e-03 9.599732607603073120e-02 6.820663809776306152e-02 3.977961465716362000e-02
6.018762290477752686e-02 -4.641928151249885559e-02 -7.463117688894271851e-02 1.029350012540817261e-01 5.489493533968925476e-02 -2.430378645658493042e-02 -3.197942078113555908e-01 -3.800553381443023682e-01 1.094809249043464661e-01 -2.556435167789459229e-01 2.696622908115386963e-01 3.220600774511694908e-03 -1.764838397502899170e-01 2.499201893806457520e-01 -5.305894836783409119e-02 -2.725647687911987305e-01 6.803525239229202271e-02 2.293998301029205322e-01 -1.378288269042968750e-01 -2.842863798141479492e-01 -2.845792472362518311e-01 -7.511063665151596069e-02 1.924999207258224487e-01 -3.368481248617172241e-02 -1.365903466939926147e-01 9.451728314161300659e-02 8.309415541589260101e-03 -8.093120157718658447e-02 1.182421669363975525e-01 4.476118832826614380e-02 2.732697725296020508e-01 1.430929638445377350e-02
8.067879825830459595e-02 -1.267007440328598022e-01 8.682782948017120361e-02 -2.143076062202453613e-01 -3.463054299354553223e-01 2.762439101934432983e-02 -2.431432157754898071e-01 -4.181406497955322266e-01 2.470486611127853394e-02 -2.444850802421569824e-01 8.586441725492477417e-02 7.179491966962814331e-02 -2.254170328378677368e-01 8.041233569383621216e-02 -2.186017483472824097e-01 -6.448782980442047119e-02 -8.084790408611297607e-02 1.483525782823562622e-01 1.046992689371109009e-01 6.728715449571609497e-02 8.583769947290420532e-02 5.496924743056297302e-02 3.053559064865112305e-01 1.066116020083427429e-01 -8.615034073591232300e-02 1.293234676122665405e-01 -4.522157832980155945e-02 -2.173308879137039185e-01 -3.891331553459167480e-01 1.179243531078100204e-02 1.775318570435047150e-02 -5.338756367564201355e-02
-8.852163702249526978e-02 -3.204813599586486816e-02 3.262197598814964294e-02 -4.063889011740684509e-02 -2.578870356082916260e-01 -1.253409683704376221e-01 -3.462761640548706055e-01 -1.724118366837501526e-02 -1.204090118408203125e-01 5.045749619603157043e-02 -2.478541433811187744e-01 2.749185077846050262e-02 -1.072083041071891785e-01 7.430077344179153442e-02 -3.184626996517181396e-01 -8.270389586687088013e-02 2.348329424858093262e-01 4.113542735576629639e-01 -3.855085000395774841e-02 -1.686908602714538574e-01 1.360364109277725220e-01 -1.148025318980216980e-01 7.489636540412902832e-02 -1.281223073601722717e-02 -4.080148935317993164e-01 6.254334747791290283e-02 1.946357190608978271e-01 -1.698655337095260620e-01 -1.573071181774139404e-01 -1.569640934467315674e-01 -4.624278098344802856e-02 3.299599885940551758e-02
5.474662035703659058e-02 -2.703533470630645752e-01 -1.763244532048702240e-02 3.719663247466087341e-02 -1.239330917596817017e-01 -2.131753414869308472e-01 -4.680607318878173828e-01 -3.082219958305358887e-01 -1.866477876901626587e-01 1.815268397331237793e-01 -1.889882087707519531e-01 -9.599630720913410187e-03 -1.510777603834867477e-02 9.034164249897003174e-03 -1.294972449541091919e-01 -1.613762229681015015e-01 1.542792469263076782e-01 3.818884957581758499e-03 2.045014202594757080e-01 1.157556548714637756e-01 4.946555942296981812e-02 1.808555871248245239e-01 3.876196742057800293e-01 1.649104654788970947e-01 -2.397398203611373901e-01 1.145745813846588135e-01 -4.784846678376197815e-02 6.122111808508634567e-03 -7.797950506210327148e-02 1.554346829652786255e-01 -2.741163037717342377e-02 7.109276205301284790e-02
2.689813449978828430e-02 1.473638862371444702e-01 1.891259402036666870e-01 -3.301516771316528320e-01 1.785621792078018188e-01 2.358456514775753021e-02 -1.804354935884475708e-01 -7.872439920902252197e-02 -3.418877348303794861e-02 -3.304959237575531006e-01 6.903455127030611038e-03 -5.153710022568702698e-02 2.829176001250743866e-02 1.485255658626556396e-01 1.797908544540405273e-02 -1.782209426164627075e-01 2.579877972602844238e-01 2.317299693822860718e-01 9.388061612844467163e-02 -2.388592958450317383e-01 -2.631545066833496094e-01 4.552195221185684204e-02 2.487311363220214844e-01 1.087545827031135559e-01 -2.122711837291717529e-01 -5.564609915018081665e-02 -1.888262629508972168e-01 1.141120865941047668e-01 -1.060662418603897095e-01 3.012045621871948242e-01 -6.274113059043884277e-02 -2.442657947540283203e-01
-1.717954874038696289e-02 2.720846422016620636e-02 -6.148789077997207642e-03 1.368328370153903961e-02 -1.135063394904136658e-01 -2.464249730110168457e-01 -2.944981455802917480e-01 -3.245817497372627258e-02 2.910328097641468048e-02 8.459609001874923706e-02 9.564888477325439453e-02 -1.738714287057518959e-03 -4.216654598712921143e-01 -9.488522261381149292e-02 -1.941570043563842773e-01 -6.322970241308212280e-02 2.614887058734893799e-01 -1.175154075026512146e-01 8.075875788927078247e-02 7.684700191020965576e-02 9.855651855468750000e-02 1.095857378095388412e-02 2.809228897094726562e-01 -2.178606986999511719e-01 -2.529430389404296875e-01 4.811927974224090576e-01 7.714780420064926147e-02 1.031873375177383423e-01 -1.200304701924324036e-01 -1.623793393373489380e-01 2.037512324750423431e-02 -8.688491582870483398e-02
6.708929687738418579e-02 -2.815124206244945526e-02 -1.426677405834197998e-01 3.100434318184852600e-02 1.608643531799316406e-01 4.744492471218109131e-02 -1.670293062925338745e-01 3.687001299113035202e-03 -3.004178591072559357e-02 -3.449184000492095947e-01 -1.888328790664672852e-01 -2.276008129119873047e-01 -8.877050876617431641e-02 8.790983818471431732e-03 -7.963162660598754883e-02 -1.360530853271484375e-01 1.251649856567382812e-02 2.735759317874908447e-01 2.830223143100738525e-01 -2.071301937103271484e-01 -2.015707939863204956e-01 2.763941586017608643e-01 5.412302613258361816e-01 -1.099956482648849487e-01 -3.067360259592533112e-02 6.435232609510421753e-02 6.217819079756736755e-02 -1.706209182739257812e-01 -1.330319494009017944e-01 2.692232094705104828e-02 2.586941979825496674e-02 1.959829387487843633e-04
5.415128171443939209e-02 -9.322075545787811279e-02 -9.706199914216995239e-02 -2.958201467990875244e-01 -4.267811527824960649e-05 1.257891487330198288e-02 -1.415797621011734009e-01 5.022930726408958435e-02 2.276077270507812500e-01 -3.909953683614730835e-02 7.831171900033950806e-02 9.741918742656707764e-02 -1.389423161745071411e-01 1.735735535621643066e-01 -1.968978494405746460e-01 -5.758248567581176758e-01 2.026994526386260986e-02 2.510958351194858551e-02 1.654364764690399170e-01 -8.038000017404556274e-02 -9.425284713506698608e-02 8.636295050382614136e-02 2.439193278551101685e-01 -3.762945532798767090e-02 2.170641273260116577e-01 3.539910614490509033e-01 -2.401908487081527710e-01 3.942926228046417236e-02 -4.114338383078575134e-02 5.341264978051185608e-02 -3.453526273369789124e-02 -1.745002865791320801e-01
1.933102756738662720e-01 -4.484052956104278564e-02 -7.983838766813278198e-02 -8.017087727785110474e-02 -1.092900559306144714e-01 -6.577532738447189331e-02 -3.697540462017059326e-01 -5.506761372089385986e-02 -6.068898364901542664e-02 -3.650521636009216309e-01 5.560853704810142517e-02 1.549017280340194702e-01 -8.022587746381759644e-02 2.154031097888946533e-01 -2.709623575210571289e-01 3.759679943323135376e-02 8.804806321859359741e-02 2.854681015014648438e-01 -2.542426586151123047e-01 1.488735526800155640e-01 1.983344405889511108e-01 4.675472527742385864e-02 2.224254012107849121e-01 -2.909154631197452545e-02 -2.414828538894653320e-01 2.996924221515655518e-01 -1.499148756265640259e-01 -1.796696484088897705e-01 -1.412656009197235107e-01 8.482821285724639893e-02 -3.115882165729999542e-03 4.647785052657127380e-02
-6.866277009248733521e-02 2.416131198406219482e-01 -7.902178168296813965e-02 -1.362829357385635376e-01 -2.012695521116256714e-01 -3.853112161159515381e-01 -3.824456632137298584e-01 1.839145421981811523e-01 -1.438718289136886597e-01 8.079338073730468750e-02 -6.440976262092590332e-02 5.098526179790496826e-02 -1.769700795412063599e-01 7.627926021814346313e-02 -5.308402702212333679e-02 -4.050157666206359863e-01 4.550801590085029602e-02 4.804680123925209045e-02 -5.642830953001976013e-02 -1.215745285153388977e-01 -1.517183482646942139e-01 -2.726471722126007080e-01 2.591506242752075195e-01 -1.590179279446601868e-02 4.863770678639411926e-03 1.742751151323318481e-01 -1.242065802216529846e-01 -7.450927793979644775e-02 -3.371776838321238756e-04 -3.907180204987525940e-02 -2.053356915712356567e-01 -1.512796282768249512e-01
1.291666924953460693e-01 1.403561886399984360e-02 -1.088801175355911255e-01 1.009380519390106201e-01 8.839059621095657349e-02 -1.658602952957153320e-01 -2.604565918445587158e-01 2.161193825304508209e-02 -2.696622014045715332e-01 1.184113230556249619e-02 1.688834093511104584e-02 1.308868080377578735e-01 2.138523012399673462e-01 2.675919532775878906e-01 -1.001863926649093628e-02 -4.122671186923980713e-01 -1.197170689702033997e-01 -8.677963167428970337e-02 1.992471665143966675e-01 -2.899562194943428040e-02 -2.612490057945251465e-01 -1.455446779727935791e-01 1.965638697147369385e-01 1.040523201227188110e-01 1.123380288481712341e-01 2.876566350460052490e-01 2.376999258995056152e-01 -2.633765041828155518e-01 9.533528238534927368e-02 -2.187177538871765137e-02 1.321958303451538086e-01 -1.737588196992874146e-01
7.037141919136047363e-02 -2.546125650405883789e-02 6.489828974008560181e-02 6.799326092004776001e-02 1.343224197626113892e-01 -4.580579698085784912e-02 -2.828474342823028564e-01 7.405117154121398926e-02 1.140611171722412109e-01 2.013936638832092285e-02 1.343216300010681152e-01 -4.061421751976013184e-02 -2.109466493129730225e-02 3.641447722911834717e-01 -1.666922420263290405e-01 -8.509015291929244995e-02 1.308745294809341431e-01 9.651751606725156307e-04 3.816141784191131592e-01 -2.138694524765014648e-01 2.088487744331359863e-01 2.824642360210418701e-01 4.449298977851867676e-01 2.182082086801528931e-02 8.484043926000595093e-02 1.912841051816940308e-01 -2.069344371557235718e-01 4.956905543804168701e-02 -1.497072875499725342e-01 5.121200531721115112e-02 -3.610460087656974792e-02 -1.816898882389068604e-01
4.041803479194641113e-01 1.453247070312500000e-01 -1.154617406427860260e-02 -1.617482006549835205e-01 -1.540784984827041626e-01 -4.138224758207798004e-03 -1.717985421419143677e-01 -2.884429395198822021e-01 2.408917248249053955e-01 1.265383809804916382e-01 2.347842752933502197e-01 -6.799392402172088623e-02 1.001927815377712250e-02 1.344651430845260620e-01 7.135865092277526855e-02 -2.382668405771255493e-01 -8.646064996719360352e-02 -7.424345239996910095e-04 1.373785883188247681e-01 -1.168984733521938324e-02 4.285407438874244690e-02 -1.729704737663269043e-01 2.806151211261749268e-01 -3.188940286636352539e-01 4.407360032200813293e-02 3.656804263591766357e-01 3.599239140748977661e-02 -1.250678449869155884e-01 -1.313317716121673584e-01 1.684245318174362183e-01 -3.621754795312881470e-02 -2.668262273073196411e-02
-2.005105488933622837e-04 1.271767020225524902e-01 7.734768837690353394e-02 4.190806299448013306e-02 2.096569165587425232e-02 2.613073028624057770e-02 -4.311131834983825684e-01 -4.197297990322113037e-01 1.359334588050842285e-01 1.314798370003700256e-03 -1.074563041329383850e-01 -1.812858432531356812e-01 9.442750364542007446e-02 3.261831402778625488e-01 2.014804482460021973e-01 -1.535677015781402588e-01 1.334850490093231201e-01 3.001114726066589355e-01 -6.502093374729156494e-02 -1.328962147235870361e-01 4.956366494297981262e-02 -4.220293834805488586e-02 1.623035669326782227e-01 4.751105979084968567e-02 8.319813013076782227e-02 1.818739026784896851e-01 -1.250954344868659973e-02 1.660727523267269135e-02 -2.203002274036407471e-01 4.518271889537572861e-03 -2.860747277736663818e-01 -1.926586031913757324e-01
1.343366410583257675e-02 -6.722600758075714111e-02 -2.988654002547264099e-02 9.191822260618209839e-02 -2.911919653415679932e-01 -1.369002759456634521e-01 -1.221629604697227478e-01 -1.534777283668518066e-01 4.414828494191169739e-03 -8.969109505414962769e-02 -5.153333768248558044e-02 -2.152175456285476685e-01 3.589458391070365906e-02 -2.218071930110454559e-02 -3.279581964015960693e-01 -1.844131797552108765e-01 2.446531355381011963e-01 1.299520879983901978e-01 1.291944980621337891e-01 -1.942669898271560669e-01 3.054799698293209076e-02 8.176199346780776978e-02 2.326234728097915649e-01 2.802542448043823242e-01 -4.037353396415710449e-01 1.837756335735321045e-01 -1.410581916570663452e-01 7.456444203853607178e-02 -3.118123412132263184e-01 1.022307276725769043e-01 -6.636580824851989746e-02 1.944161057472229004e-01
4.120312333106994629e-01 -1.240254268050193787e-01 -4.434110224246978760e-02 -1.096460893750190735e-01 -7.086914777755737305e-02 -1.775767356157302856e-01 -8.882492035627365112e-02 -1.596790552139282227e-01 3.086182987317442894e-03 -2.107129544019699097e-01 -8.695102483034133911e-02 3.433443233370780945e-02 -3.818972706794738770e-01 4.367838427424430847e-02 2.548954635858535767e-02 6.715312600135803223e-02 1.630293428897857666e-01 1.264510750770568848e-01 2.554703056812286377e-01 -1.181358173489570618e-01 8.963277935981750488e-02 -6.133481860160827637e-02 3.500414267182350159e-02 -3.622661530971527100e-02 -4.153375327587127686e-01 1.895084083080291748e-01 1.827247142791748047e-01 2.194653600454330444e-01 -2.052801847457885742e-01 1.134615391492843628e-01 -1.668188124895095825e-01 -1.261646896600723267e-01
3.142447769641876221e-02 5.647250637412071228e-02 1.805844753980636597e-01 -4.063926264643669128e-02 9.458877029828727245e-04 2.286231517791748047e-02 -1.506081670522689819e-01 -1.150719746947288513e-01 2.698126435279846191e-02 -2.120960317552089691e-02 2.799831889569759369e-02 -3.323553204536437988e-01 -1.879430264234542847e-01 2.679638564586639404e-01 -5.363341793417930603e-02 -4.968464970588684082e-01 8.015310019254684448e-02 8.995839953422546387e-02 3.303951621055603027e-01 -1.228672116994857788e-01 8.289778232574462891e-02 6.834688782691955566e-02 3.282366096973419189e-01 -9.424590319395065308e-02 -1.014946326613426208e-01 1.898908913135528564e-01 -1.622844785451889038e-01 -2.116754502058029175e-01 1.068044528365135193e-01 -1.710926890373229980e-01 -9.592095017433166504e-02 -1.466586440801620483e-01
1.713612861931324005e-02 -2.153132110834121704e-02 -1.379859596490859985e-01 -3.757609724998474121e-01 -3.444717451930046082e-02 -1.324900984764099121e-02 -3.787550032138824463e-01 -4.554114490747451782e-02 3.788644969463348389e-01 9.530586004257202148e-02 3.243434429168701172e-02 1.185924485325813293e-01 -1.474926024675369263e-01 2.679483294486999512e-01 -2.020493894815444946e-01 -2.664623856544494629e-01 9.226442873477935791e-02 -3.337790817022323608e-02 1.125427111983299255e-01 -7.096241414546966553e-02 -7.077638804912567139e-02 -4.106319695711135864e-02 2.901858985424041748e-01 9.434048831462860107e-02 2.218357622623443604e-01 2.653152346611022949e-01 -1.771519780158996582e-01 -9.289348497986793518e-03 2.310610003769397736e-02 -9.972821176052093506e-02 -1.494746506214141846e-01 -8.929840475320816040e-02
2.068402022123336792e-01 -1.176398247480392456e-01 -1.787397637963294983e-02 -7.818001508712768555e-02 -1.713804751634597778e-01 2.706083469092845917e-02 -1.019821316003799438e-01 -1.739568561315536499e-01 9.634002298116683960e-02 -2.377889901399612427e-01 -2.261845171451568604e-01 -1.218610033392906189e-01 -6.987836956977844238e-02 1.571292877197265625e-01 -1.758215874433517456e-01 -8.475092053413391113e-02 1.212271302938461304e-02 1.742889881134033203e-01 1.589409559965133667e-01 -2.625485956668853760e-01 8.190717548131942749e-02 -1.199678629636764526e-01 -1.011630967259407043e-01 3.848301768302917480e-01 -3.201033473014831543e-01 1.978278756141662598e-01 4.022444188594818115e-01 1.673416942358016968e-01 1.253776252269744873e-01 5.180598795413970947e-02 -1.872566342353820801e-02 -1.112274974584579468e-01
1.075684875249862671e-01 1.504684984683990479e-02 9.388707578182220459e-03 -9.079153090715408325e-02 -1.735637634992599487e-01 -2.721190452575683594e-01 -2.184269726276397705e-01 -3.277339935302734375e-01 2.067730575799942017e-01 8.189484477043151855e-02 -3.064829111099243164e-01 -8.318204432725906372e-02 -1.476415842771530151e-01 6.568659842014312744e-02 -3.017550408840179443e-01 -3.072850964963436127e-02 1.168594807386398315e-01 2.385683655738830566e-01 -7.590800523757934570e-02 1.760959774255752563e-01 -1.283845454454421997e-01 -1.126940026879310608e-01 2.812820076942443848e-01 -3.860068693757057190e-02 -2.776878178119659424e-01 3.285535871982574463e-01 1.282539665699005127e-01 1.309294253587722778e-01 1.673994585871696472e-02 8.227961510419845581e-02 2.149719372391700745e-02 -9.410342574119567871e-02
1.903698891401290894e-01 7.352089136838912964e-02 1.225881725549697876e-01 -1.026065051555633545e-01 -2.308632880449295044e-01 2.671760693192481995e-02 -2.199529409408569336e-01 7.985939085483551025e-02 -3.440824151039123535e-01 1.346520893275737762e-02 1.633621454238891602e-01 -5.147826299071311951e-02 -1.691926270723342896e-01 2.658415138721466064e-01 2.956292927265167236e-01 -3.405943214893341064e-01 -1.084995865821838379e-01 -1.462036520242691040e-01 2.659809589385986328e-01 -2.371313124895095825e-01 -9.340832941234111786e-03 -2.123249173164367676e-01 2.707291543483734131e-01 6.463256198912858963e-03 4.319648258388042450e-03 1.657442152500152588e-01 9.085419774055480957e-02 -1.298822760581970215e-01 -1.281118839979171753e-01 1.090415865182876587e-01 -5.950425192713737488e-02 -1.016471087932586670e-01
1.180769130587577820e-01 6.043497007340192795e-03 1.060448214411735535e-01 1.212831959128379822e-01 -3.570788726210594177e-02 -2.982141375541687012e-01 -1.224411092698574066e-02 -6.749198772013187408e-03 -1.221503391861915588e-01 -2.571077048778533936e-01 1.309670358896255493e-01 -1.688128113746643066e-01 4.045756533741950989e-02 2.010700553655624390e-01 -1.535579934716224670e-02 -3.012803792953491211e-01 5.179983563721179962e-04 3.439052496105432510e-03 3.006130158901214600e-01 -1.885153204202651978e-01 -2.412312030792236328e-01 4.845972359180450439e-02 3.208002448081970215e-01 -2.390994280576705933e-01 -2.484207898378372192e-01 -2.397333644330501556e-02 3.908576965332031250e-01 6.420864164829254150e-02 -1.920165270566940308e-01 2.085236273705959320e-02 2.619868703186511993e-02 -7.877270132303237915e-02
1.482145637273788452e-01 -3.958559036254882812e-02 1.299229860305786133e-01 -4.870255012065172195e-03 1.144685074687004089e-01 -1.074868813157081604e-01 -2.331815212965011597e-01 -5.448058620095252991e-02 9.645608812570571899e-02 -6.194500625133514404e-02 2.118678987026214600e-01 -2.876300215721130371e-01 -8.422995358705520630e-02 2.480930238962173462e-01 -1.693300902843475342e-01 -4.918019771575927734e-01 1.310539245605468750e-01 3.087215311825275421e-02 2.671417295932769775e-01 -2.751104235649108887e-01 4.353428666945546865e-04 8.846030384302139282e-02 2.635721266269683838e-01 -4.211032763123512268e-02 4.511097073554992676e-02 2.597527801990509033e-01 -5.829636380076408386e-02 -2.733098715543746948e-02 1.895619332790374756e-01 -1.539358049631118774e-01 -1.360121518373489380e-01 3.985188528895378113e-02
3.316764533519744873e-01 -1.407314836978912354e-02 5.796267092227935791e-02 -2.910012304782867432e-01 -2.532626688480377197e-01 -8.923009783029556274e-02 -2.087073326110839844e-01 -2.004134058952331543e-01 2.132340967655181885e-01 -1.725338250398635864e-01 3.689395263791084290e-02 9.077661484479904175e-02 -1.035654321312904358e-01 1.786707937717437744e-01 -2.312205582857131958e-01 -1.673249304294586182e-01 3.599226102232933044e-02 1.351319700479507446e-01 2.164453417062759399e-01 -5.231821537017822266e-02 1.218895688652992249e-01 -8.901122026145458221e-03 8.647751808166503906e-02 1.560585349798202515e-01 -1.582756489515304565e-01 3.361410647630691528e-02 -3.520460128784179688e-01 9.330087900161743164e-02 -3.508801758289337158e-01 1.344046890735626221e-01 9.314411878585815430e-02 1.112853959202766418e-01
8.965224027633666992e-02 -1.500210314989089966e-01 3.036563396453857422e-01 -1.133984327316284180e-01 -3.071366995573043823e-02 -2.164863497018814087e-01 -4.402934759855270386e-02 -2.702891826629638672e-01 2.880443818867206573e-02 -1.887689977884292603e-01 1.065884307026863098e-01 2.074089944362640381e-01 -3.689365684986114502e-01 1.507691293954849243e-01 -2.388453036546707153e-01 -1.127647608518600464e-01 2.908050119876861572e-01 1.403822302818298340e-01 1.548719108104705811e-01 -2.032850980758666992e-01 1.036713086068630219e-02 -1.030052378773689270e-01 -2.289088442921638489e-02 1.229301244020462036e-01 4.290332645177841187e-02 2.798988521099090576e-01 -7.545640319585800171e-02 9.368474781513214111e-02 1.452750712633132935e-02 2.278903722763061523e-01 -2.806041240692138672e-01 2.563667856156826019e-02
-2.433044277131557465e-02 -2.017169147729873657e-01 1.463236659765243530e-01 -3.398400545120239258e-01 -3.273797035217285156e-02 -1.276171579957008362e-02 -2.568764984607696533e-01 -9.402143955230712891e-02 1.174941882491111755e-01 -9.816450625658035278e-02 7.393004745244979858e-02 -1.816679537296295166e-01 1.487986464053392410e-02 2.388207465410232544e-01 -1.764333695173263550e-01 -4.218626618385314941e-01 1.908632963895797729e-01 6.673075258731842041e-02 1.520283967256546021e-01 -4.839060083031654358e-02 -1.283844411373138428e-01 8.256946504116058350e-02 2.151267379522323608e-01 -1.094092279672622681e-01 1.778137981891632080e-01 3.428381681442260742e-01 -2.504991590976715088e-01 -3.174881637096405029e-02 -1.433508656919002533e-02 -6.434187293052673340e-02 8.631676435470581055e-03 -2.286324501037597656e-01
2.810342423617839813e-02 -4.472467117011547089e-03 1.721877008676528931e-01 -1.309888344258069992e-02 -2.077039331197738647e-02 4.366907477378845215e-02 -1.766437590122222900e-01 -3.020567893981933594e-01 7.032228261232376099e-02 -2.771829068660736084e-02 8.479842543601989746e-02 -1.768565475940704346e-01 -6.377869099378585815e-02 3.102372884750366211e-01 -1.126626133918762207e-01 -4.716911911964416504e-01 1.074794232845306396e-01 -1.214007660746574402e-01 2.602091431617736816e-01 -2.464543431997299194e-01 -5.808827653527259827e-02 1.242236495018005371e-01 3.661013245582580566e-01 -9.460269473493099213e-03 9.328735619783401489e-02 2.661244869232177734e-01 -1.307771354913711548e-01 -1.387292444705963135e-01 1.125282198190689087e-01 -3.626827895641326904e-02 -1.510470658540725708e-01 -6.765464693307876587e-02
2.108432054519653320e-01 -2.024570107460021973e-01 3.234009444713592529e-02 -2.033063918352127075e-01 -5.028450116515159607e-02 3.092508949339389801e-02 -1.398060023784637451e-01 -1.617060601711273193e-01 -2.779679559171199799e-02 -8.124775439500808716e-02 -9.081632643938064575e-02 1.061974838376045227e-01 -1.984218209981918335e-01 1.089574694633483887e-01 -1.078801304101943970e-01 -2.913346588611602783e-01 2.888456881046295166e-01 9.335488080978393555e-02 4.622259736061096191e-02 -9.791450947523117065e-02 1.108544319868087769e-01 8.394207060337066650e-02 8.625410497188568115e-02 4.855225607752799988e-02 1.208075955510139465e-01 4.107782542705535889e-01 -2.163246423006057739e-01 -3.236255645751953125e-01 8.105853199958801270e-02 2.549673616886138916e-02 -6.091252341866493225e-02 -4.117575883865356445e-01
-5.458991602063179016e-02 -3.019043616950511932e-02 5.562024656683206558e-03 -2.314421385526657104e-01 -7.289183884859085083e-02 -3.856358826160430908e-01 -1.974047347903251648e-02 -2.859712839126586914e-01 1.985972076654434204e-01 -1.722781956195831299e-01 -7.812298089265823364e-02 1.805742979049682617e-01 -2.685663402080535889e-01 9.397644549608230591e-02 1.922370940446853638e-01 -1.430312991142272949e-01 2.387482970952987671e-01 6.690875440835952759e-02 3.584477901458740234e-01 -2.093254774808883667e-01 4.425247758626937866e-02 -2.327658683061599731e-01 1.201453208923339844e-01 1.842766851186752319e-01 4.884653538465499878e-02 2.700803279876708984e-01 5.461465194821357727e-02 1.089665740728378296e-01 -1.484701782464981079e-01 -3.385598212480545044e-02 4.075914248824119568e-02 8.224220573902130127e-02
2.453210949897766113e-02 -7.220837473869323730e-02 -1.393369287252426147e-01 1.577830612659454346e-01 -2.710351943969726562e-01 -7.966893911361694336e-02 -2.397929579019546509e-01 -1.604758203029632568e-01 -3.862728923559188843e-02 -8.800307661294937134e-02 1.206082031130790710e-01 -3.257678151130676270e-01 -5.736160650849342346e-02 2.799898199737071991e-02 -3.003828227519989014e-01 -2.031475454568862915e-01 1.830950081348419189e-01 3.057459294795989990e-01 -1.088549345731735229e-01 -5.212219059467315674e-02 -7.805409282445907593e-02 1.041624788194894791e-02 2.254269570112228394e-01 -3.685617819428443909e-02 -3.291491270065307617e-01 3.965540826320648193e-01 -5.051160231232643127e-02 -1.169052571058273315e-01 -1.711023449897766113e-01 5.733090639114379883e-02 5.145507305860519409e-02 6.605163216590881348e-02
3.190997838973999023e-01 -5.625195801258087158e-03 9.922804310917854309e-03 -1.506065875291824341e-01 2.026408724486827850e-02 3.415746241807937622e-02 -3.330427110195159912e-01 -1.011515185236930847e-01 -1.373228132724761963e-01 -1.050969436764717102e-01 -1.898582428693771362e-01 -2.007211148738861084e-01 -7.642006874084472656e-02 7.719210535287857056e-02 -1.094799488782882690e-01 -1.439494341611862183e-01 2.983693480491638184e-01 -1.247759163379669189e-01 2.615825235843658447e-01 -2.381487051025032997e-03 4.424526169896125793e-02 -4.623287916183471680e-02 4.041142761707305908e-01 -1.707503199577331543e-01 1.626537926495075226e-02 -1.261723488569259644e-01 2.507967650890350342e-01 -4.828213155269622803e-02 -2.558041177690029144e-02 1.577436774969100952e-01 3.115376271307468414e-02 -3.526850044727325439e-01
1.709909290075302124e-01 5.697003751993179321e-02 -1.476139575242996216e-01 1.527965664863586426e-01 4.599535092711448669e-02 1.058477982878684998e-01 -3.007292747497558594e-01 -6.383812427520751953e-02 -6.632892787456512451e-02 -1.834688335657119751e-01 -2.007291167974472046e-01 -1.623010486364364624e-01 -1.155663058161735535e-01 5.168620124459266663e-02 -1.747600138187408447e-01 -3.786015510559082031e-01 6.685947626829147339e-02 2.352139800786972046e-01 1.817182302474975586e-01 -9.688820689916610718e-02 2.018762230873107910e-01 1.395326852798461914e-01 -8.996412158012390137e-02 3.058888763189315796e-02 -2.482937872409820557e-01 3.387871980667114258e-01 -1.450950950384140015e-01 9.568220935761928558e-03 -8.535213768482208252e-02 7.036555558443069458e-02 2.385116815567016602e-01 2.859960794448852539e-01
9.075591713190078735e-02 2.232650667428970337e-02 6.618082057684659958e-03 -5.336838960647583008e-02 -1.537231206893920898e-01 -2.360614091157913208e-01 -4.971313774585723877e-01 -2.910390496253967285e-01 1.452427655458450317e-01 2.913446724414825439e-01 -2.112136185169219971e-01 2.259366512298583984e-01 -1.477133482694625854e-01 -8.733986318111419678e-02 -2.579562962055206299e-01 -2.666566371917724609e-01 1.473591625690460205e-01 -5.502556636929512024e-02 1.744862347841262817e-01 -1.164769679307937622e-01 -8.203923702239990234e-02 -1.241008564829826355e-01 1.123791337013244629e-01 9.332984685897827148e-02 -1.333475708961486816e-01 -3.328647091984748840e-02 3.431346500292420387e-03 -4.590696841478347778e-02 -1.461343094706535339e-02 -1.534595061093568802e-02 -1.909883767366409302e-01 -1.956608146429061890e-01
1.713353097438812256e-01 -5.752180144190788269e-02 3.994335979223251343e-02 1.530779600143432617e-01 -3.105826675891876221e-01 -1.784165352582931519e-01 -3.518538475036621094e-01 1.063841581344604492e-01 5.154691636562347412e-02 2.614677548408508301e-01 -2.799454033374786377e-01 -4.813159257173538208e-02 -3.657518327236175537e-02 -2.737728133797645569e-02 -2.702390551567077637e-01 -2.469456195831298828e-01 1.100515127182006836e-01 3.045536875724792480e-01 1.027266234159469604e-01 -2.740898132324218750e-01 -8.213943243026733398e-02 -1.015446037054061890e-01 5.903797596693038940e-02 1.230270341038703918e-01 -1.875670999288558960e-01 2.661940455436706543e-01 1.052939146757125854e-01 1.747615933418273926e-01 -3.605578839778900146e-02 1.222463101148605347e-01 -6.182191427797079086e-03 3.023312054574489594e-02
8.180239796638488770e-02 -2.906033694744110107e-01 4.615077376365661621e-02 -9.726643562316894531e-02 2.119998335838317871e-01 -4.299441352486610413e-02 -7.021545618772506714e-02 -1.165703982114791870e-01 2.464354932308197021e-01 -5.281003192067146301e-02 -1.930230855941772461e-01 7.766752690076828003e-02 -1.758910715579986572e-01 -5.705779418349266052e-02 -1.226950883865356445e-01 1.740314066410064697e-02 2.981442511081695557e-01 4.847322404384613037e-01 3.626425936818122864e-02 -1.292936652898788452e-01 3.030872717499732971e-02 2.355906553566455841e-02 1.912014037370681763e-01 -1.177011877298355103e-01 -2.480247169733047485e-01 3.367895185947418213e-01 2.346281260251998901e-01 -1.135053262114524841e-01 5.108684301376342773e-02 1.797193586826324463e-01 -5.382873117923736572e-02 -3.376933559775352478e-02
-2.176557481288909912e-02 -4.047095030546188354e-02 -2.100274860858917236e-01 -1.209149956703186035e-01 -8.796253800392150879e-02 -3.377397656440734863e-01 -1.274687349796295166e-01 -1.459693461656570435e-01 -2.874226681888103485e-02 -6.063560768961906433e-02 -2.433305606245994568e-02 6.013812869787216187e-02 1.613393984735012054e-02 2.775870561599731445e-01 -5.045719742774963379e-01 -5.628909170627593994e-02 1.308535188436508179e-01 1.687109917402267456e-01 2.185180634260177612e-01 -1.474314481019973755e-01 2.545694820582866669e-02 -6.401450932025909424e-02 2.166766300797462463e-02 -4.792641848325729370e-02 -1.452245116233825684e-01 2.933095693588256836e-01 -1.019923686981201172e-01 -1.837998330593109131e-01 3.805622160434722900e-01 -4.853759706020355225e-02 5.354022979736328125e-02 -1.098531708121299744e-01
1.143691316246986389e-02 -1.566469967365264893e-01 4.502835497260093689e-02 1.217935532331466675e-01 -4.287919402122497559e-01 -1.230747774243354797e-01 -3.362182080745697021e-01 -1.889086961746215820e-01 1.569767594337463379e-01 -7.185924053192138672e-02 1.823678165674209595e-01 -1.944014281034469604e-01 -5.463988706469535828e-02 5.838247388601303101e-02 -3.934795558452606201e-01 -1.082403436303138733e-01 1.126022487878799438e-01 3.012942150235176086e-02 2.536163032054901123e-01 -8.932534605264663696e-02 1.196903213858604431e-01 1.301418542861938477e-01 3.133497536182403564e-01 -6.578088551759719849e-02 -9.072209149599075317e-02 1.142155006527900696e-02 1.076205447316169739e-01 9.337040036916732788e-02 -9.113170951604843140e-02 2.678072452545166016e-01 8.614161610603332520e-02 -3.415676951408386230e-02
9.416759014129638672e-02 8.377544581890106201e-02 -9.867105633020401001e-02 -3.818015754222869873e-02 -1.289602518081665039e-01 -1.987334489822387695e-01 -3.512651026248931885e-01 -1.437068581581115723e-01 1.411586403846740723e-01 -4.675824195146560669e-02 6.877277046442031860e-02 1.480489689856767654e-02 -6.750620901584625244e-02 3.073099851608276367e-01 -4.905279725790023804e-02 -4.078638181090354919e-02 1.787242293357849121e-01 2.935002148151397705e-01 -1.142945885658264160e-01 -1.780431270599365234e-01 1.088426411151885986e-01 -1.450513452291488647e-01 3.498716354370117188e-01 9.195594489574432373e-02 2.373311519622802734e-01 3.091799318790435791e-01 -6.807968765497207642e-02 1.844847649335861206e-01 -2.334226220846176147e-01 1.281054764986038208e-01 1.022329851984977722e-01 -2.099815011024475098e-01
1.301755756139755249e-01 9.700263850390911102e-03 8.970877528190612793e-02 -8.832123130559921265e-02 -1.443936973810195923e-01 -1.273787021636962891e-01 -1.575570404529571533e-01 -2.282254248857498169e-01 -4.691442102193832397e-02 -1.349464654922485352e-01 2.979235649108886719e-01 9.953809529542922974e-02 8.997031487524509430e-03 1.368111819028854370e-01 -3.602461218833923340e-01 -2.491915076971054077e-01 2.881766855716705322e-01 7.065553218126296997e-02 2.094826102256774902e-02 -5.793990939855575562e-02 -2.385256290435791016e-01 -2.967914044857025146e-01 -2.141428180038928986e-02 -1.584912836551666260e-01 -2.402093559503555298e-01 4.799927398562431335e-02 9.062170982360839844e-02 -3.757447302341461182e-01 -1.728964596986770630e-01 5.002974346280097961e-02 -9.971272200345993042e-02 -9.615141153335571289e-02
2.909405231475830078e-01 1.413979846984148026e-02 -2.325261943042278290e-02 4.122597631067037582e-03 -3.239908516407012939e-01 1.179973036050796509e-01 -3.184155821800231934e-01 -1.010763719677925110e-01 1.705791652202606201e-01 1.068390905857086182e-01 7.870739698410034180e-02 -1.869526207447052002e-01 3.239786252379417419e-02 3.437099978327751160e-02 -3.618099689483642578e-01 -3.420197591185569763e-02 9.295944124460220337e-02 3.291258811950683594e-01 1.608115732669830322e-01 9.977246820926666260e-02 -8.013732731342315674e-02 -1.189387589693069458e-01 3.068764135241508484e-02 -6.387631874531507492e-03 -2.535112202167510986e-01 2.889183461666107178e-01 2.177283614873886108e-01 -2.129274047911167145e-02 -2.691679298877716064e-01 1.265197098255157471e-01 -8.239796012639999390e-02 -5.433735996484756470e-02
-8.659097552299499512e-02 -2.165949344635009766e-01 7.034452259540557861e-02 5.352958291769027710e-02 -1.462301611900329590e-01 -2.321899384260177612e-01 -3.330017626285552979e-01 -1.167877390980720520e-01 2.280854620039463043e-02 8.454525470733642578e-02 2.217144966125488281e-01 7.974378764629364014e-02 -2.403421998023986816e-01 -5.866375565528869629e-02 -1.418403238058090210e-01 2.305221557617187500e-02 8.242483250796794891e-03 7.221373170614242554e-02 2.750508189201354980e-01 -5.321399495005607605e-02 1.581106483936309814e-01 -3.665864840149879456e-02 2.731395959854125977e-01 -2.006233930587768555e-01 -2.224299162626266479e-01 4.091182351112365723e-01 9.908551722764968872e-02 -1.997612416744232178e-01 -1.831086724996566772e-01 3.130872547626495361e-02 2.124359160661697388e-01 -1.474137008190155029e-01
1.346587240695953369e-01 -3.671289086341857910e-01 8.681241422891616821e-02 -4.438068866729736328e-01 9.898500517010688782e-03 -6.477253511548042297e-03 -1.617726832628250122e-01 -6.393949687480926514e-02 4.446586966514587402e-02 4.441743716597557068e-02 -1.141780614852905273e-01 4.446575418114662170e-02 -3.716156780719757080e-01 1.589721888303756714e-01 -2.206414192914962769e-01 -3.328560888767242432e-01 1.488031148910522461e-01 1.834266185760498047e-01 1.712970733642578125e-01 2.895675785839557648e-02 9.735618531703948975e-02 4.226009361445903778e-03 7.900678366422653198e-02 1.654967218637466431e-01 -5.914898961782455444e-02 -2.040250450372695923e-01 9.506558626890182495e-02 -1.354393362998962402e-01 -1.102490276098251343e-01 1.551315933465957642e-01 -1.346766203641891479e-01 -1.200538128614425659e-01
-6.989272683858871460e-02 5.221618339419364929e-02 2.439270019531250000e-01 -2.690730690956115723e-01 -4.287322983145713806e-02 -4.146556369960308075e-03 -2.637523710727691650e-01 -1.124112755060195923e-01 3.036393038928508759e-02 -2.726643085479736328e-01 -3.066506087779998779e-01 2.737950980663299561e-01 -8.679354190826416016e-02 -4.170385375618934631e-02 -1.133718863129615784e-01 -2.933701574802398682e-01 7.141511142253875732e-02 3.135692179203033447e-01 3.029215633869171143e-01 1.861505955457687378e-02 -8.939931541681289673e-02 1.673778891563415527e-01 1.307843178510665894e-01 6.350484490394592285e-02 -5.813248828053474426e-02 -3.651738911867141724e-02 1.215996518731117249e-01 -2.691624462604522705e-01 -1.089446693658828735e-01 -3.768885135650634766e-02 -2.372629791498184204e-01 9.881026297807693481e-02
3.315379023551940918e-01 -9.666943550109863281e-02 -1.759278774261474609e-02 -3.551470935344696045e-01 -1.788642108440399170e-01 -1.126098930835723877e-01 -5.926130712032318115e-02 -3.202570602297782898e-02 6.815075874328613281e-02 2.374825067818164825e-02 -8.331419527530670166e-02 1.218618229031562805e-01 -1.397815197706222534e-01 1.841732859611511230e-01 -1.451964378356933594e-01 -4.511678814888000488e-01 1.566567420959472656e-01 1.356953829526901245e-01 6.305785477161407471e-02 -1.205377429723739624e-01 -1.350075155496597290e-01 -6.425323337316513062e-02 1.773289963603019714e-02 2.002889811992645264e-01 1.370133906602859497e-01 3.821284472942352295e-01 -1.007214263081550598e-01 -3.001775443553924561e-01 8.304629474878311157e-02 -3.739537298679351807e-02 -6.170890759676694870e-03 -4.867684841156005859e-02
-7.674914319068193436e-03 -1.361073702573776245e-01 9.993482381105422974e-03 -3.362659215927124023e-01 -1.942572891712188721e-01 -1.314391344785690308e-01 -2.308649122714996338e-01 -4.629139602184295654e-02 1.745896190404891968e-01 -2.846740186214447021e-02 6.461139768362045288e-02 4.009546712040901184e-02 -1.060120984911918640e-01 2.257167845964431763e-01 2.659973688423633575e-02 -4.824557900428771973e-01 7.052415609359741211e-02 1.888411492109298706e-01 1.913407146930694580e-01 1.084562465548515320e-01 -1.028473526239395142e-01 6.871835142374038696e-02 8.422799408435821533e-02 9.572044014930725098e-02 1.603809744119644165e-01 2.912699282169342041e-01 -2.542431056499481201e-01 -1.559774279594421387e-01 1.016248017549514771e-01 1.734450161457061768e-01 -1.928509324789047241e-01 -1.654077321290969849e-01
-1.894569694995880127e-01 1.982829421758651733e-01 -1.039285957813262939e-01 2.696318179368972778e-02 -1.437902748584747314e-01 -2.637428231537342072e-02 -1.739632040262222290e-01 -2.996208071708679199e-01 6.483380496501922607e-02 -3.000005185604095459e-01 9.727230295538902283e-03 1.124360412359237671e-01 -1.973688155412673950e-01 1.631821244955062866e-01 -3.478745222091674805e-01 -5.890376865863800049e-02 -4.146352410316467285e-02 2.077650576829910278e-01 1.970895677804946899e-01 3.006612882018089294e-02 2.912300527095794678e-01 -6.696242094039916992e-02 1.724146306514739990e-01 -2.629416622221469879e-02 -1.334018558263778687e-01 2.379750162363052368e-01 1.802963316440582275e-01 6.336531043052673340e-02 -3.183885663747787476e-02 2.504728138446807861e-01 2.921110093593597412e-01 -1.022982746362686157e-01
4.059679210186004639e-01 5.557920038700103760e-02 6.610979884862899780e-02 -1.463718712329864502e-01 -2.514451444149017334e-01 -2.477111071348190308e-01 -1.131483241915702820e-01 -4.276615753769874573e-02 2.104481160640716553e-01 -1.531197037547826767e-02 1.831497251987457275e-01 -7.695853710174560547e-02 1.213408336043357849e-01 1.033628806471824646e-01 -1.607256084680557251e-01 -1.252083629369735718e-01 9.819867461919784546e-02 -1.087338849902153015e-01 2.323369085788726807e-01 -2.436275333166122437e-01 -3.828536346554756165e-02 6.397685408592224121e-02 3.584059476852416992e-01 -2.593507766723632812e-01 1.755356602370738983e-02 5.163896456360816956e-02 2.167313918471336365e-02 -2.313562929630279541e-01 -2.613136470317840576e-01 1.354839503765106201e-01 8.736509829759597778e-03 -1.908341497182846069e-01
3.263896405696868896e-01 -3.289394080638885498e-02 -5.185286328196525574e-02 1.844092458486557007e-01 -2.089849859476089478e-01 2.571542002260684967e-02 -2.720019519329071045e-01 2.353798039257526398e-02 6.922048330307006836e-02 1.173023357987403870e-01 -3.258642181754112244e-02 9.549759328365325928e-02 1.835324615240097046e-02 2.317706048488616943e-01 -2.446243464946746826e-01 -1.974225789308547974e-01 -3.735693916678428650e-02 1.262968592345714569e-02 1.589821130037307739e-01 1.008844599127769470e-01 6.726630777120590210e-02 -3.265720605850219727e-01 2.555697858333587646e-01 -2.056500315666198730e-01 -1.166964247822761536e-01 2.097735852003097534e-01 -2.179359048604965210e-01 -1.364884376525878906e-01 -1.330405026674270630e-01 2.187498211860656738e-01 -2.029791325330734253e-01 -2.625322937965393066e-01
9.665869176387786865e-02 -2.965775430202484131e-01 -3.412269428372383118e-02 -8.733247220516204834e-02 -5.053359270095825195e-02 -1.736910492181777954e-01 -1.508624851703643799e-01 -1.729013174772262573e-01 3.765599802136421204e-02 -1.850370317697525024e-01 1.928453147411346436e-01 -1.890167146921157837e-01 -3.809942901134490967e-01 2.641142010688781738e-01 1.468564271926879883e-01 -1.355791240930557251e-01 2.865233719348907471e-01 9.777955710887908936e-02 1.425384134054183960e-01 1.525058001279830933e-01 8.648263663053512573e-02 -2.471754997968673706e-01 1.011253595352172852e-01 -1.112356930971145630e-01 -1.729113310575485229e-01 1.082052588462829590e-01 2.827247381210327148e-01 1.876327544450759888e-01 -8.896973729133605957e-02 1.344683766365051270e-01 -1.895834952592849731e-01 -2.159280469641089439e-03
1.165016591548919678e-01 -1.680765897035598755e-01 -4.268085956573486328e-02 -3.104206323623657227e-01 -3.052382543683052063e-02 -2.398441135883331299e-01 -6.830163765698671341e-03 -9.177001565694808960e-02 1.219301968812942505e-01 3.056364506483078003e-02 1.571669131517410278e-01 1.031920164823532104e-01 -1.361401677131652832e-01 7.325666956603527069e-03 -1.564286351203918457e-01 -3.821233808994293213e-01 3.114736378192901611e-01 2.164360582828521729e-01 -7.241898030042648315e-02 -2.102552950382232666e-01 1.442126333713531494e-01 1.578495800495147705e-01 1.490625739097595215e-01 9.884220361709594727e-02 -4.034699872136116028e-02 3.056966960430145264e-01 -1.278612464666366577e-01 -1.350988745689392090e-01 -1.149073094129562378e-01 -8.046555332839488983e-03 -9.373246878385543823e-02 -3.606861531734466553e-01
-2.263003773987293243e-02 -1.381423473358154297e-01 6.501778960227966309e-02 -1.492844521999359131e-01 1.652156189084053040e-02 -6.137565150856971741e-02 -2.171880453824996948e-01 -2.212162464857101440e-01 1.144488677382469177e-01 -4.917021840810775757e-02 4.998688027262687683e-02 -2.786948978900909424e-01 -4.179356247186660767e-02 2.060211449861526489e-01 -4.167853668332099915e-02 -5.445204377174377441e-01 1.340239793062210083e-01 -6.854665279388427734e-02 3.255110383033752441e-01 -1.735173761844635010e-01 8.374669402837753296e-02 -4.198443889617919922e-02 2.688016891479492188e-01 -1.552165299654006958e-01 -3.938486799597740173e-02 1.797771453857421875e-01 5.956641398370265961e-03 -2.158773839473724365e-01 1.315034925937652588e-01 -1.694954037666320801e-01 -1.587895900011062622e-01 5.694977007806301117e-03
-4.127560183405876160e-02 2.194905281066894531e-01 -2.569340765476226807e-01 -2.671821117401123047e-01 4.748668894171714783e-02 -1.931624412536621094e-01 -7.617362588644027710e-02 1.092364192008972168e-01 -1.031118351966142654e-02 1.198411360383033752e-02 -1.084195673465728760e-01 1.622146517038345337e-01 -3.675057739019393921e-02 4.641057550907135010e-02 -7.665311545133590698e-02 -5.074841976165771484e-01 7.676445879042148590e-03 -9.349159896373748779e-02 1.370513886213302612e-01 -2.390363067388534546e-01 2.322994172573089600e-02 -2.431852072477340698e-01 2.743311822414398193e-01 2.093027383089065552e-01 9.641135111451148987e-03 3.362278938293457031e-01 -7.985197752714157104e-02 1.398233417421579361e-02 -1.433306932449340820e-01 2.140966355800628662e-01 -1.961996778845787048e-02 -1.527806278318166733e-02
3.235563635826110840e-01 2.403855174779891968e-01 2.088220976293087006e-02 -2.502661347389221191e-01 1.449556797742843628e-01 4.844699054956436157e-02 -2.884899377822875977e-01 -2.049039453268051147e-01 3.347837924957275391e-01 -7.288520783185958862e-02 -2.314141578972339630e-02 2.221583425998687744e-01 -1.208352819085121155e-01 7.036802917718887329e-02 -1.651992350816726685e-01 -1.928618699312210083e-01 7.518447935581207275e-02 1.425695568323135376e-01 -8.900891244411468506e-02 -1.178604960441589355e-01 -2.206166386604309082e-01 1.637253314256668091e-01 1.647819280624389648e-01 3.860859274864196777e-01 -1.157726198434829712e-01 2.073698639869689941e-01 -4.020870849490165710e-02 -7.429958879947662354e-02 -3.735427930951118469e-02 -8.226338773965835571e-02 -5.086470395326614380e-02 2.803499251604080200e-02
3.970199525356292725e-01 -1.163215562701225281e-01 -2.283850312232971191e-02 -3.370962440967559814e-01 -1.280864775180816650e-01 -9.291712939739227295e-02 -4.012675955891609192e-02 -5.689637735486030579e-02 9.367122501134872437e-02 -1.124842986464500427e-01 -2.560382522642612457e-02 1.873083263635635376e-01 -2.900615632534027100e-01 2.159050479531288147e-02 -1.958929300308227539e-01 -4.451012015342712402e-01 8.982746303081512451e-02 1.639539748430252075e-01 2.260977476835250854e-01 6.495370715856552124e-02 2.440141141414642334e-01 -1.008943095803260803e-01 -1.067005377262830734e-02 1.830118447542190552e-01 7.205681502819061279e-02 6.382050365209579468e-02 -1.913206465542316437e-02 -2.360071390867233276e-01 1.161235496401786804e-01 1.476173549890518188e-01 -1.052611470222473145e-01 3.520021587610244751e-02
6.758051365613937378e-02 2.552978396415710449e-01 1.977571398019790649e-01 9.838093817234039307e-02 -1.444976627826690674e-01 9.072279557585716248e-03 -2.198209464550018311e-01 -6.534262746572494507e-02 -8.012823015451431274e-02 1.087370961904525757e-01 -9.224783629179000854e-02 -2.262149751186370850e-01 1.155055016279220581e-01 1.685503274202346802e-01 -4.015759825706481934e-01 -2.058632969856262207e-01 2.729763388633728027e-01 -6.008977070450782776e-02 2.297171503305435181e-01 -3.848369419574737549e-02 7.214179635047912598e-02 3.793089464306831360e-02 1.150642707943916321e-01 8.480252325534820557e-02 -4.735637307167053223e-01 9.763874113559722900e-02 2.289675772190093994e-01 1.336346473544836044e-02 -1.182957068085670471e-01 1.426774710416793823e-01 2.072018757462501526e-02 6.294864416122436523e-02
1.128159761428833008e-01 7.961262762546539307e-02 1.150832176208496094e-01 -1.142736896872520447e-01 -2.215653210878372192e-01 -2.205345779657363892e-01 -1.121446788311004639e-01 -1.478501856327056885e-01 -6.706047058105468750e-02 2.134179919958114624e-01 -2.414163053035736084e-01 -2.063919156789779663e-01 -7.978773675858974457e-03 2.056293040513992310e-01 -2.421465218067169189e-01 -1.712628453969955444e-02 1.899747997522354126e-01 2.583226561546325684e-01 1.688444614410400391e-01 -3.449206054210662842e-01 1.488894075155258179e-01 -1.614874601364135742e-01 2.408580929040908813e-01 -2.267471104860305786e-01 -2.803362905979156494e-01 1.547262668609619141e-01 -1.687121763825416565e-02 1.725609153509140015e-01 -9.671597182750701904e-02 8.995978534221649170e-02 6.328379362821578979e-02 -9.085677564144134521e-02
2.939479947090148926e-01 -1.904817819595336914e-01 2.186523526906967163e-01 -2.994354069232940674e-01 -7.855664193630218506e-02 -1.136610135436058044e-01 -2.188543677330017090e-01 -8.758997917175292969e-02 1.773366779088973999e-01 -1.013310104608535767e-01 -2.975471876561641693e-02 3.216071426868438721e-01 -2.208540737628936768e-01 1.573955863714218140e-01 7.911016792058944702e-02 -2.210412472486495972e-01 9.080192446708679199e-02 4.283457696437835693e-01 -5.382551252841949463e-02 -1.027553156018257141e-01 -2.971958182752132416e-02 6.672687083482742310e-02 1.987803429365158081e-01 -7.774674147367477417e-02 -1.651912778615951538e-01 1.657409965991973877e-02 1.014814451336860657e-01 9.439761191606521606e-02 1.930540502071380615e-01 1.733873188495635986e-01 -1.407082974910736084e-01 -2.241689153015613556e-02
2.498656362295150757e-01 -2.118624001741409302e-02 1.342603564262390137e-01 -3.597808629274368286e-02 1.016111746430397034e-01 3.451341297477483749e-03 -1.553203165531158447e-01 -1.637073755264282227e-01 5.600779131054878235e-02 -1.419251691550016403e-02 2.188048511743545532e-01 -1.564286798238754272e-01 2.774555608630180359e-02 3.975412547588348389e-01 4.209374263882637024e-02 -3.578145802021026611e-01 1.840494573116302490e-01 -2.672595344483852386e-02 2.014533579349517822e-01 -5.043487250804901123e-02 1.501473933458328247e-01 1.890137977898120880e-02 3.942372202873229980e-01 -4.083668068051338196e-02 -1.875403709709644318e-02 -8.815870434045791626e-02 -1.141492649912834167e-01 -3.396015167236328125e-01 -1.062601581215858459e-01 1.745500862598419189e-01 2.371769845485687256e-01 6.212340202182531357e-03
7.682685554027557373e-02 3.672969713807106018e-02 -6.262791156768798828e-02 3.168782964348793030e-02 -2.214774042367935181e-01 1.683888211846351624e-02 -3.579334914684295654e-01 -2.915674746036529541e-01 -6.870819628238677979e-02 1.190654858946800232e-01 -2.059900313615798950e-01 2.138450741767883301e-01 -1.646189093589782715e-01 1.498351455666124821e-03 -3.700740039348602295e-01 -2.384490221738815308e-01 2.662220895290374756e-01 1.046189665794372559e-01 2.264007776975631714e-01 -1.908197253942489624e-01 -2.944841235876083374e-02 2.269883751869201660e-01 2.070270329713821411e-01 1.074464842677116394e-01 3.905389923602342606e-03 3.797816112637519836e-02 -5.739873647689819336e-02 -1.841805726289749146e-01 1.929521411657333374e-01 1.332612335681915283e-01 4.006313160061836243e-02 -1.607217043638229370e-01
5.486702919006347656e-02 -9.980789572000503540e-02 1.708926856517791748e-01 -5.928159132599830627e-02 1.077513471245765686e-01 8.468510210514068604e-02 -2.048810422420501709e-01 -9.593132138252258301e-02 1.512152999639511108e-01 -2.020669281482696533e-01 2.818256318569183350e-01 -1.822874546051025391e-01 -7.256310433149337769e-02 3.123260438442230225e-01 -2.156871110200881958e-01 -4.189726710319519043e-01 6.693892180919647217e-03 -4.886841028928756714e-02 3.710252344608306885e-01 -1.685132384300231934e-01 1.485083699226379395e-01 1.254355907440185547e-01 2.206533551216125488e-01 1.948294462636113167e-03 -5.270515009760856628e-02 1.270267069339752197e-01 -1.339051127433776855e-01 -2.690043747425079346e-01 -3.732392564415931702e-02 -9.008439630270004272e-02 -9.349047392606735229e-02 -2.643376030027866364e-02
5.007740575820207596e-03 -1.880527734756469727e-01 -1.950128227472305298e-01 6.825952231884002686e-02 -2.330091893672943115e-01 -8.333728462457656860e-02 -2.646162509918212891e-01 1.410659104585647583e-01 -1.325854957103729248e-01 -1.892218589782714844e-01 7.460662722587585449e-02 -9.193889051675796509e-02 -3.394473791122436523e-01 2.504410743713378906e-01 -4.170462489128112793e-01 1.300470158457756042e-02 2.003230452537536621e-01 2.223628014326095581e-01 -6.306417286396026611e-02 -5.401204153895378113e-02 1.368857175111770630e-02 1.317163556814193726e-01 6.974565982818603516e-02 3.391572041437029839e-03 -2.599308826029300690e-02 2.155062109231948853e-01 3.353401720523834229e-01 -2.600558102130889893e-01 -6.945517379790544510e-03 -4.269564896821975708e-02 -5.254907160997390747e-02 -2.454871870577335358e-02
3.182771503925323486e-01 -1.032486036419868469e-01 -3.859511017799377441e-02 -6.728664506226778030e-03 -2.756454646587371826e-01 3.646533191204071045e-02 -1.327903717756271362e-01 -3.567974865436553955e-01 8.651959896087646484e-02 -2.112729996442794800e-01 1.288458257913589478e-01 8.220495283603668213e-02 -1.851995289325714111e-01 1.399931162595748901e-01 -3.564953505992889404e-01 -2.299692332744598389e-01 2.671495079994201660e-02 2.358849644660949707e-01 -4.148487374186515808e-02 -2.709841169416904449e-02 -1.247719973325729370e-01 3.973037376999855042e-02 2.750178575515747070e-01 5.926408991217613220e-02 -1.404602974653244019e-01 1.149425357580184937e-01 -1.062595248222351074e-01 -4.685452580451965332e-02 -3.654619157314300537e-01 8.142867684364318848e-02 4.854534938931465149e-02 1.040326952934265137e-01
5.530092492699623108e-02 2.945531308650970459e-01 1.480852067470550537e-01 2.059163302183151245e-01 -1.904759705066680908e-01 -3.231913596391677856e-02 -3.404144942760467529e-01 -2.246648967266082764e-01 -1.830549538135528564e-01 1.500291228294372559e-01 -1.464365273714065552e-01 6.334210187196731567e-02 -6.818880140781402588e-02 9.231670945882797241e-02 -2.161156088113784790e-01 -3.660330772399902344e-01 2.641200721263885498e-01 1.101146042346954346e-01 2.740859091281890869e-01 1.182311177253723145e-01 6.731924414634704590e-02 2.673185057938098907e-02 1.697434931993484497e-01 6.380634754896163940e-02 -1.166999042034149170e-01 1.573947519063949585e-01 -6.550851464271545410e-02 1.054027527570724487e-01 1.473372150212526321e-02 1.292367279529571533e-01 -2.498938441276550293e-01 1.567148268222808838e-01
2.945862114429473877e-01 1.831487566232681274e-01 -1.246047466993331909e-01 2.359064817428588867e-01 -1.568456590175628662e-01 1.763078197836875916e-02 -1.547674685716629028e-01 5.251510441303253174e-02 -6.662889569997787476e-02 -8.271508663892745972e-02 -2.281277067959308624e-02 -1.362638026475906372e-01 -1.382281184196472168e-01 1.501936167478561401e-01 2.376413792371749878e-01 -5.092813372611999512e-01 -5.986935272812843323e-02 1.619659364223480225e-01 3.088870942592620850e-01 -2.691927552223205566e-01 -8.185138553380966187e-02 -1.723045855760574341e-01 1.575644761323928833e-01 -7.243464700877666473e-03 1.059528738260269165e-01 1.305803507566452026e-01 1.812335550785064697e-01 1.835438609123229980e-02 -1.661933511495590210e-01 -3.317972645163536072e-02 7.436743378639221191e-02 -1.196968555450439453e-01
1.673131734132766724e-01 -1.675749570131301880e-01 1.533942371606826782e-01 -2.262817025184631348e-01 1.197044029831886292e-01 -2.008666694164276123e-01 -2.480031698942184448e-01 1.920935809612274170e-01 3.433766663074493408e-01 2.484950795769691467e-02 -1.275830715894699097e-01 3.155503422021865845e-02 1.517255753278732300e-01 8.376081287860870361e-02 -1.008746102452278137e-01 -5.581866949796676636e-02 -2.160092815756797791e-02 2.509659826755523682e-01 2.421002686023712158e-01 2.607067814096808434e-03 -6.101964786648750305e-02 1.237972378730773926e-01 3.987649083137512207e-01 1.946272403001785278e-01 -2.463582605123519897e-01 1.968975812196731567e-01 2.721062898635864258e-01 -6.421151012182235718e-02 1.008023601025342941e-02 1.010011881589889526e-01 9.430266171693801880e-02 4.636047780513763428e-02
1.080013588070869446e-01 7.697439193725585938e-02 -9.360180795192718506e-02 2.864374816417694092e-01 -3.208262026309967041e-01 -5.798123776912689209e-02 -2.431932836771011353e-01 -1.762939244508743286e-02 -1.190611571073532104e-01 -1.873393058776855469e-01 1.597905606031417847e-01 7.639905065298080444e-02 6.779517978429794312e-02 2.606781572103500366e-02 -2.540635466575622559e-01 -9.839364327490329742e-03 5.123826116323471069e-02 3.300812542438507080e-01 2.028186768293380737e-01 -8.194987475872039795e-02 -5.293980613350868225e-02 2.021037973463535309e-02 4.301988482475280762e-01 -3.106095595285296440e-03 -3.209427893161773682e-01 2.838912606239318848e-01 -3.555299947038292885e-03 -6.087647378444671631e-02 -8.238708972930908203e-02 1.539225578308105469e-01 -8.231726288795471191e-02 5.477925762534141541e-02
2.540913522243499756e-01 -2.593804709613323212e-02 8.315869607031345367e-03 -1.235770508646965027e-01 -3.009262681007385254e-01 -1.010770350694656372e-01 -1.461476087570190430e-01 7.678681518882513046e-03 -7.235614210367202759e-02 -1.978345662355422974e-01 3.231508657336235046e-02 3.897588327527046204e-02 -2.001047879457473755e-01 4.412000477313995361e-01 -3.644564002752304077e-02 1.111480668187141418e-01 6.779681425541639328e-03 1.104141324758529663e-01 -7.106705754995346069e-02 -5.038521289825439453e-01 1.368154436349868774e-01 7.896362245082855225e-02 3.256986141204833984e-01 1.053176894783973694e-01 -1.555676013231277466e-01 1.559948772192001343e-01 -4.592678695917129517e-02 -1.090281642973423004e-02 4.430175200104713440e-02 6.753925979137420654e-02 1.056733205914497375e-01 1.420544683933258057e-01
1.126796156167984009e-01 8.424325287342071533e-02 1.008396223187446594e-01 -1.691764891147613525e-01 -8.906774967908859253e-02 -7.637726515531539917e-02 -2.607972323894500732e-01 -9.474970400333404541e-02 -7.555660605430603027e-02 -1.399802714586257935e-01 2.398064434528350830e-01 -1.069594398140907288e-01 -2.333723753690719604e-01 2.580890059471130371e-01 -5.035073757171630859e-01 -6.689828634262084961e-02 1.205323785543441772e-01 1.392487436532974243e-02 1.213548425585031509e-02 1.195140997879207134e-03 -2.235917001962661743e-01 -2.345246672630310059e-01 4.564356803894042969e-02 -2.063285261392593384e-01 -1.712674200534820557e-01 1.638888865709304810e-01 6.833869218826293945e-02 -3.491040766239166260e-01 -1.332504153251647949e-01 2.644325233995914459e-02 -1.069489195942878723e-01 1.378964819014072418e-02
-1.444704234600067139e-01 -1.112145837396383286e-02 7.895384728908538818e-02 -1.073812991380691528e-01 -1.284748613834381104e-01 9.235354512929916382e-02 -1.238153055310249329e-01 -1.759682148694992065e-01 1.679237633943557739e-01 -4.292298480868339539e-02 -8.558412641286849976e-02 1.380349975079298019e-02 3.958220407366752625e-02 4.077479243278503418e-01 -2.332050800323486328e-01 2.545542120933532715e-01 2.990914285182952881e-01 2.673433534801006317e-02 2.628930509090423584e-01 8.457601815462112427e-02 5.994142591953277588e-02 -1.438021361827850342e-01 4.699608385562896729e-01 4.096228256821632385e-02 1.250069886445999146e-01 2.967256307601928711e-01 1.077777519822120667e-01 1.881764456629753113e-02 -9.365252405405044556e-02 1.040679812431335449e-01 -1.240375190973281860e-01 3.831383958458900452e-02
3.428740501403808594e-01 7.751446217298507690e-02 8.998011797666549683e-02 -1.423999369144439697e-01 -4.048534631729125977e-01 1.235272064805030823e-01 -2.479889839887619019e-01 -1.757410764694213867e-01 1.458004396408796310e-02 1.255682855844497681e-01 2.079355344176292419e-02 1.158715859055519104e-01 -4.404955357313156128e-02 -5.263873562216758728e-02 -2.641530334949493408e-01 -1.585409492254257202e-01 6.453100591897964478e-02 3.620096147060394287e-01 7.792451232671737671e-02 1.305923610925674438e-01 -1.308499574661254883e-01 -4.139523953199386597e-02 3.841284289956092834e-02 -9.180385619401931763e-02 -1.512863487005233765e-01 3.498799502849578857e-01 2.142146825790405273e-01 -1.616364866495132446e-01 4.643651098012924194e-02 1.827545166015625000e-01 2.966075204312801361e-03 -8.415109664201736450e-02
-1.371683180332183838e-01 -4.800978675484657288e-02 3.376412019133567810e-02 5.592181161046028137e-02 -1.993982642889022827e-01 -1.700664162635803223e-01 -4.413650035858154297e-01 -1.229872927069664001e-01 3.694780915975570679e-02 1.086845993995666504e-01 5.581738054752349854e-02 2.920491993427276611e-01 -2.734178602695465088e-01 -2.091996185481548309e-02 -3.493053615093231201e-01 -3.838886320590972900e-01 -5.516523867845535278e-02 -3.088780306279659271e-02 2.563274204730987549e-01 -8.013222366571426392e-02 1.703944057226181030e-01 -1.768002212047576904e-01 2.086041718721389771e-01 -6.959164142608642578e-02 -1.024094969034194946e-01 1.483320593833923340e-01 -1.149218827486038208e-01 3.499979525804519653e-02 -8.474300801753997803e-02 8.667182177305221558e-02 -3.988271951675415039e-02 -4.308583587408065796e-02
1.135475337505340576e-01 2.362502925097942352e-02 -1.009126752614974976e-01 -2.402447313070297241e-01 1.562718600034713745e-01 8.886795490980148315e-02 -5.963627696037292480e-01 -4.524990450590848923e-03 -4.468113556504249573e-02 -1.092388927936553955e-01 -1.265107244253158569e-01 -1.430983543395996094e-01 2.680828049778938293e-02 1.093664094805717468e-01 -1.616915762424468994e-01 -1.059255450963973999e-01 2.247227728366851807e-01 -2.252086102962493896e-01 2.347608506679534912e-01 -1.358577609062194824e-01 -2.886806242167949677e-02 -1.736639291048049927e-01 1.463205367326736450e-01 -4.977971687912940979e-02 6.294068880379199982e-03 2.845583297312259674e-02 1.450379341840744019e-01 -5.648041889071464539e-02 -9.852015646174550056e-04 4.037933349609375000e-01 1.022936552762985229e-01 -4.411241039633750916e-02
1.549601703882217407e-01 1.785558015108108521e-01 4.106476437300443649e-03 -1.089146360754966736e-01 -5.584919080138206482e-02 -5.795020610094070435e-02 -5.810615792870521545e-02 -1.257000565528869629e-01 -1.785206943750381470e-01 -1.453133374452590942e-01 1.642709970474243164e-01 2.381097711622714996e-02 -1.564412266016006470e-01 2.736631035804748535e-01 -5.409765839576721191e-01 -1.641582697629928589e-01 1.496021151542663574e-01 6.947853416204452515e-02 9.258904308080673218e-02 4.447437822818756104e-02 -2.810943126678466797e-01 -3.238985836505889893e-01 1.983016133308410645e-01 -1.660412549972534180e-02 -1.487266868352890015e-01 4.926633834838867188e-02 4.913089424371719360e-02 -1.902422904968261719e-01 -2.075529843568801880e-01 1.622183769941329956e-01 -4.376625269651412964e-02 1.064033731818199158e-01
5.568632856011390686e-02 -1.100876182317733765e-01 2.732322365045547485e-02 -2.537036836147308350e-01 -2.031008340418338776e-02 -1.964479088783264160e-01 -1.141042336821556091e-01 5.548500455915927887e-03 1.993182599544525146e-01 -5.590290948748588562e-02 -9.927744977176189423e-03 2.287083119153976440e-01 5.696707870811223984e-03 2.065486758947372437e-01 -2.490354031324386597e-01 -2.535796165466308594e-01 4.665288329124450684e-02 1.319897621870040894e-01 2.747173011302947998e-01 2.699281573295593262e-01 2.076869606971740723e-01 1.407913397997617722e-02 3.041286468505859375e-01 8.863355219364166260e-02 -6.915667653083801270e-02 -6.839072704315185547e-02 6.597733497619628906e-02 -2.628628611564636230e-01 -2.855035364627838135e-01 -1.325201988220214844e-01 -3.098163604736328125e-01 -1.172903031110763550e-01
1.515655070543289185e-01 -1.601848565042018890e-02 2.460230737924575806e-01 7.919609546661376953e-02 5.176747590303421021e-02 9.262944757938385010e-02 -1.939223855733871460e-01 -1.545012444257736206e-01 8.284582197666168213e-02 1.876967400312423706e-02 1.252630800008773804e-01 -3.242802023887634277e-01 -3.988932818174362183e-02 3.500403165817260742e-01 -1.375456154346466064e-01 -4.711872637271881104e-01 1.969106942415237427e-01 -6.272018700838088989e-02 3.195075392723083496e-01 -8.864276856184005737e-02 5.637280642986297607e-02 -7.042771577835083008e-02 1.278282552957534790e-01 2.266966179013252258e-02 -4.538487643003463745e-02 1.930906176567077637e-01 -8.060453459620475769e-03 -1.644445061683654785e-01 1.347650587558746338e-01 -1.129715293645858765e-01 -2.148204743862152100e-01 -1.514943987131118774e-01
-3.079768642783164978e-02 -2.488455176353454590e-02 7.447432726621627808e-02 1.465292274951934814e-01 -2.765755057334899902e-01 -8.872377127408981323e-02 -3.509486019611358643e-01 -9.364975243806838989e-02 -4.243080317974090576e-02 -3.041123412549495697e-02 -1.664144545793533325e-01 -7.618957757949829102e-02 -2.577788233757019043e-01 -1.250632554292678833e-01 -2.229202091693878174e-01 -2.276940792798995972e-01 -6.760483235120773315e-02 -1.252303551882505417e-02 5.448985472321510315e-02 -6.007294729351997375e-02 1.982549875974655151e-01 -1.384910941123962402e-01 1.861921101808547974e-01 -1.652367264032363892e-01 -2.573165595531463623e-01 3.921572268009185791e-01 -3.028927929699420929e-02 -1.038833633065223694e-01 -2.475798428058624268e-01 2.797632217407226562e-01 -1.161890700459480286e-01 -1.368542611598968506e-01
-2.108307741582393646e-02 6.433565914630889893e-02 -5.617864429950714111e-02 -8.706510066986083984e-02 -1.561964452266693115e-01 -3.707429766654968262e-02 -3.094643354415893555e-01 -3.134981989860534668e-01 -2.540746517479419708e-02 -2.282100319862365723e-01 -7.850633002817630768e-03 9.823005646467208862e-02 -1.947957426309585571e-01 2.465226501226425171e-01 -2.088053375482559204e-01 -1.970756240189075470e-02 -1.645537279546260834e-02 3.064453303813934326e-01 -1.224936619400978088e-01 -1.155788451433181763e-01 3.227398693561553955e-01 -1.526975631713867188e-01 1.728085242211818695e-02 7.951861619949340820e-02 -3.089900612831115723e-01 4.239190518856048584e-01 5.276739969849586487e-02 -7.667288929224014282e-02 1.579282805323600769e-02 7.846953719854354858e-02 -8.481494337320327759e-02 7.502073049545288086e-02
2.273208275437355042e-02 -2.539684474468231201e-01 -5.680385231971740723e-02 -2.804735004901885986e-01 -2.346497774124145508e-01 7.052012532949447632e-02 -2.223280258476734161e-02 -1.518290489912033081e-01 3.589971363544464111e-02 3.810641169548034668e-02 1.629040762782096863e-02 2.544803544878959656e-02 -1.489457339048385620e-01 3.713147714734077454e-02 -1.035153791308403015e-01 -3.058804869651794434e-01 2.747097015380859375e-01 1.677528172731399536e-01 -1.930047944188117981e-02 -3.335572481155395508e-01 1.211472004652023315e-01 -1.090289354324340820e-01 1.680497080087661743e-01 -5.350933596491813660e-02 6.601728498935699463e-02 2.752637267112731934e-01 -3.320806473493576050e-02 -3.521425127983093262e-01 -1.660351008176803589e-01 -2.859829925000667572e-02 -1.050339415669441223e-01 -3.470663130283355713e-01
-3.279256820678710938e-02 8.514366527379024774e-06 2.009424269199371338e-01 -1.500146389007568359e-01 -1.561750322580337524e-01 -4.526849836111068726e-02 -2.451002448797225952e-01 1.839362382888793945e-01 2.012431025505065918e-01 -2.323565036058425903e-01 -2.207120507955551147e-01 3.004844486713409424e-01 -2.677303254604339600e-01 -6.608489435166120529e-03 6.818589568138122559e-02 -2.482529133558273315e-01 -4.057044163346290588e-03 2.275689691305160522e-01 2.233927547931671143e-01 -8.635801821947097778e-02 -2.239633053541183472e-01 -8.093842864036560059e-02 3.925130665302276611e-01 -1.374206840991973877e-01 -4.424264188855886459e-03 1.064412370324134827e-01 8.237031847238540649e-02 5.712336301803588867e-02 1.088342592120170593e-01 2.075947672128677368e-01 -1.697525978088378906e-01 -1.481411419808864594e-02
-1.015564575791358948e-01 2.462921477854251862e-02 -2.659321948885917664e-02 -1.297519952058792114e-01 -6.808489561080932617e-02 -2.038139402866363525e-01 -1.371220797300338745e-01 -2.556756883859634399e-02 4.541366919875144958e-02 1.145794093608856201e-01 -4.546071588993072510e-02 1.050393357872962952e-01 -1.605065762996673584e-01 -8.258286863565444946e-02 -3.850167691707611084e-01 -1.760729849338531494e-01 5.135718383826315403e-04 -9.605428576469421387e-02 3.223817944526672363e-01 -1.016780585050582886e-01 1.995978057384490967e-01 -2.656936943531036377e-01 2.796224653720855713e-01 -1.471890062093734741e-01 -8.508103340864181519e-02 3.834380507469177246e-01 -1.785525828599929810e-01 -1.242045387625694275e-01 -2.561606168746948242e-01 1.842058300971984863e-01 1.029030233621597290e-01 -1.424822062253952026e-01
1.946151405572891235e-01 6.586682796478271484e-02 -4.034219309687614441e-02 1.896753013134002686e-01 -2.237769216299057007e-01 -1.813552230596542358e-01 -2.193336337804794312e-01 -8.512872457504272461e-02 -1.887164264917373657e-02 -2.729342877864837646e-01 1.854408383369445801e-01 -1.313390433788299561e-01 1.236675530672073364e-01 2.172469794750213623e-01 1.235275194048881531e-01 -3.136383891105651855e-01 2.644298970699310303e-01 -9.855859726667404175e-02 8.244195580482482910e-02 -2.300171256065368652e-01 -3.714144974946975708e-02 6.656969338655471802e-02 1.178365200757980347e-01 3.005561977624893188e-02 -7.997880876064300537e-02 1.462004184722900391e-01 4.440419673919677734e-01 -8.610156364738941193e-03 -2.314239740371704102e-01 5.362852942198514938e-03 3.282452747225761414e-02 -1.990821361541748047e-01
2.759404480457305908e-01 -8.099029958248138428e-02 -2.443539164960384369e-02 4.327007383108139038e-02 -2.868524193763732910e-01 -1.274652630090713501e-01 -2.983544766902923584e-01 -2.366439104080200195e-01 7.783745974302291870e-02 9.639289230108261108e-02 -2.024822123348712921e-02 7.946337759494781494e-02 -7.735670357942581177e-02 1.921752840280532837e-01 -2.128516435623168945e-01 -2.815049886703491211e-01 -1.302078962326049805e-01 1.841896921396255493e-01 1.211209893226623535e-01 -6.908013671636581421e-02 -1.232455149292945862e-01 -5.366223305463790894e-02 9.898232668638229370e-02 -1.178730055689811707e-01 -4.065410494804382324e-01 -1.021972391754388809e-02 -6.913776509463787079e-03 3.323805630207061768e-01 -2.844325602054595947e-01 3.713839873671531677e-02 -4.651032015681266785e-02 -9.647615253925323486e-02
-2.249182760715484619e-02 6.576066464185714722e-02 3.147163391113281250e-01 1.188775151968002319e-01 -1.279895454645156860e-01 3.683931380510330200e-02 -2.200791835784912109e-01 -2.309369891881942749e-01 -1.621128916740417480e-01 1.418199688196182251e-01 -2.830063458532094955e-03 -1.002884507179260254e-01 -1.452547125518321991e-02 -5.377255380153656006e-02 -1.959456354379653931e-01 -3.476664721965789795e-01 1.897538155317306519e-01 7.492024451494216919e-02 1.140100881457328796e-01 1.802207902073860168e-02 -2.446507811546325684e-01 8.003880083560943604e-02 3.463796973228454590e-01 5.283544585108757019e-02 -4.810439646244049072e-01 1.463570594787597656e-01 5.706141516566276550e-02 -5.380335822701454163e-02 -1.191649362444877625e-01 1.313617676496505737e-01 -9.619662165641784668e-02 -6.266605487326160073e-05
1.479655355215072632e-01 1.636063158512115479e-01 1.690600216388702393e-01 -4.387604445219039917e-02 2.018316276371479034e-02 -3.352387621998786926e-02 -6.436811387538909912e-02 -1.074422672390937805e-01 -2.765496028587222099e-03 -9.999418258666992188e-02 1.309771239757537842e-01 4.437611997127532959e-02 1.558673828840255737e-01 2.362358421087265015e-01 -5.364034771919250488e-01 -1.517230123281478882e-01 1.798261106014251709e-01 1.021198183298110962e-01 2.166395336389541626e-01 3.120090253651142120e-02 -2.722999155521392822e-01 -9.810025244951248169e-02 7.426334917545318604e-02 -1.351665109395980835e-01 -2.187398821115493774e-01 2.461495250463485718e-01 3.892969712615013123e-02 -3.922848701477050781e-01 -1.335088312625885010e-01 4.398307204246520996e-02 2.312766574323177338e-02 -3.565917909145355225e-02
2.546989023685455322e-01 9.822393767535686493e-03 1.220861449837684631e-01 1.173841580748558044e-01 -2.074609845876693726e-01 -3.079157173633575439e-01 -3.418401777744293213e-01 1.500717848539352417e-01 -1.428592950105667114e-01 -3.377635776996612549e-01 -6.406701356172561646e-02 -1.905489563941955566e-01 1.103485450148582458e-01 2.986157238483428955e-01 1.288865953683853149e-01 -3.614167571067810059e-01 1.394518464803695679e-01 -5.422082915902137756e-02 1.798699200153350830e-01 -1.503372341394424438e-01 -3.015103575307875872e-04 -7.768880575895309448e-02 4.799849167466163635e-02 -1.576493680477142334e-02 -8.195797353982925415e-02 2.709789201617240906e-02 2.339821159839630127e-01 -1.158532779663801193e-02 -1.744796931743621826e-01 -1.351627856492996216e-01 9.120329469442367554e-02 1.839583925902843475e-02
9.385380893945693970e-02 -1.163889095187187195e-01 -1.434765309095382690e-01 -1.187931820750236511e-01 -1.250324100255966187e-01 -2.525211572647094727e-01 -8.681368082761764526e-02 -3.409890085458755493e-02 5.166326761245727539e-01 -1.073144301772117615e-01 1.243455857038497925e-01 1.337989419698715210e-01 9.028685092926025391e-02 1.746672391891479492e-01 -3.541246801614761353e-02 -3.250493407249450684e-01 1.231208071112632751e-01 -5.286740139126777649e-02 2.237379550933837891e-01 -8.022190630435943604e-02 -6.865007430315017700e-02 1.084144786000251770e-01 1.616381406784057617e-01 1.585820317268371582e-01 7.885915786027908325e-02 2.828932702541351318e-01 1.720980368554592133e-02 -1.629271358251571655e-01 -6.453005224466323853e-02 1.553857326507568359e-01 -3.206122219562530518e-01 -1.053935810923576355e-01
9.916239976882934570e-02 3.178343921899795532e-02 -5.731992423534393311e-02 -2.079855799674987793e-01 -6.054331734776496887e-02 -8.889524638652801514e-02 -2.825692296028137207e-01 8.821677416563034058e-02 3.391945064067840576e-01 4.949948191642761230e-02 5.693921819329261780e-02 5.291787534952163696e-02 -1.541576236486434937e-01 2.057385891675949097e-01 -2.402102053165435791e-01 -5.057208538055419922e-01 1.621062010526657104e-01 1.477978378534317017e-01 9.518787264823913574e-02 -3.057518228888511658e-02 -9.459141641855239868e-02 -4.166511446237564087e-02 1.624210774898529053e-01 7.644581049680709839e-02 2.105618864297866821e-01 2.251377850770950317e-01 -2.605215907096862793e-01 -4.214911907911300659e-02 -5.529623012989759445e-03 2.125383168458938599e-01 -1.121664121747016907e-01 -1.297788321971893311e-01
2.627415768802165985e-02 4.063212499022483826e-02 3.723947107791900635e-01 1.601865440607070923e-01 -3.601689934730529785e-01 -4.171432256698608398e-01 -1.255340874195098877e-01 -1.572721749544143677e-01 1.046278104186058044e-01 4.158180952072143555e-02 -1.463041007518768311e-01 1.559813767671585083e-01 -1.472826600074768066e-01 2.910742759704589844e-01 -8.603839576244354248e-02 -1.698045618832111359e-02 4.219500347971916199e-02 1.480755954980850220e-01 1.086448431015014648e-01 -1.452889591455459595e-01 -1.892984658479690552e-01 6.653190404176712036e-02 2.759889662265777588e-01 1.707457192242145538e-02 -1.125063225626945496e-01 2.477779686450958252e-01 1.701243817806243896e-01 7.621889561414718628e-02 1.023772433400154114e-01 -2.035895176231861115e-02 1.192393451929092407e-01 -9.654556214809417725e-02
2.800519168376922607e-01 -7.515744864940643311e-02 -1.261738687753677368e-01 -9.574904292821884155e-02 -4.900005832314491272e-02 5.138261243700981140e-02 -1.868637800216674805e-01 -4.434496164321899414e-02 1.578148603439331055e-01 3.656471893191337585e-02 4.625011235475540161e-02 1.852196641266345978e-02 -4.460909962654113770e-01 7.871556282043457031e-02 2.976389229297637939e-02 -3.010963276028633118e-02 3.005841076374053955e-01 1.103770583868026733e-01 2.004276067018508911e-01 -6.756873428821563721e-02 1.920548453927040100e-02 -2.322629988193511963e-01 4.756937921047210693e-02 1.103606745600700378e-01 -3.618135154247283936e-01 1.404965072870254517e-01 2.814329266548156738e-01 1.676743179559707642e-01 -2.096197009086608887e-01 2.983456552028656006e-01 1.865463703870773315e-02 -7.683987170457839966e-02
-2.776711992919445038e-02 4.197270423173904419e-02 1.388570219278335571e-01 -3.178269863128662109e-01 -9.241898544132709503e-03 -8.520364761352539062e-02 -5.330437049269676208e-02 5.435139685869216919e-02 1.519104540348052979e-01 1.083002015948295593e-01 9.220358729362487793e-02 -1.146272271871566772e-01 -1.279801875352859497e-02 5.125776529312133789e-01 -1.166442930698394775e-01 5.791101604700088501e-02 1.807406991720199585e-01 1.927533745765686035e-01 2.044929936528205872e-02 7.920686900615692139e-02 1.037433445453643799e-01 -1.366398632526397705e-01 4.067070186138153076e-01 1.302903741598129272e-01 -6.369522213935852051e-02 3.425903022289276123e-01 2.103119492530822754e-01 -5.842363089323043823e-02 -5.128357931971549988e-02 -1.379394531250000000e-01 2.057340368628501892e-02 2.196435630321502686e-01
3.654838353395462036e-02 -8.691129833459854126e-02 1.951242983341217041e-02 -1.128260493278503418e-01 -2.086076289415359497e-01 -2.207184284925460815e-01 -5.364815518260002136e-02 1.060336455702781677e-01 -1.758298873901367188e-01 -3.215877115726470947e-01 1.916715800762176514e-01 -1.835818588733673096e-01 8.600488305091857910e-02 2.721561491489410400e-01 -3.361130133271217346e-02 -3.541732132434844971e-01 8.268699795007705688e-02 -1.568618714809417725e-01 5.834821611642837524e-02 -1.697824150323867798e-01 -1.243842691183090210e-01 9.058365225791931152e-02 9.798368811607360840e-02 -6.235884875059127808e-02 -3.459270298480987549e-01 2.472952753305435181e-01 3.092726171016693115e-01 -7.816489785909652710e-03 -2.433478832244873047e-01 8.478301018476486206e-02 5.177636072039604187e-02 -1.112570166587829590e-01
4.317149519920349121e-02 1.092975679785013199e-02 -5.458565428853034973e-02 4.503474757075309753e-02 -1.022729352116584778e-01 -5.166736617684364319e-02 -3.252912759780883789e-01 -1.674194931983947754e-01 1.680503934621810913e-01 1.546241044998168945e-01 -9.074299037456512451e-02 2.781351804733276367e-01 -1.742032915353775024e-01 1.207060962915420532e-01 -3.579123020172119141e-01 -3.031621277332305908e-01 2.640936076641082764e-01 2.311186194419860840e-01 1.762584298849105835e-01 -1.794577687978744507e-01 -9.650051360949873924e-04 1.055531725287437439e-01 1.906003057956695557e-01 6.990884244441986084e-02 1.233311444520950317e-01 1.324530541896820068e-01 -2.428921172395348549e-03 9.611340239644050598e-03 2.803909182548522949e-01 1.023425906896591187e-01 1.914103478193283081e-01 -2.144586592912673950e-01
-7.941439002752304077e-02 7.680503278970718384e-02 -1.667172461748123169e-01 -1.038964278995990753e-02 -2.229522615671157837e-01 1.251277886331081390e-02 -2.324953973293304443e-01 -2.115759551525115967e-01 -7.841283082962036133e-02 -1.618521362543106079e-01 1.284272521734237671e-01 1.571924090385437012e-01 -2.412750422954559326e-01 3.450639247894287109e-01 -2.052453160285949707e-01 -7.639399915933609009e-02 -1.058662123978137970e-02 2.752206027507781982e-01 -1.451398283243179321e-01 -6.230034306645393372e-02 2.563591599464416504e-01 -2.404248565435409546e-01 1.056567654013633728e-01 2.705776393413543701e-01 -2.435745596885681152e-01 2.379288226366043091e-01 1.076335012912750244e-01 -2.120145559310913086e-01 -1.223099678754806519e-01 7.821258157491683960e-02 9.621466696262359619e-02 -3.006436116993427277e-02
1.214955151081085205e-01 -2.804693393409252167e-02 2.262562662363052368e-01 3.918896988034248352e-02 -1.463610529899597168e-01 -1.099431514739990234e-01 -3.255056440830230713e-01 -2.641713246703147888e-02 4.473260790109634399e-02 2.561522088944911957e-02 1.483936458826065063e-01 1.700000762939453125e-01 -2.357244789600372314e-01 -1.715680211782455444e-01 -1.350866407155990601e-01 -9.388933889567852020e-03 6.484621018171310425e-02 8.743318915367126465e-02 1.953570991754531860e-01 -7.663074880838394165e-02 2.545233368873596191e-01 -1.205718666315078735e-01 3.551715016365051270e-01 -2.095590531826019287e-01 -2.279495149850845337e-01 5.000398755073547363e-01 8.982298523187637329e-02 -1.269297450780868530e-01 3.265372710302472115e-03 -1.008455920964479446e-02 5.415546894073486328e-02 -1.243791356682777405e-02
1.185387149453163147e-01 -5.914970114827156067e-02 -1.765556633472442627e-01 -4.553942978382110596e-01 5.478746443986892700e-02 -8.956684917211532593e-02 -2.032797634601593018e-01 8.828420937061309814e-02 -1.669673770666122437e-01 4.556769877672195435e-02 -1.319194585084915161e-01 2.031130343675613403e-01 -9.123352915048599243e-02 1.138376351445913315e-02 -2.141830027103424072e-01 -3.360374271869659424e-01 3.798433393239974976e-02 1.865438669919967651e-01 2.099861800670623779e-01 -1.691103726625442505e-01 -2.031399607658386230e-01 -1.525946408510208130e-01 2.510851323604583740e-01 1.968832612037658691e-01 -1.658199876546859741e-01 2.047236412763595581e-01 -2.066463381052017212e-01 -7.845298200845718384e-02 3.705087304115295410e-02 1.974245160818099976e-02 -5.058668181300163269e-02 1.732449233531951904e-01
2.439866065979003906e-01 2.815790772438049316e-01 -1.170513108372688293e-01 1.971542984247207642e-01 -1.421372033655643463e-02 -1.860695332288742065e-01 -1.905666589736938477e-01 -1.632347106933593750e-01 1.402325928211212158e-01 3.287566080689430237e-02 -2.317685186862945557e-01 -1.343937367200851440e-01 -2.375684529542922974e-01 2.063510119915008545e-01 -9.678751975297927856e-02 -1.615436822175979614e-01 4.075409471988677979e-01 2.421968728303909302e-01 1.549446731805801392e-01 -1.184561252593994141e-01 -1.907677389681339264e-02 3.969839215278625488e-02 1.097889244556427002e-01 -1.463083028793334961e-01 2.419842034578323364e-01 2.140001803636550903e-01 -1.928743422031402588e-01 -1.472065150737762451e-01 -6.453964114189147949e-02 2.073451410979032516e-03 1.109255999326705933e-01 7.703813910484313965e-02
1.410033553838729858e-01 -6.100886501371860504e-03 1.612795442342758179e-01 1.420702412724494934e-02 -2.911812961101531982e-01 -3.470832481980323792e-02 -2.566257715225219727e-01 -1.119274869561195374e-01 -2.618506848812103271e-01 8.637729287147521973e-02 -1.922330111265182495e-01 -2.128999680280685425e-01 2.987079508602619171e-02 6.138611957430839539e-02 -3.879313766956329346e-01 -1.308658272027969360e-01 3.260897099971771240e-01 -2.668615244328975677e-02 6.296373903751373291e-02 1.080792248249053955e-01 -1.393440663814544678e-01 1.430922448635101318e-01 1.716399192810058594e-01 8.196793496608734131e-02 -3.127214908599853516e-01 2.271303534507751465e-01 1.966811418533325195e-01 -1.805523335933685303e-01 4.998384043574333191e-03 1.537429392337799072e-01 -1.232203841209411621e-01 2.518482692539691925e-02
1.640452295541763306e-01 -1.638048142194747925e-01 2.178029417991638184e-01 8.758122101426124573e-03 -2.647902071475982666e-02 -1.837610304355621338e-01 -1.404661089181900024e-01 -2.808636724948883057e-01 -1.590215116739273071e-01 -2.936392836272716522e-02 -1.011034995317459106e-01 -1.533964276313781738e-01 7.129706442356109619e-02 -5.778067861683666706e-04 -2.932740747928619385e-01 -2.166914194822311401e-01 7.585512846708297729e-02 -5.261268815957009792e-04 3.421433568000793457e-01 1.868258416652679443e-01 -1.140204370021820068e-01 1.070962399244308472e-01 3.273310661315917969e-01 1.330915391445159912e-01 -4.686217904090881348e-01 8.041319996118545532e-02 -3.775461390614509583e-02 4.228138551115989685e-02 8.505946397781372070e-02 8.196765184402465820e-02 -7.129475474357604980e-02 -1.110632121562957764e-01
1.604832708835601807e-01 -1.621308624744415283e-01 1.154194846749305725e-01 7.836551219224929810e-02 3.291032463312149048e-02 -5.541263148188591003e-02 -1.151688769459724426e-01 1.134418230503797531e-02 4.270088672637939453e-02 -1.273463219404220581e-01 -6.426379084587097168e-02 -3.828614056110382080e-01 -1.244710460305213928e-01 2.471188157796859741e-01 -2.843247950077056885e-01 -4.123162925243377686e-01 1.104465648531913757e-01 -3.014220297336578369e-02 1.792482286691665649e-01 -7.182861864566802979e-02 9.634513407945632935e-02 1.199070289731025696e-01 3.554526269435882568e-01 -1.740464419126510620e-01 6.611026078462600708e-02 3.462439179420471191e-01 -1.732826977968215942e-01 -1.008660867810249329e-01 -1.952546834945678711e-02 -4.327989369630813599e-02 -9.635853022336959839e-02 -8.999885618686676025e-02
8.613552153110504150e-02 -9.854336082935333252e-02 -3.506586551666259766e-01 -4.334353283047676086e-02 3.923732042312622070e-02 -1.980466693639755249e-01 -2.869866490364074707e-01 -2.202684730291366577e-01 -9.622245095670223236e-03 -4.758315980434417725e-01 1.128720398992300034e-02 5.474159494042396545e-03 2.081069536507129669e-02 1.655482947826385498e-01 -5.398721620440483093e-02 -2.507522106170654297e-01 3.996575623750686646e-02 1.506001502275466919e-01 -1.005361899733543396e-01 -3.131081759929656982e-01 -6.898897141218185425e-02 -7.050586491823196411e-02 1.230673417448997498e-01 -1.372983306646347046e-01 -8.536037802696228027e-02 3.276734054088592529e-01 4.918986931443214417e-02 -6.007963418960571289e-02 -1.206991747021675110e-01 1.179696694016456604e-01 -1.545580569654703140e-02 2.013299167156219482e-01
1.953503787517547607e-01 -2.055972367525100708e-01 7.846242189407348633e-02 -2.922900915145874023e-01 -7.281301170587539673e-02 -1.625001728534698486e-01 -2.091864347457885742e-01 1.538859307765960693e-02 1.967033296823501587e-01 -9.137062355875968933e-03 -1.068805158138275146e-01 1.778018474578857422e-02 -3.988959789276123047e-01 1.211029589176177979e-01 -2.682601511478424072e-01 -3.061511516571044922e-01 1.043193340301513672e-01 1.784802526235580444e-01 2.320015430450439453e-02 4.541335403919219971e-01 -2.833827212452888489e-02 -8.390940725803375244e-02 2.648943066596984863e-01 1.373240649700164795e-01 2.285312488675117493e-02 3.681897372007369995e-02 8.761896938085556030e-02 -5.593395233154296875e-02 1.140276901423931122e-02 -5.112929642200469971e-02 -9.943313198164105415e-04 -2.168308384716510773e-02
-3.126397728919982910e-01 1.083205118775367737e-01 -8.261898905038833618e-02 -1.603820472955703735e-01 -1.685483604669570923e-01 -9.643786400556564331e-02 -1.986810564994812012e-01 9.487007558345794678e-02 3.384536877274513245e-02 -3.369844332337379456e-02 -9.274022281169891357e-02 -3.243154287338256836e-02 -4.781940206885337830e-02 3.660439550876617432e-01 -3.587382137775421143e-01 -1.617145389318466187e-01 3.059003353118896484e-01 3.262558877468109131e-01 1.737401038408279419e-01 1.279857307672500610e-01 3.643331676721572876e-02 -7.974234968423843384e-02 5.999835208058357239e-02 2.432544827461242676e-01 1.258368492126464844e-01 6.122991442680358887e-02 2.324926853179931641e-01 6.608697026968002319e-02 -2.453593350946903229e-02 -8.805333077907562256e-02 2.152410447597503662e-01 1.378667205572128296e-01
6.530369073152542114e-02 -2.048689872026443481e-02 -1.366945654153823853e-01 -6.960294395685195923e-02 -1.926457881927490234e-01 2.221799045801162720e-01 -3.724546730518341064e-01 -1.871855556964874268e-01 2.546426653861999512e-01 2.442205995321273804e-01 -2.409490495920181274e-01 2.569552659988403320e-01 -2.889283299446105957e-01 8.414612710475921631e-02 -2.051591426134109497e-01 -7.978674769401550293e-02 9.393024444580078125e-02 2.137463539838790894e-01 8.541680872440338135e-02 7.588397711515426636e-03 -3.013047575950622559e-02 2.753083221614360809e-02 1.124103888869285583e-01 -7.637115661054849625e-03 -3.339902162551879883e-01 2.052382230758666992e-01 -2.233467251062393188e-02 7.159152626991271973e-02 -4.999866709113121033e-02 4.814395308494567871e-02 -1.212960481643676758e-01 -2.625111043453216553e-01
7.351147010922431946e-03 -8.811812102794647217e-02 3.490931168198585510e-02 2.369433045387268066e-01 -9.435697644948959351e-02 -8.675263822078704834e-02 -3.751954436302185059e-01 -9.881093353033065796e-02 2.518238127231597900e-01 -7.539504021406173706e-02 5.629242956638336182e-02 -2.862592786550521851e-02 -3.395357131958007812e-01 -2.221255451440811157e-01 -3.698442131280899048e-02 -4.574539959430694580e-01 2.665174305438995361e-01 9.804218262434005737e-02 2.912591099739074707e-01 2.329710721969604492e-01 -2.893180819228291512e-03 -1.574240438640117645e-02 1.588240116834640503e-01 9.092721343040466309e-02 -1.785848140716552734e-01 1.113354861736297607e-01 -4.092159867286682129e-02 7.262758910655975342e-03 5.462821573019027710e-02 -5.188926681876182556e-02 1.027935072779655457e-01 -6.126107648015022278e-02
8.491169661283493042e-02 -1.655826568603515625e-01 6.992916762828826904e-02 -2.301337569952011108e-02 -1.652666777372360229e-01 -5.549602676182985306e-03 -2.227522432804107666e-02 -1.144674941897392273e-01 -1.985199004411697388e-02 1.644606515765190125e-02 3.916447982192039490e-02 -7.275192439556121826e-02 -5.328790843486785889e-02 2.130642086267471313e-01 -1.017631124705076218e-02 -4.370451569557189941e-01 3.591887354850769043e-01 1.768922209739685059e-01 -1.200818717479705811e-01 -5.990853533148765564e-02 -9.003331512212753296e-02 -3.414081409573554993e-02 2.197017371654510498e-01 1.685624122619628906e-01 1.851631551980972290e-01 4.497201144695281982e-01 -1.508682817220687866e-01 -2.891915440559387207e-01 1.184274069964885712e-02 -8.382090181112289429e-02 9.857829660177230835e-02 -2.192947566509246826e-01
2.481659948825836182e-01 -5.474631488323211670e-02 6.877940148115158081e-02 6.580860167741775513e-02 -3.720945417881011963e-01 -3.867840766906738281e-01 -2.709600031375885010e-01 -2.073477208614349365e-01 7.914914190769195557e-02 8.340810239315032959e-02 -9.922495484352111816e-02 -9.735760837793350220e-02 4.849693924188613892e-02 1.731267124414443970e-01 -1.818227022886276245e-01 4.898398369550704956e-02 1.036082059144973755e-01 -1.111959945410490036e-02 -3.281246125698089600e-02 1.007928997278213501e-01 8.591011911630630493e-02 -6.561525911092758179e-02 2.530983984470367432e-01 4.298420622944831848e-02 -3.208136558532714844e-01 2.605262100696563721e-01 2.685823440551757812e-01 6.693465262651443481e-02 -1.510636229068040848e-02 2.246095538139343262e-01 1.111429929733276367e-01 -1.069021970033645630e-01
-1.357339471578598022e-01 -1.208466067910194397e-01 -2.545406520366668701e-01 2.191665954887866974e-02 3.507039695978164673e-02 -3.787406682968139648e-01 -1.028291583061218262e-01 -3.462031111121177673e-02 4.593232646584510803e-02 -1.350174546241760254e-01 4.508806392550468445e-02 1.445810198783874512e-01 -2.467317134141921997e-01 1.708844751119613647e-01 -4.109113514423370361e-01 -1.839120537042617798e-01 3.133757710456848145e-01 -1.286839507520198822e-02 7.839020341634750366e-02 9.034557268023490906e-03 -3.630407154560089111e-02 -1.860783845186233521e-01 2.532116174697875977e-01 -1.808341443538665771e-01 8.964997716248035431e-03 1.062290593981742859e-01 2.662960290908813477e-01 -2.289965152740478516e-01 7.794181257486343384e-02 -1.490228772163391113e-01 3.226384148001670837e-02 -8.848715573549270630e-02
2.644815146923065186e-01 3.660866320133209229e-01 1.183375902473926544e-02 -2.337469160556793213e-02 1.595401763916015625e-01 -1.222887337207794189e-01 -4.064223170280456543e-01 1.085146889090538025e-01 1.043758094310760498e-01 7.415973395109176636e-02 2.645266614854335785e-02 3.387605547904968262e-01 -6.917746365070343018e-02 2.358309626579284668e-01 -5.283466354012489319e-02 -1.366086751222610474e-01 8.865255117416381836e-02 1.240353956818580627e-01 2.363400757312774658e-01 8.263007551431655884e-02 -2.339302562177181244e-02 2.210521139204502106e-02 3.401723206043243408e-01 6.020832434296607971e-02 -1.471919119358062744e-01 1.027715951204299927e-01 -3.270469978451728821e-02 2.303553000092506409e-02 3.627677261829376221e-02 1.646824479103088379e-01 6.950842589139938354e-02 3.014497458934783936e-01
3.125839233398437500e-01 -1.318314969539642334e-01 -2.928860019892454147e-03 1.157603785395622253e-01 -1.874109208583831787e-01 5.291754752397537231e-02 -1.650200933218002319e-01 -3.250237181782722473e-02 -1.481156349182128906e-01 2.428807318210601807e-01 -4.697169736027717590e-02 5.270129442214965820e-02 -7.258807122707366943e-02 1.108239889144897461e-01 -2.767959237098693848e-01 -1.904338002204895020e-01 -1.001929119229316711e-01 1.870806217193603516e-01 4.558629170060157776e-02 -1.142495572566986084e-01 -2.170676179230213165e-02 -1.238472238183021545e-01 4.860741496086120605e-01 6.419197190552949905e-03 -8.739086240530014038e-02 3.116488456726074219e-01 -1.521067917346954346e-01 -2.073122411966323853e-01 -1.192549914121627808e-01 2.406304031610488892e-01 1.258585005998611450e-01 -1.334794163703918457e-01
1.755817681550979614e-01 -1.042829602956771851e-01 -9.333394467830657959e-02 -2.387951500713825226e-02 3.061944544315338135e-01 -1.612341254949569702e-01 -1.984099149703979492e-01 1.057663485407829285e-01 3.311986029148101807e-01 -2.209289371967315674e-02 -1.698873937129974365e-01 5.060884356498718262e-02 -1.893788874149322510e-01 6.990446150302886963e-02 -9.435851126909255981e-03 -1.662047654390335083e-01 2.542389743030071259e-02 1.771801859140396118e-01 1.051142066717147827e-01 1.152855437248945236e-02 -8.060069382190704346e-02 1.090457588434219360e-01 4.549707770347595215e-01 1.564857810735702515e-01 -1.126343980431556702e-01 1.074668914079666138e-01 3.172931075096130371e-01 -1.212371960282325745e-01 -1.287376731634140015e-01 2.348555624485015869e-01 -9.006702899932861328e-02 2.368466109037399292e-01
1.898268610239028931e-01 -1.223778817802667618e-02 7.359179854393005371e-02 -6.115321815013885498e-02 -4.554120078682899475e-02 -3.147676289081573486e-01 -1.109317466616630554e-01 -2.472966462373733521e-01 3.598313406109809875e-02 -2.358545921742916107e-02 -5.428085476160049438e-02 -2.866767048835754395e-01 4.130669403821229935e-03 2.700562775135040283e-01 -2.125515490770339966e-01 -2.130406796932220459e-01 -1.660107076168060303e-02 -6.287548691034317017e-02 4.540903568267822266e-01 -9.865226596593856812e-02 1.455713212490081787e-01 1.270653456449508667e-01 2.176385074853897095e-01 -1.852236539125442505e-01 1.477089524269104004e-01 1.000937595963478088e-01 -1.131455004215240479e-01 -1.747232228517532349e-01 1.421177089214324951e-01 2.109557688236236572e-01 9.397459030151367188e-02 -2.041704803705215454e-01
-6.977490335702896118e-02 -2.632019668817520142e-02 1.923078745603561401e-01 1.360422521829605103e-01 -1.450401246547698975e-01 -3.903024271130561829e-02 -3.015986382961273193e-01 -1.839391142129898071e-01 -7.827015221118927002e-02 5.011880025267601013e-02 -1.133538410067558289e-01 -6.365166604518890381e-02 1.706122756004333496e-01 1.672757416963577271e-01 -2.284079939126968384e-01 -4.022424519062042236e-01 1.374507099390029907e-01 -4.899055138230323792e-02 1.749546378850936890e-01 9.899015724658966064e-02 -2.596057355403900146e-01 -1.160692945122718811e-01 4.112374782562255859e-01 -4.266671091318130493e-02 -2.468013614416122437e-01 1.802468448877334595e-01 1.363684087991714478e-01 4.689371585845947266e-02 1.413421481847763062e-01 -1.220731437206268311e-02 -9.256809949874877930e-02 1.964697241783142090e-01
8.228926360607147217e-02 1.019851863384246826e-01 1.383681893348693848e-01 -7.161198556423187256e-02 -1.627305299043655396e-01 1.220866367220878601e-01 -2.866854667663574219e-01 3.500364720821380615e-01 2.305655181407928467e-01 -1.812573969364166260e-01 4.916689358651638031e-03 -3.085071779787540436e-02 -5.118269473314285278e-02 2.577265202999114990e-01 -1.830454543232917786e-02 -1.368075907230377197e-01 1.264130771160125732e-01 -1.401364803314208984e-01 3.642072081565856934e-01 -1.693453937768936157e-01 -5.170783959329128265e-03 5.562588199973106384e-02 2.307143658399581909e-01 -9.530650824308395386e-02 -8.619846403598785400e-02 4.648840054869651794e-02 2.887195050716400146e-01 1.252313982695341110e-02 1.443843841552734375e-01 5.124364420771598816e-02 1.081071048974990845e-01 -3.830467462539672852e-01
8.053262531757354736e-02 -2.278694659471511841e-01 -1.214228756725788116e-02 -6.156005337834358215e-02 -1.751059591770172119e-01 -7.385265827178955078e-02 -2.423402220010757446e-01 -2.962707281112670898e-01 -1.884835064411163330e-01 2.074699699878692627e-01 -1.185986176133155823e-01 1.979109346866607666e-01 -3.997379243373870850e-01 1.976702511310577393e-01 -7.173330336809158325e-02 -2.689571082592010498e-01 1.790418624877929688e-01 3.452976942062377930e-01 -1.498919352889060974e-02 1.262645889073610306e-02 -7.551956921815872192e-02 1.062147319316864014e-01 1.997624337673187256e-01 1.653097420930862427e-01 -1.028247624635696411e-01 3.378723934292793274e-02 3.320786356925964355e-02 5.350347235798835754e-02 9.774313122034072876e-02 2.769294679164886475e-01 3.553825244307518005e-02 8.834894746541976929e-02
-2.097524404525756836e-01 1.287819296121597290e-01 1.434419900178909302e-01 -1.147207170724868774e-01 -1.572726368904113770e-01 -5.689406022429466248e-02 -2.923586964607238770e-01 1.740898489952087402e-01 1.752728968858718872e-01 -1.970219314098358154e-01 -1.965859681367874146e-01 2.408954054117202759e-01 -2.015411257743835449e-01 2.054294496774673462e-01 -1.405013203620910645e-01 -1.847987920045852661e-01 2.802443457767367363e-03 2.603468894958496094e-01 2.791224122047424316e-01 9.239081293344497681e-02 -3.343954384326934814e-01 -7.957626879215240479e-02 2.584585845470428467e-01 -7.576115429401397705e-02 9.496825933456420898e-02 -1.069529950618743896e-01 1.739445477724075317e-01 -7.632419466972351074e-02 -1.537441015243530273e-01 1.488226503133773804e-01 -8.816581964492797852e-02 6.307423114776611328e-02
5.928486213088035583e-02 -3.570674061775207520e-01 -5.278602987527847290e-02 6.155157834291458130e-02 -1.851929575204849243e-01 -1.264017671346664429e-01 -2.535651028156280518e-01 -1.381850689649581909e-01 2.232399582862854004e-01 -1.889524459838867188e-01 -6.378450244665145874e-02 -2.626663260161876678e-02 1.481147855520248413e-01 2.226646691560745239e-01 -1.993808150291442871e-01 -2.961070835590362549e-01 1.664791256189346313e-01 3.281850218772888184e-01 7.993105053901672363e-02 2.669914066791534424e-01 1.282568722963333130e-01 -4.656955227255821228e-02 -2.096553705632686615e-02 4.397412389516830444e-02 -3.297303617000579834e-01 1.859427243471145630e-01 -7.121684402227401733e-02 7.252568751573562622e-02 1.554263941943645477e-02 1.965184807777404785e-01 7.991819828748703003e-02 -8.086515963077545166e-02
2.042639106512069702e-01 -1.242981404066085815e-01 1.338067054748535156e-01 -8.262313902378082275e-02 -1.432368755340576172e-01 -2.672459185123443604e-01 -1.386035531759262085e-01 -7.848957926034927368e-02 -1.165197491645812988e-01 9.553365409374237061e-02 -9.475889056921005249e-02 -6.100336834788322449e-02 -3.658496439456939697e-01 -4.276706278324127197e-02 2.669298648834228516e-02 -2.629640102386474609e-01 -2.214298024773597717e-02 3.561981916427612305e-01 2.239978313446044922e-01 9.269977360963821411e-02 2.137300968170166016e-01 2.301905453205108643e-01 -8.892234414815902710e-02 1.516702175140380859e-01 -8.303024619817733765e-02 2.161254137754440308e-01 1.051402986049652100e-01 -2.399177523329854012e-03 -2.315019965171813965e-01 1.739673763513565063e-01 -1.506616473197937012e-01 -2.700160145759582520e-01
2.779514789581298828e-01 4.147136956453323364e-02 9.682425856590270996e-02 1.211456954479217529e-01 -2.647833228111267090e-01 -1.226527392864227295e-01 -1.749773025512695312e-01 -4.022222757339477539e-01 1.285476535558700562e-01 -1.638203263282775879e-01 2.398666888475418091e-01 2.982964515686035156e-01 -1.024809032678604126e-01 1.286642998456954956e-01 -1.955087780952453613e-01 -8.166139572858810425e-02 1.410159170627593994e-01 2.386893779039382935e-01 3.627984225749969482e-02 1.649686321616172791e-02 -7.214487344026565552e-02 1.322752535343170166e-01 2.736118733882904053e-01 4.646196030080318451e-03 -5.329729244112968445e-02 1.742634624242782593e-01 6.412328779697418213e-02 -5.319014564156532288e-02 -2.821882665157318115e-01 9.729729592800140381e-02 6.200872361660003662e-02 2.201500535011291504e-01
3.899495676159858704e-02 2.070369124412536621e-01 1.564004570245742798e-01 -1.764020025730133057e-01 -2.544654011726379395e-01 -1.355312019586563110e-01 -3.212274610996246338e-01 -5.035773850977420807e-03 9.516105055809020996e-02 -1.403402239084243774e-01 -1.122534126043319702e-01 -9.495226293802261353e-02 -3.824827075004577637e-02 3.416217863559722900e-01 8.421906386502087116e-04 -2.380827814340591431e-02 2.260426580905914307e-01 3.285452127456665039e-01 -1.489679068326950073e-01 -2.105174213647842407e-01 -7.765280455350875854e-02 -7.650206983089447021e-02 3.644095063209533691e-01 -6.610533595085144043e-02 2.139033973217010498e-01 1.784041523933410645e-01 -6.112625449895858765e-02 9.672924131155014038e-02 -2.631689012050628662e-01 5.832348391413688660e-02 -1.888510212302207947e-02 -7.946051657199859619e-02
1.242587566375732422e-01 -7.583539932966232300e-02 1.336487382650375366e-01 -1.332140564918518066e-01 1.155741289258003235e-01 -1.915004402399063110e-01 -2.577741444110870361e-01 -1.904198527336120605e-01 -5.358493328094482422e-02 -8.729233592748641968e-02 1.008692383766174316e-01 1.475198566913604736e-01 -3.533535599708557129e-01 2.581640481948852539e-01 2.122302055358886719e-01 -8.318940550088882446e-02 1.118923351168632507e-01 9.978527575731277466e-02 5.139790847897529602e-02 9.322219528257846832e-03 -3.569803535938262939e-01 1.287736594676971436e-01 2.453229278326034546e-01 6.861636042594909668e-02 1.561880018562078476e-02 1.933333426713943481e-01 1.979842334985733032e-01 -2.434003949165344238e-01 8.274038136005401611e-02 2.321650087833404541e-02 -2.291189134120941162e-01 2.729613482952117920e-01
1.209752187132835388e-01 -2.471886724233627319e-01 8.650476485490798950e-02 -1.177095547318458557e-01 -5.043200254440307617e-01 3.361191973090171814e-02 -1.013477742671966553e-01 -2.302066385746002197e-01 9.826561808586120605e-02 1.719837635755538940e-01 -2.685698308050632477e-02 -1.299856454133987427e-01 -3.152179345488548279e-02 3.941926956176757812e-01 -3.566741198301315308e-02 -2.198357433080673218e-01 1.310446262359619141e-01 6.773416697978973389e-02 5.537520162761211395e-03 -1.360361874103546143e-01 -1.023871917277574539e-02 -1.065337657928466797e-01 3.141573965549468994e-01 1.373353302478790283e-01 -1.242863908410072327e-01 9.006998687982559204e-02 -6.066748872399330139e-02 1.347089856863021851e-01 -2.565940916538238525e-01 -1.698774248361587524e-01 -6.237743794918060303e-02 8.984293788671493530e-02
-1.752823707647621632e-03 4.829525481909513474e-03 2.536080479621887207e-01 9.269390255212783813e-02 -7.823189347982406616e-02 -2.725081443786621094e-01 -2.463063448667526245e-01 -1.528558433055877686e-01 7.318425923585891724e-02 4.239089414477348328e-02 -2.945675551891326904e-01 7.157081365585327148e-02 -2.956749200820922852e-01 3.343028724193572998e-01 -1.981117129325866699e-01 -1.924143135547637939e-01 1.130446419119834900e-01 2.145262658596038818e-01 -6.135003175586462021e-03 1.280677784234285355e-02 -1.598117202520370483e-01 7.009212858974933624e-03 1.795005202293395996e-01 -1.336543112993240356e-01 -1.421165764331817627e-01 2.294686734676361084e-01 1.805805861949920654e-01 1.386698782444000244e-01 2.175216525793075562e-01 -9.425199776887893677e-02 2.583647072315216064e-01 -7.638490200042724609e-02
1.983007788658142090e-02 8.505796641111373901e-02 -1.633089333772659302e-01 -1.764577031135559082e-01 1.781525164842605591e-01 -1.273969560861587524e-02 -2.613393068313598633e-01 -1.900934129953384399e-01 7.811889052391052246e-02 -2.037534266710281372e-01 2.123056501150131226e-01 -2.645814791321754456e-02 -1.676219403743743896e-01 2.727387547492980957e-01 2.078398689627647400e-02 -3.363389372825622559e-01 2.605992555618286133e-02 -2.152802795171737671e-02 5.092118978500366211e-01 -1.826951503753662109e-01 4.784195125102996826e-02 1.244251579046249390e-01 2.302466630935668945e-01 1.083849444985389709e-01 2.776922881603240967e-01 1.133839711546897888e-01 -5.748521070927381516e-03 -9.564449638128280640e-02 -6.242659687995910645e-02 -3.725117072463035583e-02 3.750576451420783997e-02 -8.130215108394622803e-02
-5.819750949740409851e-02 -1.557874679565429688e-01 3.039744868874549866e-02 -2.397311329841613770e-01 -4.723272621631622314e-01 -1.446007788181304932e-01 -3.623137772083282471e-01 -5.000876635313034058e-02 -1.702180057764053345e-01 -1.017277985811233521e-01 9.337828308343887329e-02 6.029624864459037781e-02 -1.643508821725845337e-01 -4.651571810245513916e-02 -3.256670236587524414e-01 -2.986948490142822266e-01 -1.092634722590446472e-01 8.163549751043319702e-02 1.071232482790946960e-01 -8.027564734220504761e-03 -7.522180676460266113e-02 1.013847663998603821e-01 2.942025363445281982e-01 2.598742023110389709e-02 8.333288878202438354e-02 6.660890579223632812e-02 1.443690210580825806e-01 4.796900600194931030e-02 -2.450019121170043945e-01 3.501961752772331238e-02 2.275360189378261566e-02 1.744654178619384766e-01
-1.949154734611511230e-01 1.301082819700241089e-01 1.614345908164978027e-01 -1.327933669090270996e-01 -1.702127903699874878e-01 -1.808077245950698853e-01 -1.924117803573608398e-01 -3.235197365283966064e-01 2.515523433685302734e-01 1.909966170787811279e-01 1.124262344092130661e-02 6.270968914031982422e-02 -3.304700553417205811e-02 1.726238578557968140e-01 -1.873303502798080444e-01 -2.024972438812255859e-01 -1.902052573859691620e-02 1.082673072814941406e-01 8.627235144376754761e-02 -1.788754314184188843e-01 1.092597544193267822e-01 2.126454859972000122e-01 2.372363209724426270e-01 1.618601083755493164e-01 5.167371407151222229e-02 3.454568684101104736e-01 2.418659031391143799e-01 -8.624317497014999390e-02 1.933353692293167114e-01 -8.425493538379669189e-02 1.990051418542861938e-01 -1.550510376691818237e-01
3.232122212648391724e-02 2.916989289224147797e-02 1.444097161293029785e-01 1.492675691843032837e-01 -1.997778117656707764e-01 -3.622658848762512207e-01 -1.951676309108734131e-01 -2.944038510322570801e-01 1.163660436868667603e-01 1.122953966259956360e-01 -1.598458439111709595e-01 -1.107518747448921204e-01 -2.244552969932556152e-01 2.183321416378021240e-01 -2.086757272481918335e-01 -5.449749901890754700e-02 6.851296126842498779e-02 2.571303248405456543e-01 3.221291303634643555e-02 -8.436815551249310374e-05 -2.929736375808715820e-01 1.251243054866790771e-02 3.026848137378692627e-01 4.079895839095115662e-02 -1.070289239287376404e-01 1.685001105070114136e-01 2.780622839927673340e-01 1.390554755926132202e-01 -6.894421577453613281e-02 3.947581350803375244e-02 2.266653478145599365e-01 -7.220139354467391968e-02
-8.609983138740062714e-03 -6.008070334792137146e-02 4.888838157057762146e-02 6.843245029449462891e-02 -1.801520138978958130e-01 -9.454732388257980347e-02 -2.644989788532257080e-01 -1.329164355993270874e-01 -2.705034799873828888e-02 -1.298152357339859009e-01 -4.109108746051788330e-01 1.397077143192291260e-01 -1.397029608488082886e-01 -8.893861621618270874e-02 -4.259681105613708496e-01 -2.562403380870819092e-01 2.183278799057006836e-01 -6.604251265525817871e-02 3.279909491539001465e-02 3.878438845276832581e-02 -1.240164786577224731e-01 1.889248006045818329e-02 2.190900146961212158e-01 -3.439615666866302490e-02 -4.423381686210632324e-01 4.438295215368270874e-02 1.401856392621994019e-01 6.994419731199741364e-03 -1.117771491408348083e-01 1.043465808033943176e-01 -1.386006921529769897e-01 1.680536009371280670e-02
5.980274453759193420e-02 -2.264608070254325867e-02 4.799518361687660217e-02 -1.637191623449325562e-01 -1.401159912347793579e-01 -2.005208581686019897e-01 -2.358297854661941528e-01 -9.273140877485275269e-02 4.627650976181030273e-02 5.742147564888000488e-02 2.323725372552871704e-01 3.539210930466651917e-02 -3.330222666263580322e-01 1.710758209228515625e-01 1.518288552761077881e-01 6.804571487009525299e-03 3.799955248832702637e-01 7.817614078521728516e-02 3.775793910026550293e-01 -1.287103742361068726e-01 1.291733533143997192e-01 -1.503293812274932861e-01 1.012165695428848267e-01 -8.139122277498245239e-02 2.610204815864562988e-01 3.510556519031524658e-01 2.029621303081512451e-01 -7.804439961910247803e-02 2.043136209249496460e-02 6.021520588546991348e-03 2.244462445378303528e-02 1.156793236732482910e-01
2.817889116704463959e-02 -1.710444837808609009e-01 -8.705633878707885742e-02 -8.843284845352172852e-02 -8.656949549913406372e-02 -1.873544752597808838e-01 -1.074574738740921021e-01 4.289646749384701252e-04 7.208048552274703979e-02 -1.273752423003315926e-03 1.827985420823097229e-02 3.108320534229278564e-01 -4.194137454032897949e-01 1.288671195507049561e-01 -3.110632598400115967e-01 -3.521113693714141846e-01 8.270324766635894775e-02 2.126676440238952637e-01 2.874497473239898682e-01 -3.934263065457344055e-02 2.287385240197181702e-02 -2.440489130094647408e-03 1.613545566797256470e-01 4.110962152481079102e-01 7.437065243721008301e-02 3.494727611541748047e-02 1.192730292677879333e-02 -7.725494354963302612e-02 -5.129363387823104858e-03 3.811152651906013489e-02 -1.142932847142219543e-01 -1.605931818485260010e-01
2.436975538730621338e-01 1.643620431423187256e-01 2.488204278051853180e-02 -6.801738590002059937e-02 -4.800726771354675293e-01 -1.733672618865966797e-02 -9.402383118867874146e-02 -3.113731741905212402e-01 2.144404500722885132e-01 1.044953987002372742e-01 -2.158624827861785889e-01 1.039964780211448669e-01 -7.939908653497695923e-02 2.185162305831909180e-01 -2.176122516393661499e-01 -1.268020272254943848e-01 2.777047455310821533e-02 2.427386492490768433e-01 5.809478461742401123e-02 -1.381075829267501831e-01 -2.110468745231628418e-01 -1.027696132659912109e-01 2.770850658416748047e-01 1.297554969787597656e-01 -1.033331304788589478e-01 -8.012951165437698364e-02 -8.026584237813949585e-02 -1.709459125995635986e-01 -1.351788491010665894e-01 1.281954348087310791e-01 3.607602789998054504e-02 -1.426680535078048706e-01
2.812272608280181885e-01 1.036571040749549866e-01 2.519403770565986633e-02 -4.821500927209854126e-02 -1.566247045993804932e-01 -2.579714655876159668e-01 -1.038954593241214752e-02 -4.108270704746246338e-01 4.429508931934833527e-03 -1.375301480293273926e-01 -1.460434496402740479e-01 1.972887516021728516e-01 -6.154170259833335876e-02 3.012664914131164551e-01 -2.111551314592361450e-01 -6.081655994057655334e-02 1.251270025968551636e-01 2.370794117450714111e-01 -4.758122935891151428e-02 7.896292209625244141e-02 -1.137743592262268066e-01 1.260073203593492508e-02 3.347791433334350586e-01 -4.859115555882453918e-02 -3.760756552219390869e-02 2.230218350887298584e-01 -1.450833678245544434e-01 8.444434404373168945e-02 -2.568329274654388428e-01 2.517694532871246338e-01 6.386800855398178101e-02 6.747306883335113525e-02
1.915209293365478516e-01 -3.009319305419921875e-01 -5.750605463981628418e-02 -2.458548247814178467e-01 -1.454588770866394043e-01 -1.314970999956130981e-01 -1.886368691921234131e-01 -4.376055300235748291e-02 1.064866259694099426e-01 1.132739037275314331e-01 -2.163589447736740112e-01 1.480659246444702148e-01 -3.026171624660491943e-01 1.426303535699844360e-01 -1.111249998211860657e-01 -4.559383988380432129e-01 9.158982336521148682e-02 6.511730700731277466e-02 3.394150733947753906e-02 1.874511539936065674e-01 1.381611973047256470e-01 -1.731117963790893555e-01 1.093763485550880432e-01 2.878541648387908936e-01 -6.876306235790252686e-02 -6.379331648349761963e-02 2.215574085712432861e-01 -6.826060265302658081e-02 -1.527609825134277344e-01 -5.150069668889045715e-02 -3.237707912921905518e-02 -1.600788831710815430e-01
-4.752324894070625305e-02 -1.022863388061523438e-01 2.855979204177856445e-01 6.235172599554061890e-02 -1.500181555747985840e-01 6.560445576906204224e-02 -2.041745632886886597e-01 -3.632506430149078369e-01 -1.512446105480194092e-01 2.046636864542961121e-02 8.354271203279495239e-02 3.528372645378112793e-01 -2.125961035490036011e-01 2.445428073406219482e-01 5.841736122965812683e-02 -1.215959340333938599e-01 1.681673824787139893e-01 6.999179720878601074e-02 3.811410665512084961e-01 3.388831019401550293e-02 -4.925965890288352966e-02 4.211509227752685547e-02 1.146432235836982727e-01 1.109160929918289185e-01 3.156858310103416443e-02 3.924572169780731201e-01 1.476007164455950260e-03 -9.376950562000274658e-02 5.317441374063491821e-02 -1.124995648860931396e-01 1.798018068075180054e-01 5.045316740870475769e-02
-6.047793477773666382e-02 4.001010581851005554e-02 4.259152337908744812e-02 -2.652267515659332275e-01 1.165321394801139832e-01 -4.702764451503753662e-01 -3.447740077972412109e-01 -1.240727752447128296e-01 -7.852106541395187378e-02 -6.718283891677856445e-02 1.967812515795230865e-02 -4.974592477083206177e-02 -4.030974507331848145e-01 -1.108667720109224319e-02 -2.005457431077957153e-01 -1.060598939657211304e-01 2.422403842210769653e-01 1.246480792760848999e-01 1.333282291889190674e-01 1.217345371842384338e-01 7.914774119853973389e-02 -3.361574560403823853e-02 -5.673137307167053223e-02 7.702616602182388306e-02 1.695617102086544037e-03 2.587349712848663330e-01 1.853024661540985107e-01 1.321596354246139526e-01 -1.351093202829360962e-01 7.879921048879623413e-02 -2.405946254730224609e-01 -3.875910490751266479e-02
6.627347320318222046e-02 -3.289614617824554443e-02 3.054468194022774696e-03 -1.711930632591247559e-01 -4.090606526006013155e-04 -8.271733671426773071e-02 -1.209542974829673767e-01 -1.006268523633480072e-02 1.404040157794952393e-01 -1.527071185410022736e-02 7.960731536149978638e-02 -1.628511026501655579e-02 -9.964089840650558472e-02 4.845400154590606689e-01 -5.635102093219757080e-02 -3.267300128936767578e-02 2.098755724728107452e-02 2.624123394489288330e-01 2.908166944980621338e-01 -1.614021509885787964e-01 1.062892451882362366e-01 9.317693859338760376e-02 1.950464248657226562e-01 2.377768903970718384e-01 2.196686267852783203e-01 2.685230672359466553e-01 -2.550933659076690674e-01 -1.725991517305374146e-01 -6.329765170812606812e-02 2.295520007610321045e-01 1.491281986236572266e-01 -2.819372713565826416e-01
1.179162114858627319e-01 -2.808546125888824463e-01 -1.981535255908966064e-01 -1.934262663125991821e-01 -2.961187660694122314e-01 -2.847565114498138428e-01 -2.188164591789245605e-01 -1.150471642613410950e-01 6.728432606905698776e-03 2.320363745093345642e-02 -4.655249416828155518e-02 5.484373867511749268e-02 -3.231827914714813232e-01 1.521566063165664673e-01 1.788987219333648682e-01 5.531166121363639832e-02 2.004847526550292969e-01 2.166706770658493042e-01 3.657164052128791809e-02 8.262481540441513062e-03 2.883346378803253174e-02 9.021545201539993286e-02 -1.053322628140449524e-01 1.514333933591842651e-01 -2.316098660230636597e-01 2.659111618995666504e-01 2.456537634134292603e-01 -1.392722129821777344e-01 -6.176203489303588867e-02 2.612712085247039795e-01 -1.464102417230606079e-01 -5.546645447611808777e-02
3.021713197231292725e-01 1.051497086882591248e-02 -6.122522801160812378e-02 -1.812862455844879150e-01 2.532859100028872490e-03 -3.975596278905868530e-03 -3.291596174240112305e-01 -1.127013042569160461e-01 -8.541322499513626099e-02 -2.835896424949169159e-02 -7.344457507133483887e-02 -2.908399105072021484e-01 -6.758535653352737427e-02 1.644291877746582031e-01 -8.888579159975051880e-02 -4.072418212890625000e-01 5.192773789167404175e-02 -1.217046529054641724e-01 2.360867559909820557e-01 9.217684715986251831e-02 -8.886170387268066406e-02 -2.155061997473239899e-02 2.992257475852966309e-01 -1.914212480187416077e-03 -1.403094176203012466e-02 -5.022793542593717575e-03 2.254053503274917603e-01 2.265450209379196167e-01 -2.674674689769744873e-01 2.293263934552669525e-02 2.676304578781127930e-01 -1.475808620452880859e-01
-9.273576736450195312e-02 1.362474560737609863e-01 -3.094400279223918915e-02 -1.345736086368560791e-01 -6.973264366388320923e-02 -2.790781259536743164e-01 -1.995777785778045654e-01 -2.970794439315795898e-01 1.867818683385848999e-01 5.666257813572883606e-02 -3.813142701983451843e-02 5.821233498863875866e-04 -6.066844239830970764e-02 1.511149108409881592e-01 -2.421924322843551636e-01 -3.366484642028808594e-01 1.533149778842926025e-01 1.846352964639663696e-01 2.306620925664901733e-01 -1.271396130323410034e-01 4.290398955345153809e-02 1.696548908948898315e-01 2.181461006402969360e-01 2.623252384364604950e-02 1.130380295217037201e-02 3.254970312118530273e-01 -3.392898142337799072e-01 1.186388805508613586e-01 1.685766428709030151e-01 -8.709725923836231232e-03 -1.147796884179115295e-01 1.485752463340759277e-01
2.990369498729705811e-01 -1.175989285111427307e-01 -1.583551168441772461e-01 -8.761135488748550415e-02 -2.558609247207641602e-01 8.133311569690704346e-02 -4.895307868719100952e-02 -2.709107100963592529e-02 6.880555301904678345e-02 -1.736956089735031128e-01 -1.286635845899581909e-01 1.152305454015731812e-01 -2.515013515949249268e-01 1.139558553695678711e-01 -2.702358365058898926e-01 -1.372152864933013916e-01 1.582760810852050781e-01 1.357205957174301147e-01 5.567963719367980957e-01 6.692665070295333862e-02 -2.359944730997085571e-01 1.331115812063217163e-01 1.238961368799209595e-01 3.083196282386779785e-02 -1.951026767492294312e-01 -1.739558279514312744e-01 -4.237977263983339071e-04 -3.774395212531089783e-02 -3.789217025041580200e-02 5.334848165512084961e-02 1.050277873873710632e-01 -1.523318588733673096e-01
-2.428214550018310547e-01 4.713300731964409351e-04 -8.591793477535247803e-02 8.915863931179046631e-02 -1.829005777835845947e-01 -1.106467097997665405e-01 -9.142895787954330444e-02 -1.536953002214431763e-01 1.138339042663574219e-01 -6.898640096187591553e-02 -9.450153261423110962e-02 1.631126105785369873e-01 -1.226343736052513123e-01 4.039953351020812988e-01 4.398432374000549316e-02 -1.750624626874923706e-01 -2.917641540989279747e-03 1.086271330714225769e-01 1.566522717475891113e-01 -8.022611960768699646e-03 -5.360066890716552734e-02 2.876576222479343414e-02 -1.737990416586399078e-02 2.039465308189392090e-01 -5.175368115305900574e-02 2.665733397006988525e-01 1.430865228176116943e-01 -4.886669814586639404e-01 -8.304212987422943115e-02 1.185836642980575562e-01 -3.433591723442077637e-01 -1.734105646610260010e-01
-3.717553615570068359e-02 -1.075459271669387817e-01 -1.070157736539840698e-01 1.374810039997100830e-01 -6.453157216310501099e-02 -6.221608072519302368e-02 -4.143853485584259033e-01 1.022298354655504227e-02 1.311093419790267944e-01 -3.334513902664184570e-01 1.698235571384429932e-01 1.399558503180742264e-02 -3.809470683336257935e-02 2.235283553600311279e-01 -1.184853836894035339e-01 -3.067621290683746338e-01 1.854795664548873901e-01 2.195731550455093384e-01 -1.792125403881072998e-01 5.832468345761299133e-02 2.148395180702209473e-01 9.997054934501647949e-03 4.207526519894599915e-02 2.231524139642715454e-01 -1.084801107645034790e-01 3.411577641963958740e-01 3.765120357275009155e-02 -1.721036285161972046e-01 2.228731364011764526e-01 9.525971859693527222e-02 -2.363880351185798645e-02 1.594155132770538330e-01
-1.138797402381896973e-01 1.530231535434722900e-01 -2.513919398188591003e-02 1.595299839973449707e-01 -3.097881674766540527e-01 -4.624335840344429016e-02 7.471571676433086395e-03 -9.453014284372329712e-02 2.141606211662292480e-01 3.704701364040374756e-02 -2.945009768009185791e-01 1.742329448461532593e-01 -3.375288546085357666e-01 1.155157759785652161e-02 -5.582689307630062103e-03 -3.720484077930450439e-01 1.954101324081420898e-01 3.088172376155853271e-01 2.246400862932205200e-01 -7.412923127412796021e-02 5.628702789545059204e-02 1.290522366762161255e-01 2.394870966672897339e-01 1.913969777524471283e-02 7.209613919258117676e-02 1.364194750785827637e-01 1.311982125043869019e-01 -1.030001342296600342e-01 2.442060261964797974e-01 -1.778944954276084900e-02 -4.700443521142005920e-02 -1.809747815132141113e-01
1.080406010150909424e-01 -9.061195701360702515e-02 2.603381276130676270e-01 -7.593520730733871460e-02 -1.395095419138669968e-02 -9.425732307136058807e-03 -1.131640002131462097e-01 -1.724989116191864014e-01 4.107976704835891724e-02 -4.652213677763938904e-02 1.152831688523292542e-01 -2.821606993675231934e-01 -3.658816590905189514e-02 3.511568903923034668e-01 -1.484152227640151978e-01 -5.494517087936401367e-01 -1.870177313685417175e-02 -7.152637839317321777e-02 2.319252490997314453e-01 -2.657484710216522217e-01 2.007397711277008057e-01 -7.745100185275077820e-03 1.521231979131698608e-01 1.136669293045997620e-01 -1.470091342926025391e-01 2.209511995315551758e-01 -9.716096520423889160e-02 -7.807766646146774292e-02 1.184108480811119080e-01 -9.009686298668384552e-03 -1.021716892719268799e-01 -3.992553055286407471e-02
2.089051604270935059e-01 2.890799939632415771e-01 7.851771265268325806e-02 -2.640001848340034485e-02 6.914372742176055908e-02 -4.752529412508010864e-02 -1.681949645280838013e-01 -2.723434939980506897e-02 1.381786465644836426e-01 4.351593554019927979e-02 -3.352668583393096924e-01 1.748058348894119263e-01 -5.003062263131141663e-02 3.432635962963104248e-01 -1.609133481979370117e-01 -1.625879108905792236e-01 1.326679289340972900e-01 2.104922682046890259e-01 -1.090664044022560120e-01 -7.505267858505249023e-02 -2.062845528125762939e-01 5.351465940475463867e-02 2.050130218267440796e-01 3.929632008075714111e-01 -7.216217368841171265e-02 3.491174876689910889e-01 -8.203167468309402466e-02 1.365550309419631958e-01 -1.878094300627708435e-02 2.769711893051862717e-03 1.259774416685104370e-01 5.699547752737998962e-02
2.843554317951202393e-01 2.715070545673370361e-02 -6.012509576976299286e-03 7.191368378698825836e-03 8.069899864494800568e-03 -2.526210993528366089e-02 -3.073131740093231201e-01 -1.726929396390914917e-01 4.723081737756729126e-02 -1.984762400388717651e-01 1.135571021586656570e-02 -2.332002818584442139e-01 -1.267654746770858765e-01 2.035427242517471313e-01 -9.003438055515289307e-02 -2.251176089048385620e-01 -4.510472062975168228e-03 -1.705923527479171753e-01 3.665225207805633545e-01 2.453017234802246094e-02 6.787826865911483765e-02 1.092935875058174133e-01 1.345368772745132446e-01 1.380022317171096802e-01 2.825511619448661804e-02 1.117758676409721375e-01 -2.355552166700363159e-01 -2.290821224451065063e-01 -1.500294804573059082e-01 -2.888914756476879120e-02 1.278854161500930786e-01 -4.496845304965972900e-01
-2.279313467442989349e-02 -2.609728835523128510e-02 2.234835773706436157e-01 -5.198464915156364441e-02 -5.152438953518867493e-02 -3.547005355358123779e-02 -1.281266808509826660e-01 3.383995220065116882e-02 1.794734299182891846e-01 -4.716553911566734314e-02 5.692952871322631836e-02 -2.899352610111236572e-01 -1.063176915049552917e-01 2.618504762649536133e-01 -9.261658042669296265e-02 -5.085052251815795898e-01 1.327551435679197311e-02 1.168657392263412476e-01 3.309436142444610596e-01 -1.705051809549331665e-01 1.233776882290840149e-01 8.884609676897525787e-03 2.927368879318237305e-01 6.953711621463298798e-03 1.315111666917800903e-01 1.669141352176666260e-01 9.826123714447021484e-02 -1.980423331260681152e-01 1.147602200508117676e-01 -2.997244298458099365e-01 5.944098345935344696e-03 -7.327470928430557251e-02
1.655517220497131348e-01 -6.696879118680953979e-02 -4.031179007142782211e-03 -1.685095019638538361e-02 -5.439356341958045959e-02 -3.487668232992291451e-03 4.215866699814796448e-02 -8.961308002471923828e-02 3.587342202663421631e-01 -1.828270703554153442e-01 6.057327240705490112e-02 2.628391385078430176e-01 -1.533579174429178238e-02 2.930020391941070557e-01 -1.207476779818534851e-01 -2.560268938541412354e-01 5.376099050045013428e-02 1.235346421599388123e-01 5.075336694717407227e-01 -9.802579134702682495e-02 -7.051151245832443237e-02 -7.174392789602279663e-02 1.069427877664566040e-01 1.046048179268836975e-01 1.329527348279953003e-01 1.043357625603675842e-01 -8.229693770408630371e-02 -2.257348448038101196e-01 -1.517857909202575684e-01 1.973850429058074951e-01 -2.962352335453033447e-01 -7.005974650382995605e-03
8.871378004550933838e-02 -1.539126783609390259e-01 1.498642116785049438e-01 -1.104648336768150330e-01 1.552168279886245728e-01 1.324005722999572754e-01 -2.463023215532302856e-01 -2.779496312141418457e-01 1.037910059094429016e-01 3.232552111148834229e-02 -4.373880103230476379e-02 -3.028030097484588623e-01 -1.290115565061569214e-01 2.638060748577117920e-01 -2.301165163516998291e-01 1.420508325099945068e-01 2.857285141944885254e-01 -6.607674062252044678e-02 1.029347553849220276e-01 -1.725322306156158447e-01 1.821946799755096436e-01 4.011842887848615646e-03 3.238845765590667725e-01 5.646535009145736694e-02 -6.718651205301284790e-02 4.111506640911102295e-01 -6.566096842288970947e-02 -1.612747758626937866e-01 -2.223226986825466156e-02 5.482671782374382019e-02 8.229010552167892456e-02 8.731564879417419434e-02
-6.036999076604843140e-02 1.725660264492034912e-01 1.380809675902128220e-02 4.193126782774925232e-02 -6.589218229055404663e-02 -1.818246841430664062e-01 3.654275834560394287e-02 1.516170352697372437e-01 -2.306785732507705688e-01 -2.215404212474822998e-01 1.557946801185607910e-01 -9.010280668735504150e-02 1.038124561309814453e-01 1.474843472242355347e-01 -1.658593714237213135e-01 -5.023417472839355469e-01 2.123769074678421021e-01 9.343199431896209717e-02 1.428664773702621460e-01 -2.208609133958816528e-01 -9.708650410175323486e-02 1.095331907272338867e-01 2.493928819894790649e-01 -9.377749264240264893e-02 -1.073401272296905518e-01 1.274088472127914429e-01 3.850314915180206299e-01 1.427006423473358154e-01 -1.098353564739227295e-01 9.725379198789596558e-02 1.036137267947196960e-01 -1.084911301732063293e-01
5.025516822934150696e-02 -3.578214719891548157e-02 2.164235264062881470e-01 -1.671234667301177979e-01 -1.788807958364486694e-01 5.196590349078178406e-02 -2.149154692888259888e-01 -1.501624286174774170e-01 -8.858203887939453125e-02 -1.378042399883270264e-01 2.263489961624145508e-01 -7.374220062047243118e-03 2.706615254282951355e-02 -5.521729588508605957e-02 -1.443747282028198242e-01 -1.464242637157440186e-01 2.483844608068466187e-01 2.516856193542480469e-01 3.146889805793762207e-01 -2.145825326442718506e-02 4.194624722003936768e-02 -2.948113083839416504e-01 2.288254648447036743e-01 2.422475069761276245e-01 -9.650744497776031494e-02 1.297001540660858154e-01 4.410898387432098389e-01 1.524806171655654907e-01 1.469208975322544575e-03 4.420713707804679871e-02 -1.470156759023666382e-01 -4.508869349956512451e-02
5.466975644230842590e-02 -5.394181236624717712e-02 -1.899203807115554810e-01 -5.591962859034538269e-02 -3.876634687185287476e-02 -3.949432075023651123e-02 -1.782586723566055298e-01 -1.365452706813812256e-01 1.721804141998291016e-01 1.113066524267196655e-01 -7.127130031585693359e-02 1.736243367195129395e-01 -4.151754677295684814e-01 6.944261491298675537e-02 -2.011164873838424683e-01 -4.528157413005828857e-02 2.200149148702621460e-01 2.296886444091796875e-01 2.181088477373123169e-01 -1.051235720515251160e-01 2.899606227874755859e-01 -2.589683793485164642e-02 1.161588281393051147e-01 1.681715101003646851e-01 -2.241097539663314819e-01 5.547809973359107971e-02 2.572395801544189453e-01 1.983557492494583130e-01 -1.678429841995239258e-01 3.012530803680419922e-01 -1.880433559417724609e-01 -7.110852748155593872e-02
2.199681848287582397e-01 3.247655630111694336e-01 1.235276013612747192e-01 1.228486746549606323e-01 -4.364861175417900085e-02 -8.468090742826461792e-02 -3.319823741912841797e-01 1.785884797573089600e-01 2.206507325172424316e-01 -7.482006400823593140e-02 -1.058862134814262390e-01 2.785546183586120605e-01 -8.266864717006683350e-02 1.574543416500091553e-01 -7.299271225929260254e-02 -2.215409278869628906e-01 1.717778742313385010e-01 -2.283756248652935028e-02 2.075294703245162964e-01 -1.561008691787719727e-01 -1.783516258001327515e-01 -1.923101991415023804e-01 2.467409521341323853e-01 3.882142603397369385e-01 -9.581089764833450317e-02 4.166016727685928345e-02 5.933508649468421936e-02 -8.050516247749328613e-02 4.618022590875625610e-02 1.246182769536972046e-01 2.420649304986000061e-02 1.359052509069442749e-01
-3.701696172356605530e-02 8.971585333347320557e-02 -2.134284973144531250e-01 -5.133956670761108398e-02 -1.196312978863716125e-01 -4.432513192296028137e-02 -1.489027887582778931e-01 -3.961862921714782715e-01 1.755817234516143799e-01 3.088446259498596191e-01 -2.276012301445007324e-01 1.903715580701828003e-01 -2.506570816040039062e-01 1.527172327041625977e-01 -1.724169701337814331e-01 -1.882357150316238403e-01 4.537709429860115051e-02 1.418690383434295654e-01 2.877587974071502686e-01 -4.942391067743301392e-02 -1.474225707352161407e-02 1.526210010051727295e-01 2.008260637521743774e-01 -1.694231294095516205e-02 -2.718106806278228760e-01 2.880823314189910889e-01 1.409325897693634033e-01 1.244282275438308716e-01 9.807145595550537109e-02 -4.534447193145751953e-02 -6.315557658672332764e-02 -4.438218474388122559e-02
2.318620383739471436e-01 2.246286533772945404e-02 1.541602760553359985e-01 -7.743278518319129944e-03 -1.231655180454254150e-01 -5.057211220264434814e-02 6.699976325035095215e-02 1.353799998760223389e-01 5.954353511333465576e-02 1.386883705854415894e-01 5.081349611282348633e-02 -1.070542708039283752e-01 -5.317163839936256409e-02 5.691831558942794800e-02 -3.378798663616180420e-01 -3.247831463813781738e-01 1.017080843448638916e-01 2.871984243392944336e-01 1.762834936380386353e-01 -8.288021385669708252e-02 2.540927007794380188e-02 -4.134150445461273193e-01 6.782300770282745361e-02 4.783811047673225403e-03 -3.285938799381256104e-01 2.018430083990097046e-01 1.165674328804016113e-01 -2.360516786575317383e-01 -1.843275427818298340e-01 1.841300725936889648e-01 2.346411906182765961e-02 1.594446599483489990e-01
7.099232822656631470e-02 1.533789336681365967e-01 -2.613847851753234863e-01 -2.585061788558959961e-01 -2.155355736613273621e-02 -5.624232441186904907e-02 -3.051885366439819336e-01 1.572688519954681396e-01 -2.426737733185291290e-02 -2.115220017731189728e-02 -1.233266443014144897e-01 2.382263913750648499e-02 -4.718500748276710510e-02 5.146966502070426941e-02 -1.797100901603698730e-01 -3.518414795398712158e-01 1.870698854327201843e-02 -1.074842512607574463e-01 4.059514105319976807e-01 -3.279903158545494080e-02 -2.362120896577835083e-01 -2.973908483982086182e-01 2.408709749579429626e-02 1.700968891382217407e-01 -2.354724854230880737e-01 1.290415078401565552e-01 -1.740702837705612183e-01 -1.209695264697074890e-01 -6.212004646658897400e-02 2.323030866682529449e-02 -1.301636397838592529e-01 -2.170463055372238159e-01
-1.352454163134098053e-02 -5.591261386871337891e-02 -2.468602173030376434e-02 -1.473596692085266113e-01 -3.602674007415771484e-01 -1.866956353187561035e-01 -5.766418762505054474e-04 2.845152318477630615e-01 -6.164081860333681107e-03 -6.169773638248443604e-02 -3.581093996763229370e-02 1.989341974258422852e-01 -6.169540062546730042e-02 2.097309976816177368e-01 -3.043592870235443115e-01 -8.619357645511627197e-02 1.023664772510528564e-01 -3.788987919688224792e-02 -1.939654583111405373e-03 -2.214891165494918823e-01 -2.580779837444424629e-03 -2.571156620979309082e-01 2.785503268241882324e-01 -3.889284282922744751e-02 -3.272973299026489258e-01 6.677358597517013550e-02 9.447082132101058960e-02 -3.799468874931335449e-01 9.065081924200057983e-02 1.953783333301544189e-01 -1.256841421127319336e-01 -5.443584546446800232e-02
2.586569190025329590e-01 -1.017148420214653015e-01 1.401063203811645508e-01 -1.503204554319381714e-02 4.897610843181610107e-02 -1.212999448180198669e-01 -2.537657618522644043e-01 -1.203828155994415283e-01 1.298470646142959595e-01 -2.250257432460784912e-01 -1.389928441494703293e-02 -1.723839789628982544e-01 -1.864884346723556519e-01 2.003529295325279236e-02 -2.697414532303810120e-02 -8.211918920278549194e-02 7.407838106155395508e-02 2.852161228656768799e-01 2.593823969364166260e-01 -1.118989735841751099e-01 -1.661594957113265991e-01 -3.488174974918365479e-01 1.762734055519104004e-01 2.375921756029129028e-01 -3.507127985358238220e-02 1.166052743792533875e-01 3.220373690128326416e-01 -1.273515261709690094e-02 2.278634905815124512e-01 2.133517861366271973e-01 6.781890243291854858e-02 -2.065384984016418457e-01
3.181985914707183838e-01 2.631639242172241211e-01 -1.728457212448120117e-02 -2.632554620504379272e-02 2.903115451335906982e-01 -1.531854569911956787e-01 -2.445242255926132202e-01 6.026031076908111572e-02 2.796785905957221985e-02 -3.135797102004289627e-03 -6.440825760364532471e-02 2.446035742759704590e-01 -2.033087797462940216e-02 2.476207017898559570e-01 -3.060171147808432579e-03 -2.558078765869140625e-01 -6.057336181402206421e-02 1.645371466875076294e-01 1.326914280652999878e-01 1.479486282914876938e-02 8.889614045619964600e-02 -2.397933006286621094e-01 4.383512437343597412e-01 1.519035100936889648e-01 -1.738961040973663330e-01 1.854326277971267700e-01 -1.554214395582675934e-02 9.161706268787384033e-02 1.682482063770294189e-01 8.259690366685390472e-04 3.499233722686767578e-02 1.827421486377716064e-01
3.069935441017150879e-01 -3.112048208713531494e-01 -1.026342660188674927e-01 -3.022693097591400146e-02 -4.885903000831604004e-02 -1.633848249912261963e-02 -8.865567296743392944e-02 -1.875444352626800537e-01 4.962388053536415100e-02 -1.150699257850646973e-01 4.664552211761474609e-02 2.557075209915637970e-02 -3.966486155986785889e-01 1.257777363061904907e-01 9.737551212310791016e-02 -1.170893162488937378e-01 2.191052436828613281e-01 6.210435554385185242e-02 9.921027719974517822e-02 -1.831304430961608887e-01 4.512511938810348511e-02 -7.242202013731002808e-02 2.271090149879455566e-01 8.542530238628387451e-02 -2.597124874591827393e-01 1.250062882900238037e-01 2.876101136207580566e-01 2.552407085895538330e-01 -4.787714034318923950e-02 3.059412539005279541e-01 8.960497379302978516e-02 -2.015697062015533447e-01
2.092515528202056885e-01 8.103080093860626221e-02 1.891658306121826172e-01 3.844431787729263306e-02 -1.356792747974395752e-01 -1.645942777395248413e-02 -2.349027544260025024e-01 -9.805625677108764648e-02 7.739728689193725586e-02 -8.048409223556518555e-02 -3.727513253688812256e-01 5.711939930915832520e-02 -9.032177180051803589e-02 1.593863517045974731e-01 -3.881069719791412354e-01 -1.631096154451370239e-01 2.319108694791793823e-01 1.309805810451507568e-01 -3.911421447992324829e-02 2.587375640869140625e-01 3.424978628754615784e-02 1.936754882335662842e-01 3.950804471969604492e-01 -3.162043541669845581e-02 -1.713789999485015869e-01 3.895927593111991882e-02 2.683386206626892090e-02 1.364314556121826172e-01 -1.921764463186264038e-01 1.551855206489562988e-01 1.202726289629936218e-01 5.056323111057281494e-02
1.660704910755157471e-01 -1.038003414869308472e-01 1.072435751557350159e-01 -1.105350106954574585e-01 -2.202244699001312256e-01 2.785114347934722900e-01 -5.444515347480773926e-01 6.793460249900817871e-02 -1.147198230028152466e-01 -3.854880481958389282e-02 -3.816712414845824242e-03 -1.681853532791137695e-01 -4.061557725071907043e-02 2.555938065052032471e-01 -9.727003425359725952e-02 -1.591943204402923584e-01 9.540326893329620361e-02 1.597882658243179321e-01 1.103264838457107544e-02 -2.092573493719100952e-01 3.499791258946061134e-03 -1.973058879375457764e-01 1.972204446792602539e-01 2.579729259014129639e-01 1.190922930836677551e-01 5.655784159898757935e-02 -6.769496947526931763e-02 -4.927039518952369690e-02 2.116734385490417480e-01 9.199894964694976807e-02 -5.029481276869773865e-02 -2.509261965751647949e-01
1.312395185232162476e-01 -1.477589160203933716e-01 -4.036118742078542709e-03 -1.012683734297752380e-01 -2.759845256805419922e-01 -1.809143424034118652e-01 -1.334075778722763062e-01 -1.782820522785186768e-01 1.972193419933319092e-01 2.968488819897174835e-02 4.484928771853446960e-02 -3.457101806998252869e-02 -1.164002493023872375e-01 3.782502561807632446e-02 9.034918993711471558e-02 -4.576370418071746826e-01 1.948137879371643066e-01 2.016770839691162109e-01 -4.052501916885375977e-02 -8.472517132759094238e-02 9.728916734457015991e-02 -1.338402777910232544e-01 1.826770752668380737e-01 4.153588414192199707e-02 9.518361091613769531e-02 2.040809988975524902e-01 -5.959908291697502136e-02 -3.300710916519165039e-01 -1.353217363357543945e-01 -1.236618310213088989e-01 7.278696447610855103e-02 -4.057133197784423828e-01
-1.361339986324310303e-01 7.329808920621871948e-02 -8.085148036479949951e-02 -1.613477468490600586e-01 -2.477626204490661621e-01 -1.400631368160247803e-01 -1.344920247793197632e-01 -1.823792159557342529e-01 -5.432743951678276062e-02 -2.235426008701324463e-01 2.098562866449356079e-01 -2.814921317622065544e-03 3.991511836647987366e-02 2.642476260662078857e-01 -1.861762069165706635e-02 -2.045012563467025757e-01 8.770345151424407959e-02 2.384579032659530640e-01 -1.332450807094573975e-01 -2.358904033899307251e-01 1.129252687096595764e-01 2.416591197252273560e-01 2.780211567878723145e-01 -7.239286601543426514e-02 -3.181684911251068115e-01 3.976403176784515381e-01 -6.581643223762512207e-02 -4.889984801411628723e-02 3.598975390195846558e-02 1.261329650878906250e-01 1.053826138377189636e-01 1.207897663116455078e-01
1.012934148311614990e-01 -1.293186396360397339e-01 -3.169940318912267685e-03 1.591930687427520752e-01 -9.798280894756317139e-02 2.086624503135681152e-01 -2.431809306144714355e-01 -1.526693906635046005e-02 -6.054665893316268921e-03 -1.029719635844230652e-01 -3.726466745138168335e-02 -1.289335265755653381e-02 6.656778603792190552e-02 3.584818542003631592e-01 -1.291314046829938889e-02 -4.635790884494781494e-01 1.319739222526550293e-01 2.950401902198791504e-01 -5.409741029143333435e-02 -2.138077020645141602e-01 1.154713407158851624e-01 7.303430140018463135e-02 -1.399693489074707031e-01 1.572816818952560425e-02 -3.114743232727050781e-01 2.630399167537689209e-01 -8.432418107986450195e-03 4.299727827310562134e-02 -9.390578418970108032e-02 8.188248425722122192e-02 3.055818080902099609e-01 -7.939478754997253418e-02
1.858878135681152344e-01 1.782586574554443359e-01 1.928089410066604614e-01 -2.549320459365844727e-02 5.624220892786979675e-02 6.984591949731111526e-03 -4.303216636180877686e-01 -2.548603117465972900e-01 2.741523087024688721e-01 -1.403378546237945557e-01 -1.286685317754745483e-01 -2.006753236055374146e-01 -9.951771236956119537e-03 1.620776802301406860e-01 -2.390935719013214111e-01 -1.995392441749572754e-01 2.044242620468139648e-01 1.523871626704931259e-02 2.144209295511245728e-01 -2.025657147169113159e-01 2.264985740184783936e-01 1.181505322456359863e-01 1.459778696298599243e-01 8.839201182126998901e-02 1.696023046970367432e-01 9.025196731090545654e-02 -1.171416863799095154e-01 -2.388242036104202271e-01 1.473417133092880249e-01 1.456599868834018707e-02 1.178755462169647217e-01 -2.389924414455890656e-02
6.903342902660369873e-02 1.335533410310745239e-01 3.071779385209083557e-02 -2.173090130090713501e-01 -1.964854896068572998e-01 -2.607275545597076416e-01 -4.155300259590148926e-01 -3.350976407527923584e-01 3.730799853801727295e-01 1.842913180589675903e-01 -3.696054965257644653e-02 -2.383539080619812012e-01 -3.855081647634506226e-02 1.886896044015884399e-01 -1.228149756789207458e-01 -9.150396287441253662e-02 1.571477502584457397e-01 6.954425945878028870e-03 1.411569416522979736e-01 -2.795508205890655518e-01 2.020868659019470215e-02 1.584002077579498291e-01 5.577711015939712524e-02 6.178538501262664795e-02 -8.764117211103439331e-02 8.507043868303298950e-02 5.218740552663803101e-02 -1.025781631469726562e-01 2.296472787857055664e-01 -2.860651910305023193e-02 -9.350195527076721191e-02 1.025222986936569214e-02
4.530918225646018982e-02 4.518553614616394043e-02 -2.098633348941802979e-01 -2.374728471040725708e-01 1.818737983703613281e-01 -2.608513534069061279e-01 -2.141980528831481934e-01 2.167897224426269531e-01 -1.808055341243743896e-01 -2.194329909980297089e-02 -8.464672416448593140e-02 4.414923489093780518e-02 -6.368719786405563354e-02 1.162678822875022888e-01 -1.078099161386489868e-01 -3.407304584980010986e-01 -4.313303902745246887e-02 9.473152458667755127e-02 3.009312152862548828e-01 -5.896076932549476624e-02 -3.758733347058296204e-02 -2.521130442619323730e-01 2.527303993701934814e-01 4.400822520256042480e-02 -1.312912851572036743e-01 3.644958436489105225e-01 -2.746944427490234375e-01 -3.343278542160987854e-02 -1.651450842618942261e-01 1.943717710673809052e-02 -1.486308574676513672e-01 4.270159453153610229e-02
1.233236044645309448e-01 8.063152432441711426e-02 -3.455829620361328125e-02 -4.268624261021614075e-02 -3.184692859649658203e-01 -1.795264631509780884e-01 -6.492736935615539551e-02 -1.119037568569183350e-01 7.889474928379058838e-02 9.682273864746093750e-02 -3.901657760143280029e-01 -1.033004000782966614e-01 1.979868300259113312e-02 2.648559212684631348e-01 -2.076973766088485718e-01 2.589078247547149658e-02 2.563262283802032471e-01 1.359362453222274780e-01 6.936413049697875977e-02 -2.606399953365325928e-01 1.393955200910568237e-01 5.441460758447647095e-02 3.217305541038513184e-01 -4.840439185500144958e-02 -3.243770897388458252e-01 2.365563213825225830e-01 1.430314928293228149e-01 1.540476828813552856e-01 5.262697115540504456e-02 1.387111842632293701e-01 1.381911337375640869e-01 1.968329958617687225e-02
4.674205556511878967e-02 -1.051058173179626465e-01 7.147440314292907715e-02 2.447704076766967773e-01 -6.375713646411895752e-02 2.038137614727020264e-02 -2.737251818180084229e-01 -2.705550491809844971e-01 3.795743733644485474e-02 -2.589758634567260742e-01 -2.433212287724018097e-02 1.443366259336471558e-01 -1.604812890291213989e-01 1.740476042032241821e-01 -8.724066615104675293e-02 -2.364505976438522339e-01 1.524157524108886719e-01 2.115585356950759888e-01 -1.251067128032445908e-02 -3.490941226482391357e-01 1.196328178048133850e-01 1.642096489667892456e-01 -6.496843525383155793e-06 -2.396570295095443726e-01 -1.596505492925643921e-01 3.654707670211791992e-01 -7.732547074556350708e-02 1.068151146173477173e-01 5.453746393322944641e-02 2.699696123600006104e-01 1.313844621181488037e-01 -3.675745427608489990e-02
4.878481477499008179e-02 -1.261623054742813110e-01 3.348897024989128113e-02 9.150575101375579834e-02 -2.194056212902069092e-01 -2.478936761617660522e-01 -1.860517710447311401e-01 1.491470728069543839e-03 3.338273167610168457e-01 -9.424300491809844971e-02 -7.723195105791091919e-02 1.008166596293449402e-01 -1.243865415453910828e-01 1.762942820787429810e-01 -6.690131127834320068e-02 -1.846966743469238281e-01 1.352894455194473267e-01 -5.175735056400299072e-02 4.740780293941497803e-01 1.150400415062904358e-01 -2.374376952648162842e-01 6.987669318914413452e-02 1.524105519056320190e-01 8.042491972446441650e-02 -6.346870958805084229e-02 1.220960766077041626e-01 -1.280981488525867462e-02 -3.297076225280761719e-01 6.297067273408174515e-03 -2.491631917655467987e-02 -3.532374203205108643e-01 5.694078281521797180e-02
5.824576318264007568e-02 -1.571174561977386475e-01 1.400675438344478607e-02 -6.160979345440864563e-02 -1.645514070987701416e-01 -3.300531208515167236e-01 -5.571719631552696228e-02 -7.837350666522979736e-02 1.823537647724151611e-01 -2.242717444896697998e-01 -2.618880271911621094e-01 6.026043370366096497e-02 -2.507736384868621826e-01 1.517897099256515503e-01 -1.300446540117263794e-01 -1.423042416572570801e-01 -9.495666623115539551e-02 -8.278721943497657776e-03 9.974147379398345947e-02 1.601086854934692383e-01 -1.860405802726745605e-01 -2.296046912670135498e-02 3.764182329177856445e-01 1.961824595928192139e-01 1.307604759931564331e-01 1.597085893154144287e-01 7.486610114574432373e-02 -3.100613355636596680e-01 2.910003624856472015e-02 2.630918920040130615e-01 -2.545734047889709473e-01 -6.788767874240875244e-02
1.342594325542449951e-01 -1.619542986154556274e-01 2.129525840282440186e-01 -8.656911551952362061e-02 -9.889998473227024078e-04 3.452058881521224976e-02 -1.641568541526794434e-01 -1.170118525624275208e-02 1.030921563506126404e-01 -1.091088354587554932e-01 7.866537570953369141e-02 -3.548189997673034668e-01 -3.242838755249977112e-02 2.330831289291381836e-01 -2.526043951511383057e-01 -4.161189794540405273e-01 9.108539670705795288e-02 4.315024241805076599e-02 2.697566449642181396e-01 -2.073754519224166870e-01 6.819728016853332520e-02 -3.914391249418258667e-02 3.609776198863983154e-01 -6.235684733837842941e-03 2.429258450865745544e-02 1.973014771938323975e-01 -8.923146128654479980e-02 -1.667450666427612305e-01 1.879995912313461304e-01 -1.971051990985870361e-01 -1.170101463794708252e-01 -4.512229561805725098e-02
1.628925204277038574e-01 1.658346354961395264e-01 -3.493923321366310120e-02 -2.058705501258373260e-02 -3.161729276180267334e-01 -1.912540756165981293e-02 -1.028002146631479263e-02 -1.922499090433120728e-01 6.774637103080749512e-02 6.420587003231048584e-02 2.534417808055877686e-01 -1.488997340202331543e-01 -5.175480619072914124e-02 1.036017984151840210e-01 -2.016485333442687988e-01 -5.495804548263549805e-02 8.061058819293975830e-02 9.914337843656539917e-02 2.850547730922698975e-01 -8.130080066621303558e-03 -1.742741018533706665e-01 -3.364554047584533691e-01 -1.230762433260679245e-02 -4.787380248308181763e-02 -2.284300327301025391e-01 5.031198859214782715e-01 1.212809458374977112e-01 -2.088602483272552490e-01 -7.299775630235671997e-02 1.426881849765777588e-01 -1.075779646635055542e-01 -1.007141321897506714e-01
9.675811976194381714e-02 3.816061019897460938e-01 3.410756587982177734e-02 -1.424181312322616577e-01 -1.978716105222702026e-01 -6.095073744654655457e-02 -4.374742209911346436e-01 -2.487972825765609741e-01 3.182130455970764160e-01 -4.911801964044570923e-02 -6.196211325004696846e-04 -1.722565442323684692e-01 1.799797080457210541e-02 3.164299726486206055e-01 -1.698710471391677856e-01 -1.144792884588241577e-01 -1.626078225672245026e-02 1.096584051847457886e-01 1.851679533720016479e-01 -9.263407438993453979e-02 4.471233114600181580e-02 6.952089071273803711e-02 -4.253747314214706421e-02 1.518920958042144775e-01 3.350697830319404602e-02 1.985773593187332153e-01 9.917989373207092285e-02 2.196252346038818359e-02 3.083614408969879150e-01 -7.499528676271438599e-02 3.141122637316584587e-03 1.148559227585792542e-01
3.140271827578544617e-02 1.324997246265411377e-01 -2.765649557113647461e-01 -3.502287566661834717e-01 -1.722938381135463715e-02 -4.391664266586303711e-02 -2.112324386835098267e-01 -1.056507080793380737e-01 1.396436691284179688e-01 4.625963047146797180e-02 8.288370817899703979e-02 1.458116024732589722e-01 7.792801409959793091e-02 3.802462816238403320e-01 -2.904099524021148682e-01 -4.060051962733268738e-02 1.915211528539657593e-01 2.752584815025329590e-01 1.486211717128753662e-01 -6.626741588115692139e-02 -1.390753537416458130e-01 1.929069682955741882e-02 4.335714876651763916e-01 2.734160795807838440e-02 7.088191807270050049e-02 -6.069650501012802124e-02 1.533303111791610718e-01 -7.130187749862670898e-02 1.785547137260437012e-01 -8.397181332111358643e-02 -1.172555908560752869e-01 2.297398261725902557e-02
-2.770230174064636230e-02 9.108466655015945435e-02 4.447678476572036743e-02 -9.508565813302993774e-02 1.277518868446350098e-01 1.319564878940582275e-01 -1.976716518402099609e-01 1.379703730344772339e-01 3.076467812061309814e-01 -1.221924349665641785e-01 -2.237729728221893311e-01 -2.851842902600765228e-02 -1.030713021755218506e-01 5.504237487912178040e-02 -2.028280645608901978e-01 -1.304787099361419678e-01 7.390833646059036255e-02 1.621458977460861206e-01 6.877845525741577148e-02 -1.576178967952728271e-01 1.519291996955871582e-01 3.098274208605289459e-02 2.557082474231719971e-01 4.006495177745819092e-01 -4.031295776367187500e-01 1.913460642099380493e-01 2.599474191665649414e-01 -2.060822024941444397e-02 -2.102363668382167816e-02 1.491468846797943115e-01 1.975779086351394653e-01 1.251662522554397583e-01
1.743050813674926758e-01 6.020745635032653809e-02 -1.229581311345100403e-01 -6.861893087625503540e-02 -3.469782322645187378e-02 2.494319230318069458e-01 -4.586023092269897461e-01 -2.175440490245819092e-01 1.466070711612701416e-01 -9.307519532740116119e-03 -1.219347715377807617e-01 -2.755443751811981201e-01 -1.751258373260498047e-01 3.038926422595977783e-01 -2.766896784305572510e-01 -2.611318230628967285e-01 8.779482543468475342e-02 1.266676485538482666e-01 1.016137823462486267e-01 -1.660246551036834717e-01 1.509615182876586914e-01 -8.476140908896923065e-03 1.941966563463211060e-01 -7.869186997413635254e-02 1.668307781219482422e-01 1.205689087510108948e-01 -1.458727121353149414e-01 -1.072738617658615112e-01 1.758716255426406860e-01 4.891497641801834106e-02 -8.650800213217735291e-03 -8.945147693157196045e-02
-9.685295075178146362e-02 1.746541112661361694e-01 -3.845685627311468124e-03 -1.421964466571807861e-01 3.221319243311882019e-02 -7.758092600852251053e-03 -9.412212669849395752e-02 -6.259106844663619995e-02 3.260781466960906982e-01 8.993399888277053833e-02 -9.726180136203765869e-02 -1.641470491886138916e-01 -1.095392554998397827e-01 4.042275846004486084e-01 -1.393639892339706421e-01 1.117029413580894470e-01 1.418516635894775391e-01 1.846828907728195190e-01 1.982150375843048096e-01 -1.687118858098983765e-01 -9.885074943304061890e-02 -3.483168184757232666e-01 3.445237278938293457e-01 7.634561508893966675e-02 -1.129026785492897034e-01 2.444833368062973022e-01 1.567409187555313110e-01 -3.948974236845970154e-02 -2.306606471538543701e-01 -9.747015684843063354e-02 1.432622969150543213e-01 9.170402586460113525e-02
1.934929043054580688e-01 -2.247909456491470337e-01 8.183297514915466309e-02 -2.439361959695816040e-01 -1.381952166557312012e-01 -4.841297864913940430e-02 -1.266364753246307373e-01 -1.826489120721817017e-01 1.749776899814605713e-01 1.555997040122747421e-02 2.535388432443141937e-02 1.624566875398159027e-02 -8.994124829769134521e-02 2.661741524934768677e-02 -1.242054030299186707e-01 -2.835333049297332764e-01 2.840395867824554443e-01 6.890020519495010376e-02 -5.007023364305496216e-02 -1.368717700242996216e-01 -8.991611748933792114e-02 -1.006773784756660461e-01 2.038249224424362183e-01 7.478000968694686890e-02 1.192465145140886307e-02 4.121466577053070068e-01 -1.533456146717071533e-01 -2.966989576816558838e-01 -1.415104717016220093e-01 -1.532484441995620728e-01 -8.413651585578918457e-02 -3.666625916957855225e-01
1.257826760411262512e-02 -2.303776293992996216e-01 -1.288672387599945068e-01 1.554364431649446487e-02 -6.534960120916366577e-02 -1.211460977792739868e-01 -2.317287921905517578e-01 -4.160214960575103760e-01 1.182714402675628662e-01 2.818582653999328613e-01 1.736699938774108887e-01 1.709028780460357666e-01 -2.753521874547004700e-02 2.149722911417484283e-02 -1.266710013151168823e-01 -2.028898745775222778e-01 3.910701349377632141e-02 4.572152346372604370e-02 9.692088514566421509e-02 -2.031579017639160156e-01 -1.011113151907920837e-01 1.365913450717926025e-01 -3.550646826624870300e-02 2.330329865217208862e-01 -2.300688810646533966e-02 3.850801289081573486e-01 2.413690239191055298e-01 -2.056900784373283386e-02 -2.308408915996551514e-01 1.171035245060920715e-01 2.344697415828704834e-01 6.900442391633987427e-02
2.505850493907928467e-01 -3.454940021038055420e-02 5.365063995122909546e-02 -3.770710825920104980e-01 -1.201305165886878967e-01 -1.533588916063308716e-01 -5.815047025680541992e-02 -2.426318675279617310e-01 1.785463541746139526e-01 -7.551131770014762878e-03 -5.369366332888603210e-02 -4.342765361070632935e-02 -2.312586754560470581e-01 3.405241668224334717e-02 -8.475934714078903198e-02 -2.858347594738006592e-01 4.788611829280853271e-01 1.799207553267478943e-02 1.062687337398529053e-01 -2.108784951269626617e-02 -7.975428365170955658e-03 -1.281277090311050415e-02 4.853760451078414917e-02 4.339100047945976257e-02 1.275644749402999878e-01 3.040616810321807861e-01 -8.305954188108444214e-02 -2.712066471576690674e-01 -4.096581414341926575e-02 -4.527490818873047829e-04 -1.578581333160400391e-01 -2.211521863937377930e-01
4.005801677703857422e-02 -1.410944014787673950e-01 -1.944187432527542114e-01 3.224556520581245422e-02 -1.143691167235374451e-01 -1.063379272818565369e-01 -1.707078367471694946e-01 1.605160534381866455e-01 -2.203846573829650879e-01 -1.965729147195816040e-01 -2.020708918571472168e-01 -1.823018863797187805e-02 -3.064589500427246094e-01 1.316250711679458618e-01 -7.694073766469955444e-02 2.551525644958019257e-02 1.322857439517974854e-01 4.568193852901458740e-02 3.487367331981658936e-01 -5.318502336740493774e-02 8.553180098533630371e-02 -5.099369678646326065e-03 -1.697998195886611938e-01 1.619382500648498535e-01 -1.524371206760406494e-01 1.768593043088912964e-01 3.347555100917816162e-01 -2.835847437381744385e-01 -1.817661970853805542e-01 3.193371295928955078e-01 -9.475144743919372559e-02 -1.294047236442565918e-01
2.771397233009338379e-01 -4.395849071443080902e-03 1.324342042207717896e-01 -5.066141113638877869e-02 1.272583752870559692e-01 -1.038277894258499146e-01 -3.186542391777038574e-01 -2.740750275552272797e-02 1.712181419134140015e-01 1.369211077690124512e-01 2.229016646742820740e-02 6.413275003433227539e-02 -2.374705672264099121e-01 -1.236699894070625305e-02 1.356602758169174194e-01 -3.768891990184783936e-01 8.547054976224899292e-02 3.855530917644500732e-01 1.677029281854629517e-01 -3.529071435332298279e-02 2.474327534437179565e-01 -9.726590663194656372e-02 -8.294157683849334717e-02 1.479367464780807495e-01 -2.672624588012695312e-01 1.200805082917213440e-01 -4.237320274114608765e-02 -2.090798318386077881e-01 -1.587987095117568970e-01 7.502873986959457397e-02 -1.731462627649307251e-01 -1.648525446653366089e-01
-3.406896069645881653e-02 -2.974382601678371429e-02 1.043366789817810059e-01 -2.444994896650314331e-01 7.222893834114074707e-02 -2.664523422718048096e-01 -2.849051058292388916e-01 -3.743527233600616455e-01 -1.298120617866516113e-01 -5.052394792437553406e-02 -8.856089413166046143e-02 1.869573891162872314e-01 -9.543745964765548706e-02 -6.638780236244201660e-02 3.535944223403930664e-02 -6.741002947092056274e-02 2.219815403223037720e-01 1.631862223148345947e-01 1.916208863258361816e-01 1.675088852643966675e-01 -1.759838908910751343e-01 8.475169539451599121e-02 2.713943123817443848e-01 -6.433726847171783447e-02 1.764898449182510376e-01 2.866360545158386230e-01 3.747315704822540283e-01 9.882659465074539185e-02 -9.652563929557800293e-02 5.363506451249122620e-02 -1.124543622136116028e-01 -5.730594694614410400e-02
1.702466905117034912e-01 -4.972923547029495239e-02 -2.831719815731048584e-02 2.145579271018505096e-02 -1.107867285609245300e-01 -4.379473626613616943e-02 -5.463485121726989746e-01 1.248412951827049255e-01 -5.785665661096572876e-02 1.002252995967864990e-01 4.119771998375654221e-03 -2.825631797313690186e-01 -3.764078915119171143e-01 2.406826913356781006e-01 -1.506670378148555756e-03 -1.815187782049179077e-01 -2.744488604366779327e-02 2.993974685668945312e-01 1.486172229051589966e-01 -2.363606989383697510e-01 -1.940101683139801025e-01 -1.127426028251647949e-01 9.926042705774307251e-02 2.972569689154624939e-02 -6.315369158983230591e-02 -3.615031717345118523e-03 -6.926754117012023926e-02 9.853060543537139893e-02 2.297798097133636475e-01 4.202651977539062500e-02 8.663050830364227295e-02 5.641828104853630066e-02
4.501403495669364929e-02 -1.223413050174713135e-01 1.666585654020309448e-01 2.136613428592681885e-01 -1.046683564782142639e-01 -2.400997877120971680e-01 -3.232062160968780518e-01 -5.315409228205680847e-02 -2.372656576335430145e-02 1.335146278142929077e-02 -1.254211086779832840e-02 2.404046505689620972e-01 -2.028896510601043701e-01 -8.126823604106903076e-02 -1.776791214942932129e-01 -2.196261733770370483e-01 2.284851074218750000e-01 -1.086000539362430573e-02 8.252103626728057861e-02 -1.358036249876022339e-01 -4.778549075126647949e-03 -1.944276988506317139e-01 2.611701488494873047e-01 -2.847821712493896484e-01 -4.827077314257621765e-02 3.720263838768005371e-01 3.619181364774703979e-02 -1.686716675758361816e-01 -2.774550020694732666e-01 8.911099284887313843e-02 -7.176102604717016220e-03 1.650552451610565186e-01
2.299550324678421021e-01 -2.588010765612125397e-02 -5.953314248472452164e-03 -2.597901821136474609e-01 1.555002927780151367e-01 4.806515201926231384e-02 -4.475323259830474854e-01 -1.447067409753799438e-01 -1.312516629695892334e-01 -1.152949035167694092e-01 -9.188788384199142456e-02 -1.867952346801757812e-01 8.207263797521591187e-02 1.283867210149765015e-01 -1.915521472692489624e-01 -2.521490156650543213e-01 1.111871823668479919e-01 -2.915037274360656738e-01 2.721738815307617188e-01 -2.068701088428497314e-01 1.857412792742252350e-02 -2.842319384217262268e-02 2.757866382598876953e-01 -4.698284342885017395e-02 -1.813849955797195435e-01 7.046521641314029694e-03 1.725016832351684570e-01 -1.389901433140039444e-02 2.149927895516157150e-03 1.968804150819778442e-01 1.189500093460083008e-01 -1.562601327896118164e-01
2.096545100212097168e-01 6.102547794580459595e-02 4.636193811893463135e-02 1.027874052524566650e-01 -2.410223186016082764e-01 -2.798624336719512939e-01 -4.815112054347991943e-02 4.933742806315422058e-02 -1.343350857496261597e-01 -4.095903337001800537e-01 1.131704300642013550e-01 -1.848252415657043457e-01 -5.374649167060852051e-02 2.708398103713989258e-01 -3.045034036040306091e-02 -2.792376577854156494e-01 2.095080465078353882e-01 -2.883615903556346893e-02 2.030434459447860718e-01 -1.544283032417297363e-01 -1.990239322185516357e-01 1.725945919752120972e-01 7.021593302488327026e-02 -5.651252716779708862e-02 -1.346155405044555664e-01 8.315513283014297485e-02 2.948241829872131348e-01 -1.185979992151260376e-01 -1.897776424884796143e-01 -3.209048509597778320e-02 2.095183134078979492e-01 -1.273869425058364868e-01
-9.579315781593322754e-03 -1.520268768072128296e-01 2.962075173854827881e-01 3.250190056860446930e-03 -1.819683760404586792e-01 1.391417719423770905e-02 -1.925389468669891357e-01 -1.756440401077270508e-01 -1.051423605531454086e-02 -3.645448386669158936e-02 1.854738146066665649e-01 3.327106237411499023e-01 -3.375316560268402100e-01 2.200315892696380615e-01 -1.007095277309417725e-01 -3.519688546657562256e-02 1.727122515439987183e-01 7.949764281511306763e-02 3.002903759479522705e-01 1.136837676167488098e-01 -1.331614702939987183e-01 1.218206062912940979e-01 2.072320580482482910e-01 -7.066214829683303833e-02 2.556706964969635010e-02 3.109421730041503906e-01 3.050967454910278320e-01 9.766089916229248047e-02 -7.922893017530441284e-02 -8.273995481431484222e-03 1.957040578126907349e-01 5.652466788887977600e-02
6.948442012071609497e-02 2.057131379842758179e-02 1.207852140069007874e-01 -1.027215868234634399e-01 -7.164341211318969727e-02 -2.586471438407897949e-01 -2.964102029800415039e-01 -1.479899287223815918e-01 -3.085903078317642212e-02 -4.001504480838775635e-01 -1.409578416496515274e-02 1.653214916586875916e-02 2.283249609172344208e-02 -9.599271416664123535e-02 8.011572062969207764e-02 -1.303482204675674438e-01 1.000149101018905640e-01 4.144670665264129639e-01 1.172888353466987610e-01 -2.209401130676269531e-01 -3.425115048885345459e-01 -1.296470463275909424e-01 1.835906505584716797e-01 1.833962202072143555e-01 -9.617659449577331543e-02 1.863325014710426331e-02 -1.028094291687011719e-01 -1.572663635015487671e-01 -4.746569693088531494e-02 1.592672169208526611e-01 -2.728917896747589111e-01 1.786551065742969513e-02
7.038225233554840088e-02 1.682461202144622803e-01 9.460216760635375977e-02 4.936549067497253418e-02 -1.652881950139999390e-01 -1.496061831712722778e-01 -1.649597585201263428e-01 1.709749996662139893e-01 -1.131016090512275696e-01 -3.368712961673736572e-01 -1.286505758762359619e-01 -4.532229527831077576e-02 -1.150852963328361511e-01 1.522441357374191284e-01 2.565398812294006348e-02 -1.872640252113342285e-01 7.445473223924636841e-02 -2.008191198110580444e-01 4.246721267700195312e-01 -1.101553365588188171e-01 -4.753024131059646606e-02 1.172477826476097107e-01 1.844971179962158203e-01 -3.157523572444915771e-01 -5.297421291470527649e-02 3.313409984111785889e-01 2.004619091749191284e-01 5.022668838500976562e-02 -1.387073546648025513e-01 -8.061756193637847900e-02 4.652598500251770020e-02 -2.467322647571563721e-01
2.877791523933410645e-01 9.075435996055603027e-02 -1.278263982385396957e-02 -7.895116508007049561e-02 1.033760383725166321e-01 -2.577806711196899414e-01 -1.440467685461044312e-01 9.665051475167274475e-03 2.610828280448913574e-01 -1.185640841722488403e-01 2.035240232944488525e-01 -2.743442915380001068e-02 -2.157613933086395264e-01 3.793511688709259033e-01 -4.649632051587104797e-02 -7.656617462635040283e-02 8.399403095245361328e-02 3.793984651565551758e-01 1.788412183523178101e-01 -9.909871965646743774e-02 3.327735885977745056e-02 4.360510781407356262e-02 1.864642649888992310e-01 -7.433279603719711304e-02 8.540611714124679565e-02 9.032624214887619019e-02 -1.814640909433364868e-01 -1.868728846311569214e-01 -9.705998003482818604e-02 1.370196193456649780e-01 2.003300487995147705e-01 -3.065157830715179443e-01
2.002893388271331787e-01 1.074507646262645721e-02 7.920026034116744995e-02 2.659048512578010559e-02 -4.600806832313537598e-01 1.403468102216720581e-02 -3.733142092823982239e-02 -1.014175862073898315e-01 -1.313683390617370605e-01 -2.247913330793380737e-01 1.156378984451293945e-01 -9.621575474739074707e-03 -5.847043171525001526e-02 1.447290778160095215e-01 5.445562303066253662e-02 -2.710495591163635254e-01 1.253995895385742188e-01 2.813367545604705811e-01 1.129191443324089050e-01 -2.089317888021469116e-01 2.088882476091384888e-01 1.760258227586746216e-01 2.245630621910095215e-01 -9.062881022691726685e-02 -2.406453192234039307e-01 2.350811213254928589e-01 2.720876596868038177e-02 -7.697928231209516525e-03 -4.067548364400863647e-02 -2.413084171712398529e-02 -6.961517781019210815e-02 3.762849271297454834e-01
7.152966409921646118e-02 1.380840092897415161e-01 -1.508628726005554199e-01 -6.915600597858428955e-02 -1.853417456150054932e-01 -2.369214780628681183e-02 -3.546276688575744629e-01 -1.902156174182891846e-01 1.281168963760137558e-02 -2.463512420654296875e-01 -3.666067421436309814e-01 -4.360102117061614990e-02 -4.229683801531791687e-02 2.722839415073394775e-01 -1.698650233447551727e-02 1.322565823793411255e-01 2.177930325269699097e-01 -8.818006515502929688e-02 2.182325161993503571e-02 -3.098259270191192627e-01 1.385435163974761963e-01 -3.964849933981895447e-02 3.026602268218994141e-01 -1.175464689731597900e-01 -5.604261904954910278e-02 1.630690246820449829e-01 -2.135284394025802612e-01 8.106367895379662514e-04 -2.614187598228454590e-01 9.854249656200408936e-02 -1.147373840212821960e-01 -1.270788609981536865e-01
1.093020364642143250e-01 -6.165002658963203430e-02 1.266950927674770355e-02 -1.705339848995208740e-01 -1.396390646696090698e-01 8.491139113903045654e-02 -5.061975717544555664e-01 1.329941768199205399e-02 -1.745282113552093506e-01 1.994076929986476898e-02 -1.096011102199554443e-01 -1.332824528217315674e-01 -4.217518866062164307e-01 2.024217508733272552e-02 -1.879772543907165527e-01 -1.859973073005676270e-01 3.740280121564865112e-02 2.641572952270507812e-01 4.248050227761268616e-02 -2.083047181367874146e-01 -1.052536666393280029e-01 2.309629321098327637e-02 2.757746577262878418e-01 7.869917899370193481e-02 -5.548564717173576355e-02 1.280593574047088623e-01 -2.079995572566986084e-01 -5.726017057895660400e-03 2.461617887020111084e-01 -2.616177499294281006e-02 -1.543336212635040283e-01 -7.024940848350524902e-02
6.368594616651535034e-02 -3.360638394951820374e-02 1.103042736649513245e-01 -2.194763273000717163e-01 7.478047907352447510e-02 -1.698708087205886841e-01 -4.854103922843933105e-01 -1.194314211606979370e-01 2.950874865055084229e-01 -3.181705251336097717e-02 -1.746281236410140991e-01 2.600808441638946533e-01 5.621706694364547729e-02 -3.513240069150924683e-02 -2.113232165575027466e-01 -1.181028932332992554e-01 -2.475653542205691338e-03 2.902427613735198975e-01 -1.237579807639122009e-01 -5.414718016982078552e-02 -1.544215381145477295e-01 5.935867317020893097e-03 1.705120801925659180e-01 1.632078886032104492e-01 -2.510992884635925293e-01 2.324840426445007324e-01 2.320046424865722656e-01 -1.388652026653289795e-01 -8.738216757774353027e-02 -9.117452800273895264e-02 1.018467694520950317e-01 -4.793949797749519348e-02
1.754291169345378876e-02 9.150508046150207520e-02 -1.018164530396461487e-01 2.111405320465564728e-02 -1.735003292560577393e-01 -2.296338081359863281e-01 -3.371973037719726562e-01 -3.898352682590484619e-01 4.944411665201187134e-02 5.742788314819335938e-02 -1.773816347122192383e-01 1.860233955085277557e-02 1.351890806108713150e-02 3.729187250137329102e-01 -3.475204575806856155e-03 -1.180894374847412109e-01 2.678313851356506348e-01 -7.762584090232849121e-02 -6.224403530359268188e-02 -3.698222637176513672e-01 -1.030233595520257950e-02 -8.424123376607894897e-02 5.788018181920051575e-02 2.626645751297473907e-02 4.706793650984764099e-02 2.930634617805480957e-01 -4.519535601139068604e-02 3.726648911833763123e-02 3.361332044005393982e-02 3.389480710029602051e-01 -4.861787706613540649e-02 4.099468141794204712e-02
-2.534308843314647675e-02 2.597164735198020935e-02 1.027198359370231628e-01 1.923126727342605591e-01 -5.181703716516494751e-02 -2.339522913098335266e-02 -1.632600724697113037e-01 -2.662630677223205566e-01 -1.275862008333206177e-01 6.610357016324996948e-02 -3.704360425472259521e-01 -4.142547026276588440e-02 1.219253763556480408e-01 2.083525434136390686e-02 -3.048037290573120117e-01 -3.480768799781799316e-01 2.601280510425567627e-01 2.587459385395050049e-01 8.779487013816833496e-02 3.341605886816978455e-02 -8.918083459138870239e-02 -9.295384585857391357e-02 3.505337536334991455e-01 9.090052545070648193e-02 -2.349945455789566040e-01 6.996627897024154663e-02 6.277065724134445190e-02 1.265512108802795410e-01 -2.924171090126037598e-01 -6.036294996738433838e-02 7.182350382208824158e-03 -3.112333267927169800e-02
2.943120002746582031e-01 8.570359647274017334e-02 8.720446377992630005e-03 -1.120547056198120117e-01 -4.001848399639129639e-01 2.419352382421493530e-01 -2.999384403228759766e-01 -1.956654340028762817e-01 3.414889797568321228e-02 1.249915808439254761e-01 3.479150310158729553e-02 -8.660354651510715485e-03 1.448897738009691238e-02 6.716834008693695068e-02 -2.232592105865478516e-01 -1.445832997560501099e-01 1.170980557799339294e-01 3.015372157096862793e-01 6.922148168087005615e-02 2.834420837461948395e-02 -1.403643190860748291e-01 -4.895208403468132019e-03 8.819056302309036255e-02 -7.694645971059799194e-02 -1.807342767715454102e-01 3.448064625263214111e-01 6.619767844676971436e-02 -1.202534064650535583e-01 -3.136589229106903076e-01 1.969354450702667236e-01 3.789082914590835571e-02 -1.651202701032161713e-02
1.312042772769927979e-01 -1.411360222846269608e-02 1.394785344600677490e-01 -1.336668878793716431e-01 -2.817670702934265137e-01 1.638808101415634155e-02 -2.305486947298049927e-01 -3.375464677810668945e-01 -5.174953117966651917e-02 -1.904407739639282227e-01 6.084792781621217728e-03 1.416484415531158447e-01 -3.005281984806060791e-01 2.292406708002090454e-01 -5.045893788337707520e-02 -1.558704767376184464e-02 -1.227429583668708801e-01 1.156420260667800903e-01 2.095299363136291504e-01 2.723941765725612640e-02 2.620025873184204102e-01 -1.604722291231155396e-01 8.052299171686172485e-02 -9.231565147638320923e-02 -3.602458536624908447e-01 2.339577376842498779e-01 9.268498420715332031e-02 -5.165541172027587891e-02 4.836415499448776245e-02 2.028255164623260498e-01 2.622249126434326172e-01 5.754175782203674316e-02
6.995549798011779785e-02 1.422422379255294800e-01 -9.249246120452880859e-02 5.024204030632972717e-02 -9.185161441564559937e-02 -1.299131289124488831e-02 -4.553681313991546631e-01 -2.255408763885498047e-01 3.215995132923126221e-01 -1.815253347158432007e-01 4.465429112315177917e-03 3.533735126256942749e-02 6.605531275272369385e-02 4.413280189037322998e-01 1.179542578756809235e-02 9.362120181322097778e-03 1.577314436435699463e-01 1.779152303934097290e-01 1.974432766437530518e-01 -2.536953687667846680e-01 -1.395437959581613541e-02 -5.573321506381034851e-02 1.320874243974685669e-01 8.222045004367828369e-02 1.775335371494293213e-01 9.386715292930603027e-02 -2.033372819423675537e-01 -6.760556250810623169e-02 -1.396534740924835205e-01 6.862555444240570068e-02 -2.030733376741409302e-01 -1.444628536701202393e-01
-1.282444894313812256e-01 2.127745002508163452e-01 2.967411577701568604e-01 -1.988278627395629883e-01 -7.809551060199737549e-02 -1.616337448358535767e-01 -2.167266309261322021e-01 -9.222143143415451050e-02 1.491662263870239258e-01 -7.428189367055892944e-02 -1.512163877487182617e-01 2.192064076662063599e-01 -1.479713022708892822e-01 -1.921800337731838226e-02 -4.682919383049011230e-02 -2.526578605175018311e-01 1.466537825763225555e-02 2.980629801750183105e-01 5.530119407922029495e-03 -7.761757820844650269e-02 -8.589154481887817383e-02 2.225453704595565796e-01 2.492660135030746460e-01 -3.213553875684738159e-02 -3.142554163932800293e-01 2.096568197011947632e-01 2.868714928627014160e-01 -3.148515522480010986e-02 9.531232714653015137e-02 2.696401178836822510e-01 -2.587594091892242432e-02 1.112308427691459656e-01
1.771277487277984619e-01 -1.731741009280085564e-03 -2.392252087593078613e-01 8.047255687415599823e-03 -1.006087809801101685e-01 -1.565724015235900879e-01 -2.939278781414031982e-01 2.571772038936614990e-02 -1.704351231455802917e-02 -5.564340949058532715e-01 1.754380017518997192e-01 -8.118935674428939819e-02 1.176518872380256653e-01 2.784350812435150146e-01 -1.474476009607315063e-01 -2.906130552291870117e-01 5.871978029608726501e-02 -1.161769181489944458e-01 7.988996058702468872e-02 -1.520730853080749512e-01 6.706469692289829254e-03 1.378305554389953613e-01 7.797774672508239746e-02 -6.362193822860717773e-02 -1.024092584848403931e-01 1.086163967847824097e-01 3.002593815326690674e-01 -3.590697050094604492e-02 8.145921677350997925e-02 1.741359978914260864e-01 1.263684779405593872e-01 5.010566115379333496e-02
-1.082268580794334412e-01 -6.479357369244098663e-03 6.438168138265609741e-02 -2.268164418637752533e-02 -7.670621573925018311e-02 -3.788526952266693115e-01 -7.321998476982116699e-02 2.383146286010742188e-01 2.949459254741668701e-01 -2.525664865970611572e-01 -7.124207913875579834e-02 -1.769482791423797607e-01 -1.616471707820892334e-01 4.302655905485153198e-02 -2.196239531040191650e-01 -4.018577933311462402e-01 -6.379079073667526245e-02 1.343389600515365601e-01 4.052587449550628662e-01 2.473070658743381500e-02 -2.829935587942600250e-02 -1.505753993988037109e-01 1.011149883270263672e-01 -1.408030744642019272e-02 -2.897059172391891479e-02 -1.693030446767807007e-01 9.058269113302230835e-02 -1.994024515151977539e-01 6.585713475942611694e-02 1.375890523195266724e-01 -7.416322827339172363e-02 -1.415855586528778076e-01
1.521972417831420898e-01 -1.676666885614395142e-01 6.739088892936706543e-02 -8.870802074670791626e-02 -1.601416468620300293e-01 -1.050261780619621277e-01 2.350241132080554962e-02 -1.755621135234832764e-01 -3.396254498511552811e-03 -1.862570345401763916e-01 1.559901703149080276e-02 -8.682808279991149902e-02 -3.468309640884399414e-01 1.889852583408355713e-01 -9.750144672580063343e-04 -6.768684834241867065e-02 -1.391122490167617798e-02 3.398401439189910889e-01 7.935149222612380981e-02 -5.882657319307327271e-02 -6.470989435911178589e-02 -6.044862419366836548e-02 2.752323746681213379e-01 1.437968611717224121e-01 -2.754550278186798096e-01 1.047640293836593628e-01 4.877548813819885254e-01 1.441420465707778931e-01 3.150357678532600403e-02 1.554310023784637451e-01 3.574700281023979187e-02 -2.520158886909484863e-01
-6.159218773245811462e-02 -6.807727366685867310e-02 -2.492259442806243896e-01 6.414876878261566162e-02 -1.877268850803375244e-01 -1.875776201486587524e-01 -1.641745716333389282e-01 -1.126906499266624451e-01 -1.477531194686889648e-01 1.109647378325462341e-02 8.275676518678665161e-02 2.262546867132186890e-01 -1.746198385953903198e-01 3.689783513545989990e-01 -3.230357170104980469e-01 -1.708781719207763672e-01 1.617765873670578003e-01 3.649608418345451355e-02 1.656950451433658600e-02 -2.363927662372589111e-01 9.873060882091522217e-02 -1.641585528850555420e-01 1.562259644269943237e-01 1.400967389345169067e-01 -3.383094072341918945e-02 7.940236479043960571e-02 2.192911058664321899e-01 -1.716372668743133545e-01 -2.492972016334533691e-01 -2.443922162055969238e-01 -1.101624071598052979e-01 -2.273382246494293213e-01
1.145160719752311707e-01 -3.410424664616584778e-02 1.345093846321105957e-01 -1.527485549449920654e-01 -1.500690281391143799e-01 -1.209394484758377075e-01 -2.878296375274658203e-01 -1.782756596803665161e-01 2.629456818103790283e-01 -3.305019438266754150e-01 -4.396877437829971313e-02 -4.334262013435363770e-02 -1.104022487998008728e-01 1.507026106119155884e-01 -1.771868169307708740e-01 -1.363054215908050537e-01 2.043185522779822350e-03 1.950136274099349976e-01 4.804657772183418274e-03 2.255398407578468323e-02 -2.850823104381561279e-03 -3.733094781637191772e-02 3.325003385543823242e-01 6.476815044879913330e-02 -4.835555255413055420e-01 -4.248227179050445557e-02 -2.120924592018127441e-01 2.128673344850540161e-02 -1.552199423313140869e-01 7.447424810379743576e-03 2.430038601160049438e-01 8.049275726079940796e-02
-2.715329464990645647e-04 -2.201776206493377686e-01 -2.455449253320693970e-01 -1.194086149334907532e-01 -3.011498451232910156e-01 3.703420609235763550e-02 -2.238177359104156494e-01 -6.280102580785751343e-02 1.457777321338653564e-01 -2.990733385086059570e-01 -4.378317296504974365e-02 1.219588238745927811e-02 -6.082345172762870789e-02 -4.521396011114120483e-02 -2.072907835245132446e-01 -4.185865521430969238e-01 3.375524580478668213e-01 1.376250088214874268e-01 -4.750981926918029785e-02 -9.542939253151416779e-03 1.048836950212717056e-02 1.102668642997741699e-01 2.206996232271194458e-01 6.874922662973403931e-02 -2.352015376091003418e-01 2.072101488010957837e-04 -2.635728940367698669e-02 3.555784374475479126e-02 -3.153905868530273438e-01 1.414191126823425293e-01 5.201456323266029358e-02 1.174356564879417419e-01
9.373543411493301392e-02 6.793748470954596996e-04 -4.382644593715667725e-02 -1.811939924955368042e-01 -7.956311851739883423e-02 -9.344490617513656616e-02 -2.623056471347808838e-01 -2.086720913648605347e-01 6.536282598972320557e-02 2.369082570075988770e-01 1.140417810529470444e-02 -2.067965865135192871e-01 2.156192809343338013e-01 1.501142829656600952e-01 -2.344774547964334488e-03 9.044506400823593140e-02 3.725146651268005371e-01 1.117338165640830994e-01 1.901820302009582520e-01 -1.748449951410293579e-01 3.589215874671936035e-02 -7.283769547939300537e-02 2.366301119327545166e-01 1.640926897525787354e-01 8.097425848245620728e-02 4.722683429718017578e-01 8.319614827632904053e-02 -4.761366546154022217e-02 -1.486050635576248169e-01 -2.003876566886901855e-01 -1.947973221540451050e-01 4.553125798702239990e-02
7.305360585451126099e-02 -6.939426809549331665e-02 2.012570202350616455e-01 -1.933625899255275726e-02 -2.970442771911621094e-01 -2.734004259109497070e-01 -2.811999619007110596e-01 -3.415791392326354980e-01 1.162511762231588364e-02 -6.231189891695976257e-02 -4.451511502265930176e-01 -6.099930778145790100e-02 -3.222902864217758179e-02 1.577909290790557861e-01 -1.356151401996612549e-01 -1.340547800064086914e-01 1.909134536981582642e-01 3.585072979331016541e-02 -4.475807771086692810e-02 2.780473558232188225e-03 1.915875375270843506e-01 -9.885805845260620117e-02 3.239187896251678467e-01 1.045731268823146820e-02 -1.767947226762771606e-01 2.244791537523269653e-01 -3.540054708719253540e-02 4.882508143782615662e-02 2.518741413950920105e-02 7.221433520317077637e-02 1.069045588374137878e-01 -1.679927110671997070e-01
3.189016282558441162e-01 2.083352059125900269e-01 7.576885074377059937e-02 -8.427987247705459595e-02 -9.983751922845840454e-02 -2.262970991432666779e-02 -1.143498271703720093e-01 9.985508024692535400e-02 -2.025531418621540070e-02 -3.048680126667022705e-01 -1.282904148101806641e-01 -6.050492078065872192e-02 -2.979476191103458405e-02 2.882181406021118164e-01 1.583257466554641724e-01 -3.418688476085662842e-01 1.566363573074340820e-01 -9.203615039587020874e-02 3.152126073837280273e-01 -1.414955854415893555e-01 1.530893333256244659e-02 -1.865599006414413452e-01 1.360524911433458328e-03 -2.791689336299896240e-01 -2.085048556327819824e-01 1.183258220553398132e-01 2.831466495990753174e-01 4.211260378360748291e-02 -7.802905887365341187e-02 4.403483867645263672e-02 7.063612341880798340e-02 -2.266170829534530640e-01
1.331183314323425293e-01 6.211717147380113602e-03 8.411785960197448730e-02 -2.287909835577011108e-01 -1.189334243535995483e-01 -1.655570566654205322e-01 -2.992522716522216797e-01 1.264706552028656006e-01 1.326014697551727295e-01 -7.626760005950927734e-02 1.375404894351959229e-01 -1.508578807115554810e-01 -2.181963324546813965e-01 3.082182109355926514e-01 -6.607259064912796021e-02 -3.244651854038238525e-01 1.580694764852523804e-01 6.674789637327194214e-02 6.931739300489425659e-02 -2.612769901752471924e-01 3.300084918737411499e-02 6.863193213939666748e-02 2.302319556474685669e-01 2.707656659185886383e-02 2.143308520317077637e-01 2.190975546836853027e-01 -3.583039939403533936e-01 -7.188372313976287842e-02 -4.803832620382308960e-02 1.298777908086776733e-01 2.112871855497360229e-01 -7.093938440084457397e-02
1.654095947742462158e-01 1.632841974496841431e-01 8.709922432899475098e-03 -1.450439095497131348e-01 -2.419183999300003052e-01 -1.278209835290908813e-01 -3.740447461605072021e-01 2.135166153311729431e-02 3.227636814117431641e-01 -2.016455680131912231e-01 1.207319572567939758e-01 -2.134378999471664429e-01 -9.518381953239440918e-02 3.604700267314910889e-01 -9.780513495206832886e-02 1.411114782094955444e-01 -7.538093626499176025e-02 -1.270570158958435059e-01 7.587063312530517578e-02 -5.202430859208106995e-02 -1.731723845005035400e-01 -2.451862543821334839e-01 8.267120271921157837e-02 -9.583905339241027832e-02 1.268862187862396240e-02 1.230541318655014038e-01 1.762543804943561554e-02 3.113507293164730072e-02 -2.108507156372070312e-01 2.875202000141143799e-01 1.227210611104965210e-01 -2.025022208690643311e-01
1.143122091889381409e-03 -2.010189741849899292e-01 3.502787277102470398e-02 4.317051172256469727e-02 -1.624935567378997803e-01 -1.920787990093231201e-01 -3.601687550544738770e-01 -7.419943064451217651e-02 -2.834332734346389771e-02 -1.685042232275009155e-01 -6.162764132022857666e-02 9.076053649187088013e-02 -2.402573674917221069e-01 1.117019131779670715e-01 -4.464794397354125977e-01 8.068750053644180298e-02 2.433660998940467834e-02 2.452592998743057251e-01 -2.294609993696212769e-01 -6.702364236116409302e-02 1.219496279954910278e-01 3.076224774122238159e-02 1.181532666087150574e-01 7.149646431207656860e-02 -2.310478389263153076e-01 1.991814374923706055e-01 1.614859551191329956e-01 -1.932865679264068604e-01 -2.964118719100952148e-01 8.832321316003799438e-02 -2.367425337433815002e-02 -1.875955760478973389e-01
4.809600859880447388e-02 -1.965942978858947754e-01 -1.961231231689453125e-01 2.293183058500289917e-01 -3.639316260814666748e-01 1.471693217754364014e-01 -2.841641604900360107e-01 8.110904693603515625e-02 4.729326069355010986e-02 -9.955286979675292969e-02 -6.473251432180404663e-02 7.396587729454040527e-02 -1.319025158882141113e-01 1.926251798868179321e-01 1.035013124346733093e-01 -5.310367345809936523e-01 1.245153471827507019e-01 1.159642040729522705e-01 1.728130728006362915e-01 -2.953874692320823669e-02 -3.861131891608238220e-02 -3.703900799155235291e-02 -3.016643226146697998e-02 6.731286644935607910e-02 1.401436179876327515e-01 2.378086447715759277e-01 1.910552382469177246e-01 -9.374873340129852295e-02 -1.291105002164840698e-01 -4.629264399409294128e-02 1.330425888299942017e-01 1.775946319103240967e-01
1.527996659278869629e-01 -3.407014310359954834e-01 -1.266729235649108887e-01 1.326176105067133904e-03 1.792316883802413940e-01 4.323109984397888184e-02 -2.527872622013092041e-01 6.786981970071792603e-02 -6.616028398275375366e-02 -3.355809152126312256e-01 7.595020532608032227e-02 1.602967083454132080e-01 1.129458621144294739e-01 4.326615855097770691e-02 9.317727386951446533e-02 -5.510880798101425171e-02 2.225366383790969849e-01 3.828792273998260498e-01 2.724866271018981934e-01 -1.334605067968368530e-01 -1.813340038061141968e-01 1.206217482686042786e-01 3.133908212184906006e-01 1.561525613069534302e-01 -1.120822876691818237e-01 1.573250293731689453e-01 6.704853475093841553e-02 -7.953464984893798828e-02 -4.455325379967689514e-02 -2.746032550930976868e-02 -1.468543410301208496e-01 -1.912447214126586914e-01
9.025079011917114258e-02 -9.447375684976577759e-02 -6.944209337234497070e-02 -1.200054287910461426e-01 6.395318359136581421e-02 1.472245156764984131e-01 -2.376953512430191040e-01 -1.238481625914573669e-01 -4.538631811738014221e-02 8.440119028091430664e-02 -1.968016922473907471e-01 1.598150581121444702e-01 -2.446987181901931763e-01 6.094278767704963684e-02 -1.982962340116500854e-01 9.198174625635147095e-02 2.769812643527984619e-01 7.478185743093490601e-02 1.088088005781173706e-01 -2.596376836299896240e-01 -1.668756008148193359e-01 -1.192904412746429443e-01 5.717799440026283264e-02 -2.695550024509429932e-02 -9.461323171854019165e-02 3.257920145988464355e-01 4.256446287035942078e-02 -3.583111166954040527e-01 -2.990874648094177246e-01 -1.645369231700897217e-01 -2.046949416399002075e-01 -2.644290924072265625e-01
-9.465013444423675537e-02 -2.570549547672271729e-01 1.372635178267955780e-02 6.506504118442535400e-02 -1.861384138464927673e-02 -1.346028894186019897e-01 -6.925196852535009384e-03 -1.045869737863540649e-01 -3.010897040367126465e-01 -1.630965620279312134e-01 -4.409329593181610107e-02 -7.431977987289428711e-02 -2.060668021440505981e-01 3.584323227405548096e-01 -3.615261018276214600e-01 -5.665074288845062256e-02 1.810088306665420532e-01 3.745203316211700439e-01 1.589131504297256470e-01 9.452040493488311768e-02 1.236701086163520813e-01 9.491613507270812988e-02 1.264945715665817261e-01 6.877929717302322388e-02 -3.558586537837982178e-01 2.216918207705020905e-02 -1.720005832612514496e-02 -4.541814327239990234e-02 -5.563048273324966431e-02 2.500790357589721680e-01 6.685268133878707886e-03 1.187605261802673340e-01
4.094045609235763550e-02 -8.722174167633056641e-02 1.491400599479675293e-01 8.496442437171936035e-02 -9.861759841442108154e-02 -2.047405093908309937e-01 -1.516382545232772827e-01 -1.384092122316360474e-01 -2.366239950060844421e-02 6.552002578973770142e-02 -3.523332476615905762e-01 -4.549954459071159363e-02 1.314296871423721313e-01 8.827148377895355225e-02 -2.757664024829864502e-01 -1.390377581119537354e-01 1.527251154184341431e-01 -6.301265209913253784e-02 1.085944920778274536e-01 5.682904738932847977e-03 -5.662508681416511536e-02 2.507226765155792236e-01 2.283429056406021118e-01 -8.376805484294891357e-02 -3.520574867725372314e-01 2.711654901504516602e-01 7.844179123640060425e-02 -9.211936965584754944e-03 -2.120639681816101074e-01 4.371041059494018555e-01 1.016470044851303101e-01 -3.912230581045150757e-02
1.619467437267303467e-01 -2.434772700071334839e-01 1.087133400142192841e-02 -2.907085418701171875e-01 -5.104229599237442017e-02 -3.200127976015210152e-03 2.094915509223937988e-02 -3.395836949348449707e-01 -1.305257827043533325e-01 -1.228431984782218933e-01 -1.227435469627380371e-01 1.599078997969627380e-02 -1.910063922405242920e-01 5.869638174772262573e-03 -3.216614425182342529e-01 -3.600327670574188232e-02 2.806463651359081268e-02 2.857224643230438232e-01 2.344055175781250000e-01 -2.239300310611724854e-01 6.590366363525390625e-02 -5.451511964201927185e-02 1.012195497751235962e-01 1.676030009984970093e-01 -1.419133543968200684e-01 2.601085603237152100e-01 3.159916102886199951e-01 6.723675876855850220e-02 -7.386156916618347168e-02 2.374348044395446777e-01 -1.112550497055053711e-02 -1.883421838283538818e-01
2.110331654548645020e-01 -1.024938821792602539e-01 -1.731158234179019928e-02 -1.391206830739974976e-01 -2.873811423778533936e-01 -9.141707420349121094e-02 -1.695106178522109985e-01 -1.770924329757690430e-01 -5.481423065066337585e-02 -6.685347855091094971e-02 6.683469563722610474e-02 1.129797101020812988e-01 -4.035501778125762939e-01 2.609124183654785156e-01 -1.908142119646072388e-01 -2.007802128791809082e-01 3.495813906192779541e-02 2.202736139297485352e-01 3.368033766746520996e-01 1.613222658634185791e-01 3.796079754829406738e-02 7.556764036417007446e-02 1.359127368777990341e-02 2.915422916412353516e-01 -1.664604246616363525e-01 -4.052577167749404907e-02 -1.097405180335044861e-01 1.076315417885780334e-01 7.099163532257080078e-02 1.575647890567779541e-01 2.217193394899368286e-01 -1.684255450963973999e-01
6.509612500667572021e-02 2.029604166746139526e-01 3.728421032428741455e-02 4.821860045194625854e-02 -8.659738302230834961e-02 -2.754538357257843018e-01 -1.923402100801467896e-01 6.279970705509185791e-02 -1.797260046005249023e-01 -1.845224052667617798e-01 1.834135353565216064e-01 -1.672720760107040405e-01 6.092351395636796951e-03 3.428985476493835449e-01 5.027846992015838623e-02 -3.365794122219085693e-01 1.066789552569389343e-01 -5.882771313190460205e-02 1.131190285086631775e-01 -1.477409154176712036e-01 -3.946945071220397949e-02 6.720632314682006836e-02 1.996971815824508667e-01 -6.307877600193023682e-02 -1.028370261192321777e-01 1.279315799474716187e-01 4.577082097530364990e-01 -1.526971757411956787e-01 -1.600331366062164307e-01 4.965249681845307350e-04 2.487289011478424072e-01 -1.360608637332916260e-01
-5.010254681110382080e-04 -1.337488293647766113e-01 3.107115626335144043e-03 -4.462948441505432129e-02 -4.446112811565399170e-01 2.176164835691452026e-01 -2.793921828269958496e-01 -6.316523998975753784e-02 2.222386598587036133e-01 -2.775862216949462891e-01 -1.439258754253387451e-01 -1.026956960558891296e-01 -1.344586759805679321e-01 4.685181379318237305e-02 3.195495903491973877e-02 -2.786113917827606201e-01 2.179517447948455811e-01 2.638268172740936279e-01 6.250642240047454834e-02 -1.321048885583877563e-01 1.987439393997192383e-02 3.472151756286621094e-01 1.090858131647109985e-01 -1.782822050154209137e-02 -1.839865595102310181e-01 1.685435622930526733e-01 -5.773629993200302124e-02 -1.263450831174850464e-01 -8.888335525989532471e-02 -1.463997960090637207e-01 -3.618061915040016174e-02 1.120919585227966309e-01
-1.075811684131622314e-03 2.300941050052642822e-01 -1.750941425561904907e-01 3.771905601024627686e-02 -5.099684745073318481e-02 3.878235816955566406e-03 -1.843158155679702759e-01 -2.106090933084487915e-01 2.372059524059295654e-01 1.110698357224464417e-01 -1.419324800372123718e-02 -9.342703968286514282e-02 -3.330300152301788330e-01 2.061822414398193359e-01 -1.584508568048477173e-01 -3.777370750904083252e-01 2.945366203784942627e-01 6.402375549077987671e-02 3.508396819233894348e-02 -1.242762282490730286e-01 1.194767951965332031e-01 3.115344643592834473e-01 2.767321169376373291e-01 2.146977633237838745e-01 -6.392355263233184814e-02 7.880959659814834595e-02 -1.526405066251754761e-01 -1.137081533670425415e-01 1.181024983525276184e-01 5.899387411773204803e-03 1.121477931737899780e-01 -1.437662988901138306e-01
-2.821947447955608368e-02 -1.855234205722808838e-01 -1.658307909965515137e-01 -2.579303979873657227e-01 1.372978389263153076e-01 7.080994546413421631e-02 -1.517339944839477539e-01 -2.615436613559722900e-01 -9.644082188606262207e-02 4.731526598334312439e-02 1.374124735593795776e-01 2.139221876859664917e-02 -3.108021318912506104e-01 1.850706189870834351e-01 -9.826261550188064575e-02 -1.383465901017189026e-02 3.956309333443641663e-02 1.032622754573822021e-01 2.417483627796173096e-01 2.866967618465423584e-01 2.789646573364734650e-02 -1.345267742872238159e-01 2.334388047456741333e-01 9.913063794374465942e-02 8.975965529680252075e-02 3.519470393657684326e-01 2.178477197885513306e-01 -4.328741133213043213e-02 -1.442234367132186890e-01 2.244056463241577148e-01 1.490093022584915161e-01 -2.705722451210021973e-01
9.948544949293136597e-02 -1.101166009902954102e-02 1.126251295208930969e-01 -1.287497282028198242e-01 -1.554273664951324463e-01 -1.944464743137359619e-01 -1.849321126937866211e-01 -2.201224416494369507e-01 -1.531145274639129639e-01 1.947461813688278198e-01 6.832143664360046387e-02 -2.875729799270629883e-01 -5.334908142685890198e-02 2.752062976360321045e-01 -2.610594928264617920e-01 -1.635524332523345947e-01 5.940170586109161377e-02 -8.581173419952392578e-02 4.878492057323455811e-01 -1.976868361234664917e-01 1.351619884371757507e-02 1.113349273800849915e-01 2.561039328575134277e-01 5.358457937836647034e-02 8.323648571968078613e-02 -4.474649205803871155e-02 -1.348243355751037598e-01 -2.159848362207412720e-01 7.319172378629446030e-03 -4.050098732113838196e-02 -1.296463161706924438e-01 -1.805823743343353271e-01
-7.380814850330352783e-02 5.990807339549064636e-02 -1.461665630340576172e-01 -2.532761730253696442e-02 7.625219970941543579e-02 -6.831008940935134888e-02 -3.775644004344940186e-01 5.997018888592720032e-02 7.709686458110809326e-02 -4.151270985603332520e-01 2.047556452453136444e-02 -1.788225769996643066e-01 -8.422748744487762451e-02 1.230571344494819641e-01 1.241098269820213318e-01 -4.330046772956848145e-01 2.639437019824981689e-01 -1.262114048004150391e-01 1.185356900095939636e-01 -5.321366712450981140e-02 -1.816123723983764648e-01 -7.344639301300048828e-02 3.434095084667205811e-01 -1.425496637821197510e-01 1.274301409721374512e-01 9.018795192241668701e-02 5.201973766088485718e-02 -3.502731770277023315e-02 -1.504287570714950562e-01 2.050877064466476440e-01 5.462892353534698486e-02 -3.788213804364204407e-02
2.011835873126983643e-01 -8.652655780315399170e-02 1.185568142682313919e-02 -8.505383878946304321e-02 1.152204945683479309e-01 5.461551621556282043e-02 -1.005163341760635376e-01 -2.685733139514923096e-01 -2.790266834199428558e-02 -1.518246382474899292e-01 1.187573932111263275e-02 3.946898877620697021e-02 -6.223363056778907776e-02 1.444028019905090332e-01 -3.033348619937896729e-01 -2.143684029579162598e-01 1.925379931926727295e-01 3.054668903350830078e-01 3.322256207466125488e-01 -1.549754440784454346e-01 1.513171941041946411e-01 -4.020464718341827393e-01 7.980851083993911743e-02 1.716060042381286621e-01 2.174984961748123169e-01 9.783578664064407349e-02 3.210753798484802246e-01 2.229687385261058807e-02 -6.127296946942806244e-03 1.630953326821327209e-02 -9.225025027990341187e-02 5.953703075647354126e-02
1.818924844264984131e-01 1.486015319824218750e-01 8.094751089811325073e-02 -1.492216903716325760e-02 -4.297986626625061035e-01 6.189692020416259766e-02 -1.651050448417663574e-01 -7.482802867889404297e-02 2.698349766433238983e-02 1.875596493482589722e-02 1.318446248769760132e-01 3.954368829727172852e-02 -5.486122332513332367e-03 6.419262290000915527e-02 -2.789491415023803711e-01 -2.192216664552688599e-01 9.747618436813354492e-02 1.982644051313400269e-01 1.791160851716995239e-01 1.340894252061843872e-01 -9.174920618534088135e-02 -1.865983158349990845e-01 -9.264729917049407959e-02 -1.218234300613403320e-01 -1.797580346465110779e-02 4.240067303180694580e-01 2.797670364379882812e-01 -2.449603229761123657e-01 -1.449423879384994507e-01 6.965081393718719482e-02 -1.802495419979095459e-01 -1.559769958257675171e-01
1.940677016973495483e-01 -8.969713002443313599e-02 -3.214478492736816406e-01 -9.632369875907897949e-02 -8.967605978250503540e-02 -2.473304271697998047e-01 -3.335022181272506714e-02 1.052362918853759766e-01 2.366322726011276245e-01 -8.992046117782592773e-02 -2.608118355274200439e-01 1.286279410123825073e-01 8.100847154855728149e-02 -1.453156024217605591e-01 4.649830609560012817e-02 -1.609537601470947266e-01 1.946588307619094849e-01 2.223021537065505981e-01 3.188621699810028076e-01 -1.697028577327728271e-01 -4.880252480506896973e-02 2.163744270801544189e-01 2.337214797735214233e-01 4.296788573265075684e-02 -1.093886569142341614e-01 8.392818272113800049e-02 2.195848822593688965e-01 -1.942370682954788208e-01 -2.789731919765472412e-01 1.333770453929901123e-01 -1.775640249252319336e-01 1.829309761524200439e-02
3.829290717840194702e-02 1.718353778123855591e-01 -6.304041296243667603e-02 -2.969708740711212158e-01 -3.491585329174995422e-02 -1.463742256164550781e-01 -2.871891856193542480e-01 2.770932018756866455e-02 5.015569552779197693e-02 -1.752658039331436157e-01 -3.970187157392501831e-02 -1.851772665977478027e-01 2.942277491092681885e-02 9.176497906446456909e-02 -5.968621000647544861e-02 -1.692565232515335083e-01 1.564661115407943726e-01 1.925590187311172485e-01 4.086284711956977844e-02 -3.613151907920837402e-01 -1.764320209622383118e-02 -9.147574007511138916e-02 3.791256248950958252e-01 1.292128860950469971e-01 1.443426012992858887e-01 1.111830864101648331e-02 2.831341885030269623e-02 -2.892548218369483948e-02 -2.882955074310302734e-01 2.213620841503143311e-01 3.730022013187408447e-01 -6.016574800014495850e-02
3.893604576587677002e-01 7.082506781443953514e-04 -2.881089448928833008e-01 -7.491710782051086426e-02 -2.867328226566314697e-01 -2.747853994369506836e-01 -1.251134127378463745e-01 -7.950317859649658203e-02 5.917608365416526794e-02 -2.187720686197280884e-02 1.019923165440559387e-01 -2.402324974536895752e-01 4.445317387580871582e-02 1.522998362779617310e-01 -2.876747548580169678e-01 1.402402389794588089e-02 9.406153112649917603e-02 2.508781552314758301e-01 -1.951804012060165405e-02 -1.789053678512573242e-01 -1.663061976432800293e-02 1.759871095418930054e-01 2.144684195518493652e-01 -1.690955087542533875e-02 -2.024026811122894287e-01 2.300100475549697876e-01 -8.578941971063613892e-02 -2.067503780126571655e-01 -2.434051334857940674e-01 1.218432411551475525e-01 -1.637276378460228443e-03 9.214258752763271332e-03
2.680200338363647461e-01 -2.764475904405117035e-02 1.029520779848098755e-01 -7.664232701063156128e-02 8.420150727033615112e-02 3.393230587244033813e-02 -1.275378614664077759e-01 -2.367975562810897827e-01 3.331001847982406616e-02 -6.570615619421005249e-02 -7.628826797008514404e-02 1.553342491388320923e-02 -3.014591634273529053e-01 9.430106729269027710e-02 -2.391049861907958984e-01 -1.052465289831161499e-01 2.808381617069244385e-01 4.793039336800575256e-02 1.292285621166229248e-01 -1.918688863515853882e-01 -1.460196375846862793e-01 -3.583337664604187012e-01 1.535716373473405838e-02 1.990020871162414551e-01 2.280968427658081055e-02 2.342909872531890869e-01 4.190647304058074951e-01 -5.875227507203817368e-03 -5.271970480680465698e-02 -1.051569059491157532e-01 -2.842943072319030762e-01 -2.957303822040557861e-02
1.286189556121826172e-01 -8.111044019460678101e-02 -1.440143794752657413e-03 -1.766163110733032227e-01 6.983267515897750854e-02 -1.354279816150665283e-01 -8.523974567651748657e-02 1.373328175395727158e-02 -8.545323461294174194e-02 1.113240420818328857e-01 -1.717534512281417847e-01 2.793198823928833008e-01 -1.838957369327545166e-01 8.141894638538360596e-02 -1.826752126216888428e-01 -2.901837527751922607e-01 1.377702653408050537e-01 2.618161141872406006e-01 3.203482031822204590e-01 4.345428347587585449e-01 1.149444580078125000e-01 -8.615097403526306152e-02 1.627310365438461304e-01 -4.060293734073638916e-02 -2.874615192413330078e-01 1.888391375541687012e-01 5.012179911136627197e-02 1.074270755052566528e-01 -1.935379654169082642e-01 -1.025133300572633743e-02 -1.407184302806854248e-01 -1.109931245446205139e-01
-1.274921596050262451e-01 1.513782143592834473e-01 -1.362490504980087280e-01 -2.014540582895278931e-01 -5.658612027764320374e-02 1.545407623052597046e-01 -1.080411970615386963e-01 -7.083690166473388672e-02 3.218975365161895752e-01 -1.862095296382904053e-01 -1.667629480361938477e-01 -1.579028517007827759e-01 5.592808499932289124e-02 2.183224558830261230e-01 -2.363354265689849854e-01 -9.288804233074188232e-02 2.382351905107498169e-01 1.022188887000083923e-01 1.391933858394622803e-01 -1.586859971284866333e-01 3.027857542037963867e-01 -2.523127496242523193e-01 1.973489224910736084e-01 -4.385088104754686356e-03 -8.268421143293380737e-02 2.428452521562576294e-01 1.815577596426010132e-01 -2.950539588928222656e-01 -4.888856410980224609e-02 -8.867883682250976562e-02 -6.140597537159919739e-02 2.137148380279541016e-01
-9.848130494356155396e-02 1.229217723011970520e-01 -1.345572173595428467e-01 3.361994028091430664e-02 -2.347285002470016479e-01 1.294008046388626099e-01 -1.588811576366424561e-01 -9.146144241094589233e-02 -1.442407816648483276e-01 -8.550788462162017822e-02 -7.871141284704208374e-02 -7.802226394414901733e-02 -1.127322018146514893e-01 -2.487936243414878845e-02 -9.638345241546630859e-02 -1.794457584619522095e-01 2.147148400545120239e-01 -1.508801616728305817e-02 2.712135910987854004e-01 -5.104877054691314697e-02 -6.648175418376922607e-02 -1.077413707971572876e-01 3.803409636020660400e-01 -1.649379879236221313e-01 -5.284339189529418945e-01 2.990571260452270508e-01 4.657940939068794250e-02 1.486077755689620972e-01 1.282953470945358276e-01 -2.072466537356376648e-03 -1.842159181833267212e-01 -3.964300453662872314e-02
1.657476127147674561e-01 2.212830036878585815e-01 3.348971903324127197e-01 -2.024819254875183105e-01 9.646899253129959106e-02 -2.160013020038604736e-01 -1.269799172878265381e-01 -2.516525089740753174e-01 -5.332879722118377686e-02 6.963776797056198120e-02 -1.082562133669853210e-01 1.368013173341751099e-01 -1.126018837094306946e-01 1.619806587696075439e-01 1.710583120584487915e-01 5.370146408677101135e-02 3.490957021713256836e-01 1.786101609468460083e-01 2.851671576499938965e-01 9.394069202244281769e-03 -1.094032824039459229e-01 -6.154615897685289383e-03 1.703334301710128784e-01 -4.422850161790847778e-02 -1.105603054165840149e-01 1.855721771717071533e-01 3.101409375667572021e-01 -8.228354901075363159e-02 -9.952253103256225586e-02 7.634110003709793091e-02 -2.371260672807693481e-01 -1.614526212215423584e-01
-1.220037881284952164e-02 -1.101706828922033310e-02 1.238352954387664795e-01 -1.663002073764801025e-01 -5.412884801626205444e-02 -1.675557643175125122e-01 -1.133223026990890503e-01 -2.813474237918853760e-01 1.195013225078582764e-01 2.516067326068878174e-01 -1.220492422580718994e-01 -1.507154554128646851e-01 -2.522419393062591553e-01 2.046169191598892212e-01 -1.360153406858444214e-01 6.768613308668136597e-02 2.651955485343933105e-01 2.516062930226325989e-02 4.050649236887693405e-03 -1.685624420642852783e-01 3.401490300893783569e-02 2.125914543867111206e-01 2.143568545579910278e-01 -1.016568168997764587e-01 -1.618057489395141602e-02 4.244509637355804443e-01 -4.101876169443130493e-02 -3.196613192558288574e-01 -1.839482337236404419e-01 -7.262017577886581421e-02 1.210433170199394226e-01 2.233549505472183228e-01
3.275112211704254150e-01 -1.624036282300949097e-01 -2.708715498447418213e-01 -8.215016871690750122e-02 -5.461403355002403259e-02 -5.287325009703636169e-02 -2.099007368087768555e-01 1.250892132520675659e-02 -8.338684588670730591e-02 -7.134920358657836914e-02 1.076030265539884567e-02 6.769426167011260986e-02 -5.412905216217041016e-01 9.826660901308059692e-02 2.519384212791919708e-02 -1.356167495250701904e-01 2.449047565460205078e-01 2.160715311765670776e-01 8.579527586698532104e-02 -4.667117446660995483e-02 1.229140236973762512e-01 -1.482081227004528046e-02 1.326818466186523438e-01 1.210916191339492798e-01 -1.423121094703674316e-01 2.139207720756530762e-01 1.792476922273635864e-01 2.232605218887329102e-01 -2.539726346731185913e-02 2.724423110485076904e-01 -9.987498819828033447e-02 -3.454718738794326782e-02
2.700504660606384277e-01 2.070508301258087158e-01 8.144615590572357178e-02 -2.568777501583099365e-01 -2.564257010817527771e-02 -5.544865503907203674e-02 -3.153009712696075439e-01 -1.793785244226455688e-01 -2.220024019479751587e-01 -4.205364361405372620e-02 -1.660840213298797607e-01 -1.012147963047027588e-01 -3.607593849301338196e-02 6.373862177133560181e-02 -8.357043261639773846e-04 -2.905074357986450195e-01 2.127056717872619629e-01 -2.779724895954132080e-01 2.195753753185272217e-01 -8.455715328454971313e-02 -1.841083019971847534e-01 -1.815790496766567230e-02 3.404658436775207520e-01 5.893586203455924988e-03 -6.351142376661300659e-02 1.064165532588958740e-01 1.795262247323989868e-01 3.851241897791624069e-03 4.576683789491653442e-02 9.946577250957489014e-02 2.937807142734527588e-01 -1.538429856300354004e-01
2.066885530948638916e-01 1.609659381210803986e-02 1.847986727952957153e-01 -1.575462818145751953e-01 -1.208173204213380814e-02 -9.313190728425979614e-02 -1.576025635004043579e-01 -2.951047718524932861e-01 -1.822836697101593018e-02 -2.301634289324283600e-02 7.363573461771011353e-02 9.918389469385147095e-02 -2.089043520390987396e-02 2.084622085094451904e-01 1.972832828760147095e-01 6.799626350402832031e-02 3.285488188266754150e-01 3.179630935192108154e-01 -7.476283702999353409e-03 1.417374461889266968e-01 -7.752427458763122559e-02 -1.939390413463115692e-02 2.783491015434265137e-01 -6.103732809424400330e-02 -1.372856181114912033e-02 2.899560928344726562e-01 2.802952527999877930e-01 2.502632886171340942e-02 -2.591209113597869873e-02 1.360369771718978882e-01 -3.188986182212829590e-01 -2.695122659206390381e-01
-3.938413783907890320e-02 -2.879169285297393799e-01 6.053337361663579941e-03 -1.074845194816589355e-01 -1.277512609958648682e-01 -1.417207866907119751e-01 -1.296735852956771851e-01 7.970697432756423950e-02 -8.223235607147216797e-02 -1.222288981080055237e-01 -1.031682789325714111e-01 2.437832057476043701e-01 -1.739777624607086182e-01 1.020335108041763306e-01 -1.196588389575481415e-03 4.011465981602668762e-02 4.298865497112274170e-01 1.338911503553390503e-01 1.277555525302886963e-02 -1.963368058204650879e-01 2.538196146488189697e-01 2.145597897469997406e-02 5.573391914367675781e-02 6.284703314304351807e-02 -2.498934268951416016e-01 2.826685607433319092e-01 3.405247330665588379e-01 -1.638010293245315552e-01 -8.156642317771911621e-02 2.048477679491043091e-01 -3.878028690814971924e-02 -2.483677864074707031e-01
-9.608135372400283813e-02 -1.393385678529739380e-01 -1.843614429235458374e-01 1.028843149542808533e-01 -1.977899372577667236e-01 -1.149399857968091965e-02 -3.592294752597808838e-01 -1.044917553663253784e-01 -7.843790203332901001e-02 -2.971729040145874023e-01 -8.946230262517929077e-02 2.946577407419681549e-02 -2.807201147079467773e-01 2.115111947059631348e-01 -5.257405638694763184e-01 3.423222526907920837e-02 3.116797208786010742e-01 1.699878722429275513e-01 5.878872424364089966e-02 2.070529200136661530e-02 6.029133219271898270e-03 2.521664137020707130e-03 8.535962551832199097e-02 5.862567573785781860e-02 -1.843933314085006714e-01 5.401103943586349487e-02 1.164603978395462036e-01 -2.143907994031906128e-01 1.258657779544591904e-03 -3.491062298417091370e-02 -2.523679099977016449e-02 -6.416398286819458008e-02
-9.242888540029525757e-02 1.534836366772651672e-02 3.342222794890403748e-02 3.894143551588058472e-02 -1.705840528011322021e-01 -9.833232313394546509e-02 -2.094867527484893799e-01 -3.557585179805755615e-01 3.928454965353012085e-02 2.470112778246402740e-02 -2.080186158418655396e-01 -1.695732325315475464e-01 -5.954759195446968079e-02 1.155828833580017090e-01 -3.163002729415893555e-01 -2.388909012079238892e-01 2.532282173633575439e-01 -1.286130547523498535e-01 -4.347305744886398315e-02 1.212894171476364136e-01 -2.741696313023567200e-02 1.791138350963592529e-01 4.706423282623291016e-01 1.047672554850578308e-01 -2.807619273662567139e-01 1.480186432600021362e-01 1.870793998241424561e-01 9.679821133613586426e-02 5.730929225683212280e-02 1.313156336545944214e-01 -7.781406748108565807e-04 -5.436876788735389709e-02
1.429589986801147461e-01 1.783424615859985352e-02 2.292555384337902069e-02 1.526176482439041138e-01 -1.183802485466003418e-01 -3.082040846347808838e-01 -2.093582302331924438e-01 -6.755883991718292236e-02 -9.978062659502029419e-02 -2.805917859077453613e-01 1.000017896294593811e-01 -1.492386013269424438e-01 5.473532155156135559e-02 2.526550590991973877e-01 9.016471356153488159e-02 -4.435197114944458008e-01 1.371479183435440063e-01 -1.189375445246696472e-01 1.610517501831054688e-01 -2.620635628700256348e-01 -1.986570507287979126e-01 7.783915102481842041e-02 1.791554503142833710e-02 9.721845388412475586e-02 -1.262257248163223267e-01 1.800091415643692017e-01 2.812848985195159912e-01 -4.674039408564567566e-02 -2.122770994901657104e-01 -1.850654184818267822e-01 1.077265143394470215e-01 4.442407190799713135e-02
-1.082586422562599182e-01 -2.427880167961120605e-01 -6.987293064594268799e-02 -4.338492825627326965e-02 -2.275946140289306641e-01 -2.766200900077819824e-01 -1.002850160002708435e-01 -1.303953677415847778e-01 -7.316321879625320435e-02 3.986765444278717041e-02 -5.417305603623390198e-02 1.107485219836235046e-01 -3.274949491024017334e-01 3.615574836730957031e-01 -1.176862698048353195e-02 -2.015332132577896118e-01 1.946594566106796265e-01 3.484541177749633789e-01 1.322413154412060976e-04 7.379073649644851685e-02 -1.034067049622535706e-01 -9.919218719005584717e-02 7.570577785372734070e-03 -1.746825128793716431e-01 -1.706698387861251831e-01 -2.378875948488712311e-02 2.079557329416275024e-01 -2.183681726455688477e-01 5.146591924130916595e-03 3.262664079666137695e-01 -1.496426314115524292e-01 -3.104690462350845337e-02
-1.066033542156219482e-01 2.881389856338500977e-02 -1.783498227596282959e-01 -8.631151169538497925e-02 -3.580162823200225830e-01 -1.894941478967666626e-01 -1.035910546779632568e-01 9.536222554743289948e-03 -8.897996693849563599e-02 -1.658870130777359009e-01 -5.086728557944297791e-02 1.038653627038002014e-01 -2.409141063690185547e-01 2.052865028381347656e-01 -3.723942041397094727e-01 -9.513542056083679199e-02 2.916253805160522461e-01 8.271760493516921997e-02 -1.068461104296147823e-03 -2.682007849216461182e-01 -1.185450851917266846e-01 -1.817271411418914795e-01 1.397721469402313232e-01 2.832289598882198334e-02 2.543019875884056091e-02 4.733885452151298523e-02 2.681459486484527588e-01 -4.035883843898773193e-01 -6.937989592552185059e-02 1.464058179408311844e-02 5.323718860745429993e-02 -1.215381920337677002e-02
8.068540692329406738e-02 3.102855989709496498e-03 -8.016306906938552856e-02 6.631167232990264893e-02 -1.744117438793182373e-01 9.553422778844833374e-02 -2.906164824962615967e-01 -2.809418439865112305e-01 3.131850808858871460e-02 1.109750792384147644e-01 -7.244582474231719971e-02 2.752431929111480713e-01 -2.252630330622196198e-02 6.282316148281097412e-02 -3.671985864639282227e-01 -3.448548913002014160e-01 2.011306881904602051e-01 2.748682200908660889e-01 2.448809593915939331e-01 -2.003529667854309082e-01 -9.421402961015701294e-02 1.555881053209304810e-01 2.986869513988494873e-01 -1.736429482698440552e-01 4.526896774768829346e-02 4.081253707408905029e-02 4.634574055671691895e-02 -1.160346940159797668e-01 1.817170381546020508e-01 -5.620301887392997742e-02 3.905618796125054359e-03 -5.586697161197662354e-02
7.434396445751190186e-02 1.176475435495376587e-01 2.958745360374450684e-01 -1.984476596117019653e-01 1.379706263542175293e-01 -2.044341713190078735e-01 -7.496952265501022339e-02 -2.424645274877548218e-01 5.826992541551589966e-02 -1.618387699127197266e-01 -2.146900892257690430e-01 1.563345342874526978e-01 -9.125779569149017334e-02 1.687763035297393799e-01 1.275279968976974487e-01 -1.461212872527539730e-03 -1.468638926744461060e-01 2.395575791597366333e-01 2.532632946968078613e-01 -5.710604134947061539e-03 -5.118055269122123718e-03 9.375488758087158203e-02 4.063972830772399902e-01 -7.375753670930862427e-02 -3.789220452308654785e-01 7.079753279685974121e-02 1.836158186197280884e-01 -8.594876527786254883e-02 2.961041219532489777e-02 5.509758368134498596e-02 -1.132727116346359253e-01 -2.151405662298202515e-01
1.850200295448303223e-01 -2.293644398450851440e-01 -9.427697211503982544e-02 -5.184410512447357178e-02 -3.249008208513259888e-02 7.639343291521072388e-02 -1.731793284416198730e-01 -2.294285297393798828e-01 -1.030045449733734131e-01 -1.129553690552711487e-01 5.580890923738479614e-02 1.629175990819931030e-01 -5.082212686538696289e-01 3.056305944919586182e-01 -8.879789151251316071e-03 -1.417274959385395050e-02 1.354637295007705688e-01 2.477842755615711212e-02 1.808349937200546265e-01 -1.351336091756820679e-01 -3.202544525265693665e-02 -1.312634646892547607e-01 1.686553359031677246e-01 2.813844382762908936e-02 -2.862142324447631836e-01 2.611603401601314545e-02 7.461562007665634155e-02 2.061197459697723389e-01 -1.602686941623687744e-01 3.240963816642761230e-01 -4.142120108008384705e-02 -1.629321873188018799e-01
3.310852497816085815e-02 -1.164436191320419312e-01 -3.141562044620513916e-01 -1.173066273331642151e-01 1.265798807144165039e-01 2.048695087432861328e-01 -4.506798982620239258e-01 -2.314891070127487183e-01 5.056650191545486450e-02 -2.852968573570251465e-01 -8.452696353197097778e-02 1.495562791824340820e-01 -6.585878133773803711e-02 1.432353258132934570e-01 -1.473239660263061523e-01 -7.851204276084899902e-02 1.115394532680511475e-01 2.351779937744140625e-01 -4.316262155771255493e-02 3.185022249817848206e-02 -1.565039753913879395e-01 -1.761825382709503174e-01 1.475586146116256714e-01 1.415938287973403931e-01 -3.101390898227691650e-01 2.625724971294403076e-01 -8.745030313730239868e-02 -1.145272627472877502e-01 8.857303857803344727e-02 1.487979590892791748e-01 7.004513591527938843e-02 5.692629888653755188e-02
6.767952442169189453e-02 -1.537656337022781372e-01 -1.156541630625724792e-01 8.696302771568298340e-02 -3.237555921077728271e-02 -1.794984042644500732e-01 -1.105438992381095886e-01 -3.958011418581008911e-02 -1.681778132915496826e-01 -1.307305097579956055e-01 -4.256216064095497131e-02 1.251529902219772339e-01 -2.039658725261688232e-01 3.641365766525268555e-01 -4.222805500030517578e-01 -3.615528717637062073e-02 1.342946887016296387e-01 1.056368723511695862e-01 1.822075992822647095e-01 -2.060108780860900879e-01 2.991438284516334534e-02 -2.461298555135726929e-01 1.303824633359909058e-01 -7.956952601671218872e-02 -1.374853998422622681e-01 4.393575713038444519e-02 9.708818048238754272e-02 -4.126400351524353027e-01 -1.446220278739929199e-01 -2.221636474132537842e-01 -1.002390831708908081e-01 -1.289095282554626465e-01
2.185873314738273621e-02 -1.056052595376968384e-01 1.655034124851226807e-01 5.453145597130060196e-03 1.667559891939163208e-01 1.042240392416715622e-02 -2.201507091522216797e-01 6.279133958742022514e-04 1.086219921708106995e-01 1.290794461965560913e-01 -1.899638026952743530e-01 -1.571000814437866211e-01 -4.034059941768646240e-01 3.006397485733032227e-01 4.980391636490821838e-02 -6.240918859839439392e-02 -7.339804619550704956e-02 -1.106273904442787170e-01 2.559169232845306396e-01 -1.080378293991088867e-01 1.394551396369934082e-01 -7.925166934728622437e-02 5.295115113258361816e-01 -8.044293522834777832e-02 7.314137648791074753e-03 2.137293368577957153e-01 4.085290059447288513e-02 -1.490323543548583984e-01 -8.164644986391067505e-02 -6.377349793910980225e-02 6.109569966793060303e-02 -2.106895148754119873e-01
-4.567549005150794983e-02 2.352009117603302002e-01 -2.663279175758361816e-01 -7.686620950698852539e-02 -1.990325301885604858e-01 -9.718225896358489990e-02 -2.251615971326828003e-01 -7.340036332607269287e-02 -2.315630391240119934e-02 -2.748207151889801025e-01 8.158007264137268066e-02 1.444281190633773804e-01 -2.594228386878967285e-01 2.186539918184280396e-01 -1.620883494615554810e-01 -8.584744483232498169e-02 -2.314258599653840065e-03 2.720867097377777100e-01 -1.338621135801076889e-02 6.290092319250106812e-02 3.695462942123413086e-01 -1.695475429296493530e-01 9.100619703531265259e-02 1.683485954999923706e-01 -1.947612315416336060e-01 2.809760868549346924e-01 1.664545387029647827e-01 -2.220082283020019531e-01 -1.381805390119552612e-01 9.499945677816867828e-03 -1.115873903036117554e-01 5.162735283374786377e-02
9.875231236219406128e-02 -3.601297736167907715e-01 1.902481615543365479e-01 -2.047386616468429565e-01 -3.548372089862823486e-01 -1.034480705857276917e-01 -1.806405782699584961e-01 -7.774403691291809082e-02 1.583940088748931885e-01 -2.389621287584304810e-01 1.782221905887126923e-02 4.041706398129463196e-02 -1.138233318924903870e-01 4.060478240717202425e-04 -2.273557931184768677e-01 -1.376565545797348022e-01 1.419625729322433472e-01 1.674768328666687012e-01 1.232840195298194885e-01 -7.872208207845687866e-02 5.766384303569793701e-02 1.798821538686752319e-01 2.721033394336700439e-01 3.527897968888282776e-02 -1.758455634117126465e-01 8.971690386533737183e-02 1.002490222454071045e-01 -2.487614750862121582e-01 -3.139736354351043701e-01 -4.049545153975486755e-02 4.793969169259071350e-02 2.131469845771789551e-01
1.311210989952087402e-01 6.753426790237426758e-02 8.331352844834327698e-03 -1.078417003154754639e-01 4.994042217731475830e-02 -2.124606221914291382e-01 -2.674125432968139648e-01 -7.465879619121551514e-02 -5.840467661619186401e-02 -3.429721668362617493e-02 2.308466583490371704e-01 -1.306672990322113037e-01 1.173195317387580872e-01 1.586641669273376465e-01 -4.772366881370544434e-01 -2.033700644969940186e-01 1.458325237035751343e-01 9.943088889122009277e-02 1.033305153250694275e-01 -2.027497068047523499e-02 -2.564963102340698242e-01 -2.952414453029632568e-01 -2.366387518122792244e-03 -1.544140130281448364e-01 -2.101045101881027222e-01 2.463954836130142212e-01 6.549936532974243164e-02 -2.585085630416870117e-01 -2.109908908605575562e-01 9.544964134693145752e-02 -7.375638186931610107e-02 6.883279979228973389e-02
2.516651451587677002e-01 1.452236026525497437e-01 5.439361184835433960e-02 -1.082031875848770142e-01 -5.109373596496880054e-04 -5.253476276993751526e-02 -1.508184820413589478e-01 -2.105624675750732422e-01 1.846287995576858521e-01 -1.907485872507095337e-01 2.712703347206115723e-01 -1.865177452564239502e-01 4.488055780529975891e-02 2.366235405206680298e-01 2.002666704356670380e-02 -3.557543158531188965e-01 1.912435889244079590e-01 -7.544616609811782837e-02 2.568805813789367676e-01 -6.144781038165092468e-02 2.225786149501800537e-01 1.740159839391708374e-02 3.298739194869995117e-01 4.316640645265579224e-02 -1.015512198209762573e-01 -4.653351753950119019e-02 -5.307966470718383789e-02 -1.149958297610282898e-01 -2.815591394901275635e-01 8.396011590957641602e-02 1.525643318891525269e-01 -2.378544509410858154e-01
2.101641893386840820e-01 -6.585283577442169189e-02 1.094020158052444458e-01 1.426413375884294510e-02 1.084650903940200806e-01 -1.971603743731975555e-02 -1.084748059511184692e-01 -1.743676811456680298e-01 2.484093233942985535e-02 -1.287809312343597412e-01 1.049199551343917847e-01 -3.392108380794525146e-01 -8.550570905208587646e-02 2.209024429321289062e-01 -8.182997256517410278e-02 -5.183820128440856934e-01 8.586568385362625122e-02 3.610560670495033264e-02 1.755587160587310791e-01 -2.865416705608367920e-01 1.795475184917449951e-02 5.715449899435043335e-02 2.742436528205871582e-01 -5.599713418632745743e-03 1.737777590751647949e-01 3.079902529716491699e-01 -8.408521860837936401e-02 -2.253587096929550171e-01 -9.991736710071563721e-02 -2.523549459874629974e-02 7.557180523872375488e-02 -1.025699004530906677e-01
1.370992660522460938e-01 2.771335840225219727e-02 -2.026285380125045776e-01 -1.978722959756851196e-01 -1.341514196246862411e-02 -1.363971233367919922e-01 -1.504739671945571899e-01 -2.179047018289566040e-01 -5.921409651637077332e-02 -4.457726180553436279e-01 3.261569887399673462e-02 -2.610139548778533936e-01 -1.206598058342933655e-01 -1.661426573991775513e-02 1.113883182406425476e-01 -2.738267481327056885e-01 1.149800717830657959e-01 -3.328249091282486916e-03 5.592069774866104126e-02 -3.547531068325042725e-01 8.695861697196960449e-02 1.584054529666900635e-01 2.489324063062667847e-01 -1.406089663505554199e-01 -2.698116004467010498e-01 -5.160736385732889175e-03 6.171472370624542236e-02 -1.970124095678329468e-01 4.311187937855720520e-02 1.745225042104721069e-01 7.886423170566558838e-02 1.646072715520858765e-01
2.598514556884765625e-01 -2.026209235191345215e-01 -3.120592236518859863e-02 -6.299707293510437012e-02 -1.908386945724487305e-01 -9.330732375383377075e-02 -3.516278564929962158e-01 -1.496828347444534302e-02 4.788200836628675461e-03 -1.703994870185852051e-01 1.373752057552337646e-01 1.133087798953056335e-01 -3.666633069515228271e-01 5.174126476049423218e-02 -2.051816284656524658e-01 -2.546257078647613525e-01 1.682354509830474854e-01 3.317154049873352051e-01 3.605902293202234432e-06 3.395455181598663330e-01 1.605875231325626373e-02 2.546154856681823730e-01 2.369877547025680542e-01 -4.381273407489061356e-03 1.006960053928196430e-03 -2.783333137631416321e-02 1.205452904105186462e-01 1.236495003104209900e-01 2.444003708660602570e-02 6.954114139080047607e-02 2.418009750545024872e-02 -3.394562378525733948e-02
-3.756817802786827087e-02 -4.503858834505081177e-02 -1.329036056995391846e-01 7.638505846261978149e-02 -1.769336163997650146e-01 -3.273691534996032715e-01 -3.414622247219085693e-01 -7.957860827445983887e-02 -5.132725089788436890e-02 -1.447662264108657837e-01 1.855523139238357544e-01 7.628408819437026978e-02 -2.614228427410125732e-01 2.271703183650970459e-01 -2.569961547851562500e-01 3.058724105358123779e-04 6.384483724832534790e-02 1.857495903968811035e-01 1.105748787522315979e-01 -1.414179354906082153e-01 1.739340275526046753e-01 -3.460431098937988281e-02 1.642931103706359863e-01 -5.641899071633815765e-03 -1.157547533512115479e-01 1.044886335730552673e-01 2.264631390571594238e-01 -1.687214225530624390e-01 -2.810404896736145020e-01 -3.417645990848541260e-01 -1.600837707519531250e-01 -8.401358872652053833e-02
4.549845308065414429e-02 -1.306010484695434570e-01 7.723404467105865479e-02 -2.819949090480804443e-01 -1.013086438179016113e-01 -2.326640486717224121e-01 -1.948145329952239990e-01 -5.554495379328727722e-02 -3.445431124418973923e-03 -1.582116484642028809e-01 -1.723374724388122559e-01 -1.524931341409683228e-01 -2.260528653860092163e-01 9.387727081775665283e-02 -2.011991888284683228e-01 2.468778192996978760e-02 3.248305022716522217e-01 2.507260739803314209e-01 3.015266060829162598e-01 4.866255447268486023e-02 -2.413081377744674683e-01 -1.291047185659408569e-01 1.166247874498367310e-01 1.880046725273132324e-01 2.325110882520675659e-01 -2.892911620438098907e-02 3.141689598560333252e-01 -3.341708704829216003e-02 9.754421561956405640e-02 2.121282815933227539e-01 -1.051042079925537109e-01 7.187320291996002197e-02
1.302165240049362183e-01 1.311716437339782715e-01 -1.202499791979789734e-01 7.724490761756896973e-02 -8.087101578712463379e-02 1.012605354189872742e-01 -4.546623528003692627e-01 -3.658328056335449219e-01 2.840635180473327637e-01 -6.759226322174072266e-02 -3.100945800542831421e-02 2.345097362995147705e-01 1.465415209531784058e-01 2.943271696567535400e-01 -1.323764212429523468e-02 -2.144732475280761719e-01 7.764506340026855469e-02 1.659257858991622925e-01 -1.317616403102874756e-01 -1.562425941228866577e-01 -6.821777671575546265e-02 3.108964487910270691e-02 1.861222386360168457e-01 -4.256997257471084595e-02 -2.825283706188201904e-01 6.979668140411376953e-02 2.331175357103347778e-01 1.167416758835315704e-02 1.201143860816955566e-01 1.396112293004989624e-01 1.217006146907806396e-02 4.385884851217269897e-02
-2.051041647791862488e-02 -3.660369291901588440e-02 -1.219335198402404785e-01 -5.727530643343925476e-02 -3.347601294517517090e-01 -1.000821515917778015e-01 -3.457477688789367676e-02 2.101903222501277924e-02 -5.797713249921798706e-02 -1.634779721498489380e-01 -7.532993704080581665e-02 4.735304042696952820e-02 -3.379690051078796387e-01 2.828868329524993896e-01 -1.543311923742294312e-01 -9.748374670743942261e-02 3.514821231365203857e-01 4.057174548506736755e-02 9.453378617763519287e-02 -5.797436460852622986e-02 -3.421691060066223145e-01 -4.191964492201805115e-02 -8.432645350694656372e-02 -6.104481220245361328e-02 -1.325600594282150269e-01 1.644701808691024780e-01 1.200772747397422791e-01 -4.272509217262268066e-01 1.444891989231109619e-01 9.632655978202819824e-02 -2.022059857845306396e-01 -1.049535721540451050e-01
3.353101015090942383e-01 1.477559059858322144e-01 -3.625791519880294800e-02 5.425111204385757446e-02 -2.032049745321273804e-01 -1.695975661277770996e-02 -2.203596830368041992e-01 3.845070302486419678e-02 -2.455946058034896851e-01 -2.751873433589935303e-01 -2.154476707801222801e-03 -2.190298587083816528e-01 -5.606653913855552673e-02 3.273612856864929199e-01 1.743767410516738892e-01 -2.984654605388641357e-01 -1.043863594532012939e-01 -8.208169788122177124e-02 3.503542244434356689e-01 -2.197752296924591064e-01 -1.003703251481056213e-01 6.382272392511367798e-02 9.101377427577972412e-02 -1.965734735131263733e-02 4.411538317799568176e-02 2.506101131439208984e-01 1.503697186708450317e-01 -1.135239452123641968e-01 -1.898998916149139404e-01 -6.559139490127563477e-02 -2.205653674900531769e-02 -5.863272398710250854e-02
9.401737898588180542e-02 8.787999302148818970e-02 -6.439969688653945923e-02 -2.827638015151023865e-02 -1.391281932592391968e-01 -9.616816788911819458e-02 -1.966223120689392090e-01 -1.447514891624450684e-01 1.719979941844940186e-01 -2.587876915931701660e-01 1.062978357076644897e-01 -3.972691670060157776e-02 -3.720204159617424011e-02 1.028190627694129944e-01 -4.505802392959594727e-01 -3.183560818433761597e-02 9.303257614374160767e-02 1.551808565855026245e-01 1.199637576937675476e-01 1.196200475096702576e-01 -2.573651671409606934e-01 -3.080131709575653076e-01 1.931150071322917938e-02 -1.119787245988845825e-01 -2.977825701236724854e-01 2.360265254974365234e-01 1.613418906927108765e-01 -2.817412614822387695e-01 -2.374740242958068848e-01 1.498933136463165283e-01 2.219478972256183624e-02 -1.563590951263904572e-02
9.716632962226867676e-02 -1.919669955968856812e-01 3.398654609918594360e-02 -4.078244790434837341e-02 -4.552969932556152344e-01 4.629525542259216309e-02 -1.997531577944755554e-02 -1.404658108949661255e-01 1.769672781229019165e-01 -4.436049237847328186e-02 9.330948442220687866e-02 -1.039421651512384415e-02 5.977772548794746399e-02 5.670350790023803711e-01 -1.459001451730728149e-01 2.670975588262081146e-02 2.060888558626174927e-01 9.323710203170776367e-02 2.467677891254425049e-01 -2.928059697151184082e-01 -4.548715054988861084e-02 -9.224779158830642700e-02 2.455036640167236328e-01 1.399829145520925522e-02 -1.470394134521484375e-01 3.690647333860397339e-02 -1.308667957782745361e-01 -5.621314048767089844e-02 -4.332590848207473755e-02 -3.796867281198501587e-02 1.284518837928771973e-01 -1.374710910022258759e-02
3.104335628449916840e-03 3.962690383195877075e-02 2.419811636209487915e-01 -2.202428132295608521e-01 -7.819093763828277588e-02 7.876865565776824951e-02 -1.547933965921401978e-01 1.384442392736673355e-02 -2.336787246167659760e-02 -3.276406526565551758e-01 -2.772980332374572754e-01 -3.377282321453094482e-01 8.619957603514194489e-03 2.506661415100097656e-01 -2.036370187997817993e-01 -4.640167355537414551e-01 1.520628184080123901e-01 -1.806225627660751343e-02 1.310908794403076172e-01 1.353243440389633179e-01 4.559465870261192322e-02 1.279966831207275391e-01 6.311814486980438232e-02 -1.124171242117881775e-01 1.776853799819946289e-01 2.854465246200561523e-01 -3.362334333360195160e-03 -5.867237597703933716e-02 -1.335903257131576538e-01 2.146765962243080139e-02 -3.272235766053199768e-02 8.023028820753097534e-02
3.994100540876388550e-02 6.435701157897710800e-03 -4.436120390892028809e-03 -6.965549290180206299e-02 1.490849256515502930e-01 -1.178678646683692932e-01 -2.174732536077499390e-01 -1.160541847348213196e-01 3.407247960567474365e-01 -6.381601095199584961e-02 -3.627316281199455261e-02 1.892677098512649536e-01 -6.119527667760848999e-02 2.271957844495773315e-01 -4.651717096567153931e-02 -2.340602725744247437e-01 -1.211463939398527145e-02 1.090198475867509842e-02 4.555818438529968262e-01 4.099956527352333069e-02 -1.156696006655693054e-01 2.624626457691192627e-01 1.013258472084999084e-01 1.185981929302215576e-01 -7.551873475313186646e-02 2.305276691913604736e-01 -1.498217135667800903e-01 -3.897300064563751221e-01 8.878793567419052124e-02 1.135883331298828125e-01 -2.385809570550918579e-01 -2.462518634274601936e-03
-5.860896781086921692e-02 6.383328232914209366e-03 1.679524220526218414e-02 1.075141411274671555e-02 -1.451008617877960205e-01 -2.313336730003356934e-01 -5.338807106018066406e-01 -1.773021668195724487e-01 3.498206734657287598e-01 -1.742523312568664551e-01 3.413838148117065430e-01 -1.675452440977096558e-01 -1.487109810113906860e-01 1.100974716246128082e-02 -2.435817010700702667e-02 -7.487939205020666122e-03 2.686921954154968262e-01 2.011038810014724731e-01 6.034430861473083496e-02 -5.720977485179901123e-02 1.142022684216499329e-01 -5.169203504920005798e-02 1.062600463628768921e-01 4.734139516949653625e-02 -4.673542862292379141e-04 2.264051437377929688e-01 2.593805082142353058e-02 1.107394881546497345e-02 5.332258343696594238e-02 -3.828625753521919250e-02 1.913648992776870728e-01 -2.075341194868087769e-01
5.065678432583808899e-02 4.153950139880180359e-02 -3.437069058418273926e-01 -3.950948715209960938e-01 1.111977100372314453e-01 -1.858074963092803955e-01 -2.055068314075469971e-01 1.024923324584960938e-01 -1.814586818218231201e-01 6.308696419000625610e-02 6.267098337411880493e-02 9.344358742237091064e-02 1.004196852445602417e-01 6.055862829089164734e-02 -9.702621959149837494e-03 -1.282424777746200562e-01 1.615185290575027466e-01 9.493105113506317139e-02 2.568799555301666260e-01 1.062651872634887695e-01 -1.959265619516372681e-01 -1.051571890711784363e-01 1.625565737485885620e-01 1.174857746809720993e-02 -3.173205554485321045e-01 2.084071189165115356e-01 -1.497610658407211304e-01 -1.423018574714660645e-01 -3.726581633090972900e-01 8.340758830308914185e-02 4.353123530745506287e-02 -1.380973011255264282e-01
2.368855923414230347e-01 1.335606873035430908e-01 -1.365025639533996582e-01 6.786859035491943359e-02 -2.665643393993377686e-01 -1.558373272418975830e-01 -1.897001639008522034e-02 -2.383076101541519165e-01 1.219395995140075684e-01 2.161842025816440582e-02 -1.329213827848434448e-01 9.255093336105346680e-02 -3.168217539787292480e-01 2.205997109413146973e-01 -1.887012571096420288e-01 -4.415205717086791992e-01 -9.248609095811843872e-02 1.915603280067443848e-01 2.603258490562438965e-01 1.583657264709472656e-01 -1.502359211444854736e-01 6.344194710254669189e-02 2.505437135696411133e-01 -5.367676541209220886e-02 -7.898962497711181641e-02 -2.637240849435329437e-02 -1.422313153743743896e-01 1.182981282472610474e-01 -1.651181727647781372e-01 1.692356616258621216e-01 -3.482359647750854492e-02 -2.308080904185771942e-02
2.598733007907867432e-01 1.045513302087783813e-01 -7.953926920890808105e-02 -1.594011038541793823e-01 -6.699179857969284058e-02 1.426491290330886841e-01 -3.526479601860046387e-01 -2.066338062286376953e-02 -1.429253220558166504e-01 -2.419017255306243896e-04 -1.098157912492752075e-01 -3.124648630619049072e-01 6.794317811727523804e-02 3.776599653065204620e-03 -6.216474249958992004e-02 -3.512813746929168701e-01 1.355005949735641479e-01 -5.980744585394859314e-02 1.963934898376464844e-01 -1.943141669034957886e-01 -1.561343520879745483e-01 -2.800175175070762634e-02 3.256473541259765625e-01 -1.420817822217941284e-01 -1.923518478870391846e-01 -7.970989495515823364e-02 3.202737867832183838e-01 -2.183034829795360565e-02 -1.999580860137939453e-01 1.011834368109703064e-01 5.445123836398124695e-02 -1.700239926576614380e-01
2.892136871814727783e-01 2.097599655389785767e-01 9.654859453439712524e-02 -1.341829895973205566e-01 -1.602555960416793823e-01 -3.747662529349327087e-02 -2.662021815776824951e-01 -5.346368532627820969e-03 -2.347417362034320831e-02 -1.380116492509841919e-01 -2.486421167850494385e-01 -6.121567264199256897e-02 -5.127711594104766846e-02 2.055676877498626709e-01 2.149436473846435547e-01 -3.243406116962432861e-01 1.650679260492324829e-01 -1.658930480480194092e-01 2.199331969022750854e-01 -8.353855460882186890e-02 4.664896801114082336e-02 -8.519294112920761108e-02 4.635217413306236267e-02 -3.920438885688781738e-01 -1.214462667703628540e-01 2.217549830675125122e-01 2.954804003238677979e-01 -8.414212614297866821e-02 -1.313741058111190796e-01 6.280303746461868286e-02 -1.514052157290279865e-03 -1.033471897244453430e-01
-3.080409169197082520e-01 -2.312975376844406128e-01 -2.031866163015365601e-01 -2.292824834585189819e-01 1.833411753177642822e-01 -2.191120386123657227e-01 -8.381275087594985962e-02 8.166992664337158203e-02 8.437374979257583618e-02 -2.017456851899623871e-02 -1.765691637992858887e-01 7.604292780160903931e-02 -7.335100322961807251e-02 2.792741358280181885e-01 -3.993538208305835724e-03 -3.633472025394439697e-01 5.017602071166038513e-02 9.680046886205673218e-02 2.159719765186309814e-01 -4.702841863036155701e-02 -1.946691125631332397e-01 -1.003395915031433105e-01 1.228271275758743286e-01 -8.264972828328609467e-03 -5.586352571845054626e-02 3.830323219299316406e-01 9.455601125955581665e-02 -1.383852064609527588e-01 3.840254247188568115e-02 2.633936107158660889e-01 -3.390205278992652893e-02 1.695678383111953735e-01
2.114986330270767212e-01 7.664933055639266968e-02 7.784170657396316528e-02 -2.260687798261642456e-01 1.353503167629241943e-01 1.133692786097526550e-01 -5.225991010665893555e-01 -5.800000950694084167e-02 -5.878303572535514832e-02 -2.071720808744430542e-01 -2.063127756118774414e-01 -2.473267614841461182e-01 4.751747474074363708e-02 1.028810963034629822e-01 -1.777065843343734741e-01 -2.066740542650222778e-01 1.923560649156570435e-01 -2.023722231388092041e-01 1.945145726203918457e-01 -1.436388939619064331e-01 1.073384657502174377e-02 -2.033181488513946533e-01 2.478674799203872681e-01 -1.689895987510681152e-02 -4.896372556686401367e-02 1.440595090389251709e-02 1.530661731958389282e-01 -7.490034215152263641e-03 -7.142846286296844482e-02 1.961801350116729736e-01 9.474594891071319580e-02 -1.705188751220703125e-01
-9.956144727766513824e-03 -6.794110685586929321e-02 2.082640528678894043e-01 1.239489614963531494e-01 1.046391390264034271e-02 -7.902551442384719849e-02 -2.734710276126861572e-01 9.709505364298820496e-03 9.452314674854278564e-02 -2.124715000391006470e-01 2.526806592941284180e-01 -2.337236404418945312e-01 -1.877446025609970093e-01 2.531987428665161133e-01 -1.070067808032035828e-01 -4.614602029323577881e-01 1.830617338418960571e-01 -9.939077496528625488e-02 3.229850828647613525e-01 -1.975227594375610352e-01 -1.461964752525091171e-02 4.063822701573371887e-02 1.919190585613250732e-01 -8.979320526123046875e-02 4.464604705572128296e-02 2.269279956817626953e-01 -1.387133598327636719e-01 2.104366570711135864e-02 9.733591228723526001e-02 -1.147434487938880920e-01 -9.848161041736602783e-02 -1.414479613304138184e-01
1.124892607331275940e-01 -6.253913044929504395e-03 9.782830625772476196e-02 -2.283515036106109619e-01 -1.970038861036300659e-01 -3.055032789707183838e-01 -5.357897654175758362e-02 1.694394946098327637e-01 3.212802410125732422e-01 -7.311726361513137817e-02 3.927631676197052002e-02 1.882115304470062256e-01 -2.643008232116699219e-01 2.175275832414627075e-01 -2.860145866870880127e-01 -2.440000474452972412e-01 -4.712120816111564636e-02 -7.396497577428817749e-02 2.296161949634552002e-01 3.252680897712707520e-01 9.830762632191181183e-03 1.107563972473144531e-01 2.791424393653869629e-01 1.551675200462341309e-01 -1.196283996105194092e-01 1.270745247602462769e-01 9.775015711784362793e-02 -1.257093846797943115e-01 -1.379315406084060669e-01 1.933357864618301392e-02 -4.506599903106689453e-02 7.047530380077660084e-04
-1.369688007980585098e-02 1.574067175388336182e-01 -2.632971107959747314e-01 -1.463506370782852173e-01 -5.513110384345054626e-02 1.841562986373901367e-01 -1.867995709180831909e-01 -3.793192207813262939e-01 4.621256142854690552e-02 2.995235621929168701e-01 8.195380680263042450e-03 9.286835789680480957e-02 -2.893999516963958740e-01 2.160930931568145752e-01 -1.571914553642272949e-01 -1.023030132055282593e-01 9.796231985092163086e-02 -3.480128943920135498e-02 2.722469866275787354e-01 -1.484102308750152588e-01 1.660896241664886475e-01 1.645457185804843903e-02 3.463616669178009033e-01 -8.462559431791305542e-03 -1.486229300498962402e-01 2.448282986879348755e-01 1.334605365991592407e-01 3.574972972273826599e-02 1.920598149299621582e-01 -6.198299303650856018e-02 1.744514331221580505e-02 7.346652448177337646e-02
2.946912646293640137e-01 -2.260390669107437134e-02 1.027444079518318176e-01 -1.233606413006782532e-01 1.218198612332344055e-01 -1.833903416991233826e-02 -1.089228391647338867e-01 -1.546281427145004272e-01 1.373984664678573608e-01 -7.676535844802856445e-02 2.005931586027145386e-01 -3.416745960712432861e-01 -1.203437000513076782e-01 2.502663731575012207e-01 5.159889161586761475e-02 -4.077157974243164062e-01 1.944928169250488281e-01 -6.404072791337966919e-02 2.595266103744506836e-01 -1.463407278060913086e-01 -4.328773915767669678e-02 5.482869967818260193e-02 4.073935449123382568e-01 -5.471360310912132263e-02 -3.270254284143447876e-02 5.364166945219039917e-02 -7.298943400382995605e-02 -2.341282367706298828e-01 -3.170714899897575378e-02 1.200810968875885010e-01 1.530284434556961060e-01 -2.619112841784954071e-02
8.914867788553237915e-02 -8.693332225084304810e-02 8.476785384118556976e-03 -3.513812720775604248e-01 -1.137611642479896545e-01 -6.640131771564483643e-02 -1.248733699321746826e-01 -1.952430754899978638e-01 -1.384406685829162598e-01 -2.486157715320587158e-01 -1.220367550849914551e-01 -9.777100384235382080e-02 -2.072553187608718872e-01 -1.470363438129425049e-01 -1.819092631340026855e-01 -1.127810552716255188e-01 1.291495412588119507e-01 3.971683382987976074e-01 3.271052837371826172e-01 -1.496760174632072449e-02 -2.165435701608657837e-01 -1.296679377555847168e-01 -1.872223988175392151e-02 4.580998048186302185e-02 1.115180626511573792e-01 2.514548003673553467e-01 2.417071312665939331e-01 -7.699479162693023682e-02 1.575751006603240967e-01 1.987523883581161499e-01 -1.478164643049240112e-01 -9.011786431074142456e-03
-1.583421379327774048e-01 1.159125007688999176e-02 -1.060530543327331543e-02 -4.098723828792572021e-02 -1.918546669185161591e-02 -4.280580033082515001e-04 -2.849191986024379730e-02 8.895209990441799164e-03 -1.921225786209106445e-01 -2.342190742492675781e-01 8.920064568519592285e-02 -1.251475661993026733e-01 7.261849939823150635e-02 3.059215657413005829e-02 7.442404050379991531e-03 -2.680494487285614014e-01 1.584176123142242432e-01 2.365421801805496216e-01 2.820670902729034424e-01 -1.707482784986495972e-01 -2.221962958574295044e-01 2.548398077487945557e-01 4.000348448753356934e-01 1.961427330970764160e-01 -1.660486101172864437e-03 1.133713200688362122e-01 2.221214622259140015e-01 -3.232865631580352783e-01 -3.491956740617752075e-02 2.174484580755233765e-01 2.447906136512756348e-01 -2.291509695351123810e-02
3.068966232240200043e-02 -1.375016421079635620e-01 1.073647812008857727e-01 -2.222332805395126343e-01 -9.561254084110260010e-02 -3.547777533531188965e-01 -4.702499881386756897e-02 1.588429063558578491e-01 2.734053134918212891e-01 -2.067237645387649536e-01 4.707026109099388123e-02 2.616933882236480713e-01 -1.164032742381095886e-01 2.115477770566940308e-01 -1.599837541580200195e-01 -4.771873354911804199e-01 1.735386997461318970e-01 1.254586875438690186e-01 1.174079030752182007e-01 1.772469878196716309e-01 -4.999282211065292358e-02 3.594592213630676270e-02 2.428577989339828491e-01 1.663347333669662476e-01 -1.539830863475799561e-01 -6.990450620651245117e-02 5.850389227271080017e-02 -4.792852699756622314e-02 -9.197099506855010986e-02 -1.555120013654232025e-02 -1.773706227540969849e-01 3.198609873652458191e-02
1.728018820285797119e-01 -2.833252549171447754e-01 1.592497378587722778e-01 8.784617483615875244e-02 -4.762141406536102295e-02 -1.089945957064628601e-01 -1.115223020315170288e-01 -3.466573655605316162e-01 1.278056800365447998e-01 -9.798239916563034058e-02 -1.742637902498245239e-01 2.020388245582580566e-01 -2.729227766394615173e-02 2.682372927665710449e-01 -2.271433323621749878e-01 -2.491297721862792969e-01 3.256245851516723633e-01 5.259997770190238953e-02 2.105195671319961548e-01 1.119612064212560654e-02 3.221154212951660156e-02 2.093288302421569824e-01 9.657268226146697998e-02 1.626912504434585571e-01 -3.138258755207061768e-01 -3.226762637495994568e-02 -1.624363660812377930e-01 7.910203933715820312e-02 -2.163201337680220604e-03 8.264680951833724976e-02 -1.409050226211547852e-01 -1.838523149490356445e-01
8.283364027738571167e-02 -6.443793326616287231e-02 -2.094252109527587891e-01 -1.052722185850143433e-01 -1.738589107990264893e-01 -3.903122246265411377e-02 -2.034302800893783569e-01 -9.562805294990539551e-03 3.588918447494506836e-01 -2.813199758529663086e-01 -1.783859357237815857e-02 1.652579307556152344e-01 3.035541065037250519e-02 3.698307275772094727e-01 -3.522747159004211426e-01 -1.635085232555866241e-02 2.679870426654815674e-01 2.645379900932312012e-01 -5.370183661580085754e-02 4.100352898240089417e-02 -6.752119952579960227e-05 2.354791946709156036e-02 1.806724220514297485e-01 -1.260465830564498901e-01 1.012269854545593262e-01 2.221844941377639771e-01 1.002473160624504089e-01 1.671829372644424438e-01 -1.651600599288940430e-01 -1.948038339614868164e-01 1.455919165164232254e-02 6.846714019775390625e-02
3.600552976131439209e-01 1.502309292554855347e-01 -1.243776232004165649e-01 -1.946983635425567627e-01 -1.042465716600418091e-01 -1.854950338602066040e-01 -9.482549875974655151e-02 -1.189500316977500916e-01 -9.446880221366882324e-02 -8.805359899997711182e-02 -1.358324438333511353e-01 2.221647799015045166e-01 6.605071574449539185e-02 1.426935493946075439e-01 -3.922818005084991455e-01 -1.517120599746704102e-01 1.180335357785224915e-01 1.287263184785842896e-01 1.614979803562164307e-01 -1.403472423553466797e-01 -9.526468813419342041e-02 -6.177349016070365906e-02 -8.962774276733398438e-02 -2.029675543308258057e-01 1.398296002298593521e-02 3.287312090396881104e-01 1.532423347234725952e-01 -2.435167133808135986e-01 -1.964677274227142334e-01 -1.414408981800079346e-01 -2.195070981979370117e-01 -6.043528392910957336e-02
1.184731498360633850e-01 -1.911545246839523315e-01 -6.128082517534494400e-03 -1.618901789188385010e-01 -1.096550151705741882e-01 -3.924242779612541199e-02 -2.368074506521224976e-01 -2.735576331615447998e-01 -6.388818472623825073e-02 -1.334121525287628174e-01 -5.577323958277702332e-02 -1.058016624301671982e-02 -2.103482633829116821e-01 9.780843555927276611e-02 -2.566537559032440186e-01 -1.691725254058837891e-01 7.523332536220550537e-02 2.456285357475280762e-01 4.304812848567962646e-02 -4.899838566780090332e-02 -4.650136828422546387e-02 -3.464542627334594727e-01 1.715365052223205566e-02 1.338470429182052612e-01 -3.435535728931427002e-01 1.260396093130111694e-01 3.991412818431854248e-01 8.596181124448776245e-02 1.440855562686920166e-01 1.978053897619247437e-01 6.079581379890441895e-02 -1.744824200868606567e-01
3.915242850780487061e-02 7.241757959127426147e-02 -4.832397028803825378e-02 1.630481928586959839e-01 -9.114357084035873413e-02 -2.718687355518341064e-01 -3.321280777454376221e-01 -2.293302416801452637e-01 4.886220768094062805e-02 8.729019761085510254e-02 -2.494599223136901855e-01 -2.008334174752235413e-02 -2.994031310081481934e-01 2.353755235671997070e-01 -1.780320256948471069e-01 -1.337478160858154297e-01 8.509467355906963348e-03 -1.438912302255630493e-01 3.230208996683359146e-03 -5.944635719060897827e-02 -2.538962364196777344e-01 6.816934794187545776e-03 1.819473356008529663e-01 6.284023821353912354e-02 -2.570462822914123535e-01 2.947657108306884766e-01 1.560714095830917358e-01 8.260788023471832275e-02 2.322623133659362793e-01 1.108508110046386719e-01 2.347087115049362183e-01 -1.434036344289779663e-01
7.475630380213260651e-03 -8.884667605161666870e-02 3.641768544912338257e-02 -7.876512408256530762e-02 -3.244013339281082153e-02 1.412117928266525269e-01 -2.027958482503890991e-01 -1.864826381206512451e-01 9.481780976057052612e-02 8.293074369430541992e-02 1.374118775129318237e-01 -2.384255677461624146e-01 1.752686202526092529e-01 2.894856929779052734e-01 -9.097318351268768311e-02 -4.558347463607788086e-01 2.981238067150115967e-01 -2.395265102386474609e-01 1.687141358852386475e-01 8.095300756394863129e-03 -1.472584437578916550e-02 -1.957325041294097900e-01 2.503631114959716797e-01 6.770217418670654297e-02 -4.013513401150703430e-02 -2.170836366713047028e-02 9.248985350131988525e-02 -2.181907147169113159e-01 -4.689524695277214050e-02 2.608813643455505371e-01 2.037639766931533813e-01 -1.218613013625144958e-01
2.372170388698577881e-01 -2.049151360988616943e-01 -1.739035844802856445e-01 -1.387485414743423462e-01 -2.925638295710086823e-02 2.515312843024730682e-02 -1.611394733190536499e-01 -4.036350548267364502e-02 1.883016079664230347e-01 -1.826614886522293091e-01 -3.630190342664718628e-02 1.153254359960556030e-01 -4.750835299491882324e-01 1.274526566267013550e-01 -2.792292833328247070e-02 -1.699318438768386841e-01 6.291939318180084229e-02 2.269841879606246948e-01 4.278946295380592346e-02 -8.235970884561538696e-02 7.817948609590530396e-02 -1.290746629238128662e-01 8.529669046401977539e-02 9.221946820616722107e-03 -2.564926743507385254e-01 2.386578321456909180e-01 2.829092442989349365e-01 3.221497237682342529e-01 -1.354931294918060303e-01 2.006633430719375610e-01 -5.536786094307899475e-02 -7.505639642477035522e-02
2.905533835291862488e-02 8.110082149505615234e-02 5.833084881305694580e-02 -3.515339642763137817e-02 -1.182408034801483154e-01 -2.961952984333038330e-01 -2.314032614231109619e-01 -2.404721677303314209e-01 1.220379117876291275e-02 -2.181434258818626404e-02 -1.495035290718078613e-01 -8.273094892501831055e-02 -2.401723414659500122e-01 2.289202064275741577e-01 -2.027895003557205200e-01 -3.758571743965148926e-01 4.426224157214164734e-02 9.978747367858886719e-02 -1.075970754027366638e-01 -1.000531166791915894e-01 2.127802558243274689e-02 -7.195978891104459763e-03 2.249123156070709229e-01 -1.286211758852005005e-01 -3.006251156330108643e-01 2.370761036872863770e-01 7.527866959571838379e-02 2.462677508592605591e-01 1.216083094477653503e-01 6.616297364234924316e-02 3.290131688117980957e-01 1.053780689835548401e-01
8.360689878463745117e-02 -1.801879853010177612e-01 1.069474779069423676e-02 -6.477040052413940430e-02 -8.780382573604583740e-02 -3.106243722140789032e-02 4.246699064970016479e-02 -1.408072263002395630e-01 -1.511425990611314774e-02 -1.313177347183227539e-01 9.026858210563659668e-02 4.011461138725280762e-02 -4.645441174507141113e-01 2.166686952114105225e-01 1.247136518359184265e-01 -7.910370826721191406e-02 4.344601929187774658e-01 1.726860404014587402e-01 3.246086239814758301e-01 -3.292383626103401184e-02 7.235486060380935669e-02 -2.083132565021514893e-01 7.471550256013870239e-02 2.761979587376117706e-02 -1.206321492791175842e-01 3.102947473526000977e-01 1.828103214502334595e-01 1.559946388006210327e-01 -1.506367027759552002e-01 2.185140550136566162e-02 -8.873462677001953125e-02 1.857493072748184204e-01
6.177774071693420410e-02 -1.316931098699569702e-01 1.237753033638000488e-01 5.576858296990394592e-02 -3.139529824256896973e-01 -6.733960658311843872e-02 -3.604620099067687988e-01 1.430690102279186249e-02 6.995832547545433044e-03 3.065153025090694427e-02 -2.133816778659820557e-01 -8.029162883758544922e-02 -4.269512295722961426e-01 2.037032395601272583e-01 -7.159189134836196899e-02 -6.260193884372711182e-02 1.378304976969957352e-02 6.437752395868301392e-02 7.413138449192047119e-02 -2.074098400771617889e-02 -2.945469915866851807e-01 -1.478923410177230835e-01 2.900619208812713623e-01 2.110531181097030640e-01 -2.032321244478225708e-01 1.487858593463897705e-01 -1.460203528404235840e-02 3.743475303053855896e-02 3.337064683437347412e-01 5.841900780797004700e-02 1.001940071582794189e-01 -6.277848780155181885e-02
1.917252838611602783e-01 -9.274846315383911133e-02 2.467200607061386108e-01 -1.011602357029914856e-01 -3.273243308067321777e-01 -2.330090850591659546e-01 -1.338173300027847290e-01 -1.796087436378002167e-02 -1.103465259075164795e-01 5.759982392191886902e-02 -1.551489233970642090e-01 -4.584121331572532654e-02 1.508023440837860107e-01 2.905814722180366516e-02 -2.275124788284301758e-01 -1.750371456146240234e-01 2.396926879882812500e-01 -5.004178732633590698e-02 2.261223793029785156e-01 9.591996669769287109e-02 1.653869263827800751e-02 8.439908921718597412e-02 2.927428483963012695e-01 4.776072129607200623e-02 -2.230167537927627563e-01 1.914478838443756104e-01 2.813687920570373535e-01 1.783084273338317871e-01 -3.881958778947591782e-03 3.499834537506103516e-01 1.367612779140472412e-01 4.467141255736351013e-02
1.879401803016662598e-01 -1.416903138160705566e-01 -2.341108620166778564e-01 1.788003742694854736e-02 9.600538015365600586e-02 9.019982814788818359e-02 -1.103818118572235107e-01 -4.287632182240486145e-02 -1.012800186872482300e-01 -4.788928031921386719e-01 -1.776575297117233276e-01 1.054418459534645081e-01 1.087194122374057770e-02 4.038253799080848694e-02 3.233727440237998962e-02 -9.176064282655715942e-02 1.876329034566879272e-01 3.573371469974517822e-01 2.889469563961029053e-01 -1.101593077182769775e-01 -3.293078839778900146e-01 1.567686162889003754e-02 2.659835815429687500e-01 4.472678527235984802e-02 2.270151302218437195e-02 2.498534619808197021e-01 -8.433897048234939575e-03 -5.554236099123954773e-02 -1.482764184474945068e-01 3.401341673452407122e-04 -2.250223979353904724e-02 -1.898924857378005981e-01
2.229348123073577881e-01 -9.925039857625961304e-02 6.340166181325912476e-02 -9.499435871839523315e-02 -1.265532821416854858e-01 -2.868202030658721924e-01 -1.863142549991607666e-01 -3.488970994949340820e-01 6.595123559236526489e-02 3.106607124209403992e-02 -2.100881636142730713e-01 1.105398908257484436e-01 1.761376410722732544e-01 2.383424192667007446e-01 -1.671666353940963745e-01 -1.631412059068679810e-01 2.361717224121093750e-01 1.586696952581405640e-01 8.418931066989898682e-02 -1.628884077072143555e-01 1.598625630140304565e-01 2.376106977462768555e-01 1.120095327496528625e-01 2.604887485504150391e-01 -9.224431216716766357e-02 2.464541196823120117e-01 -3.437957540154457092e-02 1.994726061820983887e-01 1.846259385347366333e-01 1.316580921411514282e-01 -3.847846761345863342e-02 -1.688485443592071533e-01
1.063738912343978882e-01 1.935844421386718750e-01 2.532763481140136719e-01 -5.094955861568450928e-02 -2.636835873126983643e-01 -7.823237031698226929e-02 -1.385920941829681396e-01 -4.410475119948387146e-02 -6.042681634426116943e-02 -4.794601351022720337e-02 -7.039686292409896851e-02 3.871562704443931580e-02 -1.572950184345245361e-01 1.621821820735931396e-01 -3.483417332172393799e-01 -7.954680174589157104e-02 5.604964122176170349e-02 -6.248697265982627869e-02 -5.346770957112312317e-02 1.188842952251434326e-01 -6.672278791666030884e-02 -2.197063118219375610e-01 1.307858526706695557e-02 2.831725031137466431e-02 -9.357386827468872070e-02 6.052537560462951660e-01 3.510008379817008972e-02 -2.942793965339660645e-01 -2.118960916996002197e-01 2.184475399553775787e-02 -8.315786719322204590e-02 -5.996818095445632935e-02
-7.422465085983276367e-02 -6.594189256429672241e-02 1.727420091629028320e-01 -1.324220299720764160e-01 -3.163370490074157715e-01 -3.653334975242614746e-01 -1.482759267091751099e-01 -2.001959234476089478e-01 1.362621337175369263e-01 6.418687850236892700e-02 -2.631921768188476562e-01 -5.397044122219085693e-02 -1.781646609306335449e-01 2.075473368167877197e-01 -3.135814964771270752e-01 -1.122231595218181610e-02 -8.718058466911315918e-02 7.521733641624450684e-02 1.497995108366012573e-01 -2.334146648645401001e-01 -1.366304308176040649e-01 5.964753776788711548e-02 2.263351529836654663e-01 3.922243788838386536e-02 -2.202950119972229004e-01 2.666556239128112793e-01 1.604790836572647095e-01 1.578406542539596558e-01 -6.893704086542129517e-02 -2.841304987668991089e-02 1.925691217184066772e-01 -3.000050596892833710e-02
-7.383506000041961670e-02 -8.570832014083862305e-02 -9.526345133781433105e-02 6.971708685159683228e-02 -1.755621135234832764e-01 4.510487616062164307e-02 -2.070288062095642090e-01 -1.338373720645904541e-01 -9.559907019138336182e-02 -2.501484192907810211e-02 -1.135400757193565369e-01 9.950590878725051880e-02 1.283752173185348511e-01 1.123792976140975952e-01 -4.504705592989921570e-02 -1.457045078277587891e-01 6.536115705966949463e-02 1.992187649011611938e-01 2.311591953039169312e-01 1.862682104110717773e-01 -5.339134857058525085e-02 -1.002859845757484436e-01 3.660650849342346191e-01 -7.219889014959335327e-02 -5.685986876487731934e-01 3.189070522785186768e-01 8.952496573328971863e-03 2.410480752587318420e-02 -1.724264398217201233e-02 2.353794686496257782e-02 -2.878747880458831787e-01 -3.325266018509864807e-02
4.872017353773117065e-02 -1.640447676181793213e-01 -7.407952845096588135e-02 -3.191586732864379883e-01 2.871871925890445709e-02 -6.745024770498275757e-02 -2.311645001173019409e-01 1.159029379487037659e-01 4.048980772495269775e-01 -5.925332009792327881e-02 5.221656337380409241e-02 1.959931701421737671e-01 -1.630273647606372833e-02 2.094554901123046875e-01 -1.201149597764015198e-01 -3.926923871040344238e-01 1.489997655153274536e-01 1.637267321348190308e-01 2.502947747707366943e-01 4.853253066539764404e-02 -9.971582144498825073e-02 -5.754936859011650085e-02 1.389994025230407715e-01 9.412568807601928711e-02 4.036835953593254089e-02 2.966178953647613525e-01 -2.388110905885696411e-01 -9.003996849060058594e-02 5.038082972168922424e-02 8.754735440015792847e-02 -1.937989741563796997e-01 -1.086222305893898010e-01
3.092980682849884033e-01 1.173539385199546814e-01 2.033062092959880829e-02 4.267829656600952148e-02 -4.285709187388420105e-02 1.348495334386825562e-01 -4.064343869686126709e-01 -6.125256791710853577e-02 2.848245576024055481e-02 -6.418082863092422485e-02 -1.500449925661087036e-01 -1.518706977367401123e-01 2.655165456235408783e-02 3.397750258445739746e-01 -1.617844961583614349e-02 -2.832219600677490234e-01 1.287019401788711548e-01 -1.236839592456817627e-01 3.182719051837921143e-01 -1.624236851930618286e-01 -1.646913439035415649e-01 8.113549649715423584e-02 1.416714936494827271e-01 -2.849647402763366699e-01 -6.026784703135490417e-02 1.354382038116455078e-01 1.957916021347045898e-01 1.207949742674827576e-01 -9.472314268350601196e-02 2.080854773521423340e-02 2.305061370134353638e-01 -1.423610299825668335e-01
9.911313652992248535e-02 1.984478235244750977e-01 6.678222212940454483e-03 -4.282084107398986816e-02 -6.927018612623214722e-02 2.261858433485031128e-02 -2.640413939952850342e-01 -6.171900033950805664e-02 -3.044543266296386719e-01 -1.132046282291412354e-01 1.686137169599533081e-01 -9.285943955183029175e-02 -1.784800291061401367e-01 1.904733926057815552e-01 1.615161448717117310e-01 -3.788700997829437256e-01 -1.038898453116416931e-01 -1.479780226945877075e-01 3.930355012416839600e-01 -1.296900957822799683e-01 -1.021205559372901917e-01 -1.439348980784416199e-02 2.723774313926696777e-01 -1.087137870490550995e-02 -3.549591824412345886e-02 2.372136414051055908e-01 2.199484556913375854e-01 3.448149655014276505e-04 -2.241786867380142212e-01 -1.843729913234710693e-01 -9.599734842777252197e-02 -3.808361291885375977e-02
2.477104812860488892e-01 4.136024415493011475e-02 1.178197935223579407e-01 3.171762684360146523e-03 -9.119240194559097290e-02 -2.203548848628997803e-01 -1.311869621276855469e-01 9.244718402624130249e-02 -3.305087238550186157e-02 -2.581542134284973145e-01 -5.166288092732429504e-02 -3.502036631107330322e-02 -1.377181708812713623e-01 2.200838923454284668e-01 1.408684551715850830e-01 -3.964873552322387695e-01 3.014827705919742584e-02 -1.940640807151794434e-01 2.587522268295288086e-01 -2.292696833610534668e-01 2.201491035521030426e-02 6.659199297428131104e-02 8.241524547338485718e-02 -2.267790138721466064e-01 -5.043865367770195007e-02 2.451906800270080566e-01 4.060997962951660156e-01 -3.051027655601501465e-02 2.833353541791439056e-02 1.519782990217208862e-01 9.663483500480651855e-02 -2.033507972955703735e-01
2.463232427835464478e-01 1.273031681776046753e-01 -2.074459642171859741e-01 -1.216735988855361938e-01 -1.695858687162399292e-01 5.339645966887474060e-02 -3.365148305892944336e-01 4.580653458833694458e-02 3.068817406892776489e-02 -1.693137735128402710e-01 1.637127622961997986e-02 -1.962564140558242798e-01 -2.479534745216369629e-01 1.141105443239212036e-01 7.759626954793930054e-02 -5.677388906478881836e-01 -8.612877130508422852e-02 1.298474986106157303e-02 7.463594526052474976e-02 1.632088050246238708e-02 -1.290585100650787354e-01 -4.042854160070419312e-02 -1.287167817354202271e-01 8.910086750984191895e-02 7.753646373748779297e-02 2.391911894083023071e-01 6.275846064090728760e-02 -2.897876501083374023e-01 -1.590067744255065918e-01 -3.713482245802879333e-02 -1.053918302059173584e-01 4.420989006757736206e-02
-9.586676210165023804e-02 -5.009966343641281128e-02 -1.533613950014114380e-01 -2.500584125518798828e-01 -1.146573051810264587e-01 -1.187944784760475159e-01 -5.706610158085823059e-02 -2.864726483821868896e-01 4.884362686425447464e-03 2.666494995355606079e-02 1.084372326731681824e-01 6.484406534582376480e-03 -6.065254211425781250e-01 7.539571821689605713e-02 -2.337769977748394012e-02 -2.921922802925109863e-01 1.368261426687240601e-01 1.705758571624755859e-01 1.425056904554367065e-01 7.036831974983215332e-02 1.977782249450683594e-01 -1.315592788159847260e-02 1.502239257097244263e-01 -5.424793437123298645e-02 -3.091411590576171875e-01 1.368867605924606323e-01 8.918391540646553040e-03 -8.198712766170501709e-02 1.296086013317108154e-01 -8.139324933290481567e-02 -1.671694070100784302e-01 -8.544167131185531616e-02
-1.489316672086715698e-01 -2.329113893210887909e-02 4.872568324208259583e-02 -2.983877360820770264e-01 1.174181886017322540e-02 -2.615969479084014893e-01 -3.821310698986053467e-01 -2.369896322488784790e-01 -2.348437607288360596e-01 -2.771128714084625244e-01 8.826148509979248047e-02 7.762771844863891602e-02 -3.188390731811523438e-01 5.833635479211807251e-02 -5.695689469575881958e-02 -7.739290595054626465e-02 8.879025280475616455e-02 1.255974322557449341e-01 3.140081763267517090e-01 -1.332823932170867920e-01 2.057887911796569824e-01 -3.991545364260673523e-02 -6.137343496084213257e-02 -1.599861085414886475e-01 -2.829723656177520752e-01 -1.663800515234470367e-02 1.643030159175395966e-02 -1.052112504839897156e-02 -2.455527707934379578e-02 2.007004171609878540e-01 -4.666955396533012390e-02 -1.339140087366104126e-01
1.143040321767330170e-02 -1.469911336898803711e-01 -1.494474709033966064e-02 -1.736536771059036255e-01 -1.106479093432426453e-01 2.739834971725940704e-02 -2.553586959838867188e-01 -3.159749209880828857e-01 3.799147903919219971e-02 -2.035479843616485596e-01 1.271096915006637573e-01 7.961250096559524536e-02 -3.573886156082153320e-01 1.049536615610122681e-01 -7.327030599117279053e-02 -2.786345779895782471e-01 1.758853644132614136e-01 1.675070077180862427e-01 1.175918281078338623e-01 -1.879872754216194153e-03 -8.660208433866500854e-02 -4.023076295852661133e-01 7.059706002473831177e-02 3.124246597290039062e-01 -9.612838923931121826e-02 1.544165611267089844e-01 2.218740284442901611e-01 2.323064766824245453e-02 2.209989279508590698e-01 6.217029318213462830e-02 -6.365476641803979874e-03 4.852993041276931763e-02
1.390741616487503052e-01 -1.067635342478752136e-01 -8.395472168922424316e-02 2.566701499745249748e-03 -1.368678957223892212e-01 -2.595297992229461670e-01 -3.366124033927917480e-01 -9.419764578342437744e-02 -2.109160423278808594e-01 7.050956785678863525e-02 -1.170427650213241577e-01 -2.167259454727172852e-01 2.179600745439529419e-01 3.249898925423622131e-02 -1.944209039211273193e-01 -1.113372892141342163e-01 4.014590382575988770e-02 1.810083091259002686e-01 -1.457793079316616058e-02 -8.966737985610961914e-02 1.380574405193328857e-01 -1.288747787475585938e-01 1.579817235469818115e-01 -1.056624948978424072e-01 -4.624062478542327881e-01 3.520334064960479736e-01 1.758872568607330322e-01 -1.922461576759815216e-02 -3.545408695936203003e-02 2.223325520753860474e-01 -4.335764423012733459e-02 -9.491743892431259155e-02
6.311066448688507080e-02 -8.242058008909225464e-02 -2.904791198670864105e-02 1.568489149212837219e-02 -2.909651026129722595e-02 3.661637380719184875e-02 -3.353890478610992432e-01 -2.515498995780944824e-01 1.398386508226394653e-01 -3.072951436042785645e-01 6.353551149368286133e-02 -1.880207844078540802e-02 -1.171316280961036682e-01 1.251754909753799438e-01 7.252798229455947876e-02 -8.906023204326629639e-02 7.754053920507431030e-02 3.350813090801239014e-01 2.911363840103149414e-01 -2.501915693283081055e-01 -7.466610521078109741e-02 -1.108477711677551270e-01 -3.470969572663307190e-02 -6.721682101488113403e-02 -3.641119599342346191e-01 8.706372231245040894e-02 1.143032833933830261e-01 -1.488747298717498779e-01 1.926485896110534668e-01 2.810102999210357666e-01 2.434735447168350220e-01 9.616571664810180664e-02
-1.711213439702987671e-01 -1.548292674124240875e-02 -1.959079653024673462e-01 -1.308240443468093872e-01 -1.608403623104095459e-01 -2.001887261867523193e-01 -2.738132476806640625e-01 -1.735389679670333862e-01 2.117911130189895630e-01 -3.905039280652999878e-02 -2.100373208522796631e-01 4.964820109307765961e-03 -3.726688027381896973e-01 -4.606157541275024414e-02 -1.322407871484756470e-01 -1.883897781372070312e-01 2.738383114337921143e-01 1.142956838011741638e-01 2.927348017692565918e-01 -8.411175012588500977e-02 4.996902495622634888e-02 1.594053804874420166e-01 1.520834118127822876e-01 3.013454675674438477e-01 -3.698020055890083313e-02 -1.159435808658599854e-01 1.624163836240768433e-01 -1.635733395814895630e-01 1.194980815052986145e-01 5.772095546126365662e-02 -1.914254575967788696e-01 -1.207465305924415588e-01
1.477316617965698242e-01 -8.715093880891799927e-02 4.090459942817687988e-01 6.756027042865753174e-02 -7.910311222076416016e-02 3.103242628276348114e-02 -2.999138534069061279e-01 -1.195757836103439331e-01 -8.491902798414230347e-02 4.561997205018997192e-02 6.559921056032180786e-02 7.373249530792236328e-02 -2.864908874034881592e-01 3.011508882045745850e-01 -1.222447976469993591e-01 -1.460713986307382584e-02 2.678824961185455322e-01 7.687645405530929565e-02 3.072663247585296631e-01 1.031842902302742004e-01 7.164012640714645386e-02 3.020460307598114014e-01 9.937827289104461670e-02 6.835512816905975342e-02 1.037363857030868530e-01 2.514564394950866699e-01 1.940837651491165161e-01 -5.851011350750923157e-02 -3.025441989302635193e-02 3.201900795102119446e-02 2.510755062103271484e-01 8.102881908416748047e-02
9.810356423258781433e-03 7.837446779012680054e-02 1.840175688266754150e-02 -1.626267731189727783e-01 5.254039075225591660e-03 1.157822683453559875e-01 -2.768233418464660645e-01 6.957101169973611832e-03 -1.532394587993621826e-01 -2.151348441839218140e-01 1.375699788331985474e-01 -1.299630850553512573e-01 -1.938165575265884399e-01 4.095253348350524902e-01 8.609200827777385712e-03 -2.473054677248001099e-01 -1.385361552238464355e-01 -1.709747612476348877e-01 8.530841022729873657e-02 -5.008177831768989563e-02 1.311153769493103027e-01 1.014620736241340637e-01 3.641337454319000244e-01 9.425401221960783005e-04 1.031052544713020325e-01 6.660334300249814987e-03 3.730998635292053223e-01 -1.167509406805038452e-01 -3.187354207038879395e-01 -5.092680081725120544e-02 -1.066153123974800110e-01 -8.613283932209014893e-02
4.715937376022338867e-02 8.739578723907470703e-02 2.731549181044101715e-02 -5.445942282676696777e-02 -1.123938336968421936e-01 1.218387857079505920e-01 -2.115340381860733032e-01 1.445955485105514526e-01 2.643148303031921387e-01 6.198264658451080322e-02 -1.941545456647872925e-01 -5.177746713161468506e-02 -5.226874351501464844e-02 5.768803954124450684e-01 -1.363631933927536011e-01 -8.326736837625503540e-02 1.414807885885238647e-01 4.027213528752326965e-02 4.787212610244750977e-02 1.425059977918863297e-02 2.036376893520355225e-01 -3.512694835662841797e-01 4.030841961503028870e-02 1.207310706377029419e-01 3.843216598033905029e-02 3.600798249244689941e-01 2.404716014862060547e-01 -4.121082276105880737e-02 -2.283300831913948059e-02 -1.258704662322998047e-01 3.796834871172904968e-02 -6.710933893918991089e-02
1.394823789596557617e-01 1.085492894053459167e-01 -2.020738720893859863e-01 1.447730809450149536e-01 -8.869253844022750854e-02 -7.484886795282363892e-02 -2.318727076053619385e-01 -2.549205422401428223e-01 4.872448742389678955e-02 6.064208224415779114e-02 -6.547319144010543823e-02 -8.894871920347213745e-02 -3.879060968756675720e-02 4.042945206165313721e-01 9.441944211721420288e-02 1.515883207321166992e-02 5.186121463775634766e-01 6.933218240737915039e-02 1.533963233232498169e-01 -2.656014263629913330e-01 5.084982141852378845e-02 5.088909342885017395e-02 9.553962945938110352e-02 7.481784373521804810e-02 -1.819945871829986572e-02 3.054827153682708740e-01 -2.135589271783828735e-01 8.455292135477066040e-02 8.497721701860427856e-02 1.918448507785797119e-01 5.438838154077529907e-03 -6.475393474102020264e-02
9.607028216123580933e-02 -2.905666530132293701e-01 5.713181942701339722e-02 -3.175700306892395020e-01 9.500849246978759766e-02 -1.511417627334594727e-01 -6.750310212373733521e-02 -8.191038668155670166e-02 -9.649895876646041870e-02 -2.358646839857101440e-01 -1.023219972848892212e-01 -1.056529358029365540e-01 -6.641242653131484985e-02 -9.645488113164901733e-02 2.419075369834899902e-02 -1.518251895904541016e-01 1.267088949680328369e-01 1.951468735933303833e-01 3.831066787242889404e-01 7.662698626518249512e-02 -2.218666970729827881e-01 -1.405877321958541870e-01 1.638172268867492676e-01 1.181851923465728760e-01 -2.091531455516815186e-01 3.788418173789978027e-01 1.153103932738304138e-01 2.194393612444400787e-02 3.044340610504150391e-01 2.607002295553684235e-02 1.504451930522918701e-01 -3.940012678503990173e-02
-5.985308811068534851e-02 -7.209833711385726929e-02 1.346070021390914917e-01 -3.588548898696899414e-01 -3.332488238811492920e-02 -2.191641330718994141e-01 -3.296916484832763672e-01 -1.076436340808868408e-01 1.343926340341567993e-01 -1.014112979173660278e-01 1.184222698211669922e-01 2.352419681847095490e-02 -3.614390194416046143e-01 7.863910496234893799e-02 -3.192383944988250732e-01 -7.229259610176086426e-02 4.034357070922851562e-01 -2.344780135899782181e-03 1.462286114692687988e-01 -5.588385090231895447e-02 3.860845044255256653e-02 3.934414312243461609e-02 -1.091353967785835266e-01 1.184289380908012390e-01 3.619736060500144958e-02 2.249789237976074219e-01 3.558164834976196289e-02 9.675145894289016724e-02 -6.037810817360877991e-02 1.298378705978393555e-01 -2.453123927116394043e-01 -1.689126789569854736e-01
4.188770800828933716e-02 4.209480062127113342e-02 -1.933456808328628540e-01 1.437663435935974121e-01 -2.049662768840789795e-01 -3.686314448714256287e-02 -1.736600846052169800e-01 -1.570045351982116699e-01 -1.963867843151092529e-01 -1.371344625949859619e-01 1.690258979797363281e-01 -1.037332229316234589e-02 4.622994363307952881e-02 1.009717062115669250e-01 -2.698350250720977783e-01 -1.544331610202789307e-01 2.382362782955169678e-01 2.954541444778442383e-01 7.567491382360458374e-02 -9.952975809574127197e-02 9.774167835712432861e-02 4.298871010541915894e-02 2.325955927371978760e-01 2.211464010179042816e-02 -4.434383809566497803e-01 3.802548646926879883e-01 -2.297511398792266846e-01 -9.345030039548873901e-02 -5.671389028429985046e-02 9.172528982162475586e-02 -1.549880485981702805e-02 -7.004321366548538208e-02
-2.769188582897186279e-02 -1.278881579637527466e-01 -6.655593216419219971e-02 1.306098997592926025e-01 -1.380577385425567627e-01 -3.457812592387199402e-02 -2.862146794795989990e-01 -5.302153527736663818e-02 -5.367570370435714722e-02 -4.062671214342117310e-03 -6.251443922519683838e-02 8.286404609680175781e-02 -1.646913290023803711e-01 2.061512470245361328e-01 -3.839361071586608887e-01 -2.609969377517700195e-01 5.491722002625465393e-02 2.898970842361450195e-01 -1.914839744567871094e-01 -6.953457742929458618e-02 -2.131582647562026978e-01 2.518307976424694061e-02 1.000127792358398438e-01 -6.100633367896080017e-02 -4.171182811260223389e-01 1.574444323778152466e-01 3.829624652862548828e-01 9.574963897466659546e-02 1.910003647208213806e-02 6.039551645517349243e-02 -2.237244695425033569e-02 1.005653962492942810e-01
7.475788146257400513e-02 -7.501190900802612305e-02 8.426877111196517944e-02 -8.691959083080291748e-02 -4.041857272386550903e-02 2.280221432447433472e-01 -9.089240431785583496e-02 -3.894263505935668945e-02 1.291218698024749756e-01 1.348975747823715210e-01 -9.186047315597534180e-02 -1.291525959968566895e-01 -1.171998456120491028e-01 5.118601322174072266e-01 -1.426678597927093506e-01 1.387733668088912964e-01 9.704905003309249878e-02 2.830754220485687256e-01 1.044519767165184021e-01 2.841586805880069733e-02 6.781172752380371094e-02 -4.442298039793968201e-02 3.566207587718963623e-01 2.460983842611312866e-01 1.034183129668235779e-01 3.561694622039794922e-01 1.844026744365692139e-01 7.796096056699752808e-02 -2.341917306184768677e-01 -6.466221064329147339e-02 -1.034916937351226807e-02 -5.508577451109886169e-02
-3.671871870756149292e-02 1.803824007511138916e-01 1.865509450435638428e-01 -2.903152704238891602e-01 -3.887474909424781799e-02 4.795788601040840149e-02 -1.293157935142517090e-01 -2.284169197082519531e-02 -1.478776931762695312e-01 -3.816908001899719238e-01 1.890501193702220917e-02 -7.811986654996871948e-02 -5.958604812622070312e-02 4.284190237522125244e-01 -1.802318394184112549e-01 -3.572631180286407471e-01 1.395321339368820190e-01 7.038030773401260376e-02 1.793328076601028442e-01 1.008969172835350037e-01 8.526932448148727417e-02 2.508825622498989105e-02 1.767159104347229004e-01 -1.302522718906402588e-01 2.422361373901367188e-01 2.085865586996078491e-01 -1.101852282881736755e-01 6.268707662820816040e-02 -1.761719956994056702e-02 1.305105388164520264e-01 -9.870603680610656738e-02 -1.911638081073760986e-01
5.690823774784803391e-03 -2.497154772281646729e-01 1.285811048001050949e-02 -1.542583256959915161e-01 4.681326076388359070e-02 -6.602174043655395508e-02 -2.178917229175567627e-01 2.769256234169006348e-01 -8.223468065261840820e-02 2.679149154573678970e-03 1.481409817934036255e-01 9.968338906764984131e-02 -8.785437047481536865e-02 3.525334298610687256e-01 1.456251600757241249e-03 5.531687638722360134e-04 -1.544224470853805542e-01 2.231523841619491577e-01 3.925038874149322510e-01 -1.767652630805969238e-01 -1.379814893007278442e-01 -6.857553869485855103e-02 -1.524322479963302612e-01 -5.264177918434143066e-02 -3.907407820224761963e-01 3.071809709072113037e-01 -5.677072796970605850e-03 -3.922019526362419128e-02 1.273390352725982666e-01 4.109428450465202332e-02 -6.951404362916946411e-02 -1.795521080493927002e-01
-1.275013983249664307e-01 -5.729358643293380737e-02 -5.834880843758583069e-02 -4.029956758022308350e-01 -1.159734576940536499e-01 -2.224342897534370422e-02 -5.676421523094177246e-02 -2.500445842742919922e-01 -1.327501237392425537e-01 -2.055971510708332062e-02 -3.784167766571044922e-02 -9.555505961179733276e-02 1.340464036911725998e-02 -1.895059086382389069e-02 -8.270478248596191406e-02 -1.155977398157119751e-01 3.274956047534942627e-01 2.174808531999588013e-01 1.080543100833892822e-01 -1.639507710933685303e-01 3.182056248188018799e-01 -2.504327893257141113e-01 2.132027745246887207e-01 3.412667661905288696e-02 -1.359826028347015381e-01 2.882514595985412598e-01 7.905879616737365723e-02 -3.431084454059600830e-01 -7.386137545108795166e-02 -1.757234185934066772e-01 1.083562895655632019e-02 -1.410960257053375244e-01
-9.675668925046920776e-02 -5.159391555935144424e-03 -8.514055982232093811e-03 -5.352165177464485168e-02 -2.476952522993087769e-01 -1.644970774650573730e-01 -7.515044510364532471e-02 -1.355321556329727173e-01 -1.712391227483749390e-01 -3.315892815589904785e-02 -1.341384053230285645e-01 1.465400904417037964e-01 -3.359771668910980225e-01 3.150857985019683838e-01 -2.766010761260986328e-01 -1.363747119903564453e-01 2.546376883983612061e-01 1.133429408073425293e-01 5.923089757561683655e-02 2.811211720108985901e-02 -6.554281711578369141e-02 8.636406809091567993e-02 -9.564168751239776611e-02 -1.690875142812728882e-01 -1.876070499420166016e-01 6.092885136604309082e-02 3.352471888065338135e-01 -2.510505020618438721e-01 -3.199771419167518616e-02 3.786679208278656006e-01 -6.866119801998138428e-02 -5.620348453521728516e-02
6.788353621959686279e-02 -1.784878224134445190e-01 9.085901826620101929e-02 -1.105295047163963318e-01 -2.233672142028808594e-01 4.058278352022171021e-02 -1.554821878671646118e-01 8.179848641157150269e-02 8.096908219158649445e-03 -7.316748611629009247e-03 -1.359831243753433228e-01 4.235613346099853516e-02 -5.126850679516792297e-02 3.055031299591064453e-01 -3.042662143707275391e-01 -6.658875197172164917e-02 2.261928170919418335e-01 6.402971595525741577e-02 1.876938492059707642e-01 -1.647587567567825317e-01 -2.450841367244720459e-01 -2.272642850875854492e-01 4.181899130344390869e-02 -4.236052930355072021e-02 -8.281173557043075562e-02 2.299816161394119263e-01 2.403015792369842529e-01 -3.680086731910705566e-01 3.642319887876510620e-02 -3.936525583267211914e-01 4.421344026923179626e-02 5.669843032956123352e-02
1.207009553909301758e-01 -2.041651159524917603e-01 1.867404789663851261e-03 -1.198751702904701233e-01 -1.937269605696201324e-02 -2.321407012641429901e-02 -1.547058820724487305e-01 -1.678011715412139893e-01 1.216869950294494629e-01 -1.810503154993057251e-01 2.788009308278560638e-02 -2.417590767145156860e-01 3.841128945350646973e-02 9.615968167781829834e-02 -1.289738900959491730e-02 -5.738968849182128906e-01 1.169522851705551147e-01 2.267760224640369415e-02 1.497382521629333496e-01 -1.914572566747665405e-01 -7.331629842519760132e-02 9.370127320289611816e-02 1.641681343317031860e-01 2.093368917703628540e-01 1.927490979433059692e-01 2.902297973632812500e-01 -1.338286846876144409e-01 -1.563974767923355103e-01 -7.581531256437301636e-02 1.304117217659950256e-02 9.756323997862637043e-04 -3.184943199157714844e-01
1.590733975172042847e-01 3.338455557823181152e-01 -4.145340248942375183e-02 -3.822486102581024170e-02 -7.858803123235702515e-02 1.099183261394500732e-01 -5.815411359071731567e-02 -2.852629721164703369e-01 -1.235391423106193542e-01 -2.480974048376083374e-01 -7.818708568811416626e-02 3.781427443027496338e-02 -1.616545468568801880e-01 2.679187357425689697e-01 -6.228523701429367065e-02 -1.569270342588424683e-01 4.279105663299560547e-01 1.258979588747024536e-01 2.011589333415031433e-02 1.303301453590393066e-01 -1.271435022354125977e-01 5.517401918768882751e-02 3.671700358390808105e-01 1.394258141517639160e-01 1.326693892478942871e-01 3.909406252205371857e-03 -7.384308427572250366e-02 -1.278881281614303589e-01 -3.072785437107086182e-01 1.094873547554016113e-01 1.019906625151634216e-01 -1.506188884377479553e-02
2.838183939456939697e-01 6.755379587411880493e-02 3.039455786347389221e-02 9.100862592458724976e-02 -1.821532249450683594e-01 -1.406833082437515259e-01 -6.447894126176834106e-02 3.841633722186088562e-02 -1.977094262838363647e-01 -3.176657855510711670e-01 2.815558388829231262e-02 -8.152297139167785645e-02 -3.691090643405914307e-02 1.153650209307670593e-01 1.549667567014694214e-01 -4.728348255157470703e-01 2.021872252225875854e-01 -3.212514147162437439e-02 1.732586175203323364e-01 -2.749856114387512207e-01 -6.980374455451965332e-02 2.401057928800582886e-01 1.335915774106979370e-01 4.161101207137107849e-02 -2.260948717594146729e-02 2.623768746852874756e-01 3.113155663013458252e-01 9.841859340667724609e-03 -1.756070256233215332e-01 -6.255201250314712524e-02 1.472728513181209564e-02 7.994093000888824463e-02
-8.694168180227279663e-02 -9.890062734484672546e-03 -1.584462970495223999e-01 -1.220587566494941711e-01 1.046967282891273499e-01 -2.158020138740539551e-01 -9.235039353370666504e-02 1.481539309024810791e-01 -1.351618915796279907e-01 -7.879568636417388916e-02 -2.493558637797832489e-02 6.091018207371234894e-03 -1.198543235659599304e-01 3.569453656673431396e-01 -1.107629314064979553e-01 -7.786035537719726562e-03 3.356744349002838135e-02 1.364223659038543701e-01 3.435837477445602417e-02 -2.315310388803482056e-01 -1.859941482543945312e-01 -1.180305331945419312e-01 8.738749660551548004e-03 -1.492332518100738525e-01 -2.470327168703079224e-01 4.724964797496795654e-01 1.047895699739456177e-01 -3.364657163619995117e-01 -6.020580232143402100e-02 3.492014110088348389e-01 -7.206252217292785645e-02 2.156063355505466461e-02
2.357601970434188843e-01 2.515191137790679932e-01 1.238481104373931885e-01 1.003821790218353271e-01 7.141725718975067139e-02 -2.155620902776718140e-01 -2.454511076211929321e-01 1.522059440612792969e-01 -6.439854949712753296e-02 2.171934954822063446e-02 -1.799994707107543945e-01 2.216996848583221436e-01 1.432843208312988281e-01 2.619485259056091309e-01 -2.677473053336143494e-02 -2.513732612133026123e-01 3.987738117575645447e-02 3.220035731792449951e-01 5.959176644682884216e-02 1.288881599903106689e-01 2.777989767491817474e-02 -2.249118983745574951e-01 2.222728282213211060e-01 3.393333256244659424e-01 -4.564491566270589828e-03 2.544631958007812500e-01 1.052789241075515747e-01 -8.755598682910203934e-04 -1.048885472118854523e-02 2.044487297534942627e-01 1.491692960262298584e-01 1.307891495525836945e-02
-1.251710057258605957e-01 2.414651215076446533e-01 -2.522741556167602539e-01 8.818073570728302002e-02 4.706553649157285690e-03 -1.463229358196258545e-01 -1.873059123754501343e-01 -2.843451797962188721e-01 1.324686855077743530e-01 -3.660834729671478271e-01 3.259681165218353271e-02 1.453011482954025269e-01 -2.537625730037689209e-01 2.056986987590789795e-01 -1.079493239521980286e-01 -2.579368054866790771e-01 8.942796289920806885e-02 8.828197419643402100e-02 -4.229457303881645203e-02 -2.469352930784225464e-01 1.726244203746318817e-02 -1.074235290288925171e-01 -4.295093566179275513e-02 -1.038485206663608551e-02 -2.042458802461624146e-01 2.476786226034164429e-01 2.499495148658752441e-01 -7.537249475717544556e-02 -2.877161204814910889e-01 -5.279528349637985229e-02 6.700624525547027588e-02 7.061648368835449219e-02
1.807428896427154541e-01 -3.789918124675750732e-02 -4.859474301338195801e-02 -4.388906657695770264e-01 -7.375079393386840820e-02 -3.154653906822204590e-01 -3.387761414051055908e-01 -5.177364498376846313e-02 1.962614208459854126e-01 -1.825898587703704834e-01 3.874007612466812134e-02 3.140215575695037842e-02 -3.776863217353820801e-01 9.307312965393066406e-02 6.661155819892883301e-02 -1.819131225347518921e-01 -3.876325488090515137e-02 3.599823117256164551e-01 3.673652186989784241e-02 7.394699007272720337e-02 8.790294080972671509e-02 1.267202496528625488e-01 2.320288121700286865e-02 2.551377117633819580e-01 -1.228037402033805847e-01 -1.334914937615394592e-02 6.423736363649368286e-02 1.753201708197593689e-02 4.587126150727272034e-02 -1.113729998469352722e-01 1.449071466922760010e-01 5.284943431615829468e-02
-2.082243412733078003e-01 -1.510699093341827393e-01 -1.258743256330490112e-01 -2.628298103809356689e-01 1.866243630647659302e-01 -1.631668061017990112e-01 -8.899107575416564941e-02 2.151111960411071777e-01 -3.227595984935760498e-02 -9.495614469051361084e-02 -1.892395317554473877e-01 1.424404680728912354e-01 -1.029023621231317520e-02 2.322384417057037354e-01 -7.278446108102798462e-02 -3.587477207183837891e-01 1.188898310065269470e-01 3.667806461453437805e-02 2.256858497858047485e-01 -1.199165806174278259e-01 -1.798897236585617065e-01 -1.119658276438713074e-01 4.858502000570297241e-02 -2.057522349059581757e-02 -2.146427631378173828e-01 3.070062994956970215e-01 5.323081463575363159e-02 -2.465460598468780518e-01 -2.652677334845066071e-02 3.279233574867248535e-01 -1.954402476549148560e-01 1.425095833837985992e-02
-1.070851683616638184e-01 -1.002649590373039246e-01 1.017977204173803329e-02 2.814858406782150269e-02 -5.488951876759529114e-02 -1.395967602729797363e-01 2.691486850380897522e-03 3.926071524620056152e-02 4.101618528366088867e-01 1.151894871145486832e-02 -8.114407956600189209e-02 1.755352467298507690e-01 1.250779163092374802e-02 1.755620539188385010e-01 -2.934591472148895264e-02 -3.766501843929290771e-01 4.957848787307739258e-02 1.786454021930694580e-01 4.092128574848175049e-01 1.455377042293548584e-01 -2.132223993539810181e-01 1.764528080821037292e-02 2.812384665012359619e-01 8.622742444276809692e-02 -2.932790517807006836e-01 3.762434050440788269e-02 6.270640343427658081e-02 -1.448254138231277466e-01 -1.748393028974533081e-01 1.733730882406234741e-01 -2.095911502838134766e-01 -4.316655918955802917e-02
1.243284642696380615e-01 -1.826114803552627563e-01 1.501288563013076782e-01 1.005300506949424744e-01 -8.720601350069046021e-02 -8.846005797386169434e-02 -2.150049954652786255e-01 8.855592459440231323e-02 1.651648581027984619e-01 1.628671288490295410e-01 -1.374485939741134644e-01 -2.531004548072814941e-01 -1.399674564599990845e-01 2.411987632513046265e-01 -4.053564369678497314e-02 -2.666543424129486084e-01 -5.708726588636636734e-03 5.832131579518318176e-02 2.302265465259552002e-01 -7.577345520257949829e-02 2.485084831714630127e-01 1.299225538969039917e-01 3.342541158199310303e-01 1.491539478302001953e-01 2.336856871843338013e-01 2.056327611207962036e-01 -1.195590943098068237e-02 -4.302771762013435364e-02 -2.917266786098480225e-01 1.147619336843490601e-01 6.952673196792602539e-02 -2.915353775024414062e-01
-1.239959299564361572e-01 2.368513643741607666e-01 -8.574621379375457764e-02 1.187494397163391113e-01 -8.793704956769943237e-02 -7.335779070854187012e-02 -1.415526270866394043e-01 -2.325966060161590576e-01 1.853715479373931885e-01 -2.423586994409561157e-01 9.939152747392654419e-02 -1.565745770931243896e-01 9.085185080766677856e-02 1.633098125457763672e-01 -6.828948855400085449e-02 -1.326441764831542969e-01 2.071557641029357910e-01 2.539677545428276062e-02 5.201319456100463867e-01 -1.746947169303894043e-01 -4.754123091697692871e-02 -5.092266015708446503e-03 1.766653954982757568e-01 2.466740906238555908e-01 9.220910817384719849e-02 1.755236238241195679e-01 -5.232059396803379059e-03 -1.004556491971015930e-01 -3.064119517803192139e-01 6.154008582234382629e-02 -2.180466353893280029e-01 -3.917654231190681458e-02
2.567724585533142090e-01 -1.884805560111999512e-01 7.903070002794265747e-02 -8.148480951786041260e-02 -1.261751204729080200e-01 -1.200045552104711533e-02 -3.586603105068206787e-01 -6.295389682054519653e-02 1.796960532665252686e-01 1.950611919164657593e-01 4.310492426156997681e-02 -9.517373144626617432e-02 -2.054582685232162476e-01 3.082978911697864532e-02 -1.564433276653289795e-01 6.634811311960220337e-02 3.005903586745262146e-02 7.066959887742996216e-02 3.631421178579330444e-02 -2.167963981628417969e-01 1.461186707019805908e-01 -6.674680858850479126e-02 3.455475568771362305e-01 -3.345233621075749397e-03 6.039168685674667358e-03 3.180513381958007812e-01 6.389794498682022095e-02 -1.295651942491531372e-01 -4.753859937191009521e-01 1.102133914828300476e-01 1.550793349742889404e-01 2.842563902959227562e-03
-7.159145176410675049e-02 -1.529455780982971191e-01 2.187396585941314697e-01 -2.585918307304382324e-01 6.408468633890151978e-02 -3.318836167454719543e-02 -1.612712889909744263e-01 8.082364685833454132e-03 1.372199505567550659e-01 -3.809683769941329956e-02 1.171597987413406372e-01 -5.367272533476352692e-03 -7.796826958656311035e-02 1.057870537042617798e-01 -1.016480624675750732e-01 -3.256230950355529785e-01 4.550611227750778198e-02 2.568094432353973389e-01 3.553230166435241699e-01 -1.266680955886840820e-01 -1.594730466604232788e-02 -2.188378125429153442e-01 1.683928966522216797e-01 1.246109008789062500e-01 -1.602446436882019043e-01 1.064120531082153320e-01 3.807334899902343750e-01 9.811961650848388672e-02 2.688952386379241943e-01 -3.434412926435470581e-02 -2.658774554729461670e-01 1.403674185276031494e-01
6.034597381949424744e-02 -1.095874980092048645e-02 1.887436211109161377e-01 8.603262156248092651e-02 -2.226689159870147705e-01 -5.088338255882263184e-02 -3.635022342205047607e-01 -7.612981647253036499e-02 -1.374098211526870728e-01 2.772749774158000946e-02 -3.378644585609436035e-01 -1.485056579113006592e-01 1.309389770030975342e-01 2.302102893590927124e-01 -1.182510554790496826e-01 -2.861422002315521240e-01 2.315848618745803833e-01 -8.676225692033767700e-02 -1.301318779587745667e-02 1.705442219972610474e-01 2.318143099546432495e-02 9.594443440437316895e-02 1.994746625423431396e-01 2.351039648056030273e-02 -3.770754337310791016e-01 1.217118799686431885e-01 1.403101235628128052e-01 1.553751230239868164e-01 -2.085926532745361328e-01 2.006397694349288940e-01 -1.219418644905090332e-01 -3.589969500899314880e-02
1.924445852637290955e-02 8.276265114545822144e-02 -1.419462170451879501e-02 1.587373763322830200e-02 1.298669632524251938e-02 -2.827184796333312988e-01 -1.809261292219161987e-01 1.566223949193954468e-01 -1.081399470567703247e-01 -1.465594768524169922e-01 1.150134056806564331e-01 2.242375165224075317e-02 -2.214315235614776611e-01 5.361232161521911621e-01 -6.059295684099197388e-02 -9.421106427907943726e-02 1.207094937562942505e-01 2.403296679258346558e-01 -1.981071382761001587e-02 -2.174055203795433044e-03 -1.712184846401214600e-01 -2.373854815959930420e-01 1.860283315181732178e-01 -1.489451974630355835e-01 -1.324581056833267212e-01 1.304955631494522095e-01 9.887737035751342773e-02 -4.058725535869598389e-01 1.337538808584213257e-01 2.314809523522853851e-02 -5.456418544054031372e-02 -1.156687065958976746e-01
-2.117626741528511047e-02 -6.604226678609848022e-02 -1.980964653193950653e-02 -3.136415779590606689e-01 1.271937191486358643e-01 -9.378181397914886475e-02 -4.255310818552970886e-02 -1.026059091091156006e-01 -1.469320654869079590e-01 -6.063771620392799377e-02 1.270713061094284058e-01 1.398805975914001465e-01 -2.611722946166992188e-01 2.317180037498474121e-01 -3.177578002214431763e-02 -5.886004492640495300e-02 3.133025169372558594e-01 9.213199466466903687e-02 1.227663010358810425e-01 -5.092849954962730408e-02 4.095079600811004639e-01 -3.720507398247718811e-02 1.274247467517852783e-01 5.321087315678596497e-02 -4.455916285514831543e-01 2.537265717983245850e-01 2.235329449176788330e-01 -2.231460623443126678e-02 1.121500656008720398e-01 4.781185835599899292e-02 -8.875172585248947144e-02 -1.521858125925064087e-01
3.040216863155364990e-01 2.117262035608291626e-01 4.125433415174484253e-02 -8.317521959543228149e-02 -2.039448171854019165e-01 -8.224377036094665527e-02 -2.416688650846481323e-01 -4.958844278007745743e-03 -7.257925719022750854e-02 -3.014539778232574463e-01 -7.478743046522140503e-02 -7.032203488051891327e-03 -8.185024489648640156e-04 1.624628901481628418e-01 1.984811425209045410e-01 -3.800694346427917480e-01 1.472007334232330322e-01 -1.141088381409645081e-01 2.846596539020538330e-01 -1.554108411073684692e-01 -3.735070675611495972e-02 -2.609753422439098358e-02 1.376491636037826538e-01 -2.398147135972976685e-01 -6.312602013349533081e-02 1.447185128927230835e-01 3.906534910202026367e-01 6.948322802782058716e-02 -9.862577915191650391e-02 -2.408633381128311157e-02 7.446160167455673218e-02 -1.366913169622421265e-01
-7.264911383390426636e-02 6.297194212675094604e-02 6.324230134487152100e-02 -2.605697512626647949e-01 -2.339477986097335815e-01 9.495025873184204102e-02 -4.253238439559936523e-02 -8.568078279495239258e-02 2.057766467332839966e-01 1.214402355253696442e-02 2.919566929340362549e-01 1.698700487613677979e-01 -4.325753152370452881e-01 1.548788249492645264e-01 -7.411544024944305420e-02 -1.593722403049468994e-01 3.266880810260772705e-01 2.001013979315757751e-02 6.723637133836746216e-02 -1.166336834430694580e-01 9.573425166308879852e-03 -1.190672218799591064e-01 1.363897621631622314e-01 -1.175529509782791138e-02 -1.630945652723312378e-01 2.829392850399017334e-01 2.922406196594238281e-01 8.306482434272766113e-02 -1.170139536261558533e-01 -1.629116982221603394e-01 -2.213038504123687744e-01 3.082863241434097290e-02
-1.491328794509172440e-02 -1.550471335649490356e-01 -1.513260155916213989e-01 -3.133781850337982178e-01 4.125065729022026062e-02 -2.577462494373321533e-01 -1.417419314384460449e-01 -1.280475109815597534e-01 1.965686827898025513e-01 -3.543142378330230713e-01 -2.117957025766372681e-01 1.588614583015441895e-01 -2.248128801584243774e-01 1.112523376941680908e-01 9.001255035400390625e-02 -8.765959739685058594e-02 3.872179388999938965e-01 2.937850952148437500e-01 1.956965625286102295e-01 -1.791116446256637573e-01 -6.289874017238616943e-02 1.255905628204345703e-01 7.112382352352142334e-02 1.137658730149269104e-01 1.011546235531568527e-02 2.306953519582748413e-01 5.854586511850357056e-02 -9.207393229007720947e-02 1.083029881119728088e-01 1.226203739643096924e-01 -6.566713564097881317e-03 2.533501759171485901e-02
-2.070525288581848145e-01 -1.423267573118209839e-01 -2.089581042528152466e-01 6.858248263597488403e-02 -1.468801647424697876e-01 -1.445641070604324341e-01 -1.908265650272369385e-01 -2.422469705343246460e-01 -1.776605397462844849e-01 -9.363911300897598267e-02 2.186347916722297668e-02 1.575933992862701416e-01 -8.634998649358749390e-02 3.073288500308990479e-01 4.600006155669689178e-03 -6.157608702778816223e-02 5.333185940980911255e-02 3.683964610099792480e-01 1.691793799400329590e-01 -1.281742900609970093e-01 -1.461836993694305420e-01 4.081590101122856140e-02 1.607402861118316650e-01 -8.332645893096923828e-02 -6.258982419967651367e-02 1.872563064098358154e-01 2.938550710678100586e-01 -1.977968215942382812e-01 -2.427780926227569580e-01 -3.152753412723541260e-01 -1.265336126089096069e-01 -3.653586283326148987e-02
-6.758265197277069092e-02 1.705610752105712891e-01 2.619839310646057129e-01 1.792576164007186890e-01 -1.519564390182495117e-01 -2.010003179311752319e-01 -2.698059678077697754e-01 -8.421327173709869385e-02 -5.499861389398574829e-02 -1.402884423732757568e-01 -3.460686504840850830e-01 -6.169218197464942932e-02 -2.722996473312377930e-01 1.846494078636169434e-01 8.291170746088027954e-02 -2.228870429098606110e-02 4.719655588269233704e-02 2.300500422716140747e-01 1.559972316026687622e-01 2.988359034061431885e-01 -5.827844142913818359e-02 1.231232509016990662e-01 2.104189693927764893e-01 -1.700096577405929565e-02 -1.388974636793136597e-01 1.729331314563751221e-01 2.790099084377288818e-01 -3.503188490867614746e-02 -1.141131892800331116e-01 -1.076395884156227112e-01 1.847061365842819214e-01 -2.034668028354644775e-01
1.271073427051305771e-02 -2.397304922342300415e-01 1.221673656255006790e-02 -2.140954434871673584e-01 1.161112561821937561e-01 -1.798389106988906860e-01 -1.761410683393478394e-01 3.110522963106632233e-02 1.342391222715377808e-01 -1.537228971719741821e-01 -1.326088160276412964e-01 7.379084080457687378e-02 -6.209157779812812805e-02 3.040097355842590332e-01 -9.649288654327392578e-02 -2.041042894124984741e-01 -6.038339808583259583e-02 4.228180050849914551e-01 1.499436646699905396e-01 -1.871238797903060913e-01 -4.831083491444587708e-02 1.686522811651229858e-01 2.557639479637145996e-01 1.245717853307723999e-01 2.035075724124908447e-01 1.108009591698646545e-01 3.265126049518585205e-01 8.474270999431610107e-02 1.276146173477172852e-01 -2.581424079835414886e-02 -2.575262188911437988e-01 6.519660353660583496e-02
-8.095137029886245728e-02 -2.276504933834075928e-01 -1.397293359041213989e-01 1.156861986964941025e-02 -3.149157464504241943e-01 1.471967697143554688e-01 -2.409932464361190796e-01 -1.171743869781494141e-01 2.479211241006851196e-01 -1.726975589990615845e-01 1.817745268344879150e-01 -7.382167875766754150e-02 8.812445402145385742e-02 1.403951197862625122e-01 -1.007546409964561462e-01 -4.992004036903381348e-01 2.250527143478393555e-01 3.038190491497516632e-02 8.856524527072906494e-02 5.135029554367065430e-02 1.113309115171432495e-01 1.928917877376079559e-02 -1.062781289219856262e-01 8.119275420904159546e-02 -3.752640187740325928e-01 2.019438445568084717e-01 1.070709377527236938e-01 -6.153141707181930542e-02 6.310603767633438110e-02 1.144189480692148209e-02 3.441704064607620239e-02 1.335983723402023315e-01
-1.038825954310595989e-03 -1.625663787126541138e-01 1.246507391333580017e-01 -1.688133180141448975e-01 -6.743368506431579590e-02 -2.993167638778686523e-01 -1.724933236837387085e-01 7.940958254039287567e-03 4.808008670806884766e-01 -3.039511740207672119e-01 -1.213614195585250854e-01 6.309930980205535889e-02 3.488294407725334167e-02 8.419859409332275391e-02 -1.989061832427978516e-01 -1.682100296020507812e-01 -8.571602404117584229e-02 1.486930102109909058e-01 9.858161211013793945e-02 5.123283714056015015e-02 -7.194039225578308105e-02 1.390096396207809448e-01 4.295998215675354004e-01 1.298720985651016235e-01 3.941562026739120483e-02 1.336133480072021484e-02 1.977704614400863647e-01 6.650204956531524658e-02 -1.768469959497451782e-01 1.447273194789886475e-01 8.599513024091720581e-02 -1.206006184220314026e-01
7.330946624279022217e-02 1.011329814791679382e-01 -9.774633496999740601e-02 6.154231727123260498e-02 -1.749935597181320190e-01 -7.207499444484710693e-02 -1.194799393415451050e-01 -1.152106672525405884e-01 5.785581469535827637e-02 -9.831134229898452759e-02 -3.553385138511657715e-01 1.861018389463424683e-01 -2.303262501955032349e-01 2.744549512863159180e-01 -1.551511734724044800e-01 -2.602308988571166992e-01 3.757285475730895996e-01 1.258424371480941772e-01 -9.141889959573745728e-02 2.757177501916885376e-02 8.040077984333038330e-02 2.734259366989135742e-01 5.887922644615173340e-02 5.687892809510231018e-02 -7.444248767569661140e-04 8.685483038425445557e-02 6.510072201490402222e-02 -4.030104279518127441e-01 8.255928754806518555e-02 2.789480052888393402e-02 1.821564733982086182e-01 -2.111423313617706299e-01
2.121464014053344727e-01 2.168479561805725098e-02 3.005776740610599518e-02 1.365314517170190811e-02 6.003733351826667786e-02 4.998157545924186707e-02 -2.767806351184844971e-01 7.259429991245269775e-02 6.916145235300064087e-02 -1.235795021057128906e-01 -5.812070518732070923e-02 -3.120374381542205811e-01 -1.685160398483276367e-02 3.808911144733428955e-01 -7.933380454778671265e-02 -1.695661246776580811e-01 -8.734898269176483154e-02 -1.789484918117523193e-01 3.662930727005004883e-01 -4.162798821926116943e-01 6.235292181372642517e-02 1.392311453819274902e-01 2.840648293495178223e-01 -7.666492462158203125e-02 -1.201955303549766541e-01 1.303170472383499146e-01 2.384022325277328491e-01 -5.398410558700561523e-02 -2.588482201099395752e-02 -4.392005875706672668e-02 1.129174605011940002e-01 2.757484279572963715e-02
-4.384816437959671021e-02 6.788944359868764877e-03 1.192362904548645020e-01 -1.379249989986419678e-01 6.230122596025466919e-02 -1.645134985446929932e-01 -8.940694481134414673e-02 6.581056397408246994e-03 7.514417916536331177e-02 5.069325864315032959e-02 -1.981806010007858276e-01 4.096471667289733887e-01 -2.764454111456871033e-02 5.316512659192085266e-02 -8.286071568727493286e-02 -5.484235882759094238e-01 7.254092395305633545e-02 1.295698583126068115e-01 1.057967171072959900e-01 -1.236163824796676636e-02 -1.117572411894798279e-01 -1.070835739374160767e-01 4.332532286643981934e-01 -4.020261019468307495e-02 6.595868617296218872e-02 1.747868396341800690e-02 1.003323420882225037e-01 -2.261540889739990234e-01 -1.685435026884078979e-01 8.921328186988830566e-02 -9.228564053773880005e-02 -2.045761346817016602e-01
1.743417978286743164e-01 -4.999453574419021606e-02 -1.253133863210678101e-01 -4.801534116268157959e-02 -3.121951520442962646e-01 1.363663226366043091e-01 -2.379714995622634888e-01 -8.244191110134124756e-02 -7.156659662723541260e-02 6.077872216701507568e-02 1.219507232308387756e-01 -2.860802412033081055e-01 5.885284394025802612e-03 1.398416310548782349e-01 -2.103070020675659180e-01 -1.708859354257583618e-01 -7.157241553068161011e-02 4.145873188972473145e-01 1.015494763851165771e-01 -3.109404444694519043e-02 2.966439537703990936e-02 6.494504213333129883e-02 1.987711340188980103e-01 -1.122801098972558975e-03 -4.218018651008605957e-01 3.087772428989410400e-01 7.057482749223709106e-02 5.094177555292844772e-03 -8.523850142955780029e-02 2.155863791704177856e-01 -1.505598146468400955e-02 7.698525488376617432e-02
9.320722892880439758e-03 -1.306943148374557495e-01 2.188586629927158356e-02 -8.158804476261138916e-02 -3.551901280879974365e-01 -5.672036856412887573e-02 -7.617035508155822754e-02 -2.964258790016174316e-01 2.058333158493041992e-01 -1.367083489894866943e-01 2.301447689533233643e-01 -1.196595802903175354e-01 -2.256564795970916748e-02 3.248760700225830078e-01 -1.379604339599609375e-01 -1.838984489440917969e-01 1.459199488162994385e-01 1.345364749431610107e-01 2.315663397312164307e-01 -6.616570055484771729e-02 -6.140384078025817871e-02 -9.661470353603363037e-02 4.165805280208587646e-01 -5.365682300180196762e-03 -2.191671580076217651e-01 -1.689631305634975433e-02 -6.330218166112899780e-02 2.805950045585632324e-01 -9.522926062345504761e-02 -7.562458515167236328e-02 -1.651397198438644409e-01 9.064486622810363770e-02
4.965299367904663086e-02 -7.347388565540313721e-02 7.296566665172576904e-02 -3.433167338371276855e-01 -1.683021523058414459e-02 -1.603795886039733887e-01 -1.583951264619827271e-01 1.311604492366313934e-02 -9.558632224798202515e-02 3.156455606222152710e-02 -2.382632493972778320e-01 7.154025882482528687e-02 6.315135955810546875e-02 1.386354863643646240e-01 -6.591378897428512573e-02 -4.093005061149597168e-01 1.342376023530960083e-01 -1.004513576626777649e-01 3.191638290882110596e-01 -1.657522171735763550e-01 -9.165474027395248413e-02 -2.785398066043853760e-01 1.132505312561988831e-01 2.374142855405807495e-01 -8.677547425031661987e-02 2.885302007198333740e-01 -3.589896559715270996e-01 -9.199166297912597656e-02 -7.351954281330108643e-02 -4.483050853013992310e-02 3.067216277122497559e-02 3.850595653057098389e-02
-2.581480517983436584e-02 -4.957211390137672424e-02 1.138221099972724915e-01 3.225876763463020325e-02 -2.535778284072875977e-01 -1.467056274414062500e-01 -2.055001407861709595e-01 -1.327685862779617310e-01 -6.113540381193161011e-02 -2.436573505401611328e-01 -8.435066044330596924e-02 -9.871695190668106079e-02 6.114124879240989685e-02 3.145525455474853516e-01 -5.561823025345802307e-02 -2.692486941814422607e-01 -1.092484220862388611e-01 2.386830449104309082e-01 -8.276018500328063965e-02 -2.268590331077575684e-01 -2.387796044349670410e-01 8.654167503118515015e-02 2.770819962024688721e-01 -6.046190857887268066e-02 -2.331686019897460938e-01 3.169505596160888672e-01 -2.702531516551971436e-01 4.147733002901077271e-02 -8.568826317787170410e-02 6.737609207630157471e-02 1.606922037899494171e-02 2.551171183586120605e-01
2.106280624866485596e-01 -1.619390770792961121e-02 1.616526097059249878e-01 -3.767446279525756836e-01 -1.565867960453033447e-01 -4.018542915582656860e-02 -4.644142836332321167e-02 -1.296940445899963379e-01 9.858778119087219238e-02 -3.994769603013992310e-02 -1.836043782532215118e-02 4.096749052405357361e-02 -7.432205975055694580e-02 1.894154250621795654e-01 -1.155313756316900253e-02 -2.606715857982635498e-01 2.627913355827331543e-01 2.144695669412612915e-01 -7.564207911491394043e-02 -2.424356788396835327e-01 6.558254361152648926e-02 8.138313144445419312e-02 3.652767837047576904e-02 7.976498454809188843e-02 -5.273369699716567993e-02 3.733360469341278076e-01 -2.240916490554809570e-01 -3.015541434288024902e-01 -2.256163656711578369e-01 -1.108308210968971252e-01 5.606785416603088379e-02 -2.675096690654754639e-01
-5.454492196440696716e-02 -3.381130099296569824e-02 -3.010221123695373535e-01 -7.545983791351318359e-02 -5.105778574943542480e-02 -1.746656149625778198e-01 -2.114234119653701782e-01 3.450387343764305115e-02 9.213779866695404053e-02 -1.323780715465545654e-01 1.679642051458358765e-01 -1.495267078280448914e-02 -9.699369966983795166e-02 1.608576327562332153e-01 -1.115491017699241638e-01 -1.309254318475723267e-01 8.674819767475128174e-02 3.147339522838592529e-01 -1.727087795734405518e-01 -2.827159166336059570e-01 -1.473469734191894531e-01 2.739207446575164795e-01 3.853962421417236328e-01 -1.299296412616968155e-02 -1.535438448190689087e-01 6.603981601074337959e-04 2.469009906053543091e-02 -2.971322536468505859e-01 -2.971799671649932861e-01 3.031516214832663536e-03 -4.495042189955711365e-02 -1.914420723915100098e-01
3.395836651325225830e-01 2.431975752115249634e-01 4.023018851876258850e-02 8.832668885588645935e-03 7.919404655694961548e-02 9.286412037909030914e-03 -3.152817189693450928e-01 -5.080005154013633728e-02 -7.178380340337753296e-02 -1.343747228384017944e-01 -9.482743591070175171e-02 -8.428779989480972290e-02 -1.081660296767950058e-02 2.877912819385528564e-01 -8.779220283031463623e-02 -2.152107208967208862e-01 1.065518036484718323e-01 -2.407314479351043701e-01 3.085321187973022461e-01 -1.653771847486495972e-01 -1.321028172969818115e-01 -6.755767390131950378e-03 2.906463742256164551e-01 -1.902902424335479736e-01 -6.515238434076309204e-02 2.395832687616348267e-01 2.223763018846511841e-01 1.052800491452217102e-01 -4.209089651703834534e-02 5.204209312796592712e-02 1.447612941265106201e-01 -2.481637597084045410e-01
1.439868360757827759e-01 3.152457624673843384e-02 1.268004477024078369e-01 -4.791452363133430481e-02 -3.216479718685150146e-02 -2.257508784532546997e-02 -1.039103567600250244e-01 -1.371186673641204834e-01 2.175800651311874390e-01 -1.982089430093765259e-01 2.790655493736267090e-01 -2.934032082557678223e-01 -6.098806858062744141e-03 2.578903734683990479e-01 4.557625949382781982e-02 -4.026320278644561768e-01 1.429262310266494751e-01 3.848346695303916931e-02 2.415712028741836548e-01 -7.138255238533020020e-02 2.781199812889099121e-01 8.270856738090515137e-02 2.646356225013732910e-01 -4.169817641377449036e-02 -3.429124504327774048e-02 -4.137613251805305481e-02 3.090235032141208649e-02 -1.860309541225433350e-01 -3.345777690410614014e-01 2.019477039575576782e-01 1.119401976466178894e-01 -4.901178926229476929e-02
1.812737435102462769e-01 4.092270880937576294e-02 1.659384816884994507e-01 -6.542617827653884888e-02 -1.424738913774490356e-01 -2.399747669696807861e-01 -5.250300839543342590e-02 1.174606010317802429e-01 2.078662067651748657e-02 -1.169423684477806091e-01 -5.679679289460182190e-02 -2.033558338880538940e-01 -1.637580841779708862e-01 1.284094005823135376e-01 -1.698920875787734985e-01 -3.658899664878845215e-01 3.798637688159942627e-01 5.953077971935272217e-02 9.424684941768646240e-02 -1.218366343528032303e-02 -1.831652782857418060e-02 3.840587288141250610e-02 1.593284606933593750e-01 -1.432777792215347290e-01 1.301211416721343994e-01 5.034813880920410156e-01 -2.690327465534210205e-01 -7.115097343921661377e-02 -6.747350841760635376e-02 -1.038033440709114075e-01 2.893055044114589691e-02 -7.648745179176330566e-02
2.987972795963287354e-01 4.211027547717094421e-02 2.815953642129898071e-02 -5.807145312428474426e-02 -2.525458633899688721e-01 -1.649871468544006348e-01 -1.816072314977645874e-01 -3.574734032154083252e-01 2.658399008214473724e-02 -1.350080221891403198e-01 -4.142150655388832092e-02 1.295969188213348389e-01 -2.344558015465736389e-02 3.078066110610961914e-01 -7.612844556570053101e-02 -5.492351204156875610e-02 1.300386786460876465e-01 3.283991217613220215e-01 -4.939083382487297058e-02 -3.692319616675376892e-02 -5.427503213286399841e-02 2.068213224411010742e-01 2.998871803283691406e-01 3.006482869386672974e-02 -2.811357751488685608e-02 -4.578738287091255188e-02 1.562836021184921265e-01 7.257771492004394531e-02 -3.341513574123382568e-01 -9.699899703264236450e-02 2.586007118225097656e-01 1.607062220573425293e-01
1.946102827787399292e-01 -1.443741768598556519e-01 -3.324270481243729591e-03 -2.144374251365661621e-01 -1.695169694721698761e-02 -1.628344357013702393e-01 -1.485939323902130127e-01 9.218414127826690674e-02 1.681794673204421997e-01 -3.299594670534133911e-02 1.694694161415100098e-03 1.518423669040203094e-02 -1.317976415157318115e-01 6.976064294576644897e-02 -2.491619139909744263e-01 -3.929907083511352539e-01 3.096175491809844971e-01 2.231387794017791748e-01 1.706435382366180420e-01 -1.148621086031198502e-02 -6.368798017501831055e-02 3.916106000542640686e-02 1.114050671458244324e-01 -7.014077156782150269e-02 1.592358946800231934e-01 3.748348951339721680e-01 -2.474453896284103394e-01 -2.084596902132034302e-01 -1.028924882411956787e-01 -8.168654888868331909e-02 -3.664194792509078979e-02 -2.873522043228149414e-01
1.084216088056564331e-01 -2.987981401383876801e-02 2.932471036911010742e-01 1.178374662995338440e-01 -5.579985678195953369e-02 -2.346963435411453247e-02 -1.408805698156356812e-01 -2.559605538845062256e-01 6.066274642944335938e-02 -6.018608063459396362e-02 7.271149009466171265e-02 1.132650524377822876e-01 -1.190586313605308533e-01 4.075097441673278809e-01 -2.730957269668579102e-01 -1.344695091247558594e-01 1.194367036223411560e-01 7.726389914751052856e-02 3.276965618133544922e-01 -4.551184922456741333e-02 1.076569780707359314e-01 3.273253142833709717e-01 3.225122392177581787e-02 2.185307256877422333e-02 2.075766026973724365e-01 2.892780005931854248e-01 2.862520515918731689e-01 -2.485138364136219025e-02 4.934941604733467102e-02 -2.154139243066310883e-02 1.688969731330871582e-01 9.710893034934997559e-02
2.072232663631439209e-01 -4.852335527539253235e-02 5.851502716541290283e-02 2.393087297677993774e-01 -1.866953074932098389e-01 1.158635690808296204e-02 -2.203327119350433350e-01 -5.920365825295448303e-02 -4.579708725214004517e-02 7.890790700912475586e-03 -1.163729950785636902e-01 2.214690446853637695e-01 -2.850090898573398590e-02 1.161962300539016724e-01 -3.291293382644653320e-01 -1.179943904280662537e-01 1.377089321613311768e-01 2.987297773361206055e-01 6.957365572452545166e-02 8.057749830186367035e-03 2.073434181511402130e-02 -8.123641461133956909e-02 2.564892470836639404e-01 -2.118811011314392090e-01 -3.203397989273071289e-01 3.224829733371734619e-01 -2.533511817455291748e-01 -1.724739223718643188e-01 -1.838859468698501587e-01 1.240602582693099976e-01 1.428018808364868164e-01 -6.851565092802047729e-02
7.806738466024398804e-02 1.473827213048934937e-01 -2.006562650203704834e-01 -1.239649802446365356e-01 -6.346730981022119522e-03 -2.642346546053886414e-02 -1.948917508125305176e-01 -1.314629465341567993e-01 -4.786382615566253662e-02 1.641206592321395874e-01 -2.077557705342769623e-02 1.799597442150115967e-01 -9.428510814905166626e-02 2.532229423522949219e-01 -2.703851163387298584e-01 -2.642931640148162842e-01 3.732094168663024902e-01 3.159185945987701416e-01 9.125991165637969971e-02 -1.591250747442245483e-01 1.829408407211303711e-01 2.195412218570709229e-01 1.153211370110511780e-01 -3.876759856939315796e-02 4.434953629970550537e-02 1.378727406263351440e-01 -1.995318802073597908e-03 -2.287417203187942505e-01 2.681455314159393311e-01 -1.574731916189193726e-01 1.915460228919982910e-01 -8.146746456623077393e-02
1.336700171232223511e-01 1.682227998971939087e-01 -1.153468266129493713e-01 -9.098173677921295166e-02 -3.822160363197326660e-01 2.147212326526641846e-01 -1.849810034036636353e-01 -1.482551097869873047e-01 -3.539321944117546082e-02 2.086158543825149536e-01 -4.711683094501495361e-02 -2.677567303180694580e-02 -8.614230155944824219e-02 3.080244362354278564e-02 -2.426018267869949341e-01 -1.789881139993667603e-01 9.869737923145294189e-02 3.703479468822479248e-01 1.836528927087783813e-01 -5.136165395379066467e-02 -1.466505415737628937e-02 -6.661839783191680908e-02 6.066502630710601807e-02 -3.453806415200233459e-02 -1.839954107999801636e-01 3.614320456981658936e-01 1.313924044370651245e-01 -3.525514155626296997e-02 -1.516958326101303101e-01 3.208280801773071289e-01 -1.865841895341873169e-01 1.858716830611228943e-02
-3.748414665460586548e-02 3.005307316780090332e-01 1.542338263243436813e-02 -3.149509802460670471e-02 1.343645751476287842e-01 -1.293441206216812134e-01 -2.185076773166656494e-01 1.301211398094892502e-02 -1.502355337142944336e-01 -1.512210220098495483e-01 -8.412668853998184204e-02 1.504338532686233521e-01 1.813208162784576416e-01 2.530179023742675781e-01 7.253018766641616821e-02 -5.222495794296264648e-01 -1.433402597904205322e-01 -6.572257261723279953e-03 4.237396642565727234e-02 -1.464477777481079102e-01 -7.792031764984130859e-02 -2.264258451759815216e-02 3.429465889930725098e-01 1.407445222139358521e-01 -8.927971124649047852e-02 2.435702681541442871e-01 1.909649744629859924e-02 -2.438454627990722656e-01 -2.444154769182205200e-02 7.479737699031829834e-02 -1.432982273399829865e-02 -2.300942838191986084e-01
1.054729819297790527e-01 -2.226323038339614868e-01 1.500039398670196533e-01 -1.330028027296066284e-01 -1.753446906805038452e-01 -4.500982165336608887e-01 -2.617627568542957306e-02 2.099515944719314575e-01 1.176754236221313477e-01 9.063345380127429962e-03 2.347760647535324097e-02 3.149959444999694824e-01 -1.186077762395143509e-02 1.496718674898147583e-01 -9.438853710889816284e-02 -4.085409641265869141e-01 -1.069534383714199066e-02 7.752850651741027832e-02 1.396095752716064453e-01 1.238472387194633484e-01 1.760639250278472900e-01 -6.964595057070255280e-03 2.286074459552764893e-01 1.733275800943374634e-01 -9.768639504909515381e-02 1.996640115976333618e-01 2.503824234008789062e-01 -1.140375435352325439e-01 -1.062587350606918335e-01 1.808532141149044037e-02 -1.263786852359771729e-01 4.428603872656822205e-02
2.750296890735626221e-01 -9.566710889339447021e-02 -8.524415642023086548e-02 -1.630100607872009277e-01 -1.984343975782394409e-01 -7.284846901893615723e-02 -1.355136632919311523e-01 -3.107419237494468689e-02 2.059671729803085327e-01 -7.851590961217880249e-02 1.493176072835922241e-01 -1.184647977352142334e-01 -9.530097246170043945e-03 2.375775128602981567e-01 -1.021491587162017822e-01 -1.132140159606933594e-01 6.134879961609840393e-02 -2.070129364728927612e-01 1.208608150482177734e-01 8.745098114013671875e-02 4.701763391494750977e-02 1.200154051184654236e-01 3.188688457012176514e-01 -4.290857315063476562e-01 -6.886281073093414307e-03 2.556928396224975586e-01 2.974424660205841064e-01 -2.385375648736953735e-01 -3.175512328743934631e-02 1.727978438138961792e-01 1.521556377410888672e-01 1.286694258451461792e-01
6.124870106577873230e-02 -2.418845593929290771e-01 -9.893535822629928589e-02 -2.379582822322845459e-01 2.431486397981643677e-01 -1.651960313320159912e-01 -1.910198479890823364e-01 -7.993737608194351196e-02 1.029380038380622864e-01 -1.229807585477828979e-01 -2.725714445114135742e-01 1.858606636524200439e-01 -9.104686975479125977e-02 4.257313162088394165e-02 -3.722099959850311279e-02 -1.067562960088253021e-02 3.836866319179534912e-01 2.694617807865142822e-01 2.081889659166336060e-01 -1.253231018781661987e-01 -3.359562158584594727e-02 -3.079344984143972397e-03 1.287538409233093262e-01 -1.623905822634696960e-02 -3.282648622989654541e-01 2.153611779212951660e-01 3.146576881408691406e-01 -4.098353907465934753e-02 8.438905328512191772e-02 1.807648539543151855e-01 1.125926990061998367e-02 6.536556035280227661e-02
5.010388046503067017e-02 2.009268105030059814e-01 -6.175627000629901886e-03 -1.667570322751998901e-02 1.507296413183212280e-01 1.011744439601898193e-01 -4.625132977962493896e-01 -2.245981842279434204e-01 2.311142981052398682e-01 6.353676319122314453e-02 -2.857826650142669678e-01 2.310099154710769653e-01 -2.028015851974487305e-01 1.246521100401878357e-01 -2.059230506420135498e-01 -5.784629657864570618e-02 7.431838661432266235e-02 2.182225435972213745e-01 2.336139082908630371e-01 -9.717877209186553955e-02 -1.542426347732543945e-01 1.310165822505950928e-01 1.066532284021377563e-01 3.415186330676078796e-02 -2.418446689844131470e-01 1.216964125633239746e-01 1.304070353507995605e-01 -4.641532897949218750e-02 2.013208419084548950e-01 -3.706355392932891846e-02 1.624923348426818848e-01 -1.820721328258514404e-01
-1.017169933766126633e-02 -1.521371454000473022e-01 -1.851673424243927002e-01 4.218014329671859741e-02 -7.255090028047561646e-02 -2.654378414154052734e-01 -2.231271862983703613e-01 -5.875177681446075439e-02 1.794441416859626770e-02 -1.249965652823448181e-02 -7.247275114059448242e-02 1.812821924686431885e-01 -2.262380719184875488e-01 2.520643770694732666e-01 -3.290151059627532959e-01 -1.874690651893615723e-01 1.596434861421585083e-01 1.637348234653472900e-01 -1.088039800524711609e-01 5.264820531010627747e-02 -8.711249381303787231e-02 -2.578870058059692383e-01 1.592977792024612427e-01 -7.605894468724727631e-03 7.458632439374923706e-02 1.757478266954421997e-01 3.301691710948944092e-01 -3.072251081466674805e-01 1.284846514463424683e-01 -7.881845533847808838e-02 -2.594703733921051025e-01 -1.367064565420150757e-01
1.446658819913864136e-01 -2.150204963982105255e-02 1.425008475780487061e-01 1.705999369733035564e-03 -2.209453582763671875e-01 1.472428720444440842e-02 -2.114565372467041016e-01 -1.875422149896621704e-01 -1.254261564463376999e-02 -5.659538134932518005e-02 4.869507625699043274e-02 1.839828193187713623e-01 -2.590764164924621582e-01 2.410689443349838257e-01 -1.617427915334701538e-01 9.093784540891647339e-02 1.708048135042190552e-01 4.205001890659332275e-02 2.861959934234619141e-01 -1.766160130500793457e-01 2.702594548463821411e-02 3.145381510257720947e-01 1.497436314821243286e-01 3.403617069125175476e-02 8.533891290426254272e-02 4.109119474887847900e-01 1.500740945339202881e-01 -2.554965913295745850e-01 6.795945018529891968e-02 -2.036673426628112793e-01 2.274361252784729004e-01 3.294965252280235291e-02
-4.958096891641616821e-03 -1.704733259975910187e-02 -1.745127141475677490e-01 -1.201125085353851318e-01 -1.239678189158439636e-01 2.591554522514343262e-01 -4.471581578254699707e-01 -1.541148573160171509e-01 1.879020966589450836e-02 4.141399636864662170e-02 -5.503910034894943237e-02 -1.860783249139785767e-01 2.585517801344394684e-02 2.245817035436630249e-01 -2.965430542826652527e-02 1.162177845835685730e-01 3.025028705596923828e-01 1.765738427639007568e-01 1.313279271125793457e-01 -2.739332057535648346e-02 1.921865493059158325e-01 -1.329516172409057617e-01 3.377582728862762451e-01 1.842033304274082184e-02 7.697122544050216675e-02 3.886162042617797852e-01 5.236377567052841187e-02 -3.469670563936233521e-02 -5.725140124559402466e-02 8.951761759817600250e-03 -2.630128562450408936e-01 1.468260493129491806e-02
1.539615076035261154e-02 -2.108479291200637817e-01 5.731245130300521851e-02 -6.737995892763137817e-02 -1.293242573738098145e-01 -2.443460673093795776e-01 -4.135953485965728760e-01 -2.447053343057632446e-01 -6.249720603227615356e-02 1.605805754661560059e-01 2.388486266136169434e-02 4.808967933058738708e-02 -1.731203943490982056e-01 -1.536515206098556519e-01 -1.746588200330734253e-01 -4.507512748241424561e-01 3.433874994516372681e-02 1.556053906679153442e-01 1.845046579837799072e-01 2.238860279321670532e-01 7.017311453819274902e-02 2.444972284138202667e-02 7.640450447797775269e-02 1.853812634944915771e-01 -2.197261750698089600e-01 1.529088020324707031e-01 -3.107489272952079773e-02 -6.009004637598991394e-02 7.090761512517929077e-02 2.370548546314239502e-01 -9.265188872814178467e-02 -1.376350969076156616e-01
3.808582201600074768e-02 -1.020620986819267273e-01 1.659476459026336670e-01 -2.917854860424995422e-02 1.163154765963554382e-01 -2.385822981595993042e-01 -3.522063195705413818e-01 -9.490650147199630737e-02 -6.371580809354782104e-02 -1.631435453891754150e-01 -1.552765071392059326e-01 1.241450160741806030e-01 -2.063415646553039551e-01 3.965200856328010559e-02 1.788079440593719482e-01 1.978574693202972412e-02 2.116722613573074341e-01 2.931583821773529053e-01 6.524213403463363647e-02 1.871232390403747559e-01 3.190989047288894653e-02 2.859627641737461090e-02 1.832431852817535400e-01 -7.058602571487426758e-02 -2.330712080001831055e-01 2.318671792745590210e-01 4.455829262733459473e-01 -6.767122447490692139e-02 1.485644429922103882e-01 1.183927804231643677e-01 6.209607422351837158e-02 -2.189907133579254150e-01
1.911541819572448730e-02 8.139392733573913574e-02 1.543262600898742676e-01 6.077818945050239563e-02 -8.454086259007453918e-03 9.907307475805282593e-02 -3.425095677375793457e-01 5.310538783669471741e-02 5.325587093830108643e-02 2.338581085205078125e-01 5.339891836047172546e-02 -2.387266904115676880e-01 -1.055781915783882141e-01 2.793575525283813477e-01 9.306922554969787598e-02 -1.180710867047309875e-01 4.482825286686420441e-03 2.537526935338973999e-02 3.293879330158233643e-01 -1.235385239124298096e-01 1.435520201921463013e-01 2.516526542603969574e-02 4.335140287876129150e-01 -9.979819506406784058e-02 1.423500776290893555e-01 3.316311538219451904e-01 -6.020008772611618042e-02 -1.910000592470169067e-01 -2.060000002384185791e-01 1.659531444311141968e-01 -1.511469762772321701e-02 -1.490370780229568481e-01
3.752262592315673828e-01 5.298812314867973328e-02 4.098561406135559082e-02 -2.080924063920974731e-01 -7.790786027908325195e-02 -2.503344416618347168e-01 -7.012334465980529785e-02 -5.709634348750114441e-02 -8.376645296812057495e-02 -1.200658231973648071e-01 -1.985246092081069946e-01 1.029960438609123230e-01 2.368200123310089111e-01 1.871921569108963013e-01 -3.717692494392395020e-01 -1.142052561044692993e-01 1.276843994855880737e-01 1.387652605772018433e-01 7.750722765922546387e-02 -4.451497457921504974e-03 -9.852427989244461060e-02 -1.393168978393077850e-02 -4.026099666953086853e-02 -2.087799310684204102e-01 3.219559416174888611e-02 3.285619616508483887e-01 1.380231678485870361e-01 -1.918183416128158569e-01 -2.387044876813888550e-01 -9.337163716554641724e-02 -2.957882881164550781e-01 -7.712382823228836060e-02
2.638151049613952637e-01 1.540593504905700684e-01 8.879682421684265137e-02 -1.520850807428359985e-01 -1.142926141619682312e-01 6.243211217224597931e-03 -2.419891506433486938e-01 -1.515707583166658878e-03 9.125078469514846802e-02 -4.126221314072608948e-02 -7.416778057813644409e-02 -1.107200141996145248e-02 1.003924533724784851e-01 3.676052987575531006e-01 3.673486411571502686e-02 -2.611531913280487061e-01 2.584002017974853516e-01 -1.592219620943069458e-01 3.635382056236267090e-01 -3.138738572597503662e-01 -1.305761188268661499e-01 -4.063798859715461731e-02 3.033542074263095856e-02 -2.277817577123641968e-01 -9.269290417432785034e-02 3.107454776763916016e-01 1.193011775612831116e-01 1.443454176187515259e-01 4.672246426343917847e-02 5.077794194221496582e-03 1.821219772100448608e-01 -6.057033315300941467e-02
-1.297336071729660034e-01 -1.992897503077983856e-02 -5.378604307770729065e-02 9.795779734849929810e-02 2.952599897980690002e-02 1.791852861642837524e-01 -4.472693055868148804e-02 5.192410945892333984e-02 -2.202754318714141846e-01 -3.181911706924438477e-01 -4.429706186056137085e-02 -4.376805946230888367e-02 4.031780362129211426e-02 8.318239450454711914e-02 1.971250167116522789e-04 -1.171759217977523804e-01 1.283883601427078247e-01 1.666515469551086426e-01 1.647752970457077026e-01 -5.540234595537185669e-02 -2.671512663364410400e-01 3.288299310952425003e-03 4.356224536895751953e-01 1.150378063321113586e-01 -7.043787091970443726e-02 3.215061724185943604e-01 2.363457381725311279e-01 -1.522240638732910156e-01 -4.037828147411346436e-01 1.963557004928588867e-01 -2.743625082075595856e-02 -1.346170604228973389e-01
-9.533064812421798706e-02 -1.031654849648475647e-01 5.006060376763343811e-02 -1.211900785565376282e-01 -2.342592030763626099e-01 -7.274041324853897095e-02 -2.456779330968856812e-01 9.816087782382965088e-02 -1.004669219255447388e-01 -1.364118754863739014e-01 -1.655627936124801636e-01 1.258817017078399658e-01 -4.194281101226806641e-01 3.326857388019561768e-01 -9.793487936258316040e-02 -5.419138073921203613e-02 2.987549304962158203e-01 1.915730684995651245e-01 2.742892690002918243e-02 8.994080871343612671e-02 -3.225965797901153564e-02 2.787956967949867249e-02 -8.178059756755828857e-02 -1.127654239535331726e-01 -8.901443332433700562e-02 4.909293726086616516e-03 2.612775266170501709e-01 -2.198847234249114990e-01 -1.805731281638145447e-02 3.778334856033325195e-01 -7.137362658977508545e-02 -1.818448454141616821e-01
1.891148388385772705e-01 5.351498257368803024e-03 2.151961475610733032e-01 1.126672700047492981e-01 -1.784738153219223022e-01 -7.382667064666748047e-02 -2.066572457551956177e-01 -9.214009344577789307e-02 -1.338820755481719971e-01 3.844134509563446045e-02 -2.424332201480865479e-01 -2.092368751764297485e-01 -4.559762030839920044e-02 6.498663872480392456e-02 -3.408917486667633057e-01 -2.188054472208023071e-01 3.481486439704895020e-01 -1.529619246721267700e-01 9.890540689229965210e-02 -1.401886790990829468e-01 -1.131866201758384705e-01 1.136830747127532959e-01 2.218440473079681396e-01 -7.379809021949768066e-02 -3.172149360179901123e-01 1.627195626497268677e-01 1.186220347881317139e-01 7.617397606372833252e-02 2.328478172421455383e-02 3.312676548957824707e-01 -6.824716180562973022e-02 8.950537443161010742e-02
2.329013645648956299e-01 -1.315120905637741089e-01 3.499104455113410950e-02 2.193294316530227661e-01 -2.340739071369171143e-01 -2.491259947419166565e-03 -2.376334518194198608e-01 -3.830204531550407410e-02 -1.022714450955390930e-01 2.061940431594848633e-01 -8.038207143545150757e-02 7.769905030727386475e-02 -8.625788241624832153e-02 -4.401829093694686890e-03 -2.894267439842224121e-01 -8.011133223772048950e-02 1.445792764425277710e-01 2.409001886844635010e-01 2.352448701858520508e-01 -2.287383563816547394e-02 -8.203719556331634521e-02 -1.932420581579208374e-01 3.623370826244354248e-01 -1.932461261749267578e-01 -2.100892066955566406e-01 2.892585694789886475e-01 -7.375998049974441528e-02 -1.965060234069824219e-01 -3.328869119286537170e-02 2.623800337314605713e-01 8.766072243452072144e-02 -7.921868562698364258e-02
2.635034732520580292e-02 8.040325343608856201e-02 -2.329204417765140533e-02 -1.603806316852569580e-01 3.472432494163513184e-01 -7.516091316938400269e-02 -3.882432281970977783e-01 -2.356124669313430786e-01 -4.798028990626335144e-02 -1.272783726453781128e-01 -1.810667812824249268e-01 -2.091532796621322632e-01 1.959302648901939392e-02 1.236820816993713379e-01 -1.885192841291427612e-01 -3.848486244678497314e-01 2.571423649787902832e-01 2.316580899059772491e-02 1.077840775251388550e-01 -2.806377829983830452e-03 3.232136741280555725e-02 -9.629822522401809692e-02 1.559868305921554565e-01 -8.963145315647125244e-02 -5.675793625414371490e-03 -8.041971176862716675e-02 2.956710755825042725e-01 9.840479493141174316e-02 -1.802839189767837524e-01 8.342365920543670654e-02 6.290581822395324707e-02 -2.678638398647308350e-01
2.087388932704925537e-02 1.653805375099182129e-04 1.077498123049736023e-01 -7.902481406927108765e-02 -2.710543572902679443e-01 -1.785609871149063110e-01 -2.009972929954528809e-01 -2.832327783107757568e-01 9.551720321178436279e-02 -8.245791308581829071e-03 -3.249162435531616211e-01 4.114934056997299194e-02 -1.213911324739456177e-01 3.734919130802154541e-01 -3.672049641609191895e-01 -8.786115795373916626e-02 -6.345599144697189331e-02 3.636902868747711182e-01 5.790896341204643250e-02 1.943784765899181366e-02 -1.283167600631713867e-01 1.993142440915107727e-02 3.311869800090789795e-01 -4.652177169919013977e-02 -3.764472901821136475e-02 2.456153742969036102e-02 -1.374758481979370117e-01 -1.703407801687717438e-02 6.546703726053237915e-02 1.320190131664276123e-01 -6.935282051563262939e-02 -1.612846851348876953e-01
2.043728679418563843e-01 1.593778133392333984e-01 -1.777073442935943604e-01 8.460459299385547638e-03 6.911507993936538696e-02 -3.975206241011619568e-02 3.270502388477325439e-02 1.128400675952434540e-02 -1.670866310596466064e-01 -2.411766350269317627e-01 -2.555193901062011719e-01 3.869530558586120605e-01 2.265083193778991699e-01 9.913254529237747192e-02 -1.927729547023773193e-01 -3.027774095535278320e-01 9.080162644386291504e-02 1.390024721622467041e-01 2.967127561569213867e-01 1.315967179834842682e-02 1.995910890400409698e-02 -1.185149848461151123e-01 3.073940277099609375e-01 8.112587779760360718e-02 1.221197396516799927e-01 3.420955836772918701e-01 1.479192078113555908e-01 -5.858810618519783020e-03 -1.797368191182613373e-02 -1.440997980535030365e-02 1.085905730724334717e-01 7.123570889234542847e-02
-2.604022063314914703e-02 2.621676540002226830e-03 1.788251549005508423e-01 -1.072226017713546753e-01 -1.385703980922698975e-01 -3.165039718151092529e-01 -2.322526723146438599e-01 -3.159749805927276611e-01 1.359793692827224731e-01 4.431976005434989929e-02 -1.894963383674621582e-01 -1.886000633239746094e-01 -1.484709084033966064e-01 5.754215270280838013e-02 2.730279415845870972e-02 -1.191481500864028931e-01 8.873988687992095947e-02 1.879076473414897919e-02 -4.650484770536422729e-03 -6.817832589149475098e-02 1.725260466337203979e-01 -8.706561475992202759e-02 4.213981926441192627e-01 1.760984212160110474e-01 -2.811774313449859619e-01 2.775841057300567627e-01 3.291803598403930664e-02 1.444297134876251221e-01 1.600225567817687988e-01 2.494701445102691650e-01 9.890011698007583618e-02 -1.262557953596115112e-01
1.725252717733383179e-01 -2.836651802062988281e-01 -6.292314827442169189e-02 -9.799863398075103760e-02 -6.292285770177841187e-02 -2.810527756810188293e-02 -2.238388061523437500e-01 -1.448036581277847290e-01 -7.276912033557891846e-02 -3.538810610771179199e-01 -1.455478072166442871e-01 -1.078356578946113586e-01 3.144617006182670593e-02 8.377556502819061279e-02 1.974276751279830933e-01 -5.205291509628295898e-01 2.592533230781555176e-01 2.331645339727401733e-01 1.105129495263099670e-01 -2.086658030748367310e-01 -1.284009665250778198e-01 2.046166807413101196e-01 -1.283302754163742065e-01 -2.205518260598182678e-02 -1.223769877105951309e-02 1.300124675035476685e-01 1.008438542485237122e-01 -9.585981816053390503e-02 -9.859231114387512207e-02 4.490048624575138092e-03 1.160623654723167419e-01 8.273153007030487061e-02
3.107351437211036682e-02 7.558132708072662354e-02 1.470183730125427246e-01 1.467161178588867188e-01 -2.062729597091674805e-01 -1.619972139596939087e-01 -1.115128844976425171e-01 -1.904481649398803711e-01 -2.082432359457015991e-01 2.182663679122924805e-01 -2.003746628761291504e-01 -9.674196690320968628e-02 1.238459795713424683e-01 1.735266745090484619e-01 -2.701488137245178223e-01 -2.907963395118713379e-01 3.374956846237182617e-01 2.640338055789470673e-02 2.054602093994617462e-02 2.706636488437652588e-02 -2.889059484004974365e-02 1.928323358297348022e-01 3.013998568058013916e-01 8.211904019117355347e-02 -3.653150796890258789e-01 1.459522098302841187e-01 1.484795063734054565e-01 -6.006151065230369568e-02 -1.693653613328933716e-01 1.067888140678405762e-01 -1.113660931587219238e-01 7.012023031711578369e-02
-4.824973270297050476e-02 -4.206718876957893372e-02 -9.190135449171066284e-02 2.926446124911308289e-02 -1.954752653837203979e-01 -1.652491688728332520e-01 -6.390504539012908936e-02 5.246214568614959717e-02 6.484341621398925781e-02 9.298229962587356567e-02 -7.156112790107727051e-02 2.414226531982421875e-01 -4.190165996551513672e-01 1.585702151060104370e-01 -1.308221518993377686e-01 -1.913098394870758057e-01 2.695351839065551758e-01 7.120926678180694580e-02 3.251242637634277344e-01 -5.260179564356803894e-02 4.290104284882545471e-02 7.323934882879257202e-02 2.186689823865890503e-01 4.186459183692932129e-01 2.373189292848110199e-02 9.701860696077346802e-02 9.481792896986007690e-02 -6.702016294002532959e-02 -1.604496240615844727e-01 1.396598517894744873e-01 -2.653841674327850342e-01 -1.671616733074188232e-01
9.363043308258056641e-02 5.339821428060531616e-02 1.100154668092727661e-01 -8.018060773611068726e-02 -2.666225470602512360e-02 3.769224137067794800e-02 -3.736834824085235596e-01 -3.409556746482849121e-01 2.098809927701950073e-01 1.018133107572793961e-02 -1.770582348108291626e-01 2.675880386959761381e-04 -2.819153964519500732e-01 2.222654819488525391e-01 -2.818575799465179443e-01 -1.131561324000358582e-01 -4.122272133827209473e-02 3.294661343097686768e-01 6.002184003591537476e-02 -1.851770728826522827e-01 9.140260517597198486e-02 1.151198968291282654e-01 1.004067249596118927e-03 -1.709489822387695312e-01 6.057865917682647705e-02 1.209857314825057983e-01 1.597826778888702393e-01 -1.287168264389038086e-01 2.312202751636505127e-01 1.146358028054237366e-01 -2.845624685287475586e-01 -9.077771753072738647e-02
2.633242905139923096e-01 3.149898350238800049e-01 1.578455567359924316e-01 -1.545365750789642334e-01 -1.829871088266372681e-01 -8.709280937910079956e-02 -7.024592161178588867e-02 -4.401177912950515747e-02 5.787952989339828491e-02 1.546089649200439453e-01 6.612888723611831665e-02 8.696766599314287305e-05 3.065949538722634315e-03 1.839616708457469940e-02 -2.554460167884826660e-01 -1.518972218036651611e-01 1.457441747188568115e-01 1.202897801995277405e-01 7.582355290651321411e-02 4.847460240125656128e-02 4.303636029362678528e-02 -1.297601610422134399e-01 -1.050879731774330139e-01 -9.483245015144348145e-02 -9.522747248411178589e-02 5.097126364707946777e-01 2.893291711807250977e-01 -2.977178394794464111e-01 -1.521076858043670654e-01 2.478298842906951904e-01 -6.730987876653671265e-02 -3.946785628795623779e-02
-1.789731085300445557e-01 -1.217491701245307922e-01 1.472863554954528809e-01 -1.081635281443595886e-01 -1.070341840386390686e-01 7.799776270985603333e-03 -6.293251365423202515e-02 9.880436956882476807e-02 -1.701284013688564301e-02 -1.290075927972793579e-01 6.606804579496383667e-02 -5.595253035426139832e-02 -5.544314626604318619e-03 2.201668322086334229e-01 1.194437295198440552e-01 -2.479533851146697998e-01 4.659677147865295410e-01 6.301528215408325195e-02 1.743557006120681763e-01 2.076747715473175049e-01 9.048854932188987732e-03 2.005295008420944214e-01 7.501808553934097290e-02 3.381578922271728516e-01 -3.026527166366577148e-01 2.610896229743957520e-01 1.482376456260681152e-01 -8.581788837909698486e-02 2.903632819652557373e-02 2.095563560724258423e-01 -1.507093757390975952e-01 -1.853630542755126953e-01
-1.489957123994827271e-01 4.151814617216587067e-03 -3.026296496391296387e-01 -1.873174607753753662e-01 -1.613479293882846832e-02 1.465113833546638489e-02 -2.260208576917648315e-01 6.038837134838104248e-02 -8.822825737297534943e-03 -3.014909327030181885e-01 -6.641985476016998291e-02 -6.172129884362220764e-02 -2.962733432650566101e-02 3.161192238330841064e-01 -5.134753882884979248e-02 -9.650491178035736084e-02 2.059782147407531738e-01 2.437253594398498535e-01 2.774689579382538795e-03 -1.069693416357040405e-01 -4.517887830734252930e-01 1.572269052267074585e-01 2.402175068855285645e-01 -7.437860220670700073e-02 1.033969819545745850e-01 2.668059468269348145e-01 1.068969964981079102e-01 -8.430217951536178589e-02 -1.638978272676467896e-01 1.437938213348388672e-01 -1.037938147783279419e-01 1.409856081008911133e-01
2.542831189930438995e-02 2.437527775764465332e-01 -1.599238812923431396e-02 -2.741647064685821533e-01 -2.537126243114471436e-01 -1.665730476379394531e-01 -7.369777560234069824e-02 6.242018938064575195e-02 -4.438354447484016418e-02 1.863421499729156494e-01 -8.402045816183090210e-02 1.398598551750183105e-01 -2.549587786197662354e-01 2.761924453079700470e-02 -2.989197075366973877e-01 -2.282259911298751831e-01 3.328651785850524902e-01 -1.285399794578552246e-01 -7.953556627035140991e-02 -1.051572244614362717e-02 -4.613893851637840271e-02 2.063162922859191895e-01 1.781203150749206543e-01 1.807824820280075073e-01 -1.167835816740989685e-01 2.968095242977142334e-01 5.122205987572669983e-02 -3.600381910800933838e-01 -9.176559746265411377e-02 7.079985737800598145e-02 2.301662461832165718e-04 4.764012247323989868e-02
2.097963839769363403e-01 -4.046880058012902737e-04 2.274411469697952271e-01 -8.115269243717193604e-02 3.745530545711517334e-02 -8.223944157361984253e-02 -3.507914021611213684e-02 4.882366210222244263e-02 -4.516015201807022095e-02 -4.353142529726028442e-02 -5.112653225660324097e-02 -1.562859266996383667e-01 -2.605734765529632568e-01 1.159199774265289307e-01 -2.542893588542938232e-01 -3.452417254447937012e-01 2.837188839912414551e-01 1.025971099734306335e-01 9.355554729700088501e-02 4.886251315474510193e-02 -6.822260469198226929e-02 3.902410343289375305e-02 2.935874462127685547e-01 -9.401141107082366943e-02 1.232585981488227844e-01 4.028735458850860596e-01 -2.544968128204345703e-01 -2.520843148231506348e-01 -1.758291870355606079e-01 -1.955629587173461914e-01 5.578739941120147705e-02 -9.091383218765258789e-02
-1.204619333148002625e-01 -2.747853100299835205e-01 1.948696076869964600e-01 -3.332160413265228271e-02 -1.184617578983306885e-01 1.966510340571403503e-02 -3.143403828144073486e-01 -2.292237579822540283e-01 3.835746645927429199e-01 -1.317512542009353638e-01 9.201260656118392944e-02 9.314259141683578491e-02 -1.082613244652748108e-01 9.660630673170089722e-02 4.197099804878234863e-02 -4.378395974636077881e-01 2.130156755447387695e-01 1.663150340318679810e-01 2.298633009195327759e-01 6.027524918317794800e-02 -1.294082850217819214e-01 -9.335281699895858765e-02 -1.210077945142984390e-02 1.898023784160614014e-01 -1.178879663348197937e-01 1.521932333707809448e-01 -9.848743677139282227e-02 -1.554012149572372437e-01 9.090871363878250122e-02 6.713015586137771606e-02 -1.061475798487663269e-01 1.512906849384307861e-01
7.745490968227386475e-02 1.280948892235755920e-02 -3.158603236079216003e-02 1.878287345170974731e-01 -1.408191025257110596e-01 -3.903608918190002441e-01 -2.334610223770141602e-01 1.344044357538223267e-01 -1.078617274761199951e-01 -2.641218304634094238e-01 1.483323872089385986e-01 -1.852057874202728271e-01 4.339365288615226746e-03 2.358184456825256348e-01 -6.352834403514862061e-02 -4.541887044906616211e-01 2.093340456485748291e-01 -9.019269049167633057e-02 8.431560546159744263e-02 -2.100023031234741211e-01 -1.513728052377700806e-01 3.130453452467918396e-02 2.216833643615245819e-02 -4.121835157275199890e-02 -5.631944164633750916e-02 5.006854236125946045e-02 2.813084721565246582e-01 1.159351319074630737e-02 -2.484773099422454834e-01 1.400820463895797729e-01 5.650597158819437027e-03 -1.163419708609580994e-01
1.538996994495391846e-01 -1.072348803281784058e-01 1.266548633575439453e-01 -3.288730680942535400e-01 8.690247684717178345e-02 -1.732656545937061310e-02 -3.470731675624847412e-01 -3.419485986232757568e-01 5.364734306931495667e-02 -2.817260921001434326e-01 4.983922466635704041e-02 -3.169621899724006653e-02 -4.182712733745574951e-02 4.972308874130249023e-02 -1.543586850166320801e-01 -5.262740328907966614e-02 5.062231421470642090e-02 2.514993548393249512e-01 3.136658966541290283e-01 -1.758438050746917725e-01 -2.904686331748962402e-01 -1.540457159280776978e-01 4.803391546010971069e-02 1.760545969009399414e-01 6.010897457599639893e-02 -6.242016330361366272e-02 2.239027619361877441e-01 -7.882075756788253784e-02 -6.954619288444519043e-02 2.664838135242462158e-01 1.281898468732833862e-02 -4.925234615802764893e-02
4.679161682724952698e-02 -1.237959638237953186e-01 -4.106705076992511749e-03 1.631654798984527588e-01 -1.040642559528350830e-01 -7.962172478437423706e-02 -2.435408979654312134e-01 -9.062419086694717407e-02 -4.709924012422561646e-02 5.975495278835296631e-02 -1.716868877410888672e-01 -1.159229129552841187e-01 -2.133877761662006378e-02 1.577225774526596069e-01 -9.440074861049652100e-02 -3.310429155826568604e-01 3.929829299449920654e-01 -8.289278298616409302e-02 1.774224638938903809e-01 8.215569704771041870e-02 -2.465896010398864746e-01 -3.059710934758186340e-02 3.682323992252349854e-01 2.226400524377822876e-01 -3.871998786926269531e-01 8.747349679470062256e-02 -1.492469906806945801e-01 1.917358189821243286e-01 3.825787827372550964e-02 1.106398180127143860e-01 -4.279095306992530823e-02 5.062856245785951614e-03
-1.205890700221061707e-01 -1.642213165760040283e-01 3.027237057685852051e-01 1.267557144165039062e-01 -2.493760548532009125e-02 -9.982363879680633545e-02 -2.176122814416885376e-01 -3.857565820217132568e-01 2.270091921091079712e-01 1.683652848005294800e-01 7.285991217941045761e-03 -2.701910957694053650e-02 -3.110040128231048584e-01 3.132078349590301514e-01 -3.444288969039916992e-01 -1.909635066986083984e-01 -2.791941724717617035e-02 7.307023275643587112e-03 1.683711260557174683e-02 -2.339829653501510620e-01 1.051226537674665451e-02 7.907580584287643433e-02 1.430866271257400513e-01 5.520110577344894409e-02 -9.810055792331695557e-02 1.116022765636444092e-01 2.197658866643905640e-01 7.080283015966415405e-02 -6.358570605516433716e-02 1.301998347043991089e-01 3.141747787594795227e-02 -1.741469800472259521e-01
2.545089721679687500e-01 -2.065517902374267578e-01 -9.264229238033294678e-02 -2.847337424755096436e-01 -4.616172052919864655e-03 -1.409085839986801147e-01 -1.986449360847473145e-01 -2.938264422118663788e-02 3.238089680671691895e-01 2.033728919923305511e-02 3.085575811564922333e-02 8.195684850215911865e-02 2.724406775087118149e-03 1.585063189268112183e-01 -2.048648148775100708e-01 -2.798206210136413574e-01 2.407611459493637085e-01 8.378557115793228149e-02 1.191960051655769348e-01 6.764257699251174927e-02 -1.124867796897888184e-01 -1.188469305634498596e-02 6.984399259090423584e-02 -2.686601690948009491e-02 1.745095252990722656e-01 4.166414439678192139e-01 -1.737006753683090210e-01 -1.739687919616699219e-01 -6.363630294799804688e-02 8.414322137832641602e-02 -7.201688736677169800e-02 -3.184490203857421875e-01
2.110022306442260742e-01 1.078718602657318115e-01 -5.004349350929260254e-02 -1.195963248610496521e-01 -4.322354868054389954e-02 -3.503237664699554443e-01 -1.131572723388671875e-01 -1.136128697544336319e-02 1.447386480867862701e-02 8.236350864171981812e-02 2.946379184722900391e-01 2.377737313508987427e-02 -8.015342801809310913e-02 4.108417630195617676e-01 2.470236085355281830e-02 -1.690564863383769989e-02 3.457024320960044861e-02 3.445498645305633545e-01 -3.414814546704292297e-02 -1.466887891292572021e-01 -3.055624105036258698e-02 9.458957612514495850e-02 1.415834724903106689e-01 1.778214238584041595e-02 -5.983773991465568542e-02 1.891361027956008911e-01 -1.084648668766021729e-01 -2.643704712390899658e-01 -2.458745241165161133e-01 9.753583371639251709e-02 1.837022751569747925e-01 -3.485167920589447021e-01
2.069352418184280396e-01 -4.037687182426452637e-02 7.086943089962005615e-02 6.617274880409240723e-02 -2.845146656036376953e-01 -2.507978677749633789e-01 -2.167421281337738037e-01 2.462157793343067169e-02 -1.056672036647796631e-01 4.674501717090606689e-02 -1.980913132429122925e-01 -9.170556068420410156e-02 5.663764476776123047e-02 1.492322534322738647e-01 -2.378235012292861938e-01 -4.806472733616828918e-02 2.858205139636993408e-01 3.580676317214965820e-01 1.158460080623626709e-01 -1.779124736785888672e-01 -2.720792405307292938e-02 -3.221847414970397949e-01 3.886896669864654541e-01 -9.076847881078720093e-02 -1.061277240514755249e-01 5.179559439420700073e-02 3.414380550384521484e-02 1.662781834602355957e-01 3.532558307051658630e-02 1.441496312618255615e-01 1.086760237812995911e-01 -1.180140599608421326e-01
1.950489580631256104e-01 -9.042314440011978149e-02 3.981966152787208557e-02 -1.439171563833951950e-02 2.449858635663986206e-01 -1.925063282251358032e-01 -2.430911064147949219e-01 3.760853083804249763e-03 9.589675068855285645e-02 -5.023957043886184692e-02 -3.206056728959083557e-02 5.848188325762748718e-02 -3.248755037784576416e-01 -3.640422970056533813e-02 -5.633199214935302734e-02 -5.299252271652221680e-01 -4.939196258783340454e-02 3.272823691368103027e-01 4.116473346948623657e-02 1.595209836959838867e-01 4.191050678491592407e-02 -1.075152158737182617e-01 2.163197398185729980e-01 1.874632537364959717e-01 -8.255334198474884033e-02 4.169074445962905884e-02 -3.721218928694725037e-02 -1.763596981763839722e-01 -5.467290803790092468e-02 1.191525459289550781e-01 -1.615464985370635986e-01 -2.692568302154541016e-01
1.933927685022354126e-01 2.250853329896926880e-01 -3.562008440494537354e-01 -2.078340500593185425e-01 -1.152042448520660400e-01 -2.387412786483764648e-01 -1.390894353389739990e-01 -1.871624775230884552e-02 2.324934154748916626e-01 4.150890558958053589e-02 1.277945935726165771e-01 -1.107734739780426025e-01 -7.424019277095794678e-02 2.657087743282318115e-01 -1.372496485710144043e-01 -4.565852880477905273e-01 -9.563338011503219604e-02 9.611099213361740112e-02 2.371606081724166870e-01 -1.201954558491706848e-01 1.762019544839859009e-01 -1.071222033351659775e-02 1.298904865980148315e-01 6.998112797737121582e-02 8.180498331785202026e-02 1.310227215290069580e-01 -2.029831707477569580e-01 -1.879718899726867676e-01 -2.333423495292663574e-02 6.122728064656257629e-02 -4.507172480225563049e-02 -1.239843815565109253e-01
3.374190628528594971e-01 8.494764566421508789e-02 9.639491885900497437e-02 6.456082314252853394e-02 -3.403932452201843262e-01 1.921807378530502319e-01 -6.363952159881591797e-02 -5.997229367494583130e-02 6.945219822227954865e-03 1.036944985389709473e-01 2.150485366582870483e-01 2.315147593617439270e-02 3.442702069878578186e-02 2.554018497467041016e-01 -1.300085335969924927e-01 -1.980132907629013062e-01 1.367031931877136230e-01 1.958266496658325195e-01 1.367760002613067627e-01 1.776097156107425690e-02 -1.300751566886901855e-01 -9.088929742574691772e-03 1.903804695757571608e-05 -3.166732564568519592e-02 1.258610188961029053e-02 3.484979569911956787e-01 3.084984719753265381e-01 -1.066202372312545776e-01 -3.172614872455596924e-01 2.484228760004043579e-01 -1.995841264724731445e-01 -2.236456610262393951e-02
3.052698373794555664e-01 -2.623031437397003174e-01 2.323738671839237213e-02 8.799972385168075562e-02 -1.423091739416122437e-01 -7.567961513996124268e-02 2.842288278043270111e-02 -1.570301800966262817e-01 1.024955883622169495e-01 -1.284298747777938843e-01 -2.171763591468334198e-02 -7.704989053308963776e-03 3.574000671505928040e-02 2.594945728778839111e-01 -2.056177854537963867e-01 -1.289486289024353027e-01 2.633686065673828125e-01 1.089106872677803040e-01 6.335828453302383423e-02 9.744614362716674805e-02 2.199463546276092529e-01 1.041378900408744812e-01 1.961756199598312378e-01 7.167248427867889404e-02 -4.786977171897888184e-01 2.270400226116180420e-01 -3.838614374399185181e-02 -1.378577202558517456e-01 1.632502079010009766e-01 2.842129170894622803e-01 1.076249629259109497e-01 -7.389864325523376465e-02
1.329110562801361084e-01 1.683676391839981079e-01 1.389343738555908203e-01 -1.843475252389907837e-01 -1.428873836994171143e-01 -1.771970838308334351e-01 -1.588990986347198486e-01 -1.107281818985939026e-01 5.922053754329681396e-02 5.339069757610559464e-03 5.023322626948356628e-02 -6.695385277271270752e-02 -1.584988385438919067e-01 1.215345188975334167e-01 -3.928346037864685059e-01 -9.877306222915649414e-02 9.179533272981643677e-02 6.753344088792800903e-02 -1.165723428130149841e-01 1.062744557857513428e-01 -1.531928628683090210e-01 -1.982521116733551025e-01 8.174315094947814941e-02 -1.025179103016853333e-01 -5.068239942193031311e-02 4.969699680805206299e-01 9.848683327436447144e-02 -3.650681972503662109e-01 -2.097526639699935913e-01 -1.608320511877536774e-02 -2.031068950891494751e-01 3.165229037404060364e-02
2.408815920352935791e-01 -1.505243629217147827e-01 -2.808361053466796875e-01 -1.822191923856735229e-01 2.170667052268981934e-01 4.929909110069274902e-02 -1.143192127346992493e-01 1.147537454962730408e-01 2.999792993068695068e-01 -1.519003212451934814e-01 -1.441013664007186890e-01 6.928442418575286865e-02 -3.257365152239799500e-02 6.265518814325332642e-02 1.139598339796066284e-01 -3.138219714164733887e-01 7.875115424394607544e-02 2.255072593688964844e-01 3.390628993511199951e-01 2.061488479375839233e-01 -7.132431492209434509e-03 1.045625284314155579e-01 2.720051109790802002e-01 2.443485893309116364e-02 -1.401219069957733154e-01 -7.191263139247894287e-03 1.201696246862411499e-01 -2.469418495893478394e-01 -1.729767620563507080e-01 1.776560209691524506e-03 -2.077262848615646362e-01 9.005481004714965820e-02
-9.558372199535369873e-02 -1.451074033975601196e-01 -1.822316348552703857e-01 1.883660554885864258e-01 -2.538571953773498535e-01 -2.967458032071590424e-02 -3.695339262485504150e-01 6.872478872537612915e-02 -7.786370813846588135e-02 -2.714045941829681396e-01 -1.485381424427032471e-01 -4.768240265548229218e-03 -3.425955474376678467e-01 1.537160724401473999e-01 -4.774225652217864990e-01 -6.254432350397109985e-02 2.111715972423553467e-01 1.551751792430877686e-01 4.004746675491333008e-02 -5.041287466883659363e-02 -3.458976745605468750e-03 -4.271202906966209412e-02 1.999778114259243011e-02 -5.980136338621377945e-03 -2.186914980411529541e-01 7.579024136066436768e-02 2.063835412263870239e-01 -1.651261895895004272e-01 4.058900289237499237e-03 -6.319738179445266724e-02 -4.571731016039848328e-02 -1.234493777155876160e-01
-1.622479707002639771e-01 -2.148455679416656494e-01 -2.316277176141738892e-01 -8.868771046400070190e-02 4.806957021355628967e-02 -2.496947795152664185e-01 -2.364556640386581421e-01 -1.992305964231491089e-01 -2.476772665977478027e-02 -1.329540312290191650e-01 -4.022674262523651123e-02 1.677867323160171509e-01 -3.661867678165435791e-01 9.731143712997436523e-02 -1.150698885321617126e-01 -1.471754908561706543e-02 2.750251293182373047e-01 1.624204367399215698e-01 8.824338018894195557e-02 -3.604420274496078491e-02 1.324265152215957642e-01 -2.420451790094375610e-01 1.088933423161506653e-01 5.939765367656946182e-03 -4.737603664398193359e-02 1.399012058973312378e-01 4.324235022068023682e-01 -1.897483766078948975e-01 -1.793042123317718506e-01 1.197993010282516479e-01 5.942963436245918274e-02 -8.179836720228195190e-02
1.088870540261268616e-01 2.949050441384315491e-02 -1.014339849352836609e-01 -2.285001575946807861e-01 5.128475278615951538e-02 -1.538502275943756104e-01 2.387268096208572388e-02 6.617663055658340454e-02 3.201087713241577148e-01 3.693532198667526245e-02 -2.316178195178508759e-02 -1.355667114257812500e-01 -2.062341421842575073e-01 9.242372214794158936e-02 4.525982961058616638e-02 -1.564757525920867920e-01 1.674164831638336182e-01 5.243551135063171387e-01 1.127138659358024597e-01 -1.036665365099906921e-01 -2.239648550748825073e-01 4.900914430618286133e-02 1.246694549918174744e-01 9.126328676939010620e-02 -1.471532136201858521e-01 3.226967155933380127e-02 2.133587151765823364e-01 -3.095846772193908691e-01 -3.019933700561523438e-01 4.091589897871017456e-02 1.560522466897964478e-01 -9.496998786926269531e-02
-1.407945454120635986e-01 -1.620626896619796753e-01 6.048367917537689209e-02 -1.237897500395774841e-01 -1.070009693503379822e-01 5.373756866902112961e-03 -3.274821043014526367e-01 -8.645220100879669189e-02 2.795933187007904053e-01 -2.587510943412780762e-01 -1.366062015295028687e-01 1.053470000624656677e-01 -1.919884532690048218e-01 2.717521488666534424e-01 -2.337453663349151611e-01 -7.915204763412475586e-02 3.925350680947303772e-02 -1.398820132017135620e-01 2.503466606140136719e-01 1.359135960228741169e-03 -2.126002907752990723e-01 1.537404954433441162e-01 1.156625226140022278e-01 1.483305096626281738e-01 -3.214859962463378906e-02 -1.901183091104030609e-02 1.520861387252807617e-01 3.912216797471046448e-02 -9.084245562553405762e-02 1.404920518398284912e-01 -4.683369696140289307e-01 -2.925479225814342499e-02
2.177730575203895569e-02 2.571078240871429443e-01 -1.646320372819900513e-01 -1.502464115619659424e-01 2.018337249755859375e-01 -8.144074678421020508e-02 -1.080210730433464050e-01 4.652149230241775513e-02 1.644860357046127319e-01 -5.832895636558532715e-03 -3.330180048942565918e-02 -2.173710465431213379e-01 -1.679932177066802979e-01 1.310345232486724854e-01 2.283402346074581146e-02 -3.930615261197090149e-02 2.668330967426300049e-01 5.725067853927612305e-01 1.676069200038909912e-01 -8.934639394283294678e-02 1.317783165723085403e-02 -5.369735509157180786e-02 3.022240661084651947e-02 1.173804402351379395e-01 -4.205648973584175110e-02 1.648404896259307861e-01 5.008859932422637939e-02 -2.331499010324478149e-01 -3.384136557579040527e-01 8.715195953845977783e-02 1.569432169198989868e-01 -1.195313408970832825e-01
7.311855256557464600e-02 -1.327261328697204590e-02 2.750193476676940918e-01 -7.309239357709884644e-02 1.023926064372062683e-01 -1.519952118396759033e-01 -2.223973274230957031e-01 -1.339851915836334229e-01 -3.199554234743118286e-02 -1.680158264935016632e-02 -1.577506959438323975e-01 4.041088223457336426e-01 2.561090886592864990e-02 -5.938874557614326477e-02 2.536681108176708221e-02 -4.357165992259979248e-01 -3.719785436987876892e-02 2.398501485586166382e-01 1.103509366512298584e-01 -1.676866561174392700e-01 -5.079681053757667542e-02 -1.238378360867500305e-01 3.726039826869964600e-01 4.430855438113212585e-02 -2.024135440587997437e-01 3.949377685785293579e-02 9.964904189109802246e-02 -1.774912178516387939e-01 -2.914107590913772583e-02 1.656915694475173950e-01 -3.397116810083389282e-02 -2.387205064296722412e-01
-4.252295568585395813e-02 5.150212347507476807e-02 1.119540445506572723e-02 -3.210566639900207520e-01 1.536109251901507378e-03 -4.982847347855567932e-02 -1.124104559421539307e-01 -6.297205388545989990e-02 -1.356887444853782654e-02 -3.128736317157745361e-01 5.004886537790298462e-02 -2.343478202819824219e-01 -1.430361568927764893e-01 4.116645753383636475e-01 -7.470718026161193848e-02 -4.256103634834289551e-01 -5.574910342693328857e-02 -4.482405260205268860e-03 1.656959801912307739e-01 1.822370737791061401e-01 1.206754967570304871e-01 9.594696760177612305e-02 1.139781549572944641e-01 -7.026302069425582886e-02 2.157021015882492065e-01 3.024101555347442627e-01 -1.797654107213020325e-02 4.005502909421920776e-02 -1.492326408624649048e-01 6.652356684207916260e-02 -2.086788788437843323e-02 -2.618620097637176514e-01
1.443796008825302124e-01 1.647412925958633423e-01 5.743052065372467041e-02 -1.100824773311614990e-01 -1.182914823293685913e-01 1.928690969944000244e-01 -3.294239938259124756e-01 4.390285909175872803e-02 2.478797584772109985e-01 2.790265716612339020e-03 -2.434994839131832123e-02 -3.524088859558105469e-02 4.668223112821578979e-02 3.560087084770202637e-01 8.903575688600540161e-02 -2.102016210556030273e-01 5.896094068884849548e-02 -1.199498847126960754e-01 3.440436720848083496e-01 -1.119147911667823792e-01 -1.162828803062438965e-01 1.691616624593734741e-01 1.312452405691146851e-01 -1.925476361066102982e-03 -1.613869071006774902e-01 1.170072332024574280e-01 2.152280062437057495e-01 -1.412541698664426804e-02 7.684019207954406738e-02 -5.212842300534248352e-02 9.347192198038101196e-02 -4.678669869899749756e-01
-1.770697236061096191e-01 -8.910927176475524902e-02 -1.741261482238769531e-01 2.079016342759132385e-02 -1.974739283323287964e-01 -3.265655934810638428e-01 -1.032957714051008224e-02 -1.915408670902252197e-02 1.874680966138839722e-01 -7.437592744827270508e-02 -4.073964357376098633e-01 6.101698963902890682e-04 3.654540749266743660e-03 6.764938682317733765e-02 -7.334414124488830566e-02 -2.246539294719696045e-01 3.266705945134162903e-02 -3.434353694319725037e-02 3.652189075946807861e-01 1.436996310949325562e-01 -1.575655043125152588e-01 1.482788026332855225e-01 4.958860576152801514e-02 2.624683082103729248e-02 -7.812611758708953857e-02 2.495852559804916382e-01 1.929714381694793701e-01 -2.291574031114578247e-01 -2.308561205863952637e-01 2.553598284721374512e-01 -1.582057923078536987e-01 -9.396754205226898193e-02
-4.733750596642494202e-02 -3.363166749477386475e-01 5.943279713392257690e-02 -1.968618929386138916e-01 -4.098444879055023193e-01 -2.462260872125625610e-01 -7.299952208995819092e-02 -6.400940567255020142e-02 1.920473389327526093e-02 -2.593503594398498535e-01 1.111034303903579712e-01 -1.334593258798122406e-02 -1.654565483331680298e-01 2.978060021996498108e-02 -1.476941406726837158e-01 -3.518194332718849182e-02 1.381584703922271729e-01 1.093986928462982178e-01 1.730547398328781128e-01 1.277143359184265137e-01 -1.088124364614486694e-01 1.601705998182296753e-01 3.653343021869659424e-01 7.996012270450592041e-02 -1.273374706506729126e-01 2.211261689662933350e-01 8.547513186931610107e-02 -1.266186535358428955e-01 -3.027864396572113037e-01 1.131902262568473816e-01 1.385840177536010742e-01 7.778559625148773193e-02
-1.110801938921213150e-02 2.723896689713001251e-02 -1.967934519052505493e-01 -1.074936836957931519e-01 -1.163443550467491150e-01 -1.940483450889587402e-01 -1.949678957462310791e-01 -9.950724244117736816e-02 6.213795021176338196e-02 1.356755197048187256e-01 -6.414153426885604858e-02 1.575429439544677734e-01 -4.293598532676696777e-01 1.667875982820987701e-02 -2.292437851428985596e-01 -2.695614993572235107e-01 2.942075431346893311e-01 8.030453324317932129e-02 2.695296704769134521e-01 -7.102225720882415771e-02 -5.732373893260955811e-02 9.430595487356185913e-02 6.334030535072088242e-03 3.778617978096008301e-01 7.777371443808078766e-03 4.409252200275659561e-03 1.052376553416252136e-01 -2.416588515043258667e-01 -1.279978454113006592e-01 1.205307096242904663e-01 -2.339990586042404175e-01 -8.822049200534820557e-02
-6.055985391139984131e-02 1.946802735328674316e-01 1.640949398279190063e-01 -3.996643722057342529e-01 -4.846611618995666504e-02 -6.209290027618408203e-02 -1.901548057794570923e-01 6.359508633613586426e-02 -1.859273388981819153e-02 -3.265052437782287598e-01 7.802991569042205811e-02 -1.511056423187255859e-01 -1.169652193784713745e-01 4.119848906993865967e-01 -1.333930045366287231e-01 -3.925473690032958984e-01 -8.213188499212265015e-03 -7.304063066840171814e-03 1.973130255937576294e-01 8.096624165773391724e-02 1.559542268514633179e-01 5.572760477662086487e-02 1.450061053037643433e-01 -4.412448406219482422e-02 2.296402752399444580e-01 2.009381353855133057e-01 2.528642676770687103e-02 4.907617345452308655e-02 -9.507721662521362305e-02 -2.075018174946308136e-02 -9.282276034355163574e-03 -1.801895201206207275e-01
-1.424230933189392090e-01 3.428240865468978882e-02 1.827610731124877930e-01 -3.588766232132911682e-02 -2.578260004520416260e-01 -3.111243844032287598e-01 -2.783063650131225586e-01 -2.282507717609405518e-01 2.521523535251617432e-01 4.782397300004959106e-02 -2.263844609260559082e-01 -2.525077201426029205e-02 -1.364148110151290894e-01 3.221076130867004395e-01 -1.570907831192016602e-01 -4.788666963577270508e-02 9.040137380361557007e-02 6.846643239259719849e-02 1.933183819055557251e-01 4.181539267301559448e-02 -1.446146070957183838e-01 3.702385351061820984e-02 2.931406497955322266e-01 -2.086174488067626953e-02 -1.817001998424530029e-01 1.196607872843742371e-01 2.842693328857421875e-01 1.657364964485168457e-01 7.699912041425704956e-02 -8.418478071689605713e-02 2.338333278894424438e-01 4.990121815353631973e-04
1.138493344187736511e-01 -1.594470068812370300e-02 -8.805416524410247803e-02 -2.500357031822204590e-01 1.590080261230468750e-01 7.626145333051681519e-02 -2.325246781110763550e-01 -1.314677447080612183e-01 -2.137354314327239990e-01 -1.123828627169132233e-02 -1.270560473203659058e-01 -1.718516051769256592e-01 -1.476491093635559082e-01 1.562555879354476929e-01 -1.679425388574600220e-01 -4.071808159351348877e-01 1.085271537303924561e-01 -1.561274975538253784e-01 4.720498621463775635e-02 -1.229937002062797546e-01 -1.091796681284904480e-01 1.282205730676651001e-01 2.994093000888824463e-01 2.153070410713553429e-03 -2.554726414382457733e-02 6.594305485486984253e-02 3.097633421421051025e-01 4.371237009763717651e-02 -2.965416992083191872e-03 2.880609333515167236e-01 1.706945598125457764e-01 -3.095944523811340332e-01
1.761696487665176392e-01 -7.114994525909423828e-02 1.014877930283546448e-01 -1.601609587669372559e-01 -2.252437770366668701e-01 -2.338787913322448730e-01 -7.126239687204360962e-02 6.338395923376083374e-02 1.686084121465682983e-01 -7.533273100852966309e-02 -1.087738350033760071e-01 3.220289349555969238e-01 -2.399647384881973267e-01 2.429586350917816162e-01 -2.760491669178009033e-01 -2.429055124521255493e-01 5.289208516478538513e-02 6.201714277267456055e-02 7.638348639011383057e-02 2.129514962434768677e-01 2.271640300750732422e-01 5.495866015553474426e-02 1.670530885457992554e-01 1.157621368765830994e-01 -2.736013233661651611e-01 2.045060396194458008e-01 2.651000320911407471e-01 -2.097098901867866516e-02 2.368854731321334839e-02 -9.773948043584823608e-02 -1.291919201612472534e-01 2.097697705030441284e-01
7.808790355920791626e-02 1.286526918411254883e-01 1.405781805515289307e-01 -1.189946085214614868e-01 -1.428148746490478516e-01 -5.484613031148910522e-02 -3.066323101520538330e-01 -1.603105068206787109e-01 -3.547426462173461914e-01 -1.482956204563379288e-02 1.723206937313079834e-01 -1.494718641042709351e-01 -2.014417201280593872e-01 1.574663966894149780e-01 1.968774646520614624e-01 -4.277485311031341553e-01 -1.835837960243225098e-02 -3.176227957010269165e-02 2.442199736833572388e-01 -2.848465228453278542e-03 1.470884084701538086e-01 -9.932413697242736816e-02 2.127739042043685913e-01 -1.755666136741638184e-01 2.182158827781677246e-02 2.569184303283691406e-01 2.370366752147674561e-01 2.159647643566131592e-03 -1.138462871313095093e-01 -1.532378494739532471e-01 5.134950205683708191e-02 -6.892958283424377441e-02
-1.992638260126113892e-01 1.141734048724174500e-01 -1.779738515615463257e-01 -2.971121808513998985e-03 -1.546196080744266510e-02 -8.206213265657424927e-02 -2.828292846679687500e-01 -3.199859857559204102e-01 2.925424873828887939e-01 -8.483178168535232544e-02 -1.105080451816320419e-02 -7.335601001977920532e-02 2.905909530818462372e-02 2.292558103799819946e-01 2.357341721653938293e-02 -1.266534477472305298e-01 3.829096853733062744e-01 6.421162933111190796e-02 1.644608527421951294e-01 -1.123851612210273743e-01 -1.019239723682403564e-01 -6.719846278429031372e-02 -2.062721177935600281e-02 -9.136866778135299683e-02 2.845883369445800781e-02 2.837485373020172119e-01 -1.512302905321121216e-01 -2.609791755676269531e-01 -2.309040427207946777e-01 9.312173724174499512e-02 -2.298805266618728638e-01 -2.381217926740646362e-01
2.588190734386444092e-01 4.921955987811088562e-03 1.018442511558532715e-01 9.993170388042926788e-03 -1.326327621936798096e-01 -2.355921566486358643e-01 -1.281455755233764648e-01 -7.300461828708648682e-02 2.543099783360958099e-02 -3.177934512495994568e-02 8.917579054832458496e-02 -2.102195769548416138e-01 2.013802900910377502e-02 3.403616547584533691e-01 -2.525815069675445557e-01 -3.810108602046966553e-01 1.202643737196922302e-01 -1.246829032897949219e-01 3.337597548961639404e-01 -6.126338616013526917e-02 1.979881376028060913e-01 4.343788698315620422e-02 3.273664414882659912e-01 9.977268427610397339e-02 9.991997480392456055e-02 -5.675613880157470703e-02 -1.452581584453582764e-01 -1.121572852134704590e-01 -1.996341496706008911e-01 7.172448933124542236e-02 2.120234519243240356e-01 -9.190432727336883545e-02
1.672989726066589355e-01 -5.471729114651679993e-02 4.228710383176803589e-02 -7.225488312542438507e-03 -3.442994654178619385e-01 -2.390819936990737915e-01 -3.167617917060852051e-01 -1.967468857765197754e-01 9.679838269948959351e-02 1.105599477887153625e-01 -3.161721229553222656e-01 -1.619775593280792236e-01 1.503305230289697647e-02 2.395418733358383179e-01 -8.729916065931320190e-02 2.540456689894199371e-02 2.668688595294952393e-01 1.006796509027481079e-01 2.442052215337753296e-02 -6.457513570785522461e-02 -1.065982691943645477e-02 2.436650544404983521e-02 9.677416831254959106e-02 -9.584359824657440186e-02 -4.164152443408966064e-01 3.076867759227752686e-01 9.800002723932266235e-02 1.324581503868103027e-01 -2.668576687574386597e-02 8.142258971929550171e-02 1.601064652204513550e-01 -7.197991758584976196e-02
7.254241406917572021e-02 -4.395352676510810852e-02 2.231204509735107422e-02 1.446415483951568604e-01 -2.000844031572341919e-01 -3.125503659248352051e-03 -1.817058622837066650e-01 -8.617585897445678711e-02 2.318269945681095123e-02 -1.437514275312423706e-01 -1.216183677315711975e-01 1.593403071165084839e-01 -2.433629781007766724e-01 1.359771490097045898e-01 -9.275522828102111816e-02 -3.411326110363006592e-01 1.139137074351310730e-01 2.336980253458023071e-01 -1.174665465950965881e-01 3.822939991950988770e-01 -5.853758752346038818e-02 -1.682174205780029297e-01 4.092312753200531006e-01 1.217358261346817017e-01 -3.430094420909881592e-01 2.166841477155685425e-01 -1.193211525678634644e-01 3.895672038197517395e-02 -6.002591457217931747e-03 -2.171353250741958618e-02 6.528132408857345581e-02 1.199285592883825302e-02
2.115646749734878540e-01 -3.552944064140319824e-01 1.591925621032714844e-01 7.417913293465971947e-04 -1.171196158975362778e-02 -8.029486984014511108e-02 -1.744379252195358276e-01 -8.938854187726974487e-02 -8.912947773933410645e-02 -3.578380346298217773e-01 1.088758707046508789e-01 1.497886180877685547e-01 1.231367327272891998e-02 9.264463931322097778e-02 -2.373520284891128540e-02 -1.187132745981216431e-01 2.640094757080078125e-01 1.547401547431945801e-01 1.752481311559677124e-01 6.001671403646469116e-02 -3.475002571940422058e-02 -3.759176135063171387e-01 2.402394562959671021e-01 4.800235480070114136e-02 -2.089865133166313171e-02 2.780857384204864502e-01 3.400681614875793457e-01 6.090454384684562683e-02 1.526034325361251831e-01 -2.183640748262405396e-02 -1.138487383723258972e-01 2.521510608494281769e-02
1.926712691783905029e-02 5.182344093918800354e-02 1.363030523061752319e-01 -5.246972665190696716e-03 2.195844203233718872e-01 2.894714288413524628e-02 -1.178836822509765625e-01 1.285469532012939453e-01 -1.975206136703491211e-01 -3.008698858320713043e-02 1.082833707332611084e-01 1.693771220743656158e-02 3.924451023340225220e-02 1.093247830867767334e-01 -3.427166119217872620e-02 -3.324790596961975098e-01 2.838666737079620361e-01 4.262668788433074951e-01 5.310172960162162781e-02 -3.203602135181427002e-01 -4.230927675962448120e-03 8.223156444728374481e-03 1.480517536401748657e-01 5.664043873548507690e-02 9.195388108491897583e-02 3.409168422222137451e-01 1.639235317707061768e-01 -3.352033495903015137e-01 -1.588611900806427002e-01 1.278882175683975220e-01 1.496732532978057861e-01 -2.943800762295722961e-02
2.028780579566955566e-01 -2.515161223709583282e-02 -8.655638992786407471e-02 -4.807123169302940369e-02 -4.687833786010742188e-02 1.881034672260284424e-01 -5.923496931791305542e-02 -6.922063231468200684e-02 2.012676000595092773e-02 6.583144515752792358e-02 3.422633185982704163e-02 6.691142171621322632e-02 -2.438819408416748047e-01 1.192757487297058105e-01 -1.413260996341705322e-01 -2.125946730375289917e-01 -1.022261567413806915e-02 6.382033228874206543e-02 2.658294141292572021e-01 2.465560100972652435e-03 -1.145901381969451904e-01 1.777371764183044434e-01 3.314474523067474365e-01 -2.085921913385391235e-01 -3.170992434024810791e-01 2.263449579477310181e-01 -7.136028259992599487e-02 -1.279299259185791016e-01 -2.122873663902282715e-01 8.143152296543121338e-02 -5.053553581237792969e-01 -5.041171680204570293e-04
-2.308307588100433350e-02 2.403161674737930298e-02 -2.851073443889617920e-01 4.109770059585571289e-03 -1.328323483467102051e-01 -1.333373039960861206e-01 -2.045878469944000244e-01 1.532998532056808472e-01 1.644521951675415039e-01 2.115995809435844421e-02 -1.807942986488342285e-01 -4.442978650331497192e-02 -2.694791853427886963e-01 4.565185904502868652e-01 -1.871464997529983521e-01 -3.260541334748268127e-02 2.059047967195510864e-01 3.142750561237335205e-01 2.742773294448852539e-01 -3.509379550814628601e-02 -1.987553574144840240e-02 -2.272506989538669586e-02 2.033498138189315796e-02 4.801638796925544739e-02 1.799229159951210022e-02 -5.670955404639244080e-02 3.447072803974151611e-01 -1.781177371740341187e-01 -1.597682386636734009e-02 -2.368182688951492310e-01 -6.959903985261917114e-02 3.180691227316856384e-02
-7.346384227275848389e-02 -9.094648808240890503e-02 2.769974470138549805e-01 6.492783315479755402e-03 -1.779706329107284546e-01 -1.636425256729125977e-01 -3.198054134845733643e-01 -3.414093703031539917e-02 2.034364342689514160e-01 5.655229836702346802e-02 -2.730532288551330566e-01 -1.015331372618675232e-01 -2.304268330335617065e-01 1.791091114282608032e-01 -2.854367196559906006e-01 -1.176560595631599426e-01 -2.274298574775457382e-03 -1.336625069379806519e-01 6.274921447038650513e-02 -1.568596363067626953e-01 -2.868261039257049561e-01 7.243027538061141968e-02 1.542820036411285400e-01 1.265956461429595947e-01 -2.858737111091613770e-01 2.699782550334930420e-01 2.374973893165588379e-01 1.462647411972284317e-02 1.162021905183792114e-01 -4.783616214990615845e-02 1.782152801752090454e-01 -7.198908925056457520e-02
1.513824462890625000e-01 -4.207297042012214661e-02 2.355155535042285919e-02 8.136130869388580322e-03 -3.978935778141021729e-01 -4.698137566447257996e-02 -2.934083938598632812e-01 7.844242267310619354e-03 -9.010954201221466064e-02 1.374900192022323608e-01 -2.276834696531295776e-01 -2.266072034835815430e-01 2.984372340142726898e-02 5.142973735928535461e-02 -2.177741676568984985e-01 -7.100880146026611328e-02 1.826083958148956299e-01 2.954438328742980957e-01 1.572533994913101196e-01 -1.627228572033345699e-03 4.921275749802589417e-02 -1.716947257518768311e-01 3.771041333675384521e-01 -2.179529070854187012e-01 -1.509179323911666870e-01 3.364793658256530762e-01 3.067072294652462006e-02 1.176647543907165527e-01 4.382650367915630341e-03 1.339753419160842896e-01 -4.566077142953872681e-02 -6.315460056066513062e-02
1.536813676357269287e-01 1.031318604946136475e-01 -1.868958324193954468e-01 1.067626997828483582e-01 -7.284615933895111084e-02 -1.418021470308303833e-01 -1.823470294475555420e-01 -3.208009302616119385e-01 -1.755976118147373199e-02 -7.829518616199493408e-02 -1.266480833292007446e-01 1.285957098007202148e-01 -2.451860755681991577e-01 2.267276048660278320e-01 -2.622449100017547607e-01 -2.983785867691040039e-01 -7.243466377258300781e-02 1.339825540781021118e-01 -6.247617304325103760e-03 -2.895858883857727051e-01 1.184549257159233093e-01 7.291338592767715454e-02 3.231129646301269531e-01 -5.532286316156387329e-02 -2.689031064510345459e-01 1.075162068009376526e-01 1.447372417896986008e-02 1.646962016820907593e-02 3.021757006645202637e-01 -1.926698163151741028e-02 1.350510567426681519e-01 -1.460251659154891968e-01
-4.003816097974777222e-02 1.536847651004791260e-01 1.105041131377220154e-01 8.061000704765319824e-02 -1.200131401419639587e-01 6.423028558492660522e-02 -4.240779280662536621e-01 2.202441841363906860e-01 7.098536193370819092e-02 2.259987406432628632e-02 -2.467566728591918945e-02 -9.765558689832687378e-02 3.349983319640159607e-02 2.287770956754684448e-01 6.740130484104156494e-02 -3.714641630649566650e-01 -1.620826274156570435e-01 -3.010783530771732330e-02 3.412493169307708740e-01 -9.828487783670425415e-02 -1.528229117393493652e-01 2.064789533615112305e-01 2.301955074071884155e-01 1.360440403223037720e-01 -6.647674832493066788e-03 1.335248798131942749e-01 7.802699506282806396e-02 -1.542598605155944824e-01 -1.732054650783538818e-01 -9.682019799947738647e-02 1.126461401581764221e-01 -3.269713521003723145e-01
3.252568468451499939e-02 4.023520648479461670e-02 1.094122231006622314e-01 9.882694482803344727e-02 -1.795139014720916748e-01 -1.803561002016067505e-01 -2.707086801528930664e-01 -3.309931457042694092e-01 1.457368880510330200e-01 -4.089896008372306824e-02 -3.213793933391571045e-01 -1.434707343578338623e-01 -1.176815554499626160e-01 -1.546467933803796768e-02 -5.226493254303932190e-02 -2.237428873777389526e-01 1.728943586349487305e-01 -3.330459445714950562e-02 7.398350536823272705e-02 -5.097376555204391479e-02 2.909374535083770752e-01 -4.617166146636009216e-02 3.786112368106842041e-01 9.169869124889373779e-02 -3.516896963119506836e-01 1.743623167276382446e-01 -8.814877271652221680e-02 3.625376150012016296e-02 -5.015023052692413330e-02 2.149096578359603882e-01 7.547755539417266846e-02 -1.384036988019943237e-01
1.400962620973587036e-01 3.240218386054039001e-02 -1.600718796253204346e-01 -1.451447606086730957e-01 9.343978017568588257e-02 -5.456726625561714172e-02 -1.543584018945693970e-01 -6.729288399219512939e-02 9.553556889295578003e-02 -4.183007478713989258e-01 3.938467800617218018e-02 -1.504661142826080322e-01 -3.602511063218116760e-02 9.302870370447635651e-03 1.665293127298355103e-01 -3.375958800315856934e-01 3.874806165695190430e-01 -1.201580837368965149e-02 -7.870724797248840332e-02 -1.387280374765396118e-01 -1.351938545703887939e-01 1.265976727008819580e-01 4.051756858825683594e-01 7.444712799042463303e-03 3.080904483795166016e-02 3.037401139736175537e-01 1.919025033712387085e-01 3.898751363158226013e-02 -3.540798276662826538e-02 8.579539507627487183e-02 1.456734538078308105e-01 -7.447406649589538574e-02
-1.976132020354270935e-02 -8.485589921474456787e-02 1.805703639984130859e-01 -1.186125278472900391e-01 -4.856052622199058533e-02 8.505786210298538208e-02 -2.264041155576705933e-01 -2.598978281021118164e-01 1.866584457457065582e-02 -5.692587792873382568e-02 4.202563688158988953e-02 -2.891783416271209717e-01 -2.048296779394149780e-01 2.617088854312896729e-01 -2.062602043151855469e-01 -3.523796796798706055e-01 9.062089025974273682e-02 -2.859429642558097839e-02 2.787996828556060791e-01 -2.077262848615646362e-01 5.312365014106035233e-03 -6.976033002138137817e-02 2.828718125820159912e-01 4.330863058567047119e-02 1.270929127931594849e-01 2.488045394420623779e-01 -2.498622536659240723e-01 -2.122742682695388794e-01 6.419157236814498901e-02 -3.623421490192413330e-02 -1.918393671512603760e-01 -8.194860070943832397e-02
8.416164666414260864e-02 -7.655448466539382935e-02 -1.798510551452636719e-01 -2.292911559343338013e-01 2.342861592769622803e-01 -1.378234773874282837e-01 -1.551234722137451172e-01 -3.168499097228050232e-02 1.850235015153884888e-01 -1.764844805002212524e-01 -8.019454777240753174e-02 1.232311725616455078e-01 -1.811039745807647705e-01 -1.036790907382965088e-01 2.600969932973384857e-02 3.819693997502326965e-02 2.953914105892181396e-01 3.927683532238006592e-01 1.809735298156738281e-01 -1.752970516681671143e-01 7.202554494142532349e-02 1.515571177005767822e-01 2.807221412658691406e-01 -1.349809765815734863e-01 -1.841344535350799561e-01 2.057274430990219116e-01 3.356015682220458984e-01 -1.492673456668853760e-01 -5.488739907741546631e-02 1.558221131563186646e-01 3.317297250032424927e-02 2.800538949668407440e-02
2.170671075582504272e-01 -1.764888912439346313e-01 -2.686798200011253357e-02 -7.346417754888534546e-02 -1.633659601211547852e-01 1.133537441492080688e-01 -2.686646208167076111e-02 -1.843172013759613037e-01 1.170131340622901917e-01 -2.660736441612243652e-01 1.841785758733749390e-02 3.969479352235794067e-02 -4.370161592960357666e-01 1.788292676210403442e-01 -2.943821437656879425e-02 7.186093926429748535e-02 3.541147112846374512e-01 -7.136297225952148438e-02 2.129783034324645996e-01 -1.180589199066162109e-01 -6.067127734422683716e-02 -1.595964133739471436e-01 1.319157332181930542e-01 -5.011878535151481628e-02 -2.174502164125442505e-01 2.075342535972595215e-01 2.418441325426101685e-01 1.357585787773132324e-01 -2.296733856201171875e-01 1.685141026973724365e-01 -1.418614685535430908e-01 1.363376677036285400e-01
1.501921415328979492e-01 -8.940094709396362305e-02 -1.898234933614730835e-01 -3.073408454656600952e-02 3.130682930350303650e-02 -4.541078116744756699e-03 -3.061724267899990082e-02 -1.230552643537521362e-01 5.894779041409492493e-02 2.631299197673797607e-01 -1.395933181047439575e-01 -1.214734092354774475e-01 -1.413380354642868042e-01 1.139228567481040955e-01 -7.717281579971313477e-02 -2.739584147930145264e-01 -6.652558594942092896e-02 -7.194501906633377075e-02 2.010975629091262817e-01 -1.818924993276596069e-01 4.797234013676643372e-02 -5.495613068342208862e-02 2.148761749267578125e-01 -2.618035376071929932e-01 -3.454758822917938232e-01 1.882798969745635986e-01 1.175176650285720825e-01 -2.072444260120391846e-01 -2.932968139648437500e-01 2.634441554546356201e-01 -2.796984016895294189e-01 2.146901488304138184e-01
1.785579025745391846e-01 3.150036931037902832e-02 4.682727530598640442e-02 1.753370314836502075e-01 -1.741701960563659668e-01 1.286231130361557007e-01 -2.097901701927185059e-01 9.411002695560455322e-02 -6.349474936723709106e-02 2.169600278139114380e-01 -1.045883353799581528e-02 5.238344520330429077e-02 2.633866108953952789e-02 9.095761179924011230e-02 -1.771915853023529053e-01 -1.269821226596832275e-01 1.786867529153823853e-01 2.479595690965652466e-01 3.662437200546264648e-01 2.561762556433677673e-02 -3.914169594645500183e-02 -2.796449363231658936e-01 3.254657089710235596e-01 -9.704913198947906494e-02 -2.750112414360046387e-01 2.494853436946868896e-01 -5.956644192337989807e-02 -3.099157214164733887e-01 -1.759005151689052582e-02 2.246819734573364258e-01 1.115796864032745361e-01 1.267498941160738468e-03
-3.189487755298614502e-02 6.749690324068069458e-02 -1.283001303672790527e-01 -1.358037814497947693e-02 -2.097953855991363525e-01 1.358188688755035400e-01 -4.328588545322418213e-01 -9.066446218639612198e-04 1.589027941226959229e-01 9.665077179670333862e-02 -7.293499261140823364e-02 -1.462386399507522583e-01 -8.692714571952819824e-02 4.598899483680725098e-01 -1.697285324335098267e-01 1.371079683303833008e-01 2.478666007518768311e-01 3.583616763353347778e-02 6.353395432233810425e-02 -1.956083811819553375e-02 1.379995048046112061e-01 -1.631684899330139160e-01 3.001033961772918701e-01 5.350714176893234253e-02 1.638867557048797607e-01 2.499911934137344360e-01 1.641116738319396973e-01 7.086777687072753906e-02 -3.256901726126670837e-02 -8.688389509916305542e-02 -1.967669576406478882e-01 -1.600763052701950073e-01
-1.369407922029495239e-01 7.504078000783920288e-02 -5.075997114181518555e-02 -3.454205095767974854e-01 -7.210954278707504272e-02 -1.692396402359008789e-01 2.693128958344459534e-02 -1.731541007757186890e-01 -2.317672073841094971e-01 -4.122964665293693542e-02 2.113332301378250122e-01 9.258325397968292236e-02 -2.717744410037994385e-01 2.185909599065780640e-01 -6.037487834692001343e-02 -1.748063564300537109e-01 3.417607843875885010e-01 1.776491254568099976e-01 2.100885957479476929e-01 -6.609159708023071289e-02 2.663875222206115723e-01 -7.478363066911697388e-02 1.709803044795989990e-01 -9.970469772815704346e-02 -3.127585053443908691e-01 -9.708391502499580383e-03 8.788134157657623291e-02 1.018153578042984009e-01 -7.704215496778488159e-02 1.534102857112884521e-01 -2.090394049882888794e-01 -1.513782888650894165e-01
2.443978935480117798e-01 -8.295220881700515747e-02 1.738166660070419312e-01 -4.534661024808883667e-02 -1.972708255052566528e-01 3.091331943869590759e-02 -1.676051765680313110e-01 6.041085347533226013e-02 -1.868183463811874390e-01 -5.315534025430679321e-02 1.084436103701591492e-02 -2.992981076240539551e-01 -8.043696731328964233e-02 2.021360546350479126e-01 -2.035395950078964233e-01 -3.814409971237182617e-01 1.221591681241989136e-01 -1.190787181258201599e-01 2.018759995698928833e-01 -4.215322434902191162e-02 8.228490501642227173e-02 1.835185736417770386e-01 4.559822082519531250e-01 2.802111767232418060e-02 1.194106638431549072e-01 1.580390930175781250e-01 -1.480728238821029663e-01 -4.420884326100349426e-02 -4.101134836673736572e-02 5.866815522313117981e-02 1.948017179965972900e-01 -2.021248936653137207e-01
-1.982675120234489441e-02 8.584845811128616333e-03 -3.838613629341125488e-02 2.974944747984409332e-02 -6.422454863786697388e-02 -5.829953774809837341e-02 -2.419762313365936279e-01 -8.013995736837387085e-02 1.878264173865318298e-02 -2.380717694759368896e-01 -2.216468751430511475e-01 4.832497611641883850e-02 -3.165517747402191162e-01 1.236192509531974792e-01 -1.511155068874359131e-01 -4.654964804649353027e-01 9.054478257894515991e-03 1.203774958848953247e-01 -5.419078469276428223e-02 -3.034699708223342896e-02 -6.843696534633636475e-02 -8.747271262109279633e-03 1.358278542757034302e-01 2.883655130863189697e-01 -4.860675036907196045e-01 1.539798676967620850e-01 -1.655489392578601837e-02 1.104196533560752869e-01 8.482886850833892822e-02 1.300776898860931396e-01 8.709385246038436890e-02 1.795526295900344849e-01
[truncated: 3,274,524 more chars]
