# Supplementary material for: The Language of Innovation
Source: PLoS One. 2020 Apr 30;15(4):e0230107. doi: 10.1371/journal.pone.0230107 (PMC7194493; doi:10.1371/journal.pone.0230107)
Supplement: S5 File — (GZ) [file pone.0230107.s005.tar.gz › 1983-1987/V2Run_10_VS_4500_embeddings1983-1987ED32.txt]

5.556008964776992798e-02 3.856901824474334717e-02 -9.330409020185470581e-02 -2.421979308128356934e-01 4.037238284945487976e-02 2.816566526889801025e-01 1.795470118522644043e-01 1.272082794457674026e-02 -1.747743338346481323e-01 -9.785631299018859863e-02 1.092992275953292847e-01 5.128211900591850281e-02 2.398751489818096161e-02 -2.047160565853118896e-01 4.447968211024999619e-03 3.304291367530822754e-01 1.649367958307266235e-01 1.654413193464279175e-01 -2.633174359798431396e-01 -2.233662158250808716e-01 -2.714101076126098633e-01 -2.394861131906509399e-01 2.272406406700611115e-02 -1.637925952672958374e-01 1.555977463722229004e-01 -1.429282575845718384e-01 1.076165661215782166e-01 -4.095686674118041992e-01 -1.088145375251770020e-01 1.694069504737854004e-01 3.721683472394943237e-02 1.012862846255302429e-01
2.615679427981376648e-02 1.726603060960769653e-01 -8.893656730651855469e-02 -8.427709341049194336e-02 7.594911009073257446e-02 2.584260702133178711e-01 1.181521117687225342e-01 -1.829642951488494873e-01 -1.597016900777816772e-01 2.446294575929641724e-01 4.272724390029907227e-01 6.371062248945236206e-02 -7.284430414438247681e-02 1.134071499109268188e-01 -2.250980734825134277e-01 3.847547173500061035e-01 -1.441868543624877930e-01 1.882302314043045044e-01 5.765573307871818542e-02 -1.880479305982589722e-01 -6.276162713766098022e-02 -1.446542739868164062e-01 -2.632809877395629883e-01 -4.170025698840618134e-03 2.076729834079742432e-01 -6.623044610023498535e-02 -1.084137931466102600e-01 -3.758205100893974304e-02 3.391185402870178223e-02 1.437915861606597900e-01 -2.350850403308868408e-01 1.370606571435928345e-01
1.901902407407760620e-01 2.960130339488387108e-03 -1.622633337974548340e-01 -3.201572895050048828e-01 5.808942951261997223e-03 2.738389074802398682e-01 -1.398442834615707397e-01 9.584958106279373169e-02 7.459829747676849365e-02 8.691686391830444336e-02 1.660358011722564697e-01 -3.387424349784851074e-01 8.700726181268692017e-02 7.829944789409637451e-02 -5.893835425376892090e-02 3.214322328567504883e-01 -4.355257004499435425e-02 4.903824999928474426e-02 4.232061281800270081e-02 -3.076125979423522949e-01 -3.312430083751678467e-01 -1.333031356334686279e-01 5.499499663710594177e-02 1.695154160261154175e-01 2.397882938385009766e-01 2.278696596622467041e-01 1.143175363540649414e-01 4.015339538455009460e-02 -7.217777520418167114e-02 1.015697233378887177e-02 -1.631177514791488647e-01 1.982494145631790161e-01
7.056204974651336670e-02 -1.782663017511367798e-01 -1.338227540254592896e-01 -6.309349089860916138e-02 -7.053609006106853485e-03 2.471822649240493774e-01 -2.892591804265975952e-02 1.440128982067108154e-01 -3.495873808860778809e-01 2.956079840660095215e-01 1.896170526742935181e-01 1.797828674316406250e-01 -3.759576380252838135e-02 -3.301689028739929199e-01 -1.475636661052703857e-01 9.230071678757667542e-03 -1.220317706465721130e-01 1.767828315496444702e-01 -6.602522730827331543e-02 -1.449121087789535522e-01 -7.841178029775619507e-02 -2.977064549922943115e-01 -2.337306290864944458e-01 -1.326403468847274780e-01 1.710707992315292358e-01 1.362458318471908569e-01 7.476846128702163696e-02 -3.981391713023185730e-02 -2.762216329574584961e-02 -7.658455520868301392e-02 -3.851144909858703613e-01 -4.646860528737306595e-03
-1.315604895353317261e-01 -1.024995297193527222e-01 -1.715503633022308350e-01 -1.225811615586280823e-01 3.533176705241203308e-02 1.590042263269424438e-01 -9.969108505174517632e-04 6.906146556138992310e-02 -1.406717896461486816e-01 2.613697350025177002e-01 -5.545016378164291382e-03 3.720787167549133301e-02 1.960129886865615845e-01 -1.772606074810028076e-01 -1.975701898336410522e-01 1.924439817667007446e-01 2.464756369590759277e-01 5.044664815068244934e-02 -6.828733533620834351e-02 -3.717570602893829346e-01 -4.704807996749877930e-01 -6.267638504505157471e-02 -8.483869582414627075e-02 -2.150477096438407898e-02 2.711769342422485352e-01 -1.515156775712966919e-01 2.363851666450500488e-01 1.688796877861022949e-01 -1.032103449106216431e-01 -7.825217396020889282e-02 -8.439026027917861938e-02 1.307978928089141846e-01
-8.273582905530929565e-02 -3.579477593302726746e-02 -2.662247419357299805e-01 -8.088364452123641968e-02 5.734170600771903992e-02 1.063509434461593628e-01 -1.688597947359085083e-01 2.599831223487854004e-01 -2.342844754457473755e-01 2.566992342472076416e-01 -5.780592933297157288e-02 7.782313972711563110e-02 -2.514355480670928955e-01 -1.789443045854568481e-01 1.244418621063232422e-01 3.074627518653869629e-01 1.313676038989797235e-04 2.279462218284606934e-01 -1.309629902243614197e-02 -1.574402898550033569e-01 -4.868331849575042725e-01 2.860910259187221527e-02 -7.261835783720016479e-02 -9.843267500400543213e-02 6.386425346136093140e-02 -2.026308625936508179e-01 1.092445105314254761e-01 -1.027283295989036560e-01 5.186333134770393372e-02 1.299673765897750854e-01 -1.400786340236663818e-01 1.782581359148025513e-01
7.400541007518768311e-02 -1.170757189393043518e-01 -1.291878670454025269e-01 1.786989718675613403e-02 2.145190089941024780e-01 3.201503455638885498e-01 8.772828429937362671e-02 9.371262043714523315e-02 -1.456708759069442749e-01 2.212074697017669678e-01 1.696548610925674438e-01 2.662545740604400635e-01 -3.962234035134315491e-02 -1.918433606624603271e-01 -3.554239124059677124e-02 -1.088022626936435699e-02 -1.463383734226226807e-01 3.582127094268798828e-01 -1.715065240859985352e-01 2.268326841294765472e-02 -1.136835962533950806e-01 -2.611553370952606201e-01 -6.509616225957870483e-02 -1.156901121139526367e-01 2.931571602821350098e-01 -2.446063905954360962e-01 1.212358102202415466e-01 -2.239735573530197144e-01 -8.218318969011306763e-02 1.199771687388420105e-01 -2.803980112075805664e-01 -2.042193524539470673e-02
7.406411319971084595e-02 7.392979413270950317e-02 -2.535506188869476318e-01 -1.306320428848266602e-01 3.049918413162231445e-01 2.257683575153350830e-01 -2.730813575908541679e-03 -1.153372228145599365e-01 1.262963749468326569e-02 1.768691539764404297e-01 -7.916816510260105133e-03 -1.015330329537391663e-01 -1.905414462089538574e-01 -1.476343274116516113e-01 -2.035448700189590454e-01 1.093466952443122864e-01 1.360323280096054077e-01 1.133381947875022888e-01 -7.922819256782531738e-02 -2.579869329929351807e-01 -4.877254664897918701e-01 -1.150820255279541016e-01 -1.117728948593139648e-01 -6.239599362015724182e-02 4.415874555706977844e-02 1.326385587453842163e-01 -1.844688802957534790e-01 -1.741982251405715942e-02 -2.240551114082336426e-01 2.160444110631942749e-01 -2.003358900547027588e-01 1.857822835445404053e-01
2.026762813329696655e-02 -1.047817394137382507e-01 -6.189418584108352661e-02 1.512491255998611450e-01 -9.548211842775344849e-02 1.784388124942779541e-01 9.341743588447570801e-02 1.405862271785736084e-01 -1.404607295989990234e-01 1.109718084335327148e-01 3.021710216999053955e-01 -1.333195418119430542e-01 8.328936994075775146e-02 -1.319142896682024002e-02 -3.529728204011917114e-02 3.517503738403320312e-01 2.839245833456516266e-02 4.990389943122863770e-01 -8.394641429185867310e-02 -6.685754284262657166e-03 -2.114547044038772583e-01 -3.708645701408386230e-01 -3.166020810604095459e-01 3.573055192828178406e-02 5.725474655628204346e-02 4.625480249524116516e-02 4.469853267073631287e-02 3.075388632714748383e-02 -1.139899566769599915e-01 -1.149988844990730286e-01 -2.054788023233413696e-01 4.168304428458213806e-02
1.714662909507751465e-01 -8.127605170011520386e-02 1.268580406904220581e-01 -2.352124750614166260e-01 -1.513491570949554443e-01 1.348428577184677124e-01 1.416690498590469360e-01 -2.500976622104644775e-01 -1.542475819587707520e-01 3.438073769211769104e-02 -1.712028831243515015e-01 8.543737232685089111e-02 -1.851280033588409424e-01 -2.407333850860595703e-01 -1.229424476623535156e-01 3.270500600337982178e-01 -1.390853673219680786e-01 2.610376477241516113e-01 6.789340823888778687e-02 -2.045948207378387451e-01 -7.990438491106033325e-02 -2.182890027761459351e-01 -2.400018572807312012e-01 -1.876195222139358521e-01 1.538106203079223633e-01 -1.416547298431396484e-01 1.527280360460281372e-02 7.670150697231292725e-02 -3.656261265277862549e-01 1.329669505357742310e-01 -9.641851484775543213e-02 4.112769663333892822e-02
1.648825556039810181e-01 -4.419489204883575439e-02 -2.386439144611358643e-01 -2.414141148328781128e-01 -2.102489769458770752e-01 7.994266599416732788e-02 5.179758369922637939e-02 -1.695172935724258423e-01 -1.042490731924772263e-02 1.690891832113265991e-01 -2.429743483662605286e-02 3.142326697707176208e-02 5.472302809357643127e-02 -1.537581831216812134e-01 -1.757240742444992065e-01 -1.982181817293167114e-01 2.553310990333557129e-01 -1.397727429866790771e-01 -2.186117023229598999e-01 -1.060645952820777893e-01 -7.055306434631347656e-02 -4.807205796241760254e-01 -1.121828407049179077e-01 -1.653070747852325439e-01 7.222454994916915894e-02 -9.874897450208663940e-02 -1.310889720916748047e-01 -8.139024674892425537e-02 2.052023559808731079e-01 1.631461679935455322e-01 -6.196791306138038635e-02 3.397606015205383301e-01
-6.984513252973556519e-02 -7.737655937671661377e-02 4.165044985711574554e-03 -8.054022490978240967e-02 8.762578479945659637e-03 3.481472656130790710e-02 -6.253601610660552979e-02 5.917818471789360046e-02 4.449516534805297852e-02 1.379187256097793579e-01 2.982911169528961182e-01 3.585217595100402832e-01 1.594997048377990723e-01 5.097374320030212402e-02 -5.760620161890983582e-02 3.253118693828582764e-01 4.679776728153228760e-03 3.368368148803710938e-01 -1.450860947370529175e-01 -3.817415535449981689e-01 -2.701716423034667969e-01 -2.982545793056488037e-01 -3.041527867317199707e-01 -6.057387217879295349e-02 4.468238353729248047e-02 1.631664577871561050e-03 5.298605537973344326e-04 -1.000204756855964661e-01 5.822525173425674438e-02 2.069270424544811249e-02 -2.079171687364578247e-01 2.813924476504325867e-02
8.107933402061462402e-02 -5.064281285740435123e-04 -6.164920702576637268e-02 -2.835925519466400146e-01 1.447501685470342636e-02 -7.658568210899829865e-03 1.417753547430038452e-01 8.193587511777877808e-02 -1.690319627523422241e-01 1.251649856567382812e-01 1.257892251014709473e-01 1.973904483020305634e-02 3.372187614440917969e-01 -3.085570335388183594e-01 -3.244643807411193848e-01 -7.344000041484832764e-02 3.647647053003311157e-02 -2.631532587110996246e-02 -1.974313408136367798e-01 6.283340603113174438e-02 -1.533818989992141724e-01 -7.752841711044311523e-02 9.163656830787658691e-02 -1.319175511598587036e-01 1.392351537942886353e-01 -3.895631134510040283e-01 -3.236965462565422058e-02 -4.931722301989793777e-03 1.441611200571060181e-01 2.422655224800109863e-01 -3.013195097446441650e-01 2.435175478458404541e-01
-7.149159908294677734e-02 -3.095917962491512299e-02 -2.754736542701721191e-01 -3.339890539646148682e-01 3.096285760402679443e-01 6.683828681707382202e-02 5.582405254244804382e-02 7.669886201620101929e-02 -2.296538054943084717e-01 4.536018893122673035e-02 1.021139696240425110e-01 -8.466073125600814819e-02 -8.197723887860774994e-03 -2.500708699226379395e-01 5.345277022570371628e-03 3.804565872997045517e-03 -1.073087379336357117e-01 1.671746075153350830e-01 1.041789725422859192e-02 -1.458751410245895386e-01 -2.156800180673599243e-01 -4.183566868305206299e-01 -1.310283541679382324e-01 -3.154504001140594482e-01 2.964169383049011230e-01 -9.178064763545989990e-02 -2.462962456047534943e-02 1.366325914859771729e-01 -1.844994872808456421e-01 -7.613092195242643356e-03 -7.217071205377578735e-02 9.046797454357147217e-02
7.043026387691497803e-02 -3.503271564841270447e-02 5.201819166541099548e-02 -2.386938929557800293e-01 1.274648122489452362e-02 3.260643184185028076e-01 -6.608904153108596802e-02 1.629058122634887695e-01 -1.318402215838432312e-02 1.101930513978004456e-01 1.604892909526824951e-01 -2.345862984657287598e-02 1.112521439790725708e-01 -1.789555102586746216e-01 -2.414850443601608276e-01 8.372294157743453979e-02 -1.651002019643783569e-01 -1.063501369208097458e-02 -1.618277132511138916e-01 -1.933334022760391235e-01 -4.414892792701721191e-01 2.461285330355167389e-02 -3.022185862064361572e-01 4.024319350719451904e-02 -3.206377103924751282e-02 -3.673443570733070374e-03 9.913556277751922607e-02 1.477424055337905884e-01 -2.312123030424118042e-01 -4.416057467460632324e-02 -4.079749584197998047e-01 -1.201395243406295776e-01
-1.031379178166389465e-01 -3.173352479934692383e-01 -2.991223037242889404e-01 -1.062318310141563416e-01 -2.831340394914150238e-02 2.109938114881515503e-01 -3.605898097157478333e-02 -1.161198224872350693e-02 2.804031828418374062e-03 -2.861927635967731476e-02 2.065593451261520386e-01 1.101553440093994141e-01 -6.092258915305137634e-02 -1.826586127281188965e-01 -2.554573118686676025e-01 2.966977953910827637e-01 -7.997742295265197754e-02 1.781964004039764404e-01 6.315489113330841064e-02 2.145043201744556427e-02 -4.727329313755035400e-01 6.472977995872497559e-02 -7.208153605461120605e-03 -1.310741752386093140e-01 1.516060978174209595e-01 -2.117198556661605835e-01 -1.643349081277847290e-01 -2.178358286619186401e-01 -1.813567131757736206e-01 -1.697802990674972534e-01 -4.397800564765930176e-02 4.170580208301544189e-02
2.844818830490112305e-01 -1.647793352603912354e-01 1.333433296531438828e-02 -3.726650401949882507e-02 9.693826735019683838e-02 2.660215198993682861e-01 1.026387214660644531e-01 3.491115570068359375e-01 3.502407297492027283e-02 -1.713866554200649261e-02 1.340304762125015259e-01 8.895378559827804565e-02 7.929809391498565674e-03 7.065922021865844727e-02 -2.496168315410614014e-01 3.138703405857086182e-01 -6.997729837894439697e-02 3.059956431388854980e-01 -8.273108303546905518e-02 -1.744867563247680664e-01 -3.730841353535652161e-02 -2.757905423641204834e-01 -2.565204203128814697e-01 -2.235470861196517944e-01 2.015487998723983765e-01 -6.029669195413589478e-02 2.350572198629379272e-01 -8.409389853477478027e-02 -1.739336252212524414e-01 -3.639834234490990639e-03 -1.243973225355148315e-01 5.591425672173500061e-02
5.016535893082618713e-02 1.335364431142807007e-01 -2.043883949518203735e-01 2.741097807884216309e-01 -2.685306072235107422e-01 1.407131999731063843e-01 7.169547677040100098e-02 3.462752699851989746e-01 7.679258473217487335e-03 3.777441754937171936e-02 1.899069547653198242e-01 8.528197556734085083e-02 2.509904205799102783e-01 -2.100976258516311646e-01 -6.358562409877777100e-02 1.821049898862838745e-01 -1.117594353854656219e-02 4.964720457792282104e-02 -1.781030297279357910e-01 -5.018092691898345947e-02 4.809159785509109497e-02 -1.428230702877044678e-01 -1.652661263942718506e-01 -3.316251039505004883e-01 -1.487082988023757935e-01 -1.077456176280975342e-01 -1.331583708524703979e-01 -3.318382799625396729e-01 3.908503800630569458e-02 2.410748600959777832e-01 5.948016420006752014e-02 1.871824711561203003e-01
8.486746996641159058e-02 -2.603948488831520081e-02 1.348187327384948730e-01 -7.703842967748641968e-02 -1.526452302932739258e-01 4.583624005317687988e-02 1.244547665119171143e-01 -1.516567915678024292e-01 -2.743484824895858765e-02 1.525639295578002930e-01 9.924858063459396362e-02 -1.607533246278762817e-01 1.200309768319129944e-02 -3.765760958194732666e-01 -3.052346408367156982e-02 2.106519192457199097e-01 -2.168422341346740723e-01 2.005404978990554810e-01 1.248627454042434692e-01 -2.090471237897872925e-01 -4.706389904022216797e-01 -3.261958062648773193e-02 -1.641287654638290405e-01 -1.705354452133178711e-02 3.602285683155059814e-01 -1.493516713380813599e-01 -7.463993877172470093e-02 -1.393236406147480011e-02 -2.041910737752914429e-01 1.233689188957214355e-01 -2.014188319444656372e-01 -7.413729280233383179e-02
3.230443596839904785e-02 -3.718975558876991272e-02 -1.545270234346389771e-01 -3.782428801059722900e-01 -1.593373268842697144e-01 2.561120986938476562e-01 -1.605828106403350830e-01 -3.335748016834259033e-01 -6.332298368215560913e-02 7.713041454553604126e-02 1.856390833854675293e-01 1.638847440481185913e-01 1.782662570476531982e-01 -2.462087124586105347e-01 -1.342479139566421509e-01 1.205311790108680725e-01 1.347049325704574585e-01 8.548471331596374512e-02 -3.209094405174255371e-01 -4.368942603468894958e-02 -4.746693745255470276e-02 -2.577770501375198364e-03 -2.661623358726501465e-01 4.426124319434165955e-02 1.897297799587249756e-01 -8.874750882387161255e-02 6.223301403224468231e-03 -2.904388904571533203e-01 -3.244162723422050476e-02 -2.073350399732589722e-01 -1.670347750186920166e-01 2.730765938758850098e-02
-7.487024646252393723e-03 -2.962672151625156403e-02 -1.590770930051803589e-01 -1.216254234313964844e-01 4.340544715523719788e-02 1.598242670297622681e-01 5.017935298383235931e-03 2.797572016716003418e-01 -7.337149977684020996e-02 1.383230239152908325e-01 9.019786119461059570e-02 -2.332733944058418274e-02 -1.037241332232952118e-02 -1.560170501470565796e-01 -2.581104338169097900e-01 -1.622338443994522095e-01 -1.326170265674591064e-01 2.550668716430664062e-01 6.830277293920516968e-02 9.778711944818496704e-02 -4.182377755641937256e-01 -3.828142881393432617e-01 -4.776963219046592712e-02 -1.164041925221681595e-02 7.312445342540740967e-02 -1.287630796432495117e-01 1.195382848381996155e-01 2.281078398227691650e-01 -2.224467694759368896e-01 -2.600932680070400238e-02 -2.718311250209808350e-01 2.638234496116638184e-01
6.795704364776611328e-02 -3.210559785366058350e-01 -2.817796170711517334e-01 8.323688060045242310e-02 2.660794556140899658e-01 1.775768995285034180e-01 1.580179035663604736e-01 -4.740671813488006592e-02 -1.435293555259704590e-01 1.886852383613586426e-01 2.184986770153045654e-01 1.655967235565185547e-01 3.535044938325881958e-02 -2.717217206954956055e-01 -1.966909170150756836e-01 1.252371221780776978e-01 -7.951436564326286316e-04 2.665838599205017090e-01 1.130908280611038208e-01 -1.124391928315162659e-01 -1.568948328495025635e-01 -1.620045155286788940e-01 -6.475526839494705200e-02 1.166004687547683716e-01 2.386734355241060257e-03 -3.647169470787048340e-02 3.031739890575408936e-01 -1.560723036527633667e-01 -1.099821999669075012e-01 9.297462552785873413e-02 -1.527234166860580444e-01 2.979650795459747314e-01
1.026898548007011414e-01 -6.679869443178176880e-02 -8.724690973758697510e-02 -2.961046397686004639e-01 1.969052851200103760e-01 1.806169450283050537e-01 1.073237657546997070e-01 3.879529237747192383e-02 -2.307907044887542725e-01 3.123833537101745605e-01 9.050246328115463257e-02 -1.182463206350803375e-02 -6.647507101297378540e-02 -2.051089107990264893e-01 -2.614262700080871582e-01 1.251499950885772705e-01 1.921433955430984497e-01 -2.425059489905834198e-02 -2.329433560371398926e-01 3.375378996133804321e-02 -3.424909710884094238e-01 -1.601785868406295776e-01 -2.548701167106628418e-01 1.934612393379211426e-01 4.995017498731613159e-02 -2.139234989881515503e-01 1.739996820688247681e-01 3.205989673733711243e-02 -2.687908411026000977e-01 -4.442280158400535583e-02 5.067147314548492432e-02 1.449422538280487061e-01
2.255536317825317383e-01 -1.089731827378273010e-01 -2.760981917381286621e-01 -2.511505223810672760e-02 8.303123526275157928e-03 3.031432628631591797e-01 3.448077291250228882e-02 8.827297389507293701e-02 -2.908538095653057098e-02 2.071175277233123779e-01 2.091440707445144653e-01 -3.912762273102998734e-03 6.128580495715141296e-02 -2.443938404321670532e-01 -1.923577487468719482e-01 1.502368152141571045e-01 -2.024651020765304565e-01 3.663409650325775146e-01 -2.581885457038879395e-02 -2.758446633815765381e-01 -1.107530817389488220e-01 -1.788585260510444641e-02 -3.227402567863464355e-01 -5.854643881320953369e-02 -1.370812505483627319e-01 2.378883026540279388e-02 1.012767478823661804e-01 1.021351441740989685e-01 3.765508905053138733e-02 3.799437731504440308e-02 1.606617569923400879e-01 3.286904096603393555e-01
-3.414052724838256836e-02 -6.491673737764358521e-02 -3.525542020797729492e-01 -4.021809995174407959e-01 -7.023915648460388184e-02 3.060039691627025604e-02 -1.443552523851394653e-01 -2.028823494911193848e-01 -2.889715731143951416e-01 1.545142084360122681e-01 3.499375283718109131e-01 1.003128960728645325e-01 -6.119337677955627441e-02 -2.244236469268798828e-01 -1.773350685834884644e-01 3.594560176134109497e-02 -9.070704877376556396e-02 -1.610132493078708649e-02 -1.200133264064788818e-01 1.582573503255844116e-01 -3.016873598098754883e-01 -1.669125556945800781e-01 -2.743917405605316162e-01 5.271608009934425354e-02 -4.756460338830947876e-02 -1.732861064374446869e-02 1.453362405300140381e-01 -8.348114043474197388e-02 -1.701740324497222900e-01 -2.080736309289932251e-02 -2.539814636111259460e-02 9.157444536685943604e-02
1.371199488639831543e-01 -6.517781317234039307e-02 -1.941823363304138184e-01 -1.913202553987503052e-01 1.584688872098922729e-01 2.228123396635055542e-01 -2.137226313352584839e-01 1.278719156980514526e-01 7.762323319911956787e-02 3.142748773097991943e-01 2.245001792907714844e-01 -7.101938873529434204e-02 3.188607469201087952e-02 -9.635704755783081055e-02 -3.231663256883621216e-02 2.493104664608836174e-03 -1.476091332733631134e-02 5.408770963549613953e-02 1.996735930442810059e-01 -2.857879996299743652e-01 -4.015628993511199951e-01 -3.682416081428527832e-01 -1.406490504741668701e-01 1.236149296164512634e-01 7.612923160195350647e-03 5.024801939725875854e-02 -3.317002579569816589e-02 -1.059536710381507874e-01 -1.301531046628952026e-01 3.116155564785003662e-01 -7.620783895254135132e-02 -5.382427945733070374e-02
-2.669838070869445801e-02 1.485920101404190063e-01 -6.812130566686391830e-03 -3.765359818935394287e-01 -1.519714295864105225e-01 2.322669625282287598e-01 -1.645370014011859894e-02 1.059383153915405273e-01 5.239200219511985779e-02 3.582264482975006104e-01 2.363703995943069458e-01 -6.900593638420104980e-03 4.793961718678474426e-02 3.327164798974990845e-02 -2.157435119152069092e-01 2.408276051282882690e-01 7.714676111936569214e-02 2.582185268402099609e-01 -2.382456809282302856e-01 8.704817295074462891e-02 -1.285799294710159302e-01 -9.200398623943328857e-02 3.306464478373527527e-02 1.592636555433273315e-01 -9.826876968145370483e-02 6.218358501791954041e-02 2.235582172870635986e-01 -2.896200120449066162e-01 -2.549513578414916992e-01 1.872746348381042480e-01 5.598438903689384460e-02 -1.135627403855323792e-01
1.068770363926887512e-01 -2.159924246370792389e-02 -2.572895586490631104e-01 -2.625760436058044434e-01 1.360814720392227173e-01 2.977482974529266357e-01 -1.376291215419769287e-01 1.730729192495346069e-01 -1.686875820159912109e-01 -1.916069537401199341e-01 2.708094418048858643e-01 -1.237471401691436768e-01 1.304979771375656128e-01 -8.657479286193847656e-02 -1.290763169527053833e-01 1.653335541486740112e-01 2.196971327066421509e-01 8.581495843827724457e-03 1.746630966663360596e-01 -3.352058827877044678e-01 -3.439024388790130615e-01 -2.419256418943405151e-01 -6.631743907928466797e-02 1.040213629603385925e-01 9.129167348146438599e-02 -4.524886026047170162e-04 1.554380953311920166e-01 -2.714303880929946899e-02 -1.352692693471908569e-01 1.434859782457351685e-01 -1.378757953643798828e-01 -1.428230293095111847e-02
-1.877546310424804688e-02 6.534681469202041626e-02 1.054598540067672729e-01 4.399921745061874390e-02 2.632760209962725639e-03 1.287519931793212891e-01 1.152284964919090271e-01 1.265290230512619019e-01 -3.775503337383270264e-01 2.808752655982971191e-01 1.674460768699645996e-01 -4.154621809720993042e-02 2.193463034927845001e-03 -1.965997666120529175e-01 -2.082674056291580200e-01 1.224213242530822754e-01 1.060212478041648865e-01 7.938192784786224365e-02 -1.051517203450202942e-01 -2.799255251884460449e-01 -3.376651704311370850e-01 8.697528392076492310e-03 -3.157800436019897461e-01 1.509340405464172363e-01 1.390852332115173340e-01 -2.829682230949401855e-01 3.028333187103271484e-02 -1.333851069211959839e-01 -1.728825867176055908e-01 2.107511833310127258e-02 -1.928596347570419312e-01 2.429604679346084595e-01
2.404026836156845093e-01 4.187558218836784363e-02 -2.248530983924865723e-01 -3.070473670959472656e-01 1.250579655170440674e-01 6.146816164255142212e-02 1.296356022357940674e-01 -1.816327571868896484e-01 -4.193941503763198853e-02 2.799400091171264648e-01 2.355968058109283447e-01 1.664052158594131470e-01 5.438564717769622803e-02 -2.180627286434173584e-01 -1.771916449069976807e-02 2.994656860828399658e-01 -7.423241436481475830e-02 5.472091212868690491e-02 -2.127136141061782837e-01 6.487991660833358765e-02 -4.143658578395843506e-01 -2.121153026819229126e-01 1.427112612873315811e-02 -1.934134066104888916e-01 2.109465375542640686e-02 4.834074527025222778e-02 2.514329506084322929e-03 -2.897253446280956268e-02 -4.079815372824668884e-02 -5.692014470696449280e-02 -2.543503642082214355e-01 -1.925768405199050903e-01
3.155783191323280334e-02 7.065004855394363403e-02 -4.599826410412788391e-02 -3.789739608764648438e-01 1.598898023366928101e-01 2.407287508249282837e-01 4.334881901741027832e-02 1.688734591007232666e-01 -4.299551993608474731e-02 2.531776726245880127e-01 -2.686381638050079346e-01 7.438575476408004761e-02 3.167039947584271431e-03 6.489833816885948181e-03 -3.654660284519195557e-02 1.212160214781761169e-01 6.826222408562898636e-03 5.410104617476463318e-02 -2.630049586296081543e-01 -2.244417965412139893e-01 -2.781595587730407715e-01 -1.721098870038986206e-01 -1.925451159477233887e-01 6.274180859327316284e-02 2.481155842542648315e-01 -2.331352047622203827e-02 -1.898369006812572479e-02 -1.352655142545700073e-01 -3.119620084762573242e-01 5.830624699592590332e-02 -1.970570236444473267e-01 2.894779443740844727e-01
3.397853672504425049e-01 -1.001743599772453308e-01 -6.208921968936920166e-02 2.264829352498054504e-02 1.753489673137664795e-02 2.160342484712600708e-01 -1.453557461500167847e-01 -4.479324072599411011e-02 -5.040942132472991943e-02 -2.295087464153766632e-02 1.335768550634384155e-01 -6.870200484991073608e-02 2.234304994344711304e-01 -2.275142222642898560e-01 -7.256580144166946411e-02 3.417048454284667969e-01 -5.435755103826522827e-02 1.426967978477478027e-02 -1.541418861597776413e-02 -2.575318142771720886e-02 -1.875108778476715088e-01 -4.441127181053161621e-01 -5.750646814703941345e-02 -2.849463820457458496e-01 1.497006267309188843e-01 -3.180123269557952881e-01 -2.414643913507461548e-01 5.625699833035469055e-02 -6.598778069019317627e-02 -4.311631619930267334e-02 -9.609119594097137451e-02 1.710892915725708008e-01
8.652455359697341919e-02 -3.187518417835235596e-01 3.473719209432601929e-02 -1.514896899461746216e-01 6.259442865848541260e-02 1.377447545528411865e-01 1.153421029448509216e-01 1.596731692552566528e-01 -1.664691716432571411e-01 2.490459084510803223e-01 -2.221416309475898743e-02 3.220213204622268677e-02 -7.686559110879898071e-02 -3.715128898620605469e-01 -2.942305803298950195e-01 -2.731244266033172607e-02 2.364160865545272827e-01 6.529510021209716797e-02 -2.280360162258148193e-01 -2.505806684494018555e-01 -2.713717818260192871e-01 4.144163802266120911e-02 -1.826556026935577393e-01 3.769065067172050476e-02 5.829723179340362549e-02 -1.806365102529525757e-01 5.774813517928123474e-02 -2.109511196613311768e-01 -2.450518161058425903e-01 4.554405808448791504e-02 -1.377301514148712158e-01 1.802818924188613892e-01
-5.862322077155113220e-02 -1.182656586170196533e-01 -2.276165643706917763e-03 -1.719203740358352661e-01 6.481342017650604248e-02 2.516699433326721191e-01 2.302259653806686401e-01 -7.442224025726318359e-02 -4.087416529655456543e-01 2.230981439352035522e-01 -1.163231730461120605e-01 3.231277316808700562e-02 -1.225767061114311218e-01 -1.379304230213165283e-01 -2.170604914426803589e-01 1.005370989441871643e-01 9.871134161949157715e-02 1.763886213302612305e-01 -3.326358497142791748e-01 -2.715412080287933350e-01 -1.179810315370559692e-01 -1.781646013259887695e-01 -1.938194185495376587e-01 1.533689945936203003e-01 6.247878074645996094e-02 -9.746450185775756836e-02 2.663228511810302734e-01 -1.071937382221221924e-01 -8.028872311115264893e-02 -2.653025090694427490e-02 -2.167485281825065613e-02 2.623234391212463379e-01
1.188819780945777893e-01 -7.715184241533279419e-02 -5.322500690817832947e-02 -8.714352548122406006e-02 1.977709084749221802e-01 1.976197361946105957e-01 2.261677980422973633e-01 1.599167138338088989e-01 -1.808946281671524048e-01 6.425104290246963501e-02 1.895466260612010956e-02 9.119011461734771729e-02 7.224628934636712074e-04 -1.665491908788681030e-01 -2.022872865200042725e-01 1.607143878936767578e-01 3.669973313808441162e-01 7.146558165550231934e-02 -1.429944038391113281e-01 -3.788762390613555908e-01 -8.217797428369522095e-02 -1.589813828468322754e-01 -2.716510593891143799e-01 1.488436311483383179e-01 1.468761563301086426e-01 -2.475701719522476196e-01 1.127307489514350891e-01 -1.997246295213699341e-01 -1.879956126213073730e-01 1.983175724744796753e-01 1.665135286748409271e-02 1.800110638141632080e-01
-5.514391139149665833e-02 1.001428812742233276e-01 -8.830338716506958008e-02 -2.763170301914215088e-01 2.173148095607757568e-01 1.905122995376586914e-01 -1.602086871862411499e-01 2.092479318380355835e-01 -2.326633185148239136e-01 1.024777293205261230e-01 -1.095630601048469543e-01 8.615107089281082153e-02 -1.488674581050872803e-01 -1.270575225353240967e-01 -1.066766008734703064e-01 1.187273208051919937e-02 6.469810754060745239e-02 -2.064213603734970093e-01 -1.247844994068145752e-01 -2.814192175865173340e-01 -2.377477586269378662e-01 -2.340429872274398804e-01 -2.030990123748779297e-01 -9.356823563575744629e-02 6.705261766910552979e-02 -1.315099895000457764e-01 1.219575107097625732e-01 -1.627410762012004852e-02 -1.895323693752288818e-01 1.133334487676620483e-01 -2.849162220954895020e-01 3.823377788066864014e-01
1.527087688446044922e-01 -6.475377082824707031e-02 1.846499443054199219e-01 -1.964035034179687500e-01 -1.240208745002746582e-02 2.278238385915756226e-01 5.652672797441482544e-02 -9.436713159084320068e-02 3.301575183868408203e-01 6.687457114458084106e-02 2.829807400703430176e-01 2.603898383677005768e-02 -1.196844503283500671e-01 -4.125691056251525879e-01 5.780122242867946625e-03 3.067764937877655029e-01 -1.233296170830726624e-01 4.818903654813766479e-02 -2.392708212137222290e-01 -2.334243152290582657e-03 -2.479928284883499146e-01 -2.237497717142105103e-01 -3.423237055540084839e-02 -9.939742833375930786e-02 -1.267942190170288086e-01 -4.367046058177947998e-02 1.879469901323318481e-01 -1.697319746017456055e-01 -2.302253693342208862e-01 -1.689720749855041504e-01 -2.003278024494647980e-02 -3.557990118861198425e-02
1.748394370079040527e-01 -6.153282150626182556e-02 -1.071038767695426941e-01 -4.623010382056236267e-02 -2.147063799202442169e-02 4.301919788122177124e-02 -4.355957731604576111e-02 1.157951951026916504e-01 -9.015376865863800049e-02 3.300091922283172607e-01 -1.290684342384338379e-01 2.599975280463695526e-02 -1.391807049512863159e-01 -4.543918669223785400e-01 -1.201900914311408997e-01 2.205964773893356323e-01 1.036440134048461914e-01 -2.753366157412528992e-02 5.441579967737197876e-02 -4.299964383244514465e-02 -3.305953368544578552e-02 -1.756841689348220825e-01 -3.927836716175079346e-01 -4.010358080267906189e-02 1.164850443601608276e-01 -1.252301186323165894e-01 1.661282330751419067e-01 -2.782695554196834564e-02 -2.264419347047805786e-01 3.579361438751220703e-01 1.369205676019191742e-02 2.640782892704010010e-01
-8.651939779520034790e-02 -1.085383221507072449e-01 4.873861744999885559e-02 -3.454213961958885193e-02 1.959553807973861694e-01 1.584223806858062744e-01 1.345037221908569336e-01 1.202267184853553772e-01 -1.994096785783767700e-01 3.142494857311248779e-01 9.424609690904617310e-02 -7.489185314625501633e-03 8.619304746389389038e-02 -3.344626426696777344e-01 -1.317956596612930298e-01 1.459857225418090820e-01 1.468368023633956909e-01 9.896513819694519043e-02 -9.405668079853057861e-02 -3.435595035552978516e-01 -3.534929156303405762e-01 -2.057790607213973999e-01 -2.568880021572113037e-01 2.183777689933776855e-01 7.049502339214086533e-03 -1.244745701551437378e-01 -1.028273701667785645e-01 -5.422456562519073486e-02 -4.610024765133857727e-02 5.462152417749166489e-03 5.952110886573791504e-02 3.189336657524108887e-01
3.587573021650314331e-02 1.365230511873960495e-02 -3.180864155292510986e-01 -2.133545279502868652e-01 8.528496325016021729e-02 1.504403650760650635e-01 -3.406498581171035767e-02 2.408281266689300537e-01 -2.445795983076095581e-01 1.350020170211791992e-01 1.265979707241058350e-01 -1.352797150611877441e-01 1.393499821424484253e-01 -2.422659695148468018e-01 -1.189789250493049622e-01 -6.703812628984451294e-02 -6.758089363574981689e-02 5.278310179710388184e-01 1.650010645389556885e-01 -1.473805774003267288e-02 -7.868931442499160767e-02 -2.198022753000259399e-01 -1.814122647047042847e-01 -9.147626161575317383e-02 2.053781151771545410e-01 -4.303208366036415100e-02 1.456945687532424927e-01 -1.030877530574798584e-01 -2.003083936870098114e-02 6.382780522108078003e-02 -2.533595860004425049e-01 -5.175327509641647339e-02
-5.333832651376724243e-02 -2.478531897068023682e-01 1.825073035433888435e-03 -1.975368112325668335e-01 -4.681680351495742798e-02 3.152709603309631348e-01 -1.128906905651092529e-01 -2.564767301082611084e-01 -4.216724932193756104e-01 -3.834316506981849670e-02 3.529409170150756836e-01 2.047307789325714111e-01 2.340316772460937500e-01 -9.466737508773803711e-02 -1.542584300041198730e-01 6.984531879425048828e-02 -1.414450556039810181e-01 -1.410821825265884399e-01 1.678120344877243042e-03 5.622055009007453918e-02 -1.840015053749084473e-01 -1.437264829874038696e-01 -2.806716859340667725e-01 -8.370115421712398529e-03 -5.458802357316017151e-02 -7.342922687530517578e-02 1.846783459186553955e-01 -1.407368332147598267e-01 -1.377747058868408203e-01 4.732669144868850708e-02 -1.162992641329765320e-01 7.038335502147674561e-02
-1.423369497060775757e-01 3.050892986357212067e-02 -2.796737849712371826e-01 -2.927447259426116943e-01 -5.829610675573348999e-02 1.949470639228820801e-01 -2.346134185791015625e-01 9.833981841802597046e-02 6.372758001089096069e-02 3.099896013736724854e-01 2.254449129104614258e-01 1.329226642847061157e-01 -2.298740893602371216e-01 -2.923853993415832520e-01 1.722788903862237930e-03 7.674533128738403320e-02 -6.016745418310165405e-02 4.803093150258064270e-02 1.561070829629898071e-01 -2.100385427474975586e-01 -2.099464535713195801e-01 -1.925412267446517944e-01 2.974915318191051483e-02 -2.879742980003356934e-01 2.554516494274139404e-01 -8.003381639719009399e-02 1.140653192996978760e-01 -1.423508375883102417e-01 -2.040868699550628662e-01 2.016048878431320190e-02 -6.655595451593399048e-02 -7.143549621105194092e-02
-4.895761143416166306e-03 -1.280802190303802490e-01 -1.039105430245399475e-01 -2.225443869829177856e-01 -2.453598193824291229e-02 2.565741539001464844e-01 2.655975520610809326e-01 -5.180398002266883850e-02 8.188117295503616333e-02 3.220192492008209229e-01 5.872345343232154846e-02 3.551160171627998352e-02 -9.464862197637557983e-02 -1.493453681468963623e-01 -2.519897520542144775e-01 3.666209876537322998e-01 -1.007383987307548523e-01 -3.367516025900840759e-02 -4.900813102722167969e-02 -3.356697857379913330e-01 -1.367610543966293335e-01 3.996223211288452148e-02 -1.985433101654052734e-01 3.477546870708465576e-01 1.884415447711944580e-01 -4.603517428040504456e-02 2.880223095417022705e-02 -8.435660600662231445e-02 -6.642385572195053101e-02 2.690009027719497681e-02 1.798585429787635803e-02 2.850643396377563477e-01
2.905144989490509033e-01 -3.438616991043090820e-01 -9.039279073476791382e-02 2.996575273573398590e-02 -1.502538323402404785e-01 1.765788793563842773e-01 -1.373534202575683594e-01 3.103597760200500488e-01 -1.367160379886627197e-01 5.979916825890541077e-02 -1.014764606952667236e-02 -1.211496517062187195e-01 -1.270772516727447510e-01 -3.151634931564331055e-01 7.465465366840362549e-02 9.966087341308593750e-02 7.451876997947692871e-02 1.156188100576400757e-01 -7.103159278631210327e-02 -1.936066448688507080e-01 -1.885995119810104370e-01 -1.842603459954261780e-02 -6.712102890014648438e-02 -2.180396020412445068e-01 2.578881978988647461e-01 4.275543615221977234e-02 7.761271297931671143e-02 -4.808915033936500549e-02 -1.505620032548904419e-01 4.526463150978088379e-02 -8.110015839338302612e-02 4.403923749923706055e-01
2.910601161420345306e-02 1.102768927812576294e-01 2.119328230619430542e-01 -3.430926501750946045e-01 1.031665652990341187e-01 2.589662671089172363e-01 -1.541806310415267944e-01 2.828684151172637939e-01 -1.396858245134353638e-01 -1.298675537109375000e-01 3.329261243343353271e-01 -1.243827044963836670e-01 7.406780123710632324e-02 -9.981259703636169434e-02 5.029398947954177856e-02 -3.480796003714203835e-03 -9.074636548757553101e-02 1.914170384407043457e-01 -1.738867312669754028e-01 -9.021634608507156372e-02 3.997492417693138123e-02 -1.341243982315063477e-01 9.944482147693634033e-02 -5.088862031698226929e-02 6.152898538857698441e-03 -3.367532193660736084e-01 2.037690877914428711e-01 -2.728223800659179688e-01 3.964398801326751709e-02 2.065100893378257751e-02 -3.375925719738006592e-01 3.890273720026016235e-02
1.706706136465072632e-01 6.964113097637891769e-03 -2.002998143434524536e-01 -2.480390965938568115e-01 -2.151260077953338623e-01 1.487196087837219238e-01 1.696021705865859985e-01 9.955564141273498535e-02 4.820228088647127151e-03 2.788980901241302490e-01 -1.212335452437400818e-01 -1.536990702152252197e-01 -5.545735359191894531e-02 -2.678774595260620117e-01 -1.498520970344543457e-01 2.562830448150634766e-01 -2.974307164549827576e-02 -7.097354531288146973e-02 2.933319807052612305e-01 -3.239222764968872070e-01 -1.381315737962722778e-01 1.658135280013084412e-02 -1.529567688703536987e-01 -1.133119687438011169e-01 1.560589820146560669e-01 2.321587689220905304e-02 2.110824137926101685e-01 1.039497256278991699e-01 -1.017723828554153442e-01 9.085138142108917236e-02 -1.323713809251785278e-01 3.378423452377319336e-01
1.449151486158370972e-01 -2.585724368691444397e-02 -8.217260241508483887e-02 -3.012014627456665039e-01 1.041409298777580261e-01 1.385811120271682739e-01 -1.037188470363616943e-01 1.691551506519317627e-02 1.639904803596436977e-03 1.324903815984725952e-01 2.863999605178833008e-01 -2.314471006393432617e-01 2.557134032249450684e-01 -1.506613194942474365e-01 2.105668634176254272e-01 -4.678151383996009827e-02 -8.053407073020935059e-02 -2.698363177478313446e-02 -9.805858880281448364e-02 -1.064912527799606323e-01 4.922369867563247681e-02 -3.396754860877990723e-01 -2.168269455432891846e-01 4.327093064785003662e-02 -4.301215708255767822e-02 -1.186319813132286072e-01 -2.261575609445571899e-01 -2.748041450977325439e-01 1.851036250591278076e-01 3.188661932945251465e-01 -2.742220163345336914e-01 5.843804776668548584e-02
9.020832926034927368e-02 2.948645949363708496e-01 -3.605262562632560730e-02 -2.006596326828002930e-01 -2.481212466955184937e-01 2.870397083461284637e-02 -1.197139695286750793e-01 1.241521462798118591e-01 8.927366882562637329e-02 1.077041104435920715e-01 2.376305907964706421e-01 -5.472226813435554504e-02 3.311322033405303955e-01 -9.922549128532409668e-02 -1.209043785929679871e-01 1.859865784645080566e-01 -1.570443212985992432e-01 2.447782903909683228e-01 -3.383712610229849815e-04 -6.908731162548065186e-02 -3.108830153942108154e-01 -3.452819287776947021e-01 -1.258786022663116455e-01 -3.334118425846099854e-01 -1.385091990232467651e-01 -1.485904306173324585e-01 8.568509668111801147e-02 7.132644765079021454e-03 -1.091318875551223755e-01 -7.346633076667785645e-02 1.243573613464832306e-02 1.585446149110794067e-01
3.506775945425033569e-02 -8.855997771024703979e-02 -2.374904304742813110e-01 -4.621766209602355957e-01 1.288031134754419327e-02 -2.618239633738994598e-02 -2.582071349024772644e-02 -3.300448181107640266e-03 -1.976832747459411621e-01 1.651026904582977295e-01 2.191455364227294922e-01 2.834478616714477539e-01 1.151475906372070312e-01 -2.808732092380523682e-01 -1.101293340325355530e-01 1.912244260311126709e-01 2.166736871004104614e-02 2.237665802240371704e-01 1.263416111469268799e-01 -5.859984830021858215e-02 -3.057969212532043457e-01 5.800371617078781128e-02 -3.977889195084571838e-02 -3.676400519907474518e-03 1.507934331893920898e-01 2.025801129639148712e-02 9.704209864139556885e-02 -2.712167203426361084e-01 -2.821736931800842285e-01 1.713758558034896851e-01 -1.774307899177074432e-02 -1.555955532239750028e-04
2.539239525794982910e-01 2.262676358222961426e-01 1.923669874668121338e-01 -2.424395680427551270e-01 -5.141576007008552551e-02 1.503065228462219238e-01 9.958484768867492676e-02 -2.397719956934452057e-02 -2.233522683382034302e-01 8.181907981634140015e-02 1.612260043621063232e-01 1.227512955665588379e-02 7.250072062015533447e-02 -2.485392242670059204e-01 -9.892327338457107544e-02 1.115359589457511902e-01 -6.525553762912750244e-02 5.637574791908264160e-01 1.537236757576465607e-02 -1.592979952692985535e-02 -2.396268099546432495e-01 -1.591662019491195679e-01 1.249885484576225281e-01 5.076460167765617371e-02 -1.451317071914672852e-01 -8.519347757101058960e-03 2.115193456411361694e-01 -1.693658977746963501e-01 -9.030545502901077271e-02 7.421872764825820923e-02 1.473082154989242554e-01 1.654917150735855103e-01
2.691747434437274933e-02 7.519471645355224609e-02 -9.367767721414566040e-02 -1.628162562847137451e-01 -2.669545412063598633e-01 -6.531058996915817261e-02 -1.988098174333572388e-01 1.364254802465438843e-01 2.916675060987472534e-02 -1.170151233673095703e-01 1.022847518324851990e-01 -1.878691762685775757e-01 -4.378331452608108521e-02 -7.510261982679367065e-02 -2.172875404357910156e-01 1.124239563941955566e-01 1.733549982309341431e-01 3.130167126655578613e-01 -3.430706262588500977e-01 3.384051471948623657e-02 -2.956091165542602539e-01 -1.694391518831253052e-01 -9.117006510496139526e-02 2.429952025413513184e-01 6.893657892942428589e-02 -2.382016330957412720e-01 -7.395842671394348145e-02 -1.446392387151718140e-01 3.498478606343269348e-02 3.059909939765930176e-01 3.734273836016654968e-02 2.872277796268463135e-01
1.382628381252288818e-01 -4.867159202694892883e-02 -4.665514454245567322e-03 -1.466182768344879150e-01 -2.260031253099441528e-01 -3.659066557884216309e-02 2.354056574404239655e-02 2.130195349454879761e-01 -1.237712800502777100e-01 -3.783598169684410095e-02 -3.844576701521873474e-02 -1.052949503064155579e-01 2.674264609813690186e-01 -2.187130749225616455e-01 -2.497904188930988312e-02 3.696261048316955566e-01 -1.551454141736030579e-02 7.685337215662002563e-02 5.841544643044471741e-02 1.146595850586891174e-01 -1.462997049093246460e-01 -2.799597978591918945e-01 -4.135470092296600342e-01 -2.785564661026000977e-01 6.365965306758880615e-02 -5.755855143070220947e-02 -2.026666998863220215e-01 -1.219748705625534058e-01 -6.007531657814979553e-03 2.465472370386123657e-01 -1.979346722364425659e-01 1.957372575998306274e-01
1.911283582448959351e-01 2.949017584323883057e-01 5.172990635037422180e-02 -1.933269649744033813e-01 6.263012439012527466e-02 1.161768287420272827e-01 -1.856298446655273438e-01 7.975380122661590576e-02 -1.306513994932174683e-01 5.492383986711502075e-02 3.873762488365173340e-02 1.487294491380453110e-02 1.789281331002712250e-02 -2.593211829662322998e-01 -2.315913140773773193e-01 1.267116516828536987e-01 -1.431858539581298828e-02 -2.074654251337051392e-01 -1.706658154726028442e-01 -1.873908936977386475e-01 -2.789772748947143555e-01 -4.378956258296966553e-01 -9.912095963954925537e-02 -3.500943779945373535e-01 2.300381958484649658e-01 2.192264422774314880e-02 1.697840392589569092e-01 -1.947008073329925537e-02 -7.518013566732406616e-02 2.749876677989959717e-02 -1.035271808505058289e-01 -9.977767616510391235e-02
-2.976528108119964600e-01 -8.885858207941055298e-02 -2.005239129066467285e-01 -2.300917208194732666e-01 1.258882135152816772e-01 2.575810253620147705e-01 -8.389800786972045898e-02 4.823794960975646973e-02 -5.377066321671009064e-03 -3.327510133385658264e-02 2.128957808017730713e-01 -4.018546640872955322e-02 1.789309233427047729e-01 -4.064477607607841492e-02 5.878074094653129578e-02 4.006048440933227539e-01 5.646958947181701660e-02 1.486109476536512375e-02 7.718509994447231293e-03 3.745904192328453064e-02 -7.042510807514190674e-02 -2.158337086439132690e-01 -1.263307034969329834e-02 -4.157508313655853271e-01 -6.893604248762130737e-02 -8.206666260957717896e-02 6.634400784969329834e-02 -1.559764742851257324e-01 1.684804111719131470e-01 1.351344585418701172e-01 -3.922819197177886963e-01 -5.418304726481437683e-02
-5.970175936818122864e-02 -6.933755427598953247e-02 -3.876149058341979980e-01 1.165020242333412170e-01 2.820014208555221558e-02 1.146460175514221191e-01 -8.325069397687911987e-02 4.609068483114242554e-02 -9.074261784553527832e-02 2.450359910726547241e-01 -4.936827346682548523e-02 -8.649981766939163208e-02 -5.056544393301010132e-02 -1.976157277822494507e-01 7.658517360687255859e-02 1.562245339155197144e-01 1.344209015369415283e-01 4.656784702092409134e-03 -2.667921409010887146e-02 -3.133056163787841797e-01 -2.459260374307632446e-01 -1.578219234943389893e-01 -3.768853247165679932e-01 -1.570674590766429901e-02 1.666877418756484985e-01 -4.445242881774902344e-02 -2.493522688746452332e-02 -1.945962905883789062e-01 -4.253882765769958496e-01 -8.167427033185958862e-03 -2.021627277135848999e-01 1.412730216979980469e-01
4.795378819108009338e-02 -7.360042631626129150e-02 -2.992538809776306152e-01 -8.962392807006835938e-02 -9.758336097002029419e-02 4.174062311649322510e-01 1.087760180234909058e-01 -1.508350223302841187e-01 -8.167582750320434570e-02 3.764219284057617188e-01 -2.474559247493743896e-01 9.470575302839279175e-02 2.278550714254379272e-01 -1.695247888565063477e-01 3.973292559385299683e-02 7.917781174182891846e-02 -8.856972306966781616e-02 -1.225831657648086548e-01 -2.442798204720020294e-02 -3.429651558399200439e-01 -2.033682167530059814e-01 -1.121960729360580444e-01 2.148666530847549438e-01 1.342146545648574829e-01 -9.170768409967422485e-02 -1.625584363937377930e-01 -2.368259988725185394e-02 6.329141557216644287e-02 -3.804099559783935547e-02 8.661652356386184692e-02 -2.156704217195510864e-01 1.233101561665534973e-01
3.190430402755737305e-01 -2.619009315967559814e-01 -4.011993482708930969e-02 -1.402766406536102295e-01 -6.086278334259986877e-02 1.051750257611274719e-01 -1.002993211150169373e-01 -2.401446737349033356e-02 9.822522848844528198e-02 8.007448166608810425e-02 1.019309014081954956e-01 -2.305387109518051147e-01 2.872638702392578125e-01 -8.609795570373535156e-02 7.815776020288467407e-02 2.410792857408523560e-01 -4.327115789055824280e-02 1.520217657089233398e-01 -6.038902699947357178e-02 -2.420282363891601562e-02 -2.880161106586456299e-01 -4.749331772327423096e-01 7.702943403273820877e-03 -2.655705809593200684e-01 -4.991244897246360779e-02 -2.353686392307281494e-01 3.464356809854507446e-02 9.462314657866954803e-03 -1.750031709671020508e-01 1.437552571296691895e-01 1.261454671621322632e-01 1.202875003218650818e-01
1.245872117578983307e-02 2.477157711982727051e-01 -2.269977629184722900e-01 -8.617928624153137207e-02 -1.087875738739967346e-01 4.831467196345329285e-02 7.385975122451782227e-02 1.256147623062133789e-01 -3.609008714556694031e-02 -6.558762490749359131e-02 2.117189615964889526e-01 -7.361435145139694214e-02 2.788660228252410889e-01 -1.170857772231101990e-01 -2.844756245613098145e-01 2.779862880706787109e-01 -2.647134065628051758e-01 2.015185505151748657e-01 1.228613685816526413e-02 -9.097862243652343750e-02 -1.951510012149810791e-01 -3.104566335678100586e-01 -8.712533861398696899e-02 -3.244168758392333984e-01 -2.257259190082550049e-01 -1.028726622462272644e-01 1.113692671060562134e-01 1.540444791316986084e-01 -6.460382044315338135e-02 1.785519905388355255e-02 -1.182822808623313904e-01 2.367087900638580322e-01
-1.161806508898735046e-01 -5.857115611433982849e-02 -3.119433522224426270e-01 -8.298742026090621948e-02 -4.895326867699623108e-02 2.648884952068328857e-01 1.510148793458938599e-01 1.006554439663887024e-02 -1.564445793628692627e-01 7.510355114936828613e-02 -1.201543509960174561e-01 9.298666380345821381e-03 1.418288499116897583e-01 -2.279752790927886963e-01 1.560709346085786819e-02 -6.805755943059921265e-02 -7.591779530048370361e-02 -2.316210791468620300e-02 -1.744899004697799683e-01 -1.316299140453338623e-01 5.088219791650772095e-02 -1.950820237398147583e-01 1.929248683154582977e-02 5.121146142482757568e-02 2.117198109626770020e-01 -3.645057082176208496e-01 3.779588937759399414e-01 -6.461280584335327148e-02 -2.765493988990783691e-01 -1.269244104623794556e-01 -3.470919132232666016e-01 1.622056514024734497e-01
3.667039424180984497e-02 -2.031355500221252441e-01 -1.568821817636489868e-01 7.178134471178054810e-02 2.395879030227661133e-01 4.174647033214569092e-01 9.777685254812240601e-02 1.066084653139114380e-01 -1.918215304613113403e-01 2.950978875160217285e-01 1.022931113839149475e-01 2.944676950573921204e-02 1.438245922327041626e-01 -1.670663505792617798e-01 -1.072950735688209534e-01 9.792567044496536255e-02 -1.283364593982696533e-01 -6.484811007976531982e-02 7.355847954750061035e-02 -1.187987476587295532e-01 -2.548163831233978271e-01 -1.393306404352188110e-01 -3.113356828689575195e-01 -8.715330809354782104e-02 2.712015211582183838e-01 3.886402118951082230e-03 2.238558232784271240e-01 -1.495018750429153442e-01 -6.078745424747467041e-02 2.610374987125396729e-01 5.728578940033912659e-02 1.410670131444931030e-01
-1.352834105491638184e-01 1.253513544797897339e-01 -2.256888747215270996e-01 -3.214277327060699463e-01 -2.054400444030761719e-01 1.060916259884834290e-01 -2.947750687599182129e-01 -1.545615047216415405e-01 -1.580780148506164551e-01 9.290749579668045044e-02 -8.818352222442626953e-02 -3.238459676504135132e-02 1.140954568982124329e-01 -1.474077701568603516e-01 -8.252079784870147705e-02 1.077092438936233521e-01 4.753934592008590698e-02 1.067923828959465027e-01 -1.141886562108993530e-01 -1.565475612878799438e-01 -3.370240032672882080e-01 -3.031523823738098145e-01 1.779410392045974731e-01 -7.841078191995620728e-02 -1.326675415039062500e-01 -3.062528967857360840e-01 -2.859297394752502441e-01 -3.020035475492477417e-02 2.029567211866378784e-01 -4.929161444306373596e-02 1.141496468335390091e-02 1.398882418870925903e-01
-2.462185919284820557e-02 1.802971586585044861e-02 -3.577498346567153931e-02 -5.381881073117256165e-02 -3.499560952186584473e-01 4.664242267608642578e-02 -2.331545054912567139e-01 -1.952302008867263794e-01 -2.265011966228485107e-01 -1.063100807368755341e-02 -5.669333785772323608e-02 4.327819496393203735e-02 6.917346268892288208e-02 -2.453739792108535767e-01 -2.061891704797744751e-01 3.730658814311027527e-02 2.657697200775146484e-01 -7.664358615875244141e-02 -3.081363737583160400e-01 -1.427863091230392456e-01 3.704963997006416321e-02 -3.844939172267913818e-01 -3.276929259300231934e-02 8.941827714443206787e-02 1.721620857715606689e-01 -3.175696432590484619e-01 6.913747638463973999e-02 -1.621976941823959351e-01 -5.650797858834266663e-02 2.223125994205474854e-01 -2.064855992794036865e-01 7.360368221998214722e-02
4.627917706966400146e-01 -2.380206622183322906e-02 -9.912977367639541626e-02 -1.002654209733009338e-01 -6.101414188742637634e-02 2.355431169271469116e-01 -2.327118963003158569e-01 5.727717280387878418e-02 1.374760717153549194e-01 1.348284780979156494e-01 3.477666899561882019e-02 -1.305530518293380737e-01 2.331042587757110596e-01 -8.333319425582885742e-02 4.732681438326835632e-02 2.848443388938903809e-01 -9.126238524913787842e-02 1.470673382282257080e-01 -1.864036768674850464e-01 1.907077245414257050e-02 -1.794436872005462646e-01 -2.715383470058441162e-01 -1.749061495065689087e-01 -3.413858711719512939e-01 4.312659800052642822e-02 -2.447275519371032715e-01 -4.374605137854814529e-03 -3.028020635247230530e-02 1.064231432974338531e-02 1.273334920406341553e-01 -7.035280764102935791e-02 2.159797400236129761e-01
-1.600826382637023926e-01 3.642259910702705383e-02 -4.281638860702514648e-01 -1.341991573572158813e-01 -2.657204493880271912e-02 1.263575255870819092e-01 -1.538125425577163696e-01 1.975789666175842285e-01 1.093416735529899597e-01 8.812794834375381470e-02 4.914247244596481323e-02 1.088132523000240326e-02 6.206910684704780579e-02 2.292319573462009430e-02 -5.935168266296386719e-02 1.604599505662918091e-01 -2.552604377269744873e-01 1.972016394138336182e-01 1.448485404253005981e-01 -2.268855273723602295e-02 -4.042915403842926025e-01 -3.488002121448516846e-01 -2.951234206557273865e-02 -1.486221849918365479e-01 3.040491342544555664e-01 -1.514234542846679688e-01 7.234858721494674683e-02 -5.733997747302055359e-02 -1.976110488176345825e-01 1.723206341266632080e-01 4.738082177937030792e-03 -1.008093953132629395e-01
7.878344506025314331e-02 -9.312198497354984283e-03 -9.242516756057739258e-02 -4.785357415676116943e-02 -2.040963917970657349e-01 2.072992622852325439e-01 1.124637722969055176e-01 1.806872636079788208e-01 -1.022123023867607117e-01 6.009653955698013306e-02 -1.695761270821094513e-02 -1.077461242675781250e-02 3.341993391513824463e-01 -3.465361297130584717e-01 1.803376376628875732e-01 3.243720531463623047e-01 -5.720347166061401367e-02 3.211302757263183594e-01 -1.585793346166610718e-01 -4.651881456375122070e-01 1.386357843875885010e-02 -7.802844047546386719e-02 1.585909724235534668e-01 -1.665735840797424316e-01 -5.779618397355079651e-03 1.479196846485137939e-01 1.710602045059204102e-01 2.702483907341957092e-02 -9.162057191133499146e-02 -2.980151213705539703e-02 -2.570923976600170135e-02 -3.323791606817394495e-04
2.868272066116333008e-01 2.687581628561019897e-02 -1.918336153030395508e-01 -9.265794605016708374e-02 -2.359195426106452942e-02 -8.967281132936477661e-02 -8.732867240905761719e-02 -6.359685957431793213e-02 -9.596072137355804443e-03 -5.410864949226379395e-02 2.309670001268386841e-01 -2.141233533620834351e-02 2.073511928319931030e-01 -1.674117147922515869e-01 7.750278711318969727e-02 3.604739606380462646e-01 -2.760032191872596741e-02 1.147226169705390930e-01 -7.285093516111373901e-02 -1.376820653676986694e-01 -2.020301222801208496e-01 -2.602450549602508545e-01 1.366539299488067627e-02 -4.568079113960266113e-01 -2.039292156696319580e-01 -1.949832290410995483e-01 1.182453781366348267e-01 -9.125766903162002563e-02 -4.084144905209541321e-02 -6.786005198955535889e-02 -2.495609372854232788e-01 2.479926049709320068e-01
2.951201796531677246e-01 -1.079807057976722717e-01 -1.189631745219230652e-01 -1.387799084186553955e-01 8.933816105127334595e-02 1.478059738874435425e-01 -1.725872606039047241e-01 -9.354002773761749268e-02 6.257878243923187256e-02 7.004602998495101929e-02 6.470365077257156372e-02 -2.766701206564903259e-02 2.854532301425933838e-01 -1.299348920583724976e-01 -4.244116693735122681e-02 3.130753338336944580e-01 -1.172008365392684937e-01 2.413176000118255615e-01 -5.164868757128715515e-02 2.843875996768474579e-02 -2.221855521202087402e-01 -2.625896036624908447e-01 -6.299445033073425293e-02 -3.596436381340026855e-01 -9.727136790752410889e-02 -3.849997818470001221e-01 -4.714010749012231827e-03 1.629795879125595093e-02 -1.307971030473709106e-01 1.761529445648193359e-01 -1.778577864170074463e-01 1.506178081035614014e-01
1.567177772521972656e-01 8.524044096702709794e-05 2.507283166050910950e-02 6.336619704961776733e-02 -1.035298556089401245e-01 5.945452302694320679e-02 4.165173321962356567e-02 -9.373411536216735840e-02 2.340689003467559814e-01 7.870146073400974274e-03 3.538762331008911133e-01 -4.099570587277412415e-02 -1.002065539360046387e-01 -2.441625446081161499e-01 -1.225507073104381561e-02 1.588374078273773193e-01 -1.641275435686111450e-01 2.681195549666881561e-02 -1.446539759635925293e-01 -1.767066121101379395e-01 -1.996972560882568359e-01 -4.136697351932525635e-01 -4.420709982514381409e-02 -3.399735987186431885e-01 -1.401709914207458496e-01 -1.983921527862548828e-01 7.848338037729263306e-02 -8.928121626377105713e-02 -3.780125677585601807e-01 -9.781897813081741333e-02 -1.250225454568862915e-01 1.401803493499755859e-01
-1.893456429243087769e-01 -3.317055106163024902e-02 -1.253905147314071655e-01 -6.086808815598487854e-02 -2.901211380958557129e-01 2.499087750911712646e-01 8.179028332233428955e-02 -8.713721483945846558e-02 8.605314418673515320e-03 -5.136201530694961548e-02 9.522455185651779175e-02 8.744680136442184448e-02 1.009287014603614807e-01 -1.825501620769500732e-01 4.154998064041137695e-01 2.741511762142181396e-01 -1.431969255208969116e-01 2.527523040771484375e-01 5.116949602961540222e-02 -2.873110771179199219e-01 1.279888302087783813e-02 -2.467658370733261108e-01 1.977146044373512268e-02 -2.162039577960968018e-01 -2.187771350145339966e-01 -1.647984236478805542e-01 -8.976427838206291199e-03 -2.482328563928604126e-02 -1.454363465309143066e-01 6.197669357061386108e-02 -2.952173054218292236e-01 7.977527379989624023e-02
5.485288798809051514e-02 -4.763009771704673767e-02 -2.212963998317718506e-01 -2.522017359733581543e-01 3.139577060937881470e-02 1.503058075904846191e-01 -8.387310430407524109e-03 -2.834773063659667969e-02 -2.525862753391265869e-01 2.079021185636520386e-01 2.216193266212940216e-02 7.452891767024993896e-02 3.097613528370857239e-02 -9.381572902202606201e-02 7.172627002000808716e-02 1.335102766752243042e-01 1.406849026679992676e-01 -9.536900371313095093e-02 -1.467096507549285889e-01 -1.938200891017913818e-01 -2.987161576747894287e-01 -2.509170770645141602e-01 -4.230307340621948242e-01 1.367292553186416626e-01 3.176026046276092529e-01 7.007633149623870850e-02 1.486417949199676514e-01 -2.102117091417312622e-01 -2.757464945316314697e-01 9.164072573184967041e-02 -1.325758993625640869e-01 5.020858225179836154e-05
7.493479643017053604e-03 3.346749767661094666e-02 -4.767992720007896423e-02 -3.411050736904144287e-01 -1.017406806349754333e-01 5.535655841231346130e-02 1.652110368013381958e-01 7.132132351398468018e-02 -1.039045900106430054e-01 9.898849576711654663e-02 1.416421979665756226e-01 -2.104785442352294922e-01 2.281044796109199524e-02 -3.178982436656951904e-01 -2.017731964588165283e-01 -1.056184992194175720e-01 1.097934544086456299e-01 -5.100937932729721069e-02 -1.901671886444091797e-01 1.511017233133316040e-01 -7.755327969789505005e-02 -3.120683431625366211e-01 1.052062958478927612e-01 -3.024681508541107178e-01 2.345930039882659912e-01 -2.352760285139083862e-01 6.499609351158142090e-02 -8.552670478820800781e-02 1.748607754707336426e-01 -1.730615831911563873e-02 -3.465074598789215088e-01 2.086035311222076416e-01
-1.906133443117141724e-01 1.825063303112983704e-02 -1.375865936279296875e-01 1.193412393331527710e-02 4.198827221989631653e-02 2.312737554311752319e-01 2.619019336998462677e-02 1.026624464429914951e-03 -1.130209024995565414e-02 -6.753610819578170776e-02 9.312700480222702026e-02 1.497209519147872925e-01 1.701774597167968750e-01 -4.046295955777168274e-02 1.409389078617095947e-01 1.576777696609497070e-01 2.138370871543884277e-01 1.172453314065933228e-01 -1.315779238939285278e-01 1.305034905672073364e-01 -3.865494430065155029e-01 -2.579388916492462158e-01 -2.664647996425628662e-01 1.021277680993080139e-01 2.513963282108306885e-01 -7.106661051511764526e-02 5.306243523955345154e-02 -3.089512586593627930e-01 -1.618282794952392578e-01 -6.842935085296630859e-02 -2.865929603576660156e-01 3.263358175754547119e-01
2.866216301918029785e-01 5.201916396617889404e-02 -1.988999098539352417e-01 -1.480727456510066986e-03 -8.403570950031280518e-02 3.059638440608978271e-01 1.534243822097778320e-01 2.459833174943923950e-01 -5.286605283617973328e-02 6.366468220949172974e-02 1.712096184492111206e-01 5.421404913067817688e-02 -6.098598614335060120e-02 -1.037793159484863281e-01 -3.388467431068420410e-02 1.108358055353164673e-01 3.895767405629158020e-02 3.046436011791229248e-01 -6.246950477361679077e-02 -3.848447799682617188e-01 -1.613786816596984863e-01 5.945289134979248047e-02 -3.270655274391174316e-01 -2.193591147661209106e-01 1.917570643126964569e-02 -7.059139758348464966e-02 2.570397853851318359e-01 -6.450871378183364868e-02 -6.283959746360778809e-02 -1.082194522023200989e-01 -8.537840098142623901e-03 3.186183273792266846e-01
1.042909771203994751e-01 -3.006489276885986328e-01 1.466128081083297729e-01 -1.374910306185483932e-02 7.812914997339248657e-02 1.689841449260711670e-01 1.365198008716106415e-02 3.213476836681365967e-01 -1.759998500347137451e-01 2.275467514991760254e-01 1.455713063478469849e-01 2.254209294915199280e-02 1.414455357007682323e-03 -1.549028307199478149e-01 -7.214239984750747681e-02 4.560548067092895508e-02 6.321446597576141357e-02 1.390909552574157715e-01 -3.401701152324676514e-02 -3.736101388931274414e-01 -3.488323688507080078e-01 -4.791839793324470520e-02 -2.630078196525573730e-01 1.042360886931419373e-01 1.180393919348716736e-01 -1.042945906519889832e-01 1.655622422695159912e-01 -1.509377807378768921e-01 -9.923649951815605164e-03 1.487938314676284790e-01 -1.004400700330734253e-01 3.574525117874145508e-01
-7.597956806421279907e-02 -5.048809573054313660e-02 -1.251982599496841431e-01 2.207432538270950317e-01 -1.730463653802871704e-01 5.492534637451171875e-01 -1.430621743202209473e-01 1.035025045275688171e-01 2.162632942199707031e-01 -1.563877612352371216e-02 4.875417053699493408e-02 -8.531103841960430145e-03 1.234990581870079041e-01 -2.605944871902465820e-01 7.352042198181152344e-02 2.285534441471099854e-01 -8.508780598640441895e-02 -2.077729254961013794e-01 -3.577561583369970322e-03 -8.337216079235076904e-02 -6.261398643255233765e-02 -1.496480107307434082e-01 -8.246093988418579102e-02 1.495565921068191528e-01 4.056398943066596985e-02 -2.279027849435806274e-01 2.488971203565597534e-01 -2.552824616432189941e-01 -2.192615866661071777e-01 3.598453104496002197e-02 -1.761289536952972412e-01 1.590548083186149597e-02
-1.700563542544841766e-02 -8.072435855865478516e-03 -1.172720864415168762e-01 -1.115327551960945129e-01 -3.784571215510368347e-02 2.927567064762115479e-02 1.435620039701461792e-01 -2.796540036797523499e-02 1.873639076948165894e-01 3.762702941894531250e-01 4.597132205963134766e-01 1.888698339462280273e-02 1.171412765979766846e-01 7.565744221210479736e-02 -1.507253646850585938e-01 2.380144745111465454e-01 1.094723045825958252e-01 2.992076575756072998e-01 3.944173082709312439e-02 -9.810017794370651245e-02 -1.184668615460395813e-01 -1.715738177299499512e-01 -3.116565942764282227e-01 2.252069488167762756e-02 -7.928936183452606201e-02 -2.269572392106056213e-02 2.568281888961791992e-01 -3.834171220660209656e-02 -1.429793536663055420e-01 2.226629555225372314e-01 -1.601814478635787964e-01 1.971514075994491577e-01
1.866386830806732178e-01 4.372477158904075623e-02 -2.634061872959136963e-01 -4.386143386363983154e-02 2.409211732447147369e-02 2.721798419952392578e-01 -2.532167434692382812e-01 1.275242567062377930e-01 -9.368505328893661499e-02 3.312361240386962891e-02 -3.127261251211166382e-02 -3.275991976261138916e-02 -2.397751212120056152e-01 -2.374850064516067505e-01 2.135363966226577759e-02 2.690423130989074707e-01 -4.197742789983749390e-02 7.481613010168075562e-02 5.415406823158264160e-02 -1.133345440030097961e-01 -3.750052154064178467e-01 -4.986643418669700623e-02 -2.724762260913848877e-01 6.153195351362228394e-02 2.107485830783843994e-01 -2.414332330226898193e-01 2.086585760116577148e-02 -8.143258839845657349e-02 -1.179138943552970886e-01 8.671005815267562866e-02 -3.502081334590911865e-01 2.003155946731567383e-01
-7.189561426639556885e-02 4.218186438083648682e-02 -4.092505574226379395e-02 -1.937203705310821533e-01 4.329834878444671631e-02 1.682503819465637207e-01 -2.370804920792579651e-02 2.911355160176753998e-02 -6.868875026702880859e-02 8.971408009529113770e-03 1.273699402809143066e-01 -1.168978437781333923e-01 8.721399307250976562e-02 -3.653829395771026611e-01 -1.341858506202697754e-01 4.114244878292083740e-01 -3.251767754554748535e-01 9.559754282236099243e-02 1.162636801600456238e-01 -1.735888235270977020e-02 -2.480764389038085938e-01 -3.403564989566802979e-01 -6.861647963523864746e-02 -1.658174395561218262e-01 5.117733497172594070e-03 1.073190495371818542e-01 2.057072371244430542e-01 -2.348375171422958374e-01 1.635167300701141357e-01 -1.091878488659858704e-01 -2.652119100093841553e-01 -5.378349497914314270e-02
2.108728289604187012e-01 1.352992355823516846e-01 -2.182696908712387085e-01 -2.255467325448989868e-01 -2.618199959397315979e-02 2.603921592235565186e-01 -6.519062817096710205e-02 1.147226169705390930e-01 -9.006866067647933960e-02 1.806144863367080688e-01 3.072701990604400635e-01 3.380052372813224792e-02 -5.845295265316963196e-02 -2.263798564672470093e-01 -2.011906057596206665e-01 2.441571950912475586e-01 2.464828938245773315e-01 -8.638452738523483276e-02 3.274039551615715027e-02 -1.499636024236679077e-01 -2.943668663501739502e-01 -1.887252628803253174e-01 3.140747919678688049e-02 2.709521651268005371e-01 -2.547198832035064697e-01 1.851178556680679321e-01 1.529586464166641235e-01 -1.306735724210739136e-01 -5.608686804771423340e-02 1.676528155803680420e-01 -2.607144415378570557e-02 -4.199037328362464905e-02
7.514172792434692383e-02 1.486353389918804169e-02 1.047061085700988770e-01 -1.889338195323944092e-01 9.294413775205612183e-02 2.633188366889953613e-01 -2.377134114503860474e-01 1.484622210264205933e-01 -6.835929304361343384e-02 6.910832971334457397e-02 1.436234563589096069e-01 -7.637973129749298096e-02 -8.526258915662765503e-02 -1.913841068744659424e-01 -2.068979740142822266e-01 1.064444556832313538e-01 9.411998093128204346e-02 6.905974447727203369e-02 -2.273631095886230469e-01 -2.187711447477340698e-01 -3.384436964988708496e-01 -2.455772757530212402e-01 -9.966221451759338379e-02 1.810028702020645142e-01 1.747104972600936890e-01 -5.923606827855110168e-02 1.462731063365936279e-01 1.541406661272048950e-01 -4.356051981449127197e-01 8.304184675216674805e-02 -1.668215095996856689e-01 1.503640711307525635e-01
2.593218348920345306e-02 -1.286850031465291977e-02 -1.754095405340194702e-01 -3.085818886756896973e-01 -1.871285289525985718e-01 5.435200408101081848e-02 6.975340843200683594e-02 -1.225690618157386780e-01 1.662100553512573242e-01 2.490959763526916504e-01 -6.940665841102600098e-02 -1.015659198164939880e-01 -1.330727636814117432e-01 -3.970068097114562988e-01 1.038824487477540970e-02 2.458255589008331299e-01 -4.659146815538406372e-02 -4.348392039537429810e-02 1.637324988842010498e-01 -4.070321023464202881e-01 -1.562448143959045410e-01 -8.390488475561141968e-02 -1.413491815328598022e-01 -9.394127875566482544e-02 2.478685379028320312e-01 -6.164443865418434143e-02 1.735292673110961914e-01 3.686150535941123962e-02 8.255504816770553589e-02 2.602632939815521240e-01 -2.571776695549488068e-02 2.142810076475143433e-01
1.147209294140338898e-02 -6.141466647386550903e-02 -7.469278573989868164e-02 -5.948938801884651184e-02 -4.209921956062316895e-01 3.124660253524780273e-01 2.615709006786346436e-01 1.684226244688034058e-01 -2.630569972097873688e-02 -2.552905678749084473e-02 2.564066946506500244e-01 5.939690023660659790e-02 2.341917455196380615e-01 -2.302077561616897583e-01 -4.744827747344970703e-02 1.298604905605316162e-01 -1.930143088102340698e-01 -1.266312003135681152e-01 -1.946608871221542358e-01 -8.841619640588760376e-02 -2.728546261787414551e-01 -3.083262145519256592e-01 1.448092758655548096e-01 -3.428680822253227234e-02 -7.251024991273880005e-02 6.820934265851974487e-02 4.431666806340217590e-02 7.918272167444229126e-02 -6.258265674114227295e-02 -1.658885627985000610e-01 2.701627612113952637e-01 6.725292652845382690e-02
-2.632660269737243652e-01 9.508051723241806030e-02 -1.264096498489379883e-01 -1.407756954431533813e-01 -2.734199464321136475e-01 2.767109572887420654e-01 3.917491808533668518e-02 3.409036695957183838e-01 1.186764799058437347e-02 1.917082220315933228e-01 2.962413430213928223e-01 -2.773914635181427002e-01 1.179353147745132446e-01 -9.274105727672576904e-02 1.145070046186447144e-01 -1.001373752951622009e-01 -1.927319318056106567e-01 1.128938198089599609e-01 -3.336640894412994385e-01 -3.236861526966094971e-01 4.274434968829154968e-02 -7.173502445220947266e-02 -9.176915884017944336e-02 -4.990873858332633972e-02 -1.166203320026397705e-01 -1.431700587272644043e-01 1.151148453354835510e-01 -1.050416678190231323e-01 -7.407347857952117920e-02 -3.321385383605957031e-02 6.090475618839263916e-02 1.302541792392730713e-01
3.204194307327270508e-01 7.056681811809539795e-02 -6.285060942173004150e-02 -1.103231161832809448e-01 -2.239066213369369507e-01 8.363357931375503540e-02 -5.587516352534294128e-02 2.729375101625919342e-02 2.394435703754425049e-01 -7.211259752511978149e-02 3.652842640876770020e-01 1.106353700160980225e-01 -1.001301221549510956e-02 -1.994600445032119751e-01 -1.761753857135772705e-01 2.686818540096282959e-01 -8.539678901433944702e-02 -4.991086944937705994e-02 -1.111715286970138550e-01 -1.942798048257827759e-01 -1.469964683055877686e-01 -3.602333068847656250e-01 6.084645912051200867e-02 -1.599811017513275146e-01 -1.697746515274047852e-01 8.753618597984313965e-02 1.995614320039749146e-01 -1.947084218263626099e-01 -7.372421771287918091e-02 -1.182279065251350403e-01 1.112443953752517700e-01 2.781113386154174805e-01
2.157516181468963623e-01 1.912073642015457153e-01 -1.032307446002960205e-01 -1.027725413441658020e-01 -1.143733114004135132e-01 1.975841969251632690e-01 -1.815909743309020996e-01 6.387741863727569580e-02 -4.234057664871215820e-02 -2.664837986230850220e-02 2.808693945407867432e-01 1.221007779240608215e-01 2.303231954574584961e-01 -1.200503706932067871e-01 -8.994950354099273682e-02 1.029510349035263062e-01 -7.426363974809646606e-02 2.337272614240646362e-01 2.006198652088642120e-02 -1.817395240068435669e-01 -1.265112161636352539e-01 -3.499429523944854736e-01 3.322585672140121460e-02 -4.063043296337127686e-01 -2.478990256786346436e-01 -1.660524904727935791e-01 9.580355882644653320e-02 -2.007086127996444702e-01 -2.487734258174896240e-01 -1.233747005462646484e-01 3.226627036929130554e-02 9.580262750387191772e-02
-3.092360198497772217e-01 -2.116256505250930786e-01 -2.026618868112564087e-01 -3.358917832374572754e-01 2.458405122160911560e-02 2.479005306959152222e-01 2.559046149253845215e-01 -1.998874992132186890e-01 -3.855381906032562256e-02 2.634295523166656494e-01 7.165016978979110718e-02 4.339915513992309570e-02 1.437671035528182983e-01 -3.653169870376586914e-01 1.400249153375625610e-01 1.368014365434646606e-01 -6.370974332094192505e-02 5.558627471327781677e-02 -7.094220723956823349e-03 2.036463841795921326e-02 -2.325782477855682373e-01 -8.762759715318679810e-02 -2.881911396980285645e-01 -1.246766671538352966e-01 1.310100555419921875e-01 4.732021316885948181e-02 1.130756884813308716e-01 -2.905952557921409607e-02 -7.492740452289581299e-02 2.253964543342590332e-01 -2.183010056614875793e-02 9.967236220836639404e-02
2.707271575927734375e-01 9.694744832813739777e-03 -1.099951341748237610e-01 -1.041046679019927979e-01 9.663668274879455566e-02 -7.429385930299758911e-02 -1.238996386528015137e-01 1.205502003431320190e-01 -1.108055412769317627e-01 1.779114902019500732e-01 2.216856181621551514e-01 -6.243275851011276245e-02 1.753946393728256226e-01 -3.736789822578430176e-01 -9.742017835378646851e-02 1.983677148818969727e-01 3.745259344577789307e-02 -9.698253124952316284e-02 -1.133078709244728088e-01 1.561559885740280151e-01 -2.784928083419799805e-01 -5.086353421211242676e-01 -8.601074665784835815e-02 -9.995344281196594238e-02 1.642953455448150635e-01 2.042085379362106323e-01 -1.443181037902832031e-01 -8.349166065454483032e-02 -4.569969326257705688e-02 1.970111578702926636e-01 -5.602065473794937134e-02 2.237874269485473633e-02
8.032562583684921265e-02 1.058649942278862000e-01 1.016010418534278870e-01 -5.009814351797103882e-02 -4.210497438907623291e-02 -1.295564323663711548e-01 -5.772067233920097351e-02 2.616765797138214111e-01 -3.468114137649536133e-02 1.928059756755828857e-01 1.550531089305877686e-01 5.374598130583763123e-02 7.687707990407943726e-02 -3.678361177444458008e-01 -8.473964035511016846e-02 -5.961718410253524780e-02 1.929894387722015381e-01 2.032675296068191528e-01 -9.956962615251541138e-02 -2.432936728000640869e-01 -4.542174339294433594e-01 -2.281985282897949219e-01 -3.279229402542114258e-01 -1.137052178382873535e-01 1.415379494428634644e-01 -1.352138537913560867e-02 1.979624330997467041e-01 -1.945354342460632324e-01 8.845211565494537354e-02 1.218961551785469055e-01 -1.115862838923931122e-02 1.237479299306869507e-01
3.710030578076839447e-04 3.868237137794494629e-02 -1.681841909885406494e-01 -2.733407914638519287e-01 -3.865719437599182129e-01 3.521361351013183594e-01 1.949512958526611328e-01 -1.149887591600418091e-01 -1.604960262775421143e-01 2.114138901233673096e-01 -2.161601372063159943e-02 5.999215319752693176e-02 1.974245458841323853e-01 -3.373936563730239868e-02 2.891457639634609222e-02 1.736252903938293457e-01 8.403782546520233154e-02 -1.556254476308822632e-01 -2.171814814209938049e-02 -1.583676040172576904e-01 4.170285910367965698e-02 -3.181822597980499268e-01 1.453337222337722778e-01 -6.547117978334426880e-02 -1.267407536506652832e-01 2.497246302664279938e-02 -1.107458546757698059e-01 2.892534732818603516e-01 -2.069809734821319580e-01 6.144681200385093689e-02 -7.390343397855758667e-02 2.744078934192657471e-01
1.143917292356491089e-01 8.331619203090667725e-02 7.891868799924850464e-02 -4.764432460069656372e-02 7.075834274291992188e-02 8.757499605417251587e-02 6.008001789450645447e-02 7.744834572076797485e-02 1.518678069114685059e-01 7.922243326902389526e-02 3.964783251285552979e-01 -8.880090713500976562e-02 -1.324288360774517059e-02 -2.494226396083831787e-01 1.250300556421279907e-01 2.998689413070678711e-01 -2.075695395469665527e-01 2.668512165546417236e-01 -1.157147362828254700e-01 -2.065932005643844604e-01 -2.216743230819702148e-01 -2.430326789617538452e-01 1.518766433000564575e-01 -2.729774117469787598e-01 -1.285897791385650635e-01 -8.776445686817169189e-02 1.730628460645675659e-01 -1.401104032993316650e-01 -3.195545673370361328e-01 -1.653241366147994995e-01 -6.704088300466537476e-02 5.399097502231597900e-02
3.544054627418518066e-01 -1.586158573627471924e-01 5.927497521042823792e-02 -2.338839322328567505e-02 -2.710510976612567902e-03 8.855541050434112549e-02 -1.824273020029067993e-01 -6.957919150590896606e-02 1.173959746956825256e-01 2.194159924983978271e-01 -4.263029620051383972e-02 -6.784758716821670532e-02 3.818278610706329346e-01 -1.844484061002731323e-01 3.946479037404060364e-02 2.085235565900802612e-01 -1.444272249937057495e-01 1.923087090253829956e-01 -2.107381820678710938e-01 -8.057425171136856079e-02 -1.747551858425140381e-01 -3.642207682132720947e-01 5.309286341071128845e-02 -2.240759134292602539e-01 4.026180505752563477e-02 -3.316166996955871582e-01 5.911726877093315125e-02 -5.339995492249727249e-03 -1.170275062322616577e-01 2.927172929048538208e-02 -1.114914193749427795e-01 1.973356902599334717e-01
2.759054303169250488e-01 3.618975281715393066e-01 -2.030990719795227051e-01 -9.474726021289825439e-02 -1.751016080379486084e-01 1.716483682394027710e-01 7.329300045967102051e-02 -2.704284191131591797e-01 5.148860439658164978e-02 -5.804429203271865845e-02 1.039787083864212036e-01 -1.429839432239532471e-01 2.022416442632675171e-01 -1.651991456747055054e-01 -6.958577036857604980e-02 -4.545067623257637024e-02 -9.968999028205871582e-02 2.483106255531311035e-01 -5.519848689436912537e-02 -7.975843548774719238e-02 -2.404110282659530640e-01 -1.630111634731292725e-01 -2.661099433898925781e-01 6.138290045782923698e-04 -2.063870728015899658e-01 -2.005505263805389404e-01 1.892058402299880981e-01 -1.299854516983032227e-01 3.018437512218952179e-02 2.055726945400238037e-01 -5.101264640688896179e-02 2.724007666110992432e-01
-1.897271275520324707e-01 -1.711528748273849487e-01 -1.354876309633255005e-01 -1.760600320994853973e-02 -1.209000945091247559e-01 3.582554459571838379e-01 -1.365675181150436401e-01 9.538210183382034302e-02 -3.397895395755767822e-02 -2.371628433465957642e-01 3.451619148254394531e-01 -1.840318739414215088e-01 1.736671030521392822e-01 2.386139519512653351e-02 -2.548589408397674561e-01 1.432247310876846313e-01 -2.493462711572647095e-01 5.940126255154609680e-02 -4.100553691387176514e-02 -1.291896402835845947e-01 -3.845508992671966553e-01 -1.442167460918426514e-01 -1.373031884431838989e-01 -7.459419220685958862e-02 -1.047618687152862549e-01 -1.764110326766967773e-01 2.730836868286132812e-01 -9.549678117036819458e-02 -1.740655675530433655e-02 4.708492010831832886e-02 4.787484183907508850e-02 -1.046895682811737061e-01
9.658778458833694458e-02 8.598629385232925415e-02 -2.401370108127593994e-01 -8.562318980693817139e-02 -3.228439092636108398e-01 1.968709975481033325e-01 1.894575059413909912e-01 1.360879689455032349e-01 4.925547912716865540e-02 -2.285302132368087769e-01 1.002361699938774109e-01 3.427547588944435120e-02 -6.695509701967239380e-02 -2.101341038942337036e-01 -1.229223161935806274e-01 1.084735020995140076e-01 -3.023469150066375732e-01 9.242849051952362061e-02 -2.072134315967559814e-01 -3.096532821655273438e-01 -2.438364923000335693e-01 -1.845770031213760376e-01 6.014268845319747925e-02 -2.767728269100189209e-01 -3.396216779947280884e-02 -2.008338272571563721e-01 -1.080375909805297852e-01 2.599883824586868286e-02 -2.794242501258850098e-01 -7.626837491989135742e-02 1.674672961235046387e-01 3.448961675167083740e-02
1.080593317747116089e-01 -1.348832994699478149e-01 -2.222725898027420044e-01 -9.079483896493911743e-02 -2.083720825612545013e-02 2.043683379888534546e-01 -1.274533756077289581e-02 2.327954024076461792e-01 -2.883525192737579346e-01 1.919611543416976929e-01 -4.764771834015846252e-02 -3.043924272060394287e-01 1.985475979745388031e-02 -2.698952555656433105e-01 -2.926117777824401855e-01 1.419410109519958496e-01 2.308491021394729614e-01 1.500643342733383179e-01 -1.930933594703674316e-01 -3.230251967906951904e-01 -6.326595693826675415e-02 1.035715918987989426e-02 -8.889894932508468628e-02 1.915357857942581177e-01 1.087575033307075500e-01 -3.294822201132774353e-02 -3.523004055023193359e-02 -1.428364813327789307e-01 -2.434141933917999268e-01 -4.773274809122085571e-02 -2.154863439500331879e-02 2.435281425714492798e-01
-1.576913446187973022e-01 -8.453582227230072021e-02 1.125502437353134155e-01 -3.858263418078422546e-02 8.355379849672317505e-02 2.502781450748443604e-01 -8.265206217765808105e-02 1.931807547807693481e-01 -3.999415040016174316e-01 3.107953369617462158e-01 -3.620147332549095154e-02 1.721361577510833740e-01 1.114642992615699768e-02 -2.216990888118743896e-01 -2.693976163864135742e-01 1.502638757228851318e-01 8.399225771427154541e-02 3.060979545116424561e-01 -5.102099850773811340e-03 -4.653613269329071045e-02 -1.795962750911712646e-01 -3.098302185535430908e-01 -1.642843335866928101e-01 4.773176461458206177e-02 6.525306403636932373e-02 -1.742249578237533569e-01 1.673721671104431152e-01 -1.345417201519012451e-01 -9.557937085628509521e-02 1.930989921092987061e-01 -1.432817429304122925e-01 -1.978740328922867775e-03
1.620989143848419189e-01 1.449113432317972183e-02 -2.778300642967224121e-01 1.651017963886260986e-01 -1.015738844871520996e-01 5.695996284484863281e-01 -1.288937181234359741e-01 -7.909107953310012817e-03 -5.513373017311096191e-02 3.048717230558395386e-02 2.925394773483276367e-01 -7.925465703010559082e-02 -9.884190559387207031e-02 -1.544906646013259888e-01 8.517949841916561127e-03 1.301188617944717407e-01 -2.673780024051666260e-01 -1.575501114130020142e-01 -1.084684953093528748e-01 -3.083579540252685547e-01 -1.247404981404542923e-02 -1.301462948322296143e-01 8.182514458894729614e-02 -3.688216209411621094e-02 2.130796574056148529e-02 -1.184418611228466034e-02 1.982439905405044556e-01 2.042534500360488892e-01 -7.723768055438995361e-02 -7.685467600822448730e-02 -1.355642229318618774e-01 1.760158538818359375e-01
2.216106057167053223e-01 4.917776957154273987e-02 1.619496010243892670e-02 -1.114768385887145996e-01 7.126036286354064941e-02 -1.821243464946746826e-01 9.374627843499183655e-03 3.148926049470901489e-02 -1.328163594007492065e-01 3.574191033840179443e-01 1.141845807433128357e-01 -1.522981524467468262e-01 8.733189851045608521e-02 -7.111032307147979736e-02 -1.712643355131149292e-01 2.913154959678649902e-01 -2.282384634017944336e-01 2.350640483200550079e-02 -2.004651129245758057e-01 8.968486636877059937e-02 -1.927206367254257202e-01 -4.096918702125549316e-01 -1.058817356824874878e-01 -9.711053222417831421e-02 1.583774238824844360e-01 -3.876011967658996582e-01 -1.398419588804244995e-01 -2.184715569019317627e-01 -7.875405251979827881e-02 3.853750973939895630e-02 -3.171403706073760986e-02 1.007536575198173523e-01
7.701366394758224487e-02 -3.153904974460601807e-01 -2.980027720332145691e-02 4.815000295639038086e-02 -6.923747062683105469e-02 1.884317100048065186e-01 2.929469048976898193e-01 1.349176019430160522e-01 1.165103614330291748e-01 1.856086850166320801e-01 2.162027060985565186e-01 -4.238278791308403015e-02 -3.890724852681159973e-02 -2.120549827814102173e-01 -9.209506958723068237e-02 9.426270425319671631e-02 -1.198636069893836975e-01 1.883952170610427856e-01 -7.687010616064071655e-02 -1.587289720773696899e-01 -1.365469396114349365e-02 -2.722577154636383057e-01 -4.494828283786773682e-01 -9.850531816482543945e-02 4.289638251066207886e-02 -3.432708233594894409e-02 2.830413356423377991e-02 -8.340238779783248901e-02 -7.738047093152999878e-02 -7.697118818759918213e-02 1.659843921661376953e-01 4.115894138813018799e-01
2.291290014982223511e-01 -1.088132336735725403e-02 -1.416262835264205933e-01 -1.444908045232295990e-02 3.234100714325904846e-02 1.192696914076805115e-01 -1.797412335872650146e-01 -8.616515435278415680e-03 -1.116603091359138489e-01 1.255705505609512329e-01 8.787439018487930298e-02 1.663691736757755280e-02 2.969727814197540283e-01 -1.467785686254501343e-01 -1.215200219303369522e-02 4.300509393215179443e-01 -5.992244556546211243e-02 8.025352656841278076e-02 -1.177857071161270142e-01 5.032935366034507751e-02 -3.176108002662658691e-01 -3.634949028491973877e-01 -4.492875188589096069e-03 -2.368191033601760864e-01 -1.752760820090770721e-02 -4.285517632961273193e-01 -6.027148663997650146e-02 3.762508183717727661e-02 -9.155810624361038208e-02 1.198471263051033020e-01 -1.101509016007184982e-02 1.448209285736083984e-01
-1.611753553152084351e-01 -1.981102377176284790e-01 -3.560406565666198730e-01 -3.427290320396423340e-01 -4.318366572260856628e-02 1.199224963784217834e-03 1.191021576523780823e-01 8.344235271215438843e-02 -2.131225308403372765e-03 1.146791353821754456e-01 1.955863237380981445e-01 1.706610471010208130e-01 -9.325918555259704590e-02 2.762649580836296082e-02 3.311828896403312683e-02 2.384548187255859375e-01 5.483792722225189209e-02 4.455398395657539368e-02 -1.359607726335525513e-01 -3.862726390361785889e-01 -1.409760676324367523e-02 -1.241107434034347534e-01 -6.422597169876098633e-02 8.726420998573303223e-02 1.710856147110462189e-02 -1.236220374703407288e-01 1.045910641551017761e-01 -2.110242992639541626e-01 -2.281059771776199341e-01 4.017000794410705566e-01 1.692600548267364502e-01 8.039309829473495483e-02
-1.156505569815635681e-01 4.083281382918357849e-02 -3.648322224617004395e-01 -2.703759372234344482e-01 6.854517757892608643e-02 3.223937749862670898e-02 -1.685057580471038818e-01 2.815255522727966309e-01 9.066218137741088867e-02 6.444832682609558105e-02 1.620999127626419067e-01 -2.141396142542362213e-02 -7.604844123125076294e-02 -3.061001300811767578e-01 -2.032571099698543549e-02 3.297018632292747498e-02 -1.929985284805297852e-01 8.162644808180630207e-04 2.332903444766998291e-02 -7.962092012166976929e-02 -3.733688592910766602e-01 -2.463223785161972046e-01 -1.004509702324867249e-01 -1.155816987156867981e-01 3.191165030002593994e-01 4.111302271485328674e-02 8.252960443496704102e-02 -1.251622736454010010e-01 -2.230613082647323608e-01 2.126658111810684204e-01 -1.913777887821197510e-01 1.423372770659625530e-03
1.938962340354919434e-01 -2.176816612482070923e-01 -1.411597877740859985e-01 1.260536462068557739e-01 1.029967144131660461e-01 1.133890151977539062e-01 -4.206752777099609375e-02 1.546797305345535278e-01 -5.364264920353889465e-02 3.232829272747039795e-01 1.230974495410919189e-01 -2.213128209114074707e-01 -7.524415105581283569e-02 -3.862158358097076416e-01 1.519173942506313324e-02 1.807512789964675903e-01 1.613951176404953003e-01 2.760795131325721741e-02 -2.284712493419647217e-01 -3.237523436546325684e-01 -2.289620488882064819e-01 -2.526035346090793610e-02 -6.373300403356552124e-02 -1.982164680957794189e-01 8.820613473653793335e-02 -4.544815514236688614e-03 1.700419038534164429e-01 -6.654392927885055542e-02 -1.034181639552116394e-01 -2.879312038421630859e-01 9.731828421354293823e-02 2.152723073959350586e-01
5.889486521482467651e-02 -7.070441544055938721e-02 -1.961520612239837646e-01 -2.210470885038375854e-01 -2.492315173149108887e-01 1.151431500911712646e-01 -2.209416925907135010e-01 4.826775565743446350e-02 -1.977887004613876343e-01 -1.170191988348960876e-01 -7.530219107866287231e-02 2.708839476108551025e-01 1.040973067283630371e-01 -7.669140398502349854e-02 -1.366079971194267273e-02 2.628755941987037659e-02 5.381228402256965637e-02 6.737685948610305786e-02 -2.592926025390625000e-01 1.235256791114807129e-01 -4.098933041095733643e-01 -3.966818153858184814e-01 1.096524223685264587e-01 -4.260593652725219727e-02 -1.875174976885318756e-02 -1.898171454668045044e-01 -1.705565862357616425e-02 -3.196174502372741699e-01 1.744356602430343628e-01 1.452341824769973755e-01 -1.346582639962434769e-02 9.248074889183044434e-02
-2.294318079948425293e-01 2.755489945411682129e-02 -2.274266034364700317e-01 1.020098403096199036e-01 6.535911560058593750e-02 5.088778138160705566e-01 -1.141489669680595398e-01 -1.043599098920822144e-01 6.721231341361999512e-02 5.982063338160514832e-02 1.514523029327392578e-01 -4.001028537750244141e-01 1.738305985927581787e-01 -2.248117327690124512e-01 -8.340613543987274170e-02 1.061448156833648682e-01 -9.565608203411102295e-02 -6.164689734578132629e-02 -1.160575151443481445e-01 -6.863351911306381226e-02 -8.745947480201721191e-02 -2.172086238861083984e-01 -9.375196881592273712e-03 -1.439538504928350449e-02 -4.338777437806129456e-02 2.495585754513740540e-02 -2.005986124277114868e-01 -6.489875912666320801e-02 1.235895007848739624e-01 2.508644163608551025e-01 9.538039565086364746e-02 2.944666743278503418e-01
-1.072572171688079834e-01 2.242390066385269165e-01 -2.319856137037277222e-01 -2.628488242626190186e-01 5.336428061127662659e-02 -3.801871091127395630e-03 1.800373010337352753e-02 1.243271306157112122e-01 -1.972733736038208008e-01 3.384742438793182373e-01 2.557769417762756348e-01 -1.102494671940803528e-01 1.264695227146148682e-01 -7.324697077274322510e-02 -8.080770820379257202e-02 1.767931729555130005e-01 1.950330287218093872e-01 5.891571752727031708e-03 -1.207055523991584778e-01 -2.183799445629119873e-01 -2.907195687294006348e-01 1.121369283646345139e-02 -3.105750977993011475e-01 3.176262602210044861e-03 2.340710312128067017e-01 -5.768096446990966797e-02 1.701824665069580078e-01 -1.389726847410202026e-01 -3.051215112209320068e-01 1.156478077173233032e-01 1.766339130699634552e-02 1.088048592209815979e-01
1.079270467162132263e-01 -7.903933525085449219e-03 -2.474036961793899536e-01 -2.351713031530380249e-01 -4.583346657454967499e-03 6.390618626028299332e-03 4.357496276497840881e-02 -2.088409364223480225e-01 -3.818588852882385254e-01 1.838364154100418091e-01 9.557267278432846069e-02 9.535535424947738647e-02 -7.948110252618789673e-02 2.472889237105846405e-02 -7.641884684562683105e-02 1.818441450595855713e-01 -8.930052816867828369e-02 8.736729621887207031e-02 9.996920824050903320e-02 -1.554955691099166870e-01 -8.021456748247146606e-02 -2.388768047094345093e-01 -4.463230445981025696e-02 -7.044036686420440674e-02 8.747419714927673340e-02 -9.559876471757888794e-02 3.707082271575927734e-01 -3.346382975578308105e-01 -1.100824028253555298e-01 -3.248302638530731201e-02 -4.270969927310943604e-01 2.260733209550380707e-02
2.897150814533233643e-01 -3.236257657408714294e-02 -2.549029588699340820e-01 -2.968312799930572510e-01 -1.296384930610656738e-01 1.358087956905364990e-01 -2.852110005915164948e-02 6.685067713260650635e-02 5.370045080780982971e-03 2.517374753952026367e-01 2.676340043544769287e-01 -7.945761829614639282e-02 -1.406760215759277344e-01 -1.672694981098175049e-01 -1.804278492927551270e-01 1.165281906723976135e-01 1.460931450128555298e-01 5.081462860107421875e-02 -8.227304369211196899e-02 -2.260940372943878174e-01 -3.281961679458618164e-01 -1.593054085969924927e-01 1.521527767181396484e-02 1.051009148359298706e-01 -1.768160909414291382e-01 1.929359287023544312e-01 1.842536777257919312e-01 -5.516384914517402649e-02 -1.524879783391952515e-01 1.849055290222167969e-01 -2.064395248889923096e-01 -2.333130240440368652e-01
-1.028753891587257385e-01 2.008700370788574219e-01 1.593152433633804321e-02 -3.008894026279449463e-01 9.690158814191818237e-02 1.511883735656738281e-01 1.966123133897781372e-01 7.781679183244705200e-02 2.501398921012878418e-01 1.227022781968116760e-01 -1.986358463764190674e-01 -2.433983050286769867e-02 1.502510625869035721e-03 -1.998727321624755859e-01 -2.615435719490051270e-01 1.988244503736495972e-01 -1.199876219034194946e-01 -8.256076276302337646e-02 -8.776000887155532837e-02 -1.903250515460968018e-01 -1.124689653515815735e-01 -2.063046097755432129e-01 -8.100986480712890625e-02 -1.624402552843093872e-01 -2.340147197246551514e-01 -1.106314808130264282e-01 2.746690511703491211e-01 -1.907677948474884033e-01 1.108296588063240051e-01 1.791666895151138306e-01 -3.305074274539947510e-01 1.732116639614105225e-01
3.204520046710968018e-02 1.100736018270254135e-02 8.634879440069198608e-02 -2.683393657207489014e-01 2.139188945293426514e-01 2.094386667013168335e-01 -1.736891567707061768e-01 1.817193180322647095e-01 8.268620073795318604e-02 3.667441308498382568e-01 1.588810831308364868e-01 -2.063810825347900391e-02 7.746373116970062256e-02 -2.741099596023559570e-01 -1.174201741814613342e-01 -1.406134199351072311e-02 -8.163195103406906128e-03 1.390787959098815918e-01 -2.041599601507186890e-01 -4.743020236492156982e-01 -3.146953582763671875e-01 -1.468742340803146362e-01 -4.489051178097724915e-02 9.460736811161041260e-02 -3.429340571165084839e-02 9.303864836692810059e-02 5.964524671435356140e-02 8.225063979625701904e-02 -1.413796246051788330e-01 8.424609899520874023e-02 -8.221159875392913818e-02 1.811661124229431152e-01
1.288142651319503784e-01 -3.657452389597892761e-02 -2.400189042091369629e-01 -4.992287233471870422e-02 -1.604202538728713989e-01 1.110220924019813538e-01 3.923264145851135254e-02 1.758259832859039307e-01 4.606081172823905945e-02 2.595558762550354004e-01 1.029437705874443054e-01 5.169947631657123566e-03 -1.345469206571578979e-01 -3.223484754562377930e-01 4.729529377073049545e-03 2.902706265449523926e-01 1.033288687467575073e-01 3.053496479988098145e-01 2.125707119703292847e-01 -2.333032041788101196e-01 -3.079101145267486572e-01 -1.676257550716400146e-01 -1.869159936904907227e-01 -4.530085623264312744e-02 -2.710977010428905487e-02 -2.553303837776184082e-01 1.946221292018890381e-01 1.577634364366531372e-01 -5.261752754449844360e-02 4.761796817183494568e-02 1.516610383987426758e-01 2.118631750345230103e-01
-3.434884920716285706e-02 -3.799583390355110168e-02 8.213100372813642025e-04 -3.600264191627502441e-01 6.773297488689422607e-02 2.868215143680572510e-01 1.017104312777519226e-01 3.050130605697631836e-02 -2.918469309806823730e-01 1.014423966407775879e-01 -7.157576084136962891e-02 -1.399392485618591309e-01 2.266699969768524170e-01 -2.718532085418701172e-01 -2.132608592510223389e-01 -8.493669331073760986e-02 -1.944493651390075684e-01 -1.297753453254699707e-01 -3.183564841747283936e-01 5.722002685070037842e-02 -4.510343819856643677e-02 -2.533710598945617676e-01 1.576209440827369690e-02 -2.700559198856353760e-01 -2.966900356113910675e-02 -1.716792583465576172e-01 9.773902595043182373e-02 -1.290704309940338135e-01 2.524100840091705322e-01 -4.230595380067825317e-02 -5.673146620392799377e-02 2.179583758115768433e-01
6.064880266785621643e-02 6.331218779087066650e-02 -2.175705581903457642e-01 -2.300642728805541992e-01 -1.859483867883682251e-01 1.984955519437789917e-01 7.514338195323944092e-02 -1.164181623607873917e-03 -7.004941254854202271e-02 1.953215152025222778e-01 2.150230258703231812e-01 -1.069666817784309387e-01 -1.913969963788986206e-02 -1.689610481262207031e-01 -5.058163404464721680e-02 -7.633817731402814388e-04 2.515197098255157471e-01 1.315261870622634888e-01 -9.297715499997138977e-03 -3.281085789203643799e-01 -4.374791085720062256e-01 -2.100575268268585205e-01 2.657022513449192047e-02 1.696584075689315796e-01 -1.772287935018539429e-01 2.680605351924896240e-01 1.857027411460876465e-01 -1.700176149606704712e-01 -6.129528582096099854e-02 5.220803245902061462e-02 -1.984025388956069946e-01 -1.200191900134086609e-01
8.598504960536956787e-02 2.332697510719299316e-01 -3.313407003879547119e-01 -9.928492456674575806e-02 -3.412367403507232666e-01 3.245856463909149170e-01 8.509783446788787842e-02 2.376245409250259399e-01 7.441374659538269043e-02 -6.759974360466003418e-02 4.438455700874328613e-01 -9.449724853038787842e-02 1.430605649948120117e-01 -1.341032236814498901e-01 -1.727962493896484375e-01 1.006964296102523804e-01 -9.676616638898849487e-02 -4.636394977569580078e-02 4.063367471098899841e-02 -5.304269120097160339e-02 -2.201667577028274536e-01 1.125062853097915649e-01 -1.190604567527770996e-01 -2.300306409597396851e-01 7.460925728082656860e-02 -3.414465114474296570e-02 -1.437141597270965576e-01 -1.728753447532653809e-01 6.215360015630722046e-02 1.510937809944152832e-01 -9.201579540967941284e-02 4.391200095415115356e-02
3.399870693683624268e-01 -1.336626559495925903e-01 1.164217293262481689e-02 -6.377150863409042358e-02 -1.072712466120719910e-01 2.802609801292419434e-01 -6.912612169981002808e-02 -9.086212515830993652e-02 1.139355227351188660e-01 8.511239290237426758e-02 1.255930662155151367e-01 -1.672685742378234863e-01 3.471946418285369873e-01 -3.461676649749279022e-03 -7.891517877578735352e-02 3.474701642990112305e-01 -8.896748721599578857e-02 8.290168642997741699e-02 -1.035377308726310730e-01 1.398368552327156067e-02 -2.416694760322570801e-01 -2.808878421783447266e-01 2.260912209749221802e-02 -2.290860712528228760e-01 9.135979413986206055e-02 -3.552768230438232422e-01 6.956808734685182571e-03 1.013255864381790161e-01 -8.459508419036865234e-02 2.112147659063339233e-01 -1.466934382915496826e-01 1.165689229965209961e-01
1.220955923199653625e-01 -2.146246284246444702e-02 1.475516706705093384e-02 -2.413597851991653442e-01 -8.842388540506362915e-02 5.053778737783432007e-02 -1.998292058706283569e-01 8.211426436901092529e-02 -2.110961079597473145e-01 1.669524908065795898e-01 -8.698797225952148438e-02 1.065236777067184448e-01 -1.218379735946655273e-01 -4.149042963981628418e-01 8.454828709363937378e-02 3.246842324733734131e-01 1.308189332485198975e-01 8.113876730203628540e-02 7.426725327968597412e-02 -3.036330044269561768e-01 -2.101467251777648926e-01 -2.034047096967697144e-01 -1.961316913366317749e-01 -3.467889130115509033e-02 1.606232523918151855e-01 -1.000053733587265015e-01 1.710807681083679199e-01 9.415864944458007812e-03 -2.015758156776428223e-01 1.290372610092163086e-01 3.412766382098197937e-02 3.286148607730865479e-01
-3.640139102935791016e-02 -2.205567508935928345e-01 -1.858692318201065063e-01 -4.263832271099090576e-01 7.433427870273590088e-02 1.545448601245880127e-01 1.616066247224807739e-01 4.330044612288475037e-02 2.282478474080562592e-02 5.042993277311325073e-02 2.262125909328460693e-01 1.806310266256332397e-01 3.096937537193298340e-01 -3.032244145870208740e-01 1.061683148145675659e-01 3.150745630264282227e-01 7.126031909137964249e-03 5.325154867023229599e-03 -4.287090897560119629e-02 -6.469823420047760010e-02 -1.372507661581039429e-01 1.937021873891353607e-02 -1.279778778553009033e-01 1.714673079550266266e-02 2.006649821996688843e-01 1.115099638700485229e-01 2.605566084384918213e-01 -1.134545207023620605e-01 -2.129707783460617065e-01 1.864949464797973633e-01 -1.184593141078948975e-01 1.462717056274414062e-01
2.163823395967483521e-01 8.625841140747070312e-02 2.868573181331157684e-02 5.861216783523559570e-02 -6.213676650077104568e-03 1.106165871024131775e-01 1.048503443598747253e-01 -6.424885988235473633e-02 1.924228966236114502e-01 9.422537870705127716e-03 2.067444622516632080e-01 -8.418875932693481445e-02 -9.569156914949417114e-02 -2.649560570716857910e-01 -7.669295370578765869e-02 4.656555354595184326e-01 -7.335945963859558105e-02 1.187796667218208313e-01 -2.626714706420898438e-01 -1.719497889280319214e-01 -1.794674843549728394e-01 -1.025783717632293701e-01 6.082185730338096619e-02 -4.395129531621932983e-02 -5.233616009354591370e-02 -2.075223177671432495e-01 1.157161369919776917e-01 -2.331797480583190918e-01 -3.927188515663146973e-01 -1.468316167593002319e-01 -2.577537894248962402e-01 5.342914909124374390e-02
1.475934237241744995e-01 2.648684754967689514e-02 -2.135747075080871582e-01 8.633993566036224365e-02 -1.285175681114196777e-01 3.286658525466918945e-01 -5.555513501167297363e-02 2.171004265546798706e-01 -2.470380514860153198e-01 1.761077903211116791e-02 4.610970616340637207e-01 -8.014781028032302856e-02 5.157763138413429260e-02 -2.872944772243499756e-01 2.920970693230628967e-02 -5.079960078001022339e-02 -4.508449882268905640e-02 -1.377384215593338013e-01 -1.732865422964096069e-01 -3.427086770534515381e-01 1.320907324552536011e-01 -1.079578250646591187e-01 -1.472899913787841797e-01 -1.921935677528381348e-01 -2.931137941777706146e-02 -4.460991173982620239e-02 1.851163953542709351e-01 -1.835665404796600342e-01 1.413275301456451416e-01 -2.281121164560317993e-02 2.295514568686485291e-02 1.806445866823196411e-01
1.059419363737106323e-01 2.486763596534729004e-01 2.340913936495780945e-02 -1.242446303367614746e-01 -2.697085738182067871e-01 -6.131942570209503174e-02 -1.582721993327140808e-02 -5.482086539268493652e-02 2.859674580395221710e-02 2.506783902645111084e-01 -5.232467781752347946e-03 3.966060280799865723e-02 -1.756358891725540161e-01 -1.570397168397903442e-01 -1.007046401500701904e-01 3.426470458507537842e-01 -7.603424787521362305e-02 6.064361333847045898e-02 4.383922368288040161e-02 -3.320595622062683105e-01 -4.268409907817840576e-01 -9.823345392942428589e-02 -2.963709235191345215e-01 -7.680497318506240845e-02 -5.669152736663818359e-02 -1.360745728015899658e-01 1.165764331817626953e-01 -4.180535301566123962e-02 -1.425010338425636292e-02 2.480439841747283936e-01 1.231852471828460693e-01 2.483624368906021118e-01
1.377787441015243530e-01 -1.522964537143707275e-01 -1.590528935194015503e-01 -8.472022414207458496e-02 -2.153881341218948364e-01 8.403253555297851562e-02 -9.277674555778503418e-02 -1.415249556303024292e-01 -1.039861589670181274e-01 -7.017546147108078003e-02 2.227226197719573975e-01 5.863324552774429321e-02 1.241703107953071594e-01 -3.404794633388519287e-01 -3.028605580329895020e-01 6.723812967538833618e-02 3.236305117607116699e-01 -1.137364306487143040e-04 -1.410914063453674316e-01 4.686514660716056824e-02 -7.323335111141204834e-02 -3.128117322921752930e-01 -3.608119860291481018e-02 3.575912490487098694e-02 1.337192356586456299e-01 -1.780106574296951294e-01 -8.105112612247467041e-02 -4.422804117202758789e-01 4.816076532006263733e-02 2.180308699607849121e-01 1.120199635624885559e-01 9.800271131098270416e-03
-3.419743850827217102e-02 -4.717518016695976257e-02 -1.927813440561294556e-01 -7.288692891597747803e-02 9.340368956327438354e-02 2.053319215774536133e-01 -1.202875077724456787e-01 3.810389339923858643e-01 -9.115155786275863647e-02 1.520175188779830933e-01 1.343660652637481689e-01 7.216251641511917114e-02 -2.023206502199172974e-01 -8.118074387311935425e-02 -2.296499758958816528e-01 -8.201569318771362305e-02 -1.254153400659561157e-01 -5.222485587000846863e-02 -3.181858360767364502e-02 -6.056779250502586365e-02 -2.830907702445983887e-01 -3.319285809993743896e-01 -1.353078335523605347e-01 5.906723812222480774e-02 2.143305391073226929e-01 -2.174293249845504761e-01 1.432816386222839355e-01 1.727781295776367188e-01 -1.881693154573440552e-01 1.586224585771560669e-01 -2.324566990137100220e-01 2.974258065223693848e-01
8.507306128740310669e-02 -1.756498664617538452e-01 -2.276015728712081909e-01 -9.626201540231704712e-02 -1.226629614830017090e-01 1.329182684421539307e-01 5.821301043033599854e-02 2.985110282897949219e-01 -4.434154629707336426e-01 2.084853053092956543e-01 -1.180558577179908752e-01 -3.228650093078613281e-01 -8.480068296194076538e-02 -1.615720987319946289e-01 -6.488541513681411743e-02 7.601658999919891357e-02 7.339842617511749268e-02 -4.776329267770051956e-03 -3.375324010848999023e-01 -2.774044573307037354e-01 -2.372602820396423340e-01 -5.011757463216781616e-02 -1.712349802255630493e-01 -5.016295984387397766e-02 1.040513999760150909e-02 2.861962653696537018e-02 5.669605731964111328e-02 6.403646618127822876e-02 -2.110385447740554810e-01 -3.188404813408851624e-02 3.535933420062065125e-02 1.791705191135406494e-01
2.115660160779953003e-01 6.784489005804061890e-02 -2.142051011323928833e-01 -1.917916238307952881e-01 2.623535692691802979e-02 1.847071647644042969e-01 -5.014936625957489014e-02 -5.642331019043922424e-02 -1.300417631864547729e-01 1.431862115859985352e-01 4.189140200614929199e-01 -6.516227871179580688e-02 -8.031198382377624512e-02 -1.777658164501190186e-01 -2.014471441507339478e-01 6.091178581118583679e-02 3.118469417095184326e-01 -6.536354869604110718e-02 -6.739251315593719482e-02 -3.225464522838592529e-01 -2.359707206487655640e-01 -1.896506845951080322e-01 5.928816273808479309e-02 2.626951970160007477e-02 -1.093598082661628723e-01 2.170219123363494873e-01 2.530406117439270020e-01 -1.544633507728576660e-01 -1.076378393918275833e-02 2.484276890754699707e-01 -6.289339065551757812e-02 -9.637049585580825806e-02
-1.806453615427017212e-02 1.152654886245727539e-01 -3.859260678291320801e-02 -1.507018357515335083e-01 -2.429957091808319092e-01 1.864884644746780396e-01 1.163658499717712402e-02 -5.073537677526473999e-02 -9.092242456972599030e-03 4.765440896153450012e-02 5.891442298889160156e-02 1.385328620672225952e-01 2.515529990196228027e-01 -2.166781723499298096e-01 -8.041714876890182495e-02 1.282957848161458969e-02 2.429680824279785156e-01 -8.496944606304168701e-02 -2.801508307456970215e-01 3.307640925049781799e-02 -1.285724639892578125e-01 -4.689633846282958984e-01 -1.682258695363998413e-01 5.070718005299568176e-02 1.709537953138351440e-01 -2.681994438171386719e-01 -9.557999670505523682e-02 -3.678232729434967041e-01 1.503150612115859985e-01 1.669207662343978882e-01 1.148276776075363159e-01 3.725990653038024902e-02
5.304022133350372314e-02 1.947305649518966675e-01 -4.587554931640625000e-02 -1.308463141322135925e-02 -8.637234568595886230e-02 3.402107656002044678e-01 4.780230298638343811e-02 3.221842348575592041e-01 6.773697584867477417e-02 1.898599602282047272e-02 1.917463093996047974e-01 -1.671234071254730225e-01 2.983111739158630371e-01 -5.193614214658737183e-02 -2.708688676357269287e-01 1.514175832271575928e-01 4.113969951868057251e-02 8.824183791875839233e-02 -1.441249400377273560e-01 -7.812099903821945190e-02 -4.566251859068870544e-02 -1.832945644855499268e-01 -9.989393502473831177e-02 -4.146548211574554443e-01 -1.558158397674560547e-01 1.504567116498947144e-01 -2.100940197706222534e-01 -3.212740421295166016e-01 -9.834452718496322632e-02 3.201926127076148987e-02 -5.817392840981483459e-02 8.811046928167343140e-02
1.805427819490432739e-01 2.153328061103820801e-01 -9.081471711397171021e-02 -9.248923510313034058e-02 -6.277637928724288940e-02 9.272059053182601929e-02 -2.069933805614709854e-03 1.688555926084518433e-01 1.687207072973251343e-02 -8.582732826471328735e-02 1.524396687746047974e-01 1.869662664830684662e-02 3.010117113590240479e-01 -5.778620764613151550e-02 -1.335079669952392578e-01 9.411526471376419067e-02 -2.874109148979187012e-01 2.664121389389038086e-01 9.808453917503356934e-02 -1.832874119281768799e-01 -2.494816035032272339e-01 -4.526508748531341553e-01 -7.626705616712570190e-02 -3.407644629478454590e-01 -2.339462749660015106e-02 -1.159655675292015076e-02 8.774363249540328979e-02 -5.779055878520011902e-02 -1.730007380247116089e-01 3.398224338889122009e-02 -8.642018586397171021e-02 2.741772830486297607e-01
1.315494775772094727e-01 -1.888937354087829590e-01 -1.147416755557060242e-01 -2.256609648466110229e-01 -1.270812749862670898e-02 2.828685343265533447e-01 1.366818845272064209e-01 2.133179754018783569e-01 -2.165036946535110474e-01 6.372780352830886841e-02 2.603681758046150208e-02 -4.835068061947822571e-02 -1.019622385501861572e-01 1.138696521520614624e-01 -1.518758535385131836e-01 -7.081874180585145950e-03 -5.179942771792411804e-02 1.867023110389709473e-01 1.897845119237899780e-01 -2.958371937274932861e-01 -4.167947918176651001e-02 -1.599499285221099854e-01 -1.938035828061401844e-03 -1.428421586751937866e-01 2.235098034143447876e-01 9.876483678817749023e-02 2.689199447631835938e-01 -2.885513305664062500e-01 1.384759247303009033e-01 2.667642235755920410e-01 -1.501897126436233521e-01 3.180233240127563477e-01
1.272512674331665039e-01 -1.805177330970764160e-01 -3.195464611053466797e-01 -2.210595011711120605e-01 -3.039880990982055664e-01 3.942396640777587891e-01 3.229055553674697876e-02 1.619858890771865845e-01 2.254212461411952972e-02 3.463385999202728271e-01 -1.496121287345886230e-01 7.876148074865341187e-02 1.974705904722213745e-01 -2.414856255054473877e-01 5.363720655441284180e-02 -7.405866635963320732e-04 5.903928540647029877e-03 -2.199496179819107056e-01 -3.025258146226406097e-02 -1.513170152902603149e-01 -1.359906345605850220e-01 -1.858770996332168579e-01 -2.456972561776638031e-02 1.253817975521087646e-01 -1.872167736291885376e-01 -1.682549417018890381e-01 -3.446235880255699158e-02 4.765778034925460815e-02 -1.979154199361801147e-01 -2.622289024293422699e-02 -1.622339785099029541e-01 -3.612267971038818359e-02
-2.777549326419830322e-01 1.067106127738952637e-01 -6.084785610437393188e-02 -1.079296916723251343e-01 3.400742541998624802e-03 8.908876776695251465e-02 1.053358688950538635e-01 -2.045667916536331177e-01 -7.054992765188217163e-02 1.514117866754531860e-01 -1.848022490739822388e-01 -1.015951186418533325e-01 1.962776295840740204e-02 -1.147069633007049561e-01 -3.306395709514617920e-01 2.523286640644073486e-01 7.469143718481063843e-02 1.649156361818313599e-01 -8.131707459688186646e-02 -3.981868326663970947e-01 7.671105675399303436e-03 -2.724368870258331299e-01 -6.437763571739196777e-02 -1.649982780218124390e-01 -2.247852534055709839e-01 1.367356721311807632e-02 2.364902347326278687e-01 -2.272130399942398071e-01 -6.982222944498062134e-02 2.879690229892730713e-01 -1.623199731111526489e-01 1.738142035901546478e-02
8.485081791877746582e-02 8.202210068702697754e-02 -1.408346146345138550e-01 -4.883966967463493347e-02 -6.717153638601303101e-02 1.649416238069534302e-01 -1.086636111140251160e-01 -2.773844003677368164e-01 -1.329355239868164062e-01 -7.966100424528121948e-02 4.786017164587974548e-02 -1.449091546237468719e-02 2.859926819801330566e-01 -2.666464745998382568e-01 -2.192913740873336792e-01 2.341295629739761353e-01 2.953500449657440186e-01 9.722171723842620850e-02 -2.377599179744720459e-01 -1.160961538553237915e-01 2.050131559371948242e-02 -2.656435072422027588e-01 -1.330513358116149902e-01 1.656007468700408936e-01 2.529129981994628906e-01 -2.847058773040771484e-01 -1.036087051033973694e-02 -1.650312840938568115e-01 -8.390372991561889648e-02 2.968162894248962402e-01 3.646536543965339661e-02 9.710908681154251099e-02
1.882388070225715637e-02 -2.895883917808532715e-01 -1.944588273763656616e-01 -4.141068086028099060e-02 2.662057988345623016e-02 2.383247017860412598e-01 2.458575814962387085e-01 -2.223690412938594818e-02 1.560645401477813721e-01 -1.465905085206031799e-02 1.008806601166725159e-01 -4.754977673292160034e-02 2.905608154833316803e-02 -2.730837762355804443e-01 -7.389673590660095215e-02 1.903227120637893677e-01 -6.064699590206146240e-02 4.874326586723327637e-01 -1.045129150152206421e-01 -2.761981189250946045e-01 -1.099199801683425903e-01 -1.955307722091674805e-01 -1.526953428983688354e-01 -2.552656531333923340e-01 1.269746664911508560e-02 1.162860095500946045e-01 9.320624172687530518e-02 -4.532413557171821594e-02 -6.524270027875900269e-02 -3.858075663447380066e-02 5.210040509700775146e-02 3.217808902263641357e-01
-1.984057426452636719e-01 -1.572412103414535522e-01 -2.511781752109527588e-01 -3.114152550697326660e-01 -8.690690994262695312e-02 2.185427583754062653e-02 3.280683755874633789e-01 -1.471911072731018066e-01 -1.301938593387603760e-01 1.157784014940261841e-01 2.782657742500305176e-01 1.979084908962249756e-01 1.780571341514587402e-01 -3.379335701465606689e-01 -3.529407083988189697e-02 2.648606896400451660e-01 5.545715615153312683e-02 -5.753046274185180664e-02 -7.132961414754390717e-03 -7.193367183208465576e-02 -2.793650329113006592e-01 -3.120193444192409515e-02 -9.798312187194824219e-02 3.003690205514431000e-02 4.137329384684562683e-02 4.380586370825767517e-02 1.242621317505836487e-01 -1.357116363942623138e-02 -3.101308643817901611e-01 1.684094369411468506e-01 -1.019903868436813354e-01 1.375803053379058838e-01
1.971166953444480896e-02 3.008978441357612610e-02 -4.583917558193206787e-02 -3.856405615806579590e-01 -1.932784914970397949e-01 1.520314663648605347e-01 6.817782670259475708e-02 1.018787696957588196e-01 -5.459113791584968567e-02 1.812437176704406738e-01 -5.857871472835540771e-02 -1.767615228891372681e-01 -3.092581331729888916e-01 -4.035168886184692383e-01 -1.155593097209930420e-01 1.896846890449523926e-01 4.187366925179958344e-03 1.104886457324028015e-01 1.303842067718505859e-01 -1.958836317062377930e-01 -7.272940874099731445e-02 -1.071118041872978210e-01 -2.148721665143966675e-01 -2.654476463794708252e-02 1.586062163114547729e-01 -1.546788960695266724e-01 3.511031866073608398e-01 7.247033994644880295e-03 -1.874827891588211060e-01 1.644187718629837036e-01 7.049671560525894165e-02 1.526066362857818604e-01
2.289142757654190063e-01 5.125584453344345093e-02 -1.162003129720687866e-01 -6.194115057587623596e-02 -1.762234270572662354e-01 9.328901022672653198e-02 1.093423068523406982e-01 1.620525494217872620e-02 -8.652274310588836670e-02 -3.471348807215690613e-02 1.659775227308273315e-01 -1.578259468078613281e-01 1.545537561178207397e-01 -2.818955183029174805e-01 -3.513021022081375122e-02 6.700887531042098999e-02 -2.927297353744506836e-01 2.358642518520355225e-01 1.674622595310211182e-01 -1.341515779495239258e-01 -3.483432531356811523e-01 -2.740828692913055420e-01 -1.645270362496376038e-02 3.128890097141265869e-01 -2.069349437952041626e-01 -9.019348770380020142e-02 1.504684835672378540e-01 -1.276791095733642578e-01 -1.329034715890884399e-01 6.110704317688941956e-02 1.062295883893966675e-01 3.175714910030364990e-01
2.770196832716464996e-02 -2.185621410608291626e-01 -6.910842657089233398e-02 -2.620350420475006104e-01 6.656915694475173950e-02 2.540133893489837646e-01 1.530165225267410278e-01 -2.452925145626068115e-01 7.418584078550338745e-02 6.165210530161857605e-02 9.097683429718017578e-02 1.023836657404899597e-01 1.377078145742416382e-01 1.821141988039016724e-01 -2.615654170513153076e-01 2.773170173168182373e-01 -2.425089776515960693e-01 2.210698872804641724e-01 -6.084532290697097778e-02 -1.227985695004463196e-01 -2.200582772493362427e-01 -3.322614431381225586e-01 -2.745016105473041534e-02 -1.734876483678817749e-01 -2.361592091619968414e-02 1.540381759405136108e-01 -1.852345913648605347e-01 -1.548975557088851929e-01 -1.318172365427017212e-01 -5.380704998970031738e-02 -2.599577903747558594e-01 1.157392635941505432e-01
2.958065457642078400e-02 -2.311195284128189087e-01 -2.473990470170974731e-01 6.893979758024215698e-02 -9.124564938247203827e-03 1.482938528060913086e-01 -8.982234448194503784e-02 1.646602749824523926e-01 -2.560250461101531982e-01 2.937252819538116455e-01 -1.032143086194992065e-01 -1.185733824968338013e-01 1.445141136646270752e-01 -1.258058100938796997e-01 -2.773839533329010010e-01 1.852410435676574707e-01 1.695243120193481445e-01 -9.118925780057907104e-02 -3.090125918388366699e-01 -3.142445087432861328e-01 -1.955414265394210815e-01 5.390822142362594604e-02 -2.762069702148437500e-01 5.368635803461074829e-02 -4.937564581632614136e-02 -3.708355128765106201e-02 7.930047065019607544e-02 -1.334692537784576416e-01 -1.714650541543960571e-01 2.218007892370223999e-01 -2.526256628334522247e-02 1.980738937854766846e-01
9.703566879034042358e-02 -1.233009248971939087e-01 -2.464289367198944092e-01 7.046909630298614502e-02 -1.346169412136077881e-01 1.995982527732849121e-01 -1.089316904544830322e-01 2.232315689325332642e-01 -2.210564017295837402e-01 3.422778546810150146e-01 -8.809868991374969482e-02 -2.125747948884963989e-01 -1.338449567556381226e-01 -2.366701513528823853e-02 -1.867859959602355957e-01 4.741210490465164185e-02 6.614226847887039185e-02 -1.904300600290298462e-02 -3.816303238272666931e-02 -2.684401571750640869e-01 -8.207604289054870605e-02 -1.854535490274429321e-01 6.198594719171524048e-02 -2.006149291992187500e-01 2.878157496452331543e-01 -2.060991525650024414e-02 -1.187378689646720886e-01 -5.669566243886947632e-02 -2.750760316848754883e-01 8.655153214931488037e-02 3.143263980746269226e-02 4.089662134647369385e-01
2.929604947566986084e-01 -6.360313296318054199e-02 -5.112137645483016968e-02 -2.370874136686325073e-01 3.402496129274368286e-02 8.518699556589126587e-02 -1.261073946952819824e-01 1.106295064091682434e-01 6.977577507495880127e-02 -1.557493116706609726e-02 1.747575029730796814e-02 -1.371694654226303101e-01 2.514680325984954834e-01 -2.417948693037033081e-01 2.625015005469322205e-02 4.845058917999267578e-01 1.263237297534942627e-01 1.027587652206420898e-01 -9.578262269496917725e-02 3.048911225050687790e-03 -3.610759079456329346e-01 -2.305385917425155640e-01 -1.130023896694183350e-01 -3.025759160518646240e-01 -8.682991378009319305e-03 -2.759410142898559570e-01 1.685438305139541626e-02 -3.642980754375457764e-02 -2.177603542804718018e-02 -6.860185414552688599e-02 -1.794241368770599365e-02 1.627940237522125244e-01
-6.645479798316955566e-02 1.744716465473175049e-01 -2.264667600393295288e-01 -2.228320538997650146e-01 9.540031105279922485e-02 1.109230071306228638e-01 -5.347607284784317017e-02 -1.398187130689620972e-01 -1.458116769790649414e-01 -7.137196511030197144e-02 4.015907347202301025e-01 3.653507679700851440e-02 6.173195317387580872e-02 -3.549596369266510010e-01 -1.739788055419921875e-01 9.197867661714553833e-02 -3.711654990911483765e-02 -1.300994455814361572e-01 -5.262124910950660706e-02 2.269425429403781891e-02 -2.683352865278720856e-02 -8.633793890476226807e-02 -1.056409329175949097e-01 2.083732634782791138e-01 4.961748421192169189e-02 -1.380724012851715088e-01 7.336109131574630737e-02 -4.279943108558654785e-01 -8.781388401985168457e-02 7.413257658481597900e-02 -3.549418449401855469e-01 1.710805594921112061e-01
7.314207404851913452e-02 1.217214576900005341e-02 -3.586313426494598389e-01 -9.170891344547271729e-02 -1.385799348354339600e-01 2.946880757808685303e-01 1.997168511152267456e-01 -2.073735184967517853e-02 2.286761850118637085e-01 5.302824825048446655e-02 3.465816080570220947e-01 -1.440936028957366943e-01 1.286707520484924316e-01 -1.605772227048873901e-01 -2.781337359920144081e-03 7.450031489133834839e-02 -3.115545809268951416e-01 3.805926442146301270e-02 9.054590016603469849e-02 -2.648911178112030029e-01 -2.500596046447753906e-01 -1.971032023429870605e-01 1.500369012355804443e-01 -1.776730716228485107e-01 2.147792279720306396e-01 -6.046441569924354553e-02 -7.229021936655044556e-02 8.745443820953369141e-02 6.251416355371475220e-02 1.520276218652725220e-01 1.962710469961166382e-01 8.176290243864059448e-02
-3.988105058670043945e-01 -1.245098039507865906e-01 -2.330839633941650391e-01 -2.815920710563659668e-01 -3.343330919742584229e-01 1.179020255804061890e-01 2.678280770778656006e-01 -8.457362651824951172e-02 -1.176428645849227905e-01 1.819961220026016235e-01 1.040526330471038818e-01 1.297664940357208252e-01 -6.567035615444183350e-02 -3.330891951918601990e-02 -2.092778384685516357e-01 1.132164299488067627e-01 -2.466547489166259766e-01 1.503740902990102768e-02 -1.322034597396850586e-01 -3.039154410362243652e-01 -1.436732709407806396e-01 -1.183808892965316772e-01 -5.316393077373504639e-02 -8.298911899328231812e-02 -1.982587426900863647e-01 8.508487790822982788e-02 1.429280489683151245e-01 -1.066148132085800171e-01 1.342047154903411865e-01 6.125092506408691406e-02 2.758625335991382599e-02 1.856174468994140625e-01
-4.871601983904838562e-02 -1.128170564770698547e-01 -2.548084594309329987e-02 -1.161053851246833801e-01 1.009374260902404785e-01 3.366755247116088867e-01 2.302642911672592163e-01 2.247259169816970825e-01 8.708720654249191284e-02 3.334273397922515869e-01 1.243162900209426880e-01 -5.590031296014785767e-02 1.008538827300071716e-01 -1.404380202293395996e-01 7.337818294763565063e-02 -8.580078929662704468e-02 -1.510645002126693726e-01 7.563967257738113403e-02 -2.477426826953887939e-01 -7.280291616916656494e-02 -3.488199412822723389e-01 -6.537783890962600708e-02 -3.031843602657318115e-01 -1.678021103143692017e-01 -8.719582110643386841e-02 -2.169158309698104858e-02 1.447382420301437378e-01 2.070774734020233154e-01 -1.889028400182723999e-01 2.101734578609466553e-01 2.718715742230415344e-02 2.645428478717803955e-01
-9.599761106073856354e-03 1.045697033405303955e-01 -2.368479780852794647e-02 1.658773124217987061e-01 -2.512412071228027344e-01 2.298220247030258179e-01 -1.137637812644243240e-02 1.680864393711090088e-01 -4.247459396719932556e-02 1.164780557155609131e-01 1.230958923697471619e-01 8.241669833660125732e-02 -1.699241399765014648e-01 -2.704896926879882812e-01 -1.332537531852722168e-01 1.481698155403137207e-01 -1.463008075952529907e-01 -7.008793205022811890e-02 -1.659959554672241211e-01 9.269654750823974609e-02 -2.986173629760742188e-01 -8.406189829111099243e-02 -1.046993806958198547e-01 -2.906295955181121826e-01 1.172689497470855713e-01 -1.383969783782958984e-01 2.289815992116928101e-01 4.784573242068290710e-02 -2.627121210098266602e-01 -5.362194031476974487e-02 8.961744606494903564e-02 4.645710289478302002e-01
9.938582777976989746e-02 -4.687410220503807068e-02 -7.829546928405761719e-02 -1.114090830087661743e-01 7.806838303804397583e-02 -2.507176436483860016e-02 -1.350422650575637817e-01 -9.066354483366012573e-02 2.257432192564010620e-01 -2.286116965115070343e-02 2.901259362697601318e-01 -1.902413815259933472e-01 5.112266913056373596e-02 -9.693725407123565674e-02 -3.709142282605171204e-02 3.853595852851867676e-01 -9.863060712814331055e-02 -7.283931970596313477e-02 -7.618299126625061035e-02 -1.014242786914110184e-02 -1.771701276302337646e-01 -3.836633861064910889e-01 7.701338268816471100e-03 -2.791583240032196045e-01 -1.920460164546966553e-01 -4.742777720093727112e-02 -6.907559931278228760e-02 -2.024107128381729126e-01 -2.221554070711135864e-01 7.130929082632064819e-02 -2.457130700349807739e-02 4.301602840423583984e-01
2.384957373142242432e-01 -2.321013063192367554e-01 -1.070939451456069946e-01 -2.199280411005020142e-01 2.455653250217437744e-02 2.185130864381790161e-01 -7.557919621467590332e-02 1.426569931209087372e-02 -3.628792762756347656e-01 3.591814935207366943e-01 -3.943413123488426208e-02 -1.169037772342562675e-03 1.374219655990600586e-01 -2.304100841283798218e-01 -2.050572931766510010e-01 1.202760040760040283e-01 3.029412217438220978e-02 2.398233115673065186e-01 9.713180363178253174e-02 -5.495528131723403931e-02 -1.102790683507919312e-01 -2.982962131500244141e-02 -1.866434514522552490e-01 2.893870137631893158e-02 3.165708482265472412e-01 -8.961912244558334351e-02 2.105663120746612549e-01 -1.302451342344284058e-01 -4.922799021005630493e-02 1.674281805753707886e-01 -2.502577751874923706e-02 2.533029615879058838e-01
1.281680725514888763e-02 -3.768151625990867615e-02 -1.954172998666763306e-01 -1.598645895719528198e-01 -2.060503661632537842e-01 1.558500528335571289e-01 8.865810930728912354e-02 7.508713006973266602e-02 1.862007677555084229e-01 2.331275492906570435e-01 3.090313971042633057e-01 3.978382349014282227e-01 -7.466501090675592422e-03 -2.317190915346145630e-01 -2.188557982444763184e-01 1.850716173648834229e-01 3.917436115443706512e-03 2.271871268749237061e-01 -1.292427629232406616e-01 -9.148239344358444214e-02 -2.937272377312183380e-02 -2.487174272537231445e-01 -4.500404745340347290e-02 1.775405108928680420e-01 -1.992048919200897217e-01 1.140690743923187256e-01 1.067978292703628540e-01 9.727803990244865417e-03 -1.591527909040451050e-01 3.104675114154815674e-01 -7.076411694288253784e-02 1.088124513626098633e-01
-5.815266817808151245e-02 3.554455563426017761e-02 -1.920991241931915283e-01 -1.929821819067001343e-02 8.484499901533126831e-02 1.887028366327285767e-01 -1.269091516733169556e-01 2.315395176410675049e-01 2.757062204182147980e-03 -1.758307591080665588e-02 7.333073299378156662e-03 -3.758459985256195068e-01 2.521415054798126221e-01 1.741962432861328125e-01 -7.408233731985092163e-02 1.254002153873443604e-01 7.042088359594345093e-02 1.388865709304809570e-01 -2.262386232614517212e-01 -9.239943325519561768e-02 -3.397783339023590088e-01 -4.987530782818794250e-02 -5.990875884890556335e-02 -1.028827205300331116e-02 2.245758846402168274e-02 -6.388117372989654541e-02 3.835322260856628418e-01 -2.180313915014266968e-01 -3.487710654735565186e-02 2.210805565118789673e-01 7.432125508785247803e-02 3.582656085491180420e-01
3.127810359001159668e-02 3.984423726797103882e-02 9.261623024940490723e-02 -1.241520047187805176e-01 -1.269974708557128906e-01 1.546694934368133545e-01 5.799622088670730591e-02 1.676238626241683960e-01 -1.391762495040893555e-01 1.729659140110015869e-01 1.264369636774063110e-01 -3.060627495869994164e-03 3.404712677001953125e-02 -3.766665160655975342e-01 -3.517043590545654297e-01 2.325926572084426880e-01 6.203865632414817810e-02 1.447329670190811157e-01 7.693166285753250122e-02 -1.421546936035156250e-01 -2.736219465732574463e-01 -2.850731313228607178e-01 -4.237964153289794922e-01 5.876686796545982361e-02 1.994002163410186768e-01 7.774329930543899536e-02 -1.289959158748388290e-02 -1.441798508167266846e-01 -3.367717564105987549e-02 -4.283184930682182312e-02 2.202240973711013794e-01 8.645039051771163940e-02
-1.511880606412887573e-01 3.060228563845157623e-02 -2.049636244773864746e-01 1.160486489534378052e-01 -2.004555761814117432e-01 5.071309804916381836e-01 -4.283896088600158691e-01 -6.185384467244148254e-02 -2.753567509353160858e-02 1.034042164683341980e-01 1.122330501675605774e-01 -1.956276148557662964e-01 2.223811894655227661e-01 -9.502629935741424561e-02 -4.638331942260265350e-03 1.603527665138244629e-01 -1.131154224276542664e-02 1.381370276212692261e-01 -5.045787617564201355e-02 -2.512489259243011475e-01 -2.395871467888355255e-02 -1.148297637701034546e-01 -1.125530228018760681e-01 -1.756657660007476807e-02 -1.437642574310302734e-01 -1.820094883441925049e-01 7.499952614307403564e-02 -7.527928054332733154e-02 1.708527505397796631e-01 1.588479727506637573e-01 -8.206930756568908691e-02 2.272021025419235229e-01
2.577609717845916748e-01 2.572188712656497955e-02 9.400570392608642578e-02 -2.610825896263122559e-01 -4.279064387083053589e-02 1.236586570739746094e-01 -1.421952843666076660e-01 1.422779709100723267e-01 1.552007906138896942e-02 2.036968469619750977e-01 1.530266255140304565e-01 1.943320482969284058e-01 1.161786466836929321e-01 -1.448550969362258911e-01 -2.062565386295318604e-01 2.591025829315185547e-01 -3.226184519007802010e-03 1.964053511619567871e-01 -1.171237304806709290e-01 1.164312753826379776e-02 6.851190328598022461e-02 -4.895861148834228516e-01 -1.212312951683998108e-01 -2.861208617687225342e-01 7.595415413379669189e-02 -2.093484848737716675e-01 -2.031122148036956787e-02 1.890053600072860718e-01 3.370210155844688416e-02 -8.052163571119308472e-02 -1.820291578769683838e-01 1.771005988121032715e-01
1.716273576021194458e-01 -2.225499302148818970e-01 -4.200467839837074280e-02 5.938193202018737793e-02 1.123830825090408325e-01 2.366500794887542725e-01 1.044856309890747070e-01 -6.527812033891677856e-02 -2.541232705116271973e-01 4.530496001243591309e-01 5.947879701852798462e-02 -2.882179021835327148e-01 -6.838938593864440918e-02 -1.500006467103958130e-01 -4.029303044080734253e-02 1.220766305923461914e-01 4.154407605528831482e-02 4.236656799912452698e-02 -3.209282755851745605e-01 -2.978542745113372803e-01 -9.103234112262725830e-02 -1.179406493902206421e-01 -4.947531595826148987e-02 -4.364676773548126221e-02 1.463133096694946289e-01 1.176367979496717453e-02 -8.457902818918228149e-02 -6.203521415591239929e-02 -3.526110053062438965e-01 1.689590886235237122e-02 1.200947463512420654e-01 1.959504634141921997e-01
3.870560824871063232e-01 -4.707001149654388428e-02 -9.960807859897613525e-02 -1.510759890079498291e-01 -2.322764843702316284e-01 2.019729316234588623e-01 -7.116270065307617188e-02 6.750915944576263428e-02 -6.324044615030288696e-02 5.292228236794471741e-02 8.502356708049774170e-03 -1.215413287281990051e-01 1.351382434368133545e-01 -5.962147936224937439e-02 -2.406320869922637939e-01 -5.535236001014709473e-02 8.443506807088851929e-02 1.600490063428878784e-01 -2.152730077505111694e-01 -3.613569587469100952e-02 1.579274609684944153e-02 -4.913447797298431396e-01 2.618432044982910156e-01 6.947120279073715210e-02 2.500089108943939209e-01 9.091819822788238525e-02 -2.194180637598037720e-01 -4.235921427607536316e-02 2.159102261066436768e-02 -2.297065593302249908e-02 -2.194949090480804443e-01 2.027274072170257568e-01
1.364325731992721558e-01 -3.753426074981689453e-01 -2.382492721080780029e-01 -7.506825774908065796e-02 -5.387821048498153687e-02 4.400719106197357178e-01 8.450651168823242188e-02 1.225968897342681885e-01 -1.622979491949081421e-01 1.340622901916503906e-01 2.626014351844787598e-01 -8.239182643592357635e-03 1.658392995595932007e-01 -1.700051575899124146e-01 9.654340893030166626e-02 1.270729452371597290e-01 1.888091355795040727e-04 1.290039252489805222e-02 -8.267795667052268982e-03 -2.521449625492095947e-01 -1.716480553150177002e-01 -1.030429005622863770e-01 -7.585507631301879883e-02 -2.490722341462969780e-03 7.329062209464609623e-04 6.888251286000013351e-03 -5.040561780333518982e-02 1.848349273204803467e-01 -2.080692797899246216e-01 -1.894982606172561646e-01 1.775937378406524658e-01 3.271204233169555664e-01
-3.571704402565956116e-02 5.053563043475151062e-02 -1.989150643348693848e-01 -4.905711859464645386e-03 -3.755728155374526978e-02 3.404451906681060791e-01 1.953095430508255959e-03 8.098100125789642334e-02 -2.361012697219848633e-01 2.640943825244903564e-01 4.771148264408111572e-01 -2.280836552381515503e-01 -1.134299673140048981e-02 -1.319484710693359375e-01 2.991687320172786713e-02 1.216119900345802307e-02 -1.228965260088443756e-02 3.738057911396026611e-01 -9.552522003650665283e-02 -3.195000290870666504e-01 1.236855164170265198e-01 3.975795209407806396e-02 1.574964076280593872e-01 -1.588695198297500610e-01 -1.347290575504302979e-01 -8.549147099256515503e-02 1.006195545196533203e-01 -2.119642645120620728e-01 6.873465329408645630e-02 6.167185306549072266e-02 3.059659386053681374e-03 -4.370372742414474487e-02
-1.360106766223907471e-01 -4.204823449254035950e-02 -1.881273388862609863e-01 -7.640263438224792480e-02 -7.628510892391204834e-02 6.570951640605926514e-02 -1.972046792507171631e-01 1.122113168239593506e-01 -2.984732389450073242e-01 4.284574985504150391e-01 1.338882930576801300e-02 1.358078122138977051e-01 2.596032917499542236e-01 -9.777834266424179077e-02 1.280868649482727051e-01 2.020037770271301270e-01 -7.819300144910812378e-02 1.312888562679290771e-01 -1.310612857341766357e-01 4.987386520951986313e-03 -2.142768949270248413e-01 -1.542701721191406250e-01 9.093073755502700806e-02 -1.061166897416114807e-01 3.120656311511993408e-01 2.842280827462673187e-02 1.141611114144325256e-01 -1.397968232631683350e-01 -2.097872495651245117e-01 -8.779865503311157227e-02 -1.200167927891016006e-03 3.730267286300659180e-01
1.021446362137794495e-01 2.729857265949249268e-01 -4.152205586433410645e-02 -1.704334020614624023e-01 -6.241076067090034485e-02 5.216171145439147949e-01 2.306281179189682007e-01 2.152772992849349976e-02 -2.943125553429126740e-02 2.124511301517486572e-01 2.183328419923782349e-01 2.457375675439834595e-01 9.673751890659332275e-02 1.068419739603996277e-01 -2.309409342706203461e-02 8.173808455467224121e-02 -1.183810979127883911e-01 -8.833984285593032837e-02 -1.462592780590057373e-01 -2.607930302619934082e-01 -1.205277368426322937e-01 -6.791596114635467529e-02 9.129589796066284180e-02 -1.470601409673690796e-01 6.278073042631149292e-02 -2.548273205757141113e-01 -6.974290311336517334e-02 1.056640744209289551e-01 -2.722190618515014648e-01 -1.762529835104942322e-02 2.986807189881801605e-02 2.281628698110580444e-01
-1.632059812545776367e-01 6.703358143568038940e-02 -2.928752303123474121e-01 -3.855296671390533447e-01 1.318126022815704346e-01 1.779671609401702881e-01 -2.259697765111923218e-01 2.982409298419952393e-01 5.797685310244560242e-02 2.119606733322143555e-01 6.332349777221679688e-02 -7.271052896976470947e-02 6.950550526380538940e-02 -3.006846010684967041e-01 -1.087444052100181580e-01 1.079105436801910400e-01 -3.014852404594421387e-01 -2.874943055212497711e-02 9.352322667837142944e-02 -9.024366736412048340e-02 -1.844714134931564331e-01 -8.611714839935302734e-02 -8.785415440797805786e-02 -3.763484582304954529e-02 2.135108411312103271e-01 9.507422149181365967e-02 1.446537226438522339e-01 -1.100840792059898376e-01 -1.566905677318572998e-01 3.007487356662750244e-01 -7.281335443258285522e-02 -4.408118501305580139e-02
-1.317719221115112305e-01 2.755208499729633331e-02 -2.266781181097030640e-01 1.711245626211166382e-03 1.179007068276405334e-01 1.258993446826934814e-01 6.877662241458892822e-02 -3.401349112391471863e-02 -2.099875509738922119e-01 -1.347233448177576065e-02 2.132152616977691650e-01 -1.105326712131500244e-01 9.848273545503616333e-02 -3.298535943031311035e-01 -1.551631242036819458e-01 2.292567789554595947e-01 -2.045207917690277100e-01 6.663282215595245361e-02 5.352943204343318939e-03 -2.979201637208461761e-02 -2.927945256233215332e-01 -2.917817831039428711e-01 2.298003807663917542e-02 -2.073649913072586060e-01 6.614515930414199829e-02 4.569548740983009338e-02 1.510555297136306763e-01 -2.881683707237243652e-01 2.333925366401672363e-01 2.162073738873004913e-02 -3.752484321594238281e-01 -1.676612198352813721e-01
1.400856822729110718e-01 -1.551979035139083862e-01 -1.939671933650970459e-01 3.941972181200981140e-02 -8.799982070922851562e-02 1.951213628053665161e-01 3.742830827832221985e-02 2.634007930755615234e-01 1.924971640110015869e-01 -2.915174327790737152e-02 2.280299663543701172e-01 -2.584860920906066895e-01 -6.468054652214050293e-02 -3.445555567741394043e-01 8.235718309879302979e-02 1.839717775583267212e-01 -1.395368576049804688e-01 -6.578137725591659546e-02 2.961578033864498138e-02 -2.264858037233352661e-02 2.703509628772735596e-01 -2.973269820213317871e-01 -1.490231882780790329e-02 -2.845497801899909973e-02 -6.865317374467849731e-02 -7.704476267099380493e-02 1.863305717706680298e-01 -1.192396059632301331e-01 -1.557823419570922852e-01 3.639914989471435547e-01 8.378667384386062622e-02 2.630402743816375732e-01
-6.738790869712829590e-02 8.297236636281013489e-03 -2.418055981397628784e-01 -3.752243891358375549e-02 -6.696256995201110840e-02 1.227969452738761902e-01 -2.182454019784927368e-01 -1.047824323177337646e-01 4.337795823812484741e-02 2.773476541042327881e-01 -2.022195905447006226e-01 -3.375043347477912903e-02 -1.588088274002075195e-01 2.031560987234115601e-02 -2.018461972475051880e-01 1.560538262128829956e-01 -2.903836369514465332e-01 1.138668507337570190e-01 1.448245439678430557e-02 -2.810069620609283447e-01 -2.084956169128417969e-01 -5.290507674217224121e-01 -2.182366847991943359e-01 6.546508520841598511e-02 -5.931027233600616455e-02 -1.083859726786613464e-01 5.807549506425857544e-02 3.289555385708808899e-02 -8.462756127119064331e-02 -6.644177436828613281e-02 -1.676540672779083252e-01 1.860926002264022827e-01
-5.775476992130279541e-02 -1.465535759925842285e-01 -7.562386989593505859e-02 -1.194158643484115601e-01 1.363784670829772949e-01 5.046567916870117188e-01 2.037320882081985474e-01 2.479729428887367249e-02 -3.106938004493713379e-01 2.815846502780914307e-01 7.162164151668548584e-02 -6.036208197474479675e-02 -3.583005815744400024e-02 7.812104374170303345e-02 -5.932816863059997559e-02 8.721286803483963013e-02 -1.180569976568222046e-01 1.623255908489227295e-01 2.114227563142776489e-01 -1.611114591360092163e-01 -7.607023417949676514e-02 -1.146502941846847534e-01 2.329558506608009338e-02 -2.061208635568618774e-01 -7.461056858301162720e-02 -6.853497028350830078e-02 2.865987122058868408e-01 -1.644856333732604980e-01 -9.905296564102172852e-02 2.542182505130767822e-01 -6.133431196212768555e-02 2.571768164634704590e-01
1.623022109270095825e-01 -1.200311258435249329e-01 -5.479263886809349060e-02 -2.607084810733795166e-01 -1.183185130357742310e-01 6.609075516462326050e-02 -2.106071412563323975e-01 9.150530397891998291e-02 -5.799181014299392700e-02 -1.601033061742782593e-01 1.382679343223571777e-01 1.760338246822357178e-02 2.055035978555679321e-01 -4.261890947818756104e-01 -1.255882084369659424e-01 2.616341412067413330e-01 -2.494242638349533081e-01 2.568334043025970459e-01 -4.220033809542655945e-02 -1.111108064651489258e-02 -5.796768516302108765e-02 -3.191428184509277344e-01 1.761642098426818848e-01 -2.194898575544357300e-01 1.627962477505207062e-02 -1.789869070053100586e-01 -1.513302624225616455e-01 -9.004601836204528809e-02 1.747702658176422119e-01 1.906768530607223511e-01 -1.220693960785865784e-01 -3.240079060196876526e-02
-2.092018909752368927e-02 -1.351759675890207291e-02 -2.951617240905761719e-01 -9.654847532510757446e-02 -1.467858254909515381e-01 9.553566575050354004e-02 4.533324390649795532e-03 1.961479783058166504e-01 -4.307535942643880844e-03 2.580027580261230469e-01 1.014598831534385681e-01 1.774271279573440552e-01 6.729473359882831573e-03 -7.010152190923690796e-02 7.538838684558868408e-02 -9.290155023336410522e-02 2.105272375047206879e-02 -9.118513762950897217e-02 2.828198671340942383e-01 -3.644322156906127930e-01 -4.287951886653900146e-01 -8.962399512529373169e-02 -1.499409377574920654e-01 -2.314133942127227783e-01 6.950420886278152466e-02 -1.002341136336326599e-01 1.342259068042039871e-02 -7.833933085203170776e-02 3.882602602243423462e-02 5.744177848100662231e-02 -4.054091274738311768e-01 1.621454805135726929e-01
-4.052007943391799927e-02 -2.312007397413253784e-01 -2.234225394204258919e-05 4.565767571330070496e-02 -1.283620297908782959e-01 3.267122507095336914e-01 7.364886254072189331e-02 1.756998710334300995e-02 -5.594834685325622559e-02 1.236759405583143234e-02 1.545154396444559097e-02 8.451394736766815186e-02 -1.459727734327316284e-01 -4.844518005847930908e-02 -1.081747785210609436e-01 4.030951857566833496e-02 -5.214153602719306946e-02 1.801678687334060669e-01 -6.117967888712882996e-02 -8.156475424766540527e-02 -2.249788939952850342e-01 -2.794240415096282959e-01 -3.370998203754425049e-01 -3.381023705005645752e-01 -1.759975999593734741e-01 9.448584169149398804e-02 2.796056866645812988e-01 -2.229523509740829468e-01 -9.733814001083374023e-02 1.469745486974716187e-01 -1.284187883138656616e-01 3.855489194393157959e-01
1.007307693362236023e-01 -2.728377282619476318e-01 -1.114006713032722473e-01 -6.267709285020828247e-02 4.238823056221008301e-02 4.893950521945953369e-01 2.458064444363117218e-02 3.663246706128120422e-02 -2.535888850688934326e-01 2.813004553318023682e-01 -1.106985285878181458e-02 -3.524562343955039978e-02 -1.145800203084945679e-01 -2.825118601322174072e-02 -2.463527023792266846e-01 -1.503157988190650940e-02 -2.024335265159606934e-01 8.002906292676925659e-02 1.275180578231811523e-01 -2.248789519071578979e-01 -2.478464394807815552e-01 -1.666956841945648193e-01 -5.380157753825187683e-02 -5.762784741818904877e-03 7.476399838924407959e-02 -1.016181856393814087e-01 3.144542276859283447e-01 -2.506770193576812744e-01 5.269248411059379578e-02 4.197675734758377075e-02 -6.423518061637878418e-02 2.086146473884582520e-01
-7.275192439556121826e-02 -2.188645899295806885e-01 -2.838164567947387695e-01 -2.874088473618030548e-02 -2.019633725285530090e-02 5.096603035926818848e-01 -6.267078965902328491e-02 3.685763850808143616e-02 -1.488719731569290161e-01 1.302937269210815430e-01 4.425993934273719788e-02 -4.220680892467498779e-02 -1.269565224647521973e-01 -2.384335845708847046e-01 -8.739834278821945190e-02 1.096238121390342712e-01 1.062744036316871643e-01 4.426979646086692810e-02 -4.833880066871643066e-02 -3.299897909164428711e-01 -9.900414198637008667e-02 3.130615502595901489e-02 -3.239817917346954346e-01 -1.003929227590560913e-01 4.425380751490592957e-02 -4.997341707348823547e-02 -1.460359841585159302e-01 1.038239747285842896e-01 -2.532702684402465820e-01 9.879245609045028687e-02 1.595319509506225586e-01 2.797307968139648438e-01
4.936508461833000183e-02 -7.071119546890258789e-02 -3.759529069066047668e-02 -1.824733018875122070e-01 -4.312803223729133606e-02 3.151061534881591797e-01 8.335378021001815796e-02 -1.151058226823806763e-01 9.040606766939163208e-02 4.361504688858985901e-02 1.085776910185813904e-01 -9.659316390752792358e-02 7.457470893859863281e-02 -4.112354815006256104e-01 6.904390454292297363e-02 5.315040946006774902e-01 -1.433187127113342285e-01 1.050813645124435425e-01 1.489339619874954224e-01 -2.420660257339477539e-01 5.180330947041511536e-02 -2.964138686656951904e-01 1.125703006982803345e-01 -1.046060100197792053e-01 -1.420696377754211426e-01 -3.918576985597610474e-02 -3.450484015047550201e-03 1.572650372982025146e-01 -6.470950692892074585e-02 2.304141521453857422e-01 -4.446627572178840637e-02 -1.055079773068428040e-01
1.445044577121734619e-01 -1.709235645830631256e-02 -2.244352102279663086e-01 -1.256882399320602417e-01 -9.758252650499343872e-02 3.158351480960845947e-01 1.589554995298385620e-01 4.176246523857116699e-01 1.092011928558349609e-01 -4.610763862729072571e-02 3.377741575241088867e-01 5.636592581868171692e-02 1.703588813543319702e-01 -2.860305011272430420e-01 8.556423336267471313e-02 7.516007870435714722e-02 -7.380328327417373657e-02 2.876936197280883789e-01 -1.469746679067611694e-01 -1.077965572476387024e-01 -2.125540822744369507e-01 -5.656325072050094604e-02 8.072880655527114868e-02 -8.232129365205764771e-02 -2.982019484043121338e-01 6.556857377290725708e-02 5.337600596249103546e-03 -2.874629339203238487e-03 -2.137208878993988037e-01 2.320307120680809021e-02 5.483513697981834412e-03 1.611425578594207764e-01
-1.085781157016754150e-01 -1.459528356790542603e-01 -5.308908596634864807e-02 -3.410982489585876465e-01 2.142706364393234253e-01 2.754378020763397217e-01 3.126543760299682617e-02 2.979858815670013428e-01 -1.837672591209411621e-01 7.894925773143768311e-02 1.979847699403762817e-01 -2.069495059549808502e-02 3.494074940681457520e-02 -1.399713605642318726e-01 -5.664022639393806458e-02 8.534234948456287384e-03 -1.876576393842697144e-01 3.466043770313262939e-01 -1.961768269538879395e-01 -9.416714310646057129e-03 -2.917081713676452637e-01 -3.010985851287841797e-01 -1.398100852966308594e-01 -2.136846333742141724e-01 1.564893424510955811e-01 1.678592115640640259e-01 -4.940589889883995056e-02 -9.847558289766311646e-02 -8.818060904741287231e-02 4.735814034938812256e-02 1.499634683132171631e-01 -1.643228903412818909e-02
-1.543221324682235718e-01 -1.127938255667686462e-01 -2.497847974300384521e-01 -2.963160872459411621e-01 2.371755838394165039e-01 2.378715872764587402e-01 -5.064066126942634583e-02 1.443413794040679932e-01 2.529129385948181152e-02 3.055550754070281982e-01 2.146549075841903687e-01 -1.596521139144897461e-01 -1.477393805980682373e-01 -3.830776214599609375e-01 -2.346698492765426636e-01 1.651691049337387085e-01 -2.921783598139882088e-03 2.341144382953643799e-01 -3.749722614884376526e-02 8.276432007551193237e-02 -2.425087690353393555e-01 -1.343336850404739380e-01 -5.640208721160888672e-02 -1.669819653034210205e-01 2.035243660211563110e-01 6.125414744019508362e-02 -6.063315551728010178e-03 -1.529704630374908447e-01 3.440012782812118530e-02 4.133306443691253662e-02 -1.342274993658065796e-01 -4.821783863008022308e-03
1.603513024747371674e-02 6.841768324375152588e-02 -1.279837787151336670e-01 -1.798393726348876953e-01 -4.422820210456848145e-01 3.571616411209106445e-01 1.405569463968276978e-01 1.041104719042778015e-01 1.284448802471160889e-01 3.907087072730064392e-02 3.473757207393646240e-01 6.303351372480392456e-02 7.771031558513641357e-02 -2.384441494941711426e-01 -1.634730845689773560e-01 5.754332989454269409e-02 -1.453030705451965332e-01 3.986803069710731506e-02 9.296178817749023438e-02 -2.833873629570007324e-01 -2.365986853837966919e-01 -7.238806039094924927e-02 1.708046495914459229e-01 -1.578940898180007935e-01 2.058127969503402710e-01 -1.158138066530227661e-01 -3.709955513477325439e-02 9.316414594650268555e-02 -8.889979124069213867e-02 -1.558456569910049438e-01 1.754277646541595459e-01 3.463811427354812622e-02
1.744099110364913940e-01 9.058927185833454132e-03 -1.362611204385757446e-01 -2.227892875671386719e-01 -2.029107697308063507e-02 3.849889039993286133e-01 8.642762899398803711e-02 6.585459690541028976e-03 2.122325636446475983e-02 1.116939038038253784e-01 -3.673362359404563904e-02 -3.785216808319091797e-02 -1.055398136377334595e-01 -3.367655277252197266e-01 2.208500355482101440e-01 2.610623538494110107e-01 4.090325441211462021e-03 2.056072950363159180e-01 3.032375499606132507e-02 -1.399785876274108887e-01 1.192431375384330750e-01 -3.229640722274780273e-01 9.487921372056007385e-03 -2.399990558624267578e-01 -1.179653704166412354e-01 1.775653958320617676e-01 3.042968809604644775e-01 -8.882986754179000854e-02 5.612805858254432678e-02 2.296271175146102905e-01 1.370695084333419800e-01 1.683784574270248413e-01
1.073205545544624329e-01 7.613433152437210083e-02 -4.347843304276466370e-02 -1.224565729498863220e-01 1.990986242890357971e-02 2.731314301490783691e-01 2.808769643306732178e-01 -6.831444799900054932e-02 -2.699973620474338531e-02 2.544541954994201660e-01 1.455178260803222656e-01 2.065408416092395782e-02 3.753074407577514648e-01 -2.311751544475555420e-01 1.249917224049568176e-01 4.033090770244598389e-01 -1.020850315690040588e-01 4.689073935151100159e-02 -1.607207953929901123e-01 -1.806275844573974609e-01 -1.196642890572547913e-01 9.773243963718414307e-02 2.374048233032226562e-01 -8.778971433639526367e-02 -1.637673228979110718e-01 -1.063473895192146301e-01 1.725976169109344482e-01 1.981705278158187866e-01 -5.501131713390350342e-02 1.038568541407585144e-01 1.110604032874107361e-02 2.596990466117858887e-01
2.029761523008346558e-01 4.023619368672370911e-02 -5.414900556206703186e-02 -9.618836641311645508e-02 -3.095735013484954834e-01 -5.451094731688499451e-02 -3.708985820412635803e-02 -6.075134733691811562e-04 -1.615415066480636597e-01 8.679732680320739746e-03 7.788700610399246216e-02 3.455241397023200989e-02 9.932059794664382935e-02 -3.176463544368743896e-01 -2.195741534233093262e-01 2.447242289781570435e-01 -2.819831073284149170e-01 1.263870596885681152e-01 -1.098337173461914062e-01 -3.338667005300521851e-02 -1.950644552707672119e-01 -3.942722976207733154e-01 -2.248545736074447632e-01 -2.722099721431732178e-01 -2.434818148612976074e-01 1.118412837386131287e-01 -1.598929613828659058e-01 -1.680256724357604980e-01 -1.343936622142791748e-01 3.383186087012290955e-02 -1.368631124496459961e-01 4.651355370879173279e-02
-1.572805345058441162e-01 -1.144515126943588257e-01 -4.867012053728103638e-02 -1.220548823475837708e-01 -3.994963467121124268e-01 2.942721247673034668e-01 8.918174356222152710e-02 1.955371201038360596e-01 1.097195520997047424e-01 1.461352705955505371e-01 2.741391770541667938e-02 -5.285099148750305176e-02 -3.498459234833717346e-02 -7.257226854562759399e-02 3.881905227899551392e-02 5.813273414969444275e-02 -1.081252545118331909e-01 -2.997851073741912842e-01 -1.448771208524703979e-01 -1.820025742053985596e-01 -2.024816274642944336e-01 -1.505894958972930908e-01 2.593101561069488525e-01 1.532845851033926010e-02 -1.259227693080902100e-01 -5.745741352438926697e-02 -2.474020235240459442e-03 -1.868782937526702881e-02 -4.825678765773773193e-01 8.892253786325454712e-02 -9.482254274189472198e-03 2.387238591909408569e-01
-7.604359835386276245e-02 -1.637598872184753418e-01 1.895249262452125549e-02 -2.012274861335754395e-01 -1.706270575523376465e-01 7.316434383392333984e-02 1.822621561586856842e-02 -2.434304170310497284e-02 -1.181853115558624268e-01 1.485532522201538086e-01 1.718976646661758423e-01 -1.409359127283096313e-01 3.910116478800773621e-02 -1.309867948293685913e-01 -3.197385668754577637e-01 -1.145730540156364441e-02 5.785628408193588257e-02 1.273800879716873169e-01 -2.313529700040817261e-01 1.092838589102029800e-02 -3.678676486015319824e-01 -2.494607269763946533e-01 9.595821052789688110e-02 -1.072799265384674072e-01 2.326128035783767700e-01 -4.137589931488037109e-01 -2.092246413230895996e-01 7.920137047767639160e-02 1.521110236644744873e-01 1.271981000900268555e-01 -1.404300034046173096e-01 2.424406856298446655e-01
1.880447864532470703e-01 -9.701281040906906128e-02 3.769925329834222794e-03 1.865597069263458252e-02 -1.195566877722740173e-01 2.480313926935195923e-01 -1.511443555355072021e-01 3.173123896121978760e-01 5.859487224370241165e-03 7.505951821804046631e-02 -4.617904126644134521e-02 2.413287013769149780e-02 1.251659840345382690e-01 -2.983587235212326050e-02 -2.534317076206207275e-01 2.869062721729278564e-01 -2.403266280889511108e-01 3.745925128459930420e-01 4.781246930360794067e-02 -1.190083846449851990e-01 -1.914885491132736206e-01 -1.269948929548263550e-01 -2.693662047386169434e-01 -2.211725860834121704e-01 2.126505412161350250e-02 -6.031195819377899170e-02 2.248527556657791138e-01 -2.267305105924606323e-01 -1.451183408498764038e-01 -1.429248005151748657e-01 -4.173652827739715576e-02 2.143763005733489990e-01
1.957097053527832031e-01 -1.650896668434143066e-01 -2.815141081809997559e-01 -2.717314660549163818e-01 9.833370894193649292e-02 3.066096901893615723e-01 6.823969073593616486e-03 3.556421697139739990e-01 2.679236233234405518e-01 1.565026491880416870e-01 1.798242144286632538e-02 -7.839297875761985779e-03 -1.470774263143539429e-01 -2.629613280296325684e-01 7.131376862525939941e-02 7.121594995260238647e-02 -7.660108804702758789e-02 1.426578909158706665e-01 -1.200015544891357422e-01 6.936940550804138184e-02 -1.838383227586746216e-01 -3.824329674243927002e-01 1.674696654081344604e-01 2.701904252171516418e-02 4.056429490447044373e-02 7.882545702159404755e-03 -1.428551375865936279e-01 -2.095230370759963989e-01 1.172331627458333969e-02 -7.202846556901931763e-02 9.242954850196838379e-02 1.393064707517623901e-01
-1.505112051963806152e-01 9.316010773181915283e-02 -8.879111707210540771e-02 -4.844193160533905029e-02 -1.505782175809144974e-02 1.648983657360076904e-01 2.212698012590408325e-01 7.000015676021575928e-02 -1.144704148173332214e-01 2.203369587659835815e-01 2.119406312704086304e-01 1.135480850934982300e-01 2.430699169635772705e-01 -2.134967744350433350e-01 -1.633447408676147461e-01 8.215504884719848633e-02 -1.459169574081897736e-02 3.237605988979339600e-01 -1.069218292832374573e-01 2.033438719809055328e-02 -1.559393405914306641e-01 -5.130471661686897278e-03 2.811532020568847656e-01 -4.630494862794876099e-02 -2.067545652389526367e-01 1.584642194211483002e-02 -2.759290635585784912e-01 -3.586004078388214111e-01 -2.786240577697753906e-01 1.954515576362609863e-01 -1.075694337487220764e-01 1.485001891851425171e-01
-2.900089025497436523e-01 1.353126019239425659e-01 -2.037808150053024292e-01 -1.693528145551681519e-01 -7.704386115074157715e-02 -7.565767318010330200e-02 -1.845004260540008545e-01 -3.201923519372940063e-02 -5.216564238071441650e-02 1.650040149688720703e-01 1.904139071702957153e-01 1.195446923375129700e-01 9.950719773769378662e-02 -1.637588441371917725e-01 -1.087936311960220337e-01 2.952320575714111328e-01 -4.538971558213233948e-02 1.788638085126876831e-01 -1.280466467142105103e-01 4.323279112577438354e-02 -7.121954858303070068e-02 -3.501441562548279762e-03 2.001374512910842896e-01 5.957591161131858826e-02 2.645895481109619141e-01 -1.685008108615875244e-01 2.763620018959045410e-01 -1.659006476402282715e-01 -1.991239339113235474e-01 -1.585942134261131287e-02 -1.729416847229003906e-01 4.374060332775115967e-01
4.001918807625770569e-02 -3.104117512702941895e-01 -7.243790477514266968e-02 2.682190388441085815e-02 -1.077309325337409973e-01 2.332628369331359863e-01 2.039026468992233276e-01 3.036580979824066162e-01 -6.592838466167449951e-02 6.062415614724159241e-02 2.554590404033660889e-01 -9.248011559247970581e-02 1.561468392610549927e-01 -5.922645330429077148e-03 -1.330793648958206177e-01 -4.192837700247764587e-02 -2.122642695903778076e-01 3.325774371623992920e-01 -1.945005208253860474e-01 -1.308570355176925659e-01 -1.413134932518005371e-01 -9.229505062103271484e-02 4.402877762913703918e-03 -1.159379482269287109e-01 -2.099722176790237427e-01 2.356312796473503113e-02 -6.444855779409408569e-02 -1.347516924142837524e-01 -3.110449314117431641e-01 -3.319009765982627869e-02 6.618335843086242676e-02 3.857495784759521484e-01
3.297225236892700195e-01 -2.050906568765640259e-01 -4.053121805191040039e-02 -4.203151538968086243e-02 -1.404307037591934204e-01 1.429328769445419312e-01 -2.502109110355377197e-01 9.178988635540008545e-03 6.044398993253707886e-02 2.087798863649368286e-01 -2.941642142832279205e-02 1.976580917835235596e-02 2.885840833187103271e-01 -3.475040569901466370e-02 -7.421581447124481201e-02 4.461725354194641113e-01 -3.109956160187721252e-02 6.248939782381057739e-02 -1.318964362144470215e-01 6.314028054475784302e-02 -3.210536837577819824e-01 -3.014722466468811035e-01 6.397895514965057373e-02 -1.312732845544815063e-01 -3.725308552384376526e-02 -3.500943481922149658e-01 1.831086724996566772e-02 -2.566413721069693565e-03 -6.454802304506301880e-02 6.414461880922317505e-02 -4.977150261402130127e-02 1.697347313165664673e-01
-2.415582686662673950e-01 -3.659399971365928650e-02 -2.266212552785873413e-01 -1.058434322476387024e-01 -1.609709560871124268e-01 1.423969268798828125e-01 6.731929630041122437e-02 2.072176337242126465e-02 -5.225700885057449341e-02 -7.893213629722595215e-02 2.204084545373916626e-01 -2.786054611206054688e-01 -8.562775701284408569e-02 1.469960063695907593e-01 -2.178541757166385651e-02 1.985992938280105591e-01 -5.813157185912132263e-02 1.775409579277038574e-01 -1.042039915919303894e-01 -1.678791791200637817e-01 -4.630751609802246094e-01 1.333877258002758026e-02 -1.906577199697494507e-01 -1.292222291231155396e-01 1.086981501430273056e-02 -1.504126340150833130e-01 2.869666814804077148e-01 -1.287298947572708130e-01 1.829395145177841187e-01 1.879258900880813599e-01 -1.441567689180374146e-01 2.640978097915649414e-01
1.339361369609832764e-01 -1.070553287863731384e-01 -2.193552628159523010e-02 -5.805698037147521973e-02 -2.354952096939086914e-01 -1.049530208110809326e-01 1.697124913334846497e-02 1.346729248762130737e-01 -1.999461464583873749e-02 5.996642634272575378e-03 2.979832291603088379e-01 -8.990721777081489563e-03 1.172234192490577698e-01 -3.758059740066528320e-01 -1.046551540493965149e-01 1.351842284202575684e-01 1.925821788609027863e-02 9.951975662261247635e-04 -1.997945457696914673e-01 2.576525881886482239e-02 -2.431496977806091309e-01 -3.518183529376983643e-01 -2.978561520576477051e-01 -2.767209708690643311e-01 -9.735652804374694824e-02 -3.751365840435028076e-01 -2.281156927347183228e-01 8.324678242206573486e-02 -9.793809801340103149e-02 -9.744625538587570190e-03 -7.602185942232608795e-03 -1.672333851456642151e-02
3.081700503826141357e-01 2.647914551198482513e-02 -1.542132347822189331e-01 -1.357155442237854004e-01 -1.259232759475708008e-01 1.464408636093139648e-01 -7.074599713087081909e-02 -5.604064464569091797e-02 7.504899054765701294e-02 1.845200806856155396e-01 8.705056458711624146e-02 -2.521373331546783447e-01 2.859654128551483154e-01 -3.410336747765541077e-02 5.174547061324119568e-02 3.562779426574707031e-01 1.683920435607433319e-02 2.121963351964950562e-01 -2.363391369581222534e-01 3.590414300560951233e-02 -1.365405768156051636e-01 -3.303581178188323975e-01 -1.777759045362472534e-01 -2.814502418041229248e-01 8.611101657152175903e-02 -3.108747601509094238e-01 -5.513133108615875244e-02 5.254616215825080872e-02 -1.848895251750946045e-01 5.017983168363571167e-02 5.907479301095008850e-02 4.685522615909576416e-02
4.813057556748390198e-02 1.075462698936462402e-01 -2.066271007061004639e-01 7.361824810504913330e-02 -2.299883216619491577e-01 2.405886352062225342e-01 1.588231511414051056e-02 2.118536829948425293e-01 -8.262795954942703247e-02 -3.090253844857215881e-02 1.715701073408126831e-01 -1.316869705915451050e-01 1.118057966232299805e-01 -2.816174030303955078e-01 -3.908860683441162109e-01 9.862351417541503906e-02 4.638149868696928024e-03 2.096237540245056152e-01 -1.157093886286020279e-02 7.907939702272415161e-02 -1.340396404266357422e-01 -1.946198046207427979e-01 1.583063900470733643e-01 -3.500593304634094238e-01 -2.627063989639282227e-01 1.820369157940149307e-03 -2.163327485322952271e-01 -2.899655997753143311e-01 -1.010821610689163208e-01 -5.664541944861412048e-02 -6.712860614061355591e-02 3.969898819923400879e-02
6.068021990358829498e-03 -2.299757301807403564e-01 1.220155209302902222e-01 -9.023620188236236572e-02 -1.052566915750503540e-01 2.000309973955154419e-01 2.084525860846042633e-02 -1.842238754034042358e-02 5.582106299698352814e-03 -1.065511628985404968e-02 -3.151900768280029297e-01 -2.290669977664947510e-01 -4.582755267620086670e-02 -1.203556731343269348e-01 -2.451998144388198853e-01 5.070766806602478027e-01 -1.557618528604507446e-01 9.498486667871475220e-02 -1.371763497591018677e-01 -8.792831748723983765e-02 -3.089225292205810547e-01 -2.959664463996887207e-01 -3.878349810838699341e-02 -2.039837688207626343e-01 1.647820696234703064e-02 4.102781414985656738e-02 9.319199621677398682e-02 -6.099285930395126343e-02 1.398153454065322876e-01 1.581415534019470215e-01 -1.396659165620803833e-01 1.482679694890975952e-01
4.213498532772064209e-02 2.830272540450096130e-02 -8.686315268278121948e-02 -2.464334964752197266e-01 -1.713573485612869263e-01 1.537875384092330933e-01 -1.591161042451858521e-01 -2.513463795185089111e-01 -2.848843634128570557e-01 8.694633841514587402e-02 9.829723834991455078e-02 -1.435343772172927856e-01 7.663537561893463135e-02 -1.930786371231079102e-01 -1.022586226463317871e-01 1.020101681351661682e-01 2.467235773801803589e-01 1.025323420763015747e-01 -3.704993724822998047e-01 -1.785447597503662109e-01 6.213718280196189880e-02 -3.522705733776092529e-01 -1.743368059396743774e-01 7.609730213880538940e-02 1.028627529740333557e-01 -2.278622984886169434e-01 8.073754608631134033e-03 -1.784599721431732178e-01 -5.382097512483596802e-02 2.344501763582229614e-01 1.306865364313125610e-01 -1.749645620584487915e-01
4.712849855422973633e-02 -1.897910535335540771e-01 -2.449758946895599365e-01 -1.021315604448318481e-01 -1.559379398822784424e-01 1.575921624898910522e-01 9.742008894681930542e-02 6.514600664377212524e-02 -1.508653163909912109e-01 -1.052667722105979919e-01 -9.190586209297180176e-02 -9.734181314706802368e-02 2.131824642419815063e-01 -4.142464399337768555e-01 -8.788064122200012207e-02 2.378313988447189331e-01 3.916073739528656006e-01 -6.458582729101181030e-02 -8.976335823535919189e-02 -1.697682291269302368e-01 5.086055025458335876e-02 -1.222695261240005493e-01 6.149569898843765259e-02 -9.960554540157318115e-02 -1.630540937185287476e-01 -2.649602293968200684e-01 3.591500520706176758e-01 -6.272006779909133911e-02 -1.426121592521667480e-01 -8.366300165653228760e-02 -4.386425018310546875e-02 1.034874692559242249e-01
-4.166177473962306976e-03 -2.395068258047103882e-01 -1.496762633323669434e-01 3.322383016347885132e-02 -2.326012104749679565e-01 4.175825715065002441e-01 -1.313159614801406860e-01 2.415812611579895020e-01 1.743062436580657959e-01 2.514745891094207764e-01 -3.072246350347995758e-02 1.391106396913528442e-01 2.075379341840744019e-01 -1.928595453500747681e-01 1.305548101663589478e-01 7.066567242145538330e-02 -1.232729554176330566e-01 -5.978577584028244019e-02 -2.398280054330825806e-01 -3.207735121250152588e-01 -1.961618810892105103e-01 -7.074721157550811768e-02 -1.442751735448837280e-01 -8.879902213811874390e-02 -3.003994934260845184e-02 -1.382417231798171997e-01 1.136737912893295288e-01 1.441129446029663086e-01 -1.961260288953781128e-01 2.282931804656982422e-01 4.488476738333702087e-02 3.369553759694099426e-02
3.549540415406227112e-02 -1.542398035526275635e-01 -2.228546589612960815e-01 2.686781436204910278e-02 -7.248609513044357300e-02 2.510099411010742188e-01 -3.062731027603149414e-02 1.778170466423034668e-01 1.302197575569152832e-01 1.637737266719341278e-02 3.237642347812652588e-02 -4.001840949058532715e-01 1.211496964097023010e-01 -1.618445217609405518e-01 -5.231666937470436096e-02 -6.016823276877403259e-02 -1.998484432697296143e-01 3.530024364590644836e-02 -2.638732790946960449e-01 -1.686798483133316040e-01 -3.068738579750061035e-01 2.897266671061515808e-02 -1.338118761777877808e-01 -1.350829750299453735e-01 -1.244288384914398193e-01 -2.291367202997207642e-01 3.073905110359191895e-01 -3.039874732494354248e-01 9.533069282770156860e-02 2.272448986768722534e-01 1.019170060753822327e-01 4.083589836955070496e-02
-7.967484742403030396e-02 -2.257662117481231689e-01 -9.584929049015045166e-02 3.505308553576469421e-02 7.860416918992996216e-02 3.850919008255004883e-01 9.584486484527587891e-02 1.853244453668594360e-01 1.969790756702423096e-01 4.349917769432067871e-01 1.743696033954620361e-01 -2.793318219482898712e-02 1.182286143302917480e-01 -7.788977026939392090e-02 4.534473270177841187e-02 1.257411786355078220e-03 -1.470691859722137451e-01 5.691950768232345581e-02 -4.851106926798820496e-02 -3.341715335845947266e-01 -2.442355006933212280e-01 -1.573864519596099854e-01 -8.308921754360198975e-02 -1.974694132804870605e-01 5.785611271858215332e-02 -7.693136576563119888e-03 2.269128859043121338e-01 8.718457818031311035e-02 8.883243426680564880e-03 4.481407254934310913e-02 -9.231953322887420654e-02 3.326169252395629883e-01
-1.289779245853424072e-01 2.117340117692947388e-01 -5.545932427048683167e-02 -1.672256141901016235e-01 -3.347194194793701172e-01 2.057606428861618042e-01 -1.088330149650573730e-01 1.673667728900909424e-01 -1.472881436347961426e-01 3.062423765659332275e-01 1.817948818206787109e-01 -1.757893711328506470e-01 -1.007863432168960571e-01 -3.296261653304100037e-02 -3.172625303268432617e-01 9.375540912151336670e-02 3.322870731353759766e-01 5.072649940848350525e-02 1.550871692597866058e-02 -2.523351013660430908e-01 -3.300586640834808350e-01 -1.890317499637603760e-01 1.890087127685546875e-02 1.330686956644058228e-01 4.632020741701126099e-02 1.001667976379394531e-01 5.345965921878814697e-02 5.343046411871910095e-02 -2.978990599513053894e-02 -7.753632217645645142e-02 -4.051709547638893127e-02 2.169623523950576782e-01
2.485504299402236938e-01 3.939449787139892578e-01 1.034938246011734009e-01 -2.727555930614471436e-01 -2.170169353485107422e-01 5.913282930850982666e-02 1.208040565252304077e-01 1.278287768363952637e-01 -1.793039888143539429e-01 -1.188860181719064713e-02 2.986569330096244812e-02 -7.426100224256515503e-02 1.696656793355941772e-01 8.819644339382648468e-03 -6.074247509241104126e-02 4.952428117394447327e-02 -8.664643019437789917e-02 6.385980546474456787e-02 1.476910412311553955e-01 -2.706046104431152344e-01 -2.787440419197082520e-01 -1.399323046207427979e-01 -1.180884540081024170e-01 5.772549286484718323e-02 -1.508300304412841797e-01 -9.525518119335174561e-02 4.698642715811729431e-02 -2.488332241773605347e-01 -4.657574370503425598e-02 2.256319522857666016e-01 -8.248836547136306763e-02 4.070360660552978516e-01
1.633611321449279785e-01 8.117039687931537628e-03 -1.734540313482284546e-01 4.147398844361305237e-02 -1.901238560676574707e-01 4.083616286516189575e-02 7.808884978294372559e-02 1.176016032695770264e-01 -1.341613978147506714e-01 4.660093188285827637e-01 3.556273281574249268e-01 -8.511108905076980591e-02 5.371737480163574219e-02 -2.591173052787780762e-01 -2.025013417005538940e-01 1.363165676593780518e-01 1.171406731009483337e-01 1.957965940237045288e-01 -4.781867936253547668e-02 -2.430594991892576218e-03 -1.870093792676925659e-01 -3.977348282933235168e-02 -6.891851872205734253e-02 2.270992547273635864e-01 -1.643859446048736572e-01 1.216518804430961609e-01 1.899477243423461914e-01 -1.093668937683105469e-01 -1.357439756393432617e-01 3.033019602298736572e-01 1.856752038002014160e-01 5.672034248709678650e-02
-1.907493472099304199e-01 -2.390535324811935425e-01 -2.867195308208465576e-01 -2.382304221391677856e-01 -1.008957177400588989e-01 3.303422927856445312e-01 2.498160898685455322e-01 -3.158865030854940414e-03 -7.266414910554885864e-02 -8.925615809857845306e-03 4.354370757937431335e-02 -3.111492395401000977e-01 3.871770203113555908e-01 -2.194014936685562134e-01 -4.041841998696327209e-02 1.045305132865905762e-01 8.342202007770538330e-02 3.959321603178977966e-02 -1.352923661470413208e-01 5.765508860349655151e-03 1.265743076801300049e-01 -4.237373173236846924e-02 7.612961530685424805e-02 -3.540911898016929626e-02 7.481483370065689087e-02 -3.439166247844696045e-01 1.982951760292053223e-01 -1.267110705375671387e-01 -1.524671316146850586e-01 7.070153206586837769e-02 -1.069009602069854736e-01 -2.129841223359107971e-02
-9.702438116073608398e-02 -3.404147922992706299e-02 -1.576564610004425049e-01 -1.058057919144630432e-01 -8.755323290824890137e-02 2.261640876531600952e-01 -1.034580096602439880e-01 -1.289765685796737671e-01 -2.213240787386894226e-02 1.252052634954452515e-01 -6.176493596285581589e-03 -5.035933852195739746e-01 1.993149667978286743e-01 1.104564871639013290e-02 1.520458236336708069e-02 -3.167653083801269531e-02 1.555569469928741455e-01 2.490578442811965942e-01 -6.841002404689788818e-02 -1.242902409285306931e-02 -3.434809446334838867e-01 -2.455771565437316895e-01 -9.787918627262115479e-02 -9.269723668694496155e-03 -1.906991153955459595e-01 4.816472902894020081e-02 2.495220601558685303e-01 -1.307935863733291626e-01 1.093266531825065613e-01 9.570127725601196289e-02 -6.870937999337911606e-03 3.716192543506622314e-01
-3.776365146040916443e-02 -2.031020075082778931e-01 -2.329614162445068359e-01 -1.876997575163841248e-02 -3.229673206806182861e-01 4.298096895217895508e-01 1.651163250207901001e-01 6.062965095043182373e-02 -2.055328935384750366e-01 2.578404247760772705e-01 -2.670029103755950928e-01 1.137931495904922485e-01 2.094009816646575928e-01 -1.730208843946456909e-01 2.439417690038681030e-02 1.631134301424026489e-01 -5.781611427664756775e-02 -2.604949474334716797e-01 -3.998200595378875732e-02 1.831055246293544769e-02 -1.008504629135131836e-01 -2.647463381290435791e-01 -3.669376717880368233e-03 3.421917930245399475e-02 2.162155229598283768e-03 -3.233705759048461914e-01 3.457900881767272949e-02 -8.561730384826660156e-03 -7.345636188983917236e-02 1.325581502169370651e-02 -4.094943776726722717e-02 1.452409923076629639e-01
-1.282085031270980835e-01 -2.640253901481628418e-01 -2.206932306289672852e-01 4.202327504754066467e-02 -2.913605049252510071e-02 1.289014369249343872e-01 -1.421738266944885254e-01 8.391055464744567871e-02 -1.594555079936981201e-01 3.737285435199737549e-01 1.709041595458984375e-01 -1.511140018701553345e-01 -2.468419820070266724e-01 -2.843510508537292480e-01 -2.572099268436431885e-01 1.041950075887143612e-03 -2.937202453613281250e-01 2.563360631465911865e-01 -1.000288575887680054e-01 -8.443135768175125122e-02 -2.481167018413543701e-01 -5.810287222266197205e-02 4.103512037545442581e-03 1.632543094456195831e-02 1.073476150631904602e-01 -8.649147301912307739e-02 -1.127431318163871765e-01 6.562400609254837036e-03 -2.165577262639999390e-01 1.732888072729110718e-02 2.966958470642566681e-02 2.817873358726501465e-01
1.592407524585723877e-01 -1.442981958389282227e-01 -1.629523560404777527e-02 -1.930170655250549316e-01 1.723524183034896851e-01 2.199240624904632568e-01 3.233233690261840820e-01 5.762152001261711121e-02 -7.363758236169815063e-02 7.064784318208694458e-02 1.390679329633712769e-01 -2.244211137294769287e-01 1.541482210159301758e-01 -2.544588148593902588e-01 1.775876879692077637e-01 9.129839390516281128e-02 -1.340859681367874146e-01 1.502289772033691406e-01 -6.774907559156417847e-02 -8.835525810718536377e-02 -1.963827013969421387e-01 -1.225216388702392578e-01 -1.487981528043746948e-01 -1.708238720893859863e-01 -1.371901333332061768e-01 -1.410093605518341064e-01 -1.025331690907478333e-01 -1.278617084026336670e-01 9.037316590547561646e-02 -2.038266062736511230e-01 -4.906302094459533691e-01 8.958909660577774048e-02
1.354081630706787109e-01 1.181401833891868591e-01 1.391270011663436890e-01 -9.070800244808197021e-02 9.487332403659820557e-02 1.862873435020446777e-01 5.866796150803565979e-02 -2.858141995966434479e-02 2.163741886615753174e-01 1.241604685783386230e-01 3.414614796638488770e-01 -1.871031895279884338e-02 -1.710086613893508911e-01 -2.902100980281829834e-01 2.266702055931091309e-02 3.739349246025085449e-01 -2.627878189086914062e-01 -4.691273719072341919e-02 -1.283169239759445190e-01 -5.648038536310195923e-02 -1.963556259870529175e-01 -3.245537579059600830e-01 8.115316182374954224e-02 -2.996417284011840820e-01 -7.665603607892990112e-02 -6.115992367267608643e-02 -6.239218264818191528e-02 -1.670850664377212524e-01 -2.282996028661727905e-01 -1.300208866596221924e-01 3.738023713231086731e-02 1.270765960216522217e-01
1.169893071055412292e-01 1.751026958227157593e-01 -2.207657545804977417e-01 -3.790412545204162598e-01 1.814604848623275757e-01 9.810156375169754028e-02 -1.519228368997573853e-01 -2.954972088336944580e-01 -1.380224525928497314e-01 3.962879776954650879e-01 -4.936687648296356201e-03 1.714881807565689087e-01 6.916148960590362549e-02 -1.513002514839172363e-01 8.116631209850311279e-02 1.975402534008026123e-01 -1.116597205400466919e-01 7.422319799661636353e-02 -9.554760903120040894e-02 -4.072044417262077332e-02 -2.350673228502273560e-01 -1.199549138545989990e-01 -8.821645379066467285e-02 1.161608099937438965e-01 -6.124618928879499435e-03 1.521835010498762131e-02 2.046369463205337524e-01 -1.503996849060058594e-01 -2.934962138533592224e-02 5.992764979600906372e-02 -1.804640442132949829e-01 3.316753804683685303e-01
-1.515288203954696655e-01 1.035092696547508240e-01 -3.789094742387533188e-03 -1.720646172761917114e-01 4.747178032994270325e-02 3.129397332668304443e-01 -5.012298747897148132e-02 -1.501765847206115723e-01 -4.781608004122972488e-03 7.757133990526199341e-02 -1.235835030674934387e-01 2.999087572097778320e-01 8.730999380350112915e-02 -2.222636342048645020e-02 1.574658416211605072e-02 2.492418587207794189e-01 1.641023606061935425e-01 -5.382880195975303650e-02 -1.671091467142105103e-01 2.159897983074188232e-01 -3.084809184074401855e-01 -2.862455844879150391e-01 -2.296718060970306396e-01 -1.704882457852363586e-02 4.002435505390167236e-02 -7.570869475603103638e-02 1.710950024425983429e-02 -3.712399303913116455e-01 -1.887118667364120483e-01 -4.249830089975148439e-04 -2.197261899709701538e-02 3.370868563652038574e-01
8.718592673540115356e-02 -2.709625959396362305e-01 -3.443060070276260376e-02 -1.037278398871421814e-01 -1.130911856889724731e-01 2.186147719621658325e-01 3.693202137947082520e-02 -4.165244847536087036e-02 -1.096910163760185242e-01 -1.324983239173889160e-01 4.427240043878555298e-02 6.893309950828552246e-02 4.377274960279464722e-02 1.736030797474086285e-03 -1.871236562728881836e-01 3.683103322982788086e-01 -1.764316260814666748e-01 2.973484098911285400e-01 -2.409634292125701904e-01 1.271855831146240234e-01 -2.057313174009323120e-01 -1.061780825257301331e-01 -9.968867897987365723e-02 -4.837577044963836670e-01 9.954804927110671997e-02 -2.180083394050598145e-01 6.809723377227783203e-02 -6.587129086256027222e-02 -1.007709950208663940e-01 2.484612725675106049e-02 -1.688801050186157227e-01 1.934348046779632568e-01
1.419926285743713379e-01 -2.917976975440979004e-01 -6.708305329084396362e-02 4.125426337122917175e-02 -6.490705162286758423e-02 2.945317924022674561e-01 -4.019223153591156006e-02 8.069973438978195190e-02 -9.247485548257827759e-02 1.810344904661178589e-01 1.776258051395416260e-01 5.120303481817245483e-02 -8.948497474193572998e-02 1.962954849004745483e-01 -8.204396069049835205e-02 2.939358353614807129e-01 -2.361939400434494019e-01 2.152177989482879639e-01 -1.501786410808563232e-01 -1.323198080062866211e-01 -9.045927971601486206e-02 -2.378861457109451294e-01 -3.278080821037292480e-01 -3.525035381317138672e-01 -8.481355011463165283e-02 -1.245495602488517761e-01 1.524688452482223511e-01 -1.069208979606628418e-01 -1.069274693727493286e-01 1.485167443752288818e-01 -1.947610974311828613e-01 8.226872235536575317e-02
4.452085793018341064e-01 2.755882143974304199e-01 -1.724913567304611206e-01 -1.930689066648483276e-01 -1.424961388111114502e-01 4.623463377356529236e-02 7.081590592861175537e-02 7.001529633998870850e-02 -5.471431068144738674e-04 -9.126387536525726318e-02 3.522747382521629333e-02 -1.728750318288803101e-01 2.388438433408737183e-01 -1.635842323303222656e-01 -1.443028748035430908e-01 3.356641158461570740e-02 2.507088147103786469e-02 2.156931161880493164e-01 -7.248300313949584961e-02 -1.509359180927276611e-01 -1.785307973623275757e-01 -2.382435500621795654e-01 -1.819781064987182617e-01 1.744229793548583984e-01 -2.140234410762786865e-01 -1.247132048010826111e-01 1.589035689830780029e-01 -3.433042764663696289e-01 2.640379592776298523e-02 5.123238638043403625e-02 -6.097362935543060303e-02 2.058446109294891357e-01
-9.110032767057418823e-02 -1.346623897552490234e-01 -9.356936439871788025e-03 -9.545379877090454102e-02 1.716026514768600464e-01 3.183564543724060059e-01 -1.331522502005100250e-02 1.825163215398788452e-01 -2.303161174058914185e-01 4.313569068908691406e-01 7.220860570669174194e-04 -5.174650251865386963e-02 5.261171981692314148e-02 -1.774520576000213623e-01 -2.106840014457702637e-01 1.322173923254013062e-01 2.045069448649883270e-02 3.517464399337768555e-01 -4.158737882971763611e-02 7.750920206308364868e-02 9.175471216440200806e-02 -2.594569325447082520e-01 -1.021493375301361084e-01 1.822310239076614380e-01 2.350045293569564819e-01 -1.737516559660434723e-02 1.036011129617691040e-01 -1.412022709846496582e-01 -1.380783468484878540e-01 1.615472882986068726e-01 -1.839505434036254883e-01 2.137740552425384521e-01
-2.036157995462417603e-02 -9.623120725154876709e-02 -1.085189208388328552e-01 -1.565908640623092651e-01 -1.345364749431610107e-02 4.404177963733673096e-01 -7.299780845642089844e-02 -7.487487792968750000e-02 -3.365568444132804871e-02 9.275960177183151245e-02 8.659704774618148804e-02 1.667929291725158691e-01 9.358272701501846313e-02 -2.656335830688476562e-01 -1.141147017478942871e-01 3.483258783817291260e-01 1.288572549819946289e-01 -9.903288632631301880e-02 2.041699439287185669e-01 2.424037009477615356e-01 -2.486684620380401611e-01 -1.420331895351409912e-01 -2.098491191864013672e-01 -3.071102872490882874e-02 9.414577484130859375e-02 -1.885850913822650909e-02 1.212927624583244324e-01 -1.700291037559509277e-01 1.307768281549215317e-02 -2.383559644222259521e-01 -1.806448698043823242e-01 3.064513802528381348e-01
-1.329482048749923706e-01 2.187286168336868286e-01 -7.306319475173950195e-02 1.063816472887992859e-01 -1.979286968708038330e-01 3.821722269058227539e-01 6.617306172847747803e-02 2.778788805007934570e-01 6.964841485023498535e-02 3.372995257377624512e-01 1.309443861246109009e-01 -1.118691340088844299e-01 1.113484501838684082e-01 -1.570362150669097900e-01 -3.686124980449676514e-01 1.859965920448303223e-01 -7.036889344453811646e-02 1.427877694368362427e-01 3.516754880547523499e-02 -1.737203598022460938e-01 3.092030622065067291e-02 -8.094233274459838867e-02 3.096180036664009094e-02 -2.272370159626007080e-01 -5.898644030094146729e-02 -1.725209504365921021e-01 -2.979893386363983154e-01 -1.869688630104064941e-01 -8.353519439697265625e-02 4.514457657933235168e-02 1.091498434543609619e-01 2.005567587912082672e-02
-1.738232672214508057e-01 1.022859290242195129e-01 -2.984524965286254883e-01 1.817772984504699707e-01 -3.403625488281250000e-01 1.054881885647773743e-01 1.901868730783462524e-02 1.692840009927749634e-01 4.148347303271293640e-02 2.557488679885864258e-01 2.963482439517974854e-01 -2.366021275520324707e-01 3.620106279850006104e-01 -8.243178576231002808e-02 -2.240999191999435425e-01 -1.066988408565521240e-01 -1.016436517238616943e-01 1.337668746709823608e-01 -1.981915161013603210e-02 -3.118782937526702881e-01 -9.460196644067764282e-02 -2.047384232282638550e-01 1.199604198336601257e-02 -4.899835586547851562e-02 9.247431904077529907e-02 -9.691914543509483337e-03 -2.306365072727203369e-01 -1.040732115507125854e-01 3.835539519786834717e-02 -4.187191836535930634e-03 -2.055409178137779236e-02 1.301948428153991699e-01
3.241549432277679443e-01 -9.748471528291702271e-02 6.186981126666069031e-02 -1.217641383409500122e-01 -1.161441430449485779e-01 2.154232263565063477e-01 -1.872685402631759644e-01 -5.904043093323707581e-02 -1.637655496597290039e-02 7.176742702722549438e-02 4.074286296963691711e-02 -1.899371743202209473e-01 2.816532552242279053e-01 -1.676326841115951538e-01 -1.646855659782886505e-02 4.002599120140075684e-01 -1.146113034337759018e-02 1.513119786977767944e-01 -1.214299574494361877e-01 1.821502484381198883e-02 -2.834518849849700928e-01 -2.577890753746032715e-01 -8.601001650094985962e-02 -3.046088218688964844e-01 -6.240268796682357788e-02 -3.154309689998626709e-01 1.321153491735458374e-01 3.529164195060729980e-02 -8.786815404891967773e-02 -9.924373775720596313e-02 -6.416621059179306030e-02 1.684773415327072144e-01
9.688219428062438965e-02 8.783777803182601929e-02 -9.372264146804809570e-02 -2.295882850885391235e-01 -1.593497097492218018e-01 1.726763844490051270e-01 -2.162596285343170166e-01 8.448179811239242554e-02 -6.806427240371704102e-02 1.243868842720985413e-01 8.005689829587936401e-02 1.371860597282648087e-02 4.663152992725372314e-02 -5.847565084695816040e-02 -3.546406030654907227e-01 4.324748367071151733e-02 1.202448233962059021e-01 -4.975563660264015198e-02 -1.051593497395515442e-01 -5.391864180564880371e-01 -3.044096529483795166e-01 -2.776087224483489990e-01 -2.629478275775909424e-02 1.385754048824310303e-01 3.331021592020988464e-02 2.052460163831710815e-01 2.174898795783519745e-02 5.492021515965461731e-02 -2.585146427154541016e-01 1.617240756750106812e-01 8.505741134285926819e-03 6.503365188837051392e-02
-8.121275901794433594e-02 -1.624131351709365845e-01 -3.002868592739105225e-01 -5.466600134968757629e-02 2.497657090425491333e-01 2.957410216331481934e-01 -5.981820076704025269e-02 -1.604881137609481812e-01 1.447830721735954285e-02 -1.240353379398584366e-02 8.405047468841075897e-03 -6.633389275521039963e-03 8.990874886512756348e-02 1.267680525779724121e-01 -5.863163620233535767e-03 2.137395888566970825e-01 -1.023449823260307312e-01 2.920705378055572510e-01 -3.912122547626495361e-01 -2.601832449436187744e-01 -8.019562810659408569e-02 -2.743557095527648926e-01 -1.971780657768249512e-01 -2.963817119598388672e-01 5.759025365114212036e-02 -9.370095282793045044e-02 1.796889454126358032e-01 1.637954264879226685e-02 -1.320252120494842529e-01 1.569362170994281769e-02 -1.814865320920944214e-01 6.420101970434188843e-02
3.167304443195462227e-03 -5.158193409442901611e-02 -2.659588754177093506e-01 -1.555946767330169678e-01 8.959796279668807983e-03 1.635283082723617554e-01 1.657157689332962036e-01 4.494918882846832275e-02 -4.328877478837966919e-02 -3.382419794797897339e-02 2.899213135242462158e-01 1.068362146615982056e-01 1.281143426895141602e-01 -7.791449129581451416e-02 -3.847506344318389893e-01 1.049630567431449890e-01 -2.324798107147216797e-01 -5.630743503570556641e-02 -2.851285934448242188e-01 -1.990326642990112305e-01 6.496497243642807007e-02 -3.975191116333007812e-01 -1.749217808246612549e-01 -3.015080094337463379e-02 -1.735705584287643433e-01 1.942263692617416382e-01 2.566064298152923584e-01 -2.701055258512496948e-02 1.078504547476768494e-01 8.233156800270080566e-02 -1.357200294733047485e-01 1.514112204313278198e-01
-3.152511119842529297e-01 4.651566594839096069e-02 -2.282701432704925537e-01 -5.988637730479240417e-02 -2.780130133032798767e-02 4.207648336887359619e-01 -1.690865159034729004e-01 -2.164955623447895050e-02 1.602158509194850922e-02 1.292070150375366211e-01 -3.516522794961929321e-02 -1.000172868371009827e-01 9.443324059247970581e-02 -1.478115469217300415e-01 -1.062571033835411072e-01 -1.670890003442764282e-01 -1.500436663627624512e-01 8.935275673866271973e-02 -2.750370502471923828e-01 -1.410497575998306274e-01 2.871489524841308594e-02 1.865981705486774445e-02 -3.190718889236450195e-01 -1.359080374240875244e-01 -1.879058592021465302e-02 -2.044848501682281494e-01 2.064302414655685425e-01 -1.094188764691352844e-01 -1.740588992834091187e-01 3.119485676288604736e-01 -1.861337721347808838e-01 1.766999065876007080e-01
1.555832475423812866e-01 -2.332134544849395752e-01 -9.472207725048065186e-02 -1.080153882503509521e-01 4.276032000780105591e-02 1.640169024467468262e-01 1.398963481187820435e-01 -3.786861151456832886e-02 -1.209525838494300842e-01 2.430175803601741791e-02 8.686218410730361938e-02 -1.122793406248092651e-01 3.456050455570220947e-01 -1.458445489406585693e-01 -1.136962994933128357e-01 3.052922189235687256e-01 -2.821212708950042725e-01 2.012077867984771729e-01 -1.663299053907394409e-01 -1.734023988246917725e-01 -1.513035446405410767e-01 -3.262833952903747559e-01 -1.983987689018249512e-01 -3.737036883831024170e-01 5.650705099105834961e-02 -1.026171743869781494e-01 6.578716635704040527e-02 9.114027768373489380e-02 1.089894250035285950e-01 -1.576591581106185913e-01 -1.166342496871948242e-01 7.705638557672500610e-02
-2.267914265394210815e-01 1.126164495944976807e-01 -2.616626583039760590e-02 -1.176658198237419128e-01 1.617019921541213989e-01 1.728640496730804443e-01 2.433645278215408325e-01 -2.075051516294479370e-02 3.090240992605686188e-02 1.262659877538681030e-01 -8.321251720190048218e-02 -1.942835897207260132e-01 6.267686188220977783e-02 2.373482100665569305e-02 -2.216416448354721069e-01 1.147606596350669861e-01 -2.222575694322586060e-01 1.712661236524581909e-01 -2.588614523410797119e-01 -3.397563993930816650e-01 -1.588588953018188477e-01 -2.529322206974029541e-01 9.842202067375183105e-02 2.605553157627582550e-02 -1.038084924221038818e-01 -2.635480836033821106e-02 2.326504588127136230e-01 -3.280697166919708252e-01 -5.525755509734153748e-02 2.367014884948730469e-01 -2.902633547782897949e-01 -3.920082526747137308e-04
1.742287576198577881e-01 8.914185315370559692e-02 -3.754308819770812988e-02 -1.984299868345260620e-01 2.037202380597591400e-02 8.873314410448074341e-02 -6.099061295390129089e-02 -4.326741397380828857e-02 2.979873716831207275e-01 -2.818100154399871826e-03 3.216867744922637939e-01 -1.481967326253652573e-02 -8.957068622112274170e-02 -3.130251765251159668e-01 -1.986454576253890991e-01 4.170737564563751221e-01 -8.887316286563873291e-02 -1.152035519480705261e-01 -1.928648501634597778e-01 -1.442423760890960693e-01 -1.780645698308944702e-01 -7.530324161052703857e-02 3.628809936344623566e-03 -3.290090560913085938e-01 -2.003166675567626953e-01 -1.406600624322891235e-01 8.690460026264190674e-02 -5.433139577507972717e-02 -2.678672969341278076e-01 1.683286391198635101e-02 -7.047257572412490845e-02 1.512593477964401245e-01
-6.013835966587066650e-02 -6.270349770784378052e-02 7.313682138919830322e-02 -7.390724867582321167e-02 9.487865865230560303e-02 5.022960305213928223e-01 5.616030097007751465e-02 -2.058107405900955200e-01 2.276570051908493042e-01 4.072988033294677734e-02 1.315579097718000412e-02 1.059535518288612366e-01 6.653715670108795166e-02 -1.964149475097656250e-01 -5.277848243713378906e-02 1.314771771430969238e-01 1.067388355731964111e-01 7.655802369117736816e-02 1.213719919323921204e-01 -1.706756800413131714e-01 -4.248221218585968018e-01 -1.924445927143096924e-01 1.966339051723480225e-01 -1.160074397921562195e-01 6.723105162382125854e-02 7.526320219039916992e-02 3.012803792953491211e-01 -2.444343715906143188e-01 -7.373078167438507080e-02 -1.584040522575378418e-01 -1.565038114786148071e-01 1.975234411656856537e-02
7.747231423854827881e-02 1.034281961619853973e-02 7.850531488656997681e-02 -1.152662113308906555e-01 -1.020004749298095703e-01 5.795716494321823120e-02 4.958286508917808533e-02 4.276090115308761597e-02 2.456822991371154785e-01 6.493551284074783325e-02 3.562920987606048584e-01 -3.247234225273132324e-02 1.732247173786163330e-01 -1.144997924566268921e-01 7.073837518692016602e-02 4.159684777259826660e-01 2.103280508890748024e-03 1.704803900793194771e-03 -1.297473609447479248e-01 -3.697310686111450195e-01 -8.800607919692993164e-02 -2.993412017822265625e-01 -4.597300291061401367e-02 -3.759188354015350342e-01 -1.774530559778213501e-01 -7.858044654130935669e-02 -1.080543268471956253e-02 -2.426192909479141235e-01 -1.720008105039596558e-01 -1.310368925333023071e-01 -3.335308656096458435e-02 6.190109997987747192e-02
-1.225002184510231018e-01 7.611339539289474487e-02 -2.562082707881927490e-01 2.244329452514648438e-02 -3.475455641746520996e-01 1.729858070611953735e-01 8.989594131708145142e-02 -2.706544846296310425e-02 4.402848333120346069e-02 1.806642264127731323e-01 2.955180779099464417e-02 -1.419261246919631958e-01 5.806352570652961731e-02 -3.063594996929168701e-01 -9.418568015098571777e-02 2.372325360774993896e-01 -7.528419047594070435e-02 -2.281917035579681396e-01 -2.962162494659423828e-01 -6.690723448991775513e-02 -1.761002540588378906e-01 1.131363585591316223e-01 3.087544143199920654e-01 1.898965686559677124e-01 3.455942124128341675e-02 -1.134502887725830078e-02 -2.420521527528762817e-01 -1.379211097955703735e-01 -3.038921952247619629e-01 1.068622469902038574e-01 -1.071430742740631104e-01 1.273222565650939941e-01
1.772765666246414185e-01 8.147969096899032593e-02 6.185111403465270996e-02 1.220147758722305298e-01 -1.954406052827835083e-01 3.396182954311370850e-01 1.028965190052986145e-01 -4.938038811087608337e-02 -5.857691541314125061e-02 3.019227087497711182e-01 3.571106791496276855e-01 -2.592871896922588348e-03 -1.847724765539169312e-01 7.287937216460704803e-03 4.359365254640579224e-02 -1.333025749772787094e-02 -1.463964581489562988e-01 4.354402422904968262e-02 1.765501452609896660e-03 -1.183885633945465088e-01 -6.987304985523223877e-02 -3.310075998306274414e-01 1.850056946277618408e-01 -2.480670064687728882e-01 2.338426187634468079e-03 -2.718164920806884766e-01 1.123626977205276489e-01 -9.456948190927505493e-02 -1.354084014892578125e-01 -1.083543375134468079e-01 1.424247175455093384e-01 3.533875644207000732e-01
2.573583275079727173e-02 1.918403655290603638e-01 -6.701488792896270752e-02 -1.550975739955902100e-01 -1.238712146878242493e-01 2.298793643712997437e-01 4.403437301516532898e-02 3.743997961282730103e-02 1.151891704648733139e-02 7.694206386804580688e-02 8.528332412242889404e-02 -1.834656149148941040e-01 2.412269115447998047e-01 -1.974363774061203003e-01 8.785305917263031006e-02 1.853682249784469604e-01 -2.772715501487255096e-02 -1.050383299589157104e-01 -1.633121967315673828e-01 -3.403467824682593346e-03 1.154032945632934570e-01 -2.248565852642059326e-01 1.398225724697113037e-01 -2.287121862173080444e-02 -1.738845258951187134e-01 8.509656786918640137e-02 4.724559187889099121e-01 6.560784578323364258e-02 1.302505284547805786e-01 1.282268464565277100e-01 -1.631387770175933838e-01 4.782975912094116211e-01
1.744229197502136230e-01 -3.517764508724212646e-01 -1.246024817228317261e-01 -2.627381980419158936e-01 -8.228039741516113281e-02 1.421903967857360840e-01 2.537116110324859619e-01 5.653765425086021423e-02 -3.182587921619415283e-01 1.162125915288925171e-01 2.214220911264419556e-01 -1.640234738588333130e-01 1.276884377002716064e-01 5.454174429178237915e-02 1.311810463666915894e-01 -9.753493219614028931e-02 -1.257170438766479492e-01 1.413582265377044678e-01 -5.934415012598037720e-02 -3.038353621959686279e-01 -2.528412342071533203e-01 -1.026240438222885132e-01 -1.555240303277969360e-01 -1.411135047674179077e-01 -1.512515544891357422e-02 -1.657696217298507690e-01 1.611305028200149536e-01 -5.112307891249656677e-02 1.929242350161075592e-02 -1.909515559673309326e-01 -2.730901837348937988e-01 1.100400388240814209e-01
3.238321095705032349e-02 1.444556117057800293e-01 4.273056611418724060e-02 -1.836858540773391724e-01 -2.224744707345962524e-01 4.948960244655609131e-02 1.147737354040145874e-01 2.281261421740055084e-02 -1.908172816038131714e-01 2.553036808967590332e-01 1.868644356727600098e-01 -8.741950988769531250e-02 -6.929952651262283325e-02 -4.009155035018920898e-01 1.536316587589681149e-03 2.610732614994049072e-01 1.455689687281847000e-02 -3.367275744676589966e-02 2.013684660196304321e-01 -4.074019491672515869e-01 -2.426382154226303101e-01 -1.456801891326904297e-01 -1.824906468391418457e-01 -1.122255995869636536e-01 1.118498370051383972e-01 -6.576643139123916626e-02 2.452030777931213379e-01 5.947722867131233215e-02 -1.025976017117500305e-01 2.397717088460922241e-01 1.026461124420166016e-01 7.820110768079757690e-02
1.263703852891921997e-01 -2.268142998218536377e-01 2.670006593689322472e-03 -3.361130058765411377e-01 -4.604198783636093140e-02 1.383969336748123169e-01 4.352036491036415100e-02 3.737303614616394043e-02 -2.254696041345596313e-01 1.735549718141555786e-01 4.500734061002731323e-02 -1.786236613988876343e-01 2.237847596406936646e-01 -3.294243514537811279e-01 -2.583045959472656250e-01 -4.431421682238578796e-02 -9.106141328811645508e-02 -1.300157457590103149e-01 -3.505348861217498779e-01 7.362701743841171265e-02 -1.330005377531051636e-01 -2.344300001859664917e-01 -9.065973758697509766e-02 -2.706554830074310303e-01 9.523265063762664795e-02 -2.445649057626724243e-01 5.051309242844581604e-03 -6.372514180839061737e-03 1.087668314576148987e-01 4.494822025299072266e-02 -1.133190318942070007e-01 2.227468490600585938e-01
-1.409118296578526497e-03 -1.284849736839532852e-02 -9.852898865938186646e-02 -2.931413613259792328e-02 -2.594099640846252441e-01 1.972058266401290894e-01 -1.779654622077941895e-01 -1.884825080633163452e-01 -2.240689098834991455e-01 2.059825509786605835e-01 9.213762730360031128e-02 4.926146194338798523e-02 2.741276323795318604e-01 -2.071112692356109619e-01 -1.760618239641189575e-01 4.799336940050125122e-02 2.979809939861297607e-01 1.309591084718704224e-01 -1.496266722679138184e-01 2.678170800209045410e-02 -3.894563019275665283e-02 -3.595941662788391113e-01 -2.999837510287761688e-02 8.010617643594741821e-02 1.503493338823318481e-01 -3.279770612716674805e-01 -5.112091451883316040e-02 -3.321075141429901123e-01 3.754110261797904968e-02 1.606982648372650146e-01 1.377270370721817017e-01 6.720235943794250488e-02
-1.382398754358291626e-01 3.961894661188125610e-03 -3.076841831207275391e-01 -1.512928009033203125e-01 -1.779602766036987305e-01 4.336891770362854004e-01 5.256439093500375748e-03 3.564608469605445862e-02 -1.223147809505462646e-01 1.155374348163604736e-01 4.522700607776641846e-02 2.838839963078498840e-02 -5.157943069934844971e-02 -2.403651773929595947e-01 1.588509529829025269e-01 2.704130113124847412e-01 5.329018458724021912e-02 -1.891321502625942230e-02 2.139062732458114624e-01 -2.993227541446685791e-01 8.961513638496398926e-03 -3.087429106235504150e-01 8.803292177617549896e-03 -2.233254611492156982e-01 1.862505637109279633e-02 1.708832010626792908e-02 2.861546576023101807e-01 7.091104984283447266e-02 5.379972979426383972e-02 2.734348475933074951e-01 5.579948797821998596e-02 8.860490284860134125e-03
2.654949575662612915e-02 4.930805414915084839e-03 -1.603788435459136963e-01 -1.268359422683715820e-01 2.411977760493755341e-02 8.406330645084381104e-02 -1.503539681434631348e-01 2.627757489681243896e-01 -1.299054771661758423e-01 -4.117481037974357605e-02 4.210722744464874268e-01 -2.017237395048141479e-01 2.959803864359855652e-02 -2.979734539985656738e-01 -5.413179844617843628e-02 9.402886778116226196e-02 -2.131285667419433594e-01 5.864457786083221436e-02 -1.117181107401847839e-01 -1.470592468976974487e-01 9.869487583637237549e-02 -1.632514595985412598e-02 6.702037155628204346e-02 1.810700148344039917e-01 -2.311988323926925659e-01 -3.910607695579528809e-01 2.589304149150848389e-01 -2.843105792999267578e-01 -1.414979249238967896e-01 7.144448161125183105e-02 8.585175499320030212e-03 1.021819114685058594e-01
2.190794795751571655e-01 -4.006146267056465149e-02 -8.484218269586563110e-02 -1.463647484779357910e-01 -1.666657030582427979e-01 7.044780254364013672e-02 -1.068041995167732239e-01 -2.019957602024078369e-01 -1.839243620634078979e-02 8.916410803794860840e-02 8.585504442453384399e-02 1.270946860313415527e-01 8.367000520229339600e-02 -3.000965416431427002e-01 2.991323731839656830e-02 -1.596414670348167419e-02 2.391078174114227295e-01 1.355792433023452759e-01 -4.497016370296478271e-01 -2.233531475067138672e-01 -1.452128887176513672e-01 -4.725660085678100586e-01 1.154861897230148315e-01 -1.132724154740571976e-02 2.183367162942886353e-01 -3.690152987837791443e-02 -4.857483506202697754e-02 -4.207383096218109131e-02 1.749341189861297607e-01 4.106764122843742371e-02 -1.089720800518989563e-01 1.547212898731231689e-01
3.783652186393737793e-02 1.124887019395828247e-01 -2.063961327075958252e-01 -1.116215735673904419e-01 -3.102100491523742676e-01 -1.258846372365951538e-01 -8.989454060792922974e-02 -1.217305287718772888e-02 -2.446793615818023682e-01 -1.051398739218711853e-01 1.874902695417404175e-01 4.928921908140182495e-02 1.798406094312667847e-01 -2.497822046279907227e-01 -3.136008232831954956e-02 1.610903143882751465e-01 -1.744967848062515259e-01 1.839864552021026611e-01 -1.925940215587615967e-01 -1.068525612354278564e-01 -1.913481652736663818e-01 -3.688911497592926025e-01 -3.018237948417663574e-01 -2.360484004020690918e-01 -2.014988660812377930e-02 1.510020196437835693e-01 2.556764893233776093e-02 -1.064102202653884888e-01 -1.953452378511428833e-01 1.120227649807929993e-01 -2.053124159574508667e-01 -1.414570957422256470e-01
2.722853422164916992e-01 1.819794028997421265e-01 -2.435716241598129272e-01 -2.146978974342346191e-01 2.923024892807006836e-01 1.993881165981292725e-01 2.186540886759757996e-02 -2.996879629790782928e-02 -4.701445624232292175e-02 3.471277952194213867e-01 4.283973574638366699e-02 4.441950470209121704e-02 -2.966120652854442596e-02 4.677178338170051575e-03 6.677201390266418457e-02 -3.220654651522636414e-02 9.585938602685928345e-02 -1.159518212080001831e-01 -8.723330497741699219e-02 -4.480873793363571167e-02 -2.452982366085052490e-01 -1.044854074716567993e-01 -8.524736762046813965e-02 -6.704183667898178101e-02 8.197512477636337280e-02 -1.421699067577719688e-03 1.292990893125534058e-01 -4.168170988559722900e-01 -2.764698266983032227e-01 -3.586755692958831787e-02 -2.998958826065063477e-01 2.188550978899002075e-01
-6.518279016017913818e-02 -6.981374323368072510e-02 -1.531033962965011597e-02 -2.215971499681472778e-01 -1.250196062028408051e-02 1.737522333860397339e-01 2.608387917280197144e-02 1.404720991849899292e-01 -9.828045219182968140e-02 2.613741159439086914e-01 6.199311092495918274e-02 -8.212362974882125854e-02 8.709438890218734741e-02 -5.888998880982398987e-02 -2.178789973258972168e-01 2.741412222385406494e-01 -1.968916803598403931e-01 1.545509397983551025e-01 2.712267264723777771e-02 4.400181397795677185e-02 -1.062037125229835510e-01 -2.020851969718933105e-01 9.333889931440353394e-02 -2.112074941396713257e-01 2.195399701595306396e-01 -2.607077173888683319e-02 1.927098929882049561e-01 -3.280411362648010254e-01 1.537486016750335693e-01 -1.498217731714248657e-01 -5.011868476867675781e-01 -8.292154967784881592e-02
4.867356270551681519e-02 -2.005748897790908813e-01 -1.239115893840789795e-01 3.747089579701423645e-02 2.744282595813274384e-02 1.394088752567768097e-02 3.038538098335266113e-01 1.766610741615295410e-01 -3.174564838409423828e-01 1.680869758129119873e-01 1.382610797882080078e-01 -1.701308637857437134e-01 1.275088638067245483e-01 -2.078583985567092896e-01 1.383996009826660156e-01 8.977103047072887421e-03 -2.257135659456253052e-01 3.229064941406250000e-01 7.060975581407546997e-02 -2.654626071453094482e-01 -2.789985537528991699e-01 -1.999582946300506592e-01 -8.116613328456878662e-02 -9.706121683120727539e-02 -1.262948513031005859e-01 -2.402297407388687134e-01 7.894209027290344238e-02 7.851870357990264893e-02 -6.490030139684677124e-02 -1.590228378772735596e-01 -1.757704764604568481e-01 2.222842723131179810e-01
-3.187044858932495117e-01 -1.634719073772430420e-01 -1.989543251693248749e-02 -1.071631833910942078e-01 8.085237443447113037e-02 5.551546812057495117e-01 -1.172494515776634216e-01 -5.693845450878143311e-02 6.119275465607643127e-02 -1.592623740434646606e-01 3.390719592571258545e-01 -6.021624058485031128e-02 -6.915072351694107056e-02 -6.889690458774566650e-02 -1.490198224782943726e-01 5.075751990079879761e-02 -7.697393000125885010e-02 4.918396845459938049e-02 -1.279148459434509277e-01 -3.415894210338592529e-01 -1.760664582252502441e-01 -7.199352234601974487e-02 -8.667014539241790771e-03 3.385012596845626831e-02 6.218614429235458374e-02 -9.192451089620590210e-02 2.251504510641098022e-01 -2.310861945152282715e-01 -9.479156136512756348e-02 1.418176144361495972e-01 7.879251241683959961e-02 1.248004436492919922e-01
3.892979770898818970e-02 -1.446330696344375610e-01 -9.237600117921829224e-02 1.553775817155838013e-01 2.083968669176101685e-01 3.253585696220397949e-01 1.321120709180831909e-01 -9.591661393642425537e-03 -1.946864128112792969e-01 -1.084265261888504028e-01 9.536467492580413818e-02 1.366563793271780014e-02 1.389618515968322754e-01 -1.160026565194129944e-01 -3.033806681632995605e-01 1.778559982776641846e-01 -1.487753242254257202e-01 5.588264390826225281e-02 8.978023193776607513e-03 -1.844803802669048309e-02 -3.283099085092544556e-02 -2.985078394412994385e-01 -2.180255204439163208e-01 -1.701554507017135620e-01 1.408087909221649170e-01 8.954464644193649292e-02 2.830700390040874481e-02 -3.763670325279235840e-01 -1.175310555845499039e-02 2.797663770616054535e-02 -3.438569307327270508e-01 2.843754887580871582e-01
5.441698804497718811e-02 -2.874968647956848145e-01 -2.238754332065582275e-01 1.298771053552627563e-01 7.173388451337814331e-02 2.400249093770980835e-01 2.250082790851593018e-01 1.657779663801193237e-01 -1.370586156845092773e-01 4.344844818115234375e-01 3.116383589804172516e-02 -3.356601595878601074e-01 -9.539350867271423340e-02 -1.292895227670669556e-01 -1.917745918035507202e-01 2.850827760994434357e-02 7.940032333135604858e-02 -2.006016299128532410e-02 -2.011461704969406128e-01 -2.158208936452865601e-01 -1.662145555019378662e-01 -1.868567019701004028e-01 -1.363412588834762573e-01 4.145627841353416443e-02 2.535709142684936523e-01 -9.246813505887985229e-02 -1.014980897307395935e-01 -4.260668158531188965e-02 -1.399088650941848755e-01 4.295336082577705383e-02 -1.692700684070587158e-01 1.014278531074523926e-01
3.527536289766430855e-03 3.940309584140777588e-02 -7.855506241321563721e-02 -2.837532460689544678e-01 1.192523017525672913e-01 1.515077352523803711e-01 -2.061571031808853149e-01 1.998376101255416870e-01 -1.331563689745962620e-03 9.546206146478652954e-02 3.298328071832656860e-02 -9.981960803270339966e-02 1.900842599570751190e-02 -3.129388093948364258e-01 -2.178665697574615479e-01 1.080235913395881653e-01 -1.375150517560541630e-03 5.013315379619598389e-02 -2.820534110069274902e-01 -2.573667168617248535e-01 -4.994847476482391357e-01 -1.789756715297698975e-01 -1.559589505195617676e-01 9.374556690454483032e-02 9.188406914472579956e-02 6.170140206813812256e-02 1.465850323438644409e-01 3.451559320092201233e-02 -3.151940107345581055e-01 7.181650400161743164e-02 -1.103335469961166382e-01 8.577107801102101803e-04
-8.890900015830993652e-02 -2.215585708618164062e-01 -2.739922404289245605e-01 -3.535279333591461182e-01 -2.550778537988662720e-02 2.368646860122680664e-01 5.654116347432136536e-02 -2.110940031707286835e-02 -1.591141223907470703e-01 7.353018969297409058e-02 4.070399701595306396e-02 1.405355632305145264e-01 1.949290931224822998e-01 -2.785150408744812012e-01 7.545374333858489990e-02 1.468502134084701538e-01 1.861464418470859528e-02 3.142536804080009460e-02 2.762886285781860352e-01 5.392257124185562134e-02 -1.353943645954132080e-01 -2.085135430097579956e-01 -1.047700569033622742e-01 -6.562452763319015503e-02 1.365859359502792358e-01 -1.468774378299713135e-01 1.794678270816802979e-01 1.215323582291603088e-01 -2.629508376121520996e-01 3.365647792816162109e-01 5.607286840677261353e-02 2.390757799148559570e-01
-1.868332922458648682e-01 1.260610111057758331e-02 -2.329588681459426880e-01 -8.270031958818435669e-02 4.818582907319068909e-02 1.371776908636093140e-01 -3.989532589912414551e-02 2.302410751581192017e-01 -1.965087503194808960e-01 -1.158742755651473999e-01 7.620737701654434204e-02 6.983175128698348999e-02 1.483903527259826660e-01 -1.988913714885711670e-01 -2.669825851917266846e-01 3.620195090770721436e-01 -2.682002186775207520e-01 2.422056943178176880e-01 -9.963157773017883301e-02 2.464999258518218994e-02 4.957791417837142944e-02 -3.198347091674804688e-01 -1.037391498684883118e-01 -3.247090578079223633e-01 -6.408784538507461548e-02 -6.361974030733108521e-02 -4.465027526021003723e-02 -1.524908840656280518e-01 -6.591823697090148926e-02 -1.672684028744697571e-02 -3.176392018795013428e-01 -2.099561877548694611e-02
-3.453348949551582336e-02 -9.960643947124481201e-02 -1.304297447204589844e-01 6.492934376001358032e-02 -3.034973889589309692e-02 4.802451431751251221e-01 -1.631453819572925568e-02 2.937226295471191406e-01 -8.777119219303131104e-02 -1.279373764991760254e-01 3.243343234062194824e-01 -1.962945312261581421e-01 -4.623849317431449890e-02 -1.579712629318237305e-01 -5.356809124350547791e-02 1.265526562929153442e-01 -4.718205705285072327e-02 -6.330547481775283813e-02 -2.803983092308044434e-01 -1.617965549230575562e-01 3.009461425244808197e-02 5.761005729436874390e-02 2.074873819947242737e-02 9.808402508497238159e-02 2.693722844123840332e-01 5.604811478406190872e-03 2.208243906497955322e-01 -2.136869728565216064e-01 9.992999956011772156e-03 1.587640345096588135e-01 9.840907901525497437e-02 3.293468356132507324e-01
-5.251877754926681519e-02 4.086039215326309204e-02 -1.415848135948181152e-01 -1.828568577766418457e-01 2.010929137468338013e-01 4.304939880967140198e-02 -1.689085364341735840e-01 -1.765358000993728638e-01 -1.293650716543197632e-01 1.158406585454940796e-02 1.215706989169120789e-01 -1.101859658956527710e-02 2.864750921726226807e-01 -3.583651483058929443e-01 -1.246813386678695679e-01 -7.320784777402877808e-02 2.496054768562316895e-01 9.301967173814773560e-02 -1.200866773724555969e-01 -1.881258189678192139e-01 8.066600561141967773e-02 -4.024360477924346924e-01 -1.551825851202011108e-01 8.462386578321456909e-02 1.960616111755371094e-01 -2.058205455541610718e-01 -7.906368374824523926e-02 -3.326353728771209717e-01 -3.491491079330444336e-02 -1.900382153689861298e-02 -1.608464568853378296e-01 1.769471615552902222e-01
3.308242261409759521e-01 8.299899101257324219e-02 -1.828847527503967285e-01 3.154700100421905518e-01 -7.838691771030426025e-02 3.184896409511566162e-01 1.010037437081336975e-01 -5.187817383557558060e-03 9.121415764093399048e-02 -3.874026238918304443e-02 2.027871310710906982e-01 -1.374571770429611206e-01 1.108276396989822388e-01 -6.884969770908355713e-02 -2.532659173011779785e-01 9.178234636783599854e-02 -5.357171967625617981e-02 3.744764328002929688e-01 -7.707154750823974609e-02 -2.689950466156005859e-01 -2.363510429859161377e-02 -1.348900496959686279e-01 8.961775340139865875e-03 -1.334687042981386185e-02 5.895967409014701843e-02 -2.661933004856109619e-01 -1.446061283349990845e-01 -1.770848035812377930e-01 -1.133479401469230652e-01 2.771183252334594727e-01 1.474715396761894226e-02 -1.287741363048553467e-01
-1.317774597555398941e-02 -2.226190716028213501e-01 -3.519797325134277344e-01 -7.205612212419509888e-02 -1.833658218383789062e-01 3.706401586532592773e-01 2.974399626255035400e-01 -2.004083618521690369e-02 -1.714349389076232910e-01 1.560244262218475342e-01 -1.001545041799545288e-02 3.584730625152587891e-02 1.718312352895736694e-01 -2.466995865106582642e-01 6.754484027624130249e-03 -1.577280908823013306e-01 -1.498490273952484131e-01 -2.076456546783447266e-01 -9.997187554836273193e-02 -1.643133312463760376e-01 9.770171344280242920e-02 -2.405973225831985474e-01 7.117480784654617310e-02 5.892978236079216003e-02 2.028286308050155640e-01 -2.315559685230255127e-01 1.874706447124481201e-01 -1.400243863463401794e-02 -1.609548181295394897e-01 2.052182257175445557e-01 -8.203450590372085571e-02 8.660935610532760620e-02
1.329700946807861328e-01 -3.324392437934875488e-02 -1.878038197755813599e-01 -2.048051059246063232e-01 -1.614292860031127930e-01 2.882381156086921692e-02 3.699901700019836426e-01 2.882405221462249756e-01 5.859905108809471130e-02 2.073549330234527588e-01 2.408790290355682373e-01 2.510229051113128662e-01 -1.318116188049316406e-01 -2.377189099788665771e-01 -8.041031658649444580e-02 3.892557024955749512e-01 -6.643683882430195808e-04 7.655125856399536133e-02 -2.080476582050323486e-01 -9.172333031892776489e-02 -1.085068434476852417e-01 -1.321935206651687622e-01 5.376667901873588562e-02 1.996143609285354614e-01 1.119031477719545364e-02 5.146787688136100769e-02 1.126687005162239075e-01 -2.368964552879333496e-01 9.171514958143234253e-02 2.714968472719192505e-02 -2.087893187999725342e-01 6.264270097017288208e-02
-3.263465464115142822e-01 -2.523182705044746399e-02 -3.527111113071441650e-01 -1.429336965084075928e-01 3.051610477268695831e-02 3.258514106273651123e-01 -3.052849173545837402e-01 -3.535156324505805969e-02 -1.769803017377853394e-01 2.365936189889907837e-01 1.826094835996627808e-01 -3.277920186519622803e-02 7.045657187700271606e-02 -2.562110722064971924e-01 -1.617953777313232422e-01 6.967817246913909912e-02 -6.776349246501922607e-02 1.874746233224868774e-01 1.995112746953964233e-01 -3.053713962435722351e-02 -2.455291450023651123e-01 -1.580422818660736084e-01 -1.215600520372390747e-01 -8.531027287244796753e-02 1.986628025770187378e-01 -9.378544986248016357e-02 6.400313228368759155e-02 -1.977174282073974609e-01 -1.682897210121154785e-01 -1.105486005544662476e-01 -5.149499699473381042e-02 -2.586671710014343262e-02
-6.597749143838882446e-02 -8.553084731101989746e-02 -2.252968549728393555e-01 -1.242905706167221069e-01 -1.759935617446899414e-01 3.324634954333305359e-02 -1.337745934724807739e-01 1.262370645999908447e-01 6.470182538032531738e-02 2.017717063426971436e-01 -4.535770043730735779e-03 1.574049144983291626e-01 -1.033449098467826843e-01 -6.102799624204635620e-02 1.625858396291732788e-01 -2.169757848605513573e-03 -2.651298940181732178e-01 7.735392451286315918e-02 1.165852230042219162e-02 -1.064061895012855530e-01 -3.705285489559173584e-01 -1.688436269760131836e-01 -1.922027170658111572e-01 5.617478489875793457e-02 1.810521483421325684e-01 -1.732937395572662354e-01 2.086444059386849403e-03 -4.546615183353424072e-01 -2.668557465076446533e-01 5.268080160021781921e-03 -2.243612259626388550e-01 2.468463182449340820e-01
-2.752426452934741974e-02 -8.324125409126281738e-02 -6.572821736335754395e-02 -2.373705655336380005e-01 4.543393105268478394e-02 2.589764297008514404e-01 4.675436299294233322e-03 3.189276158809661865e-02 1.667234897613525391e-01 -1.150445267558097839e-01 -1.788895875215530396e-01 -3.874123096466064453e-02 -7.065363973379135132e-02 -1.193382292985916138e-01 -2.362820953130722046e-01 3.472822904586791992e-01 -1.141747310757637024e-01 1.136089116334915161e-01 -2.254242151975631714e-01 -2.318668663501739502e-01 -1.438161730766296387e-01 -8.067681640386581421e-02 -9.319932013750076294e-02 -1.252486407756805420e-01 -2.645475864410400391e-01 -1.765524297952651978e-01 1.044813916087150574e-01 -1.665161699056625366e-01 -8.165392279624938965e-02 1.143051981925964355e-01 -4.987971782684326172e-01 2.925670519471168518e-02
2.075962573289871216e-01 -1.986919194459915161e-01 -5.256923660635948181e-02 -1.000963803380727768e-02 1.528693735599517822e-01 4.447656869888305664e-01 -3.054506517946720123e-02 2.330350317060947418e-02 -2.239216566085815430e-01 3.444414734840393066e-01 8.873235434293746948e-02 -2.071237191557884216e-02 -1.870315521955490112e-01 -3.090597093105316162e-01 -2.490366436541080475e-02 2.828747630119323730e-01 -7.836681604385375977e-02 1.787987500429153442e-01 -6.565131247043609619e-02 3.571964055299758911e-02 -8.540272712707519531e-02 -1.066069006919860840e-01 -1.576571166515350342e-01 -2.378962785005569458e-01 2.815330326557159424e-01 -1.116651948541402817e-02 8.251756429672241211e-02 -6.908587366342544556e-02 -3.972049430012702942e-02 1.177382469177246094e-01 -1.195207461714744568e-01 1.979433745145797729e-01
1.595580950379371643e-02 -1.773677207529544830e-02 -1.962813735008239746e-01 -3.019775636494159698e-02 -2.070460021495819092e-01 1.933055818080902100e-01 7.510064542293548584e-02 -4.986817017197608948e-03 -1.472545862197875977e-01 -3.373729065060615540e-02 2.136127837002277374e-02 1.208960041403770447e-01 1.869515627622604370e-01 -3.523656725883483887e-01 -1.007877215743064880e-01 -2.379137836396694183e-02 3.236572444438934326e-01 4.529213160276412964e-02 -9.252723306417465210e-02 -6.250313948839902878e-03 -1.984383314847946167e-01 -4.742839932441711426e-01 9.006240218877792358e-02 -7.232778519392013550e-02 2.956490218639373779e-01 -1.660750210285186768e-01 -1.739614158868789673e-01 -3.817752376198768616e-02 2.080002874135971069e-01 1.045751795172691345e-01 -1.274615526199340820e-01 2.369266897439956665e-01
2.807370424270629883e-01 9.413293004035949707e-02 -1.823816150426864624e-01 -1.401026397943496704e-01 -1.024413183331489563e-01 -1.468165367841720581e-01 -2.529260888695716858e-02 -1.304934620857238770e-01 -1.089979559183120728e-01 -1.345655471086502075e-01 2.036035507917404175e-01 1.052495464682579041e-02 1.834493726491928101e-01 -3.084475398063659668e-01 -1.431363821029663086e-01 2.305094897747039795e-01 -3.042214810848236084e-01 1.234002783894538879e-01 -4.490983486175537109e-02 -1.283617019653320312e-01 -2.256581485271453857e-01 -2.563529312610626221e-01 -2.092676758766174316e-01 -2.974336445331573486e-01 4.776731133460998535e-02 -2.471594959497451782e-01 7.412538677453994751e-02 -2.231077253818511963e-01 -1.118114590644836426e-01 -1.254347246140241623e-02 -1.638784557580947876e-01 4.919212311506271362e-02
1.583386212587356567e-01 -7.948888838291168213e-02 -5.587184429168701172e-02 -2.714176476001739502e-01 1.386519670486450195e-01 1.527963578701019287e-01 3.498758375644683838e-02 -1.673892587423324585e-01 -2.654368877410888672e-01 1.510232239961624146e-01 5.494718439877033234e-03 -1.155769899487495422e-01 1.085187681019306183e-02 -1.529535800218582153e-01 -2.684277594089508057e-01 -3.321524942293763161e-03 -1.078239381313323975e-01 1.927323490381240845e-01 -2.021958306431770325e-02 -1.746539026498794556e-01 -4.704622924327850342e-01 -3.741740584373474121e-01 -7.119688205420970917e-03 -1.145413517951965332e-01 -1.695937663316726685e-02 1.144787818193435669e-01 -1.094782352447509766e-01 -2.528036534786224365e-01 1.618965417146682739e-01 2.254116535186767578e-02 -2.352091856300830841e-02 -2.168429791927337646e-01
-3.684755042195320129e-02 -3.068262338638305664e-01 -1.352995783090591431e-01 -2.189937680959701538e-01 -2.215773425996303558e-02 3.109371960163116455e-01 5.891675502061843872e-02 5.087332800030708313e-02 -1.222496703267097473e-01 1.940333247184753418e-01 2.340400069952011108e-01 2.517458796501159668e-01 -1.583231985569000244e-01 -1.826638877391815186e-01 4.585955664515495300e-02 3.817093968391418457e-01 -7.451398670673370361e-02 -1.337114423513412476e-01 -2.991708368062973022e-02 -1.450867950916290283e-01 -2.806293368339538574e-01 -5.944785848259925842e-02 -1.760396733880043030e-02 1.075033694505691528e-01 1.789251267910003662e-01 -1.397863682359457016e-02 2.575826346874237061e-01 -1.539890021085739136e-01 -1.554636955261230469e-01 2.327127754688262939e-01 8.041688799858093262e-02 -1.069075614213943481e-01
-4.568427801132202148e-02 -1.804156787693500519e-02 -3.967041969299316406e-01 -1.611343235708773136e-03 -2.000445425510406494e-01 3.866690443828701973e-03 4.938742890954017639e-02 -5.952118709683418274e-02 1.893488764762878418e-01 1.078327372670173645e-01 2.645030431449413300e-02 1.711860150098800659e-01 -3.713688626885414124e-02 -1.019955947995185852e-01 2.421651780605316162e-02 1.577897369861602783e-01 9.780226647853851318e-02 -1.355125308036804199e-01 -2.888214886188507080e-01 3.358906880021095276e-02 -3.552521467208862305e-01 -2.013777792453765869e-01 3.003495745360851288e-02 3.459710627794265747e-02 8.315826207399368286e-02 -2.128083258867263794e-01 1.234752386808395386e-01 -3.909353911876678467e-01 3.809395059943199158e-02 -2.808614373207092285e-01 -1.051906794309616089e-01 2.939980924129486084e-01
1.849843859672546387e-01 -2.133742421865463257e-01 -4.605427384376525879e-02 -2.246584147214889526e-01 -2.950416803359985352e-01 3.449794054031372070e-01 -1.777725815773010254e-01 -1.562082171440124512e-01 1.458090990781784058e-01 4.927032068371772766e-02 3.262720704078674316e-01 -2.122864425182342529e-01 1.230301558971405029e-01 -3.260446488857269287e-01 -1.537462230771780014e-02 -7.660545874387025833e-03 -2.196557670831680298e-01 -3.214196488261222839e-02 -2.093851193785667419e-02 -9.027537703514099121e-02 4.509728774428367615e-02 -1.580328196287155151e-01 -1.211122274398803711e-01 1.894352138042449951e-01 -1.890816092491149902e-01 -2.698810696601867676e-01 3.973392397165298462e-02 -1.742316037416458130e-01 -9.049861691892147064e-03 1.139703169465065002e-01 -6.223149970173835754e-02 -1.255112290382385254e-01
-7.215459644794464111e-02 -1.337872743606567383e-01 1.749933511018753052e-01 -1.485524475574493408e-01 -2.301929891109466553e-01 2.654157876968383789e-01 3.635929897427558899e-02 1.545510441064834595e-01 1.348351687192916870e-01 -6.760687381029129028e-02 2.669932544231414795e-01 7.654339820146560669e-02 2.083403989672660828e-02 -9.655681997537612915e-02 -1.418869197368621826e-01 5.531384348869323730e-01 2.223324179649353027e-01 1.915409974753856659e-02 -2.847311496734619141e-01 -5.606870725750923157e-02 -2.188366800546646118e-01 1.283861044794321060e-02 -1.296791732311248779e-01 1.852220669388771057e-02 -1.881803423166275024e-01 4.498734697699546814e-02 -4.169608280062675476e-02 -1.883415579795837402e-01 -1.772028952836990356e-01 1.566838026046752930e-01 -9.671428799629211426e-02 2.520919218659400940e-02
-1.580497175455093384e-01 -2.817758619785308838e-01 -1.307855099439620972e-01 -1.059833392500877380e-01 -2.853861153125762939e-01 2.369202822446823120e-01 -4.542358964681625366e-02 1.240083649754524231e-01 -1.590090990066528320e-01 2.639645040035247803e-01 1.198159009218215942e-01 2.444609701633453369e-01 1.008139643818140030e-02 -5.759750306606292725e-02 -4.269288852810859680e-02 2.220034897327423096e-01 8.639794588088989258e-02 1.484458148479461670e-01 -3.135603852570056915e-03 1.928688213229179382e-02 -1.987645328044891357e-01 -2.275791168212890625e-01 4.424057155847549438e-02 1.209028959274291992e-01 1.924376934766769409e-01 -2.719753980636596680e-02 -2.454204112291336060e-02 -1.045513898134231567e-01 -4.513947069644927979e-01 1.944639831781387329e-01 2.168452292680740356e-01 1.140373200178146362e-01
-5.686094984412193298e-03 -3.816676437854766846e-01 -2.982846796512603760e-01 -4.584646970033645630e-02 -2.764587104320526123e-02 1.570932865142822266e-01 -4.798371717333793640e-02 2.585587836802005768e-02 -2.339050620794296265e-01 2.242298722267150879e-01 -1.041249260306358337e-01 -2.008944302797317505e-01 -1.302271708846092224e-02 -3.381055295467376709e-01 -1.654283106327056885e-01 2.005599439144134521e-01 -2.027901820838451385e-02 1.034189537167549133e-01 -1.125310212373733521e-01 -2.543478906154632568e-01 -1.813538372516632080e-02 2.243007905781269073e-02 -2.318742573261260986e-01 7.437215000391006470e-02 1.606537401676177979e-01 -2.293734624981880188e-02 -4.156518727540969849e-02 -8.264517784118652344e-02 -7.864917069673538208e-02 2.160182595252990723e-01 -2.020855396986007690e-01 3.454964756965637207e-01
3.284307569265365601e-02 -3.392726480960845947e-01 -2.689423263072967529e-01 2.660806477069854736e-02 -2.108507901430130005e-01 3.320438563823699951e-01 1.447637286037206650e-02 2.912340313196182251e-02 -5.832687020301818848e-02 7.925964891910552979e-02 -1.636762320995330811e-01 8.625718206167221069e-02 1.681321114301681519e-01 -2.857978641986846924e-01 3.514813631772994995e-02 -3.845096752047538757e-02 -1.627351790666580200e-01 -2.016392201185226440e-01 -2.589032948017120361e-01 -2.623286545276641846e-01 -5.157644301652908325e-02 -1.464201956987380981e-01 1.324313133955001831e-01 -1.086279302835464478e-01 -3.399651031941175461e-03 -1.514380574226379395e-01 3.112584948539733887e-01 -1.806982159614562988e-01 -1.633866578340530396e-01 3.846029052510857582e-03 -2.500791251659393311e-01 -1.666714437305927277e-02
-3.595191985368728638e-03 -1.505017429590225220e-01 -2.936051189899444580e-01 -4.329050481319427490e-01 -1.427605450153350830e-01 3.967935144901275635e-01 4.990321397781372070e-02 2.629351317882537842e-01 2.713559754192829132e-02 1.256838589906692505e-01 1.154947057366371155e-01 5.783250927925109863e-02 1.592097617685794830e-02 5.503648146986961365e-02 5.485923960804939270e-02 8.384721726179122925e-02 -2.379170954227447510e-01 6.084083020687103271e-02 -2.521705254912376404e-02 -1.007902249693870544e-02 -1.555525511503219604e-01 -2.561781406402587891e-01 1.673140227794647217e-01 -9.105657041072845459e-02 1.035103872418403625e-01 -1.123905833810567856e-02 -2.194096706807613373e-02 1.436024010181427002e-01 -2.045822590589523315e-01 -2.134747505187988281e-01 7.678506523370742798e-02 3.087363243103027344e-01
9.461354464292526245e-02 -1.179721504449844360e-01 -1.765725761651992798e-01 -2.453441768884658813e-01 -3.123239874839782715e-01 3.236014023423194885e-02 -9.399881213903427124e-02 -1.790798008441925049e-01 -2.132105678319931030e-01 5.824420228600502014e-02 1.735545396804809570e-01 -9.486462920904159546e-03 2.051689624786376953e-01 -2.675414383411407471e-01 -3.684766590595245361e-02 -6.745006144046783447e-02 2.637307941913604736e-01 1.546660065650939941e-01 -8.358513563871383667e-02 -4.242401570081710815e-02 -2.688518725335597992e-02 -2.993586361408233643e-01 -7.370729744434356689e-02 -2.741928771138191223e-02 3.734092712402343750e-01 -2.592969238758087158e-01 -8.732937276363372803e-02 -2.479381263256072998e-01 8.877935260534286499e-02 2.519632875919342041e-01 -3.892388939857482910e-02 1.347823068499565125e-02
1.567037850618362427e-01 -7.012934237718582153e-02 -4.795071780681610107e-01 -7.591643184423446655e-02 -9.234564751386642456e-02 1.207218393683433533e-01 -1.528206318616867065e-01 -2.334096431732177734e-01 5.546224489808082581e-02 1.728465706110000610e-01 1.038717254996299744e-01 -1.095031946897506714e-02 -2.510119378566741943e-01 4.363539814949035645e-02 9.133543074131011963e-02 -1.253126375377178192e-02 -5.660238862037658691e-02 -1.057913005352020264e-01 -7.054077088832855225e-02 -8.829926699399948120e-02 -2.839162349700927734e-01 -2.333902269601821899e-01 -6.572180986404418945e-02 -8.222813904285430908e-02 2.274010479450225830e-01 -1.917858570814132690e-01 2.917646244168281555e-02 -3.442450761795043945e-01 -3.316635787487030029e-01 -4.763019829988479614e-02 -4.110743477940559387e-02 1.465991586446762085e-01
-2.383329719305038452e-02 -4.671625494956970215e-01 -8.179373294115066528e-02 -9.824174642562866211e-02 -1.340933591127395630e-01 1.770271360874176025e-02 -6.101113744080066681e-03 6.750901788473129272e-02 6.007529050111770630e-02 9.815758466720581055e-02 1.294924169778823853e-01 1.317219994962215424e-02 1.940549910068511963e-01 -1.440257579088211060e-01 -1.422140151262283325e-01 1.533896028995513916e-01 -2.384268045425415039e-01 3.075525760650634766e-01 2.073239684104919434e-01 -1.979585289955139160e-01 -4.066154360771179199e-02 -3.173684775829315186e-01 -2.376531958580017090e-01 -2.603441476821899414e-01 2.846571803092956543e-02 -1.660700589418411255e-01 2.131857350468635559e-02 -2.092979550361633301e-01 -1.806754916906356812e-01 -7.922269403934478760e-03 7.730565965175628662e-02 1.950577348470687866e-01
1.423468589782714844e-01 -6.683029234409332275e-02 5.823514610528945923e-02 -1.226128414273262024e-01 -2.105461359024047852e-01 1.855295449495315552e-01 -1.212329231202602386e-02 2.189464122056961060e-01 -3.133244439959526062e-02 8.482595533132553101e-02 -1.941673457622528076e-02 1.845645904541015625e-01 1.641290783882141113e-01 -1.484020650386810303e-01 -1.736937910318374634e-01 4.788322448730468750e-01 -1.994617879390716553e-01 -2.275485992431640625e-01 6.478531658649444580e-02 -1.775590181350708008e-01 8.600501343607902527e-03 -3.486860394477844238e-01 2.703847289085388184e-01 1.333039551973342896e-01 7.943830569274723530e-04 -4.874641820788383484e-02 2.558810710906982422e-01 5.394231528043746948e-02 -7.536002248525619507e-02 7.390142977237701416e-02 -1.493260115385055542e-01 1.869729310274124146e-01
3.286013901233673096e-01 -9.586200863122940063e-02 1.056608185172080994e-01 1.207883004099130630e-02 -1.507019344717264175e-02 2.584442496299743652e-01 -9.601148217916488647e-02 1.073002070188522339e-01 3.399840323254466057e-03 7.023055106401443481e-02 2.144678980112075806e-01 1.415404379367828369e-01 1.049024760723114014e-01 -2.375676482915878296e-01 -2.339096963405609131e-01 2.655448317527770996e-01 4.855613410472869873e-02 2.320948839187622070e-01 -1.028035953640937805e-01 1.536295562982559204e-01 -1.953711658716201782e-01 -2.873136699199676514e-01 -2.292587161064147949e-01 -3.060385882854461670e-01 -8.519089780747890472e-03 -3.777611255645751953e-01 -5.500607565045356750e-02 -1.155016794800758362e-01 2.730512991547584534e-02 4.057147726416587830e-02 -2.709615603089332581e-02 2.284617535769939423e-02
9.390679001808166504e-02 -1.566150337457656860e-01 3.849858045578002930e-02 -2.701056599617004395e-01 3.289348632097244263e-02 1.530058681964874268e-01 -1.851355433464050293e-01 1.316402256488800049e-01 -3.076181113719940186e-01 -7.181137055158615112e-02 2.310346215963363647e-01 -1.085775159299373627e-02 1.665645837783813477e-01 -7.452327758073806763e-02 -1.448596864938735962e-01 1.454440951347351074e-01 -1.776383668184280396e-01 -7.055389881134033203e-02 -2.284912467002868652e-01 1.714429706335067749e-01 -1.271704137325286865e-01 -2.656372785568237305e-01 9.983112663030624390e-02 5.496014840900897980e-03 -1.443924754858016968e-01 -3.501883745193481445e-01 -8.501734584569931030e-02 -4.290316700935363770e-01 1.638104021549224854e-01 1.518403994850814342e-03 -3.049678169190883636e-02 9.995520114898681641e-02
-2.079664319753646851e-01 -1.381516158580780029e-01 -2.958595454692840576e-01 -4.839168488979339600e-02 -1.740486621856689453e-01 1.462646722793579102e-01 1.895119696855545044e-01 7.553497701883316040e-02 -7.695401459932327271e-02 -2.231589257717132568e-01 -5.347645655274391174e-02 -2.022047191858291626e-01 4.580977186560630798e-02 -4.086973965167999268e-01 -5.904245376586914062e-02 3.029093742370605469e-01 8.210117369890213013e-02 1.933797448873519897e-01 -1.591009944677352905e-01 -1.727856509387493134e-02 -1.289882361888885498e-01 -2.736896276473999023e-01 2.110485285520553589e-01 3.565709292888641357e-02 -1.320110261440277100e-01 -6.716191023588180542e-02 1.897747367620468140e-01 -6.054448708891868591e-02 -2.114062458276748657e-01 -2.003039568662643433e-01 -1.925687789916992188e-01 -4.760907962918281555e-03
2.278428226709365845e-01 1.229058206081390381e-01 3.510694578289985657e-02 -2.391419559717178345e-01 -1.057316735386848450e-02 2.235857993364334106e-01 -1.917172372341156006e-01 7.192527502775192261e-02 -4.487657546997070312e-02 2.228055447340011597e-01 1.192095577716827393e-01 -8.125475794076919556e-02 -1.281049996614456177e-01 -1.751967221498489380e-01 -3.357439339160919189e-01 1.465795785188674927e-01 3.385877609252929688e-02 -1.464826893061399460e-02 -1.132521480321884155e-01 -4.953985214233398438e-01 -1.988612413406372070e-01 -1.575052589178085327e-01 1.440842300653457642e-01 2.717232704162597656e-02 6.203119177371263504e-03 6.540106981992721558e-02 1.709361076354980469e-01 1.507523357868194580e-01 -3.042778372764587402e-01 -1.434080395847558975e-02 -1.459434330463409424e-01 1.137326881289482117e-01
-3.669854626059532166e-02 -2.461548661813139915e-03 1.790744960308074951e-01 -5.056350305676460266e-02 -1.984950751066207886e-01 3.693397343158721924e-01 -1.168447732925415039e-01 -6.123274937272071838e-02 7.356728613376617432e-02 2.745661735534667969e-01 3.893691897392272949e-01 -1.034414917230606079e-01 3.372801244258880615e-01 -2.088853716850280762e-01 4.656146839261054993e-02 -1.682396680116653442e-01 -9.983885288238525391e-02 -6.645618379116058350e-02 5.978690460324287415e-02 -1.222122088074684143e-01 -1.653057187795639038e-01 -1.260855346918106079e-01 -2.500110864639282227e-02 -4.817200824618339539e-02 -2.400121539831161499e-01 3.374323621392250061e-02 -3.971699625253677368e-02 -3.570255041122436523e-01 1.394217088818550110e-02 1.466490328311920166e-01 -2.692792005836963654e-02 2.248548418283462524e-01
1.561802327632904053e-01 6.424015015363693237e-02 -4.937630519270896912e-02 -2.641882002353668213e-01 1.212689876556396484e-01 4.796633869409561157e-02 -6.870156526565551758e-02 -1.843381822109222412e-01 -1.644231230020523071e-01 -4.154268186539411545e-03 2.448050975799560547e-01 -2.028756886720657349e-01 3.275544941425323486e-02 -3.067653179168701172e-01 -2.330138385295867920e-01 1.736949384212493896e-01 -3.875317573547363281e-01 8.809815347194671631e-02 -2.444372028112411499e-01 2.927628345787525177e-02 -1.476903855800628662e-01 -2.900588512420654297e-01 2.832706831395626068e-02 -7.968030124902725220e-02 9.520196169614791870e-02 -6.621974706649780273e-02 1.226739510893821716e-01 -3.413255214691162109e-01 1.226350218057632446e-01 8.049494773149490356e-02 -1.839635223150253296e-01 6.121988967061042786e-02
9.197166562080383301e-02 4.335455968976020813e-02 -1.755592077970504761e-01 -9.286196529865264893e-02 2.049076259136199951e-01 -5.078831315040588379e-02 -1.139430678449571133e-03 4.644400253891944885e-02 -1.657432913780212402e-01 2.907306849956512451e-01 2.480090260505676270e-01 1.561748683452606201e-01 2.244420498609542847e-01 -2.067192196846008301e-01 -1.358961462974548340e-01 3.981096744537353516e-01 -4.631377290934324265e-03 8.574485778808593750e-02 -2.274400368332862854e-02 -1.751795560121536255e-01 -2.243251502513885498e-01 -2.363534122705459595e-01 -9.625156968832015991e-02 8.657665550708770752e-02 1.680472940206527710e-01 -1.615512371063232422e-02 8.244024962186813354e-02 -1.965342462062835693e-01 -2.881906926631927490e-01 -2.871262095868587494e-02 -3.144415020942687988e-01 -1.316578239202499390e-01
-7.294343411922454834e-02 -1.068265736103057861e-01 -3.602927625179290771e-01 -2.348040640354156494e-01 -9.237150847911834717e-02 1.756338477134704590e-01 2.587927281856536865e-01 -3.965427726507186890e-02 1.518359780311584473e-01 -1.277391705662012100e-02 -7.850981503725051880e-02 -1.297690719366073608e-01 2.759072482585906982e-01 -3.054519295692443848e-01 -1.778092384338378906e-01 5.969365593045949936e-03 6.514308601617813110e-02 -1.527424752712249756e-01 -1.407714933156967163e-01 -1.448326110839843750e-01 -1.096464544534683228e-01 -3.608018755912780762e-01 9.702918678522109985e-02 -4.160466790199279785e-02 -2.660633623600006104e-01 -2.153962664306163788e-02 2.156700640916824341e-01 -7.683150470256805420e-02 -2.708611190319061279e-01 2.096116804750636220e-04 -1.287274956703186035e-01 -8.820054680109024048e-02
2.042860239744186401e-01 1.608665585517883301e-01 -2.309815734624862671e-01 -2.468476258218288422e-02 -4.730201959609985352e-01 4.605865180492401123e-01 1.522806882858276367e-01 1.108666881918907166e-01 -1.078949719667434692e-01 2.290790379047393799e-01 8.886637538671493530e-02 -6.022384390234947205e-02 1.898040249943733215e-02 -2.489784508943557739e-01 2.572591416537761688e-02 -3.252938017249107361e-02 -5.250615254044532776e-02 1.513678580522537231e-01 -8.669152855873107910e-02 -1.392826437950134277e-01 -3.072773516178131104e-01 -8.984055370092391968e-02 -1.737242192029953003e-01 -1.776052713394165039e-01 7.424689084291458130e-02 1.153014451265335083e-01 -3.640552237629890442e-02 5.899406597018241882e-02 -1.135387867689132690e-01 -1.126846447587013245e-01 2.679646760225296021e-02 2.504103444516658783e-02
-1.694883406162261963e-01 -6.220253556966781616e-02 -3.117269277572631836e-02 -3.294473290443420410e-01 -7.413300126791000366e-02 6.806427985429763794e-02 1.341721415519714355e-01 5.621319636702537537e-02 -9.389070421457290649e-02 -7.481129467487335205e-02 1.011804938316345215e-01 -2.631152272224426270e-01 2.082309573888778687e-01 -4.184095561504364014e-02 -2.350499182939529419e-01 3.363922238349914551e-01 -9.437123686075210571e-02 -1.779979765415191650e-01 -1.382707208395004272e-01 -2.227789014577865601e-01 1.143823117017745972e-01 -1.736189126968383789e-01 -2.727891206741333008e-01 -4.614527896046638489e-02 5.342180281877517700e-02 2.343238294124603271e-01 1.825536638498306274e-01 -1.921087205410003662e-01 -2.488919496536254883e-01 2.840650081634521484e-01 -1.194292381405830383e-01 7.213360816240310669e-02
2.018006145954132080e-02 -1.543812640011310577e-02 -7.709228247404098511e-02 -1.577464044094085693e-01 1.111181154847145081e-01 1.125407367944717407e-01 7.975463569164276123e-02 1.155532076954841614e-01 -1.386216431856155396e-01 2.739449143409729004e-01 5.668837204575538635e-02 -9.724988788366317749e-02 -1.110258549451828003e-01 -3.491372466087341309e-01 4.877920076251029968e-02 3.314941376447677612e-02 2.669760286808013916e-01 -1.953241974115371704e-02 -3.244562447071075439e-01 -2.493520230054855347e-01 -2.335165627300739288e-02 -1.536633819341659546e-01 -6.180641707032918930e-03 -2.001471668481826782e-01 2.969467639923095703e-01 -1.085286810994148254e-01 5.556617304682731628e-02 1.416732817888259888e-01 -3.452646136283874512e-01 1.554867178201675415e-01 1.095836535096168518e-01 3.119271695613861084e-01
2.549489587545394897e-02 1.944819539785385132e-01 1.252397894859313965e-01 -1.338822990655899048e-01 -2.818663120269775391e-01 3.176316320896148682e-01 1.460110992193222046e-01 3.236597776412963867e-02 1.493471092544496059e-03 -1.545040458440780640e-01 1.092794910073280334e-01 -1.127149090170860291e-01 2.692730724811553955e-01 -2.031609714031219482e-01 -9.489791467785835266e-03 1.161483079195022583e-01 2.392142824828624725e-02 -1.242266315966844559e-02 -6.350681930780410767e-02 -1.383099704980850220e-01 1.785985529422760010e-01 -2.939361929893493652e-01 -3.691265732049942017e-02 -1.056179255247116089e-01 1.287797987461090088e-01 3.998880088329315186e-02 2.961211502552032471e-01 1.127878427505493164e-01 -1.268727630376815796e-01 2.903745174407958984e-01 -3.170650601387023926e-01 2.740239202976226807e-01
7.610061764717102051e-02 -1.340201497077941895e-01 2.534119971096515656e-02 -1.305336505174636841e-01 -6.283795088529586792e-02 2.501437366008758545e-01 2.024482786655426025e-01 -1.576369255781173706e-01 2.038355916738510132e-01 4.694610461592674255e-02 -4.413772746920585632e-02 7.988291233777999878e-02 -1.039522439241409302e-01 3.360761702060699463e-02 -2.192777097225189209e-01 5.107694268226623535e-01 -5.427459999918937683e-02 9.324520081281661987e-02 1.274879425764083862e-01 -1.072302162647247314e-01 -3.076988458633422852e-01 -6.237688660621643066e-02 -1.283182203769683838e-01 -2.234380692243576050e-01 -2.251164801418781281e-02 -3.583126515150070190e-02 2.079716622829437256e-01 -3.083617687225341797e-01 5.649192258715629578e-02 1.716264188289642334e-01 -2.647255659103393555e-01 7.756925374269485474e-02
1.964595317840576172e-01 -8.307478576898574829e-02 -3.194531798362731934e-01 -1.636403203010559082e-01 -1.933217644691467285e-01 4.264352023601531982e-01 9.451144188642501831e-02 2.204916030168533325e-01 7.643090933561325073e-02 1.907613128423690796e-01 -1.758532673120498657e-01 8.146651089191436768e-02 1.821128726005554199e-01 -1.861707568168640137e-01 1.846029758453369141e-01 -3.030361421406269073e-02 -1.809980124235153198e-01 -1.393677592277526855e-01 -1.468936949968338013e-01 -2.675034105777740479e-01 -1.143827959895133972e-01 -1.658197045326232910e-01 7.663158699870109558e-03 5.874681100249290466e-02 -2.039074525237083435e-02 -1.862435489892959595e-01 -1.033468097448348999e-01 1.210162565112113953e-01 -1.549626737833023071e-01 2.029698342084884644e-01 -5.169929191470146179e-02 2.203877568244934082e-01
-3.704063966870307922e-02 -1.466912329196929932e-01 4.746065940707921982e-03 -3.631475269794464111e-01 -2.025682330131530762e-01 2.266943156719207764e-01 -7.361663877964019775e-02 3.345313295722007751e-02 -3.915729373693466187e-02 1.320303082466125488e-01 -2.330315671861171722e-02 -1.543986350297927856e-01 2.531735785305500031e-02 -1.900209635496139526e-01 -1.248075813055038452e-01 -1.067384555935859680e-01 1.047663018107414246e-01 3.688685968518257141e-02 -3.963643014430999756e-01 -1.496217865496873856e-02 -1.940185576677322388e-01 -1.776401251554489136e-01 2.705297246575355530e-02 -2.164083719253540039e-01 2.547396123409271240e-01 -2.850036323070526123e-01 1.484581269323825836e-02 -5.837761331349611282e-03 2.115218639373779297e-01 6.318820267915725708e-02 -2.941407263278961182e-01 2.666955590248107910e-01
5.374625790864229202e-03 1.974451243877410889e-01 3.086512908339500427e-02 6.368683278560638428e-02 -2.901135981082916260e-01 1.744465976953506470e-01 1.570602655410766602e-01 -1.250794250518083572e-02 2.294743806123733521e-01 2.400643005967140198e-02 -2.661963738501071930e-02 -1.886961907148361206e-01 2.756134271621704102e-01 -2.111998051404953003e-01 -1.202197074890136719e-01 2.027165889739990234e-01 -1.554719358682632446e-02 -1.316408514976501465e-01 1.910498924553394318e-02 -1.649416685104370117e-01 7.443408668041229248e-02 -2.933405935764312744e-01 2.092516981065273285e-02 -7.813259959220886230e-02 1.791773736476898193e-01 -1.412687599658966064e-01 2.794961333274841309e-01 7.382018119096755981e-02 -1.239196397364139557e-02 3.765843212604522705e-01 -2.722320556640625000e-01 2.364517301321029663e-01
-2.325295954942703247e-01 -4.088090267032384872e-03 -1.568639576435089111e-01 -3.525402396917343140e-02 -3.894362151622772217e-01 3.576868176460266113e-01 1.776368319988250732e-01 5.237834062427282333e-03 1.115170195698738098e-01 1.352492421865463257e-01 8.779912441968917847e-02 -9.416255354881286621e-02 -3.593448549509048462e-02 -2.522446587681770325e-02 1.439428776502609253e-01 2.379523962736129761e-01 -3.358165174722671509e-02 -1.465234011411666870e-01 -1.162233278155326843e-01 -1.933869123458862305e-01 -2.626223489642143250e-02 5.809913203120231628e-02 1.018770560622215271e-01 1.332290917634963989e-01 1.384323276579380035e-02 -2.182560712099075317e-01 -4.031692817807197571e-02 -8.798078447580337524e-02 -3.568368852138519287e-01 1.230089068412780762e-01 -3.113386929035186768e-01 2.828833758831024170e-01
-2.537626624107360840e-01 -2.379536628723144531e-01 -4.419290721416473389e-01 -2.412502616643905640e-01 -1.421958357095718384e-01 1.009064689278602600e-01 1.893172711133956909e-01 2.900381386280059814e-02 2.227250486612319946e-02 1.985216438770294189e-01 8.197601884603500366e-02 2.095519155263900757e-01 1.923397742211818695e-02 -2.130947634577751160e-02 -2.513555809855461121e-02 3.418738245964050293e-01 6.696910411119461060e-02 1.721534132957458496e-01 -7.029999792575836182e-02 -2.139649540185928345e-01 -2.069269865751266479e-01 -2.724123373627662659e-02 -1.750497817993164062e-01 8.898863196372985840e-02 -2.576049230992794037e-02 -6.784537434577941895e-02 7.391799986362457275e-02 -2.019615620374679565e-01 -2.622188031673431396e-01 2.147193104028701782e-01 1.139739230275154114e-01 5.642514675855636597e-02
2.056912630796432495e-01 -4.105240702629089355e-01 -2.844991087913513184e-01 9.832017868757247925e-02 -1.596821099519729614e-01 2.370710074901580811e-01 -5.399620626121759415e-03 -2.621966414153575897e-03 -2.354954183101654053e-01 3.242265284061431885e-01 3.879111632704734802e-02 -1.876086294651031494e-01 -7.449904084205627441e-02 -1.452625393867492676e-01 -1.954608708620071411e-01 2.652697563171386719e-01 -4.866114631295204163e-02 4.273676127195358276e-02 -1.604013144969940186e-01 -8.601395040750503540e-02 -1.237695515155792236e-01 2.854736894369125366e-02 -2.680907249450683594e-01 -5.673262476921081543e-02 7.740549743175506592e-02 -2.121856203302741051e-03 -1.217746082693338394e-02 9.822553023695945740e-03 -1.792666018009185791e-01 -6.443739682435989380e-02 -7.033178955316543579e-02 3.290713131427764893e-01
8.315593004226684570e-02 -3.971980512142181396e-02 -7.843085378408432007e-02 -1.670744419097900391e-01 -1.633263975381851196e-01 7.316525280475616455e-02 1.260853558778762817e-02 -2.504000961780548096e-01 -1.732235699892044067e-01 -3.736501326784491539e-03 1.296866685152053833e-01 2.041223645210266113e-01 2.096069157123565674e-01 -2.068720310926437378e-01 -1.632152050733566284e-01 8.801285177469253540e-03 1.258316040039062500e-01 3.506379574537277222e-02 -2.114733904600143433e-01 2.832326479256153107e-02 -1.568295620381832123e-02 -5.023232102394104004e-01 -8.773303031921386719e-02 3.450435400009155273e-02 2.625809311866760254e-01 -2.468022555112838745e-01 -3.901096805930137634e-02 -3.317524790763854980e-01 -8.692584931850433350e-02 1.183012872934341431e-01 1.795778274536132812e-01 2.032532244920730591e-01
8.886679075658321381e-03 -9.576291590929031372e-02 -2.365414649248123169e-01 8.701079338788986206e-02 -3.171657919883728027e-01 3.152378499507904053e-01 1.850379854440689087e-01 1.508401930332183838e-01 -5.459005013108253479e-02 1.953533738851547241e-01 2.453918159008026123e-01 6.190192326903343201e-02 -4.528730735182762146e-02 -7.362123578786849976e-02 -1.925357803702354431e-02 1.678205877542495728e-01 1.293858746066689491e-03 1.530708186328411102e-02 -9.464526176452636719e-02 -9.593380987644195557e-02 -3.224708437919616699e-01 -1.230530217289924622e-01 3.944734930992126465e-01 2.115608900785446167e-01 -1.603371463716030121e-02 -3.538675233721733093e-02 7.224274426698684692e-02 -1.766266375780105591e-01 -3.753869831562042236e-01 8.357539027929306030e-02 -1.694234088063240051e-02 7.115495204925537109e-02
-6.795865297317504883e-02 -7.614964991807937622e-02 -1.802025437355041504e-01 -1.968487799167633057e-01 -1.883277446031570435e-01 -7.631790940649807453e-04 1.024950072169303894e-01 4.247023537755012512e-02 1.344957202672958374e-01 1.708325892686843872e-01 2.368479669094085693e-01 1.819490939378738403e-01 -7.123992312699556351e-03 -8.534701168537139893e-02 -9.434141963720321655e-02 3.244562447071075439e-01 -1.138876937329769135e-02 3.683196604251861572e-01 -4.191199690103530884e-02 -3.327522575855255127e-01 -1.644908934831619263e-01 -1.508776545524597168e-01 1.403083801269531250e-01 2.542239129543304443e-01 -1.533768232911825180e-02 -5.254102125763893127e-02 2.341725379228591919e-01 -2.093670964241027832e-01 -3.011068701744079590e-01 1.884581297636032104e-01 -4.506801068782806396e-02 -1.771574653685092926e-02
6.954208016395568848e-03 -2.576530873775482178e-01 -1.784321367740631104e-01 -3.916799649596214294e-02 -5.734027177095413208e-02 1.066644862294197083e-01 1.383208036422729492e-01 2.278318703174591064e-01 1.978974044322967529e-02 1.046511158347129822e-01 1.784237325191497803e-01 3.758656559512019157e-03 6.774111837148666382e-02 -6.176206842064857483e-02 -2.558710575103759766e-01 1.846234202384948730e-01 1.371394991874694824e-01 2.806677520275115967e-01 -2.846433818340301514e-01 -9.823794662952423096e-02 -1.416158676147460938e-01 -3.607149422168731689e-01 -2.835216820240020752e-01 -9.393212199211120605e-02 4.770969040691852570e-03 9.049388766288757324e-02 3.871661424636840820e-02 3.378681093454360962e-02 2.376883104443550110e-02 -1.680243909358978271e-01 1.570733040571212769e-01 4.139849543571472168e-01
-6.842613220214843750e-02 1.093892753124237061e-01 9.475260972976684570e-02 4.979345574975013733e-02 -1.743237227201461792e-01 3.347529470920562744e-01 2.422559075057506561e-02 8.988576382398605347e-02 -1.686027795076370239e-01 -6.332527101039886475e-02 6.855943053960800171e-02 -2.012093365192413330e-01 -1.018676385283470154e-01 -2.580029368400573730e-01 7.236680388450622559e-02 -1.065226867794990540e-01 -1.197873875498771667e-01 -1.841511204838752747e-02 -1.992277055978775024e-01 -3.403967618942260742e-01 -1.294087246060371399e-02 -3.642790019512176514e-01 -7.932776212692260742e-02 4.427590221166610718e-02 1.166334971785545349e-01 2.114620245993137360e-02 1.859277039766311646e-01 -9.216377139091491699e-02 8.160342276096343994e-02 3.027967512607574463e-01 1.014786511659622192e-01 4.153362214565277100e-01
-2.191466279327869415e-02 -1.388105452060699463e-01 -2.185460031032562256e-01 -1.052423268556594849e-01 -3.420138359069824219e-01 3.183062672615051270e-01 1.645899116992950439e-01 1.420995593070983887e-01 -1.259249448776245117e-01 1.863244920969009399e-01 -2.024501264095306396e-01 1.691778749227523804e-02 2.189684212207794189e-01 -1.866747140884399414e-01 1.911098212003707886e-01 1.390261948108673096e-01 -1.148266494274139404e-01 -8.508668839931488037e-02 -4.028048366308212280e-02 -1.548444181680679321e-01 -2.361464053392410278e-01 -3.687290847301483154e-01 -3.548615425825119019e-02 2.165015786886215210e-01 6.346009671688079834e-02 -7.912077941000461578e-03 -8.828012645244598389e-02 1.577726751565933228e-01 -1.837495863437652588e-01 1.406833436340093613e-02 -1.882376074790954590e-01 1.824645102024078369e-01
-2.241372615098953247e-01 -8.881788700819015503e-02 -1.426976919174194336e-01 -2.344979941844940186e-01 -1.271215975284576416e-01 2.358322590589523315e-01 -1.501545906066894531e-01 4.337178170680999756e-02 -2.063904553651809692e-01 1.335304323583841324e-02 2.298882901668548584e-01 -1.214768663048744202e-01 3.714161813259124756e-01 -2.751578688621520996e-01 9.760458767414093018e-02 1.656157672405242920e-01 -3.072622418403625488e-01 -1.848335564136505127e-02 5.277816206216812134e-02 5.365240946412086487e-02 -2.888851165771484375e-01 -4.336624965071678162e-02 -8.873762935400009155e-02 2.743243873119354248e-01 -2.668951079249382019e-02 3.193961083889007568e-02 2.212562114000320435e-01 -1.584065705537796021e-01 -1.171008050441741943e-01 3.710297867655754089e-02 -5.871501751244068146e-03 2.225701361894607544e-01
1.323973238468170166e-01 -8.970945328474044800e-02 -2.143315523862838745e-01 -2.163451313972473145e-01 -1.849754750728607178e-01 1.630089133977890015e-01 3.195463120937347412e-01 -6.296036392450332642e-02 7.068105787038803101e-02 2.856759727001190186e-01 3.759916424751281738e-01 2.430357336997985840e-01 -1.307104825973510742e-01 -9.160407632589340210e-02 -2.611767947673797607e-01 2.805479466915130615e-01 1.039916947484016418e-01 9.217420965433120728e-02 -1.472382545471191406e-01 -1.405433267354965210e-01 -2.853427827358245850e-02 -1.395231634378433228e-01 8.204712532460689545e-03 1.877775788307189941e-01 -5.879705026745796204e-02 5.035503581166267395e-02 6.866896059364080429e-03 -2.095038145780563354e-01 -1.043901592493057251e-01 1.902715861797332764e-01 -1.629711240530014038e-01 -1.242418289184570312e-01
3.535592854022979736e-01 -7.164835929870605469e-02 -1.478959172964096069e-01 -3.034547865390777588e-01 -1.426669061183929443e-01 7.664377987384796143e-02 1.953716874122619629e-01 1.026042774319648743e-01 3.067709505558013916e-02 5.614369362592697144e-02 -1.120278388261795044e-01 -3.881796300411224365e-01 6.357712205499410629e-03 -3.644211888313293457e-01 -2.336620539426803589e-01 2.527524232864379883e-01 8.696010336279869080e-03 -5.020690616220235825e-03 5.625008046627044678e-02 -1.460306048393249512e-01 5.207839980721473694e-02 -1.427266746759414673e-01 -2.185855358839035034e-01 -1.340296566486358643e-01 5.137920379638671875e-02 -3.014494478702545166e-01 -1.100105196237564087e-01 -8.236628957092761993e-03 6.068922579288482666e-02 4.978656768798828125e-02 -1.563074588775634766e-01 1.124025061726570129e-01
-1.802918910980224609e-01 5.550062283873558044e-03 -1.828975230455398560e-01 -4.299618601799011230e-01 -7.706029713153839111e-02 7.696110289543867111e-03 3.522385060787200928e-01 -1.806058362126350403e-02 -1.610826849937438965e-01 2.000162750482559204e-01 3.293042778968811035e-01 1.467419266700744629e-01 2.678901851177215576e-01 -3.370905220508575439e-01 8.306667953729629517e-02 2.704977095127105713e-01 4.657259210944175720e-02 -6.309532560408115387e-03 6.190363317728042603e-02 -1.134159639477729797e-01 -1.837230771780014038e-01 1.890083309262990952e-03 2.575264312326908112e-03 2.114431001245975494e-02 4.240280389785766602e-02 1.083298921585083008e-01 2.434753254055976868e-02 -1.881451159715652466e-01 -1.567386388778686523e-01 1.303420588374137878e-02 -2.447128668427467346e-02 1.714091300964355469e-01
4.800806567072868347e-02 5.568007007241249084e-03 -1.344554424285888672e-01 -2.306724041700363159e-01 -3.089263439178466797e-01 1.709115654230117798e-01 -1.685629040002822876e-01 8.832456171512603760e-02 -1.187625825405120850e-01 3.108366727828979492e-01 1.991672068834304810e-01 1.318244189023971558e-01 -1.736357212066650391e-01 -1.157597601413726807e-01 1.801102012395858765e-01 1.019568648189306259e-02 -8.276094496250152588e-02 9.667363762855529785e-02 2.679414451122283936e-01 -8.875911682844161987e-02 -3.652895689010620117e-01 -1.002614125609397888e-01 -7.542493939399719238e-02 -2.247883230447769165e-01 1.314674019813537598e-01 -1.002617031335830688e-01 -8.409684151411056519e-02 -2.010732293128967285e-01 -1.630602329969406128e-01 1.941495686769485474e-01 -2.690332829952239990e-01 1.207431331276893616e-01
2.187431901693344116e-01 3.665037918835878372e-03 -1.372980922460556030e-01 -1.509919315576553345e-01 -1.027150973677635193e-01 1.593028604984283447e-01 -1.129803434014320374e-01 2.465132623910903931e-01 -7.247355580329895020e-02 1.253530532121658325e-01 3.363768458366394043e-01 -7.139678299427032471e-02 -6.129098311066627502e-02 -6.553346663713455200e-02 -1.444169729948043823e-01 6.333483755588531494e-02 3.109604418277740479e-01 -1.064469665288925171e-01 -7.094467431306838989e-02 -2.415453046560287476e-01 -3.438505828380584717e-01 -2.266464382410049438e-01 -6.161795184016227722e-02 1.746150851249694824e-01 -8.838760107755661011e-02 1.095410436391830444e-01 2.801245152950286865e-01 -2.774283885955810547e-01 -5.179824680089950562e-02 2.112821638584136963e-01 -1.602908223867416382e-01 -7.306298613548278809e-02
4.438960179686546326e-02 5.795456469058990479e-02 4.338104277849197388e-02 -2.479401826858520508e-01 -2.005525827407836914e-01 -1.062743589282035828e-01 -1.042774319648742676e-01 1.997929662466049194e-01 -7.345342636108398438e-02 2.557446658611297607e-01 1.697583794593811035e-01 -5.216933041810989380e-02 1.664157211780548096e-01 -9.772068262100219727e-02 -2.048953473567962646e-01 2.434319108724594116e-01 -1.158668026328086853e-01 -6.800287216901779175e-02 -2.163597345352172852e-01 1.698441505432128906e-01 -1.930301636457443237e-01 -4.222134053707122803e-01 -1.374060362577438354e-01 -1.444495469331741333e-01 2.388715595006942749e-01 -3.391979038715362549e-01 -2.124625146389007568e-01 -1.099444553256034851e-01 3.597015049308538437e-03 -4.000105336308479309e-02 1.152298413217067719e-02 9.008548408746719360e-02
2.456331402063369751e-01 -3.788848593831062317e-02 -1.207595970481634140e-02 -1.661030948162078857e-01 7.275383919477462769e-03 2.487567625939846039e-02 -2.490621060132980347e-01 -2.104434520006179810e-01 9.347298741340637207e-02 1.045190766453742981e-01 1.954402923583984375e-01 -1.157227531075477600e-01 1.167867109179496765e-01 -1.086559221148490906e-01 -1.393396407365798950e-01 4.115440547466278076e-01 -1.305333524942398071e-01 1.109832227230072021e-01 -2.170304507017135620e-01 -2.861972153186798096e-02 -2.435934841632843018e-01 -3.512640297412872314e-01 -4.479126632213592529e-02 -2.643689513206481934e-01 -1.223796326667070389e-02 -3.051880300045013428e-01 -1.461096256971359253e-01 -1.576179862022399902e-01 -2.676935680210590363e-02 4.648023471236228943e-02 -1.336097270250320435e-01 1.609809845685958862e-01
1.019677072763442993e-01 -1.673718094825744629e-01 -3.338433802127838135e-02 -3.683218657970428467e-01 7.708618789911270142e-02 1.509738266468048096e-01 -1.494281440973281860e-01 -1.971457451581954956e-01 2.504075504839420319e-02 1.057363897562026978e-01 1.867424100637435913e-01 6.397103518247604370e-02 3.037858903408050537e-01 -4.584413766860961914e-02 -1.914384663105010986e-01 6.228476017713546753e-02 2.396087348461151123e-02 -5.043198168277740479e-02 -1.207691282033920288e-01 -4.492020979523658752e-02 8.665601164102554321e-02 -1.183589994907379150e-01 -1.245703399181365967e-01 1.587637960910797119e-01 1.589970141649246216e-01 -1.957606226205825806e-01 -3.874664008617401123e-02 -3.343322277069091797e-01 7.007871568202972412e-02 1.910022459924221039e-02 -3.937616646289825439e-01 3.605927526950836182e-01
8.566226810216903687e-02 1.044001355767250061e-01 -4.463254511356353760e-01 -1.723336577415466309e-01 -1.651447564363479614e-01 2.236821204423904419e-01 -4.100706428289413452e-02 1.818639934062957764e-01 -6.186461448669433594e-02 1.932397335767745972e-01 9.382849931716918945e-02 4.279729723930358887e-02 -1.789519190788269043e-01 -1.473598629236221313e-01 3.902822965756058693e-03 7.088702917098999023e-02 -4.711883366107940674e-01 -7.467184215784072876e-02 -3.798605874180793762e-03 5.905091017484664917e-02 -3.427343964576721191e-01 -7.222813367843627930e-02 1.943130493164062500e-01 -6.797597557306289673e-02 -2.526046894490718842e-02 1.396810356527566910e-02 6.261721998453140259e-02 9.588642418384552002e-02 -2.481951564550399780e-02 1.048289835453033447e-01 -3.214571997523307800e-02 3.278214931488037109e-01
8.287780731916427612e-02 -6.185349076986312866e-02 -2.475846111774444580e-01 -1.949265450239181519e-01 -1.846622228622436523e-01 3.566269576549530029e-02 3.666845262050628662e-01 5.774744972586631775e-02 3.839663043618202209e-02 2.643350362777709961e-01 3.345310389995574951e-01 1.267100721597671509e-01 -1.620648652315139771e-01 -2.663469910621643066e-01 1.483514904975891113e-01 4.009084105491638184e-01 1.269520912319421768e-02 -2.322778478264808655e-02 -6.154635176062583923e-02 -2.289685606956481934e-01 -1.344880787655711174e-03 -1.875055730342864990e-01 -4.761215299367904663e-02 6.500925403088331223e-03 1.677415966987609863e-01 7.916998118162155151e-02 1.035658270120620728e-01 -2.052793353796005249e-01 1.988314092159271240e-02 1.317900270223617554e-01 -1.713018268346786499e-01 -9.395745396614074707e-02
-1.220524087548255920e-01 -1.456696242094039917e-01 -2.622838616371154785e-01 -1.651829481124877930e-01 -1.402960121631622314e-01 6.629230827093124390e-02 1.285094022750854492e-01 1.423527300357818604e-01 -1.048786193132400513e-01 -2.291376143693923950e-01 1.123152673244476318e-01 7.462822645902633667e-02 3.900053799152374268e-01 -1.481041908264160156e-01 7.879960536956787109e-02 -2.993732877075672150e-02 2.918549813330173492e-02 1.241152659058570862e-01 -3.530571162700653076e-01 -1.455955952405929565e-01 1.228394731879234314e-01 -2.215701639652252197e-01 1.760079860687255859e-01 -1.087125837802886963e-01 -2.256323844194412231e-01 -1.065468043088912964e-01 1.600383967161178589e-01 -1.420688480138778687e-01 -1.931529492139816284e-01 1.800988614559173584e-01 -4.954805225133895874e-02 3.078567385673522949e-01
-6.616023927927017212e-02 -2.003496438264846802e-01 -2.105932831764221191e-01 -2.147416174411773682e-01 1.634832471609115601e-01 5.180446505546569824e-01 -1.051821336150169373e-01 -9.422162175178527832e-02 -8.081375807523727417e-02 -9.275326877832412720e-02 2.377609312534332275e-01 -1.233859732747077942e-02 1.704376637935638428e-01 -1.530423760414123535e-01 -1.592347770929336548e-01 2.430156767368316650e-01 7.838341593742370605e-02 -5.716659873723983765e-02 -2.323331534862518311e-01 7.991907000541687012e-02 -2.243349552154541016e-01 2.680063620209693909e-02 -3.208492398262023926e-01 -1.000761762261390686e-01 2.725386247038841248e-02 8.225409686565399170e-02 2.264729589223861694e-01 -1.465637832880020142e-01 2.327180653810501099e-02 1.166594587266445160e-02 3.590767271816730499e-03 1.628796607255935669e-01
5.673200637102127075e-02 -1.272277832031250000e-01 -1.432107686996459961e-01 -9.161172062158584595e-02 -2.384644001722335815e-01 7.198681123554706573e-03 8.100999891757965088e-02 1.840389966964721680e-01 1.475976258516311646e-01 2.354587465524673462e-01 1.366343945264816284e-01 8.744785934686660767e-02 1.490853428840637207e-01 4.948555678129196167e-02 1.749852858483791351e-02 2.149341851472854614e-01 -3.257869184017181396e-02 6.752946972846984863e-02 -1.329820603132247925e-01 -9.472056478261947632e-02 -3.735869228839874268e-01 -1.440135203301906586e-02 6.436816602945327759e-02 6.947515159845352173e-02 -2.731944322586059570e-01 1.221196278929710388e-01 5.558232963085174561e-02 -3.136528730392456055e-01 -2.125662565231323242e-01 5.007650852203369141e-01 -9.054404497146606445e-02 5.861512944102287292e-02
-6.548021920025348663e-03 1.724421977996826172e-02 -1.943100839853286743e-01 -2.843172550201416016e-01 -6.376583874225616455e-02 7.969783246517181396e-02 -1.273166388273239136e-01 -1.232738643884658813e-01 -5.355674028396606445e-02 -9.736938774585723877e-02 6.238085776567459106e-02 2.222661674022674561e-01 9.552171826362609863e-02 -2.018348872661590576e-01 -1.226620841771364212e-02 3.171136975288391113e-02 2.303621023893356323e-01 1.335674673318862915e-01 -3.025432229042053223e-01 -5.153081938624382019e-02 -3.357749581336975098e-01 -4.664972722530364990e-01 1.677381806075572968e-02 -1.322317272424697876e-01 -3.509468212723731995e-02 -3.098282516002655029e-01 -2.236603498458862305e-01 -1.843257099390029907e-01 7.570980489253997803e-02 8.608033508062362671e-02 -1.169709563255310059e-01 3.616371005773544312e-02
9.745485335588455200e-02 -8.645331859588623047e-02 -2.765642106533050537e-01 -2.676931023597717285e-01 -2.219842821359634399e-01 2.363793849945068359e-01 -9.717621654272079468e-02 1.282821223139762878e-02 -6.092958897352218628e-02 4.847285524010658264e-02 3.404561877250671387e-01 -1.457378417253494263e-01 8.719298988580703735e-02 -2.074975073337554932e-01 -1.741478592157363892e-01 1.350318938493728638e-01 2.011608183383941650e-01 -9.021294862031936646e-02 -2.227443642914295197e-02 -1.905097961425781250e-01 -3.287176489830017090e-01 -1.091535687446594238e-01 -7.600302249193191528e-02 1.533928066492080688e-01 2.624445967376232147e-02 3.371157348155975342e-01 1.933770775794982910e-01 -7.511503994464874268e-02 -2.641754448413848877e-01 1.197909638285636902e-01 2.746105194091796875e-02 -2.747241035103797913e-02
-4.381011053919792175e-02 1.438354402780532837e-01 -2.644549906253814697e-01 -7.297084480524063110e-02 -1.269897371530532837e-01 2.234149724245071411e-01 -1.621247082948684692e-02 -7.932913303375244141e-02 -8.640279620885848999e-02 7.998205721378326416e-02 6.794478744268417358e-02 1.618415117263793945e-02 -3.832146525382995605e-01 4.091533273458480835e-02 -1.181032508611679077e-01 1.747331917285919189e-01 -8.350407332181930542e-02 2.067571878433227539e-02 -2.816437184810638428e-02 -5.499396100640296936e-02 -2.097870856523513794e-01 -5.265697240829467773e-01 -3.527904152870178223e-01 -5.454581603407859802e-02 -8.870713412761688232e-02 1.905939169228076935e-02 5.221501365303993225e-02 -8.776286989450454712e-02 -9.976904839277267456e-02 -4.684673994779586792e-02 -3.559499680995941162e-01 1.831410638988018036e-02
1.353472173213958740e-01 -9.040907770395278931e-02 -8.133161813020706177e-02 -2.296581864356994629e-01 -2.941285371780395508e-01 6.194628402590751648e-02 -1.000485122203826904e-01 -1.627230942249298096e-01 -1.394033133983612061e-01 1.401698589324951172e-01 1.016993820667266846e-01 -1.354887783527374268e-01 1.935887783765792847e-01 2.317821383476257324e-01 -4.008081555366516113e-02 1.268659681081771851e-01 1.187380850315093994e-01 -2.779122814536094666e-02 -2.471487782895565033e-02 -2.585858106613159180e-01 -1.740218102931976318e-01 -1.253483891487121582e-01 -2.007231563329696655e-01 -3.603086769580841064e-01 -8.694827556610107422e-02 -4.020680189132690430e-01 -3.690349310636520386e-02 -1.885352134704589844e-01 -1.504007875919342041e-01 -1.330404877662658691e-01 -1.759612560272216797e-01 1.864538490772247314e-01
1.259778887033462524e-01 1.186246275901794434e-01 -1.879342645406723022e-01 4.469612613320350647e-02 -9.951971471309661865e-02 3.342257440090179443e-01 -1.967015117406845093e-01 1.063424497842788696e-01 2.168749272823333740e-02 2.076348215341567993e-01 2.555790841579437256e-01 -3.934053331613540649e-02 3.616708517074584961e-01 8.620869368314743042e-02 -2.980842292308807373e-01 1.438047736883163452e-01 6.943295896053314209e-02 8.704336732625961304e-02 7.481967099010944366e-03 -3.277056664228439331e-02 3.823112323880195618e-02 -2.153416574001312256e-01 9.355612099170684814e-03 -3.936048150062561035e-01 -2.044340223073959351e-01 -7.080164737999439240e-03 -1.845237016677856445e-01 -1.119411736726760864e-01 -1.090800017118453979e-01 8.225813508033752441e-02 1.387782841920852661e-01 2.453285902738571167e-01
-2.000504732131958008e-01 -1.653743684291839600e-01 -8.586443215608596802e-02 -7.952257990837097168e-02 -1.300025582313537598e-01 3.389046490192413330e-01 -7.853674888610839844e-02 -8.937956392765045166e-02 -7.237173616886138916e-02 2.260731905698776245e-01 1.285403221845626831e-01 1.107093691825866699e-01 -4.898044466972351074e-02 -1.543811559677124023e-01 8.520845323801040649e-02 4.344231486320495605e-01 -2.435455024242401123e-01 -2.345585823059082031e-02 -1.194084882736206055e-01 1.355293206870555878e-02 -2.104812562465667725e-01 5.923502519726753235e-02 -1.200827136635780334e-01 -3.939226865768432617e-01 1.510252654552459717e-01 -1.346121132373809814e-01 2.412992268800735474e-01 -1.433037519454956055e-01 -1.520064920186996460e-01 6.214554235339164734e-02 -1.290393620729446411e-01 -1.032284051179885864e-01
2.934260368347167969e-01 1.210055947303771973e-01 -9.394974261522293091e-02 -1.365423500537872314e-01 7.982865907251834869e-03 1.722410172224044800e-01 -4.429810866713523865e-02 -1.233378872275352478e-01 -2.143066078424453735e-01 -1.441263556480407715e-01 8.863580971956253052e-02 -1.171797662973403931e-01 -3.694965271279215813e-03 -1.712854206562042236e-01 5.662110820412635803e-02 -7.896188646554946899e-02 -3.535651788115501404e-02 1.933196783065795898e-01 1.280600726604461670e-01 -3.277139663696289062e-01 -2.841179966926574707e-01 -2.737948298454284668e-01 -4.292072355747222900e-02 2.182275354862213135e-01 -2.488590925931930542e-01 -3.914472833275794983e-02 -5.315513908863067627e-02 -3.500394821166992188e-01 -2.576381862163543701e-01 1.093869805335998535e-01 3.061328269541263580e-02 2.492707073688507080e-01
7.078523188829421997e-02 2.286345697939395905e-02 -3.565355837345123291e-01 -2.201661914587020874e-01 2.513849362730979919e-02 1.673954129219055176e-01 1.066448688507080078e-01 5.204216837882995605e-01 2.853205427527427673e-02 2.210506936535239220e-03 7.483993470668792725e-02 -8.148387819528579712e-02 1.973671652376651764e-02 -1.390699595212936401e-01 -8.227599412202835083e-02 -1.501449346542358398e-01 -1.896578818559646606e-01 1.854370981454849243e-01 -9.009055793285369873e-02 -1.616924814879894257e-02 -3.497872650623321533e-01 -1.968129575252532959e-01 -4.518616572022438049e-02 -2.391779273748397827e-01 2.266611009836196899e-01 -1.228617355227470398e-01 1.073454916477203369e-01 2.872347459197044373e-02 -1.332307457923889160e-01 -9.452195465564727783e-02 -5.328418686985969543e-02 1.962063014507293701e-01
-1.581221818923950195e-02 -1.614732444286346436e-01 -3.309133648872375488e-02 -2.543327212333679199e-01 -3.690638542175292969e-01 1.484147012233734131e-01 1.350989006459712982e-02 -4.578676447272300720e-02 -2.315107285976409912e-01 1.005049869418144226e-01 1.279375106096267700e-01 -2.259162664413452148e-01 1.959918141365051270e-01 -2.179055213928222656e-01 -3.100598454475402832e-01 -7.976123690605163574e-02 -7.636932283639907837e-02 7.106886804103851318e-02 -2.724564075469970703e-01 5.471060052514076233e-02 -1.572848111391067505e-01 -2.219688445329666138e-01 -1.217599958181381226e-01 -1.218051090836524963e-01 2.512382566928863525e-01 -3.048833608627319336e-01 -5.731669068336486816e-02 1.036822702735662460e-02 1.888182610273361206e-01 4.915747046470642090e-02 -1.427996456623077393e-01 1.348172873258590698e-01
1.174066960811614990e-02 -2.794615551829338074e-02 -1.238171681761741638e-01 8.682754705660045147e-04 -1.785137355327606201e-01 2.240834385156631470e-01 9.375468641519546509e-02 -6.635428220033645630e-02 -1.239399388432502747e-01 9.506791830062866211e-02 8.313518017530441284e-02 1.585376411676406860e-01 9.590319544076919556e-02 -2.415457367897033691e-01 -1.144106388092041016e-01 9.237387776374816895e-02 2.222702205181121826e-01 9.331788122653961182e-02 -2.039371430873870850e-01 6.091328337788581848e-02 -1.985841393470764160e-01 -5.007100701332092285e-01 4.862574115395545959e-02 -3.889713808894157410e-02 2.123226076364517212e-01 -1.377156227827072144e-01 -2.335227280855178833e-01 -1.179931499063968658e-02 2.889207601547241211e-01 1.628340482711791992e-01 -1.412635445594787598e-01 3.110728859901428223e-01
1.255172938108444214e-01 1.645593494176864624e-01 -1.432829350233078003e-01 -2.071184851229190826e-02 -3.897736668586730957e-01 2.906391620635986328e-01 8.129792660474777222e-02 9.374726563692092896e-03 4.306480288505554199e-02 2.676186561584472656e-01 3.964453563094139099e-02 -9.186065942049026489e-02 1.452241539955139160e-01 -8.203017711639404297e-02 8.321671932935714722e-02 1.604157388210296631e-01 -3.568061888217926025e-01 2.533629536628723145e-01 -8.217404782772064209e-02 7.919828593730926514e-02 3.572105243802070618e-02 -2.074389010667800903e-01 -4.390614852309226990e-02 2.293005138635635376e-01 -7.728826999664306641e-02 5.119150504469871521e-02 9.798009414225816727e-04 -3.596108853816986084e-01 -8.197116106748580933e-02 1.221365705132484436e-01 -2.114115804433822632e-01 2.038748264312744141e-01
-6.156014744192361832e-03 -1.295918524265289307e-01 2.111179940402507782e-02 -3.145358562469482422e-01 -5.969838425517082214e-02 1.955148428678512573e-01 7.747400552034378052e-02 5.552398040890693665e-02 -2.213138341903686523e-01 2.071910202503204346e-01 9.765101969242095947e-02 -2.787403762340545654e-01 1.855094879865646362e-01 -2.630181014537811279e-01 -3.025907278060913086e-01 -9.150088578462600708e-02 -1.301394402980804443e-01 -5.289032682776451111e-02 -2.873337864875793457e-01 8.138846606016159058e-02 -1.038875952363014221e-01 -1.745376139879226685e-01 -2.153107523918151855e-02 -3.456262052059173584e-01 6.579156965017318726e-02 -2.205811738967895508e-01 1.125695109367370605e-01 -1.067121103405952454e-01 2.435714602470397949e-01 1.041034087538719177e-01 -1.441560089588165283e-01 1.102894097566604614e-01
3.396315276622772217e-01 -1.060675233602523804e-01 -2.046847194433212280e-01 1.560627948492765427e-02 -9.851486980915069580e-02 1.185979172587394714e-01 -2.083551585674285889e-01 -4.768661223351955414e-03 1.197509188205003738e-02 -2.712731063365936279e-02 -2.325740829110145569e-02 -2.199520468711853027e-01 2.872384190559387207e-01 -1.160932928323745728e-01 8.782136440277099609e-02 2.172809094190597534e-01 -7.215254008769989014e-02 2.003527432680130005e-02 -2.304260432720184326e-01 -3.473372012376785278e-02 -3.339029848575592041e-01 -3.025080263614654541e-01 -2.200658321380615234e-01 -2.501240670680999756e-01 1.073798164725303650e-01 -3.705330491065979004e-01 -7.404750585556030273e-02 -4.792059585452079773e-02 -8.210138976573944092e-02 8.437276631593704224e-02 -1.173383668065071106e-01 7.220502942800521851e-02
1.229820922017097473e-01 2.586354017257690430e-01 -2.369360178709030151e-01 -4.333424568176269531e-02 -1.145584806799888611e-01 3.781434595584869385e-01 1.126162111759185791e-01 3.423154652118682861e-01 1.025512069463729858e-01 2.110289931297302246e-01 2.680983841419219971e-01 -1.130939200520515442e-01 9.592747688293457031e-02 -2.934758923947811127e-02 2.338402718305587769e-02 2.329712361097335815e-02 -1.803441792726516724e-01 6.608215719461441040e-02 6.645964086055755615e-02 -3.229363858699798584e-01 -2.133136391639709473e-01 -1.449005752801895142e-01 -2.036484889686107635e-02 -2.472973912954330444e-01 2.243479639291763306e-01 4.145976155996322632e-02 -1.448159962892532349e-01 -1.533278375864028931e-01 1.033336222171783447e-01 1.755245178937911987e-01 -9.163753688335418701e-02 -5.510653182864189148e-02
2.196191111579537392e-03 -2.614004611968994141e-01 -1.091638952493667603e-01 5.222523119300603867e-03 1.394030004739761353e-01 2.918374538421630859e-01 1.857301741838455200e-01 5.602958798408508301e-02 2.439089417457580566e-01 4.071947932243347168e-01 -3.164627775549888611e-02 -9.802317619323730469e-02 2.877204120159149170e-01 -1.095947995781898499e-01 -1.077761966735124588e-02 2.171566188335418701e-01 -1.399251222610473633e-01 1.264734938740730286e-02 -2.005599439144134521e-01 -2.480147331953048706e-01 -1.385070979595184326e-01 -2.003816813230514526e-01 -2.016867250204086304e-01 -2.283543199300765991e-01 -1.589380949735641479e-02 -1.761909574270248413e-02 3.214766979217529297e-01 6.997995078563690186e-03 7.292374223470687866e-02 -5.070479586720466614e-02 -5.797468498349189758e-02 1.032630130648612976e-01
3.655442595481872559e-01 -1.068276613950729370e-01 -2.180843055248260498e-02 -2.061562389135360718e-01 -3.261765092611312866e-02 -1.053802743554115295e-01 -1.238105222582817078e-01 8.742167800664901733e-02 1.295100338757038116e-02 1.535484641790390015e-01 1.778404712677001953e-01 -6.700057536363601685e-02 2.574182450771331787e-01 -6.731541454792022705e-02 -2.068863064050674438e-01 2.750190496444702148e-01 -1.431671530008316040e-01 -5.206564441323280334e-02 -1.842458397150039673e-01 1.548562198877334595e-01 -1.531490385532379150e-01 -3.694297671318054199e-01 -9.822395443916320801e-02 -6.200278922915458679e-02 2.016189694404602051e-01 -3.682208359241485596e-01 -2.995832823216915131e-02 -2.710358202457427979e-01 -2.274651266634464264e-02 1.078254207968711853e-01 -3.122805617749691010e-02 9.737086296081542969e-02
1.612765043973922729e-01 -1.304139196872711182e-01 -2.703695893287658691e-01 3.451320156455039978e-02 -3.273452073335647583e-02 2.359047234058380127e-01 1.468469947576522827e-01 1.616098918020725250e-02 -1.406061053276062012e-01 -1.392354071140289307e-01 2.513464689254760742e-01 3.528304398059844971e-02 1.348130106925964355e-01 -2.191299498081207275e-01 1.894880980253219604e-01 7.768466323614120483e-02 6.335938721895217896e-02 9.265118837356567383e-02 -4.050430059432983398e-01 -2.456173747777938843e-01 2.205838859081268311e-01 -1.945753395557403564e-01 1.024245247244834900e-01 -2.857257984578609467e-02 -1.453758627176284790e-01 -2.402350306510925293e-01 2.533935606479644775e-01 -2.197277992963790894e-01 -2.441889941692352295e-01 -2.702150866389274597e-02 -1.330251246690750122e-02 7.584384083747863770e-02
1.665230654180049896e-02 -4.068489745259284973e-02 7.011581212282180786e-02 -2.576252222061157227e-01 -6.806705147027969360e-02 1.180912777781486511e-01 -8.963081985712051392e-02 -1.871524602174758911e-01 -3.615049645304679871e-02 1.543647497892379761e-01 1.953456550836563110e-01 -1.587833166122436523e-01 1.973104625940322876e-01 -2.944889068603515625e-01 1.231500282883644104e-01 -4.113639518618583679e-02 -2.959044873714447021e-01 1.950898617506027222e-01 -2.465410828590393066e-01 -4.097036644816398621e-02 7.196475565433502197e-02 -2.485271692276000977e-01 3.004622831940650940e-02 1.928441971540451050e-01 5.593235045671463013e-02 -3.726343512535095215e-01 -1.569498628377914429e-01 -2.066732794046401978e-01 -1.050875857472419739e-01 3.246364295482635498e-01 -1.203629747033119202e-01 2.744458429515361786e-02
1.334533989429473877e-01 1.370043903589248657e-01 -1.718768477439880371e-01 1.437600702047348022e-02 -1.473777145147323608e-01 3.565149605274200439e-01 1.164391413331031799e-01 3.455951511859893799e-01 4.392213001847267151e-02 5.830098316073417664e-02 4.611944258213043213e-01 -2.139683961868286133e-01 1.155027449131011963e-01 -2.355076074600219727e-01 2.229880727827548981e-02 6.859978288412094116e-02 -2.356704622507095337e-01 9.775677695870399475e-03 3.319176658987998962e-02 -1.228543743491172791e-01 -1.698225736618041992e-01 -2.961847372353076935e-02 9.077026695013046265e-02 -1.493343710899353027e-01 2.101371437311172485e-01 1.182834431529045105e-01 -1.784389615058898926e-01 -2.193637788295745850e-01 6.898534297943115234e-02 1.243760958313941956e-01 3.491546027362346649e-03 1.536147445440292358e-01
-1.341478973627090454e-01 -1.342548988759517670e-03 -1.916387230157852173e-01 1.601236909627914429e-01 -5.114543810486793518e-02 2.891875505447387695e-01 -4.425952583551406860e-02 2.578992247581481934e-01 -9.144159406423568726e-02 2.299932688474655151e-01 -2.319362014532089233e-02 1.502630114555358887e-01 -1.654198579490184784e-02 -7.109298557043075562e-02 -3.110360726714134216e-02 3.728670775890350342e-01 5.959750711917877197e-02 1.132615189999341965e-02 -8.544959127902984619e-02 -9.301002323627471924e-02 -3.454213738441467285e-01 -1.451614499092102051e-01 1.164450943470001221e-01 -3.667821884155273438e-01 4.983641579747200012e-02 1.170952245593070984e-01 -2.047024965286254883e-01 -1.905604600906372070e-01 -8.506879210472106934e-02 -1.508384197950363159e-01 -4.467941354960203171e-03 3.204552829265594482e-01
-2.550807595252990723e-01 3.794762073084712029e-03 -4.232871830463409424e-01 -3.403359353542327881e-01 5.189053714275360107e-02 -1.173811703920364380e-01 1.711368709802627563e-01 2.912116982042789459e-02 9.558793157339096069e-02 8.478957414627075195e-02 1.577714234590530396e-01 -2.956119552254676819e-02 -1.693151742219924927e-01 -2.084764838218688965e-01 -2.227789461612701416e-01 1.451155245304107666e-01 -2.086227089166641235e-01 1.710868030786514282e-01 -8.589522540569305420e-02 -2.266174554824829102e-01 -3.298543095588684082e-01 -1.481256186962127686e-01 4.623959213495254517e-02 -7.743754982948303223e-02 -6.328696757555007935e-02 6.542243808507919312e-02 1.781327873468399048e-01 -1.338794231414794922e-01 2.890788577497005463e-02 -3.613768517971038818e-02 -2.384615242481231689e-01 1.450784057378768921e-01
1.682363450527191162e-01 -6.380093097686767578e-02 -5.963574722409248352e-02 -2.379871904850006104e-01 -1.193493753671646118e-01 -1.252116411924362183e-01 8.310654759407043457e-02 2.213069647550582886e-01 -4.331461340188980103e-02 -2.064439235255122185e-03 5.169615745544433594e-01 -4.000563547015190125e-02 -2.540387213230133057e-01 -1.045695543289184570e-01 -1.844272315502166748e-01 9.456127882003784180e-02 1.653058677911758423e-01 6.306596100330352783e-03 -1.535426080226898193e-01 -1.344066709280014038e-01 -1.951916962862014771e-01 -1.284332871437072754e-01 8.473976701498031616e-02 -7.163676619529724121e-02 -6.583140045404434204e-02 8.082933723926544189e-02 1.467717885971069336e-01 -1.752703487873077393e-01 -2.517754435539245605e-01 1.133570000529289246e-01 -2.911802232265472412e-01 2.690741121768951416e-01
-3.403070196509361267e-02 -2.361180037260055542e-01 -3.419892489910125732e-01 -1.354436129331588745e-01 -9.718182682991027832e-02 3.690595626831054688e-01 2.364481836557388306e-01 6.210100837051868439e-03 -1.793045401573181152e-01 4.112934321165084839e-02 -5.517698079347610474e-02 1.450859904289245605e-01 1.451701372861862183e-01 -3.116861283779144287e-01 -1.827577054500579834e-01 8.148293010890483856e-03 -3.521407721564173698e-03 -1.343092299066483974e-03 1.803181879222393036e-02 -8.146448433399200439e-02 3.024713508784770966e-02 -7.606872916221618652e-02 -1.230006013065576553e-02 1.542733609676361084e-01 1.257704794406890869e-01 -2.130841016769409180e-01 2.817655503749847412e-01 -1.843353956937789917e-01 -3.845039904117584229e-01 2.792193740606307983e-02 -9.527891129255294800e-02 1.632274836301803589e-01
-4.098466783761978149e-02 -2.510420083999633789e-01 -2.942578196525573730e-01 -2.465969696640968323e-02 8.040884137153625488e-02 2.851789295673370361e-01 1.599608212709426880e-01 -1.444607824087142944e-01 -1.996083557605743408e-01 3.435679972171783447e-01 1.633550524711608887e-01 -1.366946548223495483e-01 -6.982146948575973511e-02 -2.173335291445255280e-02 -7.113236188888549805e-02 -1.123808845877647400e-01 8.613420277833938599e-02 1.139201298356056213e-01 3.013844974339008331e-02 -2.542928457260131836e-01 -4.454994201660156250e-02 -2.698614895343780518e-01 -1.824610121548175812e-02 -7.531137019395828247e-02 1.010423824191093445e-01 7.053358107805252075e-02 2.604642212390899658e-01 -4.817747324705123901e-02 2.716344408690929413e-02 3.513893857598304749e-02 -1.778542101383209229e-01 4.492517709732055664e-01
2.386892884969711304e-01 -1.484823822975158691e-01 1.127837449312210083e-01 -1.158033832907676697e-01 5.202436074614524841e-02 -3.499098494648933411e-02 2.386914044618606567e-01 1.833139955997467041e-01 2.389107272028923035e-02 1.720601916313171387e-01 1.425721347332000732e-01 -1.184766367077827454e-01 1.639430969953536987e-01 -5.239490792155265808e-02 -1.161237433552742004e-01 2.660943865776062012e-01 -2.251078486442565918e-01 -1.665490418672561646e-01 -2.561291456222534180e-01 1.975019723176956177e-01 -2.347339391708374023e-01 -2.684630155563354492e-01 -2.090586535632610321e-02 -1.378959566354751587e-01 1.687324792146682739e-01 -3.329697549343109131e-01 -3.316039964556694031e-02 -2.843210399150848389e-01 1.034762058407068253e-02 2.016601413488388062e-01 2.102532982826232910e-02 1.724792569875717163e-01
-2.500979788601398468e-02 -1.619389206171035767e-01 -3.032971024513244629e-01 -2.663528025150299072e-01 -2.861337661743164062e-01 5.214794278144836426e-01 2.182541340589523315e-01 1.005344763398170471e-01 -1.355144083499908447e-01 2.566115260124206543e-01 -2.044386714696884155e-01 5.092287436127662659e-02 1.130149886012077332e-01 -7.854162156581878662e-02 5.342695489525794983e-02 2.336936071515083313e-03 -1.764475107192993164e-01 -1.431253552436828613e-01 -1.125933527946472168e-01 -1.540855914354324341e-01 -2.694180607795715332e-01 -1.325695216655731201e-01 -4.482694715261459351e-02 9.151913225650787354e-02 -7.589645683765411377e-02 -1.274398118257522583e-01 1.386849954724311829e-02 5.335812270641326904e-02 -1.154200658202171326e-01 -4.252075776457786560e-02 -1.196980029344558716e-01 7.194886356592178345e-02
-1.088669523596763611e-01 -2.639572620391845703e-01 -1.935207694768905640e-01 -1.996872723102569580e-01 2.732951939105987549e-01 2.810261845588684082e-01 1.038420274853706360e-01 -2.748596854507923126e-02 -2.729178369045257568e-01 2.772197723388671875e-01 8.287447690963745117e-02 -6.690903101116418839e-03 -1.818490922451019287e-01 -1.595972180366516113e-01 -3.425324708223342896e-02 1.414543837308883667e-01 -5.529210716485977173e-02 1.376014351844787598e-01 1.242337003350257874e-01 -6.822960823774337769e-02 -1.519316881895065308e-01 -2.122539579868316650e-01 -2.757454477250576019e-02 -9.574060887098312378e-02 6.699825823307037354e-02 -1.116343438625335693e-01 2.600797414779663086e-01 -1.089576706290245056e-01 -1.562913060188293457e-01 4.803973063826560974e-02 -1.514215767383575439e-01 4.143719673156738281e-01
6.549096852540969849e-02 7.765003480017185211e-03 -2.703411281108856201e-01 -1.778277754783630371e-01 -1.849729418754577637e-01 4.182826876640319824e-01 1.654179990291595459e-01 4.270552098751068115e-02 -9.534329921007156372e-02 1.920101493597030640e-01 -3.750773891806602478e-02 -8.664905279874801636e-02 1.797861605882644653e-01 -3.084582686424255371e-01 2.107162177562713623e-01 2.825600206851959229e-01 2.327166125178337097e-02 -1.359499543905258179e-01 -2.768633700907230377e-02 -2.463508546352386475e-01 1.522179841995239258e-01 -3.472511470317840576e-01 -2.502704039216041565e-02 8.162049204111099243e-02 -1.909231096506118774e-01 1.201772131025791168e-02 -8.668741583824157715e-02 7.684943825006484985e-02 -1.511619687080383301e-01 1.836704909801483154e-01 4.525268822908401489e-02 -7.633304595947265625e-02
-1.040407866239547729e-01 -2.310413718223571777e-01 -1.310121715068817139e-01 -4.945012181997299194e-02 -4.583347588777542114e-02 3.131597042083740234e-01 2.721085548400878906e-01 6.863328069448471069e-02 -3.997611105442047119e-01 3.255451619625091553e-01 1.190139949321746826e-01 -1.264017969369888306e-01 -6.968932598829269409e-02 -1.855491399765014648e-01 1.640443950891494751e-01 -8.846326172351837158e-02 -6.684084981679916382e-02 2.104261666536331177e-01 2.234433442354202271e-01 -2.577001452445983887e-01 -1.097120791673660278e-01 -2.861287593841552734e-01 -3.299112245440483093e-02 -4.929169639945030212e-02 8.963909931480884552e-03 -1.284882575273513794e-01 5.943389609456062317e-02 -1.456823348999023438e-01 8.284059911966323853e-02 -1.564350873231887817e-01 1.294565945863723755e-02 1.787624359130859375e-01
1.892247349023818970e-01 -1.951521486043930054e-01 -2.386360019445419312e-01 9.846310131251811981e-04 3.106390312314033508e-02 1.451878845691680908e-01 -1.764625310897827148e-02 9.132527746260166168e-03 -1.871323883533477783e-01 2.018078118562698364e-01 -2.886536121368408203e-01 -3.428647294640541077e-02 3.734413534402847290e-02 -2.724292278289794922e-01 -2.572899460792541504e-01 1.244968771934509277e-01 -2.841058885678648949e-03 1.579839289188385010e-01 -4.695814847946166992e-02 -3.300694227218627930e-01 -5.725009366869926453e-02 4.207644239068031311e-02 -3.735885769128799438e-02 6.178951263427734375e-02 2.897237539291381836e-01 -1.518987119197845459e-01 -2.071484178304672241e-02 -3.300105035305023193e-01 -1.897357106208801270e-01 2.309838831424713135e-01 -9.385313093662261963e-02 2.613061368465423584e-01
2.004904747009277344e-01 -1.628558188676834106e-01 -7.041046023368835449e-02 -3.870792388916015625e-01 -2.017481923103332520e-01 2.229944169521331787e-01 -1.606813371181488037e-01 -1.172491982579231262e-01 2.472360804677009583e-02 3.775718808174133301e-02 4.027157723903656006e-01 -2.669005692005157471e-01 8.976317942142486572e-02 -1.340906322002410889e-01 2.185825109481811523e-01 1.292197406291961670e-01 8.513098582625389099e-03 1.020956691354513168e-02 -2.306831255555152893e-02 -2.357602119445800781e-01 1.086035594344139099e-01 -7.292380183935165405e-02 -6.087060645222663879e-02 1.476749032735824585e-01 -1.559479236602783203e-01 -2.004969269037246704e-01 1.108243595808744431e-02 -3.020012378692626953e-01 -7.578109204769134521e-02 9.535606205463409424e-02 -2.279446721076965332e-01 3.121412172913551331e-02
8.490013331174850464e-02 -1.207568868994712830e-01 -4.459025710821151733e-02 1.998220980167388916e-01 -6.975025683641433716e-02 3.004363179206848145e-01 -4.204389452934265137e-02 1.838444024324417114e-01 -8.187611401081085205e-02 1.934970617294311523e-01 6.724531948566436768e-02 2.261218428611755371e-01 5.167917907238006592e-02 5.464067682623863220e-02 -8.737146854400634766e-02 4.397190511226654053e-01 -8.087436109781265259e-02 1.616236865520477295e-01 -1.576200723648071289e-01 -5.280426889657974243e-02 -1.833645105361938477e-01 -9.685876220464706421e-02 -1.413642615079879761e-01 -2.350667417049407959e-01 1.779250204563140869e-01 1.171422153711318970e-01 1.843293383717536926e-02 -2.139992117881774902e-01 8.376621454954147339e-02 7.329688221216201782e-02 -2.539987564086914062e-01 3.901268243789672852e-01
9.034309536218643188e-02 -6.064156070351600647e-02 4.812756925821304321e-02 -2.678067684173583984e-01 -8.902639150619506836e-02 -8.525688946247100830e-02 -1.625793725252151489e-01 -4.035066440701484680e-02 -2.267868518829345703e-01 2.070435285568237305e-01 1.448075622320175171e-01 -6.134174019098281860e-02 -1.501327306032180786e-01 -8.693207800388336182e-02 -1.261206269264221191e-01 2.566539943218231201e-01 2.321439795196056366e-02 -7.613939791917800903e-02 -3.275632113218307495e-02 -3.889181613922119141e-01 -3.789306282997131348e-01 -1.723270416259765625e-01 1.920232325792312622e-01 -6.827704608440399170e-02 -2.247447669506072998e-01 1.271166801452636719e-01 2.432007938623428345e-01 -5.076482519507408142e-02 -2.998196184635162354e-01 1.844765543937683105e-01 -8.107875287532806396e-02 8.710601180791854858e-02
1.302890777587890625e-01 -2.365789711475372314e-01 -2.590521275997161865e-01 -9.603462368249893188e-02 1.146656870841979980e-01 2.853387296199798584e-01 5.797196179628372192e-02 1.053365617990493774e-01 -2.206455022096633911e-01 3.136074244976043701e-01 5.255530774593353271e-02 -1.055688485503196716e-01 -1.651665121316909790e-01 -2.198045141994953156e-02 -1.833246797323226929e-01 -1.056416556239128113e-01 -5.140068009495735168e-02 1.230550184845924377e-01 1.476975381374359131e-01 -1.654151529073715210e-01 -1.687946170568466187e-01 -2.859416306018829346e-01 -7.858265191316604614e-02 -9.949677437543869019e-02 1.128172427415847778e-01 4.951467365026473999e-02 3.062999546527862549e-01 -9.886982291936874390e-02 1.158240512013435364e-01 2.906506359577178955e-01 -2.063711583614349365e-01 2.359717488288879395e-01
-8.752791583538055420e-02 8.716024458408355713e-03 -7.441913336515426636e-02 -1.269976049661636353e-01 1.114333141595125198e-02 1.015406325459480286e-01 2.364518642425537109e-01 1.310783177614212036e-01 -1.921732276678085327e-01 2.235203683376312256e-01 6.411930173635482788e-02 -1.830087006092071533e-01 -1.126670166850090027e-01 -1.919078677892684937e-01 -3.736882656812667847e-02 3.066968023777008057e-01 2.368537932634353638e-01 -1.110145151615142822e-01 -3.829761445522308350e-01 3.926952928304672241e-02 -2.943219840526580811e-01 -1.223874688148498535e-01 -9.175046533346176147e-02 -4.732705652713775635e-02 2.437947243452072144e-01 -2.344000898301601410e-02 7.220163196325302124e-02 1.424927711486816406e-01 -2.928175926208496094e-01 1.188310384750366211e-01 6.757835298776626587e-02 3.142643272876739502e-01
1.425262838602066040e-01 3.105041384696960449e-01 -1.574976444244384766e-01 -2.154889982193708420e-03 -2.060087919235229492e-01 2.129185199737548828e-01 -1.535068154335021973e-01 1.834652870893478394e-01 1.430081725120544434e-01 -2.415899187326431274e-02 3.041082620620727539e-01 -7.224052678793668747e-03 2.800000011920928955e-01 -1.401920020580291748e-01 -1.822127401828765869e-01 2.211461067199707031e-01 -1.483024060726165771e-01 2.074684947729110718e-01 4.862426593899726868e-02 -1.476877182722091675e-01 -1.604384183883666992e-01 -3.482065498828887939e-01 2.260919846594333649e-02 -2.661735117435455322e-01 -1.920467615127563477e-01 -4.699952527880668640e-02 7.630191743373870850e-02 -1.850862652063369751e-01 -1.030235141515731812e-01 -2.692563086748123169e-02 5.760191124863922596e-04 1.471951156854629517e-01
2.283122688531875610e-01 -1.421297807246446609e-02 -1.574704945087432861e-01 -2.333453893661499023e-01 -7.175379991531372070e-02 2.083191126585006714e-01 8.291542530059814453e-02 -1.101603955030441284e-01 -2.811555266380310059e-01 1.648424863815307617e-01 6.911075860261917114e-02 -3.196544945240020752e-02 1.201172694563865662e-01 -5.977197736501693726e-02 -1.827449351549148560e-01 -3.449741005897521973e-02 1.332609057426452637e-01 1.620001792907714844e-01 -2.881989777088165283e-01 -2.132319100201129913e-02 -2.531358301639556885e-01 -2.927622497081756592e-01 3.889897465705871582e-02 -1.760960966348648071e-01 1.270122081041336060e-01 -8.090903609991073608e-02 -1.974923014640808105e-01 6.071759760379791260e-02 2.051180303096771240e-01 2.493648827075958252e-01 -3.288779854774475098e-01 2.205698490142822266e-01
9.659062139689922333e-03 3.096638992428779602e-02 -7.671979814767837524e-02 -2.567515075206756592e-01 -2.999886572360992432e-01 1.993778347969055176e-01 -2.264224141836166382e-01 -1.685970276594161987e-02 -9.496160782873630524e-03 4.122133553028106689e-02 -5.630109086632728577e-02 1.593295782804489136e-01 -5.030400585383176804e-03 -1.229768469929695129e-01 -1.195475235581398010e-01 -2.247313782572746277e-02 -4.144935309886932373e-02 1.848946809768676758e-01 -1.125051528215408325e-01 -2.506749927997589111e-01 -2.492332458496093750e-01 -3.502362668514251709e-01 1.575459688901901245e-01 -1.505696624517440796e-01 1.269331127405166626e-01 -3.888943791389465332e-01 -2.011218070983886719e-01 -1.671889871358871460e-01 2.395116537809371948e-01 2.154565453529357910e-01 -4.765961319208145142e-02 -8.269755169749259949e-03
1.711707860231399536e-01 -1.241295635700225830e-01 -1.130377724766731262e-01 -1.498804092407226562e-01 -2.116704285144805908e-01 5.367611721158027649e-02 -2.379167452454566956e-02 -2.223611474037170410e-01 -7.262039184570312500e-02 1.600080877542495728e-01 1.694444683380424976e-03 1.474978178739547729e-01 1.905034668743610382e-02 -4.110230505466461182e-01 -1.881543844938278198e-01 -1.070222035050392151e-01 8.063164353370666504e-02 6.391000747680664062e-02 -3.122455179691314697e-01 -5.800873786211013794e-02 -2.083489745855331421e-01 -4.187321364879608154e-01 2.068515121936798096e-01 5.428835283964872360e-03 2.277527302503585815e-01 -2.184119671583175659e-01 -1.087154671549797058e-01 -1.482480168342590332e-01 7.318651676177978516e-02 -5.565745756030082703e-02 -4.255056008696556091e-02 1.921302825212478638e-01
5.769954621791839600e-02 2.010095417499542236e-01 -2.608946561813354492e-01 -3.664075136184692383e-01 -5.660906806588172913e-02 -8.486052975058555603e-03 -6.073911115527153015e-02 -2.481412328779697418e-02 -4.247885569930076599e-02 1.586855202913284302e-02 2.485186606645584106e-01 2.254981398582458496e-01 2.678155004978179932e-01 2.915731072425842285e-01 -1.407941877841949463e-01 2.522833086550235748e-02 1.055754423141479492e-01 5.296456068754196167e-02 -1.049808710813522339e-01 -6.425148993730545044e-02 -2.441004514694213867e-01 -3.297381997108459473e-01 -3.954127430915832520e-02 -6.781286001205444336e-02 2.911532111465930939e-02 -3.566517829895019531e-01 7.546621561050415039e-02 -1.879380196332931519e-01 -1.183542162179946899e-01 -8.033680915832519531e-02 1.217483449727296829e-02 2.474832087755203247e-01
5.067689344286918640e-02 -2.666468918323516846e-02 -1.060033068060874939e-01 4.041623324155807495e-03 5.579794570803642273e-02 3.232197463512420654e-01 4.005197584629058838e-01 8.348928391933441162e-02 1.049941033124923706e-01 1.414727419614791870e-01 1.303658038377761841e-01 6.176606193184852600e-02 1.506696641445159912e-01 -1.392935067415237427e-01 -8.389455080032348633e-02 2.527638375759124756e-01 -2.214709520339965820e-01 2.505627833306789398e-02 8.568341284990310669e-02 -1.975256949663162231e-01 -6.079836562275886536e-02 -2.833155989646911621e-01 1.494133323431015015e-01 -8.204860240221023560e-02 1.327048838138580322e-01 2.184340916574001312e-02 -6.511703878641128540e-02 1.785224378108978271e-01 -4.290502667427062988e-01 9.143679589033126831e-02 1.161130964756011963e-01 2.764697074890136719e-01
-1.150501072406768799e-01 -3.154635429382324219e-02 8.358647115528583527e-03 -1.282727867364883423e-01 -3.196701705455780029e-01 5.302405729889869690e-02 1.388141810894012451e-01 6.754133105278015137e-02 -2.306931838393211365e-02 2.714384794235229492e-01 1.828368753194808960e-01 1.095725372433662415e-01 3.946130573749542236e-01 -1.935429722070693970e-01 1.862346231937408447e-01 1.751181334257125854e-01 2.482488900423049927e-01 5.446761846542358398e-02 -4.060311987996101379e-02 -2.252964675426483154e-01 -1.754936873912811279e-01 -1.381521373987197876e-01 2.653326988220214844e-01 9.941309690475463867e-02 7.945287227630615234e-02 -1.221610158681869507e-01 2.457235008478164673e-01 1.218027714639902115e-02 -9.873294830322265625e-02 4.541970044374465942e-02 9.171465784311294556e-02 3.362755477428436279e-01
-2.855008654296398163e-02 -3.546871989965438843e-02 -4.685340523719787598e-01 -1.454977393150329590e-01 -1.189887374639511108e-01 2.179976850748062134e-01 1.702187806367874146e-01 7.685747742652893066e-02 -1.584713160991668701e-01 -5.273772031068801880e-02 1.174359023571014404e-01 -7.143489271402359009e-02 4.654728174209594727e-01 -4.061520993709564209e-01 -1.052469201385974884e-02 9.580808132886886597e-02 4.496986046433448792e-03 6.280315667390823364e-02 1.431894372217357159e-03 -5.891248211264610291e-02 -1.473858579993247986e-02 -8.728104084730148315e-02 -2.857825718820095062e-02 -3.592618554830551147e-02 -1.005225554108619690e-01 -1.092988178133964539e-01 2.715740501880645752e-01 4.546348750591278076e-02 -2.953258454799652100e-01 -2.568158879876136780e-02 3.121330589056015015e-02 1.373539566993713379e-01
-3.687123209238052368e-02 -1.731494218111038208e-01 -7.469937205314636230e-02 -8.370278030633926392e-02 1.660315096378326416e-01 1.252602040767669678e-01 8.808890730142593384e-02 9.506651200354099274e-03 -2.830501198768615723e-01 4.099133312702178955e-01 7.177862524986267090e-02 1.336575746536254883e-01 1.191274747252464294e-01 -3.251786231994628906e-01 -1.422963589429855347e-01 1.053923144936561584e-01 3.181420564651489258e-01 -3.114126436412334442e-02 -1.946821957826614380e-01 -2.571496963500976562e-01 -1.455964744091033936e-01 -7.316104322671890259e-02 -2.127747386693954468e-01 6.784419715404510498e-02 2.030291855335235596e-01 -8.567623794078826904e-02 1.916785538196563721e-01 -1.203308850526809692e-01 -3.836273029446601868e-02 1.530086249113082886e-01 -1.403008103370666504e-01 2.356456220149993896e-01
-3.984023258090019226e-02 -2.477884143590927124e-01 -2.008256912231445312e-01 -1.536382734775543213e-01 -5.376150365918874741e-03 3.263503909111022949e-01 -2.016790360212326050e-01 -1.019746661186218262e-01 -8.309917151927947998e-02 -2.333074994385242462e-02 -4.401950910687446594e-02 1.318313926458358765e-01 2.477967590093612671e-01 -4.049238264560699463e-01 7.360108941793441772e-02 1.847077347338199615e-02 -1.995295286178588867e-01 -1.725533902645111084e-01 -1.321739256381988525e-01 9.337483346462249756e-02 -1.391868591308593750e-01 -1.312393546104431152e-01 -2.485124617815017700e-01 -1.807342842221260071e-02 1.008737757802009583e-01 -1.049954630434513092e-02 2.347982674837112427e-01 -3.077091872692108154e-01 -1.440212279558181763e-01 1.777594238519668579e-01 1.775070093572139740e-02 2.244228273630142212e-01
1.716878451406955719e-02 -2.223658114671707153e-01 -1.844010502099990845e-01 2.175653427839279175e-01 -1.574362069368362427e-01 2.368945032358169556e-01 8.843419700860977173e-02 2.645297050476074219e-01 1.701875180006027222e-01 4.774715751409530640e-02 1.722718030214309692e-01 1.486214101314544678e-01 5.704591795802116394e-02 -1.331077218055725098e-01 5.475684255361557007e-02 -9.380462579429149628e-03 6.004495546221733093e-03 2.623527646064758301e-01 -3.259584680199623108e-02 -3.223732411861419678e-01 3.117199987173080444e-03 -2.435112893581390381e-01 1.108589321374893188e-01 -4.912146553397178650e-02 -2.905482649803161621e-01 -1.003020331263542175e-01 -4.365243017673492432e-02 -2.329055070877075195e-01 -2.128646522760391235e-01 6.123533472418785095e-02 -3.723197802901268005e-02 3.926983475685119629e-01
-8.340947329998016357e-02 3.700619563460350037e-02 -4.339248314499855042e-02 -1.235964149236679077e-01 -5.374049395322799683e-02 4.438432455062866211e-01 -5.642932280898094177e-02 8.339086920022964478e-02 1.787352003157138824e-02 -2.753952518105506897e-03 -3.227928280830383301e-02 1.164604425430297852e-01 2.223891206085681915e-02 -1.248957365751266479e-01 1.009587049484252930e-01 4.305877089500427246e-01 1.109860017895698547e-01 2.080657482147216797e-01 1.773314923048019409e-01 -1.937662363052368164e-01 8.847521990537643433e-02 -3.938761651515960693e-01 1.461589359678328037e-03 -1.778913885354995728e-01 1.090632081031799316e-01 -7.480809092521667480e-02 2.706789076328277588e-01 -1.987336575984954834e-01 5.810931697487831116e-02 2.580485343933105469e-01 1.168999522924423218e-01 6.904989480972290039e-02
-1.012474596500396729e-01 9.607807546854019165e-02 -4.007295239716768265e-03 -3.596209883689880371e-01 -2.831993401050567627e-01 8.089512586593627930e-02 -1.483317613601684570e-01 9.861373109742999077e-04 -1.092084124684333801e-01 3.359680622816085815e-02 4.338784888386726379e-02 2.772398851811885834e-02 2.550244331359863281e-01 -2.355435490608215332e-01 -3.574309125542640686e-02 -2.689104899764060974e-02 -2.993926592171192169e-02 -9.405878186225891113e-02 -1.703400313854217529e-01 -3.845568299293518066e-01 -1.932494491338729858e-01 -2.183040082454681396e-01 1.058020666241645813e-01 -1.916514933109283447e-01 1.272233575582504272e-01 -3.037465214729309082e-01 -9.466727077960968018e-02 -1.926600337028503418e-01 2.080701738595962524e-01 9.756992012262344360e-02 -2.037732899188995361e-01 -1.891204863786697388e-01
-1.822853684425354004e-01 -5.932230129837989807e-02 1.152890846133232117e-01 -3.295800983905792236e-01 6.670875847339630127e-02 -1.495949923992156982e-01 2.937315404415130615e-01 1.285661160945892334e-01 -4.196890443563461304e-02 1.250512301921844482e-01 1.868689619004726410e-02 -2.447537034749984741e-01 1.923967450857162476e-01 -1.846804469823837280e-01 -3.426250219345092773e-01 1.890635043382644653e-01 2.921522594988346100e-02 1.696020066738128662e-01 -7.796714454889297485e-02 -2.741709649562835693e-01 -2.495742961764335632e-02 -1.788591891527175903e-01 1.961474679410457611e-02 -8.493760973215103149e-02 -2.120917439460754395e-01 -1.215131804347038269e-01 1.365398764610290527e-01 -1.176776364445686340e-01 -1.443562656641006470e-01 3.448618650436401367e-01 -7.985003292560577393e-02 1.425675451755523682e-01
-1.932909339666366577e-01 -2.525765001773834229e-01 -1.722719636745750904e-03 -1.548412591218948364e-01 1.030276268720626831e-01 2.848368585109710693e-01 1.597135365009307861e-01 1.129377707839012146e-01 -2.274075895547866821e-01 -1.471738219261169434e-01 1.707837730646133423e-02 9.203243255615234375e-02 1.655147373676300049e-01 3.780090436339378357e-02 -1.993936747312545776e-01 2.067569792270660400e-01 -2.214965820312500000e-01 9.380694478750228882e-02 7.435844838619232178e-02 -1.688978970050811768e-01 -1.585872173309326172e-01 -4.178010225296020508e-01 1.116722449660301208e-02 -1.518895924091339111e-01 -2.452698163688182831e-02 -1.837792433798313141e-02 -1.155268028378486633e-01 -3.011593222618103027e-01 -3.603728860616683960e-02 1.469059139490127563e-01 -2.762247323989868164e-01 1.800190061330795288e-01
2.133385539054870605e-01 -1.612926125526428223e-01 -1.080390587449073792e-01 6.165004521608352661e-02 -2.405868619680404663e-01 3.319245278835296631e-01 2.038540542125701904e-01 -1.762075535953044891e-02 -1.289343386888504028e-01 -1.494854502379894257e-02 1.824273467063903809e-01 -1.937469989061355591e-01 3.022953569889068604e-01 -2.865501344203948975e-01 2.778601348400115967e-01 -7.366091012954711914e-03 -3.820326924324035645e-02 -1.182802543044090271e-01 -3.409207984805107117e-02 1.539082266390323639e-02 9.203175455331802368e-02 -2.042930424213409424e-01 -1.381142139434814453e-01 2.782117761671543121e-02 -7.409171760082244873e-02 -2.200948297977447510e-01 2.345429211854934692e-01 -2.680564522743225098e-01 -1.484568417072296143e-01 -1.130892187356948853e-01 -1.708423197269439697e-01 1.814955472946166992e-01
9.390465170145034790e-02 4.695839807391166687e-02 3.483267873525619507e-02 -9.804458916187286377e-02 -1.700019687414169312e-01 1.687442362308502197e-01 2.742319107055664062e-01 2.710017561912536621e-01 5.156505107879638672e-02 1.082698926329612732e-01 1.723673893138766289e-03 -5.260869860649108887e-02 2.639763653278350830e-01 -1.688063144683837891e-01 7.708089053630828857e-02 4.092220962047576904e-01 3.716554120182991028e-02 8.668265491724014282e-02 -1.867206394672393799e-01 -3.657939434051513672e-01 -1.246235743165016174e-01 -1.750539839267730713e-01 1.221312880516052246e-01 -1.779058873653411865e-01 -2.134469002485275269e-01 -3.210152313113212585e-02 1.982413977384567261e-01 1.467684507369995117e-01 -1.849851906299591064e-01 5.067788809537887573e-02 1.639270037412643433e-01 2.049344331026077271e-01
1.829562522470951080e-02 -2.076969295740127563e-02 -2.038519829511642456e-01 -2.691969275474548340e-01 3.098866157233715057e-02 6.439308822154998779e-02 5.983866285532712936e-03 -1.386853903532028198e-01 -2.139192670583724976e-01 3.555058538913726807e-01 2.113681882619857788e-01 3.540888056159019470e-02 4.492964968085289001e-02 -1.649811714887619019e-01 7.495617121458053589e-02 1.681495159864425659e-01 2.880057990550994873e-01 -6.518671754747629166e-03 -2.707964181900024414e-01 -1.656033843755722046e-01 -3.405379056930541992e-01 -7.032149285078048706e-02 -3.222961425781250000e-01 -3.298299387097358704e-02 2.604162693023681641e-01 7.139918208122253418e-02 4.182358831167221069e-02 -1.178762093186378479e-01 -2.396302521228790283e-01 6.773040443658828735e-02 -7.198186963796615601e-02 1.194161176681518555e-01
-1.761639118194580078e-01 -2.693614363670349121e-01 -2.140007764101028442e-01 -1.203545480966567993e-01 1.425951272249221802e-01 3.322322666645050049e-01 1.276516020298004150e-01 1.421197652816772461e-01 -2.031075805425643921e-01 9.795097261667251587e-02 2.194605022668838501e-01 3.216339275240898132e-02 -1.442971229553222656e-01 -5.500825867056846619e-02 -1.293594539165496826e-01 1.534170806407928467e-01 3.045932762324810028e-02 -1.695719957351684570e-01 -1.195714622735977173e-01 -1.747627109289169312e-01 -2.004373669624328613e-01 -4.403111711144447327e-02 -1.215332150459289551e-01 2.483733147382736206e-01 -5.923207849264144897e-02 -2.525056004524230957e-01 2.435239404439926147e-01 -4.445357620716094971e-02 -3.049233555793762207e-01 8.504871279001235962e-02 1.348512805998325348e-02 2.876204550266265869e-01
-2.212826758623123169e-01 -1.016414389014244080e-01 1.141538843512535095e-01 -5.890288949012756348e-02 -4.431430622935295105e-02 1.017481386661529541e-01 2.921667993068695068e-01 1.302188634872436523e-01 1.662330776453018188e-01 1.274991333484649658e-01 -1.221021711826324463e-01 -1.912981271743774414e-01 -9.675905108451843262e-02 -1.430697590112686157e-01 -3.093949258327484131e-01 1.202076151967048645e-01 -2.578444965183734894e-02 7.204899191856384277e-02 8.075866848230361938e-02 -2.121464312076568604e-01 -1.631310880184173584e-01 -3.998777866363525391e-01 -7.999225705862045288e-02 -4.677686840295791626e-02 -2.068205773830413818e-01 -1.913572996854782104e-01 5.468926578760147095e-02 -2.573849856853485107e-01 -7.539798319339752197e-02 3.175818026065826416e-01 -2.578943371772766113e-01 -3.924990596715360880e-04
9.364131093025207520e-02 -1.016077473759651184e-01 -5.078907310962677002e-02 -1.747100353240966797e-01 -8.720353245735168457e-02 -1.141077373176813126e-02 -9.152083843946456909e-02 9.022965095937252045e-03 -2.424659878015518188e-01 9.671201556921005249e-02 5.451939627528190613e-02 -8.409300446510314941e-02 2.948537766933441162e-01 -8.001743815839290619e-03 -2.441713213920593262e-01 4.545497149229049683e-02 5.754555389285087585e-02 -8.886221796274185181e-02 -1.234458684921264648e-01 -4.397317171096801758e-01 -1.322334408760070801e-01 -2.443581223487854004e-01 -1.293769776821136475e-01 -4.089201092720031738e-01 -9.768068045377731323e-02 -3.215957581996917725e-01 -6.777821481227874756e-02 -2.913223206996917725e-01 -6.899933516979217529e-02 -7.851482182741165161e-02 -4.911743849515914917e-02 -8.949393779039382935e-02
1.330139338970184326e-01 2.425402551889419556e-01 -2.696046829223632812e-01 -1.019343435764312744e-01 -2.615103125572204590e-01 2.260291725397109985e-01 2.399706840515136719e-02 7.438158988952636719e-02 -2.744660712778568268e-03 5.951255932450294495e-02 -1.193559616804122925e-01 -8.866249024868011475e-02 -1.249014735221862793e-01 3.661095723509788513e-02 -2.260378748178482056e-01 1.822543889284133911e-01 1.590474508702754974e-02 -1.039779409766197205e-01 -2.156967669725418091e-01 6.255949847400188446e-03 1.818279325962066650e-01 -2.631056010723114014e-01 2.705428935587406158e-02 3.489067852497100830e-01 -6.445723026990890503e-02 -1.533599942922592163e-01 1.217802986502647400e-01 -1.717913150787353516e-01 -2.795706987380981445e-01 2.053735852241516113e-01 2.802027761936187744e-02 3.352459669113159180e-01
-1.354923844337463379e-01 8.451113104820251465e-02 -9.911017864942550659e-02 -8.977222442626953125e-02 -2.542798034846782684e-02 2.256471961736679077e-01 2.790823876857757568e-01 -3.624322637915611267e-02 -9.047335013747215271e-03 -1.117257401347160339e-01 2.538196742534637451e-01 -3.096071779727935791e-01 -1.255021840333938599e-01 -2.554245889186859131e-01 2.991306968033313751e-02 4.634751081466674805e-01 -1.851471513509750366e-02 -8.194769173860549927e-02 -1.421287059783935547e-01 -3.122951984405517578e-01 1.475893706083297729e-02 1.977506792172789574e-03 -1.897318363189697266e-01 -8.066959679126739502e-02 -5.967548862099647522e-02 -1.791061311960220337e-01 4.598114639520645142e-02 -2.022735774517059326e-01 -3.105175197124481201e-01 -3.133380413055419922e-02 -1.102060005068778992e-01 2.408354356884956360e-02
-1.250023841857910156e-01 -2.558562457561492920e-01 -2.868808507919311523e-01 -2.829954586923122406e-02 -2.086631655693054199e-01 1.987848579883575439e-01 1.812109202146530151e-01 5.105003342032432556e-02 1.181574538350105286e-01 3.329843282699584961e-01 8.838870376348495483e-02 -1.486163139343261719e-01 -1.134993042796850204e-02 -1.262928098440170288e-01 -1.374782323837280273e-01 1.985872089862823486e-01 -4.311168938875198364e-02 9.777350351214408875e-03 -1.049435064196586609e-01 -1.692581176757812500e-01 -3.410946428775787354e-01 2.010686148423701525e-04 3.781377375125885010e-01 1.111119091510772705e-01 -6.617179512977600098e-02 2.218527346849441528e-02 6.205368787050247192e-02 -1.655900180339813232e-01 -2.896670699119567871e-01 2.133989036083221436e-01 -2.908010780811309814e-02 9.180253744125366211e-02
-7.339200377464294434e-02 2.714336290955543518e-02 -1.952780783176422119e-02 -2.243571877479553223e-01 -3.394580781459808350e-01 1.998634636402130127e-01 -9.232060983777046204e-03 -8.184006065130233765e-02 -4.388701170682907104e-02 1.626669317483901978e-01 2.892092764377593994e-01 1.443467438220977783e-01 -2.184393256902694702e-01 -8.992995321750640869e-02 -3.833929300308227539e-01 2.485705018043518066e-01 1.511993855237960815e-01 1.613470911979675293e-01 2.335787005722522736e-02 -3.513749241828918457e-01 -7.742907851934432983e-02 -4.274672269821166992e-02 4.452784545719623566e-03 4.540505260229110718e-02 -2.211312502622604370e-01 1.833463087677955627e-02 -3.513964265584945679e-02 -2.490808628499507904e-02 -1.925931572914123535e-01 1.212840378284454346e-01 -3.115004897117614746e-01 3.195331990718841553e-02
1.804086565971374512e-01 4.372976347804069519e-02 4.441609233617782593e-02 -1.617607921361923218e-01 7.499724626541137695e-02 1.182756125926971436e-01 -9.253090620040893555e-02 -1.116819381713867188e-01 -4.596706107258796692e-02 -4.128675535321235657e-02 2.413524389266967773e-01 1.069490015506744385e-01 1.652565002441406250e-01 -1.559586077928543091e-01 1.064237058162689209e-01 2.252055853605270386e-01 -1.622531861066818237e-01 1.605561226606369019e-01 -2.713872492313385010e-01 -5.516894161701202393e-02 -1.900533586740493774e-01 -1.795978099107742310e-01 -4.029670730233192444e-02 -4.504715204238891602e-01 -1.555575579404830933e-01 -3.447895050048828125e-01 -1.413499712944030762e-01 -2.313227653503417969e-01 -1.741694360971450806e-01 -6.750901788473129272e-02 -1.372025609016418457e-01 1.938077807426452637e-01
-1.197994649410247803e-01 -1.374794989824295044e-01 -2.773827016353607178e-01 -3.007995784282684326e-01 -1.086620762944221497e-01 3.076951019465923309e-02 6.051699817180633545e-02 -5.856157094240188599e-02 6.916389614343643188e-02 2.556953132152557373e-01 9.724196791648864746e-02 -3.831279575824737549e-01 -2.337162941694259644e-02 1.743145845830440521e-02 -2.356147617101669312e-01 1.344045065343379974e-02 -1.221835091710090637e-01 2.799537777900695801e-02 2.604753896594047546e-02 -3.231628239154815674e-02 -1.136815175414085388e-01 -1.513908505439758301e-01 -2.195282131433486938e-01 -2.363012284040451050e-01 -3.861779347062110901e-02 -1.383871287107467651e-01 -2.229871302843093872e-01 -3.431976735591888428e-01 -1.932690739631652832e-01 -3.925178572535514832e-02 -3.300427496433258057e-01 5.698467046022415161e-02
1.336514204740524292e-01 5.638107657432556152e-02 -2.572091519832611084e-01 -1.758045852184295654e-01 -1.599881649017333984e-01 1.221134290099143982e-01 -8.971881121397018433e-02 -3.383722305297851562e-01 -1.244280859827995300e-01 7.198576629161834717e-02 6.996930390596389771e-02 1.539052724838256836e-01 9.290095418691635132e-02 -2.613170444965362549e-01 2.359470166265964508e-02 6.587625294923782349e-02 3.210149109363555908e-01 -3.966406732797622681e-02 -1.163372173905372620e-01 -6.222098693251609802e-02 -1.117633208632469177e-01 -3.812988996505737305e-01 1.238785758614540100e-01 5.574230477213859558e-02 -8.246585726737976074e-03 -3.085983097553253174e-01 -1.500599682331085205e-01 -3.257665634155273438e-01 1.019215211272239685e-01 1.880881786346435547e-01 -5.685478448867797852e-03 1.402788311243057251e-01
3.020255360752344131e-03 1.167104467749595642e-01 -4.956462420523166656e-03 -2.196774631738662720e-01 -2.230843454599380493e-01 2.448792457580566406e-01 -2.127364836633205414e-02 2.849678881466388702e-02 -4.384665191173553467e-02 2.626994550228118896e-01 9.802754223346710205e-02 -8.842857927083969116e-02 -9.035334736108779907e-02 -1.007223948836326599e-01 -8.870421350002288818e-02 5.898306146264076233e-02 -9.499474614858627319e-02 1.098178774118423462e-01 -2.173872590065002441e-01 1.083948984742164612e-01 -1.112688779830932617e-01 -1.894304752349853516e-01 -4.062945023179054260e-02 2.971552610397338867e-01 -1.760535687208175659e-01 1.341521888971328735e-01 5.490388348698616028e-02 -3.010920584201812744e-01 -3.267648518085479736e-01 4.756549596786499023e-01 -1.224290728569030762e-01 -9.454047307372093201e-03
-1.653138250112533569e-01 -1.003829985857009888e-01 -1.248916611075401306e-01 -9.339731931686401367e-02 -1.944009512662887573e-01 1.966100633144378662e-01 -3.424552083015441895e-02 -9.801901131868362427e-02 1.367041021585464478e-01 5.737421289086341858e-02 1.443984508514404297e-01 -4.206185340881347656e-01 3.507138788700103760e-02 8.055192232131958008e-02 -6.142026558518409729e-02 8.711426705121994019e-02 1.821828037500381470e-01 3.330426514148712158e-01 -2.757670879364013672e-01 -5.060600116848945618e-02 -2.709031105041503906e-01 -1.076224073767662048e-02 -4.677394032478332520e-02 -4.556315392255783081e-02 -1.271067708730697632e-01 -2.063931971788406372e-01 2.555142343044281006e-01 -1.095592230558395386e-01 -1.576118357479572296e-02 2.663171887397766113e-01 1.109088733792304993e-01 3.036638796329498291e-01
-2.131871432065963745e-01 -5.768271163105964661e-02 -1.877852529287338257e-02 -2.777689993381500244e-01 -1.621060222387313843e-01 3.411614522337913513e-02 1.253096312284469604e-01 -1.960576623678207397e-01 -1.899935007095336914e-01 -1.445079315453767776e-02 3.955361247062683105e-01 2.578164041042327881e-01 1.945017091929912567e-02 -2.787844538688659668e-01 -1.593265980482101440e-01 1.497613489627838135e-01 -6.858242303133010864e-02 -1.061243191361427307e-01 3.638467937707901001e-02 3.188324347138404846e-02 -2.701603993773460388e-02 4.383633285760879517e-02 -1.547526270151138306e-01 -1.929122395813465118e-02 -4.708256945013999939e-02 -1.811384558677673340e-01 9.824639558792114258e-02 -1.783865541219711304e-01 -2.723880708217620850e-01 1.966545879840850830e-01 -1.652619689702987671e-01 3.808347582817077637e-01
-1.005916595458984375e-01 1.144153997302055359e-01 -3.297994136810302734e-01 -1.504608094692230225e-01 -9.858324378728866577e-02 4.285730719566345215e-01 -4.484898597002029419e-02 1.872314885258674622e-02 5.740442126989364624e-02 -9.735342860221862793e-02 2.944800853729248047e-01 -5.974021181464195251e-02 5.246308818459510803e-02 4.313287138938903809e-02 1.861101835966110229e-01 9.930804371833801270e-02 -3.509598076343536377e-01 1.645231097936630249e-01 8.024736493825912476e-02 -3.452082276344299316e-01 -1.265322044491767883e-02 -2.238105237483978271e-01 1.447210907936096191e-01 -1.943696476519107819e-02 2.483354210853576660e-01 5.512188002467155457e-02 6.395956128835678101e-02 -2.157108113169670105e-02 -1.774872392416000366e-01 -1.077258307486772537e-02 -7.696478068828582764e-02 2.079131156206130981e-01
3.738473355770111084e-02 2.939805090427398682e-01 -4.050751402974128723e-02 9.269883157685399055e-04 -4.091699719429016113e-01 2.704753875732421875e-01 5.433578044176101685e-02 6.059875711798667908e-02 -2.416061423718929291e-02 2.021477967500686646e-01 1.381245404481887817e-01 -1.057141795754432678e-01 1.301723867654800415e-01 -8.924227207899093628e-02 -4.876866564154624939e-02 1.963610351085662842e-01 -1.748525500297546387e-01 1.627147495746612549e-01 -6.157532334327697754e-02 2.021676450967788696e-01 -8.649386465549468994e-02 -2.388516068458557129e-01 1.687378585338592529e-01 2.816080152988433838e-01 -1.370169073343276978e-01 1.018119882792234421e-02 -4.303242638707160950e-02 -3.475723564624786377e-01 -5.265615135431289673e-02 1.813402175903320312e-01 -1.651173681020736694e-01 2.175138443708419800e-01
2.477443963289260864e-02 2.486245036125183105e-01 -2.302707135677337646e-01 8.919468522071838379e-02 -1.620441377162933350e-01 3.941545188426971436e-01 -8.580851554870605469e-02 2.606672048568725586e-01 4.533900320529937744e-02 3.739892542362213135e-01 1.701336950063705444e-01 -2.651691436767578125e-01 1.447534710168838501e-01 -1.586036235094070435e-01 -1.935968846082687378e-01 -1.465273946523666382e-01 -1.126853525638580322e-01 1.959538646042346954e-02 4.948433488607406616e-03 -9.681961685419082642e-02 -1.321685612201690674e-01 -9.103442728519439697e-02 9.585810452699661255e-02 -2.225441485643386841e-01 -6.247206777334213257e-02 4.736750200390815735e-02 -1.162173897027969360e-01 -3.531160950660705566e-01 8.537459187209606171e-03 2.552325651049613953e-02 -2.508899010717868805e-02 1.441330313682556152e-01
2.201181650161743164e-01 -6.109861657023429871e-02 -1.496528834104537964e-02 -2.646099627017974854e-01 -1.960471570491790771e-01 -6.695934385061264038e-02 1.108558624982833862e-01 1.811840683221817017e-01 -2.140854746103286743e-01 6.984327733516693115e-02 -5.877640098333358765e-02 -7.802132517099380493e-02 4.849717486649751663e-03 -3.555222153663635254e-01 -3.834444656968116760e-02 2.614545524120330811e-01 -1.104810461401939392e-02 -1.321411728858947754e-01 -4.845839738845825195e-02 4.963779821991920471e-02 -2.361087799072265625e-01 -2.875022292137145996e-01 -2.199964076280593872e-01 -3.867863118648529053e-01 -2.087762057781219482e-01 -1.313263773918151855e-01 -2.350879460573196411e-01 -5.150497704744338989e-02 -1.556208729743957520e-01 7.580454926937818527e-03 -1.459881514310836792e-01 9.946536272764205933e-02
-2.217934876680374146e-01 -1.670016795396804810e-01 -8.057144284248352051e-02 -1.026803627610206604e-01 1.138898283243179321e-01 1.350384652614593506e-01 -1.907991915941238403e-01 2.173598110675811768e-01 -7.216839492321014404e-02 2.028358429670333862e-01 5.886479839682579041e-02 -9.228558093309402466e-02 1.609862446784973145e-01 -1.801203638315200806e-01 -9.235767275094985962e-02 2.941999137401580811e-01 -2.027874626219272614e-02 2.021869421005249023e-01 -2.871066033840179443e-01 -1.006834805011749268e-01 2.212415821850299835e-02 -2.825876176357269287e-01 1.170942559838294983e-01 -2.573724985122680664e-01 -1.725769490003585815e-01 -2.128546088933944702e-01 -2.963565289974212646e-01 -1.762643605470657349e-01 -2.266039103269577026e-01 6.401621550321578979e-02 -8.023137599229812622e-02 -1.709548681974411011e-01
-9.789565578103065491e-03 -1.170303747057914734e-01 1.804968416690826416e-01 -1.996881216764450073e-01 -1.319639086723327637e-01 6.145033240318298340e-02 -3.414800623431801796e-03 3.734086453914642334e-02 -3.928623627871274948e-03 6.172168999910354614e-02 -1.122547909617424011e-01 -3.016666322946548462e-02 -7.861405611038208008e-02 -3.900657892227172852e-01 -3.029567897319793701e-01 3.473231196403503418e-01 -2.276137471199035645e-01 5.561436410062015057e-04 1.196926981210708618e-01 -1.002186983823776245e-01 -4.311628937721252441e-01 -1.342819631099700928e-01 -1.338681131601333618e-01 -9.444640576839447021e-02 2.549263536930084229e-01 -3.552798181772232056e-03 7.782661169767379761e-02 -1.919749677181243896e-01 -7.547206431627273560e-02 2.472034096717834473e-01 -1.382896006107330322e-01 4.774628952145576477e-02
-4.376177117228507996e-02 -6.030618026852607727e-02 -2.399962246417999268e-01 -2.633066847920417786e-02 -1.639895439147949219e-01 3.122176826000213623e-01 3.689967328682541847e-03 -9.641360957175493240e-04 -1.460724174976348877e-01 -1.129666566848754883e-01 1.944411098957061768e-01 -1.997622102499008179e-01 1.353569477796554565e-01 -1.436353623867034912e-01 -1.481522470712661743e-01 1.352920755743980408e-02 2.984397411346435547e-01 4.219976812601089478e-02 -7.252509891986846924e-02 -2.279065102338790894e-01 2.091574221849441528e-01 -4.085068702697753906e-01 6.707429140806198120e-02 -8.180329576134681702e-03 -2.949570119380950928e-01 -6.441307067871093750e-02 1.334703713655471802e-01 -5.255048163235187531e-03 -3.121179640293121338e-01 -1.189200878143310547e-01 3.147722408175468445e-02 2.325811386108398438e-01
9.915903210639953613e-02 -2.232745736837387085e-01 -2.506670355796813965e-01 5.444167181849479675e-02 8.132301270961761475e-02 2.222622483968734741e-01 -5.605993419885635376e-02 4.909869283437728882e-02 -3.238277733325958252e-01 3.548906743526458740e-01 -1.220685094594955444e-01 -2.182381600141525269e-01 -6.999063491821289062e-02 -3.958602547645568848e-01 -8.161637932062149048e-02 3.720854641869664192e-03 1.998132616281509399e-01 7.149031758308410645e-02 -2.016820013523101807e-01 -1.098295822739601135e-01 -1.356480121612548828e-01 -6.186673790216445923e-02 -1.547022312879562378e-01 6.259535439312458038e-03 7.907924056053161621e-02 -2.964315190911293030e-02 -7.701542228460311890e-02 -2.124234884977340698e-01 -1.208163499832153320e-01 2.119032144546508789e-01 4.481382295489311218e-02 2.960774600505828857e-01
1.164617687463760376e-01 9.680534899234771729e-02 -7.323436439037322998e-02 -9.604398906230926514e-02 -1.408712565898895264e-01 2.878575623035430908e-01 1.272117346525192261e-01 -1.218153722584247589e-02 -1.348063070327043533e-02 2.937923967838287354e-01 2.432115226984024048e-01 8.928938955068588257e-02 -2.067610323429107666e-01 6.188643723726272583e-02 -2.570954859256744385e-01 7.571381330490112305e-02 -7.432032376527786255e-02 -3.747832775115966797e-02 -2.326338887214660645e-01 -2.567960508167743683e-02 -1.666521877050399780e-01 -2.719212770462036133e-01 2.738859131932258606e-02 9.355654567480087280e-02 -1.759080588817596436e-01 1.146665066480636597e-01 1.914622932672500610e-01 -2.842459976673126221e-01 -1.713511943817138672e-01 4.527221620082855225e-01 1.703230477869510651e-02 -4.828435927629470825e-02
-3.283577412366867065e-02 -2.148739099502563477e-01 2.228036895394325256e-02 -1.250336170196533203e-01 -1.840631216764450073e-01 3.368696868419647217e-01 1.723864823579788208e-01 3.830597177147865295e-02 1.040092930197715759e-01 2.854551672935485840e-01 9.440428018569946289e-02 1.712922304868698120e-01 2.727280855178833008e-01 -3.021923303604125977e-01 3.510043621063232422e-01 2.092866301536560059e-01 1.994849145412445068e-01 -2.161114662885665894e-02 8.602899312973022461e-02 -3.038678504526615143e-02 -5.860011279582977295e-02 -3.159286379814147949e-01 9.887666255235671997e-02 6.632950901985168457e-02 -3.980730101466178894e-02 -1.019778847694396973e-01 -6.512198597192764282e-02 -1.368511170148849487e-01 -1.759790033102035522e-01 1.589685380458831787e-01 1.972910016775131226e-02 1.929411590099334717e-01
5.415196716785430908e-02 -1.381968557834625244e-01 -2.506421506404876709e-01 -1.360095888376235962e-01 -1.787872612476348877e-01 2.220400869846343994e-01 2.907519042491912842e-02 -7.822147011756896973e-02 -1.254693716764450073e-01 4.252799600362777710e-02 5.788335204124450684e-02 1.230368837714195251e-01 1.533344835042953491e-01 -3.353499472141265869e-01 -1.552611738443374634e-01 -1.273344010114669800e-01 2.727930843830108643e-01 2.453722245991230011e-02 -2.767539322376251221e-01 -6.256159394979476929e-02 -1.781103760004043579e-01 -4.213757812976837158e-01 6.223388016223907471e-02 -6.419879198074340820e-02 1.921861469745635986e-01 -1.948983520269393921e-01 -1.464531123638153076e-01 -1.280594170093536377e-01 2.869730889797210693e-01 6.497330218553543091e-02 -4.804844781756401062e-02 1.470880955457687378e-01
-8.617413230240345001e-03 3.292053937911987305e-02 -2.937012016773223877e-01 -1.184015125036239624e-01 -4.940938670188188553e-03 3.808117210865020752e-01 2.709026634693145752e-01 5.789674818515777588e-02 -2.831797488033771515e-02 4.804328829050064087e-02 2.373785339295864105e-02 3.926689922809600830e-02 1.068087965250015259e-01 -1.179371401667594910e-01 -8.856024593114852905e-02 3.647173047065734863e-01 1.365839242935180664e-01 -2.934277951717376709e-01 1.585473418235778809e-01 -2.784493863582611084e-01 -1.458846181631088257e-01 -3.442977964878082275e-01 5.091692507266998291e-02 -9.069941192865371704e-02 -2.415738254785537720e-01 -1.845163060352206230e-03 6.315628439188003540e-02 1.065074726939201355e-01 -8.350387960672378540e-02 2.392431944608688354e-01 8.304407447576522827e-02 -5.016882717609405518e-02
-2.421603500843048096e-01 3.599003329873085022e-02 -5.873584374785423279e-02 1.140961144119501114e-02 -3.646200895309448242e-01 9.458270668983459473e-02 -1.481528729200363159e-01 -1.313652191311120987e-02 2.265087664127349854e-01 6.396014243364334106e-02 2.223078012466430664e-01 1.381123065948486328e-01 2.259275615215301514e-01 -3.987458944320678711e-01 -6.310229003429412842e-02 1.452437639236450195e-01 -2.443699836730957031e-01 1.505329161882400513e-01 -5.956678465008735657e-02 -1.937126666307449341e-01 1.636920496821403503e-02 -1.873405128717422485e-01 5.775478109717369080e-02 1.122225075960159302e-01 -8.909899741411209106e-02 -8.524583280086517334e-02 4.351402446627616882e-02 -2.681054770946502686e-01 -1.571039557456970215e-01 -7.232133299112319946e-02 -2.070739269256591797e-01 2.773816585540771484e-01
4.390501230955123901e-02 -8.041050285100936890e-02 -9.827897697687149048e-02 -1.436314731836318970e-01 -1.188924759626388550e-01 2.052423655986785889e-01 2.533061206340789795e-01 1.309288740158081055e-01 2.345595695078372955e-02 2.048580348491668701e-01 4.927154183387756348e-01 -3.499333187937736511e-02 3.915451001375913620e-03 -2.302309125661849976e-01 -2.067129686474800110e-02 4.394149184226989746e-01 -6.045028939843177795e-02 -1.206092610955238342e-01 -2.670356333255767822e-01 -1.834873557090759277e-01 1.747541725635528564e-01 -3.281698003411293030e-02 -9.382621943950653076e-02 1.236387565732002258e-01 8.197108656167984009e-02 8.681543171405792236e-02 9.265886619687080383e-03 -6.407361477613449097e-02 1.081849411129951477e-01 2.747522592544555664e-01 -7.722739130258560181e-02 -1.486492529511451721e-02
4.976379498839378357e-02 -3.319177776575088501e-02 -8.144161850214004517e-02 -1.484613418579101562e-01 -2.206771820783615112e-01 4.345596432685852051e-01 1.960092186927795410e-01 -5.463293939828872681e-02 -1.074555516242980957e-01 3.198386132717132568e-01 1.540193259716033936e-01 -2.260946184396743774e-01 -1.582291424274444580e-01 2.639876864850521088e-02 -1.441481113433837891e-01 -4.577333852648735046e-02 1.436883658170700073e-01 -1.498107761144638062e-01 1.407578885555267334e-01 -2.062101364135742188e-01 -3.865943476557731628e-02 -7.020407915115356445e-02 -1.000018417835235596e-01 -1.705838441848754883e-01 -2.659224439412355423e-03 -2.553035318851470947e-01 3.420127034187316895e-01 2.700856328010559082e-02 5.900462716817855835e-02 3.054110109806060791e-01 -1.563685946166515350e-02 1.437822580337524414e-01
-1.776850223541259766e-01 -1.196951791644096375e-01 -2.151779681444168091e-01 -2.931812591850757599e-02 -1.535650789737701416e-01 1.242642998695373535e-01 -8.088493347167968750e-02 2.335053682327270508e-01 1.785394400358200073e-01 -1.709952503442764282e-01 2.880680859088897705e-01 -2.569276988506317139e-01 1.432725787162780762e-01 -2.146373689174652100e-01 -1.557636857032775879e-01 9.145554900169372559e-02 -4.612337425351142883e-02 7.621119916439056396e-02 -1.492390483617782593e-01 -3.588762283325195312e-01 8.927058428525924683e-02 -3.582994639873504639e-01 -1.048026885837316513e-02 2.864730954170227051e-01 -6.007244437932968140e-02 -8.810841292142868042e-02 -4.457887634634971619e-02 -3.852631663903594017e-03 4.933045059442520142e-02 1.027031689882278442e-01 -1.333589404821395874e-01 2.754111886024475098e-01
-4.990940913558006287e-02 9.807416051626205444e-02 -3.097662925720214844e-01 9.376008808612823486e-02 -7.377693057060241699e-02 5.121702700853347778e-02 -2.419799715280532837e-01 -4.768559336662292480e-02 -7.669001817703247070e-02 3.103711009025573730e-01 9.481086581945419312e-02 2.504771947860717773e-01 9.443328529596328735e-02 -2.833804786205291748e-01 1.113563776016235352e-03 1.097832024097442627e-01 8.251345902681350708e-02 -1.554297953844070435e-01 -2.255343496799468994e-01 1.541831791400909424e-01 -3.222270011901855469e-01 -9.715840220451354980e-02 -3.103940933942794800e-02 -1.514699161052703857e-01 6.295735388994216919e-02 -7.359159737825393677e-02 2.162616848945617676e-01 -1.770817935466766357e-01 -9.698362648487091064e-02 -1.866955906152725220e-01 -1.724295616149902344e-01 3.670881092548370361e-01
-2.712287902832031250e-01 5.985232815146446228e-02 -3.938904777169227600e-02 1.356271207332611084e-01 -7.375466823577880859e-02 2.852783799171447754e-01 -1.118498742580413818e-01 1.607264429330825806e-01 -1.303120702505111694e-01 5.151896551251411438e-02 3.364745974540710449e-01 -2.187192291021347046e-01 9.256376326084136963e-02 -2.850070297718048096e-01 1.734773279167711735e-03 -6.036589294672012329e-02 -3.254213035106658936e-01 1.190822571516036987e-01 2.332846261560916901e-02 -2.268053144216537476e-01 -2.903791964054107666e-01 -1.476359814405441284e-01 9.504184126853942871e-02 -5.128083005547523499e-02 3.399239480495452881e-02 1.725080460309982300e-01 -1.454520374536514282e-01 -6.028664484620094299e-02 1.112791374325752258e-01 1.629476845264434814e-01 -3.021476566791534424e-01 1.668224781751632690e-01
-1.502687809988856316e-03 -3.961045145988464355e-01 -2.412731796503067017e-01 -4.403975605964660645e-02 -1.413150578737258911e-01 2.872111648321151733e-02 1.965210288763046265e-01 -9.228643774986267090e-02 1.886199712753295898e-01 3.754154145717620850e-01 2.816461622714996338e-01 -3.701192513108253479e-02 -1.275464892387390137e-02 -3.011967986822128296e-02 -1.040648445487022400e-01 1.374851763248443604e-01 -1.000168249011039734e-01 1.505654752254486084e-01 1.101586595177650452e-02 -9.454731643199920654e-02 -1.137612685561180115e-01 -1.649989932775497437e-01 -3.511425480246543884e-02 -1.116443201899528503e-01 -6.262289732694625854e-02 9.774618595838546753e-02 -1.827238798141479492e-01 -2.896032929420471191e-01 -3.112465441226959229e-01 -1.336961090564727783e-01 -8.486609160900115967e-02 2.805732786655426025e-01
2.637450993061065674e-01 -1.791693642735481262e-02 -4.438605159521102905e-02 -1.672884225845336914e-01 5.343998223543167114e-02 1.082265377044677734e-01 -1.052606478333473206e-02 -2.225982993841171265e-01 -4.436775296926498413e-02 2.962478101253509521e-01 -3.906791657209396362e-02 -3.502720221877098083e-02 5.765159055590629578e-02 -1.699908971786499023e-01 -3.110266029834747314e-01 1.808313131332397461e-01 1.914960145950317383e-02 1.111932322382926941e-01 -3.729737997055053711e-01 1.480563431978225708e-01 -1.771345585584640503e-01 -3.751476109027862549e-01 2.204679101705551147e-01 -1.043429523706436157e-01 -9.365339577198028564e-02 -2.535586059093475342e-01 -1.638674736022949219e-01 -1.383464634418487549e-01 1.450964808464050293e-01 4.951841011643409729e-02 -1.707350462675094604e-01 6.864763051271438599e-02
7.631133496761322021e-02 1.645025759935379028e-01 1.448162347078323364e-01 1.444377005100250244e-02 -2.945992946624755859e-01 4.346004128456115723e-01 2.522933483123779297e-02 3.513203561305999756e-02 -1.934845000505447388e-02 2.713837474584579468e-02 3.279968500137329102e-01 -4.067399352788925171e-02 6.426112353801727295e-02 -3.023142814636230469e-01 -5.393135920166969299e-02 -3.510783193632960320e-03 -1.819715350866317749e-01 2.637889385223388672e-01 -2.991659343242645264e-01 -9.908889234066009521e-02 -3.684201240539550781e-01 -7.778403908014297485e-02 -1.423650085926055908e-01 -4.226472601294517517e-02 -2.000950276851654053e-01 -3.036725334823131561e-02 2.493321197107434273e-03 -1.457326561212539673e-01 1.347198039293289185e-01 -7.454504817724227905e-02 8.554676175117492676e-02 2.285689860582351685e-02
4.549986869096755981e-02 2.666856907308101654e-02 -1.290131807327270508e-01 -3.415836691856384277e-01 2.456894516944885254e-01 2.171705961227416992e-01 -2.139788679778575897e-02 2.946123778820037842e-01 1.001255027949810028e-02 1.981480717658996582e-01 -7.988885790109634399e-02 1.226263046264648438e-01 1.121646091341972351e-01 -1.995154917240142822e-01 3.339503705501556396e-02 1.715672314167022705e-01 2.821209728717803955e-01 -8.549852669239044189e-02 -1.784441769123077393e-01 -8.755557239055633545e-02 -3.509881496429443359e-01 -4.155962914228439331e-02 -1.863833218812942505e-01 7.694222033023834229e-02 1.465629786252975464e-01 -1.052893102169036865e-01 1.024429220706224442e-02 -1.984355598688125610e-01 -2.424024194478988647e-01 5.098731815814971924e-02 -1.917015463113784790e-01 2.514919638633728027e-01
2.037122994661331177e-01 8.265092223882675171e-02 -2.937263548374176025e-01 -1.700414866209030151e-01 2.556437626481056213e-02 2.887598574161529541e-01 -8.596250414848327637e-02 -1.677277311682701111e-02 -2.308148704469203949e-02 3.084265999495983124e-02 -1.928060203790664673e-01 -4.561682231724262238e-03 -2.270909100770950317e-01 -2.923548407852649689e-02 -2.352052181959152222e-02 2.329353243112564087e-02 -2.156206965446472168e-01 5.585494264960289001e-02 -1.853636801242828369e-01 -6.401946395635604858e-02 -3.206736445426940918e-01 -4.782269001007080078e-01 -3.037074804306030273e-01 -2.598562464118003845e-02 1.177706643939018250e-01 -2.383551746606826782e-02 1.931342631578445435e-01 -1.261885613203048706e-01 -1.429522633552551270e-01 -3.182756947353482246e-03 -2.132177650928497314e-01 8.055050671100616455e-02
2.742198705673217773e-01 2.754020988941192627e-01 -1.465543508529663086e-01 -1.551724672317504883e-01 -2.528210878372192383e-01 6.006632745265960693e-02 3.612545132637023926e-02 -1.968280039727687836e-02 2.649404294788837433e-02 -2.008380293846130371e-01 6.382486969232559204e-02 -1.540721207857131958e-01 1.770772784948348999e-02 -5.196271836757659912e-02 -1.650622934103012085e-01 2.290021181106567383e-01 -1.484255790710449219e-01 1.720130592584609985e-01 6.428065150976181030e-02 -6.485660374164581299e-02 -3.062366545200347900e-01 -8.897486329078674316e-02 -2.029134519398212433e-02 5.506846308708190918e-02 -1.665384620428085327e-01 -2.935670316219329834e-01 -5.995323136448860168e-02 -1.755057424306869507e-01 -1.929346174001693726e-01 -7.936169952154159546e-02 -1.664969474077224731e-01 4.449442923069000244e-01
-5.192421376705169678e-02 3.756861761212348938e-02 -2.027244716882705688e-01 -2.070749402046203613e-01 2.001197040081024170e-01 1.176849380135536194e-01 -2.347490489482879639e-01 -1.467281579971313477e-01 -3.533140420913696289e-01 3.589857518672943115e-01 -4.002991691231727600e-02 -3.688814118504524231e-02 1.908944547176361084e-01 -8.520809561014175415e-02 1.362382024526596069e-01 2.001641131937503815e-02 -7.629172503948211670e-02 4.257338121533393860e-02 -8.576826006174087524e-02 -1.434499770402908325e-01 -3.004703819751739502e-01 -2.579950094223022461e-01 -2.774057090282440186e-01 1.531925890594720840e-02 -1.284464541822671890e-02 1.227100417017936707e-01 6.710352748632431030e-02 -3.154716193675994873e-01 8.136864751577377319e-02 -3.778312727808952332e-02 -1.214787587523460388e-01 2.245022505521774292e-01
1.814793348312377930e-01 -6.345812976360321045e-02 3.849703818559646606e-02 1.217643264681100845e-02 -8.074743673205375671e-04 -6.000526249408721924e-02 -4.440232366323471069e-02 -8.280838280916213989e-02 2.676583230495452881e-01 -5.605454742908477783e-02 3.522996902465820312e-01 -1.564483046531677246e-01 -5.128303542733192444e-03 -1.936148703098297119e-01 -1.511758565902709961e-01 3.708685040473937988e-01 -1.701128035783767700e-01 -7.350434362888336182e-02 -2.816486954689025879e-01 -2.932466566562652588e-01 -2.350843995809555054e-01 -2.054400444030761719e-01 9.147920459508895874e-02 -1.781981438398361206e-01 2.810101769864559174e-02 -9.348017722368240356e-02 1.797841787338256836e-01 -2.936390340328216553e-01 -1.704526841640472412e-01 -2.656968869268894196e-02 -9.153870493173599243e-02 1.556446552276611328e-01
-8.161152713000774384e-03 3.438240289688110352e-02 -2.731330096721649170e-01 2.310018427670001984e-02 -1.442351490259170532e-01 -1.599643975496292114e-01 -8.193486183881759644e-02 -8.071382343769073486e-02 -2.628975510597229004e-01 2.418472170829772949e-01 4.382360279560089111e-01 -1.655728220939636230e-01 -1.461325678974390030e-02 -2.873168289661407471e-01 6.283462047576904297e-02 7.252719253301620483e-02 -2.470805197954177856e-01 5.312748253345489502e-02 -1.144073680043220520e-01 -6.148028373718261719e-02 -1.311326920986175537e-01 -3.288380503654479980e-01 -1.034664437174797058e-01 1.071976795792579651e-01 -9.367502480745315552e-02 -7.525959610939025879e-02 2.253044396638870239e-01 -3.468902707099914551e-01 -2.752522006630897522e-02 6.237491592764854431e-02 -2.108178101480007172e-02 -7.783669978380203247e-02
2.832558453083038330e-01 -6.161152571439743042e-02 -5.194670334458351135e-02 -1.808295100927352905e-01 -1.845947206020355225e-01 1.481084525585174561e-01 2.589587122201919556e-02 -1.452709361910820007e-02 -1.172460690140724182e-01 5.340696871280670166e-02 1.184851974248886108e-01 -4.539899528026580811e-02 1.833829432725906372e-01 -1.978969275951385498e-01 -1.997568905353546143e-01 -8.542773872613906860e-02 1.108331084251403809e-01 7.365472614765167236e-02 -4.347779750823974609e-01 3.520891070365905762e-02 -2.703754007816314697e-01 -1.839430481195449829e-01 7.486212998628616333e-02 -1.710835546255111694e-01 2.247730493545532227e-01 -1.044198349118232727e-01 -1.960117183625698090e-02 -7.421418279409408569e-02 2.557424902915954590e-01 2.212121486663818359e-01 -2.813093960285186768e-01 2.457696199417114258e-01
7.839719206094741821e-02 2.188765443861484528e-03 1.178341284394264221e-01 -2.958579957485198975e-01 -1.800172775983810425e-01 -5.818501114845275879e-02 -5.627043172717094421e-02 1.557744592428207397e-01 3.097626194357872009e-02 3.176999986171722412e-01 3.026237536687403917e-04 4.096242785453796387e-02 1.368151903152465820e-01 -3.609684109687805176e-02 -9.805463999509811401e-02 3.064883947372436523e-01 -1.650884449481964111e-01 -5.004376173019409180e-02 -1.255481541156768799e-01 1.004042476415634155e-01 -2.108257561922073364e-01 -4.090940356254577637e-01 -3.979630023241043091e-02 -1.355505436658859253e-01 2.465713769197463989e-01 -3.942836821079254150e-01 -1.479480266571044922e-01 -2.599222064018249512e-01 -5.269502475857734680e-02 7.339728623628616333e-02 -2.059477940201759338e-02 -2.020109072327613831e-02
3.349341750144958496e-01 -6.516367197036743164e-02 -8.228553086519241333e-02 -3.486904501914978027e-01 -1.937004029750823975e-01 -1.409341990947723389e-01 -7.872545719146728516e-02 -1.201642453670501709e-01 1.709400564432144165e-01 9.974791109561920166e-02 1.701949685811996460e-01 -2.668960988521575928e-01 9.275250881910324097e-02 -6.257732212543487549e-02 -3.857003152370452881e-02 2.458650469779968262e-01 -2.080651745200157166e-02 4.067307338118553162e-02 7.358065806329250336e-03 -2.323174178600311279e-01 -1.587864011526107788e-01 -2.657956480979919434e-01 -1.169023290276527405e-01 -3.691453933715820312e-01 -1.390535384416580200e-01 -1.273428052663803101e-01 7.997120916843414307e-02 -1.357808858156204224e-01 -1.512653380632400513e-01 2.938616462051868439e-02 3.467202186584472656e-02 2.759214639663696289e-01
-1.559938937425613403e-01 -2.197888642549514771e-01 -2.248452603816986084e-01 -2.054978013038635254e-01 4.222902655601501465e-02 2.408789843320846558e-01 -4.708100110292434692e-02 -5.204634275287389755e-03 3.012548666447401047e-03 7.481993734836578369e-02 1.227378919720649719e-01 1.091091185808181763e-01 -2.603311240673065186e-01 -2.118779420852661133e-01 -2.653713524341583252e-01 9.934001415967941284e-02 -3.465264141559600830e-01 7.949590682983398438e-02 -9.141068905591964722e-02 5.808035284280776978e-02 -3.193856179714202881e-01 -2.276954650878906250e-01 1.920908503234386444e-02 -3.796710446476936340e-02 3.021928966045379639e-01 1.265596151351928711e-01 -3.889154270291328430e-02 -3.044022023677825928e-01 -8.351761102676391602e-02 5.333342030644416809e-02 -1.939754337072372437e-01 6.514210253953933716e-02
2.078191190958023071e-01 1.753062158823013306e-01 -1.671839356422424316e-01 -2.061945348978042603e-01 -1.649780869483947754e-01 -1.020061783492565155e-02 1.442855969071388245e-02 -3.573497012257575989e-02 2.540601789951324463e-01 4.246353637427091599e-03 2.998557984828948975e-01 -4.244537651538848877e-02 6.162919476628303528e-02 -7.872594892978668213e-02 -7.303835451602935791e-02 2.397055476903915405e-01 -1.072982922196388245e-01 9.630165249109268188e-02 -2.083521187305450439e-01 -3.350854218006134033e-01 -2.145617157220840454e-01 -2.548632621765136719e-01 -1.191374287009239197e-01 -3.870911002159118652e-01 -1.338267177343368530e-01 -3.980103880167007446e-02 6.851848959922790527e-02 -1.261834949254989624e-01 -2.400961816310882568e-01 -8.735287189483642578e-02 -1.003133282065391541e-01 1.754450201988220215e-01
-8.159461617469787598e-02 2.062740549445152283e-02 -9.295292198657989502e-02 -1.548170894384384155e-01 -1.954342275857925415e-01 4.223801493644714355e-01 5.170474946498870850e-02 -8.158803731203079224e-02 -1.179990265518426895e-02 2.358015812933444977e-02 3.477469459176063538e-02 9.522920846939086914e-02 -4.976336285471916199e-02 -1.007910594344139099e-01 1.053476557135581970e-01 3.708180487155914307e-01 2.062782347202301025e-01 2.897399961948394775e-01 2.097100019454956055e-01 -1.946911960840225220e-01 3.417494520545005798e-02 -3.962465226650238037e-01 -1.580178439617156982e-01 -2.609220445156097412e-01 6.797090172767639160e-02 -1.193357282318174839e-03 1.816110312938690186e-01 -1.422208696603775024e-01 1.508494913578033447e-01 9.478498250246047974e-03 4.443180188536643982e-02 1.410795450210571289e-01
-8.368826657533645630e-02 -6.422203034162521362e-02 3.445190377533435822e-03 -1.726071387529373169e-01 -1.717419624328613281e-01 8.982277661561965942e-02 -6.234419066458940506e-03 1.268814057111740112e-01 -9.289441257715225220e-02 2.075969278812408447e-01 1.564025133848190308e-01 -1.141294687986373901e-01 -1.344415247440338135e-01 -2.720868885517120361e-01 -1.169139295816421509e-01 2.112224251031875610e-01 1.377645879983901978e-02 1.635364741086959839e-01 -4.853694140911102295e-02 -1.655856966972351074e-01 -5.058936476707458496e-01 -9.874588251113891602e-02 -3.705122172832489014e-01 4.651973024010658264e-02 3.436774909496307373e-01 9.046884626150131226e-02 9.490340203046798706e-02 -1.306877583265304565e-01 -1.412874758243560791e-01 9.680280089378356934e-02 6.635148078203201294e-02 1.334600448608398438e-01
-2.529864758253097534e-02 -3.021761178970336914e-01 -1.096345186233520508e-01 -3.995143249630928040e-02 -8.268820494413375854e-02 1.486569046974182129e-01 1.609388142824172974e-01 -4.406092315912246704e-02 2.558006346225738525e-01 1.543022841215133667e-01 2.626782953739166260e-01 7.737405598163604736e-02 -5.458487197756767273e-03 -8.075916022062301636e-02 -3.936413228511810303e-01 3.784455060958862305e-01 -5.256871879100799561e-02 3.115891516208648682e-01 -1.190171539783477783e-01 -1.615273505449295044e-01 -5.540930107235908508e-02 -2.777298092842102051e-01 6.870226934552192688e-03 -8.468149602413177490e-02 -2.288657799363136292e-02 7.428612560033798218e-02 1.800509393215179443e-01 -7.552385330200195312e-02 -2.035513287410140038e-03 -1.140350401401519775e-01 8.465822786092758179e-02 2.771818637847900391e-01
4.529861733317375183e-03 8.760464936494827271e-02 1.312852799892425537e-01 -2.727694511413574219e-01 1.802235543727874756e-01 2.413485944271087646e-01 -7.404475472867488861e-03 3.218185901641845703e-01 7.985034584999084473e-02 2.263453453779220581e-01 -4.687066376209259033e-02 1.990970224142074585e-02 1.054150611162185669e-01 -2.390761226415634155e-01 -2.441575229167938232e-01 1.711898744106292725e-01 1.149062812328338623e-01 5.533488001674413681e-03 -2.742631435394287109e-01 -3.540443778038024902e-01 -3.626392781734466553e-01 1.986594637855887413e-03 -7.394739240407943726e-02 6.347170472145080566e-02 2.244146354496479034e-02 -4.084662720561027527e-02 2.020566165447235107e-01 -5.700451508164405823e-02 -2.108388543128967285e-01 -3.465906158089637756e-02 -1.044110655784606934e-01 1.769462078809738159e-01
2.186153680086135864e-01 2.450482100248336792e-01 -2.445695400238037109e-01 -1.279243975877761841e-01 -3.198913037776947021e-01 2.350393831729888916e-01 -1.733710318803787231e-01 -6.595623493194580078e-02 -1.394758075475692749e-01 -4.293021932244300842e-02 1.149131581187248230e-01 -2.794562876224517822e-01 1.223300863057374954e-02 -1.060715131461620331e-02 -1.842222064733505249e-01 4.865483939647674561e-02 -4.351095855236053467e-02 3.180227875709533691e-01 -2.916603982448577881e-01 1.018637940287590027e-01 -1.954146176576614380e-01 -2.342871129512786865e-01 -9.011943824589252472e-03 1.013080999255180359e-01 -6.132603064179420471e-02 -2.402659058570861816e-01 1.343927085399627686e-01 -2.219402939081192017e-01 1.772099435329437256e-01 4.306759312748908997e-02 -7.873300462961196899e-02 6.836302578449249268e-02
2.765016555786132812e-01 3.414249792695045471e-02 -1.439102739095687866e-01 9.751846641302108765e-02 -2.744298577308654785e-01 3.777287602424621582e-01 1.298190653324127197e-01 2.110596150159835815e-01 -6.639926880598068237e-02 -5.178092047572135925e-02 2.856439948081970215e-01 -1.042980626225471497e-01 -1.608563587069511414e-02 -1.740741878747940063e-01 1.697532534599304199e-01 1.093368753790855408e-01 -6.306123733520507812e-02 7.559438794851303101e-02 8.327285759150981903e-03 -2.329388707876205444e-01 -3.481281697750091553e-01 -3.368958458304405212e-02 1.191649492830038071e-02 -2.142081409692764282e-01 4.647409915924072266e-02 9.936477988958358765e-02 -2.259379029273986816e-01 -1.966965943574905396e-01 4.686466604471206665e-02 3.197555243968963623e-01 -3.216724097728729248e-02 4.751136526465415955e-02
2.644898593425750732e-01 1.365573704242706299e-01 -9.284448623657226562e-02 -2.794866561889648438e-01 4.660705849528312683e-02 2.162351012229919434e-01 7.971989363431930542e-02 -2.624709904193878174e-02 9.304387867450714111e-02 3.231740593910217285e-01 1.154445111751556396e-01 7.159438729286193848e-02 8.291209489107131958e-02 -1.485689580440521240e-01 -3.782320767641067505e-02 2.550916187465190887e-02 8.760359883308410645e-02 -1.794814169406890869e-01 -3.849881514906883240e-02 -1.485574524849653244e-02 -1.271743923425674438e-01 -4.705663025379180908e-01 -9.813687950372695923e-02 -1.034566983580589294e-01 1.814628541469573975e-01 1.056046038866043091e-02 -2.581987082958221436e-01 -1.020788028836250305e-01 -1.861190795898437500e-02 -8.808163553476333618e-02 -4.053327441215515137e-01 -1.550891250371932983e-01
-2.300866395235061646e-01 1.167411506175994873e-01 -7.515183836221694946e-02 1.329375058412551880e-01 -1.548950821161270142e-01 5.500608682632446289e-01 -2.356974221765995026e-02 -1.215685904026031494e-01 2.959125116467475891e-02 1.214388310909271240e-01 1.113194376230239868e-01 3.022349253296852112e-02 2.129033952951431274e-01 -2.517278492450714111e-01 -1.311820466071367264e-02 7.212109863758087158e-02 -1.262879967689514160e-01 -1.093667224049568176e-01 2.153296209871768951e-02 -1.911375373601913452e-01 -1.905198954045772552e-02 -1.006851792335510254e-01 1.156890764832496643e-03 2.330495566129684448e-01 -1.416885107755661011e-01 -3.001177310943603516e-01 1.185055151581764221e-01 -1.888157278299331665e-01 -1.520226597785949707e-01 2.050763927400112152e-02 -2.296633273363113403e-01 2.436843514442443848e-01
-1.396649181842803955e-01 -2.615972161293029785e-01 -1.502491682767868042e-01 3.523455932736396790e-03 -3.022484108805656433e-02 5.116752386093139648e-01 1.833299100399017334e-01 -7.664954662322998047e-02 1.156172826886177063e-01 2.211084216833114624e-02 2.773387730121612549e-01 -6.749880313873291016e-02 2.147529721260070801e-01 1.407134085893630981e-01 -9.403584152460098267e-02 -1.855731382966041565e-02 -8.472350984811782837e-02 1.068079024553298950e-01 -8.717425912618637085e-02 -2.149521112442016602e-01 -2.403808385133743286e-01 -1.228061616420745850e-01 -3.240221142768859863e-01 -9.388878196477890015e-02 -2.005142718553543091e-02 -5.771786347031593323e-02 1.429160386323928833e-01 3.745255619287490845e-02 3.802572190761566162e-02 1.626321673393249512e-01 -2.215452939271926880e-01 2.350103259086608887e-01
6.754454225301742554e-02 3.316824883222579956e-02 -2.952786684036254883e-01 -2.922096252441406250e-01 -1.137627661228179932e-01 2.361424416303634644e-01 2.260452210903167725e-01 1.666436940431594849e-01 -2.523041144013404846e-02 1.692826151847839355e-01 2.631397247314453125e-01 1.855755448341369629e-01 1.220308337360620499e-02 1.208308897912502289e-02 -2.570043206214904785e-01 1.768616288900375366e-01 -4.876792058348655701e-02 3.401916325092315674e-01 -1.287332624197006226e-01 -1.992387920618057251e-01 1.303661018610000610e-01 -3.310087621212005615e-01 4.294801875948905945e-02 1.180539950728416443e-01 -9.406881779432296753e-02 1.688191443681716919e-01 3.306122124195098877e-02 -3.470220789313316345e-02 -2.771043181419372559e-01 9.249164909124374390e-02 4.072510823607444763e-02 1.493346970528364182e-02
-2.175191044807434082e-01 2.621617168188095093e-02 6.727305054664611816e-02 -3.572477996349334717e-01 -2.077085822820663452e-01 3.142148554325103760e-01 2.660753205418586731e-02 -1.016167923808097839e-02 -3.551914589479565620e-03 7.028801739215850830e-02 4.995095357298851013e-02 6.385052204132080078e-02 -4.898497834801673889e-02 -4.280042648315429688e-02 1.549519691616296768e-02 4.396469891071319580e-01 8.360597491264343262e-02 2.569606006145477295e-01 1.018542572855949402e-01 -7.894146442413330078e-02 -4.921533912420272827e-02 -3.938136994838714600e-01 6.016482785344123840e-02 -2.002498656511306763e-01 -3.126915916800498962e-02 3.017943724989891052e-02 3.695634007453918457e-01 -5.486006662249565125e-02 6.696850806474685669e-02 3.540262207388877869e-02 6.266999989748001099e-02 1.608679294586181641e-01
-1.261227428913116455e-01 -7.399658113718032837e-02 8.076017722487449646e-03 -1.643489897251129150e-01 6.911741942167282104e-02 2.487634718418121338e-01 2.954598367214202881e-01 1.026380434632301331e-01 -4.428599402308464050e-02 7.557517290115356445e-02 -1.460945904254913330e-01 -1.728881001472473145e-01 1.596919894218444824e-01 -2.659443914890289307e-01 -1.015732288360595703e-01 2.904877960681915283e-01 -2.026920318603515625e-01 -1.385996937751770020e-01 -1.937225013971328735e-01 -2.720433473587036133e-02 -1.159015148878097534e-01 -2.544597983360290527e-01 -2.660236656665802002e-01 -1.495781391859054565e-01 -2.117756456136703491e-01 2.015640027821063995e-02 7.076042890548706055e-02 -1.559315174818038940e-01 4.749223962426185608e-02 -2.497977018356323242e-02 -4.297707676887512207e-01 7.189159840345382690e-02
1.630839556455612183e-01 3.235137462615966797e-02 -5.762588232755661011e-02 1.228684559464454651e-01 -2.254141718149185181e-01 2.487555295228958130e-01 -5.059992894530296326e-03 2.942156195640563965e-01 -1.498790383338928223e-01 1.260277926921844482e-01 1.539783626794815063e-01 5.827863141894340515e-02 -1.372350752353668213e-01 -2.932569384574890137e-01 4.321467503905296326e-02 1.996523737907409668e-01 -1.767159998416900635e-01 2.457347810268402100e-01 -8.226971328258514404e-02 -1.264114528894424438e-01 -2.129917442798614502e-01 -1.625004261732101440e-01 2.999743446707725525e-02 -5.200249701738357544e-02 2.232057899236679077e-01 -1.783843934535980225e-01 7.296404987573623657e-02 7.387930154800415039e-02 -2.358474135398864746e-01 -7.369567453861236572e-02 2.494467645883560181e-01 3.704124987125396729e-01
4.299020767211914062e-02 -9.451069682836532593e-02 8.984018117189407349e-02 -7.465225458145141602e-02 -2.566285133361816406e-01 5.618389844894409180e-01 1.348524689674377441e-01 1.415691822767257690e-01 -1.433006674051284790e-01 -1.290581375360488892e-01 1.287216097116470337e-01 -7.302891463041305542e-02 5.052540823817253113e-02 -1.245784386992454529e-01 2.082161009311676025e-01 3.813838586211204529e-02 -1.271494291722774506e-02 -2.629935443401336670e-01 -2.793185412883758545e-02 -4.694758355617523193e-02 3.390355035662651062e-02 -1.091715171933174133e-01 -8.608724921941757202e-02 4.758447036147117615e-02 1.143022030591964722e-01 -7.127254456281661987e-02 2.156658321619033813e-01 -8.772846311330795288e-02 -7.697323709726333618e-02 3.391225337982177734e-01 -1.574510037899017334e-01 3.474552631378173828e-01
2.072718888521194458e-01 -2.164708636701107025e-02 -2.006992511451244354e-02 -3.696492314338684082e-01 -2.148386277258396149e-02 7.491813600063323975e-02 -1.069343239068984985e-01 6.928444653749465942e-02 -1.721189320087432861e-01 1.562048494815826416e-02 -2.673734128475189209e-01 -5.806368589401245117e-02 1.057646423578262329e-01 -4.549069702625274658e-01 -1.739344596862792969e-01 4.009703695774078369e-01 -7.109558582305908203e-02 1.021384000778198242e-01 -2.700727246701717377e-02 -4.446450248360633850e-02 -2.020348608493804932e-01 -1.755215525627136230e-01 -1.501377522945404053e-01 -2.029074877500534058e-01 -1.413590013980865479e-01 -1.788578778505325317e-01 -1.317153573036193848e-01 -9.065670520067214966e-02 1.051260828971862793e-01 1.866626590490341187e-01 -7.389598339796066284e-02 3.006366267800331116e-02
1.867646425962448120e-01 -8.950729668140411377e-02 4.859421029686927795e-02 -1.555541902780532837e-01 -5.950767546892166138e-02 -1.052408218383789062e-01 7.884702831506729126e-02 2.728238701820373535e-01 -1.503950804471969604e-01 -4.473954066634178162e-02 4.120249748229980469e-01 -1.392070055007934570e-01 -2.328962385654449463e-01 -3.013758733868598938e-02 -9.304941445589065552e-02 9.923335164785385132e-03 1.141749769449234009e-01 -6.776599586009979248e-02 -1.349072456359863281e-01 -1.460268944501876831e-01 -2.142936140298843384e-01 -2.560507655143737793e-01 -4.051784425973892212e-02 -8.458585292100906372e-02 -1.264914125204086304e-01 1.375794112682342529e-01 1.089970301836729050e-02 -2.002374976873397827e-01 -3.273184001445770264e-01 1.794006824493408203e-01 -3.317558169364929199e-01 2.359137088060379028e-01
1.737535297870635986e-01 -9.205873310565948486e-02 -9.474217891693115234e-02 7.535703480243682861e-02 -1.218187958002090454e-01 1.696601659059524536e-01 1.011405363678932190e-01 -2.388512343168258667e-02 -2.559891641139984131e-01 1.160424351692199707e-01 -8.102271705865859985e-02 -3.350778669118881226e-02 2.512244284152984619e-01 -1.353517621755599976e-01 -8.089881390333175659e-02 -3.824452171102166176e-03 1.035864204168319702e-01 2.190575189888477325e-02 -1.999468058347702026e-01 4.290454834699630737e-02 -3.426133394241333008e-01 -5.451778769493103027e-01 7.503536343574523926e-02 -1.084915325045585632e-01 8.263321965932846069e-02 -2.042700722813606262e-02 -1.173142865300178528e-01 -6.188390031456947327e-02 1.338790506124496460e-01 2.293606847524642944e-01 -2.954051494598388672e-01 2.234147340059280396e-01
1.974836885929107666e-01 -7.216085493564605713e-02 -1.719486527144908905e-02 -1.483617573976516724e-01 -1.785526424646377563e-02 1.795486509799957275e-01 -2.083128541707992554e-01 -6.543893367052078247e-02 -1.927824765443801880e-01 1.390741467475891113e-01 2.057568132877349854e-01 -6.213026866316795349e-02 -5.628140643239021301e-02 -2.133025377988815308e-01 1.600684970617294312e-01 2.392892688512802124e-01 -1.578289866447448730e-01 -2.802909910678863525e-02 -4.771057367324829102e-01 -8.456920832395553589e-02 6.993247568607330322e-02 -7.306050509214401245e-02 -8.146770298480987549e-02 4.223950952291488647e-02 -1.689788550138473511e-01 -1.679397970438003540e-01 -2.894762158393859863e-01 -1.154103651642799377e-01 -4.070764780044555664e-02 3.979177176952362061e-01 -7.292258739471435547e-02 1.438386142253875732e-01
-1.549713909626007080e-01 -1.118858978152275085e-01 -3.658413290977478027e-01 1.782685145735740662e-02 -2.418321371078491211e-01 1.632251292467117310e-01 6.840491294860839844e-02 3.029340133070945740e-02 1.555407345294952393e-01 3.723296225070953369e-01 7.714731246232986450e-02 1.650988683104515076e-02 9.246198832988739014e-02 -1.670391708612442017e-01 1.024366393685340881e-01 2.716807126998901367e-01 -5.941297858953475952e-02 -5.826891958713531494e-02 -1.981288343667984009e-01 -3.808768466114997864e-02 -3.027639985084533691e-01 -3.307328373193740845e-02 3.849251866340637207e-01 -5.389085039496421814e-03 -9.266526252031326294e-02 -6.830067932605743408e-02 -2.255403064191341400e-02 -1.757517158985137939e-01 -2.279780060052871704e-01 2.398727834224700928e-01 5.017389357089996338e-02 5.930648744106292725e-02
-3.468091413378715515e-02 -2.873609662055969238e-01 -3.863846957683563232e-01 8.419552445411682129e-02 -9.524613618850708008e-02 1.656455174088478088e-02 -3.791151568293571472e-02 1.110208183526992798e-01 -2.460335195064544678e-01 3.340187668800354004e-01 -1.732795536518096924e-01 -8.608039468526840210e-02 5.389679223299026489e-02 -3.058899641036987305e-01 -1.187660917639732361e-01 1.234385818243026733e-01 1.709179431200027466e-01 2.357591539621353149e-01 -1.626635491847991943e-01 -2.562875151634216309e-01 -1.044677048921585083e-01 -2.584119699895381927e-02 -2.088515460491180420e-01 6.499947607517242432e-02 5.393554642796516418e-02 -1.770738810300827026e-01 6.478927284479141235e-02 -1.584286838769912720e-01 -1.994162797927856445e-01 4.626219719648361206e-02 -7.217526435852050781e-02 2.331013530492782593e-01
-4.435381293296813965e-02 -4.336482286453247070e-02 1.698222458362579346e-01 -1.565984338521957397e-01 -2.109176665544509888e-01 1.198512166738510132e-01 6.848963350057601929e-02 1.953477561473846436e-01 -7.626822590827941895e-02 2.073825001716613770e-01 9.331711381673812866e-02 -1.029141619801521301e-01 -1.028149425983428955e-01 -3.576337397098541260e-01 -1.550696492195129395e-01 1.764041930437088013e-01 1.278240084648132324e-01 1.801156252622604370e-01 -4.348888993263244629e-02 -4.068292975425720215e-01 -3.040703535079956055e-01 -1.427408903837203979e-01 -3.137707412242889404e-01 7.282064110040664673e-02 2.900327742099761963e-01 1.462427526712417603e-01 5.464579910039901733e-02 -1.375377029180526733e-01 -5.039669945836067200e-02 3.541188314557075500e-02 2.082337625324726105e-02 1.221431568264961243e-01
1.622819602489471436e-01 -6.973946094512939453e-02 1.688069850206375122e-01 -3.860332965850830078e-01 1.124346349388360977e-02 1.781308650970458984e-01 6.889517605304718018e-02 8.977384120225906372e-02 -2.563143074512481689e-01 4.729700461030006409e-02 2.064204961061477661e-01 -1.791958957910537720e-01 -1.193106696009635925e-01 -2.628622651100158691e-01 -2.618139088153839111e-01 -1.008505746722221375e-01 -1.067723706364631653e-01 -1.072778105735778809e-01 -1.562686562538146973e-01 -2.286992967128753662e-02 -5.513951927423477173e-02 -1.395708769559860229e-01 1.188884600996971130e-01 -3.394386470317840576e-01 5.617743730545043945e-02 -2.280720472335815430e-01 1.131771132349967957e-02 -1.626560091972351074e-01 8.709761500358581543e-02 2.179091125726699829e-01 -1.315651684999465942e-01 2.967393100261688232e-01
-3.041107207536697388e-02 -4.241092503070831299e-02 -2.184243500232696533e-01 -1.245679557323455811e-01 4.093468189239501953e-02 3.043684661388397217e-01 5.843776464462280273e-02 2.940308153629302979e-01 -2.223706990480422974e-01 2.946596443653106689e-01 2.359780371189117432e-01 1.288039702922105789e-02 -1.420232839882373810e-02 -9.391638636589050293e-02 -2.215137332677841187e-01 3.014965914189815521e-02 -7.752591371536254883e-02 3.749531805515289307e-01 -7.760668545961380005e-02 -5.366466939449310303e-02 -2.143683433532714844e-01 -2.512639760971069336e-01 -2.351347953081130981e-01 -3.054414391517639160e-01 4.827599972486495972e-02 9.134028106927871704e-02 1.862505078315734863e-01 -1.109272614121437073e-01 1.473356336355209351e-01 8.446403779089450836e-03 6.945738941431045532e-02 3.601783141493797302e-02
4.892861843109130859e-02 -1.152590811252593994e-01 -1.130459606647491455e-01 -1.718234717845916748e-01 -9.097269177436828613e-02 4.918996989727020264e-02 2.982825413346290588e-02 6.264565885066986084e-02 1.059539895504713058e-02 -1.527595818042755127e-01 4.099305272102355957e-01 -4.559665322303771973e-01 -3.449153155088424683e-02 -1.871273964643478394e-01 1.607199460268020630e-01 1.526793986558914185e-01 2.312038689851760864e-01 1.908416748046875000e-01 9.302756190299987793e-02 1.809456050395965576e-01 -1.903833299875259399e-01 -1.234570220112800598e-01 4.897600784897804260e-02 7.399959862232208252e-02 -9.623830020427703857e-02 -1.474916785955429077e-01 1.049443036317825317e-01 -2.240583002567291260e-01 -5.932046845555305481e-02 3.039351701736450195e-01 7.094704080373048782e-03 2.509065270423889160e-01
1.732804924249649048e-01 -1.333913505077362061e-01 -1.742179989814758301e-01 1.573746204376220703e-01 -4.742291569709777832e-02 4.635168313980102539e-01 -5.449445173144340515e-02 4.374123818706721067e-04 -2.865752875804901123e-01 2.441139966249465942e-01 -5.632397904992103577e-02 1.821443624794483185e-02 -1.191935464739799500e-01 -2.275597900152206421e-01 -2.137381732463836670e-01 2.926400005817413330e-01 -6.696411222219467163e-02 1.931264102458953857e-01 2.810682915151119232e-02 2.491576410830020905e-02 -1.225830316543579102e-01 -1.811818182468414307e-01 1.950124092400074005e-02 -7.420943677425384521e-02 2.676205635070800781e-01 3.789908811450004578e-02 2.556485831737518311e-01 -2.416655421257019043e-03 -5.161483213305473328e-02 9.877092204988002777e-03 -1.579139530658721924e-01 2.672267556190490723e-01
1.654784530401229858e-01 -1.133273839950561523e-01 -1.242296025156974792e-01 -4.957610368728637695e-02 3.331603109836578369e-02 1.275688111782073975e-01 -4.629006236791610718e-02 -2.157554626464843750e-01 -6.409810855984687805e-03 -5.364724993705749512e-02 2.774675488471984863e-01 4.302773624658584595e-02 1.516610085964202881e-01 -9.449817240238189697e-02 2.346304208040237427e-01 2.149048447608947754e-02 1.540649384260177612e-01 -1.896886378526687622e-01 -1.829174011945724487e-01 -5.338935181498527527e-02 -1.290944814682006836e-01 -2.667568922042846680e-01 -9.744220972061157227e-02 6.766769569367170334e-03 -1.351454015821218491e-02 -2.557382285594940186e-01 -4.655507951974868774e-02 -5.355893969535827637e-01 4.626899491995573044e-03 -1.291149854660034180e-01 -2.089529335498809814e-01 3.134472668170928955e-01
5.921423435211181641e-02 -2.616043090820312500e-01 -4.339213669300079346e-01 5.130423977971076965e-02 8.075233548879623413e-02 1.973877996206283569e-01 -4.442380741238594055e-02 1.988379061222076416e-01 -3.019343912601470947e-01 1.968732923269271851e-01 -1.035270467400550842e-01 -1.059171855449676514e-01 7.587494701147079468e-02 -1.931900680065155029e-01 -2.262270003557205200e-01 3.099596314132213593e-02 1.218797042965888977e-01 -6.424339115619659424e-02 -2.692145109176635742e-01 -3.623732328414916992e-01 -1.136639639735221863e-01 -6.801548600196838379e-02 -1.780911087989807129e-01 5.721956863999366760e-02 1.399364024400711060e-01 -1.892680767923593521e-03 -1.044702064245939255e-02 -1.820502579212188721e-01 -8.155046403408050537e-02 2.076118290424346924e-01 3.273168578743934631e-02 1.552252173423767090e-01
5.189469456672668457e-02 9.856171905994415283e-02 -1.466621905565261841e-01 -8.314815163612365723e-02 3.075824491679668427e-02 3.289772570133209229e-01 3.573869168758392334e-01 3.859265446662902832e-01 1.575605124235153198e-01 1.565463989973068237e-01 2.012791484594345093e-01 9.317193180322647095e-02 2.524330914020538330e-01 -7.980557531118392944e-02 1.533347815275192261e-01 4.721083119511604309e-02 -1.384679973125457764e-01 7.518517225980758667e-02 -8.689041435718536377e-02 -2.905594706535339355e-01 -7.149995863437652588e-02 -9.195529669523239136e-02 6.651470810174942017e-02 -3.882215917110443115e-02 -1.504545360803604126e-01 -3.058896772563457489e-02 -2.360774874687194824e-01 -2.562349438667297363e-01 -1.598226726055145264e-01 5.519754812121391296e-02 -4.274749755859375000e-02 2.594133913516998291e-01
3.784500807523727417e-02 -2.333977669477462769e-01 -1.460456848144531250e-01 -8.415323495864868164e-02 -1.604117006063461304e-01 4.169027507305145264e-01 1.098673939704895020e-01 1.268336772918701172e-01 3.757447749376296997e-02 6.384595483541488647e-02 1.320587843656539917e-01 1.144777983427047729e-01 3.191895782947540283e-02 9.503456205129623413e-02 -1.204725429415702820e-01 1.852096915245056152e-01 -2.187817096710205078e-01 2.796329259872436523e-01 -2.534843683242797852e-01 -2.557435631752014160e-01 -1.237026602029800415e-01 -1.111327856779098511e-01 -2.843753695487976074e-01 -2.666544020175933838e-01 2.450732700526714325e-02 -1.644533723592758179e-01 3.173553645610809326e-01 7.511432468891143799e-02 1.842812262475490570e-02 1.451652050018310547e-01 -4.014849662780761719e-02 -2.670017071068286896e-02
1.352818757295608521e-01 1.016314700245857239e-01 1.240697279572486877e-01 -2.473312467336654663e-01 4.082353413105010986e-02 2.383249104022979736e-01 -1.255627870559692383e-01 1.452884525060653687e-01 -1.857197582721710205e-01 2.576638162136077881e-01 1.341163218021392822e-01 -9.950137138366699219e-02 8.518667519092559814e-02 -1.331581920385360718e-01 -3.059673309326171875e-01 4.276465252041816711e-02 2.378223985433578491e-01 -3.403662890195846558e-02 -4.842640832066535950e-02 -4.034404754638671875e-01 -2.279317677021026611e-01 -2.287824451923370361e-01 8.933640271425247192e-02 -1.598901152610778809e-01 -7.222912460565567017e-02 2.807869613170623779e-01 2.716397121548652649e-02 1.474501285701990128e-02 -2.920652031898498535e-01 -1.735194586217403412e-02 -8.371458202600479126e-02 1.094005480408668518e-01
7.970031350851058960e-02 -6.213962659239768982e-02 -1.374215483665466309e-01 1.077491492033004761e-01 -1.830839663743972778e-01 1.640370786190032959e-01 2.031267285346984863e-01 -3.145181760191917419e-02 7.603842765092849731e-02 1.438784152269363403e-01 -9.805895388126373291e-02 -1.764121800661087036e-01 8.513301610946655273e-02 -2.731458283960819244e-02 -4.292261600494384766e-02 3.684988617897033691e-01 -1.086876839399337769e-01 1.154999807476997375e-02 -1.192163750529289246e-01 -1.403657197952270508e-01 5.650339275598526001e-02 -1.534337252378463745e-01 2.129330635070800781e-01 -7.402933388948440552e-02 1.022393628954887390e-01 -1.859427839517593384e-01 -1.065836325287818909e-01 -4.688299894332885742e-01 -1.288799643516540527e-01 1.553732901811599731e-01 3.246074318885803223e-01 3.131139576435089111e-01
4.503920301795005798e-02 2.431803941726684570e-02 -1.076630353927612305e-01 -2.253134846687316895e-01 4.383929539471864700e-03 7.123938202857971191e-02 -1.502200216054916382e-01 -5.563686043024063110e-02 -2.087586671113967896e-01 3.324458003044128418e-01 2.340506613254547119e-01 -4.329675063490867615e-02 -7.059708982706069946e-02 -2.086417376995086670e-02 4.332924261689186096e-03 2.360541075468063354e-01 -2.752801775932312012e-01 2.325866669416427612e-01 -8.692982047796249390e-02 -1.440671980381011963e-01 4.020591080188751221e-02 -1.267232149839401245e-01 1.356396675109863281e-01 2.300078868865966797e-01 -3.084431886672973633e-01 -2.421486079692840576e-01 -6.635435670614242554e-02 -3.342532217502593994e-01 -1.048211101442575455e-02 2.169682830572128296e-02 -2.648702561855316162e-01 2.110671997070312500e-01
9.710391610860824585e-02 -2.379316687583923340e-01 8.649852871894836426e-02 -5.458571761846542358e-02 -2.341099679470062256e-01 -1.673985505476593971e-03 7.521642744541168213e-02 2.828236483037471771e-02 -4.412470012903213501e-02 3.135166466236114502e-01 1.904461532831192017e-01 -1.144819483160972595e-01 1.064457092434167862e-02 -1.018601283431053162e-01 -5.558736622333526611e-02 7.885419577360153198e-02 -1.206892132759094238e-01 2.277083136141300201e-02 2.566589713096618652e-01 -4.304393231868743896e-01 -2.837045788764953613e-01 -1.494935750961303711e-01 -1.389376521110534668e-01 -1.226065680384635925e-01 -1.865546554327011108e-01 1.014061793684959412e-01 9.177188575267791748e-02 -3.420088887214660645e-01 -2.819941043853759766e-01 4.410650581121444702e-02 1.541967540979385376e-01 1.169971153140068054e-01
1.759903728961944580e-01 -1.687298342585563660e-02 -1.033891588449478149e-01 -3.951020240783691406e-01 -1.017368808388710022e-01 -9.675568342208862305e-02 -1.583145409822463989e-01 -1.412864923477172852e-01 1.637435108423233032e-01 1.070273667573928833e-02 1.385949999094009399e-01 -1.800786405801773071e-01 3.586504608392715454e-02 -8.125431835651397705e-02 1.065412256866693497e-02 2.968776822090148926e-01 3.271181881427764893e-02 1.408090591430664062e-01 -2.074900418519973755e-01 -3.422828316688537598e-01 -2.167376726865768433e-01 -2.220919132232666016e-01 -1.666540354490280151e-01 -3.517033755779266357e-01 -6.901973485946655273e-02 -1.024785190820693970e-01 3.848202526569366455e-02 -1.501284241676330566e-01 -1.901770383119583130e-01 -1.208015754818916321e-01 -2.827630564570426941e-02 2.068524658679962158e-01
4.302549734711647034e-02 3.067973256111145020e-01 -1.947111338376998901e-01 7.437718659639358521e-02 -8.001349866390228271e-02 2.251583486795425415e-01 -5.624293163418769836e-02 1.716008782386779785e-01 -3.927404433488845825e-02 5.468462407588958740e-02 1.227383911609649658e-01 6.031072884798049927e-02 1.336553394794464111e-01 -2.817302942276000977e-01 -8.766683936119079590e-02 1.773800104856491089e-01 -2.177634984254837036e-01 9.088129445444792509e-05 -1.509018689393997192e-01 4.299450293183326721e-02 6.429138779640197754e-02 -7.709587365388870239e-02 2.070651948451995850e-01 -3.494549989700317383e-01 1.295661032199859619e-01 1.194336935877799988e-01 2.762382626533508301e-01 -1.533224135637283325e-01 -2.081464380025863647e-01 -1.445569843053817749e-01 -3.893568739295005798e-02 4.093088805675506592e-01
5.486413836479187012e-02 9.571880102157592773e-02 -2.247586697340011597e-01 -1.245280429720878601e-01 2.460533753037452698e-02 7.476914674043655396e-02 -8.052970468997955322e-02 -1.085308641195297241e-01 -3.455428779125213623e-02 3.928007557988166809e-02 1.150388643145561218e-01 6.075821071863174438e-02 1.912034898996353149e-01 -1.597580909729003906e-01 -2.803416550159454346e-01 6.833671778440475464e-02 3.175925910472869873e-01 8.898105472326278687e-02 -2.928964495658874512e-01 -5.622829869389533997e-02 8.395097404718399048e-02 -3.156388103961944580e-01 -3.880430012941360474e-02 1.126135215163230896e-01 1.709891557693481445e-01 -2.952407300472259521e-01 -5.054568499326705933e-02 -4.567326009273529053e-01 -9.549013525247573853e-02 2.355983704328536987e-01 -7.296475023031234741e-02 -1.273993849754333496e-01
1.990278214216232300e-01 -1.137915700674057007e-01 -3.321405649185180664e-01 -2.762561738491058350e-01 5.351123958826065063e-02 2.890203297138214111e-01 3.703145310282707214e-02 -8.104491978883743286e-02 -3.593861684203147888e-02 -1.359696406871080399e-02 1.202053278684616089e-01 -1.709486693143844604e-01 2.515566647052764893e-01 -6.404574960470199585e-02 -1.606930792331695557e-01 6.451126933097839355e-02 -1.182507500052452087e-01 9.149403125047683716e-02 -3.252159357070922852e-01 -2.567075006663799286e-02 2.919451296329498291e-01 -8.368091657757759094e-03 2.511050403118133545e-01 -1.082449257373809814e-01 -1.028415039181709290e-01 -2.412434965372085571e-01 2.961959242820739746e-01 -5.638920888304710388e-02 -1.116897091269493103e-01 7.264927774667739868e-02 -1.357970684766769409e-01 1.980447322130203247e-01
5.425716564059257507e-02 -1.616237610578536987e-01 -2.304738759994506836e-01 2.531988918781280518e-01 -8.670958131551742554e-02 2.729707360267639160e-01 1.150452047586441040e-01 1.457827389240264893e-01 -1.358759701251983643e-01 2.580615282058715820e-01 -2.185758352279663086e-01 -2.945620715618133545e-01 -6.680124998092651367e-02 -3.191099762916564941e-01 3.221312910318374634e-02 1.494096517562866211e-01 7.023526728153228760e-02 -3.045834042131900787e-02 -1.081161350011825562e-01 -2.446267567574977875e-02 -2.341097146272659302e-01 -2.166948318481445312e-01 -1.577571183443069458e-01 -3.016814589500427246e-02 1.359622478485107422e-01 -1.041810587048530579e-02 -1.113197878003120422e-01 -1.998263597488403320e-01 -1.485261768102645874e-01 2.563693933188915253e-02 1.380855292081832886e-01 3.598892092704772949e-01
3.180689644068479538e-03 -3.314236104488372803e-01 -3.173634707927703857e-01 3.247017040848731995e-03 -1.969553083181381226e-01 1.704300791025161743e-01 1.222085282206535339e-01 5.510720610618591309e-02 -1.537390351295471191e-01 -2.009680867195129395e-02 -8.878149092197418213e-02 -2.013174593448638916e-01 -1.684648096561431885e-01 -1.759409159421920776e-01 1.254461258649826050e-01 1.792646050453186035e-01 -6.369836628437042236e-03 4.684032127261161804e-02 1.687493771314620972e-01 -1.768599599599838257e-01 -6.559545546770095825e-02 -2.434009313583374023e-01 -3.478854894638061523e-01 -2.245921939611434937e-01 -8.913343399763107300e-02 5.852250382304191589e-02 2.415673583745956421e-01 -1.744819730520248413e-01 3.754386678338050842e-02 5.819009616971015930e-02 -1.942171156406402588e-01 2.902804911136627197e-01
1.734493523836135864e-01 2.570837736129760742e-01 -1.219937652349472046e-01 -1.364899724721908569e-01 -3.895287215709686279e-02 2.263474510982632637e-03 -1.776610873639583588e-02 2.782617509365081787e-02 2.119120359420776367e-01 1.849818415939807892e-02 3.500234782695770264e-01 -5.176047608256340027e-02 1.729975640773773193e-01 -1.519860923290252686e-01 -2.192748188972473145e-01 2.336956858634948730e-01 1.882095262408256531e-02 1.517437547445297241e-01 -1.272337138652801514e-01 -2.154840081930160522e-01 -8.577663451433181763e-03 -3.885648548603057861e-01 -5.100161582231521606e-02 -3.973624110221862793e-01 -8.697463572025299072e-02 9.231153875589370728e-02 1.099912151694297791e-01 -9.374087303876876831e-02 -2.488875240087509155e-01 -1.225774362683296204e-02 -1.730678826570510864e-01 1.222945675253868103e-01
6.177134811878204346e-02 -3.550079464912414551e-02 -1.525968313217163086e-01 -1.891153305768966675e-02 -9.667745977640151978e-02 -1.465114951133728027e-01 -1.569563746452331543e-01 2.416061796247959137e-02 -2.311635017395019531e-01 -5.594471096992492676e-02 2.693418562412261963e-01 -2.462484687566757202e-02 1.658393740653991699e-01 -1.090820729732513428e-01 9.435318410396575928e-02 3.066450059413909912e-01 -1.323284953832626343e-01 -1.987875066697597504e-02 -1.096028238534927368e-01 -8.767020702362060547e-02 -2.468710988759994507e-01 -5.059464573860168457e-01 -1.639112383127212524e-01 -1.036871690303087234e-02 -2.839484438300132751e-02 3.003956973552703857e-01 9.024378657341003418e-02 -2.894201874732971191e-01 -1.651059389114379883e-01 2.240625917911529541e-01 -3.286945819854736328e-02 1.391115039587020874e-02
-1.484114825725555420e-01 -7.472588121891021729e-02 1.333491951227188110e-01 1.462540477514266968e-01 4.047212004661560059e-02 3.182272315025329590e-01 5.825215205550193787e-02 2.209419570863246918e-02 -2.792724668979644775e-01 3.454782962799072266e-01 1.510938704013824463e-01 1.454841047525405884e-01 -4.154913499951362610e-02 -2.000856995582580566e-01 -2.683750092983245850e-01 9.417789429426193237e-02 1.427460908889770508e-01 2.022786140441894531e-01 -8.045187592506408691e-02 -6.559277325868606567e-02 -2.877957224845886230e-01 -3.626555800437927246e-01 -2.630211710929870605e-01 5.052920430898666382e-03 1.209582611918449402e-01 -7.616053521633148193e-02 8.433831483125686646e-02 -5.158345401287078857e-02 -1.148786619305610657e-01 1.267143636941909790e-01 -2.161390334367752075e-01 2.524387836456298828e-02
2.564232051372528076e-01 2.377463281154632568e-01 -5.633565783500671387e-02 -1.179807484149932861e-01 -1.560952514410018921e-01 3.776490390300750732e-01 8.999219536781311035e-02 1.270835660398006439e-02 -8.745622634887695312e-02 1.555712800472974777e-02 2.800746858119964600e-01 2.323348261415958405e-02 -5.665453150868415833e-02 -8.721534162759780884e-02 -1.773182004690170288e-01 -7.407741993665695190e-02 -2.726698219776153564e-01 8.255982398986816406e-02 -2.224079221487045288e-01 -6.429938971996307373e-02 -1.934927403926849365e-01 -2.088222652673721313e-01 9.509726613759994507e-02 -1.407680660486221313e-01 -1.120342984795570374e-01 -1.518024206161499023e-01 1.138097271323204041e-01 1.709502935409545898e-01 -1.312779784202575684e-01 6.861235201358795166e-02 2.930479645729064941e-01 3.471419215202331543e-01
2.776040434837341309e-01 6.953766942024230957e-02 -1.312490105628967285e-01 -2.450821101665496826e-01 -1.824305020272731781e-02 -1.044226214289665222e-01 4.513563588261604309e-02 1.573656946420669556e-01 -8.082916587591171265e-02 1.837584655731916428e-03 1.638285368680953979e-01 2.418483346700668335e-01 3.283561170101165771e-01 -1.308644860982894897e-01 -1.295211762189865112e-01 1.437965482473373413e-01 -9.181880950927734375e-02 2.891632616519927979e-01 -5.560822412371635437e-02 -4.598921164870262146e-02 -2.532181143760681152e-01 -3.910642564296722412e-01 -9.547091275453567505e-02 -3.220027089118957520e-01 1.649597659707069397e-02 -4.272071644663810730e-02 2.384652011096477509e-02 -2.356413155794143677e-01 -1.225775405764579773e-01 -8.732441812753677368e-03 2.063772827386856079e-01 7.427703589200973511e-02
1.134272590279579163e-01 2.158147841691970825e-02 2.172964252531528473e-02 -1.268033236265182495e-01 9.802420623600482941e-03 3.603199124336242676e-01 -3.355078399181365967e-01 8.221349865198135376e-02 7.567579299211502075e-02 2.388660311698913574e-01 1.270398497581481934e-01 4.609780758619308472e-02 8.297929167747497559e-02 -3.474306464195251465e-01 -3.794386088848114014e-01 1.368645876646041870e-01 -7.675443775951862335e-03 4.493350908160209656e-02 -3.230225145816802979e-01 -2.488319873809814453e-01 -2.575068771839141846e-01 -1.097537577152252197e-01 -1.905514672398567200e-02 5.989515781402587891e-02 1.395907625555992126e-02 8.492523431777954102e-02 -1.016244813799858093e-01 5.295791104435920715e-02 -2.442397028207778931e-01 -1.169151589274406433e-01 -3.401657193899154663e-02 -6.209188699722290039e-02
-9.215787798166275024e-02 -2.369201555848121643e-02 -1.198295950889587402e-01 -8.474527858197689056e-03 -3.761991485953330994e-02 2.578325569629669189e-01 -1.143217980861663818e-01 5.344866961240768433e-02 -2.087675929069519043e-01 3.839449882507324219e-01 -5.183786526322364807e-02 1.582923829555511475e-01 1.664662659168243408e-01 -1.081934049725532532e-01 -2.099256962537765503e-01 1.152267009019851685e-01 -6.639979034662246704e-02 -7.870546728372573853e-02 -5.451876297593116760e-02 -6.367231160402297974e-02 -3.052896261215209961e-01 -1.457313299179077148e-01 8.358297869563102722e-03 -1.042025461792945862e-01 3.251769542694091797e-01 1.970891505479812622e-01 -4.058350622653961182e-02 -1.997186243534088135e-01 -2.238604575395584106e-01 1.666672378778457642e-01 6.714517623186111450e-02 4.070324301719665527e-01
1.488608866930007935e-01 -3.520109131932258606e-02 3.861139714717864990e-02 -2.983408272266387939e-01 -8.432945609092712402e-02 2.928948495537042618e-03 -8.487009257078170776e-02 7.713183760643005371e-02 -1.863796561956405640e-01 1.657478213310241699e-01 1.740528494119644165e-01 -3.401314094662666321e-02 -1.353358477354049683e-01 2.068352140486240387e-02 -1.094681397080421448e-01 2.351446300745010376e-01 -4.524924792349338531e-03 -1.290512979030609131e-01 -1.393876671791076660e-01 -2.687054276466369629e-01 -4.106011688709259033e-01 -2.795189619064331055e-01 4.427617788314819336e-02 -7.945623993873596191e-02 -2.730689346790313721e-01 2.657208442687988281e-01 1.960732191801071167e-01 -1.334914937615394592e-02 -3.036235272884368896e-01 1.955813616514205933e-01 -4.708908870816230774e-02 7.995153963565826416e-02
-8.978708833456039429e-02 1.712402403354644775e-01 -2.724540792405605316e-02 -3.388876095414161682e-02 -2.352443337440490723e-01 3.298698663711547852e-01 2.065181545913219452e-02 -8.287032693624496460e-02 2.628413401544094086e-02 5.686540529131889343e-02 4.354134500026702881e-01 -6.748747080564498901e-02 1.205943301320075989e-01 -4.488655552268028259e-02 5.342743545770645142e-02 2.988521009683609009e-04 -1.517572849988937378e-01 -2.701928615570068359e-01 9.755587577819824219e-02 -8.703912608325481415e-03 -1.153301298618316650e-01 -2.868042290210723877e-01 1.290189754217863083e-02 -2.753539085388183594e-01 -1.419469714164733887e-01 6.836449727416038513e-03 -4.643126577138900757e-02 -2.806483805179595947e-01 2.274917811155319214e-01 2.227878123521804810e-01 7.719656080007553101e-02 2.935424149036407471e-01
-2.289492040872573853e-01 -1.685892045497894287e-01 -2.907035946846008301e-01 -1.898283958435058594e-01 -1.811077296733856201e-01 1.279666274785995483e-01 1.137798056006431580e-01 2.002942003309726715e-02 1.023242366500198841e-03 1.507528722286224365e-01 1.748339980840682983e-01 3.086086213588714600e-01 -3.739050403237342834e-02 1.499594654887914658e-02 -1.507211774587631226e-01 3.155057132244110107e-01 5.544823035597801208e-02 3.937685862183570862e-02 -9.557745605707168579e-02 -2.784935832023620605e-01 -2.632455229759216309e-01 -3.946396335959434509e-02 -1.548745483160018921e-01 1.499532759189605713e-01 3.116854280233383179e-02 -1.336317956447601318e-01 -2.008549170568585396e-03 -1.815233528614044189e-01 -2.259672880172729492e-01 3.160503208637237549e-01 2.019844502210617065e-01 1.072375699877738953e-01
-1.237171888351440430e-01 -5.242097377777099609e-02 -7.984326779842376709e-02 -2.650026082992553711e-01 -2.810676693916320801e-01 3.945170342922210693e-01 3.382211029529571533e-01 7.808785885572433472e-02 1.139276996254920959e-01 3.623057156801223755e-02 1.297873407602310181e-01 1.004968509078025818e-01 2.041545957326889038e-01 -8.380070328712463379e-02 1.108335629105567932e-01 2.823607921600341797e-01 -1.177400425076484680e-01 -1.507256776094436646e-01 -5.739437788724899292e-02 -1.596881449222564697e-01 -1.546147912740707397e-01 4.166154935956001282e-02 7.795600593090057373e-02 5.998106673359870911e-02 -4.379782453179359436e-02 -1.613038592040538788e-02 1.773669570684432983e-01 -7.135453075170516968e-02 -3.065914511680603027e-01 2.003898173570632935e-01 -2.648526728153228760e-01 1.566491723060607910e-01
-5.951689183712005615e-02 -3.254612907767295837e-02 -1.666406393051147461e-01 9.998954087495803833e-02 -1.913693547248840332e-01 3.132842481136322021e-01 -1.705692708492279053e-01 -1.669011414051055908e-01 -1.879086792469024658e-01 -8.923576772212982178e-02 3.732742071151733398e-01 -1.776777803897857666e-01 8.747931569814682007e-02 -1.923384368419647217e-01 2.894980087876319885e-02 8.567135781049728394e-02 -2.705278694629669189e-01 -8.534511178731918335e-02 -2.210384234786033630e-02 -1.681428998708724976e-01 -4.832074791193008423e-02 -2.854849398136138916e-01 -1.485266536474227905e-02 -8.191424608230590820e-02 -9.869108349084854126e-02 1.279209405183792114e-01 3.925905749201774597e-02 -3.959031403064727783e-01 -2.790269255638122559e-01 1.650327593088150024e-01 -3.672069311141967773e-02 -8.995039016008377075e-02
-4.418604820966720581e-02 1.621422767639160156e-01 -1.665523499250411987e-01 1.864688545465469360e-01 -1.761541515588760376e-01 2.042837440967559814e-01 2.694843523204326630e-02 3.484365344047546387e-01 -1.570574492216110229e-01 1.688822656869888306e-01 -1.369036454707384109e-02 -4.524351283907890320e-02 2.119351029396057129e-01 -1.213570684194564819e-01 -6.159972865134477615e-03 1.647375989705324173e-03 3.725980594754219055e-02 2.080550342798233032e-01 -3.501163050532341003e-02 -2.913712561130523682e-01 -4.800114780664443970e-03 -1.393227726221084595e-01 3.234629929065704346e-01 -2.305963784456253052e-01 -1.206745281815528870e-01 1.515395343303680420e-01 1.474323272705078125e-01 -2.268151789903640747e-01 2.206701599061489105e-02 2.216033190488815308e-01 -1.822599023580551147e-01 3.125483691692352295e-01
-1.711217910051345825e-01 1.021431535482406616e-01 -1.466162651777267456e-01 -1.073051914572715759e-01 -2.729389071464538574e-01 2.400326579809188843e-01 -2.281963080167770386e-02 -2.739736735820770264e-01 -3.118466734886169434e-01 -1.555308997631072998e-01 1.952023953199386597e-01 -1.626700609922409058e-01 -2.395743317902088165e-02 -2.113573253154754639e-01 -4.312357306480407715e-02 1.544347405433654785e-01 -3.323950767517089844e-01 1.412551552057266235e-01 -1.490151435136795044e-01 -5.992124974727630615e-02 -4.684389755129814148e-02 -2.362899929285049438e-01 -4.350746795535087585e-02 -1.823490113019943237e-01 -1.231513991951942444e-01 1.138969659805297852e-01 -3.621242567896842957e-02 -2.829235494136810303e-01 -2.743865251541137695e-01 1.625030189752578735e-01 -7.138797547668218613e-03 -4.440393298864364624e-02
2.106274366378784180e-01 1.519017070531845093e-01 7.484263926744461060e-02 4.202933609485626221e-02 -1.354720443487167358e-01 6.238400340080261230e-01 4.499569162726402283e-02 8.001732081174850464e-02 -2.009180933237075806e-01 9.251351654529571533e-02 2.320791780948638916e-01 -2.265008389949798584e-01 4.204552248120307922e-02 -2.426529228687286377e-01 -8.959019184112548828e-02 -6.283915042877197266e-02 -1.165935397148132324e-01 1.057284697890281677e-01 -2.219585776329040527e-01 -1.712299534119665623e-03 -2.224473804235458374e-01 -2.126729488372802734e-01 -1.138975322246551514e-01 2.337425500154495239e-01 -1.131782978773117065e-01 1.897063665091991425e-02 6.546134501695632935e-02 -2.665990032255649567e-02 3.430932015180587769e-02 -1.018925085663795471e-01 -2.863781293854117393e-03 1.281776875257492065e-01
2.436624169349670410e-01 2.256324142217636108e-02 -7.306753098964691162e-02 -1.464748382568359375e-01 -2.489443570375442505e-01 4.850000143051147461e-02 -7.759135216474533081e-02 1.498670224100351334e-02 -2.687495052814483643e-01 9.862725436687469482e-02 7.984909415245056152e-02 3.131235018372535706e-03 2.601326107978820801e-01 -4.019455984234809875e-02 -1.128093600273132324e-01 2.266516089439392090e-01 8.848977088928222656e-02 -8.408677577972412109e-02 -1.381902247667312622e-01 -2.864106595516204834e-01 -1.150109991431236267e-01 -1.678386181592941284e-01 -1.021414846181869507e-01 -5.129068493843078613e-01 1.390926446765661240e-02 -2.366390675306320190e-01 -4.883685708045959473e-02 -2.916738986968994141e-01 -1.006552278995513916e-01 -1.243030801415443420e-01 -2.567741088569164276e-03 -1.444391757249832153e-01
3.249426186084747314e-01 -5.101653933525085449e-02 8.759457617998123169e-02 -2.252699434757232666e-01 -1.924381256103515625e-01 2.929049134254455566e-01 1.673977524042129517e-01 1.091326624155044556e-01 -8.009289950132369995e-02 2.452777698636054993e-02 -8.899303525686264038e-02 -1.584265679121017456e-01 1.870522052049636841e-01 4.289241880178451538e-02 -2.689936757087707520e-01 -2.571864984929561615e-03 5.441681295633316040e-02 5.319638643413782120e-03 -3.056413829326629639e-01 -1.192510798573493958e-01 -9.977004677057266235e-02 -4.510862529277801514e-01 1.186350584030151367e-01 2.446751482784748077e-02 1.913255155086517334e-01 -3.890046849846839905e-02 -2.896873354911804199e-01 -6.903856992721557617e-02 -4.630708694458007812e-02 -1.115889474749565125e-02 -8.316691219806671143e-02 2.160618007183074951e-01
2.218904197216033936e-01 1.458125282078981400e-02 4.715262353420257568e-02 8.067349344491958618e-02 -3.598620593547821045e-01 2.700832188129425049e-01 5.985449627041816711e-02 1.852247118949890137e-01 1.379282325506210327e-01 1.735696643590927124e-01 -1.155377179384231567e-02 -1.918694749474525452e-02 1.378392726182937622e-01 -3.169927597045898438e-01 -1.146848425269126892e-01 -6.353635340929031372e-02 -5.596009269356727600e-02 5.337509885430335999e-02 -6.057553365826606750e-02 -7.669324427843093872e-02 -3.630114719271659851e-02 5.922403559088706970e-02 1.173885539174079895e-03 -2.597011923789978027e-01 -3.940350841730833054e-03 1.961142010986804962e-02 -1.799190789461135864e-01 -5.042353868484497070e-01 -2.555071711540222168e-01 1.804933100938796997e-01 -1.796064376831054688e-01 1.010481193661689758e-01
-1.897992491722106934e-01 1.228260248899459839e-01 -1.704147756099700928e-01 -3.234783709049224854e-01 -1.767158657312393188e-01 2.583469450473785400e-01 -5.214595794677734375e-02 1.400307118892669678e-01 -1.463685333728790283e-01 3.670859932899475098e-01 4.324533045291900635e-02 1.455010026693344116e-01 -9.790061414241790771e-02 -1.488511115312576294e-01 1.842811256647109985e-01 5.238288082182407379e-03 9.887696243822574615e-03 9.607411175966262817e-02 1.979758441448211670e-01 -1.598788499832153320e-01 -3.757750689983367920e-01 -1.453662365674972534e-01 8.065688610076904297e-02 -1.347935646772384644e-01 1.414144784212112427e-01 -1.757594197988510132e-02 -1.223178729414939880e-01 -1.691472977399826050e-01 -1.631306558847427368e-01 1.050464361906051636e-01 -2.888058125972747803e-01 6.273162364959716797e-02
1.268724352121353149e-01 -1.292508933693170547e-02 -2.434155344963073730e-01 -1.257620472460985184e-02 -3.790626674890518188e-02 2.979196310043334961e-01 2.259011417627334595e-01 3.607769012451171875e-01 1.811636388301849365e-01 4.017573595046997070e-02 2.574590444564819336e-01 2.533307373523712158e-01 2.165345549583435059e-01 -2.690876722335815430e-01 -1.061422005295753479e-02 1.708591878414154053e-01 -8.234806358814239502e-02 2.193133085966110229e-01 -2.483880333602428436e-02 -1.924647986888885498e-01 -2.021914273500442505e-01 -6.266342103481292725e-02 1.042421441525220871e-02 5.974492058157920837e-02 -1.652036160230636597e-01 -2.227742038667201996e-02 -1.037808209657669067e-01 -2.352204918861389160e-01 -1.826118677854537964e-01 1.002267468720674515e-02 -1.050561107695102692e-02 2.664115130901336670e-01
9.639109671115875244e-02 -3.786440193653106689e-02 -4.584080725908279419e-02 -1.576111912727355957e-01 -2.050637304782867432e-01 1.357599627226591110e-03 -1.136981770396232605e-01 6.936778873205184937e-02 -3.323927521705627441e-01 -3.352786414325237274e-03 2.329958043992519379e-02 -2.769156545400619507e-02 3.291565477848052979e-01 -7.702347636222839355e-02 -1.769118607044219971e-01 1.307500898838043213e-01 1.098043769598007202e-01 -2.897922694683074951e-02 -5.857678595930337906e-03 -3.521674275398254395e-01 -2.263001799583435059e-01 -2.447535395622253418e-01 -5.979316309094429016e-02 -4.000577032566070557e-01 -1.035228837281465530e-02 -3.370345234870910645e-01 -1.305148452520370483e-01 -2.752324044704437256e-01 4.829856043215841055e-04 -2.260379120707511902e-02 -6.676194816827774048e-02 -7.013600319623947144e-02
2.153312042355537415e-02 -2.408423572778701782e-01 -2.145844399929046631e-01 -1.782609075307846069e-01 -4.532570764422416687e-02 4.548377692699432373e-01 4.381534643471240997e-03 1.881057769060134888e-01 -2.317294627428054810e-01 2.403123527765274048e-01 1.372930556535720825e-01 -1.884925216436386108e-01 -8.552398532629013062e-02 4.729111120104789734e-02 -2.344343960285186768e-01 -4.716530442237854004e-02 2.612540498375892639e-02 1.848206520080566406e-01 1.801313757896423340e-01 -2.667334675788879395e-02 -5.103366449475288391e-02 -1.463857740163803101e-01 -1.663835048675537109e-01 -1.209803521633148193e-01 3.328895196318626404e-02 -1.332550868391990662e-02 1.941218823194503784e-01 -1.319164782762527466e-01 6.228559464216232300e-02 2.737100422382354736e-01 -1.594489514827728271e-01 3.030944764614105225e-01
9.052443504333496094e-02 -1.130918972194194794e-02 -4.729793593287467957e-02 -3.647814393043518066e-01 -1.628330051898956299e-01 1.181007847189903259e-01 5.270168185234069824e-02 -1.357262283563613892e-01 -5.832980945706367493e-02 2.042401582002639771e-01 5.753472819924354553e-02 -3.465418219566345215e-01 4.634850099682807922e-02 -2.561924159526824951e-01 -1.859486252069473267e-01 1.714831404387950897e-02 -6.131429690867662430e-03 -9.884265810251235962e-02 -3.041172921657562256e-01 -8.263251185417175293e-02 -9.621656686067581177e-02 -2.564911544322967529e-02 -6.426528096199035645e-02 -1.756190657615661621e-01 1.465500444173812866e-01 -3.883512914180755615e-01 -4.706808552145957947e-02 -3.376647830009460449e-02 1.295919865369796753e-01 -1.937504485249519348e-02 -2.053111940622329712e-01 3.668241500854492188e-01
1.447186060249805450e-02 2.403029985725879669e-02 -2.433516234159469604e-01 -1.094017103314399719e-01 -1.935011297464370728e-01 5.061978697776794434e-01 7.717595249414443970e-02 3.127057254314422607e-01 -1.502126753330230713e-01 6.403227150440216064e-02 3.524948060512542725e-01 2.876381948590278625e-02 2.468620426952838898e-02 -4.112533479928970337e-02 2.025445997714996338e-01 1.471786051988601685e-01 -3.875860199332237244e-02 7.834358513355255127e-02 2.965785376727581024e-02 -2.383844852447509766e-01 -2.095630615949630737e-01 1.446307543665170670e-02 4.743114858865737915e-02 -1.984485536813735962e-01 1.823356300592422485e-01 1.613143086433410645e-01 -4.895960167050361633e-02 -1.729730144143104553e-02 3.852635249495506287e-02 3.133827149868011475e-01 1.832809112966060638e-02 2.785946987569332123e-02
-4.191642254590988159e-02 -7.055430859327316284e-02 -2.542130649089813232e-01 -2.778836786746978760e-01 -2.890653312206268311e-01 1.251434981822967529e-01 -2.005556225776672363e-01 -4.870433732867240906e-02 -2.520592138171195984e-02 1.507952511310577393e-01 1.310316007584333420e-02 5.384651571512222290e-02 2.673941552639007568e-01 -7.509657298214733601e-04 -1.623659282922744751e-01 -1.938737183809280396e-02 -6.469025462865829468e-02 1.562860906124114990e-01 -1.732773333787918091e-01 -2.215365618467330933e-01 -2.489831745624542236e-01 -1.088338643312454224e-01 4.986942186951637268e-02 -1.810860484838485718e-01 1.775213330984115601e-01 -3.875633180141448975e-01 -3.057727217674255371e-01 -1.279167532920837402e-01 1.685684025287628174e-01 2.097646296024322510e-01 -1.786842755973339081e-02 6.146409362554550171e-02
-2.399384826421737671e-01 1.215963214635848999e-01 -1.797435879707336426e-01 7.573304325342178345e-02 7.345189899206161499e-02 1.791809052228927612e-01 -2.554982155561447144e-02 7.562322169542312622e-02 -1.154989004135131836e-01 -6.649392098188400269e-02 1.675725728273391724e-01 1.338159665465354919e-03 4.552711918950080872e-02 -1.673477888107299805e-01 -1.160189360380172729e-01 4.405409395694732666e-01 -9.661424905061721802e-02 5.238908901810646057e-02 -3.799059242010116577e-02 1.000508591532707214e-01 -1.483899820595979691e-02 -1.938804686069488525e-01 3.718734160065650940e-02 -3.651252090930938721e-01 -1.772556900978088379e-01 -8.016011118888854980e-02 -1.413721889257431030e-01 -2.358376383781433105e-01 -2.880247235298156738e-01 -6.896028667688369751e-02 -3.355468809604644775e-01 2.290670722723007202e-01
2.123480886220932007e-01 -1.690313518047332764e-01 -7.793112099170684814e-02 -1.683259904384613037e-01 -2.325971275568008423e-01 -1.516163498163223267e-01 -1.965954713523387909e-02 1.131874173879623413e-01 -1.089074686169624329e-01 1.985391676425933838e-01 2.165752649307250977e-01 1.350298374891281128e-01 5.114433169364929199e-02 -1.047826111316680908e-01 -2.382587939500808716e-01 3.218804895877838135e-01 -8.211527019739151001e-02 2.932213991880416870e-02 -1.020846143364906311e-01 1.364944279193878174e-01 -2.392193377017974854e-01 -3.653244972229003906e-01 -1.075757518410682678e-01 -2.382826656103134155e-01 6.627484411001205444e-02 -2.970249652862548828e-01 -2.226604819297790527e-01 -9.805799275636672974e-02 -1.244290545582771301e-01 -1.334161460399627686e-01 -9.151075035333633423e-02 1.486526727676391602e-01
-2.209476195275783539e-02 -2.583065927028656006e-01 -7.439088076353073120e-02 -1.431376934051513672e-01 1.126585155725479126e-01 3.204963207244873047e-01 -3.312691673636436462e-02 1.521323025226593018e-01 -2.778602540493011475e-01 3.750598728656768799e-01 -3.426044806838035583e-02 1.120575964450836182e-01 2.840681932866573334e-03 -1.360270977020263672e-01 -1.727020442485809326e-01 1.308853775262832642e-01 -5.406184494495391846e-02 1.549118459224700928e-01 9.011583775281906128e-02 -1.735888235270977020e-02 -3.526405990123748779e-02 -2.124006301164627075e-01 -1.924921572208404541e-01 4.275216162204742432e-02 3.252918422222137451e-01 -1.704886108636856079e-01 1.797188073396682739e-01 -2.698169946670532227e-01 6.102247280068695545e-04 1.658922582864761353e-01 -1.233499050140380859e-01 2.583446800708770752e-01
-3.066499717533588409e-02 1.450529396533966064e-01 -3.469781875610351562e-01 -2.055726945400238037e-01 -1.688965559005737305e-01 3.898755013942718506e-01 1.043803989887237549e-01 1.135133728384971619e-01 -2.055222541093826294e-01 1.995786428451538086e-01 1.073213368654251099e-01 -1.402926594018936157e-01 1.165523827075958252e-01 -7.560654729604721069e-02 -1.540343165397644043e-01 -4.187762737274169922e-02 -4.040754400193691254e-03 1.193399447947740555e-02 -1.079314351081848145e-01 3.811985999345779419e-02 -2.795339822769165039e-01 1.024056077003479004e-01 -1.840943098068237305e-01 -3.287729322910308838e-01 1.960231065750122070e-01 2.315217703580856323e-01 6.374533474445343018e-02 -2.628755569458007812e-02 -2.589834630489349365e-01 -9.780992567539215088e-02 -7.664998527616262436e-03 1.888234317302703857e-01
9.487604349851608276e-02 3.339652344584465027e-02 -2.696167230606079102e-01 -1.201245784759521484e-01 -1.699540466070175171e-01 2.781273722648620605e-01 7.829878479242324829e-03 -2.216182202100753784e-01 3.205122798681259155e-02 3.112453408539295197e-02 8.136583119630813599e-02 -2.149313837289810181e-01 2.351459115743637085e-01 -4.055876135826110840e-01 4.079291969537734985e-02 1.515772938728332520e-01 2.810116410255432129e-01 -4.277366027235984802e-02 7.490084320306777954e-02 -1.646074354648590088e-01 3.117619641125202179e-02 -2.391693592071533203e-01 1.606865227222442627e-01 5.040926486253738403e-02 -1.877008825540542603e-01 -1.342624574899673462e-01 2.776735126972198486e-01 2.451175451278686523e-02 -2.000347226858139038e-01 -1.390466932207345963e-04 -2.773623764514923096e-01 -1.245731115341186523e-02
-6.371561437845230103e-02 -5.713861435651779175e-02 -5.414916202425956726e-02 -3.270952999591827393e-01 -1.568911522626876831e-01 2.441226132214069366e-02 -1.111128181219100952e-01 -2.244144976139068604e-01 2.963210828602313995e-02 -9.677525609731674194e-03 2.356548905372619629e-01 -4.080552756786346436e-01 -2.599743194878101349e-02 -2.720584571361541748e-01 1.494443118572235107e-01 2.250304669141769409e-01 -1.331481188535690308e-01 1.973986327648162842e-01 -3.341013789176940918e-01 9.232922643423080444e-02 -9.750115126371383667e-02 -3.694214820861816406e-01 -3.537004068493843079e-02 3.220748901367187500e-02 -9.990063495934009552e-03 6.554189324378967285e-02 -1.189363896846771240e-01 3.416586667299270630e-02 -1.859460473060607910e-01 1.489646434783935547e-01 -1.511225290596485138e-02 1.494711786508560181e-01
-5.787671357393264771e-02 3.998920619487762451e-01 -6.101383827626705170e-03 -9.664030373096466064e-02 2.545151114463806152e-01 1.533090919256210327e-01 9.671127796173095703e-02 1.460628211498260498e-01 1.249139308929443359e-01 1.635221391916275024e-01 -9.923449158668518066e-02 -8.957575261592864990e-02 -3.211528994143009186e-03 -3.931179940700531006e-01 3.536250069737434387e-02 -2.405168116092681885e-02 1.174419894814491272e-01 2.055447846651077271e-01 -5.753811448812484741e-02 -1.198704466223716736e-01 -3.427328467369079590e-01 -2.286235839128494263e-01 1.433950066566467285e-01 -3.610607609152793884e-02 -4.179288819432258606e-02 -2.080610245466232300e-01 -4.698218032717704773e-02 -2.658848762512207031e-01 -1.798397749662399292e-01 1.210422143340110779e-01 -6.259356439113616943e-02 2.400518506765365601e-01
-1.399862915277481079e-01 -7.640266790986061096e-03 -2.623634338378906250e-01 -3.411447703838348389e-01 -1.474014073610305786e-01 -6.164237111806869507e-02 2.783749103546142578e-01 -4.327165894210338593e-03 9.545533359050750732e-02 2.416048794984817505e-01 1.614324897527694702e-01 1.125409603118896484e-01 4.728456959128379822e-02 -1.526178121566772461e-01 -3.012112081050872803e-01 2.266867309808731079e-01 -3.889268636703491211e-02 1.350469291210174561e-01 -1.280116140842437744e-01 -3.753305673599243164e-01 6.342402845621109009e-02 -1.031821742653846741e-01 2.021607458591461182e-01 -3.374780714511871338e-02 -5.456884577870368958e-02 1.076935902237892151e-01 5.465992167592048645e-02 -2.844178080558776855e-01 1.760295331478118896e-01 1.159227788448333740e-01 3.538706526160240173e-02 2.010432481765747070e-01
-1.147726178169250488e-01 -2.844300270080566406e-01 -1.319633871316909790e-01 -4.994063079357147217e-02 2.721343562006950378e-02 3.347807526588439941e-01 1.765242666006088257e-01 1.151705831289291382e-01 -3.006567358970642090e-01 2.631407678127288818e-01 9.779015928506851196e-02 -2.028500139713287354e-01 -2.046805322170257568e-01 -6.882637739181518555e-02 -1.848529875278472900e-01 3.442141786217689514e-02 -3.758682170882821083e-03 -4.783602431416511536e-02 1.439554095268249512e-01 -1.360740661621093750e-01 -1.341346949338912964e-01 -2.557110190391540527e-01 4.640564695000648499e-02 -1.268932372331619263e-01 -1.933869905769824982e-02 -7.176191546022891998e-03 2.806058526039123535e-01 -1.858713477849960327e-01 1.354336142539978027e-01 1.528201103210449219e-01 2.991028875112533569e-02 3.700782358646392822e-01
2.981634810566902161e-02 -9.169462323188781738e-02 1.849626004695892334e-01 -4.266336187720298767e-02 7.351318746805191040e-02 1.609334647655487061e-01 3.458568081259727478e-02 7.063567638397216797e-02 -2.571645677089691162e-01 4.483764171600341797e-01 3.641290962696075439e-02 5.574252456426620483e-02 -7.372429221868515015e-02 -1.989781409502029419e-01 -2.513288557529449463e-01 1.232927143573760986e-01 2.173885107040405273e-01 1.165024414658546448e-01 -3.021001070737838745e-02 -2.104505747556686401e-01 -2.599884867668151855e-01 -2.974189519882202148e-01 -2.295367270708084106e-01 4.117315169423818588e-03 2.834176123142242432e-01 -8.588553220033645630e-02 -3.068030066788196564e-02 -9.644003957509994507e-02 -1.455179154872894287e-01 1.462421417236328125e-01 -1.562389284372329712e-01 2.060920298099517822e-01
1.232273504137992859e-02 -2.993229627609252930e-01 -6.968861818313598633e-02 -2.663196325302124023e-01 9.030091762542724609e-02 7.719604671001434326e-02 6.454627960920333862e-02 -7.946640253067016602e-02 -1.926454007625579834e-01 1.764678508043289185e-01 1.915363967418670654e-01 1.433693021535873413e-01 2.100375108420848846e-02 -8.223132044076919556e-02 1.005495339632034302e-01 1.340341717004776001e-01 4.583641514182090759e-02 4.011000692844390869e-01 -1.005555614829063416e-01 -1.160964742302894592e-01 -1.019093617796897888e-01 -3.788061738014221191e-01 3.408764302730560303e-02 -2.707483991980552673e-02 1.592133380472660065e-02 5.720416828989982605e-02 3.166934847831726074e-01 8.964427560567855835e-02 -3.809782117605209351e-02 -7.901773601770401001e-02 -1.173131465911865234e-01 4.164649844169616699e-01
2.579484283924102783e-01 5.552657693624496460e-02 -7.077199220657348633e-02 -2.699362933635711670e-01 -1.922966539859771729e-01 2.342909574508666992e-01 -2.792762778699398041e-02 -4.753806442022323608e-02 -2.454147934913635254e-01 -8.356307446956634521e-02 -1.126405876129865646e-02 -7.664357870817184448e-02 1.041982769966125488e-01 1.515537947416305542e-01 -1.150382086634635925e-01 -8.663392812013626099e-02 -7.462796568870544434e-02 2.568674385547637939e-01 -2.183798253536224365e-01 -1.803222745656967163e-01 -5.931857228279113770e-02 -3.967832028865814209e-01 1.348701566457748413e-01 -1.122277975082397461e-01 5.019393749535083771e-03 -3.097048103809356689e-01 -3.311209380626678467e-01 -9.326804429292678833e-02 -1.392557471990585327e-01 3.116745315492153168e-02 -1.457446664571762085e-01 1.744522899389266968e-01
1.165750101208686829e-01 -1.091454848647117615e-01 -2.981161773204803467e-01 7.936737686395645142e-02 -8.507923781871795654e-02 3.651516437530517578e-01 -2.735244855284690857e-02 -3.020872175693511963e-02 -8.233507722616195679e-02 3.401629924774169922e-01 -7.006984204053878784e-02 -1.021493300795555115e-01 -1.157287657260894775e-01 -2.619123756885528564e-01 -5.999304354190826416e-02 4.098185598850250244e-01 -1.080261077731847763e-02 1.608134508132934570e-01 -8.642159402370452881e-02 4.604079201817512512e-02 -7.569309324026107788e-02 -5.707680433988571167e-02 -1.303526163101196289e-01 -1.033942922949790955e-01 3.527992367744445801e-01 -3.298767143860459328e-03 1.198257952928543091e-01 1.004881113767623901e-01 -8.767800033092498779e-02 -1.061328966170549393e-02 -1.203686892986297607e-01 3.197746574878692627e-01
1.628912240266799927e-01 -1.356208473443984985e-01 -4.590618610382080078e-02 -4.025609195232391357e-01 -5.475477129220962524e-02 2.584010362625122070e-01 -2.829793393611907959e-01 1.114275678992271423e-02 -1.391038596630096436e-01 -6.710424274206161499e-02 2.619693875312805176e-01 -3.685562312602996826e-02 1.542388945817947388e-01 -2.308721840381622314e-01 -1.445193588733673096e-01 2.161466032266616821e-01 -3.192047029733657837e-02 -1.486480683088302612e-01 -1.408249735832214355e-01 1.156856641173362732e-01 -1.239193230867385864e-02 -1.217710822820663452e-01 -5.294675473123788834e-03 2.234349101781845093e-01 4.750161617994308472e-02 -2.364851385354995728e-01 -1.197879835963249207e-01 -3.234209120273590088e-01 1.097749844193458557e-01 -7.123123109340667725e-02 -1.817835718393325806e-01 2.320331335067749023e-01
2.790552377700805664e-01 -1.447404623031616211e-01 8.503346703946590424e-03 -8.172947913408279419e-02 8.244896680116653442e-02 2.580270469188690186e-01 -1.619195193052291870e-01 -1.584254205226898193e-02 -1.471583964303135872e-03 2.303735911846160889e-02 9.100948274135589600e-02 -8.947604149580001831e-02 2.674343287944793701e-01 -1.540541052818298340e-01 -1.075719073414802551e-01 4.736399650573730469e-01 -4.528617858886718750e-02 2.049546241760253906e-01 -1.410106662660837173e-02 -2.199217863380908966e-02 -1.748240590095520020e-01 -2.990306615829467773e-01 -7.909622788429260254e-02 -2.728345096111297607e-01 -1.539433449506759644e-01 -3.590387403964996338e-01 -5.820686370134353638e-02 4.948088526725769043e-02 -9.771601855754852295e-02 -5.312094837427139282e-02 -2.815513126552104950e-02 1.719751805067062378e-01
-2.308990359306335449e-01 1.134710907936096191e-01 -2.090449258685112000e-02 -9.026871621608734131e-02 -2.917183339595794678e-01 5.218568444252014160e-01 -2.014311254024505615e-01 -1.659419387578964233e-01 2.483921945095062256e-01 1.889110207557678223e-01 1.336092203855514526e-01 -1.334699541330337524e-01 1.831501573324203491e-01 -1.982835382223129272e-01 7.113319635391235352e-02 9.778444468975067139e-02 -6.314934790134429932e-02 -2.133358269929885864e-01 -1.639749854803085327e-01 -1.076701432466506958e-01 -1.166160218417644501e-02 -1.857659667730331421e-01 -1.818318292498588562e-02 1.647836416959762573e-01 -4.406550899147987366e-02 -1.109762117266654968e-01 1.137188822031021118e-01 -1.692546308040618896e-01 -2.157733142375946045e-01 -2.018992975354194641e-02 -7.068149745464324951e-02 1.457304805517196655e-01
8.548255078494548798e-03 -3.525235503911972046e-02 -3.877464830875396729e-01 -2.481912821531295776e-01 -7.588327676057815552e-02 4.038155376911163330e-01 7.835511863231658936e-02 8.399643003940582275e-02 -2.375042289495468140e-01 2.330321520566940308e-01 -2.360691577196121216e-01 -4.860342293977737427e-02 1.317703127861022949e-01 -2.793066799640655518e-01 1.024788245558738708e-01 3.587828278541564941e-01 -7.643830962479114532e-03 1.873328932560980320e-03 -1.606232137419283390e-03 -2.717839777469635010e-01 -2.210286818444728851e-02 -1.559474468231201172e-01 6.410530954599380493e-02 9.901602566242218018e-02 -8.116391301155090332e-02 -3.149822005070745945e-04 -1.982804536819458008e-01 9.570919722318649292e-02 -1.459308862686157227e-01 6.041751429438591003e-02 -8.974695950746536255e-02 -2.439803630113601685e-02
-2.996144890785217285e-01 3.020803630352020264e-01 -1.784154325723648071e-01 -6.283883005380630493e-02 -9.768817573785781860e-02 1.980469971895217896e-01 2.295054644346237183e-01 1.127490177750587463e-01 7.283423840999603271e-02 1.146241724491119385e-01 -1.949175074696540833e-02 -1.582237035036087036e-01 -1.630986481904983521e-01 -2.075942009687423706e-01 9.658306837081909180e-03 -9.737774729728698730e-03 3.386879265308380127e-01 -3.419984132051467896e-02 7.271749526262283325e-02 -2.166282385587692261e-01 -2.751098573207855225e-01 -2.930191159248352051e-01 -8.677192032337188721e-02 1.718040183186531067e-02 1.604371666908264160e-01 -2.558269202709197998e-01 -1.125723347067832947e-01 -2.535317540168762207e-01 -8.100201189517974854e-02 2.905325405299663544e-02 -9.477315843105316162e-02 1.825197935104370117e-01
-7.909792661666870117e-02 5.919336900115013123e-02 9.515056014060974121e-02 -8.699480444192886353e-03 -3.594721853733062744e-01 1.669904738664627075e-01 -8.554054796695709229e-02 8.359354734420776367e-02 -1.495500653982162476e-01 2.005001306533813477e-01 1.775915920734405518e-01 -8.721442520618438721e-02 -2.353566288948059082e-01 -1.936252564191818237e-01 -5.514701083302497864e-02 5.297510698437690735e-02 2.855516374111175537e-01 1.149993389844894409e-01 -1.002250537276268005e-01 -3.450242877006530762e-01 -3.229762613773345947e-01 -2.360833138227462769e-01 -3.015626370906829834e-01 1.042646169662475586e-01 1.417866349220275879e-01 2.909561851993203163e-03 2.425232343375682831e-02 -2.467873096466064453e-01 -1.831520050764083862e-01 4.530140012502670288e-02 7.164043933153152466e-02 3.482572734355926514e-02
-2.280495911836624146e-01 -5.882346257567405701e-02 1.513581424951553345e-01 -1.716691851615905762e-01 1.203230619430541992e-01 1.204784139990806580e-01 2.052306979894638062e-01 1.065676882863044739e-01 6.713525950908660889e-02 2.121836841106414795e-01 -4.002383723855018616e-02 -8.224099129438400269e-02 1.281652227044105530e-02 -1.396910697221755981e-01 -2.864299118518829346e-01 3.033109903335571289e-01 -4.589546099305152893e-02 -3.340291604399681091e-02 -3.539215400815010071e-02 -1.922757178544998169e-01 -1.649393513798713684e-02 -4.960381984710693359e-01 -1.960228234529495239e-01 -7.426871359348297119e-02 -2.359041273593902588e-01 -1.278683692216873169e-01 1.172402203083038330e-01 -1.806222647428512573e-01 8.852469176054000854e-02 -8.078376203775405884e-02 -2.816209197044372559e-01 1.196552589535713196e-01
-4.226596094667911530e-03 1.507875602692365646e-02 4.444934055209159851e-02 -1.437605917453765869e-01 -5.879968032240867615e-02 2.051152437925338745e-01 2.058054953813552856e-01 9.647829830646514893e-02 -1.805290579795837402e-02 3.076446056365966797e-01 7.787512987852096558e-02 1.971209347248077393e-01 1.125360801815986633e-01 -3.176946938037872314e-01 2.739366292953491211e-01 3.322682976722717285e-01 1.379613280296325684e-01 2.786629647016525269e-02 -2.639740705490112305e-03 -1.260396689176559448e-01 -9.775853157043457031e-02 -4.261326193809509277e-01 2.847437560558319092e-01 1.434810459613800049e-01 8.393585681915283203e-02 -1.319458484649658203e-01 -1.373371183872222900e-01 7.202014327049255371e-02 -2.068841457366943359e-01 2.397749759256839752e-02 3.527254238724708557e-02 1.391046792268753052e-01
2.345990240573883057e-01 3.207045421004295349e-02 4.264912276994436979e-04 -1.059564352035522461e-01 -1.763444021344184875e-02 -1.133766919374465942e-01 -2.588462233543395996e-01 2.858937904238700867e-02 -1.488738507032394409e-01 1.119471248239278793e-02 9.682819992303848267e-02 -1.779354661703109741e-01 -8.980902843177318573e-03 -2.391803711652755737e-01 -2.493921220302581787e-01 2.219416499137878418e-01 8.381523936986923218e-02 2.197033539414405823e-02 -3.524867445230484009e-02 5.566838756203651428e-02 -2.871482968330383301e-01 -3.542992174625396729e-01 -7.715325802564620972e-02 -2.076689898967742920e-01 -2.066313289105892181e-02 -4.358231425285339355e-01 -1.059882789850234985e-01 -8.912156522274017334e-02 -6.464925408363342285e-02 -1.139605939388275146e-01 -1.404237002134323120e-01 3.229790627956390381e-01
-1.994410157203674316e-02 -3.170275315642356873e-02 -4.169548749923706055e-01 -3.886869177222251892e-02 -2.121143601834774017e-02 4.554562568664550781e-01 3.557176142930984497e-02 8.843633532524108887e-02 -3.024810254573822021e-01 1.556408852338790894e-01 1.751543432474136353e-01 3.208873420953750610e-02 3.840798512101173401e-02 -9.630618244409561157e-02 3.863113373517990112e-02 -4.530115053057670593e-02 -1.972822286188602448e-02 -3.603390417993068695e-03 -1.957013010978698730e-01 -6.608395278453826904e-02 -1.083909422159194946e-01 -1.370373368263244629e-02 -1.157962009310722351e-01 2.594324387609958649e-02 1.183106899261474609e-01 4.663313180208206177e-02 1.457906365394592285e-01 -2.036873847246170044e-01 -3.386395573616027832e-01 -1.786703616380691528e-01 7.276517339050769806e-03 3.871449530124664307e-01
[truncated: 3,279,293 more chars]
