# Supplementary material for: The Language of Innovation
Source: PLoS One. 2020 Apr 30;15(4):e0230107. doi: 10.1371/journal.pone.0230107 (PMC7194493; doi:10.1371/journal.pone.0230107)
Supplement: S5 File — (GZ) [file pone.0230107.s005.tar.gz › 1983-1987/V2Run_11_VS_4500_embeddings1983-1987ED32.txt]

2.104204297065734863e-01 3.772807419300079346e-01 1.861441582441329956e-01 6.566082686185836792e-02 -1.020139232277870178e-01 -2.840651869773864746e-01 2.215057760477066040e-01 2.467531263828277588e-01 -6.209054961800575256e-02 7.707721740007400513e-02 5.400155112147331238e-02 -9.588089585304260254e-02 -3.087955340743064880e-02 1.491203010082244873e-01 2.183711826801300049e-01 1.118052750825881958e-01 -6.850973516702651978e-02 -1.879454106092453003e-01 3.002690970897674561e-01 1.150147467851638794e-01 -8.780847489833831787e-02 3.591548185795545578e-03 -1.113497912883758545e-01 -1.344575881958007812e-01 1.647239476442337036e-01 -2.060334980487823486e-01 -2.539527118206024170e-01 -2.248142659664154053e-01 -5.634517222642898560e-02 1.786959320306777954e-01 -1.875498797744512558e-03 2.583637237548828125e-01
2.505651712417602539e-01 -8.113633096218109131e-02 -4.821511451154947281e-03 1.016511321067810059e-01 4.819077998399734497e-02 -2.819405635818839073e-03 2.664414942264556885e-01 1.716192811727523804e-01 9.728181362152099609e-02 -3.149023950099945068e-01 2.436810135841369629e-01 -1.454236805438995361e-01 -1.768711060285568237e-01 2.376446276903152466e-01 3.007493019104003906e-01 -1.007099673151969910e-01 -5.314392223954200745e-02 -2.699430584907531738e-01 1.501782536506652832e-01 -1.800329834222793579e-01 5.294350162148475647e-02 3.980799764394760132e-02 -4.563161730766296387e-02 -2.115587890148162842e-01 8.005548268556594849e-02 -5.668669193983078003e-02 -2.263604402542114258e-01 -4.324993863701820374e-02 -2.213679850101470947e-01 -3.767599463462829590e-01 1.545430812984704971e-02 -6.471582502126693726e-02
2.266009151935577393e-01 1.467916816473007202e-01 3.917212486267089844e-01 -3.029737994074821472e-02 7.450538873672485352e-02 4.164288192987442017e-02 2.562457621097564697e-01 2.811187803745269775e-01 1.039403676986694336e-01 -4.830937832593917847e-02 6.997795403003692627e-02 -1.880253553390502930e-01 -1.211478486657142639e-01 -9.684914350509643555e-02 8.924570679664611816e-02 1.457845270633697510e-01 -9.579280763864517212e-02 -2.644266933202743530e-02 -9.859704971313476562e-02 2.689812518656253815e-02 1.415284425020217896e-01 2.909580767154693604e-01 -7.781551033258438110e-02 -1.958297342061996460e-01 2.906234860420227051e-01 -1.319742500782012939e-01 -1.226867884397506714e-01 1.844617277383804321e-01 -7.598885148763656616e-02 -3.369509875774383545e-01 2.695988416671752930e-01 4.172072559595108032e-02
2.617211639881134033e-01 1.516160517930984497e-01 -4.207479953765869141e-02 1.396529972553253174e-01 -1.188092771917581558e-02 -2.607683241367340088e-01 -1.228666305541992188e-02 4.186953902244567871e-01 -5.445320159196853638e-02 -1.997298002243041992e-01 5.523078888654708862e-02 -7.843884080648422241e-02 -1.479800790548324585e-01 -2.876445418223738670e-03 4.079584479331970215e-01 1.117938235402107239e-01 1.483590006828308105e-01 -2.692481875419616699e-01 1.141130477190017700e-01 -5.109867826104164124e-02 1.469208449125289917e-01 1.307955663651227951e-02 -2.006387561559677124e-01 -1.417944282293319702e-01 1.277515739202499390e-01 -1.992253810167312622e-01 1.496919542551040649e-01 -8.261741697788238525e-02 -2.009594589471817017e-01 -1.801917403936386108e-01 -1.404123604297637939e-01 1.438002586364746094e-01
4.158983528614044189e-01 -2.690357342362403870e-02 2.219579070806503296e-01 7.101423293352127075e-02 -5.904882401227951050e-02 -3.632272779941558838e-02 -2.283956557512283325e-01 3.466643691062927246e-01 1.661992818117141724e-01 3.912567347288131714e-02 -4.710362479090690613e-02 -7.163699716329574585e-02 -2.148745805025100708e-01 9.118159860372543335e-02 3.745945692062377930e-01 2.007553167641162872e-02 3.654111549258232117e-02 5.553214997053146362e-02 1.488038152456283569e-01 1.443782299757003784e-01 1.142166107892990112e-01 9.486134350299835205e-02 -2.227266579866409302e-01 -2.995364367961883545e-01 -6.132196262478828430e-02 -2.703452408313751221e-01 -1.130983158946037292e-01 1.126575171947479248e-01 2.540433593094348907e-02 -2.152135819196701050e-01 4.248484224081039429e-02 -5.709240585565567017e-02
1.867501139640808105e-01 -9.815771132707595825e-03 -5.672033876180648804e-02 1.731268465518951416e-01 -1.772712767124176025e-01 1.959840767085552216e-02 -9.372726827859878540e-02 2.594150006771087646e-01 3.127748668193817139e-01 5.155816907063126564e-04 1.734434962272644043e-01 1.042547598481178284e-01 -2.871837615966796875e-01 3.870514035224914551e-01 2.539000213146209717e-01 2.505454719066619873e-01 -1.276130974292755127e-01 -4.725075885653495789e-02 -9.011620283126831055e-02 -3.977696225047111511e-02 -7.609008997678756714e-02 1.460270136594772339e-01 -4.056527838110923767e-02 -1.743777841329574585e-01 2.020347863435745239e-01 -4.106474816799163818e-01 4.998899996280670166e-02 7.746651768684387207e-02 -2.299878187477588654e-02 -1.272095888853073120e-01 -4.113642126321792603e-02 4.365584999322891235e-02
3.215415179729461670e-01 3.407197818160057068e-02 2.493488043546676636e-02 2.252537459135055542e-01 1.116019859910011292e-01 -1.751670092344284058e-01 3.906761854887008667e-02 3.216654062271118164e-01 -7.966924458742141724e-03 -2.210191935300827026e-01 4.171017557382583618e-02 3.649502992630004883e-02 -2.488765269517898560e-01 2.570971548557281494e-01 3.450930416584014893e-01 8.769230544567108154e-02 -5.147151648998260498e-02 4.823060333728790283e-02 1.747672855854034424e-01 1.284960657358169556e-01 2.685316205024719238e-01 -1.166830770671367645e-02 -1.129551529884338379e-01 8.351482450962066650e-02 1.161843761801719666e-01 -8.786570280790328979e-02 1.918198727071285248e-02 -7.609099894762039185e-02 -1.849082857370376587e-01 -1.944136619567871094e-01 -1.378426700830459595e-01 3.560603559017181396e-01
2.278552055358886719e-01 1.077888458967208862e-01 2.822262942790985107e-01 2.442862838506698608e-02 -2.610665559768676758e-01 1.070089936256408691e-01 7.822947949171066284e-02 3.363482952117919922e-01 5.748563911765813828e-03 1.257436275482177734e-01 -2.842205576598644257e-02 5.366036668419837952e-02 -3.019041121006011963e-01 2.236330658197402954e-01 2.754465043544769287e-01 -2.186652123928070068e-01 8.335711061954498291e-02 -1.379164159297943115e-01 3.976030647754669189e-02 1.077701225876808167e-01 3.480720892548561096e-02 1.526685655117034912e-01 1.207552775740623474e-01 -2.759050428867340088e-01 2.699316143989562988e-01 -2.299977689981460571e-01 -5.397891625761985779e-02 2.697626128792762756e-02 -5.291933938860893250e-02 -6.921249628067016602e-02 2.476256340742111206e-01 1.424132436513900757e-01
-2.583621628582477570e-02 2.924537062644958496e-01 4.236780852079391479e-02 -1.063476577401161194e-01 -1.701531559228897095e-02 -2.919482886791229248e-01 -6.892567873001098633e-02 3.824680149555206299e-01 1.769348606467247009e-02 -1.718013286590576172e-01 1.240452304482460022e-01 -2.098121047019958496e-01 -1.969101577997207642e-01 2.497804611921310425e-01 1.308492422103881836e-01 1.770485192537307739e-01 -7.361567765474319458e-02 -2.312739491462707520e-01 2.321442365646362305e-01 -7.910352200269699097e-02 1.273280978202819824e-01 1.968296468257904053e-01 6.477155536413192749e-02 -1.471280008554458618e-01 -7.409159839153289795e-02 -1.305675059556961060e-01 -7.259750366210937500e-02 -3.022381961345672607e-01 -1.952189952135086060e-01 -1.946873217821121216e-01 -8.118900656700134277e-02 1.538220196962356567e-01
2.572055757045745850e-01 5.035166442394256592e-02 2.897984534502029419e-02 4.878354445099830627e-02 1.525845825672149658e-01 -2.304794043302536011e-01 5.978503730148077011e-03 3.252132833003997803e-01 6.426617503166198730e-02 -3.909849002957344055e-02 -7.959532737731933594e-02 -3.023501336574554443e-01 -4.893497750163078308e-02 3.787412643432617188e-01 -6.094907596707344055e-02 1.289246082305908203e-01 -1.454890966415405273e-01 -2.016886025667190552e-01 2.712354622781276703e-02 -1.254470199346542358e-01 -6.154770031571388245e-02 -1.525008119642734528e-02 -1.260349452495574951e-01 -1.722726970911026001e-01 4.235673844814300537e-01 -3.850934654474258423e-02 -1.083018109202384949e-01 3.444961905479431152e-01 -1.803566366434097290e-01 4.386117309331893921e-02 -1.273390953429043293e-03 5.145652592182159424e-02
1.056217998266220093e-01 2.326359041035175323e-02 2.644110620021820068e-01 2.108341455459594727e-01 -1.253930926322937012e-01 -1.125041395425796509e-01 -3.100243806838989258e-01 7.807246595621109009e-02 -5.580819398164749146e-02 -3.787704929709434509e-02 -1.365733426064252853e-02 6.654919683933258057e-02 1.435398459434509277e-01 -5.821351334452629089e-02 2.675462067127227783e-01 8.442479372024536133e-02 -2.789726555347442627e-01 -1.400155127048492432e-01 3.608396649360656738e-01 1.211380511522293091e-01 4.952156171202659607e-02 1.922474205493927002e-01 1.878572851419448853e-01 1.147920414805412292e-01 -1.826357394456863403e-01 -3.546275198459625244e-01 -2.384752035140991211e-01 1.024720892310142517e-01 -1.577566713094711304e-01 -2.199168503284454346e-02 1.825447008013725281e-02 2.215892821550369263e-01
1.650453060865402222e-01 1.898625642061233521e-01 2.777863442897796631e-01 -1.683580577373504639e-01 2.239126414060592651e-01 -1.735624969005584717e-01 -1.138910204172134399e-01 2.600744366645812988e-01 6.988286506384611130e-03 -9.506024420261383057e-02 1.070251464843750000e-01 -7.195186335593461990e-03 -1.218153387308120728e-01 1.930575072765350342e-01 2.456075400114059448e-01 -7.472866028547286987e-02 -2.816727459430694580e-01 -2.026997953653335571e-01 -4.067338630557060242e-02 -2.603406906127929688e-01 5.526921153068542480e-02 2.094490975141525269e-01 -8.821681886911392212e-02 -4.390116780996322632e-02 -4.744632169604301453e-02 -8.106888830661773682e-02 -2.501351535320281982e-01 -4.387664794921875000e-02 -1.371099948883056641e-01 -4.287451207637786865e-01 -7.578372210264205933e-02 5.958636850118637085e-02
1.044572815299034119e-01 -3.086481243371963501e-03 4.383766278624534607e-02 3.693242967128753662e-01 -6.029039993882179260e-02 -8.267036080360412598e-02 2.317475527524948120e-01 1.543033123016357422e-01 -3.538530692458152771e-02 -1.453789472579956055e-01 6.220308691263198853e-02 4.244429245591163635e-02 5.896145105361938477e-02 -1.898802816867828369e-02 3.105594217777252197e-01 3.901714459061622620e-02 -2.872996032238006592e-01 -6.850503385066986084e-02 -1.063132844865322113e-02 2.837720215320587158e-01 -1.575224101543426514e-01 6.623185425996780396e-02 1.681951135396957397e-01 4.510215297341346741e-02 1.468593329191207886e-01 -5.018739700317382812e-01 -2.010000944137573242e-01 2.224211245775222778e-01 -4.282172769308090210e-02 5.884111393243074417e-03 -9.612791985273361206e-02 1.763045489788055420e-01
1.378177702426910400e-01 5.276551842689514160e-02 7.173797488212585449e-02 3.589878678321838379e-01 -6.031214073300361633e-02 -1.411958038806915283e-01 3.089880757033824921e-02 4.278229475021362305e-01 1.731527000665664673e-01 8.911026269197463989e-02 4.526940360665321350e-02 -2.228746861219406128e-01 -4.077970385551452637e-01 -6.942322477698326111e-03 2.835124433040618896e-01 8.099443465471267700e-02 -1.580617874860763550e-01 -2.822145521640777588e-01 1.386432498693466187e-01 7.017959654331207275e-02 -5.882649868726730347e-02 1.067686229944229126e-01 1.779400408267974854e-01 -1.779743432998657227e-01 1.012188941240310669e-01 -1.987870223820209503e-02 5.378623679280281067e-02 -2.301535382866859436e-02 1.389563269913196564e-02 2.889678999781608582e-02 -1.525222063064575195e-01 2.199635356664657593e-01
1.733210682868957520e-01 -3.376899659633636475e-02 2.124393582344055176e-01 -2.593447640538215637e-02 -4.010951146483421326e-02 -1.307071447372436523e-01 -7.412864267826080322e-02 4.989134967327117920e-01 4.605968669056892395e-02 2.641365677118301392e-02 2.574128331616520882e-03 -4.550199210643768311e-02 -1.655514687299728394e-01 -1.525758113712072372e-02 1.650999635457992554e-01 2.971463836729526520e-02 -9.373206645250320435e-02 -1.905248612165451050e-01 -5.112954601645469666e-02 7.288821041584014893e-02 -3.184441104531288147e-02 -3.103593830019235611e-03 -2.617666125297546387e-01 -6.759198848158121109e-03 3.165698647499084473e-01 -3.025889694690704346e-01 3.498849645256996155e-02 -3.192798495292663574e-01 -1.294233649969100952e-02 -2.138191461563110352e-01 3.464991152286529541e-01 -7.579157501459121704e-02
1.032527536153793335e-01 2.706436514854431152e-01 2.849154472351074219e-01 7.421751320362091064e-02 1.729466915130615234e-01 1.827011555433273315e-01 -2.150800451636314392e-02 3.426583707332611084e-01 1.295293569564819336e-01 -4.004580900073051453e-02 1.705772057175636292e-02 -2.495829202234745026e-02 -3.144701123237609863e-01 -1.656012684106826782e-01 1.898549795150756836e-01 9.294791519641876221e-02 -3.583711013197898865e-02 -8.859822154045104980e-02 -9.634702652692794800e-02 9.189916774630546570e-03 3.705227747559547424e-02 -1.399457454681396484e-01 1.494175344705581665e-01 -1.836242079734802246e-01 1.372026801109313965e-01 -2.568787038326263428e-01 -8.041232079267501831e-02 -4.676831886172294617e-02 -1.758532375097274780e-01 -3.501294255256652832e-01 -1.807850897312164307e-01 2.877120375633239746e-01
2.888154685497283936e-01 9.555201977491378784e-02 -1.285703033208847046e-01 -3.407860547304153442e-02 1.524873077869415283e-01 -1.965314298868179321e-01 -9.793153405189514160e-02 3.092326521873474121e-01 1.917174458503723145e-01 -1.032588332891464233e-01 5.537352710962295532e-02 -1.732801347970962524e-01 -2.573623955249786377e-01 4.684300720691680908e-02 -1.800199598073959351e-02 2.404825575649738312e-02 -2.624538540840148926e-01 -1.569367796182632446e-01 1.162041947245597839e-01 -1.065855622291564941e-01 2.407279312610626221e-01 2.519011199474334717e-01 1.590495929121971130e-02 -1.537465304136276245e-01 6.844994425773620605e-02 -2.727637290954589844e-01 4.058573860675096512e-03 -1.481875628232955933e-01 -5.032149609178304672e-03 -3.704381883144378662e-01 -7.956684380769729614e-02 2.540016770362854004e-01
2.202188819646835327e-01 2.407612502574920654e-01 4.016313552856445312e-01 4.465217702090740204e-03 -1.252137422561645508e-01 -1.369815915822982788e-01 1.988987326622009277e-01 1.242806762456893921e-01 2.160461992025375366e-01 -1.446339040994644165e-01 -3.496544808149337769e-02 -1.855290979146957397e-01 1.222381591796875000e-01 1.408170163631439209e-02 -6.507404893636703491e-02 2.471618056297302246e-01 -1.025643050670623779e-01 7.961661368608474731e-02 1.173368170857429504e-01 8.470878005027770996e-03 -1.137614920735359192e-01 2.639309167861938477e-01 -1.759488731622695923e-01 1.464459300041198730e-01 -6.000418681651353836e-03 -2.435632199048995972e-01 5.214178003370761871e-03 -1.191343441605567932e-01 -2.962765395641326904e-01 -1.311091482639312744e-01 -3.387849926948547363e-01 -5.586266517639160156e-03
1.924557834863662720e-01 1.657815277576446533e-01 2.627843022346496582e-01 2.895505540072917938e-02 2.334630340337753296e-01 -5.471904948353767395e-02 7.708840817213058472e-02 2.900636792182922363e-01 -9.056076407432556152e-02 -3.527366742491722107e-02 1.199428923428058624e-02 -1.868152767419815063e-01 -4.517703875899314880e-02 3.856641650199890137e-01 2.139305472373962402e-01 2.461592406034469604e-01 -1.138534918427467346e-01 -1.660345941781997681e-01 1.139015406370162964e-01 2.981339208781719208e-02 -2.220618724822998047e-01 4.011996090412139893e-02 1.470979601144790649e-01 -2.415908724069595337e-01 1.644720286130905151e-01 -1.940220147371292114e-01 5.390977859497070312e-02 2.218890488147735596e-01 -2.117812037467956543e-01 -2.102097123861312866e-01 9.288602322340011597e-02 -1.286685019731521606e-01
2.201371639966964722e-01 6.834632158279418945e-02 8.711214363574981689e-02 1.101133450865745544e-01 -3.057456016540527344e-01 -7.539914548397064209e-02 -1.583153456449508667e-01 -2.007209807634353638e-01 -2.759151756763458252e-01 8.138199336826801300e-04 -5.546747520565986633e-02 -3.156671822071075439e-01 -2.614115476608276367e-01 1.218435615301132202e-01 2.163597345352172852e-01 1.155017465353012085e-01 -1.944634616374969482e-01 -1.728055477142333984e-01 2.517090439796447754e-01 -5.729392543435096741e-02 1.146412938833236694e-01 -1.662621647119522095e-01 -3.093957155942916870e-02 -9.732407331466674805e-02 2.385658621788024902e-01 -1.462241858243942261e-01 -3.021046221256256104e-01 -7.829783856868743896e-02 -2.439070194959640503e-01 -7.629062980413436890e-02 -6.603755056858062744e-02 9.773951023817062378e-02
2.580823004245758057e-01 6.654482334852218628e-02 -3.793063014745712280e-02 4.291049838066101074e-01 1.001490876078605652e-01 -1.518706828355789185e-01 1.142043024301528931e-01 4.998066127300262451e-01 5.546103790402412415e-02 -3.200576454401016235e-02 -6.780093908309936523e-02 2.631263136863708496e-01 -2.260376662015914917e-01 3.982084617018699646e-02 6.215137243270874023e-02 3.798652067780494690e-02 1.783349923789501190e-02 -5.494756624102592468e-02 2.790869027376174927e-02 7.451470196247100830e-02 -5.330331251025199890e-02 2.123750746250152588e-01 -6.502181291580200195e-02 -2.483263164758682251e-01 7.666764408349990845e-02 -1.837824285030364990e-01 -3.020959347486495972e-02 -1.050416380167007446e-01 -2.953108251094818115e-01 -1.446748375892639160e-01 8.202540874481201172e-02 1.468327343463897705e-01
9.303990751504898071e-02 -9.807209670543670654e-02 1.029376089572906494e-01 1.280896216630935669e-01 -8.256681263446807861e-02 -9.491951763629913330e-02 1.696431264281272888e-02 1.202944070100784302e-01 -8.287001401185989380e-02 2.270480543375015259e-01 4.937562718987464905e-02 -7.732362020760774612e-03 -3.385919034481048584e-01 3.026412129402160645e-01 4.090327620506286621e-01 1.243131309747695923e-01 2.465010620653629303e-02 -7.394324988126754761e-02 1.158822998404502869e-01 -6.526897102594375610e-02 2.950263023376464844e-01 1.952681839466094971e-01 -1.628301739692687988e-01 -1.819677054882049561e-01 1.125705149024724960e-02 -1.917367875576019287e-01 2.221081964671611786e-02 -1.756419688463211060e-01 -2.897799313068389893e-01 -7.944867759943008423e-02 -1.300875693559646606e-01 3.003705143928527832e-01
2.690511047840118408e-01 4.187299311161041260e-02 -9.313754737377166748e-02 1.353126466274261475e-01 -1.398712396621704102e-01 -1.385816782712936401e-01 -8.568735420703887939e-02 2.380653768777847290e-01 3.048302829265594482e-01 1.934722959995269775e-01 -1.081795543432235718e-01 5.623701028525829315e-03 -7.766432315111160278e-02 1.596591472625732422e-01 9.406753629446029663e-02 4.738771542906761169e-02 -9.222448617219924927e-02 -2.410832196474075317e-01 2.237292379140853882e-01 2.918993532657623291e-01 3.454877734184265137e-01 1.466309130191802979e-01 -1.136576756834983826e-01 -3.119469881057739258e-01 -4.100776277482509613e-03 -2.706289887428283691e-01 -5.786251649260520935e-02 -1.776977442204952240e-03 -1.764029711484909058e-01 -9.483922272920608521e-02 1.517074406147003174e-01 1.366369873285293579e-01
3.128702342510223389e-01 -1.441113278269767761e-02 1.188461109995841980e-01 2.422899603843688965e-01 1.115435212850570679e-01 -5.113935843110084534e-02 7.825934886932373047e-02 3.250708281993865967e-01 4.452120140194892883e-02 1.074791699647903442e-01 2.861752510070800781e-01 -1.019228100776672363e-01 -1.185438036918640137e-01 1.658164709806442261e-01 -4.452823847532272339e-02 -4.770937189459800720e-02 7.300457917153835297e-03 -8.241082727909088135e-02 1.282912939786911011e-01 -3.739219307899475098e-01 1.771349608898162842e-01 1.294176578521728516e-01 -2.092441171407699585e-01 -1.495547592639923096e-01 8.808882534503936768e-02 -2.311038076877593994e-01 1.378175467252731323e-01 -3.869931697845458984e-01 3.302283585071563721e-02 -1.831420660018920898e-01 -8.732234686613082886e-02 -3.191388398408889771e-02
3.529361486434936523e-01 1.422875821590423584e-01 6.738290935754776001e-02 2.278268486261367798e-01 -6.767403334379196167e-02 -2.721528112888336182e-01 -1.914947032928466797e-01 1.886169053614139557e-02 -1.564016491174697876e-01 2.424744367599487305e-01 1.097320765256881714e-01 5.659347865730524063e-03 -2.278531193733215332e-01 1.162026450037956238e-01 2.494529932737350464e-01 8.712068200111389160e-02 -8.393123000860214233e-02 -2.322424203157424927e-01 -3.570720925927162170e-02 -5.370351672172546387e-02 2.584140896797180176e-01 -1.541167944669723511e-01 1.062261909246444702e-01 -1.097569465637207031e-01 1.323878318071365356e-01 -1.468797028064727783e-01 1.208689063787460327e-02 -2.180435210466384888e-01 -2.571652531623840332e-01 -1.905746757984161377e-01 2.485833913087844849e-01 -1.499012112617492676e-01
6.419068574905395508e-02 1.979340314865112305e-01 3.852831199765205383e-02 1.982730031013488770e-01 2.865070290863513947e-02 -1.444665901362895966e-02 9.995469450950622559e-02 2.757650315761566162e-01 1.638265997171401978e-01 1.695609539747238159e-01 3.141247332096099854e-01 -1.000901684165000916e-01 -2.655851542949676514e-01 -1.329578366130590439e-02 2.380582988262176514e-01 -9.816536307334899902e-02 7.006183266639709473e-02 -2.199415117502212524e-01 -8.979779481887817383e-02 -2.784850075840950012e-02 -7.580482400953769684e-03 9.769321978092193604e-02 1.245592953637242317e-03 -2.049438506364822388e-01 4.051891863346099854e-01 -2.944822013378143311e-01 -8.298672735691070557e-02 1.066886186599731445e-01 -2.080260664224624634e-01 -4.459122940897941589e-02 3.122669458389282227e-01 -4.321118071675300598e-02
2.417714148759841919e-01 1.202606111764907837e-01 1.021751537919044495e-01 5.511289462447166443e-02 3.154979273676872253e-02 -1.955750733613967896e-01 5.648527666926383972e-02 -2.518166899681091309e-01 2.950837910175323486e-01 1.175780072808265686e-01 2.931192815303802490e-01 -2.617976665496826172e-01 -6.219900771975517273e-02 2.085800021886825562e-01 1.934346407651901245e-01 1.875067944638431072e-03 5.049457773566246033e-02 -4.273139238357543945e-01 3.122327849268913269e-02 -1.587058603763580322e-01 1.259979754686355591e-01 4.145693033933639526e-03 -2.908805012702941895e-01 4.868445917963981628e-02 5.576887354254722595e-02 -1.902082711458206177e-01 -9.684979170560836792e-02 -2.609583362936973572e-02 -1.550367176532745361e-01 1.453177183866500854e-01 2.298113256692886353e-01 7.815437763929367065e-02
2.674137055873870850e-01 -2.009534984827041626e-01 3.484987616539001465e-01 2.147209495306015015e-01 -7.441085763275623322e-03 4.449701867997646332e-03 1.290303915739059448e-01 2.578086555004119873e-01 5.720251798629760742e-02 1.335216462612152100e-01 2.407387495040893555e-01 -7.421156018972396851e-02 -2.147842794656753540e-01 -2.066269963979721069e-01 1.850874274969100952e-01 -3.689900785684585571e-02 -5.955365672707557678e-02 -2.489081770181655884e-01 -2.531957626342773438e-02 6.460327655076980591e-02 2.165059000253677368e-02 7.427185773849487305e-02 -3.031997382640838623e-01 -2.172380983829498291e-01 2.174191772937774658e-01 -1.835820972919464111e-01 -3.097573295235633850e-02 1.406337618827819824e-01 -6.245241686701774597e-02 -8.763310313224792480e-02 1.787875592708587646e-01 2.601414918899536133e-01
3.135543465614318848e-01 1.457930207252502441e-01 -6.058942526578903198e-02 4.075420275330543518e-02 -1.549117453396320343e-02 1.079264506697654724e-01 9.546898305416107178e-02 3.538664877414703369e-01 3.301150351762771606e-02 1.547905523329973221e-02 -1.632498651742935181e-01 -2.792263627052307129e-01 1.217931974679231644e-02 3.031858801841735840e-01 2.608974575996398926e-01 1.617863774299621582e-02 -1.158731654286384583e-01 -8.554962277412414551e-02 1.629489958286285400e-01 1.307045817375183105e-01 2.254171520471572876e-01 1.468798369169235229e-01 -3.633677959442138672e-01 -8.162173628807067871e-02 1.180143356323242188e-01 -3.329532742500305176e-01 -1.433385908603668213e-01 3.688288480043411255e-02 -1.230407357215881348e-01 -1.385584622621536255e-01 7.679187506437301636e-02 1.155102532356977463e-02
-1.125561520457267761e-01 3.588499128818511963e-02 1.248646154999732971e-02 1.759300357662141323e-03 -2.361550368368625641e-02 -2.730588614940643311e-01 7.136465609073638916e-02 2.075470089912414551e-01 -2.803714247420430183e-03 -3.688967227935791016e-02 -2.969404496252536774e-02 -2.329566515982151031e-02 -2.113089114427566528e-01 2.779864147305488586e-02 4.207299351692199707e-01 1.501398682594299316e-01 -1.984046101570129395e-01 -2.141734510660171509e-01 6.564372032880783081e-02 -1.537915617227554321e-01 -1.143482029438018799e-01 4.856344312429428101e-02 4.281307756900787354e-02 -1.884747594594955444e-01 1.348399221897125244e-01 -2.272874861955642700e-01 -7.012653350830078125e-02 6.062056869268417358e-02 -5.145468711853027344e-01 -1.008865386247634888e-01 2.123282104730606079e-01 2.244656234979629517e-01
2.545418441295623779e-01 2.623071148991584778e-02 -2.413717098534107208e-02 1.584963053464889526e-01 -3.177094161510467529e-01 -6.191757693886756897e-02 -3.438070043921470642e-02 3.700261712074279785e-01 2.767605483531951904e-01 1.301507186144590378e-02 -2.720624022185802460e-02 -2.304640831425786018e-03 1.037320196628570557e-01 3.473348915576934814e-02 3.640751838684082031e-01 -2.642462030053138733e-02 -1.691713230684399605e-03 -1.883475184440612793e-01 1.935446411371231079e-01 1.278548240661621094e-01 1.133067384362220764e-01 2.723073959350585938e-01 -3.698705881834030151e-02 -1.894724369049072266e-01 3.419712781906127930e-01 -1.709783524274826050e-01 -1.812270730733871460e-01 -5.088768154382705688e-02 1.539049483835697174e-02 -9.038483351469039917e-02 1.330963969230651855e-01 -1.481286287307739258e-01
6.711957603693008423e-02 1.899726316332817078e-02 7.065368443727493286e-02 1.696901321411132812e-01 2.266268730163574219e-01 -1.130494624376296997e-01 1.497790068387985229e-01 3.895796835422515869e-01 -1.471686065196990967e-01 2.931135520339012146e-02 -6.646704673767089844e-02 -3.613058328628540039e-01 3.758082166314125061e-02 -7.047409564256668091e-02 -1.443582773208618164e-02 -7.775936275720596313e-02 -6.263878196477890015e-02 -3.452828228473663330e-01 1.982365399599075317e-01 -7.954567670822143555e-03 -2.479644119739532471e-02 7.059795409440994263e-02 1.157758086919784546e-01 -1.520729623734951019e-02 4.903066903352737427e-02 -5.263646245002746582e-01 -1.479533016681671143e-01 -9.912113845348358154e-02 -1.247329637408256531e-01 -1.824458315968513489e-02 4.648369550704956055e-02 2.047440707683563232e-01
2.784511260688304901e-02 2.158501595258712769e-01 1.865217834711074829e-01 -8.467360585927963257e-02 -1.756817847490310669e-01 1.284232735633850098e-02 -7.985277473926544189e-02 4.317453205585479736e-01 2.089253962039947510e-01 1.876883357763290405e-01 -8.272533118724822998e-02 1.731283776462078094e-02 -3.316068649291992188e-02 1.487254500389099121e-01 2.442481666803359985e-01 1.015739217400550842e-01 -9.413757920265197754e-02 -2.110918015241622925e-01 2.269137203693389893e-01 1.697086095809936523e-01 1.731076538562774658e-01 1.129960864782333374e-01 -2.877677679061889648e-01 -1.811843067407608032e-01 1.177740916609764099e-01 -3.699186444282531738e-01 -4.336015135049819946e-02 2.885277196764945984e-02 -1.817658543586730957e-01 1.189776085084304214e-04 -1.608291715383529663e-01 -5.690035223960876465e-02
1.312938332557678223e-01 2.137886136770248413e-01 7.555638253688812256e-02 2.681214511394500732e-01 -2.944377250969409943e-02 -1.320780515670776367e-01 1.299674659967422485e-01 2.714323699474334717e-01 -1.217387523502111435e-02 1.948149949312210083e-01 3.682261705398559570e-02 2.667552791535854340e-02 -8.720709942281246185e-03 2.950077950954437256e-01 3.407482504844665527e-01 -5.935576558113098145e-02 1.796327158808708191e-02 -2.527386546134948730e-01 2.139831036329269409e-01 2.812770605087280273e-01 2.021480053663253784e-01 -4.430968686938285828e-02 -2.449628859758377075e-01 -2.315601706504821777e-01 -7.807667553424835205e-02 -3.080046772956848145e-01 -1.381632536649703979e-01 1.295824907720088959e-02 -9.747730800881981850e-04 -1.690474301576614380e-01 5.137219652533531189e-02 -8.171232789754867554e-02
1.319438666105270386e-01 -8.310091495513916016e-02 1.028814986348152161e-01 2.630807757377624512e-01 -1.815790310502052307e-02 3.003613278269767761e-02 -6.153774634003639221e-02 2.408071309328079224e-01 2.855536043643951416e-01 1.489783525466918945e-01 -2.245002835988998413e-01 -7.187432050704956055e-02 1.249856129288673401e-01 1.168409883975982666e-01 4.102266132831573486e-01 -2.282644994556903839e-02 7.960563898086547852e-02 -2.526089251041412354e-01 2.634737491607666016e-01 6.619460135698318481e-02 1.099787503480911255e-01 5.205885693430900574e-02 -3.345130980014801025e-01 -5.255993828177452087e-02 1.096441643312573433e-03 -2.815018892288208008e-01 -1.775116622447967529e-01 1.187624037265777588e-01 -2.242333590984344482e-01 -1.453877836465835571e-01 -3.776872530579566956e-02 6.618658453226089478e-02
4.840046465396881104e-01 9.665600955486297607e-03 3.207857161760330200e-02 1.609964966773986816e-01 -2.162236273288726807e-01 -8.275999128818511963e-02 2.957207337021827698e-02 3.279121816158294678e-01 3.173189163208007812e-01 2.226233780384063721e-01 -1.355067789554595947e-01 -6.503200531005859375e-02 -1.220909133553504944e-01 7.724125683307647705e-02 2.334998548030853271e-01 5.179579555988311768e-02 3.430617740377783775e-03 -5.754713714122772217e-02 6.884700804948806763e-02 1.772813946008682251e-01 1.490258574485778809e-01 1.448581963777542114e-01 -1.164892688393592834e-01 -5.413062870502471924e-02 4.213732779026031494e-01 -1.589671224355697632e-01 2.448535233270376921e-04 -3.431284427642822266e-02 8.136437088251113892e-02 -4.920485243201255798e-02 -9.027171880006790161e-02 7.344989478588104248e-02
1.803790330886840820e-01 1.091586872935295105e-01 1.085592806339263916e-01 -1.352183371782302856e-01 1.612337976694107056e-01 -3.969762027263641357e-01 1.131902709603309631e-01 7.415685802698135376e-02 2.047129720449447632e-01 2.171703130006790161e-01 6.313330680131912231e-02 4.698666930198669434e-02 -3.396443650126457214e-02 1.646724939346313477e-01 1.777443587779998779e-01 8.549454808235168457e-02 3.876258432865142822e-02 6.113352254033088684e-02 1.313059478998184204e-01 -8.327847463078796864e-04 -4.353163763880729675e-02 -3.054308891296386719e-01 -2.354941330850124359e-02 -2.605241835117340088e-01 -5.059416289441287518e-04 -4.354541003704071045e-01 7.491993904113769531e-02 -2.157266438007354736e-01 -1.819152086973190308e-01 -2.903798520565032959e-01 1.204681172966957092e-01 3.680006042122840881e-02
3.328755497932434082e-01 2.956198528409004211e-02 -1.183026097714900970e-02 1.632021963596343994e-01 -2.503889985382556915e-02 6.339793652296066284e-02 -2.197746485471725464e-01 3.959210216999053955e-01 1.557328402996063232e-01 2.271743863821029663e-01 2.035112492740154266e-02 1.159827224910259247e-02 1.662361323833465576e-01 4.083604812622070312e-01 2.579459846019744873e-01 9.362764656543731689e-03 1.507673114538192749e-01 -2.570310831069946289e-01 2.662702202796936035e-01 -8.225552737712860107e-02 -1.881222426891326904e-02 5.620277673006057739e-02 7.911265827715396881e-03 -2.143134735524654388e-02 2.802451550960540771e-01 -1.556567251682281494e-01 -1.879829354584217072e-02 9.476667642593383789e-02 -2.631381340324878693e-02 7.313337922096252441e-02 -1.075425148010253906e-01 1.192288175225257874e-01
1.783369183540344238e-01 1.486544460058212280e-01 5.789212882518768311e-03 3.099146112799644470e-02 -1.031644269824028015e-01 -1.211502309888601303e-02 -1.002132594585418701e-01 2.895940244197845459e-01 2.121856659650802612e-01 1.934455335140228271e-01 -1.909058541059494019e-02 6.917480845004320145e-03 -5.854382365942001343e-02 2.712341547012329102e-01 2.747364640235900879e-01 -2.161237448453903198e-01 1.788694411516189575e-02 -7.403976283967494965e-03 1.989200860261917114e-01 2.104860544204711914e-01 2.472144365310668945e-01 2.558307945728302002e-01 -2.520102560520172119e-01 -5.453429743647575378e-02 -4.235993139445781708e-03 -3.967520892620086670e-01 -9.721016138792037964e-02 -1.295478343963623047e-01 -1.382968574762344360e-01 -2.740967571735382080e-01 -2.340251207351684570e-02 5.103185027837753296e-02
2.575696706771850586e-01 5.959361419081687927e-02 1.114058867096900940e-01 3.549658954143524170e-01 -2.860793378204107285e-03 -1.943369060754776001e-01 1.780536472797393799e-01 3.451179563999176025e-01 1.448192298412322998e-01 2.027002349495887756e-02 3.196544647216796875e-01 8.913592994213104248e-02 -1.205451339483261108e-01 1.638761758804321289e-01 4.886292666196823120e-02 2.328203767538070679e-01 -3.514928044751286507e-03 -2.523673772811889648e-01 1.538037359714508057e-01 1.468133628368377686e-01 1.068881005048751831e-01 1.238779281266033649e-03 -1.226294133812189102e-02 5.815007165074348450e-02 1.762642562389373779e-01 8.680942654609680176e-02 2.272542715072631836e-01 -7.019247859716415405e-02 -1.569337993860244751e-01 -2.786543667316436768e-01 3.656423464417457581e-02 2.257502675056457520e-01
1.788519620895385742e-01 -5.690695717930793762e-03 1.958306580781936646e-01 1.809151023626327515e-01 -1.108677759766578674e-01 -3.712391257286071777e-01 1.194366216659545898e-01 5.559884756803512573e-02 -1.323917955160140991e-01 2.900050878524780273e-01 1.152241975069046021e-01 1.385897584259510040e-02 -2.691654562950134277e-01 8.972052484750747681e-02 2.090342342853546143e-01 1.384268105030059814e-01 -1.575838029384613037e-01 -2.936361432075500488e-01 4.055431112647056580e-02 -5.849368870258331299e-02 2.543898485600948334e-02 -1.922553479671478271e-01 -2.781054675579071045e-01 -2.033471167087554932e-01 1.786163300275802612e-01 -3.091709222644567490e-03 -2.560606002807617188e-01 -1.990391165018081665e-01 -1.397020965814590454e-01 -3.326118364930152893e-02 -1.810306459665298462e-01 -8.978851884603500366e-02
3.613221943378448486e-01 3.195948898792266846e-02 1.039713099598884583e-01 3.175204396247863770e-01 -2.772015891969203949e-02 2.037924423348158598e-04 -2.079463452100753784e-01 3.315357863903045654e-01 2.849790751934051514e-01 4.182425886392593384e-02 3.148333728313446045e-01 3.893667832016944885e-02 -8.237963169813156128e-02 4.560822993516921997e-02 2.027404457330703735e-01 2.505579888820648193e-01 -9.801642037928104401e-03 -8.890696614980697632e-02 8.374198526144027710e-02 -1.237103939056396484e-01 -1.175963059067726135e-01 -1.130760759115219116e-01 1.991835236549377441e-01 -5.095893144607543945e-02 2.763711512088775635e-01 5.613869801163673401e-02 5.670225247740745544e-02 -1.704643815755844116e-01 -1.342397332191467285e-01 -6.051972135901451111e-02 2.113647609949111938e-01 1.707462668418884277e-01
8.462129533290863037e-02 1.394291073083877563e-01 1.344692707061767578e-01 -7.004689425230026245e-02 1.871533505618572235e-02 -9.624635428190231323e-02 -1.429854035377502441e-01 -5.819968879222869873e-03 3.598194122314453125e-01 -4.939641430974006653e-02 9.411753714084625244e-02 1.629403829574584961e-01 6.490510702133178711e-02 2.281820327043533325e-01 4.619465172290802002e-01 8.073896169662475586e-03 1.308771371841430664e-01 -5.778277665376663208e-02 1.340667009353637695e-01 3.283399716019630432e-02 2.032518982887268066e-01 1.605005115270614624e-01 -2.318388074636459351e-01 -3.589379191398620605e-01 3.479935228824615479e-02 -2.809890806674957275e-01 -2.190528512001037598e-01 -3.346163779497146606e-02 -8.902645111083984375e-02 -1.207988560199737549e-01 1.522011905908584595e-01 1.383137851953506470e-01
1.423597335815429688e-01 4.174004793167114258e-01 7.624265551567077637e-02 1.211464926600456238e-01 -1.401323010213673115e-03 1.183093637228012085e-01 -1.732299774885177612e-01 2.470372468233108521e-01 3.282834589481353760e-02 1.138808652758598328e-01 2.372973971068859100e-02 -6.220185384154319763e-02 -1.234876457601785660e-02 3.087900876998901367e-01 1.793446838855743408e-01 1.598328500986099243e-01 6.040913984179496765e-02 8.906886726617813110e-02 6.756976991891860962e-02 -1.046488285064697266e-01 9.587960690259933472e-02 1.879758983850479126e-01 -6.679891049861907959e-02 -5.418534949421882629e-02 3.240951597690582275e-01 -3.206506073474884033e-01 -3.260324522852897644e-02 5.958957970142364502e-02 -1.119681540876626968e-02 -2.357958704233169556e-01 -3.452556133270263672e-01 2.046264410018920898e-01
2.856283783912658691e-01 -1.505003869533538818e-01 -4.309035837650299072e-02 1.221157610416412354e-01 -1.284916549921035767e-01 -3.242616355419158936e-01 2.980132699012756348e-01 -1.080694869160652161e-01 5.405684560537338257e-02 1.715234071016311646e-01 2.629111409187316895e-01 -2.303439527750015259e-01 -1.883345246315002441e-01 -8.265434950590133667e-02 5.236086249351501465e-02 3.297751247882843018e-01 4.374488443136215210e-02 3.567508654668927193e-03 2.518283128738403320e-01 1.511429548263549805e-01 3.841615840792655945e-02 -1.833078823983669281e-02 1.231765821576118469e-01 2.111748009920120239e-01 2.758730649948120117e-01 -2.968835532665252686e-01 4.079567641019821167e-02 1.471345312893390656e-02 -1.319918185472488403e-01 -2.117210300639271736e-03 -1.155145987868309021e-01 4.323019087314605713e-02
1.784366220235824585e-01 2.116638869047164917e-01 1.717969775199890137e-01 7.246726751327514648e-02 1.613899618387222290e-01 -1.686615496873855591e-01 -2.304052561521530151e-01 4.783210158348083496e-01 6.998837739229202271e-02 6.582176685333251953e-02 6.212051957845687866e-02 -6.075070053339004517e-02 2.596605122089385986e-01 3.259492218494415283e-01 3.532431647181510925e-02 1.086284965276718140e-02 1.755241900682449341e-01 1.198063790798187256e-01 -2.089620940387248993e-02 -4.249836876988410950e-02 4.044217616319656372e-02 -6.018368992954492569e-03 -1.371012534946203232e-02 -3.320599496364593506e-01 1.820456832647323608e-01 -3.781886696815490723e-01 -6.114291027188301086e-02 9.347828477621078491e-02 -1.020946353673934937e-01 1.960781402885913849e-02 3.172936290502548218e-02 -2.054527774453163147e-02
4.318834543228149414e-01 -1.407836824655532837e-01 1.715056002140045166e-01 3.819895386695861816e-01 -9.000308811664581299e-02 -2.988549172878265381e-01 1.660155653953552246e-01 1.322047859430313110e-01 -1.655035018920898438e-01 -1.413264423608779907e-01 1.124477311968803406e-01 -1.241811588406562805e-01 -2.500915229320526123e-01 -1.567228287458419800e-01 -3.579111024737358093e-02 -4.482081532478332520e-02 -1.114709749817848206e-01 5.341099202632904053e-02 1.710785478353500366e-01 2.261326089501380920e-02 2.101443409919738770e-01 -1.707175374031066895e-01 3.182826191186904907e-02 2.231815308332443237e-01 1.049268841743469238e-01 -2.505289614200592041e-01 -1.374590694904327393e-01 -2.559352852404117584e-02 -3.682875633239746094e-02 -1.976418942213058472e-01 -1.733135990798473358e-02 -8.255401253700256348e-02
2.334637343883514404e-01 2.209220677614212036e-01 1.135056540369987488e-01 1.042548492550849915e-01 1.061791926622390747e-01 -3.048937916755676270e-01 1.333844214677810669e-01 3.160558938980102539e-01 -5.794373899698257446e-02 1.850093603134155273e-01 9.587775915861129761e-02 -2.126395106315612793e-01 -1.485586464405059814e-01 7.526353932917118073e-03 -1.159193068742752075e-01 1.522407531738281250e-01 -2.185439877212047577e-02 -8.588997274637222290e-02 8.671544492244720459e-02 -6.984482705593109131e-02 -4.101948440074920654e-01 7.188668847084045410e-02 -4.487587430048733950e-04 3.804738074541091919e-02 -9.701956994831562042e-03 -2.487710863351821899e-01 -7.659640908241271973e-02 -2.369477897882461548e-01 -2.542632520198822021e-01 -2.444341033697128296e-01 -1.061987597495317459e-02 2.380181699991226196e-01
3.933867439627647400e-02 1.165914833545684814e-01 1.488046050071716309e-01 2.594782738015055656e-03 -8.677363395690917969e-02 -6.712371855974197388e-02 -2.628689408302307129e-01 -1.075947750359773636e-02 2.565491795539855957e-01 2.038866281509399414e-01 8.576570451259613037e-02 -8.646046370267868042e-02 -2.955932021141052246e-01 1.598048061132431030e-01 2.742556929588317871e-01 2.252249121665954590e-01 1.142859831452369690e-01 -2.317399382591247559e-01 8.610776066780090332e-02 6.527671962976455688e-02 6.880000978708267212e-02 1.564556807279586792e-01 1.171864196658134460e-01 -2.218533009290695190e-01 2.548854351043701172e-01 -5.696197599172592163e-02 -1.043359190225601196e-01 -1.464098989963531494e-01 -4.469094574451446533e-01 -8.725164830684661865e-02 1.375096738338470459e-01 1.516505479812622070e-01
3.957581222057342529e-01 7.619445770978927612e-02 -3.490660712122917175e-02 2.121769078075885773e-02 7.085185497999191284e-02 -2.241448760032653809e-01 3.531735762953758240e-02 2.734100222587585449e-01 1.067443117499351501e-01 4.127654135227203369e-01 3.242639899253845215e-01 1.857397519052028656e-02 -2.517202682793140411e-02 9.254816919565200806e-02 -1.333487778902053833e-01 1.124601438641548157e-01 -2.050385996699333191e-02 -8.229340612888336182e-02 1.592351794242858887e-01 -2.794013321399688721e-01 1.599399596452713013e-01 1.229204982519149780e-02 -1.115701124072074890e-01 1.393067091703414917e-01 -1.737565398216247559e-01 -2.614312469959259033e-01 1.260907389223575592e-02 1.197655722498893738e-01 -2.981051802635192871e-01 -1.975131034851074219e-02 4.615640640258789062e-02 7.157318294048309326e-02
4.375856220722198486e-01 1.483632773160934448e-01 2.551347613334655762e-01 1.181430295109748840e-01 -7.251159101724624634e-02 -3.355751931667327881e-02 -1.074577942490577698e-01 1.595798730850219727e-01 -5.947027355432510376e-02 -1.104449108242988586e-02 2.127550691366195679e-01 -2.701680958271026611e-01 -9.201686829328536987e-03 -6.217808276414871216e-02 1.514859404414892197e-02 1.383366435766220093e-01 1.581738144159317017e-02 -2.804766595363616943e-01 1.970447897911071777e-01 -1.255355775356292725e-01 4.767965152859687805e-02 7.615595310926437378e-02 1.028525456786155701e-01 3.321067392826080322e-01 -6.938604265451431274e-02 -2.466827444732189178e-02 -3.093473017215728760e-01 2.753792107105255127e-01 3.240175545215606689e-02 1.165206581354141235e-01 -5.116576328873634338e-02 2.493594884872436523e-01
9.785587340593338013e-02 -2.386217750608921051e-02 5.667186528444290161e-02 -9.231876581907272339e-03 2.613681256771087646e-01 -3.464086949825286865e-01 -2.383205667138099670e-02 3.958939611911773682e-01 1.917182095348834991e-02 5.797519162297248840e-02 1.716925471555441618e-04 -9.613561630249023438e-02 -2.052550464868545532e-01 2.426928728818893433e-01 1.044149845838546753e-01 1.235700696706771851e-01 -8.859079331159591675e-02 -4.495741054415702820e-02 -5.477235838770866394e-02 -4.460137709975242615e-02 -2.669666409492492676e-01 1.433729678392410278e-01 -9.710156172513961792e-02 3.175469040870666504e-01 8.666134625673294067e-02 -4.966695606708526611e-01 -1.397880017757415771e-01 -5.724460631608963013e-02 3.793760016560554504e-02 -1.849641650915145874e-02 -6.711984425783157349e-02 2.297312952578067780e-02
2.244354039430618286e-01 -1.650741696357727051e-01 1.939692050218582153e-01 1.964734941720962524e-01 1.631869561970233917e-02 -1.769623309373855591e-01 -1.861793547868728638e-01 4.807600677013397217e-01 1.523653119802474976e-01 1.963880062103271484e-01 -5.922111496329307556e-02 -1.300845593214035034e-01 -8.532824367284774780e-02 -1.175643689930438995e-02 1.376222521066665649e-01 -2.285941317677497864e-02 -1.731232702732086182e-01 -1.489397585391998291e-01 1.581053733825683594e-01 -2.174047678709030151e-01 -5.446950346231460571e-02 1.331967711448669434e-01 2.670871019363403320e-01 1.336199790239334106e-01 -5.239328602328896523e-04 -1.950851827859878540e-01 -7.067225873470306396e-02 1.655042469501495361e-01 -1.207685172557830811e-01 -2.179400920867919922e-01 2.692345082759857178e-01 1.882855035364627838e-02
2.396887242794036865e-01 -1.214463412761688232e-01 -7.945380359888076782e-02 -1.119375005364418030e-01 -2.031990736722946167e-01 -2.813239991664886475e-01 1.432698816061019897e-01 9.919295459985733032e-02 6.495248526334762573e-02 8.753611892461776733e-02 1.150873750448226929e-01 6.859972327947616577e-02 1.109489426016807556e-01 2.147205173969268799e-01 2.818826735019683838e-01 -4.772618412971496582e-02 -3.416245058178901672e-02 -3.481233716011047363e-01 5.198398604989051819e-02 -1.966370642185211182e-01 -4.380436614155769348e-02 -2.824930846691131592e-02 1.261767372488975525e-02 1.739895194768905640e-01 2.783256173133850098e-01 -2.935515642166137695e-01 1.157991029322147369e-02 -3.918867409229278564e-01 -4.870543628931045532e-02 -8.892349898815155029e-02 -2.439538389444351196e-01 6.451493501663208008e-02
4.019662737846374512e-01 3.063950240612030029e-01 -1.087323129177093506e-01 2.191606909036636353e-01 -1.596905589103698730e-01 1.145456209778785706e-01 -2.173513919115066528e-01 1.252521276473999023e-01 1.836005598306655884e-01 -4.927759245038032532e-02 2.208636328577995300e-02 1.038971245288848877e-01 -2.787749767303466797e-01 1.545554995536804199e-01 2.376422286033630371e-01 6.413622200489044189e-02 5.373668670654296875e-02 -3.909550607204437256e-02 2.642124593257904053e-01 -3.439981490373611450e-02 1.094179376959800720e-01 3.957630321383476257e-02 -1.298773288726806641e-01 -1.047945618629455566e-01 3.757299780845642090e-01 -1.592530906200408936e-01 3.515069186687469482e-02 1.764845550060272217e-01 -1.603546887636184692e-01 -1.035269498825073242e-01 6.999179720878601074e-02 1.283984333276748657e-01
1.708352863788604736e-01 -1.329488605260848999e-01 2.249916195869445801e-01 4.506417512893676758e-01 1.960858106613159180e-01 -1.358594298362731934e-01 -5.221850797533988953e-02 1.791226714849472046e-01 -8.577370643615722656e-02 1.602030843496322632e-01 1.429115980863571167e-01 9.044174104928970337e-02 2.345722019672393799e-01 2.013497054576873779e-01 1.116435006260871887e-01 6.221003085374832153e-02 -8.095119148492813110e-02 2.364048212766647339e-01 1.763676255941390991e-01 8.179465681314468384e-02 -1.459524631500244141e-01 -4.994272440671920776e-02 -2.201950699090957642e-01 -9.772859513759613037e-02 1.025907229632139206e-02 -2.579562366008758545e-01 -2.843430638313293457e-01 -4.888263717293739319e-02 -2.377270162105560303e-01 2.141643874347209930e-02 1.523306816816329956e-01 1.485320329666137695e-01
1.729976832866668701e-01 4.620781540870666504e-02 1.301867961883544922e-01 -1.063117161393165588e-01 2.099520564079284668e-01 -7.470542937517166138e-02 1.992592811584472656e-01 4.321332275867462158e-01 6.015919148921966553e-03 9.742839634418487549e-02 -4.619336500763893127e-02 -3.155162334442138672e-01 9.310391545295715332e-02 1.031893715262413025e-01 1.544058322906494141e-02 -9.202086180448532104e-02 -1.826153993606567383e-01 -6.178143620491027832e-02 2.082528918981552124e-01 -2.310843020677566528e-02 -3.028876334428787231e-02 -8.025244623422622681e-02 1.045071333646774292e-01 4.721228033304214478e-02 -3.603033954277634621e-03 -5.015587806701660156e-01 -3.249598145484924316e-01 -2.901250682771205902e-02 3.883418813347816467e-02 -2.154663056135177612e-01 -1.011510416865348816e-01 8.117286115884780884e-02
2.556117177009582520e-01 8.667029440402984619e-02 1.293580383062362671e-01 6.048145517706871033e-02 2.523118257522583008e-02 -3.507397770881652832e-01 2.191510051488876343e-01 2.581064999103546143e-01 1.051275283098220825e-01 8.083949238061904907e-02 6.087831035256385803e-02 -3.478787839412689209e-01 -5.930529534816741943e-02 1.256907172501087189e-02 -1.037772297859191895e-01 2.074572145938873291e-01 -3.068644925951957703e-02 -2.035972177982330322e-01 -5.284203216433525085e-03 -2.871397733688354492e-01 -2.371747344732284546e-01 1.408177167177200317e-01 5.514416261576116085e-04 -1.366975810378789902e-02 1.195159554481506348e-01 -5.570184811949729919e-02 -2.052270434796810150e-02 -4.081029593944549561e-01 -2.260034531354904175e-01 -5.954859778285026550e-02 -3.493605554103851318e-02 1.652970463037490845e-01
2.741704285144805908e-01 -1.451617181301116943e-01 7.998836040496826172e-02 4.636007547378540039e-01 2.379933185875415802e-02 -1.913525611162185669e-01 -1.670420542359352112e-02 -1.271218061447143555e-01 -7.528195157647132874e-03 7.289288938045501709e-02 -9.599684923887252808e-02 -1.176018267869949341e-01 1.944865435361862183e-01 2.668857276439666748e-01 1.239781454205513000e-01 3.184454739093780518e-01 8.869420737028121948e-03 1.701514795422554016e-02 -5.659516528248786926e-02 5.601504072546958923e-02 2.437010705471038818e-01 1.669669449329376221e-01 -1.571059226989746094e-01 -1.581991463899612427e-02 2.780432701110839844e-01 -2.622291147708892822e-01 -2.796083092689514160e-01 -3.105883672833442688e-02 -6.564208120107650757e-02 1.170804426074028015e-01 -9.049120545387268066e-02 6.507243216037750244e-02
2.145878672599792480e-01 8.770229667425155640e-02 2.229298353195190430e-01 1.545078009366989136e-01 -1.843508034944534302e-01 -1.551739871501922607e-01 -1.619961461983621120e-03 2.598207592964172363e-01 7.456406950950622559e-02 -6.474788486957550049e-02 5.631366278976202011e-03 -5.318047478795051575e-02 -7.608167827129364014e-03 2.552008926868438721e-01 2.735576033592224121e-01 4.095953404903411865e-01 2.421062737703323364e-01 -1.495031416416168213e-01 1.629858613014221191e-01 -2.538021188229322433e-03 1.686978191137313843e-01 1.729653030633926392e-01 -1.666726171970367432e-01 -2.281174957752227783e-01 -4.287862777709960938e-02 -1.428302824497222900e-01 2.956405282020568848e-02 -1.934452950954437256e-01 7.084024697542190552e-02 -2.461041510105133057e-01 4.973607137799263000e-02 2.288942784070968628e-01
1.468013972043991089e-01 -6.843624264001846313e-02 3.053388297557830811e-01 2.173670530319213867e-01 -3.283392488956451416e-01 -2.419674396514892578e-01 4.490525647997856140e-02 2.784625887870788574e-01 6.010141223669052124e-02 3.080577775835990906e-02 -9.995315968990325928e-02 -2.059905529022216797e-01 6.626831740140914917e-02 3.467579558491706848e-02 1.237674895673990250e-02 -1.586966030299663544e-02 -2.785075604915618896e-01 -1.109554767608642578e-01 1.765150725841522217e-01 -1.717064827680587769e-01 -1.398572027683258057e-01 -1.327733858488500118e-03 2.212458848953247070e-01 1.561023145914077759e-01 2.059032171964645386e-01 -1.045573279261589050e-01 -4.172309935092926025e-01 1.014370843768119812e-01 7.564985007047653198e-02 9.408188611268997192e-02 -6.058847904205322266e-02 1.582634299993515015e-01
2.660788893699645996e-01 4.697898402810096741e-02 3.369378745555877686e-01 7.643391191959381104e-02 -1.397528052330017090e-01 -1.026894599199295044e-01 -2.367353588342666626e-01 1.486058384180068970e-01 -2.245382666587829590e-01 -5.309722200036048889e-02 -1.940161548554897308e-02 7.959749549627304077e-02 -1.420483887195587158e-01 9.417426586151123047e-02 2.992655336856842041e-01 1.657102257013320923e-01 -2.796462476253509521e-01 -3.762508183717727661e-02 2.396817654371261597e-01 -2.609718032181262970e-02 -6.213485822081565857e-02 -9.603134542703628540e-02 -1.924795806407928467e-01 2.775793373584747314e-01 -2.748330589383840561e-03 -4.351007342338562012e-01 2.328717336058616638e-02 1.208180189132690430e-02 -9.618935175240039825e-03 1.260319501161575317e-01 -1.475122272968292236e-01 -2.710537612438201904e-02
4.170901700854301453e-02 7.706235162913799286e-03 1.562906205654144287e-01 6.164603307843208313e-02 1.240575537085533142e-01 -4.024085104465484619e-01 1.559203714132308960e-01 2.998586595058441162e-01 -2.266537249088287354e-01 8.631532639265060425e-02 -1.514352262020111084e-01 -3.334537744522094727e-01 9.391953796148300171e-02 4.890347272157669067e-02 8.722971379756927490e-02 -4.280597344040870667e-02 -1.772724539041519165e-01 -1.735147833824157715e-01 2.154875844717025757e-01 -9.155508130788803101e-02 -3.180801123380661011e-02 -5.953182652592658997e-02 -8.724668994545936584e-03 -6.544197350740432739e-02 1.203444004058837891e-01 -4.995520114898681641e-01 -1.486115753650665283e-01 -9.784606844186782837e-02 -5.516680330038070679e-02 -1.870499402284622192e-01 -6.632490456104278564e-02 3.788944706320762634e-02
3.264808654785156250e-01 2.120066732168197632e-01 3.846294805407524109e-02 2.574683427810668945e-01 1.418306678533554077e-01 -2.379303798079490662e-02 1.286431699991226196e-01 2.449290156364440918e-01 2.497257888317108154e-01 9.140980988740921021e-02 2.384812384843826294e-01 1.604339480400085449e-01 -1.962660700082778931e-01 8.320833742618560791e-02 2.487171590328216553e-01 1.657686680555343628e-01 -1.924642622470855713e-01 -7.769642025232315063e-02 7.771870493888854980e-02 -1.423768699169158936e-02 -2.068100720643997192e-01 3.521978110074996948e-02 1.782250404357910156e-01 -1.298288349062204361e-02 3.147577345371246338e-01 -5.707678571343421936e-02 9.986513108015060425e-02 -7.303723692893981934e-02 3.722329391166567802e-03 -3.471330702304840088e-01 1.314055323600769043e-01 1.211291924118995667e-01
2.419903427362442017e-01 1.466307230293750763e-02 1.882028281688690186e-01 9.778169542551040649e-02 3.813914656639099121e-01 -6.537073291838169098e-03 1.210969835519790649e-01 3.495388925075531006e-01 3.574800193309783936e-01 7.249581813812255859e-02 1.591625511646270752e-01 -8.026777207851409912e-02 -4.502439126372337341e-02 1.129062920808792114e-01 -1.052192002534866333e-01 2.029575109481811523e-01 -9.404669702053070068e-02 2.855271100997924805e-01 3.076753318309783936e-01 -2.666636370122432709e-02 -8.213983476161956787e-02 7.082238793373107910e-02 -1.404115855693817139e-01 8.397101424634456635e-03 1.445925384759902954e-01 -7.317978143692016602e-02 -2.849711775779724121e-01 -6.987233459949493408e-02 1.412658486515283585e-02 5.215888377279043198e-03 -2.338587306439876556e-03 2.283837199211120605e-01
2.178114652633666992e-01 -7.524008862674236298e-03 2.688830904662609100e-02 1.012783125042915344e-02 2.439965605735778809e-01 -2.009118199348449707e-01 2.102621048688888550e-01 1.824163198471069336e-01 -9.171704947948455811e-02 4.167226329445838928e-02 -7.324622571468353271e-02 -1.079690754413604736e-01 9.340574592351913452e-02 1.588933765888214111e-01 -9.373322874307632446e-02 1.887631416320800781e-01 -2.362645864486694336e-01 -2.356740832328796387e-01 1.732507944107055664e-01 1.867069490253925323e-02 -2.823710739612579346e-01 4.898922517895698547e-02 6.086165457963943481e-02 -3.107405640184879303e-02 1.388987302780151367e-01 -3.803962171077728271e-01 -8.981855213642120361e-02 -3.322618901729583740e-01 -1.225182712078094482e-01 -2.326688468456268311e-01 5.770798772573471069e-02 2.920000851154327393e-01
1.030029505491256714e-01 -1.072345003485679626e-01 9.069921821355819702e-02 4.435636103153228760e-02 3.435736149549484253e-02 -2.657401561737060547e-01 1.684639155864715576e-01 3.117415010929107666e-01 2.861893177032470703e-02 1.331480443477630615e-01 -1.950331926345825195e-01 -3.249287009239196777e-01 2.851644530892372131e-02 1.735724508762359619e-01 -2.881880290806293488e-02 -2.786060608923435211e-02 -1.400560736656188965e-01 -2.905676662921905518e-01 1.554227471351623535e-01 -8.381472527980804443e-02 -1.607545185834169388e-03 -1.141312066465616226e-02 4.648802429437637329e-02 4.794396087527275085e-02 4.601640626788139343e-02 -5.670875906944274902e-01 -6.784480065107345581e-02 -1.038725450634956360e-01 -4.283848404884338379e-02 -2.211137264966964722e-01 -1.573136299848556519e-01 1.457166671752929688e-01
3.744873702526092529e-01 1.481060981750488281e-01 7.960741966962814331e-02 -1.363525688648223877e-01 1.531046181917190552e-01 -1.004327386617660522e-01 1.758781969547271729e-01 2.507732994854450226e-02 1.133860126137733459e-01 9.085743874311447144e-02 -1.180998086929321289e-01 -8.093972504138946533e-02 -1.662485450506210327e-01 1.371416598558425903e-01 -3.612879663705825806e-02 5.947567056864500046e-03 6.679861247539520264e-02 -7.123195379972457886e-02 7.077433913946151733e-02 -7.708920538425445557e-02 -2.322764396667480469e-01 -2.201916277408599854e-01 -4.671313986182212830e-02 -1.131998449563980103e-01 2.136801481246948242e-01 -4.966959953308105469e-01 -5.724705010652542114e-02 -2.151854336261749268e-01 -1.630506962537765503e-01 -2.578210234642028809e-01 1.645856052637100220e-01 2.416462004184722900e-01
3.367691934108734131e-01 2.059543319046497345e-02 3.123433291912078857e-01 6.695052236318588257e-02 2.919842898845672607e-01 -6.416997313499450684e-02 3.058738112449645996e-01 7.046232372522354126e-02 -4.450886696577072144e-02 -1.760266125202178955e-01 4.416127875447273254e-02 -2.298650592565536499e-01 -1.464690119028091431e-01 6.988281756639480591e-02 1.321635395288467407e-01 1.103287264704704285e-01 -3.019594773650169373e-02 3.464444577693939209e-01 -4.944948852062225342e-02 6.400800496339797974e-02 -5.520321056246757507e-02 -1.521259453147649765e-02 -1.253433227539062500e-01 -2.061155810952186584e-02 1.431576907634735107e-01 -2.457790076732635498e-01 -1.043826937675476074e-01 -2.883744835853576660e-01 -2.960194647312164307e-01 -8.718646317720413208e-02 -1.578601151704788208e-01 1.024504229426383972e-01
4.382409155368804932e-01 3.412480279803276062e-02 -3.880038857460021973e-02 9.091021865606307983e-02 -2.365654110908508301e-01 -1.600336134433746338e-01 -1.855098605155944824e-01 6.619202345609664917e-02 3.114203810691833496e-01 9.361857920885086060e-02 -3.099898109212517738e-03 1.693983562290668488e-02 -1.699316203594207764e-01 7.908668369054794312e-02 2.088999897241592407e-01 1.385948508977890015e-01 1.684849150478839874e-02 -3.037471473217010498e-01 2.821739017963409424e-01 8.813943713903427124e-02 8.263235539197921753e-02 3.429049253463745117e-02 -1.523800492286682129e-01 -1.731675863265991211e-01 1.973186582326889038e-01 -7.949695736169815063e-02 -9.923756122589111328e-03 8.387888222932815552e-02 -1.528741121292114258e-01 -2.583193778991699219e-01 2.971706688404083252e-01 2.592633105814456940e-02
1.052840426564216614e-01 -2.285406291484832764e-01 2.543598599731922150e-02 2.585705816745758057e-01 -1.508885174989700317e-01 1.055351644754409790e-01 5.998009815812110901e-02 1.187019795179367065e-01 4.480191692709922791e-02 -7.235463708639144897e-02 1.067219972610473633e-01 -7.520204782485961914e-02 1.315036229789257050e-02 1.470886915922164917e-01 3.543504178524017334e-01 1.364898085594177246e-01 -3.681638836860656738e-01 -1.431885063648223877e-01 3.216302096843719482e-01 1.908002644777297974e-01 -6.786374002695083618e-02 1.843599826097488403e-01 1.613017767667770386e-01 1.363621056079864502e-01 1.246035397052764893e-01 -3.873331546783447266e-01 -2.024586945772171021e-01 7.290926575660705566e-02 -1.209789887070655823e-01 -3.058315953239798546e-03 -1.177581474184989929e-01 -8.843682706356048584e-02
4.884572625160217285e-01 -1.297204196453094482e-01 7.278408110141754150e-02 4.600481130182743073e-03 -1.124208122491836548e-01 -3.040756843984127045e-02 -2.243055850267410278e-01 8.299373835325241089e-02 -1.878356933593750000e-01 3.256169846281409264e-03 -4.934933409094810486e-02 2.076615393161773682e-01 -1.259077787399291992e-01 1.278738975524902344e-01 3.331758826971054077e-02 1.153620146214962006e-02 -1.782501041889190674e-01 -6.673029065132141113e-02 5.332229286432266235e-02 7.833717018365859985e-02 -8.676715940237045288e-02 1.221411302685737610e-01 -1.680134385824203491e-01 -1.572284847497940063e-01 2.960392832756042480e-01 -1.487004160881042480e-01 -2.828182578086853027e-01 6.410051137208938599e-02 -2.960736453533172607e-01 -3.443679809570312500e-01 -1.759216040372848511e-01 5.054316669702529907e-02
2.972971498966217041e-01 8.155538141727447510e-02 5.733741074800491333e-02 1.295488327741622925e-01 -1.724096480756998062e-03 -1.662447154521942139e-01 4.721964895725250244e-02 3.357318639755249023e-01 2.381039708852767944e-01 1.183757111430168152e-01 1.146034523844718933e-01 5.222702026367187500e-02 -3.675980120897293091e-02 1.579018086194992065e-01 -1.114536598324775696e-01 1.133478954434394836e-01 -1.106703747063875198e-02 1.052781008183956146e-02 8.657866716384887695e-02 -4.103497564792633057e-01 6.488290429115295410e-02 1.874498724937438965e-01 -3.216434419155120850e-01 -3.928076922893524170e-01 3.434805199503898621e-03 -2.489839643239974976e-01 4.618900362402200699e-03 -7.369508594274520874e-02 -1.069280430674552917e-01 -1.591855883598327637e-01 -1.292002648115158081e-01 1.002290397882461548e-01
4.504581168293952942e-02 3.022376298904418945e-01 6.905331462621688843e-02 -2.610760740935802460e-02 1.021737009286880493e-01 6.249310448765754700e-02 5.765520781278610229e-02 3.841842710971832275e-01 1.627463698387145996e-01 2.605458796024322510e-01 7.215304672718048096e-02 5.480914935469627380e-02 -9.743721038103103638e-02 1.999799013137817383e-01 2.928054630756378174e-01 1.339392066001892090e-01 -1.214273720979690552e-01 -3.446466475725173950e-02 2.794215083122253418e-01 3.739291802048683167e-02 1.076093018054962158e-01 2.334475666284561157e-01 -3.507648408412933350e-01 -1.292070597410202026e-01 8.731961250305175781e-02 -2.989986240863800049e-01 -1.290545333176851273e-04 -2.606038935482501984e-02 3.387050703167915344e-02 -2.277819067239761353e-01 -1.062333136796951294e-01 1.301116794347763062e-01
2.524571716785430908e-01 -9.867481887340545654e-02 3.437717854976654053e-01 2.137301713228225708e-01 4.992308840155601501e-02 -2.938834726810455322e-01 4.437234997749328613e-02 -1.221000924706459045e-01 6.986790150403976440e-02 2.565652132034301758e-02 2.925132811069488525e-01 4.267182201147079468e-02 2.858113050460815430e-01 1.742370575666427612e-01 -6.630047410726547241e-02 2.871699929237365723e-01 -4.916028678417205811e-02 1.090409234166145325e-01 -8.018285781145095825e-02 -3.777634352445602417e-02 1.568007618188858032e-01 2.152623981237411499e-01 -1.329971253871917725e-01 -3.560553863644599915e-02 1.449683755636215210e-01 -2.331226766109466553e-01 -3.626554012298583984e-01 -1.779033988714218140e-01 -9.214939782395958900e-04 -8.828519284725189209e-02 3.427080065011978149e-02 -7.453004270792007446e-02
1.066932156682014465e-01 2.229194790124893188e-01 1.353111416101455688e-01 7.210054248571395874e-02 7.988574355840682983e-02 -1.335006058216094971e-01 -1.683622226119041443e-02 2.771288342773914337e-02 1.193764582276344299e-01 -1.748086139559745789e-02 1.531604770570993423e-02 -2.591528594493865967e-01 -1.541532129049301147e-01 3.299831748008728027e-01 3.501723706722259521e-02 -5.500810593366622925e-02 -1.283750403672456741e-02 -2.295868396759033203e-01 -9.978377819061279297e-02 -4.133398830890655518e-01 2.997647225856781006e-01 7.854683697223663330e-02 -7.246694713830947876e-02 -1.537319123744964600e-01 6.286827474832534790e-02 -9.094589948654174805e-02 -3.375185430049896240e-01 2.578497864305973053e-02 -3.132268786430358887e-01 -2.195343971252441406e-01 1.203869879245758057e-01 1.584398895502090454e-01
3.353107869625091553e-01 -3.626928851008415222e-02 -7.625037431716918945e-02 2.119841426610946655e-01 -2.367623895406723022e-01 -6.757753342390060425e-02 -1.753238737583160400e-01 4.371837973594665527e-01 4.636942222714424133e-02 -1.155767738819122314e-01 3.001755848526954651e-02 -4.449056461453437805e-02 -3.500222861766815186e-01 2.621736526489257812e-01 1.387794464826583862e-01 7.846118509769439697e-02 1.202027052640914917e-01 1.402935385704040527e-01 7.805641740560531616e-02 4.349833354353904724e-03 -3.005530685186386108e-02 6.787098199129104614e-02 7.004562020301818848e-02 -1.252578049898147583e-01 3.472224175930023193e-01 -3.132105171680450439e-01 7.370512932538986206e-02 -5.486834794282913208e-03 -1.290062665939331055e-01 -9.250190854072570801e-02 -2.710829675197601318e-02 3.929746896028518677e-02
2.651667594909667969e-01 -2.004280388355255127e-01 3.165939077734947205e-02 -7.036822289228439331e-02 7.154589146375656128e-02 -3.453899025917053223e-01 9.487236291170120239e-02 2.896071374416351318e-01 7.000885158777236938e-02 9.374035522341728210e-03 3.378686904907226562e-01 -2.345800586044788361e-02 -1.106426492333412170e-01 1.566701084375381470e-01 4.557675123214721680e-01 2.480346560478210449e-01 -4.171162843704223633e-02 -5.441270768642425537e-02 -7.790500670671463013e-02 -6.621899548918008804e-03 -1.375252902507781982e-01 4.124415293335914612e-02 1.044499874114990234e-01 9.346523135900497437e-02 1.248940229415893555e-01 -1.658554375171661377e-01 2.738624997437000275e-02 -2.117123007774353027e-01 -1.520414799451828003e-01 -1.395464092493057251e-01 -9.221963584423065186e-02 2.229378670454025269e-01
1.425409018993377686e-01 1.358321160078048706e-01 2.037107199430465698e-01 2.802339754998683929e-02 -1.600916981697082520e-01 -4.750013723969459534e-02 -8.508287370204925537e-02 1.255720555782318115e-01 2.217481434345245361e-01 1.414221972227096558e-01 2.775349020957946777e-01 -3.820723593235015869e-01 -1.537712067365646362e-01 -1.126780286431312561e-01 3.810761272907257080e-01 -8.270294964313507080e-02 -6.256446987390518188e-02 -7.417494058609008789e-02 9.983742609620094299e-03 -1.752445995807647705e-01 4.164382442831993103e-02 -4.430936649441719055e-02 -2.733623683452606201e-01 -9.954313933849334717e-02 1.799320988357067108e-02 -1.432980746030807495e-01 -1.146853342652320862e-01 -1.983872056007385254e-02 -1.658731848001480103e-01 2.694160304963588715e-02 3.245805501937866211e-01 3.015303015708923340e-01
3.652269542217254639e-01 -1.682035066187381744e-02 1.234100982546806335e-01 1.532841771841049194e-01 -9.634546935558319092e-02 -4.679736122488975525e-02 -7.281471043825149536e-02 3.942171037197113037e-01 1.238914430141448975e-01 2.940614521503448486e-01 -3.365099430084228516e-02 -9.736718982458114624e-02 -7.934189401566982269e-03 1.594213768839836121e-02 1.762871146202087402e-01 3.680947935208678246e-03 -3.603149205446243286e-02 -2.389127165079116821e-01 -2.404131367802619934e-02 1.359606981277465820e-01 2.188760638236999512e-01 3.050428628921508789e-01 -9.566609561443328857e-02 -1.325364708900451660e-01 1.823713034391403198e-01 -3.137243092060089111e-01 -2.752028219401836395e-02 -3.292054682970046997e-02 -2.694713324308395386e-02 -7.801139354705810547e-02 3.470998704433441162e-01 7.514514774084091187e-02
1.260727643966674805e-01 4.307298362255096436e-02 6.549400277435779572e-03 1.855316311120986938e-01 7.314240187406539917e-02 -1.850981563329696655e-01 -1.888223886489868164e-01 3.546845912933349609e-01 1.976655721664428711e-01 -6.540877372026443481e-02 1.864286065101623535e-01 -1.366380006074905396e-01 3.481047153472900391e-01 4.575880169868469238e-01 1.769399344921112061e-01 3.856001421809196472e-02 -6.894072890281677246e-02 3.146563097834587097e-02 6.515169888734817505e-02 6.890223920345306396e-02 3.884870931506156921e-02 -1.766394227743148804e-01 1.079205349087715149e-01 -2.803852558135986328e-01 2.018156796693801880e-01 -2.522805929183959961e-01 -2.062303014099597931e-02 3.199751302599906921e-02 -1.440779566764831543e-01 -1.053435355424880981e-01 1.021776571869850159e-01 2.750544063746929169e-02
2.066588401794433594e-01 1.902811676263809204e-01 4.319489002227783203e-01 2.754614055156707764e-01 6.140971183776855469e-02 -1.497482806444168091e-01 2.502463757991790771e-01 2.279748395085334778e-02 3.078012168407440186e-01 1.771826297044754028e-01 -7.726608961820602417e-02 -1.103219464421272278e-01 2.305733226239681244e-02 -7.245031744241714478e-02 2.484798617660999298e-02 8.349975198507308960e-02 1.208479888737201691e-02 1.988803148269653320e-01 3.575025498867034912e-01 -2.908192761242389679e-02 -1.594648212194442749e-01 6.189234182238578796e-02 7.498983293771743774e-02 -3.766778707504272461e-01 -7.726684212684631348e-02 -1.535338312387466431e-01 -1.052750349044799805e-01 -8.944778889417648315e-02 -1.229201406240463257e-01 -1.525914017111063004e-02 4.884427785873413086e-02 -1.280814222991466522e-02
1.700935214757919312e-01 4.513934254646301270e-02 5.238742828369140625e-01 9.165854752063751221e-02 9.138118475675582886e-02 -1.306470483541488647e-01 -5.956308171153068542e-02 -7.753242552280426025e-02 2.702184617519378662e-01 9.077618271112442017e-02 4.240585863590240479e-01 1.312336474657058716e-01 -2.291872203350067139e-01 -5.285641923546791077e-02 5.415398627519607544e-02 1.009536758065223694e-01 -6.559394299983978271e-02 1.112564206123352051e-01 -1.469915919005870819e-02 1.896421425044536591e-02 -8.467830717563629150e-02 1.252309083938598633e-01 -2.106222696602344513e-02 2.527550794184207916e-02 1.503438204526901245e-01 -3.513871729373931885e-01 -2.954193204641342163e-02 -8.184893429279327393e-02 1.036463379859924316e-01 7.336746901273727417e-02 -3.057615756988525391e-01 -1.734481047606095672e-04
4.931259155273437500e-01 2.600913308560848236e-02 2.121648490428924561e-01 -4.356531798839569092e-02 1.684476435184478760e-01 -1.432608813047409058e-01 1.017403304576873779e-01 1.178359985351562500e-01 1.365336775779724121e-01 1.892007440328598022e-01 1.120312064886093140e-01 -1.227816268801689148e-01 -2.635559253394603729e-02 1.543581392616033554e-02 -6.582217290997505188e-03 -2.464765496551990509e-02 7.304563769139349461e-04 -2.229528874158859253e-01 2.158831357955932617e-01 -2.823995351791381836e-01 -2.093487828969955444e-01 -5.047352239489555359e-02 -2.700372226536273956e-02 -1.409151405096054077e-01 -6.190233677625656128e-02 -1.576949805021286011e-01 -1.362773776054382324e-01 -3.614748418331146240e-01 -1.223417222499847412e-01 -2.840876877307891846e-01 1.886904537677764893e-01 -1.477779913693666458e-02
3.746326863765716553e-01 1.494146436452865601e-01 4.112991318106651306e-02 1.272831112146377563e-01 9.156571328639984131e-02 -2.332356721162796021e-01 3.691302537918090820e-01 1.804689317941665649e-01 1.368045061826705933e-01 1.008220463991165161e-01 1.221328526735305786e-01 -6.781217455863952637e-02 3.930793702602386475e-02 3.286983072757720947e-02 -2.260901778936386108e-01 -2.981990948319435120e-02 -1.554791480302810669e-01 -9.846539795398712158e-02 1.793022006750106812e-01 4.121790081262588501e-02 -3.622260987758636475e-01 9.027656912803649902e-02 4.900230560451745987e-03 8.388105779886245728e-03 1.322898417711257935e-01 -1.740821450948715210e-01 -2.264924198389053345e-01 -2.014596909284591675e-01 -1.240641772747039795e-01 -2.446414679288864136e-01 2.044669818133115768e-03 2.503833174705505371e-01
3.026411831378936768e-01 -1.041220575571060181e-01 4.715355113148689270e-02 2.887158691883087158e-01 1.499999910593032837e-01 5.420418828725814819e-02 -3.053570985794067383e-01 1.015952378511428833e-01 -9.516441076993942261e-02 -6.448358297348022461e-02 2.080652564764022827e-01 -8.409593999385833740e-02 -6.036126986145973206e-02 1.231027841567993164e-01 3.211902976036071777e-01 1.143742799758911133e-01 8.700849860906600952e-02 -1.886541694402694702e-01 5.429726839065551758e-02 1.385368555784225464e-01 2.739830408245325089e-03 -8.027377771213650703e-04 -1.610529422760009766e-01 -3.141027092933654785e-01 3.142094910144805908e-01 -1.387850344181060791e-01 -1.652746200561523438e-01 -3.262598216533660889e-01 -1.494341194629669189e-01 -7.500047981739044189e-02 1.053096130490303040e-01 6.049336865544319153e-02
1.450677961111068726e-01 2.063733190298080444e-01 -4.081496596336364746e-02 1.893915385007858276e-01 1.303817331790924072e-01 -3.165954947471618652e-01 -4.157167673110961914e-02 1.840433031320571899e-01 -1.597187668085098267e-01 -1.212665718048810959e-02 7.139751315116882324e-02 -2.237913459539413452e-01 -2.127483785152435303e-01 4.630308970808982849e-02 3.222092986106872559e-01 -2.806850522756576538e-02 -2.162870168685913086e-01 9.903723746538162231e-02 9.590041637420654297e-02 -5.519412830471992493e-02 -8.888880163431167603e-02 -7.306330837309360504e-03 2.076413482427597046e-01 7.668370008468627930e-02 1.256427615880966187e-01 -2.477979511022567749e-01 -5.098805576562881470e-02 8.877419680356979370e-02 -2.099038660526275635e-01 -2.026260495185852051e-01 4.156291782855987549e-01 2.045275270938873291e-01
4.792614877223968506e-01 1.548581421375274658e-01 1.850357651710510254e-02 2.864647507667541504e-01 -4.062839969992637634e-02 -3.997644186019897461e-01 -5.961005017161369324e-02 2.904457151889801025e-01 2.427725121378898621e-02 1.546189039945602417e-01 -5.036114528775215149e-02 -1.245513260364532471e-01 -3.573247417807579041e-02 2.641699612140655518e-01 2.019066959619522095e-01 -1.890352517366409302e-01 -1.192482784390449524e-01 -1.409299373626708984e-01 -9.852406568825244904e-03 -2.948615700006484985e-02 -1.108698025345802307e-01 1.165891662240028381e-01 -1.579706668853759766e-01 -1.183671876788139343e-01 -1.298052668571472168e-01 -1.294296383857727051e-01 2.983286604285240173e-02 5.520844832062721252e-02 -1.175975725054740906e-01 -1.151659265160560608e-01 1.850553154945373535e-01 -1.601991802453994751e-01
1.084927842020988464e-02 -1.429612096399068832e-02 3.972450196743011475e-01 3.752615451812744141e-01 1.793619841337203979e-01 3.793768584728240967e-02 1.454615741968154907e-01 2.265602648258209229e-01 7.972205430269241333e-02 -9.299609810113906860e-02 -4.799587652087211609e-02 -2.028678804636001587e-01 1.847772598266601562e-01 -3.968669474124908447e-02 2.132045626640319824e-01 -1.174031943082809448e-01 -1.139288023114204407e-01 1.913853287696838379e-01 2.783764004707336426e-01 8.029502630233764648e-02 -9.037765674293041229e-03 2.082566730678081512e-02 -9.863880462944507599e-03 -2.215583771467208862e-01 1.334175169467926025e-01 -1.500102430582046509e-01 -2.901853621006011963e-01 -1.773423552513122559e-01 -1.956143379211425781e-01 6.155085191130638123e-02 2.172501385211944580e-01 1.143343746662139893e-01
2.516078948974609375e-01 2.330279052257537842e-01 1.922815889120101929e-01 -1.468481123447418213e-01 1.559040695428848267e-01 -2.899074256420135498e-01 1.722593903541564941e-01 -1.392121333628892899e-02 7.181677222251892090e-02 1.961027681827545166e-01 1.048840209841728210e-01 1.402438152581453323e-02 -1.711062937974929810e-01 2.646488547325134277e-01 5.948101356625556946e-02 6.085221841931343079e-02 1.503249853849411011e-01 3.258264809846878052e-02 1.592203080654144287e-01 -2.149929478764533997e-02 -2.989184856414794922e-01 -3.435866907238960266e-02 3.640081733465194702e-02 -2.004470229148864746e-01 3.596632927656173706e-02 -3.018096983432769775e-01 3.954453021287918091e-02 -2.081852257251739502e-01 -1.149650663137435913e-01 -1.226302385330200195e-01 2.174706198275089264e-02 4.204066395759582520e-01
2.008483186364173889e-02 -1.497629377990961075e-02 2.063876390457153320e-01 9.766510128974914551e-02 5.858180671930313110e-02 -1.174281015992164612e-01 2.979278266429901123e-01 3.311238586902618408e-01 -9.851014614105224609e-02 9.059585630893707275e-02 -1.070666834712028503e-01 -3.804495930671691895e-01 1.263718903064727783e-01 1.781919002532958984e-01 5.092358216643333435e-02 -1.082362234592437744e-01 -9.140439331531524658e-02 -1.805427223443984985e-01 3.605022132396697998e-01 -7.089005410671234131e-02 -4.449772834777832031e-02 -7.780097424983978271e-02 1.065680459141731262e-01 -7.815396040678024292e-02 -2.692686021327972412e-02 -3.805218040943145752e-01 -2.078216373920440674e-01 -6.509009003639221191e-02 -2.483822852373123169e-01 -1.125752925872802734e-01 -1.129074022173881531e-01 1.181787848472595215e-01
1.935334652662277222e-01 3.221819102764129639e-01 9.851127117872238159e-02 2.105628997087478638e-01 9.592702612280845642e-03 -3.686239421367645264e-01 1.036547571420669556e-01 1.518605649471282959e-01 9.552823752164840698e-02 2.285592257976531982e-01 2.276155203580856323e-01 -1.523387432098388672e-01 8.402036875486373901e-02 -7.667450606822967529e-02 -1.403121626935899258e-03 2.648929357528686523e-01 -2.665478363633155823e-02 2.279912680387496948e-02 1.566615551710128784e-01 -3.473992049694061279e-01 -4.880767688155174255e-02 -1.510453410446643829e-02 1.090401411056518555e-01 -1.859022863209247589e-02 -1.704783588647842407e-01 -1.578952074050903320e-01 -2.398014068603515625e-01 1.714532822370529175e-01 -2.270457148551940918e-01 -2.476505041122436523e-01 8.756998926401138306e-03 1.656668446958065033e-02
2.190143913030624390e-01 1.665652245283126831e-01 3.557381927967071533e-01 -1.094420775771141052e-01 -1.996925286948680878e-02 -3.762567639350891113e-01 1.161249503493309021e-01 2.284560054540634155e-01 1.464902609586715698e-01 2.255586534738540649e-01 2.143502235412597656e-01 -6.281331181526184082e-02 -2.829546928405761719e-01 -6.113065779209136963e-02 1.438700705766677856e-01 2.355667576193809509e-02 2.307102829217910767e-01 -1.332926005125045776e-01 7.023067027330398560e-02 -1.508877426385879517e-01 -9.904749691486358643e-02 2.735592611134052277e-02 -1.374462544918060303e-01 -7.768532633781433105e-02 1.499231159687042236e-01 -1.607077717781066895e-01 -1.220170333981513977e-01 -1.813499182462692261e-01 2.643812596797943115e-01 -1.479066163301467896e-01 -1.583334207534790039e-01 -6.110013648867607117e-02
3.982987999916076660e-01 1.602638661861419678e-01 1.766151636838912964e-01 2.183747887611389160e-01 2.025669217109680176e-01 -3.467067331075668335e-02 2.495748847723007202e-01 -1.544329524040222168e-01 1.553690135478973389e-01 -1.887756586074829102e-02 2.026660367846488953e-02 -2.445403486490249634e-01 -2.940081804990768433e-02 -3.330286964774131775e-02 1.663878858089447021e-01 -2.932330034673213959e-02 -1.744608283042907715e-01 4.096846655011177063e-02 2.319432944059371948e-01 -1.540556102991104126e-01 -3.563219904899597168e-01 1.951401829719543457e-01 -5.278475210070610046e-02 -2.102008759975433350e-01 5.236162617802619934e-02 -1.463293284177780151e-01 7.539980579167604446e-03 -2.787959575653076172e-01 -5.350278224796056747e-03 -2.551918029785156250e-01 4.729773476719856262e-02 -4.698439314961433411e-02
2.964542210102081299e-01 2.242700010538101196e-01 1.933989375829696655e-01 1.598748415708541870e-01 -1.005708277225494385e-01 1.557015925645828247e-01 -2.273689210414886475e-01 3.467479646205902100e-01 1.231820359826087952e-01 9.352400898933410645e-02 4.722117632627487183e-02 -6.590144243091344833e-03 -1.333262473344802856e-01 7.904218137264251709e-02 5.562283471226692200e-02 -8.402810990810394287e-02 1.273125708103179932e-01 -3.215193748474121094e-01 1.936324238777160645e-01 1.270951926708221436e-01 1.519456207752227783e-01 -3.066949173808097839e-02 -3.638063669204711914e-01 1.696192100644111633e-02 1.814254559576511383e-02 -3.895822465419769287e-01 -8.791138976812362671e-02 6.891418248414993286e-02 -1.009337231516838074e-01 -3.933965787291526794e-02 -1.393950134515762329e-01 -8.090995252132415771e-02
1.355784386396408081e-01 1.648971997201442719e-02 6.641305983066558838e-02 3.910269215703010559e-02 -1.178562343120574951e-01 -1.531205028295516968e-01 1.100176945328712463e-01 4.500443339347839355e-01 1.495145261287689209e-01 -1.118313819169998169e-01 -1.944575607776641846e-01 6.470050662755966187e-02 -2.279525548219680786e-01 4.654164314270019531e-01 3.479557633399963379e-01 1.147520616650581360e-01 8.667650073766708374e-02 -9.812127053737640381e-02 2.339873462915420532e-01 7.066553831100463867e-02 8.151748776435852051e-02 -4.595712572336196899e-02 -2.159840017557144165e-01 6.099882069975137711e-03 3.306774049997329712e-02 -2.304584383964538574e-01 -1.172756627202033997e-01 -7.266198098659515381e-02 -1.467851251363754272e-01 -1.121058613061904907e-01 -5.908382125198841095e-03 6.352917104959487915e-02
1.625686287879943848e-01 -9.590803831815719604e-02 7.061232626438140869e-02 2.738723754882812500e-01 2.391653656959533691e-01 -2.273524701595306396e-01 1.951839029788970947e-01 2.228837227448821068e-03 1.649060696363449097e-01 -7.478554267436265945e-03 4.071130454540252686e-01 7.013467699289321899e-02 -6.060759723186492920e-02 5.848895758390426636e-02 8.858714997768402100e-02 2.532215118408203125e-01 2.176796644926071167e-01 9.368427097797393799e-02 1.943991631269454956e-01 6.543937604874372482e-03 -1.967839300632476807e-01 1.735603213310241699e-01 -1.442694664001464844e-01 -2.505493462085723877e-01 1.140520498156547546e-01 -3.266574740409851074e-01 -9.570780396461486816e-02 -1.966265141963958740e-01 1.005710810422897339e-01 -1.732323318719863892e-01 -7.140264846384525299e-03 -7.922405749559402466e-02
1.999861747026443481e-01 -1.409722715616226196e-01 9.652078151702880859e-03 1.279224008321762085e-01 2.390618026256561279e-01 -1.312091946601867676e-01 1.333955079317092896e-01 2.845979630947113037e-01 -9.135182946920394897e-02 1.520050168037414551e-01 -1.057073250412940979e-01 -3.418947383761405945e-02 -1.011884659528732300e-01 -1.085640266537666321e-01 4.060298800468444824e-01 -9.318196773529052734e-02 -2.592398598790168762e-02 -2.779667377471923828e-01 1.796320676803588867e-01 -8.967032283544540405e-02 -1.238409951329231262e-01 -1.376228332519531250e-01 6.871203333139419556e-02 9.937625378370285034e-02 9.427569806575775146e-02 -3.660695850849151611e-01 -3.580637276172637939e-01 2.421241020783782005e-03 -2.140655219554901123e-01 -1.347381472587585449e-01 8.603345602750778198e-02 -3.932172805070877075e-02
1.027986183762550354e-01 1.676453500986099243e-01 6.222611293196678162e-02 1.702288687229156494e-01 -6.073203310370445251e-02 -3.863909840583801270e-02 -2.588661760091781616e-02 2.720492482185363770e-01 1.317827701568603516e-01 2.441878765821456909e-01 6.385812908411026001e-02 9.104103595018386841e-02 -1.578016877174377441e-01 1.553746610879898071e-01 7.074296474456787109e-02 -2.022907435894012451e-01 -8.457509428262710571e-02 -1.328524947166442871e-01 2.052369117736816406e-01 -3.274797201156616211e-01 1.970591694116592407e-01 1.237642914056777954e-01 7.641565799713134766e-02 -3.572554588317871094e-01 5.864395201206207275e-02 -2.965020537376403809e-01 -5.743256211280822754e-02 -3.324299156665802002e-01 -4.177568107843399048e-02 -1.326130628585815430e-01 -1.521645635366439819e-01 2.342026531696319580e-01
1.589722186326980591e-01 8.873127400875091553e-02 9.120118618011474609e-02 6.187663227319717407e-02 1.365756690502166748e-01 -1.560383439064025879e-01 1.077382490038871765e-01 4.147289991378784180e-01 -1.643935889005661011e-01 9.815797209739685059e-02 -2.385573089122772217e-01 -3.069953918457031250e-01 4.948843270540237427e-02 -3.141706436872482300e-02 1.642845869064331055e-01 -4.861220344901084900e-02 -1.051580905914306641e-01 -8.285038918256759644e-02 2.539836168289184570e-01 -9.954243898391723633e-02 -4.324162751436233521e-02 -8.888093382120132446e-02 -2.872742712497711182e-02 7.124345749616622925e-02 9.454087167978286743e-02 -5.210269689559936523e-01 -7.639434188604354858e-02 -1.025114953517913818e-01 -7.687167823314666748e-02 -1.276317387819290161e-01 9.030739217996597290e-02 2.690340280532836914e-01
-1.636277884244918823e-02 7.055149227380752563e-02 7.973513752222061157e-02 5.340701341629028320e-02 1.369484812021255493e-01 1.287978589534759521e-01 -1.705668866634368896e-01 -2.589688077569007874e-02 4.653142392635345459e-01 1.793895065784454346e-01 1.808182001113891602e-01 9.558094665408134460e-03 1.818147604353725910e-03 3.250497952103614807e-02 2.602939605712890625e-01 1.871083080768585205e-01 -3.081636875867843628e-02 -1.806474328041076660e-01 1.052990928292274475e-01 -1.433257013559341431e-01 3.572836816310882568e-01 -1.097565591335296631e-01 -9.015406668186187744e-02 -1.269404143095016479e-01 6.464882940053939819e-02 -3.839505016803741455e-01 -1.888554096221923828e-01 -6.483006477355957031e-02 -2.862808108329772949e-01 4.932720214128494263e-02 1.711265444755554199e-01 2.892226725816726685e-02
3.856264054775238037e-01 3.384255617856979370e-02 1.948382556438446045e-01 3.758371472358703613e-01 -9.141591377556324005e-03 3.920483216643333435e-02 -1.353726685047149658e-01 2.897150814533233643e-01 2.574243843555450439e-01 4.573625326156616211e-02 1.373591423034667969e-01 1.006675586104393005e-01 -2.981967628002166748e-01 4.238924011588096619e-03 3.091192543506622314e-01 5.379964411258697510e-02 7.543728500604629517e-02 -1.744762212038040161e-01 3.894436731934547424e-02 -9.819325804710388184e-02 -6.813299655914306641e-02 4.879380762577056885e-02 2.275409102439880371e-01 -6.142779439687728882e-02 2.511151134967803955e-01 -5.844698846340179443e-02 9.672576189041137695e-02 4.466719552874565125e-02 -1.996789127588272095e-01 -1.839496940374374390e-01 1.428996920585632324e-01 -2.198630012571811676e-02
7.313963025808334351e-02 2.254897803068161011e-01 1.206224933266639709e-01 2.254516780376434326e-01 -2.516821920871734619e-01 5.903596431016921997e-02 -2.007479816675186157e-01 2.477543950080871582e-01 1.139267459511756897e-01 1.153728738427162170e-02 1.069924682378768921e-01 -2.874532341957092285e-01 -2.850937247276306152e-01 1.357348263263702393e-01 -1.971218734979629517e-02 -9.250978380441665649e-02 -7.535081356763839722e-02 -7.407413423061370850e-02 1.416406929492950439e-01 -5.320900306105613708e-02 1.293095499277114868e-01 3.003033399581909180e-01 -1.893009096384048462e-01 -2.467765361070632935e-01 1.355850100517272949e-01 -2.984102070331573486e-01 -1.363860964775085449e-01 2.078751623630523682e-01 -7.350964099168777466e-02 -1.689765453338623047e-01 -2.152959257364273071e-01 8.263516426086425781e-02
3.484673202037811279e-01 2.274277657270431519e-01 1.792124062776565552e-01 9.854274988174438477e-02 -2.044542580842971802e-01 -3.520312607288360596e-01 -9.074645489454269409e-02 2.964862287044525146e-01 -1.057924702763557434e-02 8.561197668313980103e-02 -7.614303380250930786e-02 -1.357121169567108154e-01 -9.276615828275680542e-02 -1.846332699060440063e-01 1.049852892756462097e-01 7.353910803794860840e-02 -3.246592283248901367e-01 5.376758053898811340e-02 6.382763385772705078e-02 1.237470433115959167e-01 -7.086345553398132324e-02 -1.233996376395225525e-01 9.202495217323303223e-02 1.008718758821487427e-01 -6.950893253087997437e-02 -3.390099406242370605e-01 -2.256023138761520386e-01 1.445887088775634766e-01 9.908334910869598389e-02 2.766881324350833893e-02 7.841896265745162964e-02 2.397967129945755005e-01
3.811112344264984131e-01 8.551937341690063477e-02 2.046191394329071045e-01 2.631902694702148438e-01 -1.756874173879623413e-01 -3.640556335449218750e-01 1.455260664224624634e-01 2.137809619307518005e-02 2.316342853009700775e-02 -2.568607032299041748e-01 2.465616017580032349e-01 -4.375552386045455933e-02 1.928831338882446289e-01 -2.084853798151016235e-01 -9.298695623874664307e-02 3.087448887526988983e-02 5.665704607963562012e-02 -8.551181852817535400e-02 1.911926716566085815e-01 2.281407825648784637e-02 2.343255281448364258e-01 1.186295822262763977e-01 -8.224119246006011963e-02 -2.309169918298721313e-01 -2.513962984085083008e-02 -3.159232735633850098e-01 4.368406161665916443e-02 -7.000380009412765503e-02 1.151221469044685364e-01 -1.404973715543746948e-01 1.109800562262535095e-01 -5.051062628626823425e-02
2.836601436138153076e-01 1.196774691343307495e-01 -1.197158843278884888e-01 8.573209494352340698e-02 -2.298514395952224731e-01 3.249049559235572815e-02 -3.220584094524383545e-01 4.262780770659446716e-02 1.845375746488571167e-01 9.313622862100601196e-02 7.621101289987564087e-02 -2.661077082157135010e-01 -1.754205077886581421e-01 1.075604781508445740e-01 3.202970325946807861e-01 -3.990510944277048111e-03 -1.528281867504119873e-01 -4.405441507697105408e-02 1.313461512327194214e-01 1.058025285601615906e-01 2.079160362482070923e-01 8.651811629533767700e-02 -7.382591813802719116e-02 -1.459281891584396362e-01 2.831809818744659424e-01 -2.782360911369323730e-01 5.299234017729759216e-02 -5.378421768546104431e-02 -2.190970778465270996e-01 -2.576613724231719971e-01 1.662894934415817261e-01 1.524879932403564453e-01
1.592768132686614990e-01 4.405296221375465393e-02 -5.988119170069694519e-02 9.238271415233612061e-02 2.527879737317562103e-02 -3.150810897350311279e-01 1.876267343759536743e-01 2.242711484432220459e-01 7.296259701251983643e-02 5.018484592437744141e-02 5.531038716435432434e-02 4.834745824337005615e-02 -1.107216253876686096e-01 2.716661691665649414e-01 2.101956456899642944e-01 3.935331404209136963e-01 1.309230476617813110e-01 -1.098985299468040466e-01 1.554730087518692017e-01 -1.253083348274230957e-01 2.449521869421005249e-01 -7.454918697476387024e-03 1.414522528648376465e-01 8.073901385068893433e-02 2.083043158054351807e-01 -4.752153903245925903e-02 -2.913469970226287842e-01 2.649259939789772034e-02 -3.355413675308227539e-01 -1.879483014345169067e-01 1.511510014533996582e-01 -1.383180171251296997e-01
6.069140508770942688e-02 -6.667496636509895325e-03 3.273544907569885254e-01 -3.763306885957717896e-02 -8.526690304279327393e-02 -1.669068187475204468e-01 -1.361940754577517509e-03 1.848139427602291107e-02 3.383029699325561523e-01 2.076127231121063232e-01 2.630239427089691162e-01 -3.170749545097351074e-01 -2.443590313196182251e-01 8.256210386753082275e-02 2.077691256999969482e-01 -9.041017852723598480e-03 -1.345398128032684326e-01 -1.599345952272415161e-01 -2.768278308212757111e-02 -1.169754192233085632e-01 6.599669158458709717e-02 -4.865656420588493347e-02 -1.615288555622100830e-01 -2.865343727171421051e-02 1.317170709371566772e-01 -2.647357881069183350e-01 3.166091069579124451e-02 1.508984416723251343e-01 -2.167768031358718872e-01 -1.112153287976980209e-03 3.593952953815460205e-01 1.898543238639831543e-01
3.649843931198120117e-01 -1.273025274276733398e-01 4.201218187808990479e-01 -1.160676926374435425e-01 1.266358047723770142e-01 -3.796863257884979248e-01 1.207097992300987244e-01 2.655117511749267578e-01 7.134723663330078125e-02 1.554920673370361328e-01 -6.659707054495811462e-03 4.483100771903991699e-02 2.876765467226505280e-02 9.712384641170501709e-02 2.758336365222930908e-01 1.911358162760734558e-02 -8.283192664384841919e-02 5.509200319647789001e-02 -1.226514801383018494e-01 -1.267639100551605225e-01 1.074702069163322449e-01 1.093151047825813293e-01 1.506798267364501953e-01 -6.424576044082641602e-02 2.351041287183761597e-01 -1.431756466627120972e-01 4.488421231508255005e-02 5.618342384696006775e-02 -1.801734715700149536e-01 1.292814612388610840e-01 -2.699674069881439209e-01 5.445181578397750854e-02
2.125080674886703491e-02 5.890394002199172974e-02 3.068384230136871338e-01 -2.520032972097396851e-02 -2.501943707466125488e-01 -5.616453289985656738e-02 4.673795308917760849e-03 4.346274137496948242e-01 2.664398252964019775e-01 2.837401926517486572e-01 1.314131319522857666e-01 -7.049761712551116943e-02 -4.427410662174224854e-02 1.948381364345550537e-01 1.607702225446701050e-01 1.025988534092903137e-02 -1.195648759603500366e-01 -2.633897960186004639e-02 -1.370292156934738159e-01 7.707063853740692139e-02 7.314220070838928223e-02 2.585802078247070312e-01 -1.419176459312438965e-01 -1.064399778842926025e-01 1.009099856019020081e-01 -2.857136726379394531e-01 -2.566452920436859131e-01 -1.116465777158737183e-01 -7.047820836305618286e-03 -2.395560592412948608e-01 1.890638321638107300e-01 -1.698050275444984436e-02
1.995626986026763916e-01 1.502005159854888916e-01 5.361882969737052917e-02 1.597523689270019531e-01 -2.665921486914157867e-02 -9.720252454280853271e-02 -1.100360229611396790e-01 4.384361505508422852e-01 2.021682858467102051e-01 2.449499219655990601e-01 3.034845590591430664e-01 -2.669419944286346436e-01 -1.193166747689247131e-01 4.197970032691955566e-01 1.415033042430877686e-01 1.129103899002075195e-01 -6.421099603176116943e-02 6.422967463731765747e-02 5.126618593931198120e-02 -2.571828961372375488e-01 -1.364949792623519897e-01 1.455313246697187424e-02 -6.871197372674942017e-02 -2.273930758237838745e-01 7.172964513301849365e-02 -1.016725972294807434e-01 -1.100812181830406189e-01 -1.815670914947986603e-02 2.363685052841901779e-03 5.334429070353507996e-02 -1.539064049720764160e-01 -2.223763987421989441e-02
-5.398641154170036316e-02 -1.215177401900291443e-02 9.591238200664520264e-02 1.415702253580093384e-01 -2.733682468533515930e-02 2.155650965869426727e-02 3.437370955944061279e-01 1.072426065802574158e-01 7.397215813398361206e-02 -5.126338452100753784e-03 2.212087661027908325e-01 6.481178849935531616e-02 -9.262623637914657593e-02 -1.013710815459489822e-02 1.740745007991790771e-01 3.807959333062171936e-02 -1.878349483013153076e-01 -2.676233947277069092e-01 3.648503124713897705e-02 1.369394212961196899e-01 1.385249346494674683e-01 3.129757642745971680e-01 1.773212999105453491e-01 1.809273958206176758e-01 2.394157797098159790e-01 -4.467138051986694336e-01 -3.536497652530670166e-01 -3.708804026246070862e-03 -6.572487205266952515e-02 1.481084376573562622e-01 -1.446794122457504272e-01 -1.762084662914276123e-02
1.390823423862457275e-01 1.988759189844131470e-01 2.946600317955017090e-01 1.545338034629821777e-01 -2.003477513790130615e-01 -1.878649592399597168e-01 -1.151140592992305756e-02 -6.892874836921691895e-02 1.460587829351425171e-01 2.949693799018859863e-01 2.899492681026458740e-01 -1.929165571928024292e-01 -2.289674133062362671e-01 4.952962324023246765e-02 2.870908975601196289e-01 -1.317701488733291626e-01 -1.560897827148437500e-01 7.735989522188901901e-03 -1.970146298408508301e-01 1.556770759634673595e-03 3.134620562195777893e-02 8.383590728044509888e-02 -1.626450866460800171e-01 -7.486030459403991699e-02 2.643808722496032715e-02 -3.203489184379577637e-01 1.382847223430871964e-02 6.121847033500671387e-02 -2.598392367362976074e-01 -5.407078936696052551e-02 2.203471958637237549e-01 1.903365105390548706e-01
2.406281083822250366e-01 4.187217727303504944e-02 1.986530870199203491e-01 8.836445212364196777e-02 -2.902613282203674316e-01 -2.675927877426147461e-01 2.576944231986999512e-01 3.861989825963973999e-02 3.302545845508575439e-01 -1.156543046236038208e-01 1.231949776411056519e-01 -1.986756362020969391e-02 -2.195371985435485840e-01 1.029836386442184448e-01 9.774623811244964600e-02 7.885590195655822754e-02 -2.752678655087947845e-02 -7.169821858406066895e-02 1.567397862672805786e-01 -2.278659343719482422e-01 -3.232250809669494629e-01 3.000978007912635803e-02 -3.101004362106323242e-01 -1.562771573662757874e-02 1.147321984171867371e-01 -2.829004824161529541e-01 1.488671600818634033e-01 -1.710429787635803223e-01 -8.593335002660751343e-02 -3.073231317102909088e-02 -5.554443970322608948e-02 -1.285684704780578613e-01
-1.150339958257973194e-03 -4.220402985811233521e-02 4.962926357984542847e-02 -1.320873498916625977e-01 8.840205520391464233e-02 -6.468674540519714355e-02 7.916228473186492920e-02 2.508098483085632324e-01 -2.462392486631870270e-02 6.573107093572616577e-02 -7.969020307064056396e-02 -4.103268384933471680e-01 1.948933601379394531e-01 -1.220889203250408173e-02 8.251502364873886108e-02 3.332503139972686768e-02 -7.853198051452636719e-02 -1.803228557109832764e-01 2.548292279243469238e-01 -1.318280845880508423e-01 6.310775130987167358e-02 8.814312517642974854e-02 2.038188651204109192e-02 -6.320822983980178833e-02 4.403644055128097534e-02 -5.945598483085632324e-01 -2.831723988056182861e-01 -7.862551137804985046e-03 -1.474585235118865967e-01 -2.249076813459396362e-01 -2.452185377478599548e-02 1.601811349391937256e-01
4.021760523319244385e-01 3.337075933814048767e-02 2.896660938858985901e-03 2.382044494152069092e-01 -3.533829748630523682e-02 -1.704637855291366577e-01 -1.606831848621368408e-01 3.388318419456481934e-01 1.375260949134826660e-01 2.760182619094848633e-01 2.010135203599929810e-01 1.672262733336538076e-04 6.409934908151626587e-02 4.232638180255889893e-01 2.658468484878540039e-01 1.077128294855356216e-02 -5.802016332745552063e-02 1.829840056598186493e-02 8.973839133977890015e-02 1.774038001894950867e-02 2.280592918395996094e-02 -9.930238872766494751e-02 -1.826307326555252075e-01 -4.025445878505706787e-02 3.011159300804138184e-01 -1.094285994768142700e-01 -9.605636820197105408e-03 2.198091447353363037e-01 -3.955062106251716614e-02 -9.857845306396484375e-02 -1.445688423700630665e-03 -1.177457533776760101e-02
2.813313007354736328e-01 5.283270776271820068e-02 1.371666491031646729e-01 6.622530054301023483e-03 3.238253667950630188e-02 -1.462883800268173218e-01 -1.523617655038833618e-01 8.334199339151382446e-02 6.441132724285125732e-02 1.586279124021530151e-01 7.883258163928985596e-02 -1.789578050374984741e-01 -5.074717849493026733e-02 2.756644189357757568e-01 1.054628565907478333e-01 1.893879175186157227e-01 1.709608584642410278e-01 -8.202160894870758057e-02 6.102315150201320648e-03 1.530412286520004272e-01 2.007649391889572144e-01 9.961839765310287476e-02 -7.366631180047988892e-02 -2.760375440120697021e-01 2.979556322097778320e-01 -2.891283715143799782e-03 -3.386878669261932373e-01 -2.966803312301635742e-01 -3.330330550670623779e-01 -3.600875381380319595e-03 1.205080598592758179e-01 2.127368152141571045e-01
3.075224757194519043e-01 9.409228712320327759e-02 9.851127117872238159e-02 -1.355525553226470947e-01 8.837508037686347961e-03 -3.729984760284423828e-01 2.588092535734176636e-02 -2.323103323578834534e-02 2.111426740884780884e-01 -1.492447257041931152e-01 -9.632949531078338623e-02 -1.568672209978103638e-01 -1.059593781828880310e-01 2.153045386075973511e-01 9.070701152086257935e-02 1.511539425700902939e-02 2.171463370323181152e-01 -6.035551801323890686e-02 2.817094922065734863e-01 -9.205576777458190918e-02 -2.292471081018447876e-01 -2.199102193117141724e-01 1.326522976160049438e-01 -2.252894788980484009e-01 5.648316070437431335e-02 -3.512510955333709717e-01 2.048931270837783813e-02 -1.378872841596603394e-01 -1.299150288105010986e-01 -1.495076119899749756e-01 1.560216844081878662e-01 2.093571871519088745e-01
9.674140810966491699e-02 7.841838896274566650e-02 1.225664764642715454e-01 2.875229120254516602e-01 2.011623233556747437e-01 -3.206826150417327881e-01 3.329998627305030823e-02 1.506516188383102417e-01 2.116203606128692627e-01 -6.808253377676010132e-02 4.605442583560943604e-01 3.646557778120040894e-02 -1.041389703750610352e-01 -1.741725355386734009e-01 1.122829876840114594e-02 2.728986442089080811e-01 -9.940537810325622559e-02 9.360821545124053955e-02 2.663106024265289307e-01 -1.081122681498527527e-01 -3.108537569642066956e-02 1.509912312030792236e-01 -1.676078289747238159e-01 1.141246687620878220e-02 4.887198284268379211e-02 -2.950766980648040771e-01 1.959242857992649078e-02 -4.214898683130741119e-03 -1.228873953223228455e-01 6.970693171024322510e-02 -1.718055307865142822e-01 -2.201882749795913696e-01
3.741698563098907471e-01 -3.670306759886443615e-04 -5.159648880362510681e-02 1.950216740369796753e-01 3.713560476899147034e-02 -5.513157323002815247e-02 -5.310486629605293274e-02 2.633179128170013428e-01 1.391314864158630371e-01 -3.848052024841308594e-02 2.078776210546493530e-01 -2.668627798557281494e-01 7.786163687705993652e-02 4.798901677131652832e-01 9.138629585504531860e-02 5.554967373609542847e-02 -1.154981404542922974e-01 -2.098709531128406525e-02 -9.911829838529229164e-04 -2.444925457239151001e-01 -2.775435745716094971e-01 2.518521621823310852e-02 -7.892812788486480713e-02 -1.363990455865859985e-01 7.678602635860443115e-02 -1.770836710929870605e-01 -1.194667667150497437e-01 2.112877815961837769e-01 -1.400447189807891846e-01 -1.571779698133468628e-01 1.932527720928192139e-01 7.598858326673507690e-02
2.593507170677185059e-01 1.516436040401458740e-01 4.119499325752258301e-01 9.637953713536262512e-03 -2.003266513347625732e-01 -1.178511902689933777e-01 -2.081101201474666595e-02 8.115964382886886597e-02 -2.779589593410491943e-01 6.936693191528320312e-02 -1.794608309864997864e-02 1.354057043790817261e-01 -1.942794770002365112e-02 1.333593279123306274e-01 9.592460840940475464e-02 1.226475164294242859e-01 -3.357384502887725830e-01 -1.710319519042968750e-02 1.901584267616271973e-01 1.213613431900739670e-02 1.905016154050827026e-01 -1.677267551422119141e-01 1.806446015834808350e-01 6.425411999225616455e-02 5.385466292500495911e-02 -4.084353744983673096e-01 -9.677669405937194824e-02 -3.693343698978424072e-02 -7.107395678758621216e-02 5.428019911050796509e-02 -1.157226115465164185e-01 2.888368964195251465e-01
4.102559089660644531e-01 7.814596593379974365e-02 1.147896200418472290e-01 4.712970554828643799e-01 1.400846242904663086e-01 -2.231656387448310852e-02 1.074128225445747375e-01 4.313917756080627441e-01 6.935676187276840210e-02 2.814601175487041473e-03 -9.143897891044616699e-02 3.531114757061004639e-02 -9.733979403972625732e-02 4.574554786086082458e-02 2.908905148506164551e-01 3.644568100571632385e-02 -1.329576480202376842e-04 -4.803689941763877869e-02 -8.908256888389587402e-02 4.230527207255363464e-02 8.618188649415969849e-02 2.007686942815780640e-01 -1.643685847520828247e-01 -1.566751152276992798e-01 2.596893906593322754e-01 -1.896118074655532837e-01 2.854771725833415985e-02 -3.390624746680259705e-02 7.921573705971240997e-03 -2.087275683879852295e-01 1.293627452105283737e-02 1.013441104441881180e-02
1.972055286169052124e-01 1.881738454103469849e-01 2.371415197849273682e-01 2.752066552639007568e-01 -3.287110924720764160e-01 -1.456281263381242752e-02 -2.527688443660736084e-01 2.933035492897033691e-01 4.622486233711242676e-02 -9.999612718820571899e-02 -8.752960711717605591e-02 5.807827040553092957e-02 9.260971844196319580e-02 1.215584054589271545e-01 1.296286005526781082e-03 -5.337767302989959717e-03 -1.190891861915588379e-01 -1.688807755708694458e-01 7.690172642469406128e-02 3.489866480231285095e-02 2.759481072425842285e-01 -7.389524485915899277e-03 -2.873409986495971680e-01 -4.405568167567253113e-02 1.521617770195007324e-01 -3.723594248294830322e-01 4.082779213786125183e-02 9.165105968713760376e-02 -1.320913881063461304e-01 -2.866683006286621094e-01 -4.446376115083694458e-03 -8.324297517538070679e-02
2.516492903232574463e-01 7.335709873586893082e-03 3.589312434196472168e-01 1.021296530961990356e-01 -7.977516204118728638e-02 -1.132654845714569092e-01 -3.263133112341165543e-03 1.992463693022727966e-02 1.610880345106124878e-01 2.432635277509689331e-01 1.084711030125617981e-01 -1.435241401195526123e-01 -5.584530159831047058e-02 -1.251067370176315308e-01 2.835083305835723877e-01 -2.809070944786071777e-01 -4.759619478136301041e-03 -2.161490321159362793e-01 2.054203301668167114e-02 -2.297545522451400757e-01 8.120086789131164551e-02 -3.415781259536743164e-02 -1.691626310348510742e-01 -1.215384528040885925e-01 5.698404461145401001e-02 -2.588388621807098389e-01 -1.299811992794275284e-02 2.080432474613189697e-01 -2.163325250148773193e-01 -8.695600181818008423e-02 3.787962496280670166e-01 1.398736536502838135e-01
1.152360215783119202e-01 2.295108437538146973e-01 3.435701131820678711e-01 7.400914281606674194e-02 -8.711221069097518921e-02 -9.003058075904846191e-02 -2.485490143299102783e-01 5.796348303556442261e-02 -9.360010176897048950e-02 7.128337025642395020e-02 -3.778972849249839783e-02 4.206187650561332703e-02 6.045288965106010437e-02 -2.418366447091102600e-02 5.167232081294059753e-02 2.302633523941040039e-01 -5.023843646049499512e-01 -1.075838506221771240e-01 1.430123895406723022e-01 -7.597208023071289062e-02 6.873737275600433350e-02 -1.313626021146774292e-01 1.601402275264263153e-02 1.087507978081703186e-01 1.091153770685195923e-01 -3.741888999938964844e-01 -2.104391604661941528e-01 1.641809791326522827e-01 -2.328307777643203735e-01 4.431270807981491089e-02 -8.328403532505035400e-02 2.054277956485748291e-01
1.666072607040405273e-01 3.335031867027282715e-01 1.912394613027572632e-01 -1.770076109096407890e-03 -1.807416044175624847e-02 -3.915340900421142578e-01 9.953135997056961060e-02 1.673308163881301880e-01 3.907283842563629150e-01 7.314554601907730103e-02 -1.613475009799003601e-02 3.982190787792205811e-02 1.585026979446411133e-01 9.639657288789749146e-02 -1.469586193561553955e-01 1.064368616789579391e-02 -1.371062099933624268e-01 -5.666024610400199890e-02 9.004009515047073364e-02 -1.333752572536468506e-01 -1.156304180622100830e-01 1.383795291185379028e-01 -1.325238347053527832e-01 1.878808140754699707e-01 1.209995597600936890e-01 -3.710959553718566895e-01 5.798122659325599670e-02 -1.884561926126480103e-01 -1.729490011930465698e-01 -2.241519093513488770e-01 -7.864226400852203369e-02 -7.786733657121658325e-02
2.506426870822906494e-01 1.903463155031204224e-01 6.715513765811920166e-02 7.818172872066497803e-02 7.587124407291412354e-02 -2.741917669773101807e-01 1.964268684387207031e-01 4.317472875118255615e-01 1.308815926313400269e-01 2.266433387994766235e-01 1.555159538984298706e-01 -1.596074104309082031e-01 -1.909284852445125580e-02 -6.884276121854782104e-02 -6.759253144264221191e-02 1.667404770851135254e-01 -1.928553730249404907e-01 -9.750913828611373901e-02 1.470389217138290405e-02 -1.462102234363555908e-01 -3.249084055423736572e-01 9.628092497587203979e-02 5.920730903744697571e-02 -9.536635875701904297e-02 8.550545573234558105e-02 -1.501548141241073608e-01 -1.309977918863296509e-01 -2.066677808761596680e-01 -1.899049580097198486e-01 -3.089796304702758789e-01 -3.003183752298355103e-02 1.042644232511520386e-01
8.515971153974533081e-02 -1.071620658040046692e-01 1.198442056775093079e-01 4.713657498359680176e-02 1.771372258663177490e-01 -1.750612258911132812e-01 1.547666341066360474e-01 1.773003339767456055e-01 1.086586043238639832e-01 -1.137159988284111023e-01 1.303069740533828735e-01 1.252160668373107910e-01 -1.710978299379348755e-01 1.867769211530685425e-01 2.894528955221176147e-02 2.390148937702178955e-01 -5.696706846356391907e-02 -2.653106451034545898e-01 4.062359929084777832e-01 3.563861548900604248e-02 1.889415085315704346e-01 2.636651396751403809e-01 -1.838491857051849365e-01 -3.197996318340301514e-01 1.863523125648498535e-01 -3.237966299057006836e-01 1.056048050522804260e-01 3.624187037348747253e-02 8.044848591089248657e-02 -1.981703937053680420e-02 -4.585567489266395569e-02 1.597386151552200317e-01
2.217628955841064453e-01 -1.506704092025756836e-02 2.439881116151809692e-01 4.336742460727691650e-01 2.617556750774383545e-01 -2.074892073869705200e-01 1.497843582183122635e-02 -4.664797335863113403e-02 -3.472863929346203804e-03 -4.718421772122383118e-02 4.966072738170623779e-03 -3.249906003475189209e-02 3.478409722447395325e-02 1.729558408260345459e-01 1.936123073101043701e-01 -8.100017905235290527e-02 -1.958637237548828125e-01 1.818534582853317261e-01 8.100815862417221069e-02 2.084373384714126587e-01 -1.370108127593994141e-01 1.226022839546203613e-01 -1.746511310338973999e-01 -2.792176604270935059e-01 1.742165684700012207e-01 -2.725001573562622070e-01 -1.948994696140289307e-01 -4.319154657423496246e-03 -2.397047281265258789e-01 1.217253282666206360e-01 1.712369769811630249e-01 -5.111524835228919983e-02
1.132758185267448425e-01 9.883282706141471863e-03 3.156848847866058350e-01 -3.203494548797607422e-01 -3.292324393987655640e-02 -2.542129755020141602e-01 -6.813126150518655777e-03 3.052449822425842285e-01 1.700375378131866455e-01 -3.480437025427818298e-02 2.802499942481517792e-02 5.701378732919692993e-02 -8.216064423322677612e-03 2.773405425250530243e-02 8.526916056871414185e-02 1.776370257139205933e-01 4.880169034004211426e-02 -1.688025444746017456e-01 3.199494630098342896e-02 -3.369484543800354004e-01 1.285022944211959839e-01 2.595565617084503174e-01 5.438613146543502808e-02 -1.037779543548822403e-02 3.042541742324829102e-01 -2.535927295684814453e-01 -8.656539022922515869e-02 -6.810364127159118652e-02 -2.946673929691314697e-01 2.388570010662078857e-01 2.590095251798629761e-02 -7.805641740560531616e-02
4.003206491470336914e-01 1.073007509112358093e-01 4.831688106060028076e-01 9.587831795215606689e-02 -1.627994626760482788e-01 2.328634820878505707e-02 -5.243193358182907104e-02 -1.226134225726127625e-01 -2.635934948921203613e-01 1.639815270900726318e-01 -2.222383208572864532e-02 6.340647116303443909e-03 -9.402749687433242798e-02 1.573968976736068726e-01 1.266671419143676758e-01 1.327348947525024414e-01 -2.822272181510925293e-01 -2.673522531986236572e-01 7.776450365781784058e-02 1.605371199548244476e-02 -8.580987900495529175e-02 -5.439773574471473694e-02 -7.986128330230712891e-02 8.573224395513534546e-02 1.152354404330253601e-01 -3.090869784355163574e-01 -3.721761703491210938e-02 1.462488668039441109e-03 -1.854906827211380005e-01 1.911380589008331299e-01 -7.691051810979843140e-02 8.961425721645355225e-02
1.763658225536346436e-01 7.918412797152996063e-03 2.070726901292800903e-01 3.143775463104248047e-02 3.353452309966087341e-02 -9.466412663459777832e-02 -5.635252967476844788e-02 2.158835977315902710e-01 4.889629781246185303e-02 1.625738441944122314e-01 1.173228770494461060e-01 -3.571101278066635132e-02 -2.024297267198562622e-01 6.134048104286193848e-02 -1.535946968942880630e-02 -1.162178143858909607e-01 -1.414853036403656006e-01 -1.321116089820861816e-01 2.247897088527679443e-01 -3.511824011802673340e-01 1.114715412259101868e-01 2.402326911687850952e-01 1.003962475806474686e-02 -3.840305805206298828e-01 1.339353173971176147e-01 -2.202604562044143677e-01 7.995916157960891724e-02 -3.164500296115875244e-01 -2.168591320514678955e-01 -1.856204867362976074e-01 -2.329573482275009155e-01 1.580046117305755615e-01
2.308805286884307861e-01 1.078679263591766357e-01 1.334915459156036377e-01 2.414465881884098053e-02 5.017898604273796082e-02 -4.300957918167114258e-02 -2.483282387256622314e-01 1.256520450115203857e-01 1.500834971666336060e-01 6.064201146364212036e-02 1.470478326082229614e-01 -1.477396786212921143e-01 -8.356191962957382202e-02 1.858778148889541626e-01 2.668638825416564941e-01 1.702006310224533081e-01 1.032684594392776489e-01 -1.670332998037338257e-01 -6.209108978509902954e-02 1.551488935947418213e-01 4.082228615880012512e-02 1.118031330406665802e-02 -1.576705127954483032e-01 -1.811333149671554565e-01 2.119035720825195312e-01 -2.941218577325344086e-02 -4.067220389842987061e-01 -2.599239647388458252e-01 -4.312446415424346924e-01 -1.044966932386159897e-02 1.687586009502410889e-01 6.479568034410476685e-02
1.877596043050289154e-02 1.211660578846931458e-01 8.287211507558822632e-02 1.125464811921119690e-01 1.893355548381805420e-01 -1.336495429277420044e-01 -2.436443716287612915e-01 3.973655104637145996e-01 1.562371104955673218e-01 1.869395077228546143e-01 2.364614978432655334e-02 -1.740371733903884888e-01 1.666083335876464844e-01 3.599867522716522217e-01 2.367509007453918457e-01 6.332989316433668137e-03 -1.558236926794052124e-01 2.269232831895351410e-02 1.593964844942092896e-01 -1.683041304349899292e-01 6.794163584709167480e-02 -7.964424788951873779e-02 -9.683557599782943726e-02 -2.235262393951416016e-01 3.398675322532653809e-01 -2.810465991497039795e-01 2.439697459340095520e-02 1.341373920440673828e-01 -9.084518998861312866e-02 -8.660528808832168579e-02 1.141152009367942810e-01 -1.116052549332380295e-02
3.800977766513824463e-01 1.448270082473754883e-01 -9.945774078369140625e-02 1.901651769876480103e-01 9.623082727193832397e-02 -2.825682759284973145e-01 3.962159529328346252e-02 7.915735989809036255e-02 2.513466961681842804e-02 3.728997111320495605e-01 3.507515192031860352e-01 -2.318278998136520386e-01 -3.659250959753990173e-02 -7.615861948579549789e-03 4.163067787885665894e-02 2.423385158181190491e-02 1.146688684821128845e-01 2.408904731273651123e-01 1.053510904312133789e-01 -3.286227583885192871e-01 9.961451403796672821e-03 6.613022089004516602e-02 5.986196547746658325e-02 -1.264049578458070755e-02 -7.629784755408763885e-03 -2.822953760623931885e-01 -8.998738229274749756e-02 -5.228332057595252991e-02 -2.115893810987472534e-01 -1.652705222368240356e-01 8.946688473224639893e-02 -4.719718545675277710e-02
-1.511913910508155823e-02 -2.548299431800842285e-01 2.765854001045227051e-01 -1.679364293813705444e-01 8.268665522336959839e-02 -1.965604424476623535e-01 -9.682468324899673462e-02 3.433632850646972656e-01 2.093966901302337646e-01 -9.752881596796214581e-04 2.489652931690216064e-01 3.521860018372535706e-02 -9.097785502672195435e-02 4.537419881671667099e-03 -5.144079774618148804e-02 -1.013053804636001587e-01 -1.168875470757484436e-01 -2.543619275093078613e-01 7.299750577658414841e-03 3.410790860652923584e-02 -1.424481440335512161e-02 -4.336741194128990173e-02 5.573091655969619751e-02 -2.995529770851135254e-02 2.056745588779449463e-01 -2.757258415222167969e-01 -1.363752782344818115e-01 -1.399486958980560303e-01 -3.477768301963806152e-01 -3.716091215610504150e-01 -1.663480997085571289e-01 -1.467023603618144989e-02
1.404779702425003052e-01 2.132255733013153076e-01 2.556709349155426025e-01 1.203759536147117615e-01 -1.243077591061592102e-01 -1.358284521847963333e-02 -2.671214342117309570e-01 3.213131725788116455e-01 -1.025395542383193970e-01 7.219627499580383301e-02 -1.011620312929153442e-01 1.121231392025947571e-01 -8.144205808639526367e-02 8.739040791988372803e-02 1.626836657524108887e-01 5.905779078602790833e-02 1.668600887060165405e-01 -1.377633810043334961e-01 1.770765781402587891e-01 1.711341887712478638e-01 1.350620687007904053e-01 1.970131397247314453e-01 -2.311280965805053711e-01 -6.116788834333419800e-02 4.711647704243659973e-02 -4.654105305671691895e-01 -1.687739044427871704e-02 2.051505893468856812e-01 -2.733639776706695557e-01 -1.540577262639999390e-01 -1.162176206707954407e-02 2.184309065341949463e-02
2.685845196247100830e-01 2.780514657497406006e-01 1.269639283418655396e-01 3.711393177509307861e-01 -3.537950217723846436e-01 9.009282290935516357e-02 -7.671649008989334106e-02 2.231713533401489258e-01 1.031048819422721863e-01 8.774557150900363922e-03 -7.023654133081436157e-02 1.355147808790206909e-01 1.057018414139747620e-01 3.276307880878448486e-01 2.000884898006916046e-02 1.690604537725448608e-01 9.421852976083755493e-02 -8.173617720603942871e-02 3.327857702970504761e-02 1.584154553711414337e-02 2.581528723239898682e-01 1.912606954574584961e-01 -3.904909361153841019e-03 1.399875059723854065e-02 9.804988652467727661e-02 -2.890036106109619141e-01 -1.187686249613761902e-02 4.594177007675170898e-02 -1.493119299411773682e-01 -1.199395302683115005e-02 -1.431910246610641479e-01 2.598538100719451904e-01
2.273117750883102417e-01 -1.257466804236173630e-02 -1.703578792512416840e-02 9.944663941860198975e-02 1.919662058353424072e-01 -2.820665538311004639e-01 -2.762089483439922333e-02 2.650983035564422607e-01 2.211411017924547195e-03 5.163435637950897217e-02 -3.205783665180206299e-02 -4.020187258720397949e-01 2.058398127555847168e-01 1.744407117366790771e-01 9.821723401546478271e-02 -4.274416714906692505e-02 -2.261186391115188599e-01 -2.036532163619995117e-01 -6.870781537145376205e-03 2.439118549227714539e-02 -1.563593447208404541e-01 -4.562907665967941284e-02 6.309914588928222656e-02 -2.837811224162578583e-02 -2.773094736039638519e-02 -5.142641663551330566e-01 -1.439728885889053345e-01 -6.265110522508621216e-02 -7.999701797962188721e-02 -2.493055015802383423e-01 -1.009022518992424011e-01 8.809342235326766968e-02
2.753289043903350830e-01 7.477311417460441589e-03 2.014131247997283936e-01 4.329914692789316177e-03 -2.016654312610626221e-01 -1.996602714061737061e-01 -3.759293258190155029e-02 -5.611531063914299011e-02 1.710616797208786011e-02 1.513200998306274414e-01 1.324398219585418701e-01 1.626378856599330902e-02 -3.701833784580230713e-01 1.996787935495376587e-01 1.876627802848815918e-01 2.236568778753280640e-01 -1.152376309037208557e-01 -7.226341217756271362e-02 1.020161360502243042e-01 -5.767510831356048584e-02 1.959218084812164307e-01 -1.634471416473388672e-01 5.316843837499618530e-02 1.539542526006698608e-01 1.600776016712188721e-01 -8.692387491464614868e-02 -5.015318393707275391e-01 -1.085336431860923767e-01 -1.261022388935089111e-01 -2.405741661787033081e-01 1.160441618412733078e-02 -3.229909762740135193e-02
3.109423518180847168e-01 3.206881135702133179e-02 4.484316110610961914e-01 3.341110944747924805e-01 8.417834341526031494e-02 -2.305013388395309448e-01 2.177435010671615601e-01 1.568298488855361938e-01 3.240054249763488770e-01 -9.566093981266021729e-02 8.147117681801319122e-03 7.933462411165237427e-02 1.499720104038715363e-02 8.504728227853775024e-02 1.760836690664291382e-01 7.280015386641025543e-03 -3.061926923692226410e-02 9.206639975309371948e-02 5.880577862262725830e-02 4.248742945492267609e-03 -3.402321040630340576e-01 -9.598902426660060883e-03 -6.185317039489746094e-02 -2.557521164417266846e-01 1.164791882038116455e-01 -6.012362614274024963e-02 1.864181272685527802e-02 -7.476519048213958740e-02 1.206952799111604691e-02 -2.320425808429718018e-01 -1.185361444950103760e-01 -9.590958803892135620e-02
2.441537678241729736e-01 1.356399953365325928e-01 4.100491404533386230e-01 -7.341720163822174072e-02 2.419343590736389160e-01 -2.841464988887310028e-02 -2.309602499008178711e-01 7.810395956039428711e-02 2.151893973350524902e-01 -2.210159599781036377e-02 9.658859670162200928e-02 -1.616685278713703156e-02 2.072918415069580078e-01 4.970447346568107605e-02 2.455875575542449951e-01 3.387720286846160889e-01 1.442065834999084473e-01 -1.709110885858535767e-01 1.360586434602737427e-01 -3.066040873527526855e-01 2.585836648941040039e-01 1.008849367499351501e-01 1.463478207588195801e-01 3.116100654006004333e-02 1.012695357203483582e-01 -4.822151735424995422e-02 -9.409125149250030518e-02 -1.709261238574981689e-01 -1.464921385049819946e-01 -1.111358180642127991e-01 3.855445189401507378e-03 7.962527126073837280e-02
6.871186196804046631e-02 2.185804396867752075e-01 2.222221940755844116e-01 2.956348061561584473e-01 4.885656014084815979e-02 -2.558828890323638916e-01 -1.789558231830596924e-01 3.969664871692657471e-01 1.554042845964431763e-01 1.336268782615661621e-01 -1.241360558196902275e-03 1.678102612495422363e-01 2.723349817097187042e-02 1.604607701301574707e-01 5.373433232307434082e-02 2.579225599765777588e-02 -4.806468263268470764e-02 -4.431150853633880615e-03 9.959852695465087891e-02 -9.911274909973144531e-02 -1.424531936645507812e-01 1.394648849964141846e-01 -3.416472077369689941e-01 -2.424115389585494995e-01 8.687901496887207031e-02 -7.529392838478088379e-02 -1.850378513336181641e-01 -1.759493947029113770e-01 1.225142851471900940e-01 -2.342255115509033203e-01 1.341136395931243896e-01 2.224026173353195190e-01
3.259037137031555176e-01 2.583752572536468506e-01 1.384854465723037720e-01 1.652943193912506104e-01 -7.724770158529281616e-02 1.364279985427856445e-01 -5.928661208599805832e-03 3.553608357906341553e-01 2.248484492301940918e-01 2.359150201082229614e-01 2.435281127691268921e-01 1.325048804283142090e-01 1.076396256685256958e-01 1.126025095582008362e-01 -1.475199311971664429e-01 7.941368222236633301e-02 -1.858127564191818237e-01 -5.345267429947853088e-02 1.035671755671501160e-01 -1.427704244852066040e-01 1.656965166330337524e-02 6.818135082721710205e-02 1.590293198823928833e-01 -2.072180658578872681e-01 1.290806978940963745e-01 -1.448303163051605225e-01 -2.973647713661193848e-01 -6.111447233706712723e-03 6.035290285944938660e-02 -2.662566304206848145e-01 -1.655211746692657471e-01 -1.566606014966964722e-01
3.003421425819396973e-01 4.454854875802993774e-02 2.007439285516738892e-01 7.670249044895172119e-02 2.026153802871704102e-01 -1.850804239511489868e-01 -4.340102151036262512e-02 8.027159422636032104e-02 2.867122925817966461e-02 -1.165241189301013947e-02 9.748934209346771240e-02 -1.350010037422180176e-01 7.279720902442932129e-02 1.426223665475845337e-01 -5.605961382389068604e-02 2.399522624909877777e-02 9.292255342006683350e-02 -2.050094306468963623e-01 1.110579818487167358e-01 -1.776233166456222534e-01 -2.489993125200271606e-01 -3.331162631511688232e-01 1.634372919797897339e-01 6.725518405437469482e-02 1.244007050991058350e-01 -3.302049338817596436e-01 -1.983754187822341919e-01 -2.577337026596069336e-01 -2.615220658481121063e-02 -3.716510832309722900e-01 1.275277286767959595e-01 1.893031448125839233e-01
1.970131993293762207e-01 -2.308855764567852020e-02 -9.701523929834365845e-03 1.358085423707962036e-01 -1.131922155618667603e-01 -3.424546495079994202e-02 -3.898361697793006897e-02 4.467250406742095947e-01 -5.061146803200244904e-03 1.052928417921066284e-01 1.918371468782424927e-01 -1.991428434848785400e-02 -1.042713075876235962e-01 2.401230782270431519e-01 2.638191878795623779e-01 2.405490875244140625e-01 3.394369781017303467e-01 -1.184617802500724792e-01 3.061233758926391602e-01 1.623300015926361084e-01 1.563939750194549561e-01 -3.376661567017436028e-03 -7.423274219036102295e-02 -1.718661636114120483e-01 6.979602575302124023e-02 -2.840932607650756836e-01 -8.191143721342086792e-02 -3.241743147373199463e-02 4.555033147335052490e-02 -1.714361011981964111e-01 -1.099549606442451477e-01 1.923845559358596802e-01
1.655531525611877441e-01 -1.250441819429397583e-01 2.574716806411743164e-01 2.545395866036415100e-02 1.071481332182884216e-01 -2.544738166034221649e-02 -5.285673774778842926e-03 8.093449473381042480e-02 4.172312319278717041e-01 6.507310550659894943e-03 1.870860904455184937e-01 -2.474403083324432373e-01 9.976399131119251251e-03 1.258615404367446899e-01 2.493643313646316528e-01 9.763167798519134521e-02 9.553298354148864746e-02 -6.802489608526229858e-02 1.072437912225723267e-01 -2.000912576913833618e-01 2.081541121006011963e-01 2.526408433914184570e-02 -1.133675575256347656e-01 -1.319602578878402710e-01 -2.539617717266082764e-01 -2.306188642978668213e-01 -9.612915664911270142e-02 -1.949153095483779907e-01 -3.988380134105682373e-01 -7.277359068393707275e-02 9.076354652643203735e-02 1.904166638851165771e-01
3.486904501914978027e-01 6.429049372673034668e-02 9.921579062938690186e-02 1.269554495811462402e-01 -3.364993259310722351e-02 -2.025850862264633179e-01 9.103504568338394165e-02 1.153198480606079102e-01 1.154071912169456482e-01 1.653760671615600586e-01 2.950952351093292236e-01 1.054827496409416199e-01 -1.192870661616325378e-01 4.862936213612556458e-02 -3.294230205938220024e-03 -1.208595782518386841e-01 3.285223245620727539e-01 -2.526051998138427734e-01 2.473250031471252441e-01 -8.636159449815750122e-02 5.330913141369819641e-02 4.541054666042327881e-01 -7.013782858848571777e-02 -3.568578884005546570e-02 1.919825375080108643e-01 -1.729782968759536743e-01 -1.571879535913467407e-01 6.271056085824966431e-02 2.146700173616409302e-01 -1.109011545777320862e-01 -5.376104637980461121e-02 4.658965021371841431e-02
2.580391466617584229e-01 -8.196946233510971069e-02 2.232818007469177246e-01 2.679642438888549805e-01 -9.546193480491638184e-02 -1.463378071784973145e-01 -1.125312075018882751e-01 2.887825965881347656e-01 3.446213202551007271e-03 1.851543486118316650e-01 1.517341472208499908e-02 -1.128655225038528442e-01 -9.938562661409378052e-02 4.600193500518798828e-01 1.287461370229721069e-01 -5.206714197993278503e-02 -1.362027376890182495e-01 -2.765994668006896973e-01 1.099554151296615601e-01 2.367412112653255463e-02 -7.912086695432662964e-02 9.361874312162399292e-02 -2.272073030471801758e-01 -8.484212681651115417e-03 -6.264018267393112183e-02 -1.461195349693298340e-01 1.823844015598297119e-01 8.586727082729339600e-02 -2.629944980144500732e-01 -2.729878723621368408e-01 -1.156998053193092346e-02 7.901281118392944336e-02
3.016847968101501465e-01 6.302347034215927124e-02 1.812409907579421997e-01 2.477345913648605347e-01 1.041993498802185059e-01 -3.325029015541076660e-01 -2.058221250772476196e-01 -4.897762462496757507e-02 1.262460350990295410e-01 -1.900323927402496338e-01 2.692199349403381348e-01 -1.831914633512496948e-01 1.665775328874588013e-01 -2.332923412322998047e-01 1.496228668838739395e-02 -1.222887784242630005e-01 7.316309958696365356e-02 2.241321280598640442e-02 2.679212987422943115e-01 -1.031345278024673462e-01 1.220849528908729553e-01 2.038031369447708130e-01 -1.121254339814186096e-01 -8.208025246858596802e-02 1.916414201259613037e-01 -2.314484417438507080e-01 -6.167828291654586792e-02 -5.938172712922096252e-02 2.463313378393650055e-02 -2.064904719591140747e-01 -2.441689372062683105e-01 -1.570464521646499634e-01
2.133202254772186279e-01 -6.705320626497268677e-02 3.165374742820858955e-03 2.194942086935043335e-01 3.131600320339202881e-01 -1.460694819688796997e-01 1.588747799396514893e-01 3.836874365806579590e-01 2.403194457292556763e-02 -1.275549978017807007e-01 -3.999229893088340759e-02 -1.915669143199920654e-01 -8.809629827737808228e-02 1.269715428352355957e-01 1.000523120164871216e-01 -1.549968868494033813e-01 -4.092591106891632080e-01 -2.984009683132171631e-01 1.273349672555923462e-01 -1.545333862304687500e-01 -1.104176975786685944e-02 -2.373660728335380554e-02 -6.190363690257072449e-02 1.213271394371986389e-01 -6.978078931570053101e-02 -2.924334108829498291e-01 -2.019401043653488159e-01 -1.627486348152160645e-01 -1.405228972434997559e-01 1.190109644085168839e-03 -2.560327202081680298e-02 5.440380051732063293e-02
1.080807764083147049e-02 2.672614455223083496e-01 2.424787729978561401e-01 2.366539239883422852e-01 -2.316879928112030029e-01 6.032328307628631592e-02 -6.150820106267929077e-02 1.913458853960037231e-01 2.133995890617370605e-01 -3.175882995128631592e-02 -1.903014034032821655e-01 -7.875604927539825439e-02 -1.179115772247314453e-01 2.818694412708282471e-01 9.700927883386611938e-03 -8.955703675746917725e-02 -2.000472322106361389e-02 -1.403801292181015015e-01 2.188372611999511719e-01 -1.092033162713050842e-01 2.570177912712097168e-01 6.544351577758789062e-02 -1.409847140312194824e-01 -1.166193187236785889e-01 1.977336704730987549e-01 -3.374182581901550293e-01 -2.092471569776535034e-01 2.147063314914703369e-01 -9.451252967119216919e-02 -2.683202028274536133e-01 -1.264479160308837891e-01 4.489509761333465576e-02
1.064479257911443710e-02 1.637859642505645752e-01 3.031684160232543945e-01 4.122434556484222412e-01 4.324537515640258789e-02 -6.002824380993843079e-02 -2.208125740289688110e-01 2.155880481004714966e-01 -3.554118573665618896e-01 -5.861883051693439484e-03 1.010653451085090637e-01 -2.143505066633224487e-01 3.535677865147590637e-02 2.868059277534484863e-02 1.216233745217323303e-01 1.366062760353088379e-01 9.292611852288246155e-03 -9.291250258684158325e-02 2.478510290384292603e-01 1.372835505753755569e-02 -8.904968202114105225e-02 2.396225631237030029e-01 2.471504509449005127e-01 1.130383387207984924e-01 2.622724510729312897e-02 -3.538110554218292236e-01 -1.931928545236587524e-01 5.702309776097536087e-03 -4.789336025714874268e-02 8.766684681177139282e-02 -1.257655117660760880e-02 -9.770165383815765381e-02
6.194248422980308533e-02 1.894314140081405640e-01 3.601694107055664062e-01 3.369567692279815674e-01 1.820125430822372437e-01 1.891311071813106537e-02 2.004452943801879883e-01 1.535679399967193604e-01 1.411064118146896362e-01 3.124792873859405518e-01 2.928139269351959229e-02 -1.015849560499191284e-01 -4.188036173582077026e-02 2.413898706436157227e-01 1.661261320114135742e-01 -1.883517950773239136e-02 4.817441105842590332e-02 1.825648844242095947e-01 1.232177093625068665e-01 7.093801349401473999e-02 1.311769634485244751e-01 1.010936796665191650e-01 -1.040724739432334900e-01 -2.619091570377349854e-01 1.289138793945312500e-01 -1.914324760437011719e-01 -6.710393726825714111e-02 -2.047718465328216553e-01 1.264722924679517746e-02 -2.522113919258117676e-01 -2.188332527875900269e-01 1.702467352151870728e-01
2.358146198093891144e-02 2.314584702253341675e-01 2.789267599582672119e-01 1.636350601911544800e-01 4.344597458839416504e-03 -3.300601840019226074e-01 3.283397108316421509e-02 2.336034923791885376e-02 2.947255373001098633e-01 1.178185343742370605e-01 5.321527123451232910e-01 9.495189785957336426e-02 -1.784685105085372925e-01 -9.635367244482040405e-02 6.287080794572830200e-02 8.822734653949737549e-02 2.023181878030300140e-02 -3.460963442921638489e-02 1.435692757368087769e-01 -1.367891132831573486e-01 3.349770978093147278e-02 8.548387885093688965e-02 -2.003250867128372192e-01 1.410238742828369141e-01 2.187347263097763062e-01 -1.285236924886703491e-01 9.226104617118835449e-02 -9.793893247842788696e-02 -1.875077635049819946e-01 1.017840504646301270e-01 -2.096587568521499634e-01 -5.976774543523788452e-02
3.969383835792541504e-01 8.657483011484146118e-02 4.791561886668205261e-02 2.435713708400726318e-01 -6.376192718744277954e-02 3.179543912410736084e-01 6.274443864822387695e-02 -6.709161098115146160e-04 2.063938044011592865e-02 -3.799383342266082764e-02 1.055317819118499756e-01 8.195595443248748779e-02 -7.436384260654449463e-02 8.524605631828308105e-02 3.198423888534307480e-03 3.964853882789611816e-01 1.104437932372093201e-01 -2.501358091831207275e-01 6.339709460735321045e-02 4.206580296158790588e-02 -7.402345538139343262e-02 2.287293076515197754e-01 5.988428741693496704e-02 -2.952724397182464600e-01 1.712638735771179199e-01 -2.381568998098373413e-01 -2.292417138814926147e-01 3.195507079362869263e-02 -1.550954729318618774e-01 -2.654981613159179688e-01 5.021152645349502563e-02 9.317767620086669922e-02
1.302835494279861450e-01 2.523944377899169922e-01 2.790720164775848389e-01 -2.597158588469028473e-02 -1.900826692581176758e-01 5.629610642790794373e-02 3.916981816291809082e-02 -9.129719436168670654e-02 2.878252863883972168e-01 3.086532950401306152e-01 1.043791621923446655e-01 3.598448261618614197e-02 1.555148959159851074e-01 6.172906979918479919e-02 2.041894793510437012e-01 7.869298011064529419e-02 -4.306721314787864685e-02 1.946574449539184570e-01 8.910562843084335327e-02 -1.228679530322551727e-02 -2.102546542882919312e-01 2.405758351087570190e-01 1.047977898269891739e-02 -2.508153617382049561e-01 9.688881039619445801e-02 -3.576278686523437500e-01 -2.994877099990844727e-01 -1.887974292039871216e-01 -4.506094381213188171e-02 -7.468848675489425659e-02 1.766787916421890259e-01 -1.050248071551322937e-01
1.877600550651550293e-01 -1.063676699995994568e-01 1.712588071823120117e-01 2.319721281528472900e-01 9.151582419872283936e-02 -1.291653886437416077e-02 -2.636823058128356934e-01 2.626676261425018311e-01 3.322514891624450684e-01 1.714575476944446564e-02 2.023128718137741089e-01 -2.185394018888473511e-01 -3.117527663707733154e-01 -6.734215468168258667e-02 1.925565600395202637e-01 8.766233175992965698e-02 6.762345880270004272e-02 -6.368698924779891968e-02 1.146055459976196289e-01 7.317891344428062439e-03 8.924710005521774292e-02 -2.989599294960498810e-02 2.548230886459350586e-01 -1.743813902139663696e-01 3.444706201553344727e-01 -2.300110012292861938e-01 9.610617160797119141e-02 1.939244195818901062e-02 -5.004529282450675964e-02 -2.266715466976165771e-01 1.171061471104621887e-01 -5.068546161055564880e-02
2.414310127496719360e-01 -9.389487653970718384e-02 8.550687134265899658e-02 1.010749638080596924e-01 -1.160196308046579361e-02 -4.165853857994079590e-01 1.782557964324951172e-01 1.878878176212310791e-01 6.576257199048995972e-02 -2.028983235359191895e-01 2.233355194330215454e-01 1.894672052003443241e-03 -4.864208400249481201e-02 5.762472003698348999e-02 4.395607113838195801e-01 2.042415887117385864e-01 1.703566014766693115e-01 -1.981684416532516479e-01 -1.436119973659515381e-01 9.602712094783782959e-02 -4.928188771009445190e-02 -8.165517821907997131e-03 1.855837106704711914e-01 1.400227397680282593e-01 1.014135330915451050e-01 -1.586280167102813721e-01 -9.972518682479858398e-02 -1.686815172433853149e-01 -1.902666389942169189e-01 -1.279344111680984497e-01 -2.651963382959365845e-02 2.383774071931838989e-01
2.544676661491394043e-01 -1.183962002396583557e-01 1.737344264984130859e-01 -4.796342179179191589e-02 2.814085185527801514e-01 7.567292451858520508e-02 -1.357577443122863770e-01 -5.043332278728485107e-02 3.695693612098693848e-02 -2.031243741512298584e-01 3.876339495182037354e-01 -2.298456616699695587e-03 -1.523168236017227173e-01 8.677869103848934174e-03 1.619639843702316284e-01 1.250958628952503204e-02 -7.029995322227478027e-02 1.406796425580978394e-01 2.999311387538909912e-01 6.361696869134902954e-02 -1.061222031712532043e-01 1.866815835237503052e-01 -9.017606079578399658e-02 -1.104492023587226868e-01 2.001968622207641602e-01 -3.934115171432495117e-01 -1.824606657028198242e-01 -2.157596945762634277e-01 6.444461643695831299e-02 1.299759894609451294e-01 -2.237339019775390625e-01 -9.652797877788543701e-02
4.008089005947113037e-01 1.565678864717483521e-01 -8.525869250297546387e-02 4.147698171436786652e-03 -1.181441708467900753e-03 -2.807853519916534424e-01 1.098960265517234802e-01 2.120588421821594238e-01 -1.838225871324539185e-02 -1.529602408409118652e-01 -8.108180761337280273e-02 -1.719865649938583374e-01 -2.707635760307312012e-01 1.850117743015289307e-02 3.811916112899780273e-01 1.898230314254760742e-01 -1.819873042404651642e-02 -3.456154093146324158e-02 -5.284068733453750610e-02 -2.169906347990036011e-01 -7.936424016952514648e-02 2.580322027206420898e-01 1.050120294094085693e-01 -2.589692771434783936e-01 2.137736529111862183e-01 -2.958019077777862549e-01 -4.834073409438133240e-02 -2.222532965242862701e-02 1.158903837203979492e-01 -2.073193155229091644e-02 2.104464545845985413e-02 6.383165717124938965e-02
-9.877706319093704224e-02 -1.344589591026306152e-01 1.443484872579574585e-01 2.811838686466217041e-01 -2.408274449408054352e-02 -1.048435941338539124e-01 1.849418282508850098e-01 2.182094156742095947e-01 7.936550676822662354e-02 -1.009327173233032227e-01 2.119801640510559082e-01 -3.920346125960350037e-02 -3.059403784573078156e-02 1.498306393623352051e-01 8.524102717638015747e-02 1.462145000696182251e-01 -4.511625692248344421e-02 -1.554969847202301025e-01 2.262449264526367188e-01 -1.375589072704315186e-01 3.326710462570190430e-01 1.030733436346054077e-01 -2.962085902690887451e-01 -2.810721397399902344e-01 2.432952970266342163e-01 -1.960241049528121948e-01 -1.784018278121948242e-01 -7.750335335731506348e-02 9.164021350443363190e-03 -2.165030241012573242e-01 4.354540258646011353e-02 3.085747659206390381e-01
1.097105536609888077e-02 4.622662439942359924e-02 9.652379900217056274e-02 1.326636075973510742e-01 1.027727872133255005e-01 -3.938466310501098633e-01 6.636302918195724487e-02 2.387970238924026489e-01 7.414708286523818970e-02 5.710511654615402222e-02 -1.327001005411148071e-01 -1.733400821685791016e-01 -1.950877904891967773e-01 -1.733947843313217163e-01 5.774567648768424988e-02 -6.735943257808685303e-02 -1.710269302129745483e-01 -1.751488000154495239e-01 2.044535577297210693e-01 -6.284879893064498901e-02 -1.868485659360885620e-01 -8.406047523021697998e-02 1.936346292495727539e-01 1.423227936029434204e-01 6.714610755443572998e-02 -3.058673143386840820e-01 -3.226862847805023193e-01 -3.059891462326049805e-01 -2.701875865459442139e-01 1.608577221632003784e-01 -1.018530204892158508e-01 -2.884238958358764648e-02
1.062992811203002930e-01 1.036682650446891785e-01 1.009790971875190735e-02 2.990001142024993896e-01 -1.816674470901489258e-01 -8.393938839435577393e-02 -7.003600895404815674e-02 2.814386188983917236e-01 1.465377807617187500e-01 8.807325363159179688e-02 3.469282090663909912e-01 1.137457042932510376e-01 -2.431433275341987610e-02 1.526908874511718750e-01 7.258533686399459839e-02 8.576945401728153229e-03 -2.302046418190002441e-01 1.795529574155807495e-02 -3.223188593983650208e-02 -1.915651559829711914e-01 -3.739796811714768410e-03 1.850285530090332031e-01 9.964024275541305542e-02 -2.192033976316452026e-01 4.503387510776519775e-01 -9.311823546886444092e-02 1.199778243899345398e-01 1.567816711030900478e-03 -4.031054675579071045e-01 1.147143077105283737e-03 2.203968912363052368e-02 -1.945440843701362610e-02
1.233431100845336914e-01 -2.116386294364929199e-01 1.508753299713134766e-01 3.520913049578666687e-02 1.003876402974128723e-01 -1.592554748058319092e-01 -2.467663027346134186e-02 6.416981667280197144e-02 2.331894822418689728e-02 -1.372684687376022339e-01 3.609122708439826965e-02 -4.689215123653411865e-02 -3.112292587757110596e-01 3.075832426548004150e-01 -6.487377732992172241e-02 1.847470551729202271e-01 -1.275278925895690918e-01 -2.200879007577896118e-01 4.964838922023773193e-02 -3.212019801139831543e-01 5.279111862182617188e-02 2.673539817333221436e-01 -2.117830216884613037e-01 -2.007766067981719971e-01 2.611339688301086426e-01 -3.756967484951019287e-01 -1.318664997816085815e-01 -1.280967593193054199e-01 2.689113095402717590e-02 -1.073688194155693054e-01 -1.851750761270523071e-01 6.068851798772811890e-02
8.692960441112518311e-02 -9.959180606529116631e-04 8.908341079950332642e-02 2.230198532342910767e-01 7.173269242048263550e-02 -6.429341435432434082e-02 2.047838270664215088e-01 2.747849524021148682e-01 -7.324156910181045532e-02 -1.640741676092147827e-01 9.985011816024780273e-02 -1.921044886112213135e-01 -1.521859019994735718e-01 1.358199566602706909e-01 2.601577341556549072e-01 1.650370061397552490e-01 1.994256824254989624e-01 -1.415143758058547974e-01 2.912439107894897461e-01 -9.557817131280899048e-02 2.516228854656219482e-01 2.734697163105010986e-01 -2.455905079841613770e-01 -2.872833013534545898e-01 1.195656135678291321e-01 -2.235164642333984375e-01 -8.159181475639343262e-02 1.259638182818889618e-02 4.143854975700378418e-02 -1.609680056571960449e-01 6.134102866053581238e-02 2.349406778812408447e-01
2.963539659976959229e-01 2.748551070690155029e-01 3.187660276889801025e-01 3.602482676506042480e-01 1.502157188951969147e-02 4.323235526680946350e-02 -2.401617467403411865e-01 2.135295271873474121e-01 1.782518066465854645e-02 2.679127454757690430e-01 1.474224478006362915e-01 4.832528531551361084e-02 8.979626744985580444e-02 9.651061147451400757e-02 2.747548818588256836e-01 1.658124476671218872e-02 1.740299761295318604e-01 -5.147993937134742737e-02 1.583779454231262207e-01 -1.258110702037811279e-01 2.525860965251922607e-01 2.921872586011886597e-02 -2.320382893085479736e-01 -1.618811935186386108e-01 1.438313424587249756e-01 -1.913671791553497314e-01 1.317038089036941528e-01 2.806121855974197388e-02 5.264170095324516296e-02 4.739017784595489502e-02 -1.057332307100296021e-01 -1.940441690385341644e-02
1.745917350053787231e-01 -3.684681653976440430e-02 1.322041302919387817e-01 -4.023503884673118591e-02 2.534781694412231445e-01 -8.045580238103866577e-02 -5.624273791909217834e-02 2.634787559509277344e-01 2.333317846059799194e-01 -2.411956787109375000e-01 2.429791539907455444e-01 -2.389675229787826538e-01 2.104586735367774963e-02 -9.290504269301891327e-03 1.748206168413162231e-01 -1.575101912021636963e-01 -1.244547963142395020e-01 2.937952280044555664e-01 9.239489585161209106e-02 -3.465494886040687561e-02 -1.420656740665435791e-01 -6.905539333820343018e-02 1.679285764694213867e-01 -2.015225887298583984e-01 3.498809337615966797e-01 -1.979071944952011108e-01 -2.735746204853057861e-01 -6.552229821681976318e-02 -2.500456273555755615e-01 2.971002459526062012e-02 -5.894809961318969727e-02 9.046941995620727539e-02
1.873064935207366943e-01 1.224468722939491272e-01 2.840998172760009766e-01 6.693745404481887817e-02 -3.253474831581115723e-02 -1.019511818885803223e-01 1.173489615321159363e-01 7.789983600378036499e-02 3.447663187980651855e-01 2.345167100429534912e-01 8.690875023603439331e-02 -8.934324234724044800e-02 -2.220016866922378540e-01 1.360199749469757080e-01 1.638875342905521393e-02 1.786263883113861084e-01 -5.493269860744476318e-02 1.416801363229751587e-01 2.713242769241333008e-01 -9.824507683515548706e-02 -1.954477429389953613e-01 2.252378612756729126e-01 -6.795600056648254395e-02 -1.533789634704589844e-01 -9.919917583465576172e-02 -2.068824023008346558e-01 7.726578414440155029e-02 -4.434918165206909180e-01 -1.493547856807708740e-01 6.587988138198852539e-02 -1.612793654203414917e-02 1.960630863904953003e-01
1.351064294576644897e-01 3.213593065738677979e-01 2.456371784210205078e-01 3.222398161888122559e-01 4.802095517516136169e-02 -2.140888720750808716e-01 4.216751083731651306e-02 4.552373588085174561e-01 1.185194030404090881e-01 1.943977735936641693e-02 2.593534290790557861e-01 -3.740038722753524780e-02 -3.907765150070190430e-01 1.752679497003555298e-01 1.379822045564651489e-01 -2.855286188423633575e-02 1.012962684035301208e-01 -2.775616049766540527e-01 -1.324676573276519775e-01 5.634251609444618225e-02 4.131704568862915039e-02 1.368707418441772461e-01 2.061769366264343262e-02 -6.125455722212791443e-02 -3.543852129951119423e-03 -8.107966929674148560e-02 -3.334916383028030396e-02 -1.528966426849365234e-01 1.999969780445098877e-02 -3.254245221614837646e-02 -6.919751316308975220e-02 -2.841083519160747528e-02
2.633322775363922119e-01 -2.682718634605407715e-02 1.464758068323135376e-01 3.054204583168029785e-01 -7.836861908435821533e-02 -9.668916463851928711e-03 3.304416313767433167e-02 3.629910945892333984e-01 2.696709036827087402e-01 3.138380870223045349e-02 2.462776601314544678e-01 1.271954625844955444e-01 -2.522771358489990234e-01 5.605369061231613159e-02 2.428206950426101685e-01 2.199528813362121582e-01 1.653291583061218262e-01 -2.240676581859588623e-01 5.942390859127044678e-02 7.476080954074859619e-02 9.212441742420196533e-02 -1.925413161516189575e-01 2.230853587388992310e-01 -7.277735322713851929e-02 -1.423194259405136108e-01 -2.127303779125213623e-01 7.029945403337478638e-02 -1.443052589893341064e-01 -1.317938715219497681e-01 -1.796177476644515991e-01 4.649288207292556763e-02 1.452331691980361938e-01
2.212722897529602051e-01 1.763453036546707153e-01 2.710273563861846924e-01 2.569763660430908203e-01 -1.199325621128082275e-01 -2.582701146602630615e-01 8.405971527099609375e-02 -4.970963299274444580e-02 3.647638857364654541e-01 2.441822551190853119e-02 -6.583769619464874268e-02 -1.532376408576965332e-01 -9.528253972530364990e-02 8.946628123521804810e-02 1.892887204885482788e-01 1.278731375932693481e-01 -4.038798063993453979e-02 2.030132859945297241e-01 2.408289313316345215e-01 -1.202294006943702698e-01 -2.989927232265472412e-01 -1.531868334859609604e-02 -4.887534305453300476e-02 -3.714011013507843018e-01 -5.779072269797325134e-02 -2.318105697631835938e-01 2.483709249645471573e-03 -1.793846637010574341e-01 -8.875929564237594604e-02 -1.168436184525489807e-01 -2.717279829084873199e-03 -5.510546267032623291e-02
1.132954508066177368e-01 -1.088433116674423218e-01 2.823415398597717285e-01 2.373522613197565079e-03 1.938657015562057495e-01 3.547366335988044739e-02 -6.469053775072097778e-02 2.503109872341156006e-01 -8.288113027811050415e-02 9.466520696878433228e-02 1.956147104501724243e-01 -1.384924352169036865e-01 -1.342383921146392822e-01 9.529277682304382324e-02 2.105347216129302979e-01 4.813397303223609924e-02 -1.231371387839317322e-01 2.778281271457672119e-01 2.197324186563491821e-01 -2.871409654617309570e-01 2.145813107490539551e-01 -5.707189440727233887e-02 -1.673745177686214447e-02 -1.095000728964805603e-01 3.024596571922302246e-01 -4.446274936199188232e-01 1.083281263709068298e-01 -2.007855474948883057e-01 -2.073852717876434326e-02 -7.513589411973953247e-02 9.760017693042755127e-02 -3.756146878004074097e-02
1.999166905879974365e-01 -9.842312335968017578e-02 9.606875479221343994e-02 3.054986894130706787e-02 -5.038683861494064331e-02 6.513853371143341064e-02 -4.781665746122598648e-03 1.396423727273941040e-01 3.352976739406585693e-01 -5.702028051018714905e-02 1.984450221061706543e-01 -2.798183858394622803e-01 3.515460342168807983e-02 2.315280735492706299e-01 -2.851247191429138184e-01 7.668564468622207642e-02 5.137305706739425659e-02 8.274283260107040405e-02 3.186436295509338379e-01 1.337484456598758698e-02 -4.820410162210464478e-02 -5.917153880000114441e-02 -2.327763661742210388e-02 -2.986496686935424805e-01 2.889196872711181641e-01 -3.021943271160125732e-01 -2.243276983499526978e-01 -2.732624709606170654e-01 -1.270250380039215088e-01 4.821077734231948853e-02 1.116550788283348083e-01 3.212696686387062073e-02
2.475229948759078979e-01 -2.190734446048736572e-01 1.227137520909309387e-01 1.738273352384567261e-02 2.633895277976989746e-01 -4.591873288154602051e-01 2.625629492104053497e-02 1.486001759767532349e-01 1.997222155332565308e-01 -5.103822797536849976e-02 4.989680647850036621e-02 4.393320530652999878e-02 -1.578486710786819458e-01 -1.119622066617012024e-01 8.750395476818084717e-02 2.321856655180454254e-02 -7.193867862224578857e-02 -1.411463785916566849e-02 5.039869621396064758e-02 -2.062244117259979248e-01 -3.031252622604370117e-01 1.460178941488265991e-01 -9.347063302993774414e-02 2.544122934341430664e-01 8.450969308614730835e-02 -2.617173194885253906e-01 -1.621751040220260620e-01 -8.396279811859130859e-02 -2.841959297657012939e-01 -1.139678210020065308e-01 5.102314054965972900e-02 1.932857632637023926e-01
1.373842507600784302e-01 4.198192059993743896e-02 2.061296552419662476e-01 4.607957601547241211e-01 2.182300090789794922e-01 1.154347881674766541e-01 4.117678850889205933e-02 -1.814835071563720703e-01 1.227445080876350403e-01 -9.251216799020767212e-02 1.315260529518127441e-01 -1.657123304903507233e-02 2.354522002860903740e-03 3.099856972694396973e-01 5.306229367852210999e-02 -1.638632416725158691e-01 1.090816333889961243e-01 1.388188600540161133e-01 1.497550904750823975e-01 -2.178671397268772125e-02 1.249119453132152557e-02 6.990651786327362061e-02 -7.138529419898986816e-02 -5.781604349613189697e-02 2.724846601486206055e-01 -2.961379289627075195e-01 -2.213344722986221313e-01 -2.975528538227081299e-01 -1.864417344331741333e-01 -1.863214820623397827e-01 1.472007483243942261e-01 6.187837570905685425e-02
1.835159659385681152e-01 -6.536155194044113159e-02 1.954776793718338013e-01 3.450564146041870117e-01 -2.446396276354789734e-02 -7.063903659582138062e-02 6.343512982130050659e-02 2.858362793922424316e-01 5.090553686022758484e-02 6.597826629877090454e-02 3.526810556650161743e-02 3.090588375926017761e-02 -5.826473981142044067e-02 -1.512929946184158325e-01 3.930549621582031250e-01 1.576582901179790497e-02 -4.490433931350708008e-01 -2.398028671741485596e-01 5.101608484983444214e-02 -1.174858361482620239e-01 -1.310907453298568726e-01 1.056039799004793167e-02 1.245105117559432983e-01 3.999650105834007263e-02 7.840167731046676636e-03 -4.322451055049896240e-01 -7.933998852968215942e-02 8.188393712043762207e-02 -2.978524193167686462e-02 1.114345416426658630e-01 9.212494827806949615e-03 -7.382920011878013611e-03
2.133479118347167969e-01 1.163187175989151001e-01 3.249348700046539307e-02 1.674957759678363800e-02 2.635311707854270935e-02 -7.474850118160247803e-02 2.858538553118705750e-02 4.051885306835174561e-01 2.123665213584899902e-01 -4.263120354153215885e-05 4.362667724490165710e-02 -1.873934715986251831e-01 -1.917933523654937744e-01 1.941322982311248779e-01 -1.337007284164428711e-01 1.167148500680923462e-01 -4.211983457207679749e-02 -6.318801641464233398e-02 1.225503236055374146e-01 -4.053800702095031738e-01 1.686913706362247467e-02 1.763689815998077393e-01 4.389308765530586243e-02 -6.876242905855178833e-02 1.653439700603485107e-01 -2.579225599765777588e-01 -1.489505171775817871e-01 -1.029533073306083679e-01 9.505575150251388550e-02 -4.334331154823303223e-01 -1.547208279371261597e-01 9.797728806734085083e-02
1.255485117435455322e-01 4.343984425067901611e-01 2.308469712734222412e-01 1.017561778426170349e-01 2.434963732957839966e-02 -1.294801235198974609e-01 1.437360793352127075e-01 2.631320357322692871e-01 2.291759252548217773e-01 2.347438130527734756e-03 -6.950587779283523560e-02 2.261877059936523438e-01 -1.301748305559158325e-01 -1.005874294787645340e-02 2.001197487115859985e-01 -1.423928979784250259e-02 -1.156119406223297119e-01 6.045735254883766174e-02 2.963390052318572998e-01 -1.249447315931320190e-01 4.571958258748054504e-02 1.909519582986831665e-01 1.397609859704971313e-01 -1.128544881939888000e-01 5.288541316986083984e-02 -2.162608951330184937e-01 6.099469587206840515e-02 -3.480190038681030273e-01 -5.995376780629158020e-02 -3.391052410006523132e-02 2.271796166896820068e-01 -1.918027997016906738e-01
1.037887111306190491e-01 3.819729387760162354e-01 1.697333902120590210e-01 -6.635652482509613037e-02 5.779112502932548523e-02 -3.076796419918537140e-03 -5.713877826929092407e-02 8.393777906894683838e-02 3.860851526260375977e-01 -2.511049807071685791e-02 1.400709748268127441e-01 -4.468015208840370178e-02 -6.309038959443569183e-03 1.725041307508945465e-03 1.632280498743057251e-01 6.296685314737260342e-04 5.026170611381530762e-02 -2.589390426874160767e-02 2.493715286254882812e-01 -3.307562088593840599e-03 4.159850254654884338e-02 -6.088863592594861984e-03 -2.586545646190643311e-01 3.501833081245422363e-01 -8.602070808410644531e-02 -3.298959732055664062e-01 -1.065842211246490479e-01 -3.870978355407714844e-01 -2.504562139511108398e-01 -2.015969157218933105e-02 1.782974041998386383e-02 -2.961445227265357971e-02
3.909451067447662354e-01 1.115467697381973267e-01 1.954690068960189819e-01 -4.535086080431938171e-02 -9.107152000069618225e-03 6.940093636512756348e-02 -9.584793448448181152e-02 -9.482974559068679810e-02 7.645986974239349365e-02 -2.464193850755691528e-02 1.472319066524505615e-01 -1.755131483078002930e-01 -1.468725949525833130e-01 1.151282340288162231e-01 1.535661402158439159e-03 2.369530946016311646e-01 -1.513688415288925171e-01 -1.465402543544769287e-01 2.381698936223983765e-01 2.525365054607391357e-01 1.874820739030838013e-01 1.164329126477241516e-01 2.328291833400726318e-01 -3.213805258274078369e-01 5.574641376733779907e-02 2.216773340478539467e-03 -4.025494158267974854e-01 -5.012650974094867706e-03 -1.449163407087326050e-01 -1.886402815580368042e-01 -1.520559340715408325e-01 7.407411187887191772e-02
-5.193489789962768555e-02 2.067692577838897705e-01 2.776575684547424316e-01 1.598998755216598511e-01 -3.977646678686141968e-02 -9.363897144794464111e-02 -2.851217426359653473e-02 4.641313850879669189e-02 1.382229626178741455e-01 6.589992344379425049e-02 9.929251670837402344e-02 -1.135577932000160217e-01 -2.496608197689056396e-01 2.300589680671691895e-01 -1.032452136278152466e-01 -4.324517026543617249e-02 -1.774584949016571045e-01 -4.257275257259607315e-03 4.193408414721488953e-02 -4.045523330569267273e-02 -2.396494708955287933e-02 2.491204254329204559e-02 -9.467654675245285034e-02 -2.191665917634963989e-01 -4.328209534287452698e-02 -3.997802436351776123e-01 -3.703548759222030640e-02 -4.219057559967041016e-01 -1.054697036743164062e-01 -8.547461591660976410e-03 -4.284820556640625000e-01 1.887198984622955322e-01
6.396145373582839966e-02 2.485037595033645630e-02 1.216750293970108032e-01 9.204655885696411133e-02 1.911455243825912476e-01 -1.625631153583526611e-01 1.612219661474227905e-01 2.975243628025054932e-01 -1.137639880180358887e-01 2.482847422361373901e-01 -5.957222729921340942e-02 -5.377404093742370605e-01 5.412286147475242615e-02 3.105146996676921844e-02 1.479851156473159790e-01 9.787267446517944336e-02 -8.768916130065917969e-02 -1.594166308641433716e-01 1.480736583471298218e-01 2.889166027307510376e-02 3.192987293004989624e-02 -7.550491392612457275e-02 -1.560000479221343994e-01 -1.146530173718929291e-02 -5.019155889749526978e-02 -4.183630943298339844e-01 -2.412982583045959473e-01 -1.041864529252052307e-01 -2.910652011632919312e-02 -9.678594768047332764e-02 -6.853266619145870209e-03 2.189165502786636353e-01
2.665674090385437012e-01 2.051322758197784424e-01 4.138142466545104980e-01 -2.652563750743865967e-01 4.106975346803665161e-02 -2.273567169904708862e-01 2.335306443274021149e-02 2.003347724676132202e-01 -1.402936726808547974e-01 7.184433937072753906e-02 8.286084234714508057e-02 -8.065372705459594727e-02 -2.945900261402130127e-01 -1.502122543752193451e-02 1.328862756490707397e-01 1.891959011554718018e-01 2.680836915969848633e-01 -1.422074735164642334e-01 2.030141055583953857e-01 -2.199351787567138672e-01 1.027439683675765991e-01 2.458855062723159790e-01 -4.394428059458732605e-02 -3.525489568710327148e-02 1.508820801973342896e-01 -9.700565785169601440e-02 -9.933657199144363403e-02 6.773155182600021362e-02 7.617279142141342163e-02 -7.139648776501417160e-03 -2.051023691892623901e-01 1.486791968345642090e-01
2.946735024452209473e-01 -1.900587789714336395e-02 -2.308544218540191650e-01 1.933265179395675659e-01 2.293604612350463867e-01 -1.255236417055130005e-01 6.768251955509185791e-02 1.194317564368247986e-01 -7.524356245994567871e-03 -1.099756881594657898e-01 -1.221577599644660950e-01 -1.023440510034561157e-01 -1.544988006353378296e-01 1.344000697135925293e-01 1.363007724285125732e-01 -8.324798941612243652e-02 -1.972107291221618652e-01 -1.713691204786300659e-01 1.694101840257644653e-01 -8.849659562110900879e-02 -3.635676801204681396e-01 3.198689222335815430e-02 5.901110917329788208e-02 1.061741858720779419e-01 1.535243391990661621e-01 -5.191206932067871094e-01 -2.095415294170379639e-01 -1.715428680181503296e-01 3.833121061325073242e-02 -5.538269132375717163e-02 -3.621054440736770630e-02 7.036854326725006104e-02
3.797889873385429382e-02 7.244925945997238159e-02 1.166815385222434998e-01 -2.859359979629516602e-02 3.916512057185173035e-02 -3.322418332099914551e-01 7.465813308954238892e-02 2.919607460498809814e-01 -1.542022526264190674e-01 5.247399210929870605e-02 -9.228599071502685547e-02 -4.135962724685668945e-01 -4.991559311747550964e-02 1.464100927114486694e-01 -1.873304322361946106e-02 -5.124419555068016052e-02 -5.563977360725402832e-02 -9.648406505584716797e-02 1.923342198133468628e-01 1.597070544958114624e-01 -1.468706429004669189e-01 -1.062729954719543457e-02 8.476899005472660065e-03 -5.991163849830627441e-02 1.182819455862045288e-01 -4.979514777660369873e-01 -2.775311470031738281e-01 -3.047296777367591858e-03 -1.429430693387985229e-01 -2.100321799516677856e-01 -8.783744275569915771e-02 1.778728365898132324e-01
2.287639081478118896e-01 2.561809420585632324e-01 1.353142261505126953e-01 5.559825152158737183e-02 -8.691070973873138428e-02 -2.350388318300247192e-01 1.002098694443702698e-01 2.119896411895751953e-01 3.539209365844726562e-01 1.887811161577701569e-02 1.606167256832122803e-01 -1.382202208042144775e-01 2.625914476811885834e-02 -1.110599637031555176e-01 -7.352287322282791138e-02 -1.268391907215118408e-01 -1.269351094961166382e-01 -1.356716081500053406e-02 2.942414022982120514e-03 1.493734121322631836e-01 -1.632010340690612793e-01 8.614693582057952881e-02 -1.565275490283966064e-01 1.996974349021911621e-01 -2.054403163492679596e-02 -3.344655036926269531e-01 5.621436983346939087e-02 -2.840175628662109375e-01 -4.084416925907135010e-01 -1.371497362852096558e-01 -1.103956550359725952e-01 -8.265483379364013672e-02
9.343662112951278687e-02 -3.003800846636295319e-02 2.193561196327209473e-01 -3.400686755776405334e-02 5.531451199203729630e-03 -2.175153046846389771e-01 -7.466405630111694336e-02 2.367273867130279541e-01 -6.133190542459487915e-02 -1.244081556797027588e-01 1.011197194457054138e-01 -4.026653468608856201e-01 -5.905799102038145065e-03 2.016332298517227173e-01 1.515463143587112427e-01 3.726458922028541565e-02 2.910889685153961182e-02 -6.120733916759490967e-02 -2.142776101827621460e-01 -1.191235557198524475e-01 -4.217315465211868286e-03 2.138691097497940063e-01 3.545642644166946411e-02 5.141587927937507629e-02 3.971097469329833984e-01 -3.488295078277587891e-01 -7.037860900163650513e-02 1.457817852497100830e-01 -1.048406288027763367e-01 -2.022809162735939026e-02 -3.232174217700958252e-01 1.991858035326004028e-01
2.303671091794967651e-01 1.542120128870010376e-01 3.616732954978942871e-01 1.688822060823440552e-01 -1.442763954401016235e-01 -1.514096558094024658e-01 -1.349727213382720947e-01 -7.709282636642456055e-02 -3.637873828411102295e-01 -1.729309707880020142e-01 2.151217758655548096e-01 -8.975511044263839722e-02 -1.413129642605781555e-02 1.125213727355003357e-01 1.260014325380325317e-01 1.539211571216583252e-01 -2.215606868267059326e-01 -1.988399624824523926e-01 1.023381054401397705e-01 -7.869030535221099854e-02 -2.997088059782981873e-02 -3.806222975254058838e-02 -2.145699560642242432e-01 2.461881339550018311e-01 1.488292962312698364e-01 -3.217992484569549561e-01 -8.465454727411270142e-02 -3.471114113926887512e-02 5.152001604437828064e-02 5.532282963395118713e-02 -8.481834828853607178e-02 2.561993598937988281e-01
3.138494193553924561e-01 9.720453992486000061e-03 1.113348528742790222e-01 8.144833892583847046e-02 1.217977777123451233e-01 -1.159841194748878479e-01 6.287800520658493042e-02 2.707682177424430847e-02 2.213778197765350342e-01 -3.274565562605857849e-02 -1.047991588711738586e-01 -4.176433756947517395e-02 1.793600469827651978e-01 1.211652066558599472e-02 2.053610533475875854e-01 2.426079660654067993e-01 -5.662895739078521729e-02 -1.826644875109195709e-02 2.575204968452453613e-01 9.451593458652496338e-02 -1.584459468722343445e-02 -3.620332479476928711e-02 -1.956015974283218384e-01 -1.859238594770431519e-01 3.666693568229675293e-01 -3.028199374675750732e-01 -1.309204846620559692e-01 -8.445346355438232422e-02 1.048763468861579895e-01 3.740226328372955322e-01 -1.554899960756301880e-01 2.730877995491027832e-01
2.523687779903411865e-01 2.512923777103424072e-01 3.558686077594757080e-01 2.924505770206451416e-01 1.584233790636062622e-01 -2.155217975378036499e-01 -8.861777186393737793e-02 1.033009588718414307e-01 1.565255671739578247e-01 1.535506099462509155e-01 1.488783806562423706e-01 1.089230775833129883e-01 3.314889222383499146e-02 1.997269988059997559e-01 -3.512961789965629578e-02 -1.085730269551277161e-01 2.619239687919616699e-02 3.043340146541595459e-01 2.058256044983863831e-02 3.020654805004596710e-02 -2.627394348382949829e-02 1.585185825824737549e-01 -1.271030753850936890e-01 -2.341788709163665771e-01 2.712004184722900391e-01 -1.476561557501554489e-02 -1.579021066427230835e-01 -6.494475062936544418e-03 -1.418649554252624512e-01 7.380681112408638000e-03 5.995377153158187866e-02 3.476053178310394287e-01
4.219734966754913330e-01 2.171864807605743408e-01 1.166398078203201294e-01 1.639251559972763062e-01 2.517477869987487793e-01 -3.408743441104888916e-01 2.098071128129959106e-01 8.615622669458389282e-02 1.517382413148880005e-01 -6.254998501390218735e-03 1.318366527557373047e-01 -4.537660628557205200e-02 -1.647776216268539429e-01 1.145913749933242798e-01 -7.562600821256637573e-02 2.763222344219684601e-02 1.561437398195266724e-01 -1.309543848037719727e-01 3.038191795349121094e-01 -6.507369223982095718e-03 -4.355212673544883728e-02 3.074082732200622559e-01 -1.134917438030242920e-01 -3.471151366829872131e-02 1.354191005229949951e-01 -1.336337178945541382e-01 -7.213060557842254639e-02 2.455447912216186523e-01 1.876804977655410767e-01 -4.291820898652076721e-02 -1.279838234186172485e-01 -1.204624921083450317e-01
9.630126506090164185e-02 5.383972451090812683e-02 3.327271342277526855e-01 2.840849161148071289e-01 3.612286970019340515e-02 -1.948974579572677612e-01 -1.956311762332916260e-01 3.103169202804565430e-01 -5.954757705330848694e-02 3.908469155430793762e-02 6.604209542274475098e-02 6.002058088779449463e-02 -1.436428427696228027e-01 2.132333368062973022e-01 1.444256901741027832e-01 -8.803728222846984863e-02 9.746997803449630737e-02 1.279289871454238892e-01 2.802161276340484619e-01 -9.998801350593566895e-02 2.623777836561203003e-02 1.861134618520736694e-01 -1.395789086818695068e-01 -2.387710958719253540e-01 2.592179551720619202e-02 -1.747199594974517822e-01 -6.036233901977539062e-02 -2.826906740665435791e-01 1.801821887493133545e-01 -2.267021834850311279e-01 2.940443810075521469e-03 2.999650537967681885e-01
4.162935018539428711e-01 7.862161844968795776e-02 3.718714416027069092e-01 1.212828233838081360e-01 -9.150814265012741089e-02 1.757868826389312744e-01 -1.305372864007949829e-01 4.346369579434394836e-02 1.298578977584838867e-01 7.407461106777191162e-02 1.017299890518188477e-01 -3.425424993038177490e-01 2.920588478446006775e-03 -6.805559992790222168e-02 1.560138463973999023e-01 -1.671095788478851318e-01 -1.392932832241058350e-01 -1.799423247575759888e-01 8.341160416603088379e-02 1.296142190694808960e-01 -2.958930842578411102e-02 2.688417136669158936e-01 -2.252087742090225220e-01 -2.045189589262008667e-01 1.930998079478740692e-02 -2.452792823314666748e-01 8.446127921342849731e-02 1.697663813829421997e-01 -1.449295431375503540e-01 -4.257386550307273865e-03 1.085445806384086609e-01 1.784509420394897461e-01
4.383640289306640625e-01 1.506326794624328613e-01 1.961910538375377655e-02 1.138218939304351807e-01 -1.919346004724502563e-01 -1.885067969560623169e-01 2.885658293962478638e-03 1.738858968019485474e-01 -2.256615832448005676e-02 1.168711110949516296e-02 2.806011140346527100e-01 -2.413418442010879517e-01 1.068329587578773499e-01 1.691255569458007812e-01 -6.910451501607894897e-02 1.040548980236053467e-01 1.151036024093627930e-01 1.055569648742675781e-01 1.987783163785934448e-01 -1.148617640137672424e-01 -1.448092460632324219e-01 1.313823312520980835e-01 -1.546374335885047913e-02 3.481717780232429504e-02 -2.138746827840805054e-01 -1.914074569940567017e-01 -1.770770251750946045e-01 1.289944946765899658e-01 -4.097635746002197266e-01 -1.345898360013961792e-01 5.992427840828895569e-02 1.979237347841262817e-01
2.198816537857055664e-01 1.449699848890304565e-01 1.576201319694519043e-01 8.828641474246978760e-02 -1.526949405670166016e-01 -9.981445223093032837e-02 1.027639657258987427e-01 3.131417185068130493e-02 3.506457209587097168e-01 6.835474073886871338e-02 3.839074969291687012e-01 -1.788227558135986328e-01 -2.057709991931915283e-01 2.611666917800903320e-01 9.931746870279312134e-02 3.215247020125389099e-02 2.020323574542999268e-01 -5.455563589930534363e-02 3.053775057196617126e-02 6.583110243082046509e-02 1.206342726945877075e-01 3.995161037892103195e-03 -2.702910602092742920e-01 -8.538989722728729248e-02 -1.580817699432373047e-01 -2.666230797767639160e-01 1.179264634847640991e-01 1.130314767360687256e-01 -3.366666138172149658e-01 1.099771931767463684e-01 4.853916913270950317e-02 1.738093048334121704e-01
8.656847476959228516e-02 6.624163687229156494e-02 1.950290948152542114e-01 1.563754677772521973e-01 -3.487756103277206421e-02 -2.192209213972091675e-01 2.506828904151916504e-01 -1.796101033687591553e-02 9.511099755764007568e-02 3.689698502421379089e-02 -1.951868832111358643e-01 -1.381610482931137085e-01 5.745857954025268555e-02 1.097231656312942505e-01 1.576471477746963501e-01 9.901865571737289429e-02 -2.968894131481647491e-02 2.029123529791831970e-02 8.028583228588104248e-02 4.054830968379974365e-02 1.296106129884719849e-01 8.843213319778442383e-02 -1.006261706352233887e-01 -1.228348314762115479e-01 4.390756785869598389e-01 -3.733311593532562256e-01 -3.446532189846038818e-01 -1.957584619522094727e-01 1.231512874364852905e-01 3.418200314044952393e-01 -1.198011413216590881e-01 -2.740772254765033722e-02
1.619652509689331055e-01 2.638161480426788330e-01 5.592071264982223511e-02 1.577982455492019653e-01 -2.239054441452026367e-02 -2.924605906009674072e-01 1.233918219804763794e-01 -2.991744875907897949e-02 8.178906887769699097e-02 3.191807866096496582e-01 2.858602404594421387e-01 -2.162305638194084167e-03 1.289317458868026733e-01 -1.384393125772476196e-02 1.435864716768264771e-01 3.869254514575004578e-02 2.608689665794372559e-01 -9.860032796859741211e-02 2.842102944850921631e-01 -3.007864356040954590e-01 1.542006134986877441e-01 1.089690811932086945e-02 3.077214024960994720e-02 1.646652701310813427e-03 1.091712415218353271e-01 -3.217324018478393555e-01 -3.892605006694793701e-02 1.680385470390319824e-01 1.529509574174880981e-01 -2.409643381834030151e-01 -1.268343478441238403e-01 1.678509861230850220e-01
7.660089433193206787e-02 -1.309548914432525635e-01 2.433463931083679199e-01 4.281075596809387207e-01 8.697564154863357544e-02 -1.776754409074783325e-01 8.441563695669174194e-02 8.593506179749965668e-03 2.028841711580753326e-02 1.294138878583908081e-01 -1.707502901554107666e-01 2.869365178048610687e-02 1.198512688279151917e-01 -2.919274009764194489e-02 1.666456460952758789e-01 9.377422183752059937e-02 -1.179813295602798462e-01 1.664621531963348389e-01 2.135468721389770508e-01 1.761150211095809937e-01 6.086884811520576477e-02 1.443692892789840698e-01 -2.706430554389953613e-01 -1.146452054381370544e-01 2.254986464977264404e-01 -1.695438474416732788e-01 -2.615174949169158936e-01 2.594544924795627594e-02 -4.073662757873535156e-01 1.282528787851333618e-01 3.800042718648910522e-02 1.659842580556869507e-01
2.258357107639312744e-01 1.408207714557647705e-01 2.855840921401977539e-01 3.200720548629760742e-01 6.871380656957626343e-02 1.894624829292297363e-01 -4.821543989237397909e-04 2.914282679557800293e-01 8.128312230110168457e-02 -8.961082994937896729e-02 8.654563128948211670e-02 1.912245750427246094e-01 -2.602777481079101562e-01 2.127712666988372803e-01 1.456233114004135132e-01 7.846873253583908081e-02 1.809605211019515991e-01 -2.246393412351608276e-01 -8.106643706560134888e-02 1.245313659310340881e-01 1.077743619680404663e-01 -1.564186252653598785e-02 -9.567016363143920898e-02 -1.361442953348159790e-01 1.907729059457778931e-01 -3.849905729293823242e-01 1.019410714507102966e-01 -4.357859119772911072e-02 -1.302936375141143799e-01 -9.733803570270538330e-02 -2.074550986289978027e-01 9.649992734193801880e-02
1.633586138486862183e-01 1.953997761011123657e-01 6.359320133924484253e-02 5.433910712599754333e-02 4.584186896681785583e-02 -2.747267186641693115e-01 2.876675128936767578e-01 -7.127343676984310150e-03 -5.196763202548027039e-02 -2.394345030188560486e-02 6.100637838244438171e-02 4.061824176460504532e-03 1.206404268741607666e-01 3.607840538024902344e-01 2.141564339399337769e-01 -1.344416290521621704e-01 -3.570003509521484375e-01 9.562983363866806030e-02 -1.561663206666707993e-02 1.350267380475997925e-01 1.891618371009826660e-01 1.831579953432083130e-01 1.206326335668563843e-01 5.408677458763122559e-02 3.487482368946075439e-01 -2.972695827484130859e-01 1.369696259498596191e-01 -7.610447704792022705e-02 -4.607636481523513794e-02 -2.199022024869918823e-01 -9.588089585304260254e-02 1.264511793851852417e-01
2.070065736770629883e-01 2.755032181739807129e-01 7.049366086721420288e-02 -1.034711599349975586e-01 9.727668762207031250e-02 -1.706586480140686035e-01 9.500215202569961548e-02 8.174785971641540527e-02 2.357692122459411621e-01 1.161485761404037476e-01 1.454404145479202271e-01 -4.485710337758064270e-02 -1.785724759101867676e-01 1.421092897653579712e-01 1.449043154716491699e-01 -7.777684926986694336e-02 1.787630170583724976e-01 -6.535776704549789429e-02 2.003572434186935425e-01 -4.441159591078758240e-02 -3.578580021858215332e-01 -1.560357213020324707e-01 2.580476999282836914e-01 -1.587426811456680298e-01 -2.911499142646789551e-02 -4.198062419891357422e-01 -8.678117394447326660e-02 -2.627388536930084229e-01 -1.505306810140609741e-01 -1.900289207696914673e-01 6.667090207338333130e-02 2.234751544892787933e-02
2.248270511627197266e-01 8.332015573978424072e-02 -6.612475216388702393e-02 -7.122113555669784546e-02 -3.360230326652526855e-01 -2.487370818853378296e-01 -7.619764190167188644e-03 1.844270527362823486e-01 -2.109431475400924683e-02 1.349344849586486816e-01 1.152975037693977356e-01 8.813408017158508301e-02 -3.626227676868438721e-01 1.469216197729110718e-01 3.020447790622711182e-01 6.119067966938018799e-02 7.591618597507476807e-02 -7.519691437482833862e-02 2.235158085823059082e-01 8.796616643667221069e-02 7.636015862226486206e-02 3.892973810434341431e-02 1.209396794438362122e-01 -3.181220293045043945e-01 2.181456983089447021e-01 -9.539847075939178467e-02 -2.966297268867492676e-01 -1.756425760686397552e-02 -2.974126040935516357e-01 -1.361678726971149445e-02 2.621058188378810883e-02 -9.919801354408264160e-02
5.562896132469177246e-01 -1.820015609264373779e-01 1.506795138120651245e-01 -1.293991208076477051e-01 -3.086826801300048828e-01 -3.540961816906929016e-02 -1.133844628930091858e-01 1.460769027471542358e-01 -1.381430625915527344e-01 1.548797041177749634e-01 4.512286931276321411e-02 1.895648688077926636e-01 1.114495098590850830e-02 8.033657073974609375e-02 1.325782686471939087e-01 1.132322251796722412e-01 -2.755664885044097900e-01 -1.434288024902343750e-01 2.018094807863235474e-01 -1.077541708946228027e-02 2.513898164033889771e-02 1.540522724390029907e-01 -2.851488813757896423e-02 -2.430021464824676514e-01 1.098199114203453064e-01 2.504463121294975281e-02 -2.704128026962280273e-01 -5.050760507583618164e-02 -1.694369167089462280e-01 -5.423638969659805298e-02 -1.660735607147216797e-01 6.706026848405599594e-03
5.158521607518196106e-02 2.209439128637313843e-02 -6.031823530793190002e-02 -4.515368491411209106e-02 7.129254192113876343e-02 -1.405715048313140869e-01 6.461307406425476074e-02 3.054297566413879395e-01 -1.010939031839370728e-01 -7.550641149282455444e-02 3.407832235097885132e-02 -1.613105982542037964e-01 -2.214027941226959229e-01 8.610333502292633057e-02 -1.303798407316207886e-01 -8.671899326145648956e-03 -2.425298243761062622e-01 -3.203660845756530762e-01 -2.287357002496719360e-01 1.285209320485591888e-02 -5.702598951756954193e-03 -3.675366286188364029e-03 -2.517894655466079712e-02 -1.230158954858779907e-01 2.731661498546600342e-01 -4.733342230319976807e-01 -2.597408294677734375e-01 -9.140790998935699463e-02 -2.259304523468017578e-01 -1.072444841265678406e-01 -2.105182856321334839e-01 2.028665840625762939e-01
9.422091394662857056e-02 1.024963408708572388e-01 -1.080999448895454407e-01 -6.938908249139785767e-02 2.244653105735778809e-01 -5.204481631517410278e-02 -9.217723459005355835e-02 1.943958401679992676e-01 8.716016262769699097e-02 -5.146659910678863525e-02 1.643657982349395752e-01 -1.417293250560760498e-01 -2.287959158420562744e-01 2.443082630634307861e-01 7.772251032292842865e-03 -3.705590963363647461e-02 -7.757443189620971680e-02 -2.849588990211486816e-01 5.988398939371109009e-02 -1.331816613674163818e-01 1.993077844381332397e-01 2.721106112003326416e-01 -9.709288924932479858e-02 1.043353900313377380e-01 3.129618167877197266e-01 -3.305313289165496826e-01 -2.251636087894439697e-01 -3.270168900489807129e-01 9.244860708713531494e-02 -2.473099082708358765e-01 -9.568769484758377075e-02 8.715846389532089233e-02
3.205663859844207764e-01 3.543965816497802734e-01 -7.164821028709411621e-02 1.063206642866134644e-01 -5.235650017857551575e-02 -8.385588228702545166e-02 1.723840832710266113e-01 1.976894289255142212e-01 -5.684057250618934631e-02 5.465179681777954102e-02 3.079039752483367920e-01 -1.385590732097625732e-01 1.918887197971343994e-01 -1.030710116028785706e-01 4.817650094628334045e-02 1.833076626062393188e-01 -7.097312808036804199e-02 2.298388630151748657e-03 5.635012872517108917e-03 -3.539207577705383301e-01 -1.063671335577964783e-02 1.016353219747543335e-01 6.042586639523506165e-02 1.735405810177326202e-02 -2.076981216669082642e-01 -3.449220657348632812e-01 -2.254232913255691528e-01 5.095333606004714966e-02 -2.900259196758270264e-01 -1.356676518917083740e-01 9.462711960077285767e-02 3.629834577441215515e-02
1.254921704530715942e-01 2.520992979407310486e-02 4.985633119940757751e-02 4.231662675738334656e-02 -3.282928094267845154e-02 3.195701539516448975e-02 7.120138406753540039e-02 4.322244226932525635e-01 -7.824530825018882751e-03 6.747446954250335693e-02 1.318682432174682617e-01 2.163133472204208374e-01 -5.562307313084602356e-02 2.345134168863296509e-01 3.406371176242828369e-01 4.675396252423524857e-03 5.983461067080497742e-02 -2.372072339057922363e-01 3.516041338443756104e-01 1.165029406547546387e-01 1.501077860593795776e-01 -1.720505803823471069e-01 -2.324041128158569336e-01 -5.705746635794639587e-02 1.495748311281204224e-01 -1.849419474601745605e-01 -1.302641183137893677e-01 -1.211672648787498474e-01 -4.157545790076255798e-02 -2.092343121767044067e-01 -6.516007333993911743e-02 3.130271136760711670e-01
2.380463629961013794e-01 -2.173999547958374023e-01 2.267877571284770966e-02 1.421355456113815308e-01 -2.142784595489501953e-01 -1.307345330715179443e-01 -3.370232284069061279e-01 1.897258460521697998e-01 -1.215282753109931946e-01 1.023866459727287292e-01 -1.611931622028350830e-02 -5.045466125011444092e-02 3.117419080808758736e-03 3.013885319232940674e-01 1.591857671737670898e-01 3.110606968402862549e-01 -5.194561928510665894e-02 -1.222109347581863403e-01 -2.508618868887424469e-02 1.125454436987638474e-02 7.789903320372104645e-03 1.914628893136978149e-01 1.383040398359298706e-01 -1.325482428073883057e-01 9.306785464286804199e-02 -1.586548537015914917e-01 -3.140505850315093994e-01 -1.130354776978492737e-01 -2.583745419979095459e-01 -2.182037681341171265e-01 -2.413245588541030884e-01 1.100658923387527466e-01
2.504210770130157471e-01 2.346518486738204956e-01 2.032097727060317993e-01 2.917789816856384277e-01 -1.596911698579788208e-01 -2.855309247970581055e-01 -1.248924806714057922e-02 1.821839958429336548e-01 4.596177339553833008e-01 -8.647030591964721680e-02 5.277520790696144104e-02 -1.022890508174896240e-01 -1.661451533436775208e-02 2.179734408855438232e-02 -1.397210061550140381e-01 4.055384919047355652e-02 -1.228169444948434830e-02 5.267185717821121216e-02 2.854575403034687042e-02 -9.638890624046325684e-02 -9.735961258411407471e-02 1.672344505786895752e-01 -3.148399293422698975e-01 2.535489201545715332e-01 1.447018980979919434e-01 -1.486321538686752319e-01 1.150404382497072220e-02 -7.883417606353759766e-02 -1.657470613718032837e-01 7.176393270492553711e-02 -1.933485567569732666e-01 1.681048423051834106e-01
3.127039968967437744e-01 -3.924952819943428040e-02 4.054480195045471191e-01 2.291789799928665161e-01 -9.478729963302612305e-02 -7.055118680000305176e-02 6.281474977731704712e-02 8.350054733455181122e-03 4.003678560256958008e-01 -1.353121846914291382e-01 1.899988502264022827e-01 -1.285552829504013062e-01 4.332944378256797791e-02 1.219060868024826050e-01 -1.948407888412475586e-01 8.001025021076202393e-02 -6.668505817651748657e-02 1.058722753077745438e-02 1.963846534490585327e-01 1.115237623453140259e-01 3.250849246978759766e-02 1.141951680183410645e-01 -4.776800051331520081e-02 2.317309230566024780e-01 3.516227379441261292e-02 -2.140516489744186401e-01 5.154309049248695374e-02 -1.355929374694824219e-01 -4.352448508143424988e-03 -3.948918282985687256e-01 -1.316042542457580566e-01 -8.023495227098464966e-02
1.493063867092132568e-01 -5.902936682105064392e-02 -4.469785094261169434e-02 9.232421219348907471e-02 7.237957417964935303e-02 -2.999455630779266357e-01 1.389389187097549438e-01 2.616545855998992920e-01 -1.208897978067398071e-01 2.123982906341552734e-01 -9.356011450290679932e-02 -3.816480934619903564e-01 1.817127875983715057e-02 1.900526732206344604e-01 1.503307744860649109e-02 -1.109995841979980469e-01 -1.349220871925354004e-01 -1.093662530183792114e-01 2.615645229816436768e-01 3.161863237619400024e-02 1.410943269729614258e-02 -3.910071775317192078e-02 2.457024529576301575e-02 -3.821302577853202820e-02 4.770647361874580383e-02 -5.295591950416564941e-01 -1.457145661115646362e-01 -1.382652968168258667e-01 -1.355914622545242310e-01 -1.948969662189483643e-01 -1.278734654188156128e-01 1.358014792203903198e-01
2.156482040882110596e-01 9.857788681983947754e-02 3.434195816516876221e-01 -4.213069006800651550e-02 -4.355080053210258484e-02 1.060517057776451111e-01 1.772544719278812408e-02 3.738504946231842041e-01 1.065022870898246765e-01 2.743129432201385498e-01 1.328841149806976318e-01 -2.284556180238723755e-01 -1.053017843514680862e-02 -3.889455646276473999e-02 2.057722508907318115e-01 -3.505741432309150696e-02 -1.560656577348709106e-01 -2.004573643207550049e-01 -1.516703367233276367e-01 1.005368307232856750e-01 -5.405127740232273936e-05 1.569760888814926147e-01 -8.383034914731979370e-02 -1.701508909463882446e-01 5.901881027966737747e-03 -3.964588940143585205e-01 -1.196843683719635010e-01 5.226441472768783569e-02 -1.082747578620910645e-01 4.529138654470443726e-02 3.472949266433715820e-01 4.773274064064025879e-02
1.721484512090682983e-01 5.431997030973434448e-02 1.912982165813446045e-01 1.263750493526458740e-01 -1.638838090002536774e-02 -2.595698237419128418e-01 5.869530886411666870e-02 1.886278688907623291e-01 -4.309606552124023438e-02 -1.069687381386756897e-01 -1.051419004797935486e-01 -1.137883663177490234e-01 -2.813658416271209717e-01 1.454566568136215210e-01 -6.779880076646804810e-02 -1.122732087969779968e-01 1.622413992881774902e-01 -2.703515589237213135e-01 -5.399074405431747437e-02 2.779177762567996979e-02 1.354155093431472778e-01 3.056873679161071777e-01 -2.619922270241659135e-05 -3.515252377837896347e-03 3.178410828113555908e-01 -1.140616834163665771e-01 -3.042057752609252930e-01 -1.831344813108444214e-01 9.528068453073501587e-02 -2.919710576534271240e-01 -7.011656463146209717e-02 3.148031532764434814e-01
3.233988583087921143e-01 -1.024010032415390015e-01 2.612133920192718506e-01 -8.263292908668518066e-02 -2.097861282527446747e-02 -2.605741620063781738e-01 5.263325944542884827e-02 6.314694136381149292e-02 1.765318959951400757e-01 -1.277502477169036865e-01 6.155707873404026031e-03 -3.761957958340644836e-02 -1.653790622949600220e-01 -1.098511889576911926e-01 1.874491274356842041e-01 6.248135119676589966e-02 -2.858872152864933014e-02 -1.937816590070724487e-01 3.103192448616027832e-01 -4.019934833049774170e-01 1.960218697786331177e-01 2.317708730697631836e-01 3.651684522628784180e-02 -5.076103284955024719e-02 4.625949263572692871e-02 -4.663266614079475403e-02 9.080167859792709351e-02 -3.342319130897521973e-01 -2.004095911979675293e-01 -5.673718824982643127e-02 3.945944085717201233e-02 2.141168117523193359e-01
2.960527241230010986e-01 -8.653597906231880188e-03 2.077267020940780640e-01 1.462970674037933350e-01 -9.001683443784713745e-02 -4.764650464057922363e-01 -7.295456528663635254e-02 -1.440594643354415894e-01 -5.790767609141767025e-04 -2.785249426960945129e-02 1.910402625799179077e-02 6.485912948846817017e-02 2.982052974402904510e-02 1.295001804828643799e-01 -1.950116828083992004e-02 9.294170141220092773e-02 2.776384949684143066e-01 -2.644736506044864655e-02 2.313405573368072510e-01 1.231107935309410095e-01 1.919559836387634277e-01 1.422279626131057739e-01 2.309086546301841736e-02 -2.889501154422760010e-01 2.800331413745880127e-01 -2.870071828365325928e-01 2.058479934930801392e-02 3.704729303717613220e-02 -1.196774318814277649e-01 -1.520789861679077148e-01 -2.206830233335494995e-01 -1.349197030067443848e-01
-1.353422831743955612e-02 3.202174231410026550e-02 7.133276760578155518e-02 4.143361747264862061e-02 6.055856123566627502e-02 -3.585225641727447510e-01 1.825879514217376709e-01 3.282490670680999756e-01 -7.120904326438903809e-02 6.668032705783843994e-02 -3.571786731481552124e-02 -1.730668246746063232e-01 -7.687179744243621826e-02 1.904438622295856476e-02 1.638547182083129883e-01 -2.037328928709030151e-01 -1.922388076782226562e-01 -5.053382739424705505e-02 8.828960359096527100e-03 2.783421054482460022e-02 -6.518136709928512573e-02 1.665360331535339355e-01 1.653557866811752319e-01 -1.652174293994903564e-01 3.197898864746093750e-01 -2.813803553581237793e-01 -3.214206546545028687e-02 -1.993356496095657349e-01 -2.140293270349502563e-01 -1.756065934896469116e-01 -1.629920005798339844e-01 3.884807825088500977e-01
3.995921909809112549e-01 3.392834588885307312e-02 3.193940520286560059e-01 -2.797299921512603760e-01 -6.000595539808273315e-02 -3.037909269332885742e-01 1.421509683132171631e-01 1.578700989484786987e-01 4.212015867233276367e-02 -2.540524862706661224e-02 8.355061709880828857e-02 1.596110872924327850e-02 1.245716735720634460e-01 6.633351743221282959e-02 2.730037271976470947e-01 -2.962268516421318054e-02 2.832449600100517273e-02 -1.826884001493453979e-01 1.242126617580652237e-02 -2.256622314453125000e-01 1.799778491258621216e-01 3.041405975818634033e-01 4.419316351413726807e-02 -1.219180077314376831e-01 2.400627434253692627e-01 -6.581629067659378052e-02 -1.627514362335205078e-01 -3.393509238958358765e-02 -1.581205278635025024e-01 1.746487468481063843e-01 1.727790385484695435e-02 -2.013515084981918335e-01
3.342699110507965088e-01 1.938812881708145142e-01 1.358347684144973755e-01 -1.086871027946472168e-01 1.054464206099510193e-01 -3.436716496944427490e-01 9.149270504713058472e-02 9.087583422660827637e-02 1.561726480722427368e-01 1.191185116767883301e-01 4.386110231280326843e-02 -4.566559940576553345e-02 -1.605744846165180206e-02 2.544852197170257568e-01 -1.596857421100139618e-02 -2.564203925430774689e-02 2.910881303250789642e-03 -1.885367482900619507e-01 1.966863274574279785e-01 -1.172134801745414734e-01 -2.782777249813079834e-01 -1.920455992221832275e-01 2.032196819782257080e-01 -7.554922997951507568e-02 1.309355795383453369e-01 -3.053964376449584961e-01 5.298809614032506943e-03 -3.042813837528228760e-01 -8.519316464662551880e-02 -1.746242344379425049e-01 2.479133158922195435e-01 1.203571110963821411e-01
3.102062940597534180e-01 -4.365443885326385498e-01 1.670932024717330933e-01 1.667513847351074219e-01 -3.215064108371734619e-01 -3.464703261852264404e-02 -5.164653807878494263e-02 3.827387839555740356e-02 2.599947527050971985e-02 1.932212859392166138e-01 1.775537729263305664e-01 -1.465977579355239868e-01 -1.907574385404586792e-01 3.155519068241119385e-01 -2.611919678747653961e-02 6.099028512835502625e-02 1.140980329364538193e-02 6.505902111530303955e-02 -1.420159786939620972e-01 -1.354939639568328857e-01 7.846331596374511719e-02 1.083893049508333206e-02 -1.688023097813129425e-02 -1.535677164793014526e-01 1.655600368976593018e-01 -2.508626580238342285e-01 -2.612989544868469238e-01 -1.934854537248611450e-01 1.249149590730667114e-01 -1.319629102945327759e-01 4.327980428934097290e-02 1.157881170511245728e-01
3.825690746307373047e-01 1.414167732000350952e-01 1.519214212894439697e-01 -1.228044331073760986e-01 3.186842799186706543e-01 -1.253338605165481567e-01 1.990868449211120605e-01 1.478889584541320801e-02 1.369459629058837891e-01 -3.677587956190109253e-02 3.563990816473960876e-02 -7.727819681167602539e-02 2.817040123045444489e-02 2.445240020751953125e-01 -5.264432728290557861e-02 4.569622222334146500e-03 -1.613154709339141846e-01 -1.477573215961456299e-01 3.398385345935821533e-01 6.963200285099446774e-04 -2.012906968593597412e-01 -2.917537651956081390e-02 1.307038683444261551e-02 -1.249022856354713440e-01 1.586244106292724609e-01 -2.969644367694854736e-01 1.135552860796451569e-02 -2.625379264354705811e-01 -2.136319130659103394e-01 -2.351335585117340088e-01 -6.981168687343597412e-02 1.973350197076797485e-01
-4.313582181930541992e-02 1.534406244754791260e-01 2.788731753826141357e-01 2.235001772642135620e-01 7.978460937738418579e-02 -3.054082021117210388e-02 -4.968104138970375061e-02 -6.816682964563369751e-02 1.756337434053421021e-01 6.179824844002723694e-02 6.239419430494308472e-02 1.771211922168731689e-01 -3.172402828931808472e-02 1.309530586004257202e-01 8.190048485994338989e-02 -1.790357232093811035e-01 2.006777673959732056e-01 -3.691273182630538940e-02 3.346152305603027344e-01 1.821102499961853027e-01 8.436986804008483887e-02 -1.433404386043548584e-01 -1.108241826295852661e-01 2.288836985826492310e-02 -4.204422980546951294e-02 -3.744886219501495361e-01 -2.193437963724136353e-01 -3.735254406929016113e-01 -3.439051210880279541e-01 -1.543889404274523258e-03 1.735052615404129028e-01 -1.886365562677383423e-02
2.669432759284973145e-01 1.723266988992691040e-01 1.249756142497062683e-01 -8.948764204978942871e-02 -1.765550523996353149e-01 -8.720801211893558502e-03 1.168921887874603271e-01 -7.341439276933670044e-02 2.067282646894454956e-01 1.419073194265365601e-01 4.030796512961387634e-02 -1.996496506035327911e-02 -3.509291261434555054e-02 5.093172565102577209e-02 -1.013762131333351135e-01 -1.209271177649497986e-01 -8.184918202459812164e-03 1.737093031406402588e-01 4.358637928962707520e-01 5.273434519767761230e-02 -1.585744768381118774e-01 2.479628622531890869e-01 1.064043343067169189e-01 -3.702095746994018555e-01 2.402757257223129272e-01 -4.261584579944610596e-01 -7.808881998062133789e-02 2.399329468607902527e-02 8.819739334285259247e-03 -1.067439615726470947e-01 -7.823821902275085449e-02 9.936859458684921265e-02
8.600621670484542847e-02 -6.378390640020370483e-02 9.521113336086273193e-02 -8.844642899930477142e-03 3.530585765838623047e-02 -1.405206024646759033e-01 9.293724596500396729e-02 1.887401491403579712e-01 1.232841461896896362e-01 -5.269005894660949707e-02 3.325341343879699707e-01 1.942029744386672974e-01 6.859791278839111328e-02 -1.341593116521835327e-01 -8.851230144500732422e-02 1.482665091753005981e-01 -3.074620366096496582e-01 1.431519538164138794e-01 1.308997720479965210e-01 1.614310219883918762e-02 -3.349910676479339600e-02 -7.144545018672943115e-02 -7.805024087429046631e-02 -1.996715515851974487e-01 4.221791625022888184e-01 -3.777772486209869385e-01 -1.656820178031921387e-01 -3.987548053264617920e-01 -5.274066235870122910e-03 -4.492088686674833298e-03 9.344418533146381378e-03 5.654732137918472290e-02
2.076963707804679871e-02 1.954963952302932739e-01 6.314761191606521606e-02 3.885901570320129395e-01 1.027405038475990295e-01 -1.382610797882080078e-01 2.712756693363189697e-01 -5.438106879591941833e-02 -6.047481670975685120e-02 1.459240019321441650e-01 1.373105496168136597e-01 -2.918279170989990234e-01 2.717951126396656036e-02 1.976611316204071045e-01 2.414227724075317383e-01 -1.059712767601013184e-01 -4.025214165449142456e-02 -2.078188210725784302e-01 1.391302496194839478e-01 -6.052033975720405579e-02 3.056617975234985352e-01 1.724380105733871460e-01 3.266825899481773376e-02 -2.951769530773162842e-02 2.684060335159301758e-01 -2.507581710815429688e-01 2.193150520324707031e-01 -1.696226894855499268e-01 4.954396188259124756e-02 -1.771264821290969849e-01 -3.416571393609046936e-02 1.487571001052856445e-01
3.822676539421081543e-01 7.561519742012023926e-02 1.685104221105575562e-01 6.471028923988342285e-02 1.853198111057281494e-01 -1.299893260002136230e-01 -8.897785097360610962e-02 3.266513049602508545e-01 1.570556759834289551e-01 2.752235233783721924e-01 1.904127746820449829e-01 -2.341552637517452240e-02 2.808276563882827759e-02 4.518939256668090820e-01 2.286564558744430542e-01 -2.077125944197177887e-02 -1.809535175561904907e-01 7.891233265399932861e-02 1.238333359360694885e-01 -9.274519979953765869e-02 -3.155253361910581589e-03 9.530524909496307373e-02 2.973098121583461761e-02 -2.357111424207687378e-01 9.393086284399032593e-02 -1.582023799419403076e-01 -4.619305953383445740e-02 2.020375281572341919e-01 -1.929655671119689941e-01 8.464545011520385742e-02 6.580444425344467163e-02 -2.829908765852451324e-02
2.071227431297302246e-01 -8.054374903440475464e-02 1.365950256586074829e-01 1.592118144035339355e-01 2.923369593918323517e-02 6.904549151659011841e-02 2.659429311752319336e-01 1.408701539039611816e-01 3.931029513478279114e-02 -7.925887405872344971e-02 1.645040810108184814e-01 -1.591058634221553802e-02 1.099302992224693298e-02 -7.095396518707275391e-03 3.354159295558929443e-01 -4.533878341317176819e-02 -3.050278425216674805e-01 -2.518787086009979248e-01 8.477480709552764893e-02 1.395663470029830933e-01 -1.883841934613883495e-03 2.806046009063720703e-01 1.619504094123840332e-01 2.092762738466262817e-01 3.667352721095085144e-02 -4.810554683208465576e-01 -2.278383225202560425e-01 4.604141414165496826e-02 -2.203219570219516754e-02 1.383097320795059204e-01 -8.931096643209457397e-02 1.193460524082183838e-01
2.833361029624938965e-01 8.969403058290481567e-02 4.164476394653320312e-01 -8.584837778471410275e-04 -1.109025850892066956e-01 -5.436969548463821411e-02 -4.541002213954925537e-02 1.106556728482246399e-01 -2.758486568927764893e-01 1.521568894386291504e-01 1.007314026355743408e-01 5.818271264433860779e-02 -1.095429211854934692e-01 -8.493718691170215607e-03 7.213783264160156250e-02 3.177105784416198730e-01 -3.185935020446777344e-01 -3.400967642664909363e-02 3.693073391914367676e-01 3.049410646781325340e-03 5.331899970769882202e-02 -1.469484716653823853e-01 -1.159119307994842529e-01 1.160175353288650513e-01 9.497350454330444336e-02 -2.572417855262756348e-01 -4.148177057504653931e-02 5.598236247897148132e-02 -1.015448272228240967e-01 1.546880602836608887e-01 2.308939956128597260e-02 2.692271471023559570e-01
1.633176803588867188e-01 -5.329008027911186218e-02 3.372880518436431885e-01 1.008170023560523987e-01 1.690526455640792847e-01 3.122791089117527008e-02 4.109040275216102600e-02 2.166090756654739380e-01 -7.259167730808258057e-02 -7.629629969596862793e-02 2.849874198436737061e-01 -8.222572505474090576e-02 1.121693700551986694e-01 1.495317667722702026e-01 2.304118722677230835e-01 1.689887940883636475e-01 -3.251479268074035645e-01 2.061374783515930176e-01 1.777984052896499634e-01 -8.608586341142654419e-02 1.754588633775711060e-01 6.367571651935577393e-02 1.106622745282948017e-03 -3.720885813236236572e-01 2.793575525283813477e-01 -2.904544174671173096e-01 4.088695347309112549e-02 -1.416970491409301758e-01 3.043218166567385197e-04 6.705458462238311768e-02 5.409407243132591248e-02 2.519721165299415588e-02
3.741016089916229248e-01 8.816874772310256958e-02 2.285221517086029053e-01 3.155312314629554749e-02 5.128825455904006958e-02 -1.302160322666168213e-01 2.995849549770355225e-01 -1.762405782938003540e-01 2.199861705303192139e-01 2.204932272434234619e-02 3.032417595386505127e-01 5.381342768669128418e-02 -3.740352988243103027e-01 -2.290124893188476562e-01 -1.385771576315164566e-02 2.258371710777282715e-01 3.555439040064811707e-02 1.899303123354911804e-02 5.792297795414924622e-02 1.410505771636962891e-01 1.475743204355239868e-01 4.695827141404151917e-02 -9.281048923730850220e-02 7.591201364994049072e-02 2.619138658046722412e-01 -2.081156969070434570e-01 -1.648838520050048828e-01 4.007507860660552979e-02 -9.140204638242721558e-02 2.611189894378185272e-02 -1.134068667888641357e-01 2.134167253971099854e-01
9.974074363708496094e-02 1.335777640342712402e-01 3.384518921375274658e-01 3.836563229560852051e-01 -1.392610967159271240e-01 -1.318957805633544922e-01 -5.450930446386337280e-02 1.257074326276779175e-01 -2.662417590618133545e-01 -1.232166960835456848e-01 -1.557687073945999146e-01 -5.544412881135940552e-02 -1.146776750683784485e-01 2.535005845129489899e-02 1.911550313234329224e-01 1.617827564477920532e-01 -3.180254697799682617e-01 -1.100277826189994812e-01 2.775017023086547852e-01 -3.290695324540138245e-02 2.453644201159477234e-02 -1.708871312439441681e-02 -8.422356098890304565e-02 4.328783135861158371e-03 -1.694777905941009521e-01 -3.257772326469421387e-01 -2.877419590950012207e-01 -1.225202158093452454e-01 -7.454650849103927612e-02 6.588631123304367065e-02 1.273245215415954590e-01 8.293543756008148193e-02
1.044695749878883362e-01 -5.253578722476959229e-02 4.387220740318298340e-02 1.220548432320356369e-02 1.951448470354080200e-01 -3.897385597229003906e-01 -1.614062041044235229e-01 1.003726273775100708e-01 1.157899796962738037e-01 -8.471885323524475098e-02 1.714737862348556519e-01 -8.701874315738677979e-02 -2.422991394996643066e-01 -6.640284508466720581e-02 1.582888662815093994e-01 1.815959215164184570e-01 4.290963336825370789e-02 -1.573339998722076416e-01 -2.093851752579212189e-02 3.896370157599449158e-02 -3.622057735919952393e-01 1.790146827697753906e-01 -2.280938811600208282e-02 1.986246407032012939e-01 5.544785410165786743e-02 -3.269596099853515625e-01 -2.069354802370071411e-01 -1.341601610183715820e-01 -2.635313272476196289e-01 -2.517473399639129639e-01 1.890194714069366455e-01 9.122563153505325317e-02
3.187913596630096436e-01 8.048968017101287842e-02 -1.825733929872512817e-01 2.302813529968261719e-02 -4.189237952232360840e-01 5.863026157021522522e-02 8.083163760602474213e-03 1.839076131582260132e-01 2.254376113414764404e-01 1.386445760726928711e-01 -6.417401880025863647e-02 -1.146601885557174683e-02 -1.400343626737594604e-01 -8.550659567117691040e-02 1.998464912176132202e-01 1.676171422004699707e-01 -1.575200259685516357e-01 -8.242706209421157837e-02 8.735647797584533691e-02 -1.224562972784042358e-01 1.155850067734718323e-01 -8.110067993402481079e-02 4.037695378065109253e-02 -3.206999897956848145e-01 2.340735197067260742e-01 -2.164948582649230957e-01 -2.163808941841125488e-01 -7.810101378709077835e-03 -3.023801743984222412e-01 -1.602161377668380737e-01 3.776248544454574585e-02 1.738907396793365479e-01
8.121418952941894531e-02 -1.741987168788909912e-01 -1.483920067548751831e-01 2.368388697504997253e-02 -5.805002897977828979e-02 -1.460880339145660400e-01 1.503856182098388672e-01 2.066301107406616211e-01 1.984209865331649780e-01 -1.360473334789276123e-01 2.054819464683532715e-01 -1.207079589366912842e-01 -5.420889705419540405e-02 1.598177105188369751e-01 2.778946459293365479e-01 1.994768828153610229e-01 8.458915352821350098e-02 -1.736860424280166626e-01 1.022257432341575623e-01 8.886701613664627075e-02 1.458047628402709961e-01 -6.664497405290603638e-02 2.351695150136947632e-01 8.569481223821640015e-02 1.988749206066131592e-01 -3.135902881622314453e-01 6.690501421689987183e-02 -8.743697404861450195e-02 -4.390836954116821289e-01 -8.801236003637313843e-02 -1.647103726863861084e-01 2.618865668773651123e-01
5.040923133492469788e-02 2.023384422063827515e-01 1.014359146356582642e-01 1.217929348349571228e-01 3.071835963055491447e-04 -1.341539919376373291e-01 3.215072154998779297e-01 1.031293794512748718e-01 -5.712174996733665466e-02 2.713474333286285400e-01 1.695888042449951172e-01 3.672390058636665344e-02 1.558997631072998047e-01 3.024349808692932129e-01 1.340683102607727051e-01 1.308159437030553818e-02 -6.746687926352024078e-03 -1.010617148131132126e-02 -2.058189734816551208e-02 -3.204920887947082520e-02 9.110358357429504395e-02 2.513471543788909912e-01 -4.586580209434032440e-03 -1.862800270318984985e-01 -1.556325610727071762e-02 -4.853800833225250244e-01 2.245261818170547485e-01 -2.966087758541107178e-01 6.155772507190704346e-02 -1.428983807563781738e-01 5.629371851682662964e-02 2.215377837419509888e-01
1.765789389610290527e-01 -1.153990477323532104e-01 3.294637203216552734e-01 4.545285180211067200e-02 -6.776681542396545410e-02 -4.180422425270080566e-01 1.176271140575408936e-01 -4.094454273581504822e-02 9.410766512155532837e-02 1.863225996494293213e-01 3.281537592411041260e-01 1.492459326982498169e-01 7.975328713655471802e-03 -3.649754077196121216e-02 1.874981075525283813e-01 1.169151067733764648e-01 2.868513762950897217e-01 -1.481897085905075073e-01 5.001515150070190430e-02 2.933738380670547485e-02 1.416252106428146362e-01 8.954802155494689941e-02 -2.410316616296768188e-01 -2.354441583156585693e-01 6.679058074951171875e-02 -2.593420743942260742e-01 -5.540396273136138916e-02 1.212420780211687088e-02 9.938386082649230957e-02 -2.277701795101165771e-01 -1.223378255963325500e-01 1.593824923038482666e-01
2.571986913681030273e-01 -1.774630844593048096e-01 -2.433926425874233246e-02 -2.796589769423007965e-02 -1.641348302364349365e-01 -1.581360995769500732e-01 -2.925392799079418182e-02 3.968755304813385010e-01 4.831296578049659729e-02 -6.361585855484008789e-02 2.929350435733795166e-01 -7.344984263181686401e-02 -9.053713828325271606e-02 1.065297126770019531e-01 -3.713685274124145508e-02 3.946797549724578857e-02 1.594276279211044312e-01 -1.629630178213119507e-01 1.796725690364837646e-01 2.411342412233352661e-02 1.684256047010421753e-01 -7.199987769126892090e-03 4.244128614664077759e-02 5.264798179268836975e-02 3.147223591804504395e-01 -1.174337789416313171e-01 -9.168653935194015503e-02 -2.090447843074798584e-01 -2.448487430810928345e-01 -3.293907046318054199e-01 -2.407613545656204224e-01 2.478037178516387939e-01
2.029509842395782471e-01 7.326152920722961426e-02 3.426842093467712402e-01 2.330802530050277710e-01 -1.287164837121963501e-01 2.288998514413833618e-01 2.569376491010189056e-02 3.566388785839080811e-01 6.079299747943878174e-02 -1.739386022090911865e-01 -1.992399245500564575e-02 1.137206330895423889e-01 2.297693677246570587e-02 1.293557137250900269e-01 1.337492465972900391e-01 -1.526475548744201660e-01 -8.760265260934829712e-02 -1.365891695022583008e-01 2.258875221014022827e-01 9.226760268211364746e-02 1.216575503349304199e-01 3.061763755977153778e-02 -1.255863457918167114e-01 -2.503612339496612549e-01 9.721532464027404785e-02 -2.494427859783172607e-01 -2.901932224631309509e-02 1.606558710336685181e-01 -2.849076986312866211e-01 -2.213602960109710693e-01 -2.451825290918350220e-01 1.023098826408386230e-01
2.700577378273010254e-01 5.314872413873672485e-02 2.610196471214294434e-01 1.471856832504272461e-01 -2.134018093347549438e-01 -9.952361136674880981e-02 -1.525505185127258301e-01 4.577522277832031250e-01 1.786353141069412231e-01 1.744498461484909058e-01 -6.577555835247039795e-02 -1.763811707496643066e-01 -1.131157502532005310e-01 -1.015936210751533508e-02 3.065912425518035889e-01 7.372305542230606079e-02 8.687096089124679565e-02 -2.963413596153259277e-01 -7.507169246673583984e-02 8.310350030660629272e-02 -5.631270632147789001e-02 2.056931108236312866e-01 -8.131600171327590942e-02 -9.648002684116363525e-02 7.020656019449234009e-02 -2.208919823169708252e-01 -1.016427278518676758e-01 -5.107809975743293762e-02 8.735503070056438446e-03 -7.255292683839797974e-02 3.013019561767578125e-01 6.316357105970382690e-02
8.876834809780120850e-02 -6.885657459497451782e-02 3.970542922616004944e-02 2.014826983213424683e-01 -3.363793483003973961e-03 -1.167343258857727051e-01 -1.463253945112228394e-01 2.532213926315307617e-01 -2.612413093447685242e-02 6.517960876226425171e-02 1.064577847719192505e-01 4.445020854473114014e-02 7.350964471697807312e-03 2.548445463180541992e-01 1.330926269292831421e-01 4.508201181888580322e-01 5.914521217346191406e-02 1.415324956178665161e-02 1.150906085968017578e-01 2.026484906673431396e-01 1.277515292167663574e-01 1.610777974128723145e-01 -2.251363918185234070e-02 -3.165180385112762451e-01 3.115469813346862793e-01 -1.542697548866271973e-01 -2.401855736970901489e-01 -1.724879443645477295e-01 -3.061862587928771973e-01 -5.284927319735288620e-04 1.718949079513549805e-01 9.631598740816116333e-02
2.174540311098098755e-01 -5.568466149270534515e-03 6.087340041995048523e-02 -4.182220622897148132e-02 -5.990332737565040588e-02 -3.641403019428253174e-01 1.959047168493270874e-01 3.169718384742736816e-01 1.233835816383361816e-01 -8.929050713777542114e-02 -7.484827656298875809e-03 3.590761497616767883e-02 -6.152269244194030762e-02 5.966781824827194214e-02 9.530034661293029785e-02 -1.785113476216793060e-02 9.531316347420215607e-03 -2.574188113212585449e-01 -5.152269080281257629e-02 -1.123363971710205078e-01 -6.612540036439895630e-02 1.045597121119499207e-01 -1.182625535875558853e-02 2.935822606086730957e-01 2.521630823612213135e-01 -1.177803948521614075e-01 -1.991525292396545410e-01 -3.429973423480987549e-01 -2.894580364227294922e-01 -1.525915116071701050e-01 -1.621241122484207153e-01 2.819879651069641113e-01
8.193794637918472290e-02 2.650338783860206604e-02 2.499049156904220581e-01 1.942126601934432983e-01 2.150012366473674774e-02 -1.681524068117141724e-01 -8.845061808824539185e-02 -6.566286087036132812e-02 6.151302903890609741e-02 -6.601094454526901245e-02 3.815946280956268311e-01 1.959098726511001587e-01 -1.178211942315101624e-01 -7.201889157295227051e-02 2.864385582506656647e-02 2.914682328701019287e-01 5.353417247533798218e-02 1.004455387592315674e-01 3.737587928771972656e-01 1.666032373905181885e-01 1.980257332324981689e-01 2.631323337554931641e-01 -1.965374201536178589e-01 -1.410146951675415039e-01 1.005215421319007874e-01 -3.057202398777008057e-01 3.017109073698520660e-02 1.315430849790573120e-01 -3.814288601279258728e-02 -2.560879588127136230e-01 -1.059715896844863892e-01 8.449421823024749756e-02
3.353220224380493164e-01 -7.638978958129882812e-02 4.024363458156585693e-01 1.601439565420150757e-01 -1.897754073143005371e-01 -8.459819108247756958e-02 -5.716188624501228333e-02 -1.150319725275039673e-02 -2.190565764904022217e-01 6.127996370196342468e-02 3.281241282820701599e-02 -9.343832731246948242e-02 -2.149134874343872070e-01 2.332604229450225830e-01 1.476317495107650757e-01 3.384765088558197021e-01 -3.869500756263732910e-01 -2.111149579286575317e-01 1.298419982194900513e-01 1.053832620382308960e-01 -1.668050885200500488e-02 -1.014509573578834534e-01 2.550440654158592224e-02 1.467415094375610352e-01 9.985400736331939697e-02 -1.100722849369049072e-01 -1.682511866092681885e-01 -7.936678826808929443e-02 5.198485683649778366e-03 -1.755450516939163208e-01 1.531925890594720840e-02 7.907439023256301880e-02
1.474184989929199219e-01 1.777309030294418335e-01 4.394802749156951904e-01 1.921936422586441040e-01 5.243894830346107483e-02 -2.291469089686870575e-02 -3.104932233691215515e-02 1.523684561252593994e-01 4.973420873284339905e-02 -1.566414833068847656e-01 2.298251092433929443e-01 -3.270544111728668213e-01 -2.141032740473747253e-02 -1.764180138707160950e-02 -2.476284950971603394e-01 -4.647831246256828308e-02 2.071201056241989136e-02 -6.888256967067718506e-02 -4.304094705730676651e-03 -1.196521520614624023e-01 -1.215307861566543579e-01 1.897465288639068604e-01 -8.033423125743865967e-02 1.808063983917236328e-01 1.283483058214187622e-01 -4.548417925834655762e-01 1.040198281407356262e-01 -4.230574145913124084e-02 -2.855000458657741547e-02 -1.566944569349288940e-01 1.318758074194192886e-02 -2.591637074947357178e-01
1.387328095734119415e-02 -9.205118566751480103e-02 1.314584612846374512e-01 4.236687719821929932e-01 -7.754284888505935669e-02 -4.643260687589645386e-02 6.700791418552398682e-02 -1.474598143249750137e-02 -9.702598676085472107e-03 1.544645875692367554e-01 -4.722717776894569397e-02 4.547876864671707153e-02 2.273931950330734253e-01 3.825943544507026672e-02 6.130290031433105469e-02 1.288379728794097900e-01 6.260428577661514282e-02 4.853929579257965088e-02 2.447502762079238892e-01 7.537825405597686768e-02 -1.593965850770473480e-02 1.698854565620422363e-01 -2.450163662433624268e-01 -2.935623228549957275e-01 2.849734127521514893e-01 -3.637424111366271973e-01 -3.261308968067169189e-01 -1.307883411645889282e-01 -1.248513162136077881e-01 2.020248174667358398e-01 9.260448813438415527e-02 1.753587126731872559e-01
2.985471487045288086e-01 1.260549128055572510e-01 2.446763515472412109e-01 1.110959332436323166e-02 9.868366271257400513e-02 -1.966354995965957642e-01 -2.184359356760978699e-02 1.743026971817016602e-01 2.796303331851959229e-01 -7.392493635416030884e-02 2.431509643793106079e-01 2.907829359173774719e-02 1.466864626854658127e-02 1.750133633613586426e-01 3.102672696113586426e-01 1.273411214351654053e-01 -2.656394243240356445e-01 -1.252977699041366577e-01 -7.550168782472610474e-02 -1.037942245602607727e-01 1.058091521263122559e-01 -1.062361449003219604e-01 -1.826443225145339966e-01 -1.602530777454376221e-01 -2.328574508428573608e-01 -3.848989307880401611e-02 -2.212768048048019409e-01 -1.385581791400909424e-01 -2.080677598714828491e-01 1.121637448668479919e-01 6.229162588715553284e-02 3.176423609256744385e-01
2.782215178012847900e-01 1.745263934135437012e-01 8.594065159559249878e-02 4.640350639820098877e-01 -5.051914229989051819e-02 -2.345858067274093628e-01 3.649416565895080566e-02 2.081270096823573112e-03 1.625812500715255737e-01 -7.832615822553634644e-02 1.387269198894500732e-01 -2.790210209786891937e-02 -2.898746728897094727e-01 7.455133646726608276e-02 1.821469962596893311e-01 3.107902407646179199e-01 3.970797639340162277e-03 -1.644821017980575562e-01 -5.901744216680526733e-02 1.085156947374343872e-01 1.493935436010360718e-01 -3.921027109026908875e-02 1.555679738521575928e-01 -2.573213279247283936e-01 3.021354079246520996e-01 -3.218641132116317749e-02 2.611360326409339905e-02 8.246491663157939911e-03 -1.529759075492620468e-02 -2.341451942920684814e-01 4.199143499135971069e-02 1.790588796138763428e-01
3.801967203617095947e-01 1.341647356748580933e-01 8.554147183895111084e-02 1.828316226601600647e-02 -4.607843235135078430e-02 -2.109474688768386841e-02 -2.180102020502090454e-01 8.236940950155258179e-02 3.143641650676727295e-01 1.452759802341461182e-01 6.409528106451034546e-02 8.366984874010086060e-02 -2.063132524490356445e-01 2.051244117319583893e-02 9.054717421531677246e-02 3.087202608585357666e-01 -1.168550550937652588e-01 -2.384722083806991577e-01 2.839520573616027832e-01 -1.252705752849578857e-01 6.270951777696609497e-02 -4.750376939773559570e-02 2.051594853401184082e-01 -1.807144433259963989e-01 3.485350310802459717e-01 -1.671936362981796265e-01 2.172650694847106934e-01 -2.962880395352840424e-02 -1.671277731657028198e-01 -2.869979478418827057e-02 -1.093303710222244263e-01 -9.686110913753509521e-02
2.367341816425323486e-01 3.404536470770835876e-02 1.937261819839477539e-01 -9.993386268615722656e-02 -6.636573374271392822e-02 -4.842498898506164551e-01 4.230728745460510254e-02 -2.857795730233192444e-02 2.368069291114807129e-01 1.180267855525016785e-01 4.886985197663307190e-02 -1.310082823038101196e-01 -8.269777894020080566e-02 3.023388981819152832e-01 -3.476703073829412460e-03 -1.202323883771896362e-01 -1.758555620908737183e-01 -2.976930327713489532e-02 -6.364323943853378296e-02 -1.389648169279098511e-01 1.092047765851020813e-01 -4.180919006466865540e-02 2.243084013462066650e-01 6.760178506374359131e-02 4.883023202419281006e-01 -1.752122044563293457e-01 -6.609856337308883667e-02 -1.371785849332809448e-01 -1.842841804027557373e-01 3.721725568175315857e-02 5.245144013315439224e-03 -8.219378069043159485e-03
1.899005770683288574e-01 1.246196106076240540e-01 -4.281205683946609497e-02 1.045033857226371765e-01 6.096183788031339645e-03 1.816608710214495659e-03 3.145474195480346680e-02 2.273085415363311768e-01 1.029882207512855530e-02 -1.175613328814506531e-01 2.187265902757644653e-01 6.926062703132629395e-02 6.250112503767013550e-02 2.994670271873474121e-01 3.425748944282531738e-01 2.274348437786102295e-01 -3.840713994577527046e-03 -2.166794389486312866e-01 1.607515662908554077e-01 -1.716624051332473755e-01 9.458035975694656372e-02 1.031542047858238220e-01 -5.962232872843742371e-02 -1.999599039554595947e-01 9.052993357181549072e-02 -2.264434099197387695e-01 -3.956304863095283508e-02 1.116620153188705444e-01 -9.303754568099975586e-02 -3.122166991233825684e-01 -2.408144474029541016e-01 3.881845474243164062e-01
1.016811355948448181e-01 2.347451448440551758e-01 6.825906783342361450e-02 1.766109764575958252e-01 -3.966925665736198425e-02 9.351991862058639526e-02 -1.578378528356552124e-01 2.237363010644912720e-01 -1.040328368544578552e-01 -1.132307872176170349e-01 -3.484893217682838440e-02 1.857489533722400665e-02 -6.683525443077087402e-02 -6.392473727464675903e-02 3.926846012473106384e-02 1.986542940139770508e-01 -4.030089080333709717e-01 -1.115539073944091797e-01 3.450740277767181396e-01 3.372437879443168640e-02 3.672911971807479858e-02 1.288617700338363647e-01 2.595379017293453217e-02 7.468269020318984985e-02 4.905989393591880798e-02 -3.908201158046722412e-01 -3.897892236709594727e-01 3.409235179424285889e-02 -1.245582774281501770e-01 1.078598648309707642e-01 2.114599049091339111e-01 1.981511563062667847e-01
3.522942960262298584e-01 -1.596567183732986450e-01 1.270541101694107056e-01 2.920345589518547058e-02 1.974759101867675781e-01 -3.642202913761138916e-01 1.724804639816284180e-01 2.895038723945617676e-01 -9.495804458856582642e-02 9.804493933916091919e-02 7.019194960594177246e-02 -1.695903390645980835e-01 -1.076006293296813965e-01 -2.284167706966400146e-02 8.547489345073699951e-02 1.977083683013916016e-01 -1.482538580894470215e-01 -2.382587492465972900e-01 3.171907737851142883e-02 -6.257330626249313354e-02 -4.103206098079681396e-01 3.388828784227371216e-02 6.616001576185226440e-02 2.831690199673175812e-02 1.302732974290847778e-01 -2.447672486305236816e-01 -1.692368835210800171e-01 -8.421110920608043671e-03 -1.545580625534057617e-01 -1.856797784566879272e-01 1.882750354707241058e-02 1.212590932846069336e-01
-1.932636052370071411e-01 -6.573757529258728027e-02 1.688873022794723511e-01 3.827749192714691162e-01 -1.997704245150089264e-02 -2.547754943370819092e-01 1.608922332525253296e-01 1.610874682664871216e-01 -2.204188844189047813e-03 -3.125283494591712952e-02 2.544113993644714355e-01 -2.711839675903320312e-01 -2.730827331542968750e-01 7.695014029741287231e-02 2.953311800956726074e-01 2.259528934955596924e-01 2.307754196226596832e-02 -3.931300714612007141e-02 -1.962674409151077271e-01 5.278090015053749084e-02 -1.527833491563796997e-01 1.335958540439605713e-01 5.086747184395790100e-02 1.625655144453048706e-01 1.312297284603118896e-01 -1.649986058473587036e-01 -2.128379344940185547e-01 8.017865568399429321e-02 -1.876200139522552490e-01 -1.741031557321548462e-01 1.058813855051994324e-01 1.470913439989089966e-01
1.310187727212905884e-01 1.351744532585144043e-01 9.429503977298736572e-02 1.556028574705123901e-01 2.323065102100372314e-01 -9.739615023136138916e-02 -4.214356467127799988e-02 1.403439044952392578e-01 2.571307420730590820e-01 1.785376667976379395e-01 3.318296372890472412e-01 1.818967014551162720e-01 7.122558355331420898e-02 2.986014485359191895e-01 2.659226655960083008e-01 2.399497926235198975e-01 8.389643579721450806e-02 -1.240298226475715637e-01 -9.674340486526489258e-02 4.538270831108093262e-02 2.792069315910339355e-01 -4.032792057842016220e-03 -5.153791606426239014e-02 -1.846634000539779663e-01 2.109413594007492065e-01 -1.787355393171310425e-01 -1.411601603031158447e-01 -1.828914135694503784e-02 -2.850782573223114014e-01 -6.774004548788070679e-02 2.272838503122329712e-01 5.220595747232437134e-03
5.635824799537658691e-01 8.438955247402191162e-02 6.580874323844909668e-02 1.844394654035568237e-01 -9.920010715723037720e-02 -7.395429909229278564e-02 -3.306400179862976074e-01 1.249368190765380859e-01 2.114755958318710327e-01 -2.852484770119190216e-02 8.837869763374328613e-02 1.954203397035598755e-01 5.986943095922470093e-02 -9.027125313878059387e-03 -7.366728782653808594e-02 1.604939401149749756e-01 -1.573937237262725830e-01 -6.893686205148696899e-02 3.574993088841438293e-02 9.611776471138000488e-02 -1.773944646120071411e-01 -1.310504972934722900e-01 2.098315209150314331e-01 -1.138539984822273254e-01 1.338353306055068970e-01 -1.494257599115371704e-01 -2.324083149433135986e-01 1.357902288436889648e-01 -2.212993949651718140e-01 -5.907256272621452808e-04 -1.673999279737472534e-01 1.868430674076080322e-01
4.143352210521697998e-01 2.298489063978195190e-01 9.881060570478439331e-02 1.834768205881118774e-01 9.565089643001556396e-02 -2.809789776802062988e-01 1.304140388965606689e-01 1.498683840036392212e-01 -1.730718836188316345e-02 -3.397569805383682251e-02 2.000144124031066895e-01 2.181599289178848267e-01 -7.455497980117797852e-02 -1.899538934230804443e-01 -4.581099376082420349e-02 -6.453735381364822388e-02 -9.317947179079055786e-02 1.016385778784751892e-01 7.247165311127901077e-03 -4.748735204339027405e-02 2.156226038932800293e-01 -3.015542924404144287e-01 -1.502055823802947998e-01 1.119324639439582825e-01 3.056566715240478516e-01 -3.195309638977050781e-01 -1.839469969272613525e-01 -1.760336458683013916e-01 1.025499105453491211e-01 -3.214410319924354553e-02 -2.349327504634857178e-02 3.539362922310829163e-02
1.954047530889511108e-01 2.031833231449127197e-01 2.448386847972869873e-01 -9.553023427724838257e-02 1.227435171604156494e-01 -3.387008607387542725e-01 -1.421168446540832520e-01 -1.702579706907272339e-01 2.031400650739669800e-01 3.209203109145164490e-02 2.367631644010543823e-01 -1.545213609933853149e-01 2.552089095115661621e-01 2.359199821949005127e-01 1.787449568510055542e-01 -2.128869593143463135e-01 -1.612616330385208130e-01 -2.479033358395099640e-02 1.147099137306213379e-01 -4.546602442860603333e-02 9.252178668975830078e-02 -1.985320746898651123e-01 3.165459632873535156e-02 -7.767888903617858887e-02 1.622547805309295654e-01 -1.695149540901184082e-01 -1.384194642305374146e-01 -2.016775459051132202e-01 5.467747896909713745e-02 -1.597041040658950806e-01 1.878742128610610962e-01 2.768723368644714355e-01
1.178370192646980286e-01 1.927162408828735352e-01 1.839174032211303711e-01 2.560065984725952148e-01 1.028205156326293945e-01 1.644533723592758179e-01 7.442012429237365723e-02 -8.686804026365280151e-02 1.902301162481307983e-01 -2.531455084681510925e-02 2.044907957315444946e-01 -1.145451590418815613e-01 1.247231885790824890e-01 2.253232300281524658e-01 1.383285522460937500e-01 8.784614503383636475e-02 1.874075233936309814e-01 -1.244057267904281616e-01 5.396100133657455444e-02 3.051195442676544189e-01 1.742916554212570190e-01 3.884111642837524414e-01 3.022602573037147522e-02 -2.104617655277252197e-01 1.337349414825439453e-01 -1.771590411663055420e-01 -1.088474392890930176e-01 4.292885959148406982e-02 -4.027902781963348389e-01 -4.067192599177360535e-02 -1.453967578709125519e-02 1.176502481102943420e-01
6.148555129766464233e-02 1.556726992130279541e-01 1.101158931851387024e-01 2.783578634262084961e-01 -9.599222242832183838e-02 1.631157249212265015e-01 -2.327731698751449585e-01 1.814348548650741577e-01 -6.662093102931976318e-02 1.016930639743804932e-01 7.141906768083572388e-02 5.179155617952346802e-02 -8.066739886999130249e-02 3.191479146480560303e-01 3.713612556457519531e-01 1.353723555803298950e-01 1.264261156320571899e-01 -1.953328251838684082e-01 2.625628709793090820e-01 7.461194694042205811e-02 6.342762708663940430e-02 -1.225759983062744141e-01 -1.540738344192504883e-01 -2.494426630437374115e-02 8.624016493558883667e-02 -4.900814890861511230e-01 9.922841191291809082e-02 1.674831844866275787e-02 1.986563904210925102e-03 -1.029289811849594116e-01 -7.942093908786773682e-02 1.599688082933425903e-01
2.311472296714782715e-01 -2.462804764509201050e-01 3.343371748924255371e-01 4.220754504203796387e-01 3.036138974130153656e-02 -1.276443749666213989e-01 2.039478570222854614e-01 -1.337195746600627899e-02 4.389636963605880737e-02 -5.855338647961616516e-03 -1.364563703536987305e-01 -8.156596869230270386e-02 1.708928495645523071e-02 1.395887583494186401e-01 1.506391819566488266e-02 2.769481837749481201e-01 8.388173580169677734e-02 1.056625619530677795e-01 -5.448652803897857666e-02 -1.064300723373889923e-02 -3.326866403222084045e-02 9.044210426509380341e-03 -2.433114945888519287e-01 -2.004902511835098267e-01 1.513007432222366333e-01 -3.310468792915344238e-01 -2.583717107772827148e-01 3.733138367533683777e-02 -8.152963966131210327e-02 1.311804205179214478e-01 3.382714465260505676e-02 2.560449838638305664e-01
2.042752504348754883e-01 1.389152407646179199e-01 2.692683935165405273e-01 3.809690773487091064e-01 -6.358387321233749390e-02 -7.997924834489822388e-02 1.486047804355621338e-01 1.318882256746292114e-01 5.388589948415756226e-02 1.228671669960021973e-01 5.046768859028816223e-02 3.566805273294448853e-02 -2.997082769870758057e-01 2.210798710584640503e-01 1.049012318253517151e-01 3.161530196666717529e-02 1.235219612717628479e-01 1.045158430933952332e-01 2.131309658288955688e-01 1.226070448756217957e-01 -8.782245963811874390e-02 2.136954963207244873e-01 1.771756261587142944e-01 -3.271255791187286377e-01 1.259488463401794434e-01 -1.854356080293655396e-01 7.528121024370193481e-02 -3.706130087375640869e-01 1.231241505593061447e-02 -4.767033085227012634e-02 1.475488543510437012e-01 -5.481193587183952332e-02
2.348337769508361816e-01 1.374245528131723404e-02 3.057905435562133789e-01 1.257101893424987793e-01 -3.019013702869415283e-01 -8.258533477783203125e-02 4.737242683768272400e-02 1.475247293710708618e-01 -3.532788455486297607e-01 -8.776085823774337769e-02 -1.164179202169179916e-02 1.934701353311538696e-01 4.859337955713272095e-02 8.496774733066558838e-02 5.830367282032966614e-02 2.535985410213470459e-01 -3.135300278663635254e-01 -1.891795545816421509e-01 2.564952075481414795e-01 -9.789725393056869507e-02 6.941057741641998291e-02 1.320465654134750366e-02 3.187028691172599792e-02 1.211756244301795959e-01 1.497168093919754028e-01 -3.702600896358489990e-01 -1.444817632436752319e-01 6.192715466022491455e-02 -7.475011795759201050e-02 1.473085838370025158e-03 -8.269671350717544556e-02 1.980230510234832764e-01
3.289447724819183350e-01 3.194404244422912598e-01 -1.131296902894973755e-01 2.105819433927536011e-01 3.645924851298332214e-02 -5.599427223205566406e-02 -2.542252540588378906e-01 -6.918875128030776978e-02 9.831584990024566650e-02 4.505851492285728455e-02 2.591862715780735016e-02 2.293981611728668213e-01 -1.659106314182281494e-01 -5.044358223676681519e-02 1.093396693468093872e-01 5.004222691059112549e-02 -1.820118725299835205e-01 -1.175582185387611389e-01 -6.229755934327840805e-03 -2.713729739189147949e-01 -9.523510932922363281e-02 -6.660123914480209351e-02 1.058181822299957275e-01 -3.478955030441284180e-01 3.571981787681579590e-01 -3.373002409934997559e-01 -1.392854154109954834e-01 -9.615903720259666443e-03 -1.206596866250038147e-01 -6.712252646684646606e-02 -1.038578525185585022e-02 5.305329710245132446e-02
-3.298086673021316528e-02 9.131801128387451172e-02 9.189115464687347412e-02 1.908976286649703979e-01 2.065979689359664917e-01 -9.086379781365394592e-03 -1.398801058530807495e-01 2.352670580148696899e-01 4.138643294572830200e-02 1.028537079691886902e-01 1.324870586395263672e-01 -2.298823595046997070e-01 -2.067802846431732178e-01 7.044055312871932983e-02 -2.543559484183788300e-02 -1.601080000400543213e-01 6.726708263158798218e-02 -2.415722757577896118e-01 1.667740941047668457e-01 -3.672929704189300537e-01 -3.673577681183815002e-02 -6.282428745180368423e-03 1.959879398345947266e-01 -1.145327687263488770e-01 2.850680649280548096e-01 -3.121248781681060791e-01 -7.697725296020507812e-02 -1.744223237037658691e-01 -1.220941320061683655e-01 -1.903554797172546387e-01 -2.921049892902374268e-01 2.032084017992019653e-01
1.619506478309631348e-01 -1.255005598068237305e-01 4.338531792163848877e-01 1.791954413056373596e-02 5.191861093044281006e-02 -1.793749928474426270e-01 -1.827176101505756378e-02 -7.478290703147649765e-03 -7.148369401693344116e-02 -9.146668016910552979e-02 -9.241955727338790894e-02 -3.225790262222290039e-01 -3.092952258884906769e-02 4.667057842016220093e-02 1.296445876359939575e-01 1.260521113872528076e-01 -6.261247396469116211e-02 1.365556567907333374e-01 4.488618075847625732e-01 1.141860485076904297e-01 -9.928287565708160400e-02 6.441890448331832886e-02 4.146687313914299011e-02 -1.959650218486785889e-01 1.414830088615417480e-01 -1.643675565719604492e-01 7.836196571588516235e-02 -1.810684204101562500e-01 -3.270902037620544434e-01 1.516835987567901611e-01 1.555475443601608276e-01 2.023401409387588501e-01
2.715744078159332275e-01 2.944778837263584137e-02 -6.786223500967025757e-02 1.055973246693611145e-01 2.688937783241271973e-01 -2.187725007534027100e-01 1.484056562185287476e-01 2.376588284969329834e-01 -6.545084714889526367e-02 -1.218500435352325439e-01 -1.763651967048645020e-01 -2.038414031267166138e-01 -2.304695099592208862e-01 1.091664358973503113e-01 1.187610719352960587e-02 -2.790072932839393616e-02 -1.276027560234069824e-01 -2.738568782806396484e-01 1.948222965002059937e-01 -1.961293220520019531e-01 5.252810940146446228e-02 1.122581586241722107e-01 2.488427422940731049e-02 9.502482600510120392e-03 -1.622393578290939331e-01 -5.038372874259948730e-01 -1.990396231412887573e-01 -4.449876025319099426e-02 -9.779541194438934326e-02 -1.220946460962295532e-01 -1.460969001054763794e-01 4.305503144860267639e-02
1.577335745096206665e-01 1.869814991950988770e-01 2.402266412973403931e-01 1.073870062828063965e-01 -9.553208947181701660e-02 -1.112290248274803162e-01 3.472090959548950195e-01 3.844036022201180458e-03 -1.211601495742797852e-01 2.423478215932846069e-01 1.014184355735778809e-01 -9.622465819120407104e-02 -2.247453927993774414e-01 -1.262138932943344116e-01 1.736295670270919800e-01 -4.614549130201339722e-02 -3.642657995223999023e-01 -1.926923990249633789e-01 2.111120820045471191e-01 -5.759092792868614197e-02 2.123121358454227448e-02 -9.886639565229415894e-02 9.933757595717906952e-03 2.389530539512634277e-01 2.393420040607452393e-01 -2.343381941318511963e-01 -1.769860237836837769e-01 -5.913395807147026062e-02 -1.930712163448333740e-01 -5.032945796847343445e-02 -2.480832934379577637e-01 -6.061108782887458801e-02
3.662046790122985840e-01 2.649575658142566681e-02 5.635537579655647278e-02 2.098789364099502563e-01 1.071823984384536743e-01 -3.459373414516448975e-01 1.559097021818161011e-01 8.104296773672103882e-02 3.131966888904571533e-01 -2.371799200773239136e-01 -7.337479037232697010e-04 9.244345873594284058e-02 1.252785474061965942e-01 5.926903337240219116e-02 2.195734530687332153e-01 1.277932822704315186e-01 -4.675480522564612329e-05 1.124188303947448730e-01 2.043990098172798753e-04 -5.774702876806259155e-02 -9.441462904214859009e-02 -1.325999796390533447e-01 1.402650326490402222e-01 -1.414488852024078369e-01 1.779066175222396851e-01 -3.152360320091247559e-01 -1.013459116220474243e-01 -2.159817367792129517e-01 9.325065463781356812e-02 2.622006237506866455e-01 -1.696913540363311768e-01 1.815246343612670898e-01
2.152142822742462158e-01 1.324993669986724854e-01 3.244307339191436768e-01 9.279309958219528198e-02 1.170695293694734573e-02 -8.392354100942611694e-02 -3.089670650660991669e-02 3.395272493362426758e-01 2.717933356761932373e-01 2.033800929784774780e-01 1.865125298500061035e-01 -1.524467617273330688e-01 -7.844615727663040161e-02 7.301506400108337402e-02 -1.838853769004344940e-02 -1.159679815173149109e-01 -1.545896083116531372e-01 -1.244259402155876160e-01 -5.588673427700996399e-02 2.036558389663696289e-01 5.907241627573966980e-02 5.572761595249176025e-02 -6.788998842239379883e-02 -1.144680082798004150e-01 1.882212981581687927e-02 -3.126876950263977051e-01 -1.813061088323593140e-01 3.622605651617050171e-02 4.761078162118792534e-04 -6.278483569622039795e-02 5.049437880516052246e-01 -2.837735973298549652e-02
3.428321480751037598e-01 2.014919519424438477e-01 2.036653608083724976e-01 1.582925468683242798e-01 -6.205593794584274292e-02 -2.185519039630889893e-01 -6.397221237421035767e-02 -1.984863132238388062e-01 -1.445462554693222046e-02 -2.227698266506195068e-01 1.709136813879013062e-01 -2.528029680252075195e-02 -1.604021154344081879e-02 -1.911420971155166626e-01 -3.456814587116241455e-02 -1.088578999042510986e-01 -1.088923811912536621e-01 1.902058869600296021e-01 -5.980473384261131287e-02 -1.975564807653427124e-01 1.113905906677246094e-01 1.223549246788024902e-01 -3.238484263420104980e-01 2.582195214927196503e-02 1.377469953149557114e-02 -4.860356152057647705e-01 -2.826718240976333618e-02 -2.181936204433441162e-01 -1.567763090133666992e-02 -1.271003782749176025e-01 -9.036280959844589233e-02 1.332090646028518677e-01
2.326958328485488892e-01 -6.904400885105133057e-02 5.730979889631271362e-02 2.791021578013896942e-02 1.232893392443656921e-01 -3.725653588771820068e-01 2.456621527671813965e-01 4.423249140381813049e-02 -7.302870601415634155e-02 -9.409799240529537201e-04 3.544521033763885498e-01 5.198173969984054565e-02 -3.150713145732879639e-01 -2.433091960847377777e-02 3.299680650234222412e-01 2.371837645769119263e-01 -2.842253260314464569e-02 -2.717154920101165771e-01 2.454873919486999512e-02 9.846799075603485107e-02 -1.422462612390518188e-01 -2.833492122590541840e-03 9.898288547992706299e-02 1.902530491352081299e-01 5.550640076398849487e-02 -2.466534376144409180e-01 -2.189857363700866699e-01 -8.964543789625167847e-02 -1.459852904081344604e-01 -5.506115779280662537e-02 -8.345420658588409424e-02 -1.401840895414352417e-01
1.974551081657409668e-01 1.640439778566360474e-01 -4.630789160728454590e-02 5.737522989511489868e-02 -3.969227150082588196e-02 -2.303766459226608276e-01 -8.670366555452346802e-02 2.239668518304824829e-01 1.277696788311004639e-01 -1.545128994621336460e-03 2.447165921330451965e-02 -1.499018818140029907e-02 -3.106065690517425537e-01 1.011167466640472412e-01 4.483365714550018311e-01 3.316078335046768188e-02 -3.976895660161972046e-02 -2.674174010753631592e-01 8.035416156053543091e-02 -1.237851232290267944e-01 4.347751289606094360e-02 1.323653459548950195e-01 -1.197585761547088623e-01 1.327273547649383545e-01 2.296344041824340820e-01 -7.891324348747730255e-03 -1.743705570697784424e-01 1.196261793375015259e-01 -3.550011217594146729e-01 -2.004673033952713013e-01 2.692524194717407227e-01 8.898039162158966064e-02
3.708922266960144043e-01 -6.288099288940429688e-02 2.908831536769866943e-01 -4.277398693375289440e-04 1.513540465384721756e-02 -2.457047700881958008e-01 5.348432809114456177e-02 2.593168988823890686e-02 2.883014380931854248e-01 2.566539682447910309e-02 -2.308300584554672241e-01 -3.819983825087547302e-02 2.523508965969085693e-01 1.013066619634628296e-01 2.638846337795257568e-01 1.094239652156829834e-01 -7.331306487321853638e-02 2.135867774486541748e-01 1.739005446434020996e-01 -2.669421732425689697e-01 1.452635079622268677e-01 -6.966292858123779297e-02 -1.054973807185888290e-03 -1.650399416685104370e-01 2.731171250343322754e-01 -1.953246742486953735e-01 -1.005449518561363220e-01 -7.967194169759750366e-02 -1.383051276206970215e-01 2.160183936357498169e-01 4.054224491119384766e-02 1.155122295022010803e-01
6.920060515403747559e-02 1.005868166685104370e-01 3.158716559410095215e-01 3.753398656845092773e-01 -1.503985673189163208e-01 4.609509184956550598e-02 -8.946032822132110596e-02 -4.056053981184959412e-02 1.491651833057403564e-01 1.881723850965499878e-02 3.122740611433982849e-02 -2.380287796258926392e-01 -1.200226023793220520e-01 1.749252527952194214e-01 1.180345714092254639e-01 3.811135143041610718e-02 -9.396614134311676025e-02 3.060410022735595703e-01 1.866675317287445068e-01 -1.773610264062881470e-01 -2.466841489076614380e-01 1.327002234756946564e-02 -1.871974915266036987e-01 -1.494179219007492065e-01 7.467130571603775024e-02 -4.455814957618713379e-01 5.358862131834030151e-02 -2.168238535523414612e-02 -1.179059967398643494e-01 -2.388156652450561523e-01 4.244831576943397522e-02 -4.508204013109207153e-02
1.383517235517501831e-01 1.019832864403724670e-01 3.262663185596466064e-01 -2.334382236003875732e-01 -1.429091244935989380e-01 -2.621480524539947510e-01 -7.789225876331329346e-02 1.483366638422012329e-01 1.994350999593734741e-01 1.251927670091390610e-02 5.414781719446182251e-02 -2.168311923742294312e-01 1.241191029548645020e-01 -2.093891054391860962e-01 2.067395746707916260e-01 1.023775413632392883e-01 1.580865830183029175e-01 -1.241780370473861694e-01 -7.097006589174270630e-02 6.202545762062072754e-02 1.249711886048316956e-01 -1.197249889373779297e-01 2.055070102214813232e-01 -1.111493110656738281e-01 3.453691899776458740e-01 -2.113890200853347778e-01 -1.274593472480773926e-01 -2.095178514719009399e-01 -3.136276304721832275e-01 -4.372100904583930969e-02 7.648991048336029053e-02 1.608755737543106079e-01
3.123358190059661865e-01 3.010402619838714600e-01 1.060904115438461304e-01 1.791177988052368164e-01 -1.411182731389999390e-01 5.991113558411598206e-02 -3.072094619274139404e-01 1.853272877633571625e-02 2.443722784519195557e-01 -3.875152021646499634e-02 -9.877815097570419312e-02 -2.082203924655914307e-01 1.491477340459823608e-01 3.038687705993652344e-01 2.848897874355316162e-01 2.369038295000791550e-03 -1.313005834817886353e-01 -7.713939994573593140e-02 2.324138730764389038e-01 1.780323982238769531e-01 9.213413298130035400e-02 1.904779374599456787e-01 -1.088931858539581299e-01 -1.457758396863937378e-01 1.286384761333465576e-01 -1.598293036222457886e-01 -1.224333196878433228e-01 1.011314988136291504e-01 1.405500620603561401e-01 -1.274459362030029297e-01 -1.350917071104049683e-01 1.784329265356063843e-01
1.304615885019302368e-01 -2.386849373579025269e-01 1.658729314804077148e-01 -1.481860782951116562e-02 -3.364732861518859863e-02 2.968947961926460266e-02 -9.677335619926452637e-02 1.776683479547500610e-01 1.859189271926879883e-01 4.161838069558143616e-02 1.872154772281646729e-01 1.540777981281280518e-01 9.882316924631595612e-03 -2.326446920633316040e-01 2.040886282920837402e-01 2.169257104396820068e-01 -1.358408331871032715e-01 2.113578021526336670e-01 1.902836710214614868e-01 -2.892658710479736328e-01 -6.086008623242378235e-02 -3.497128561139106750e-02 -1.379148364067077637e-01 1.453889161348342896e-01 4.067096114158630371e-01 -3.790786564350128174e-01 -1.903828680515289307e-01 -1.862628757953643799e-01 -2.671264857053756714e-02 -8.782663196325302124e-02 2.060793712735176086e-02 1.777357980608940125e-02
2.151902765035629272e-01 -2.991082072257995605e-01 2.374232858419418335e-01 -1.191674545407295227e-01 1.749560832977294922e-01 -2.043196707963943481e-01 -1.809682995080947876e-01 1.374000161886215210e-01 -3.994680568575859070e-02 -5.988523736596107483e-02 1.652033179998397827e-01 -9.965061396360397339e-02 -5.601402372121810913e-02 4.096866846084594727e-01 -8.986275643110275269e-02 1.537755876779556274e-02 1.465437412261962891e-01 -1.310311108827590942e-01 5.130907520651817322e-02 -2.326108813285827637e-01 7.715743780136108398e-02 2.191132754087448120e-01 1.574338674545288086e-01 -6.835480034351348877e-02 3.074010908603668213e-01 -2.499127089977264404e-01 -1.034812107682228088e-01 1.062812060117721558e-01 -1.750090718269348145e-01 -2.370997667312622070e-01 -2.590776607394218445e-02 5.193648114800453186e-02
9.309212863445281982e-02 -6.459335982799530029e-02 4.144888222217559814e-01 4.866111874580383301e-01 1.706622391939163208e-01 -9.368710219860076904e-02 -1.098535284399986267e-01 -1.708556711673736572e-02 1.765266954898834229e-01 1.124363467097282410e-01 2.873189374804496765e-02 5.724307894706726074e-02 2.060232758522033691e-01 1.322650313377380371e-01 1.908597946166992188e-01 -1.342589855194091797e-01 -7.117956131696701050e-02 1.123621836304664612e-01 5.357794836163520813e-02 7.989652454853057861e-02 -2.862056791782379150e-01 1.271329373121261597e-01 -1.307034045457839966e-01 -8.142273128032684326e-02 2.315813601016998291e-01 -2.214821577072143555e-01 -1.741971224546432495e-01 -1.826604008674621582e-01 -2.117621451616287231e-01 1.756284572184085846e-02 5.312307551503181458e-02 5.390855669975280762e-02
1.478006839752197266e-01 8.456735312938690186e-02 1.115863174200057983e-01 3.049682676792144775e-01 -1.774013489484786987e-01 1.437264680862426758e-02 2.345025986433029175e-01 1.684168130159378052e-01 -5.283029004931449890e-02 -1.622493565082550049e-01 6.077510118484497070e-02 -1.044195294380187988e-01 6.628447771072387695e-02 -8.582184463739395142e-02 3.848952949047088623e-01 6.976116448640823364e-02 -4.019212126731872559e-01 -1.658288836479187012e-01 2.401010096073150635e-01 -3.759454935789108276e-02 2.620263956487178802e-03 2.921113669872283936e-01 9.238190203905105591e-02 1.034966856241226196e-01 6.714051123708486557e-03 -3.741766214370727539e-01 -1.832609176635742188e-01 -7.425148040056228638e-02 6.503050029277801514e-02 -4.057453572750091553e-02 -6.571065634489059448e-02 1.384031143970787525e-03
2.432367950677871704e-01 -1.529919058084487915e-01 2.091116160154342651e-01 -4.427427798509597778e-02 -3.919521719217300415e-02 1.050803214311599731e-01 6.963601708412170410e-02 -7.447068579494953156e-03 1.564689725637435913e-01 -2.034960091114044189e-01 5.070419237017631531e-02 1.848240941762924194e-01 1.897475158330053091e-05 -1.795064210891723633e-01 2.332485616207122803e-01 1.361451745033264160e-01 -1.485439091920852661e-01 1.315865963697433472e-01 9.691525250673294067e-02 -8.142744004726409912e-02 -2.581012248992919922e-02 9.717589616775512695e-02 -8.344890922307968140e-02 5.636634677648544312e-02 4.122011065483093262e-01 -4.442144036293029785e-01 -1.610454358160495758e-02 -2.861872613430023193e-01 5.312152672559022903e-03 -6.697458028793334961e-02 2.683038115501403809e-01 2.119400054216384888e-01
2.496343851089477539e-01 6.909010559320449829e-02 4.566523432731628418e-01 2.663902044296264648e-01 9.327452629804611206e-02 -4.571545869112014771e-02 8.169984072446823120e-02 -1.050738245248794556e-01 1.321315951645374298e-02 -1.081457436084747314e-01 1.939769536256790161e-01 2.488703280687332153e-01 1.130412295460700989e-01 2.786868810653686523e-01 -2.549109607934951782e-02 -6.684938818216323853e-02 1.036023497581481934e-01 1.033695489168167114e-01 6.939205527305603027e-02 9.152032434940338135e-02 1.845580935478210449e-01 -1.811397075653076172e-01 5.872477777302265167e-03 -2.081405967473983765e-01 1.311773061752319336e-01 -2.857012152671813965e-01 -1.880277842283248901e-01 -1.864823848009109497e-01 -2.292741388082504272e-01 -3.406824544072151184e-02 1.881937384605407715e-01 1.223304122686386108e-01
8.601048588752746582e-02 1.931340694427490234e-01 1.488010287284851074e-01 1.004221066832542419e-01 1.515032351016998291e-01 1.465312838554382324e-01 -1.984699517488479614e-01 -1.411627829074859619e-01 3.071955740451812744e-01 1.114634424448013306e-01 6.764319539070129395e-02 -2.717941813170909882e-02 -1.123001426458358765e-01 1.895520687103271484e-01 3.976809978485107422e-01 2.214615046977996826e-01 -6.020502001047134399e-02 -1.109924912452697754e-01 -1.083391369320452213e-03 -1.589661538600921631e-01 2.905507981777191162e-01 -3.441565856337547302e-02 -6.527631729841232300e-02 -2.185164541006088257e-01 9.366816282272338867e-02 -3.491826057434082031e-01 -1.190374121069908142e-01 -2.091120481491088867e-01 -2.553288340568542480e-01 -2.987013384699821472e-02 1.258222311735153198e-01 4.629077389836311340e-02
2.488112002611160278e-01 1.436295956373214722e-01 1.277914345264434814e-01 2.774131894111633301e-01 -1.353026181459426880e-01 1.504573225975036621e-01 -2.332934290170669556e-01 3.287498652935028076e-01 -1.252739131450653076e-01 -4.894371330738067627e-02 6.468216329813003540e-02 1.349795609712600708e-02 -4.385001212358474731e-02 2.329974025487899780e-01 9.793706983327865601e-02 -5.674830079078674316e-02 1.929898262023925781e-01 -9.163262695074081421e-02 7.422238588333129883e-02 -1.767539381980895996e-01 3.280539512634277344e-01 -9.185557812452316284e-02 -7.673167437314987183e-02 -1.402066648006439209e-01 1.451443880796432495e-01 -4.489243030548095703e-01 -3.871705383062362671e-02 -3.217347711324691772e-02 -3.935620188713073730e-02 -1.978371888399124146e-01 -1.764128357172012329e-01 9.116806834936141968e-02
2.560200393199920654e-01 1.760836988687515259e-01 2.596236765384674072e-01 -2.786961942911148071e-02 -2.207127660512924194e-01 -2.253591716289520264e-01 -1.710304468870162964e-01 4.651200398802757263e-02 -2.895339131355285645e-01 2.304460704326629639e-01 4.100098833441734314e-02 -1.710850186645984650e-02 -8.115728199481964111e-02 3.862121328711509705e-02 7.162290811538696289e-02 3.031857311725616455e-01 -4.135718643665313721e-01 -5.038863047957420349e-02 1.652778536081314087e-01 7.159799337387084961e-02 4.699370823800563812e-03 2.448708284646272659e-03 4.786711931228637695e-02 1.202235072851181030e-01 3.650432825088500977e-02 -2.968178391456604004e-01 -1.658985614776611328e-01 -1.336182206869125366e-01 -2.320812344551086426e-01 8.673020452260971069e-02 -3.439313173294067383e-02 2.003492861986160278e-01
1.167969554662704468e-01 2.857324481010437012e-01 1.892923861742019653e-01 2.642786800861358643e-01 1.091913282871246338e-01 1.007871627807617188e-01 8.459356427192687988e-02 -1.509028226137161255e-01 1.912685185670852661e-01 9.057319909334182739e-02 3.571391403675079346e-01 -1.643587052822113037e-01 -7.724876701831817627e-02 2.676146626472473145e-01 1.289140582084655762e-01 -4.225802049040794373e-02 6.888218969106674194e-02 1.149525716900825500e-01 3.086080551147460938e-01 -2.032550051808357239e-02 1.505373269319534302e-01 1.296764314174652100e-01 -1.657904535531997681e-01 -2.689725533127784729e-02 1.872228458523750305e-02 -1.558734923601150513e-01 -1.593383699655532837e-01 -2.540594935417175293e-01 -1.603577584028244019e-01 -6.238279864192008972e-02 3.224492371082305908e-01 1.491078585386276245e-01
2.736693918704986572e-01 1.032112240791320801e-01 2.169409990310668945e-01 2.996012195944786072e-02 2.380819469690322876e-01 9.282741695642471313e-02 -6.342018395662307739e-02 -9.812992066144943237e-02 1.752878874540328979e-01 2.284198254346847534e-01 2.800903916358947754e-01 -5.839072912931442261e-02 -2.600969374179840088e-01 2.107299864292144775e-01 3.111598789691925049e-01 6.261774897575378418e-02 -6.451099645346403122e-03 -8.626683801412582397e-02 -7.801716774702072144e-02 -1.696834713220596313e-01 1.878523081541061401e-01 4.984550178050994873e-02 3.475699201226234436e-02 -8.865502476692199707e-02 -2.453310787677764893e-01 -3.184234499931335449e-01 -1.876317560672760010e-01 -9.745609015226364136e-02 -1.628109067678451538e-01 8.150413632392883301e-02 1.535441875457763672e-01 2.403446137905120850e-01
1.354458183050155640e-01 8.293613791465759277e-02 1.507403254508972168e-01 1.450719237327575684e-01 5.553986132144927979e-02 -1.174502521753311157e-01 -4.659418389201164246e-02 3.677574992179870605e-01 -5.236078426241874695e-02 2.443586289882659912e-01 -7.996947318315505981e-02 7.655744999647140503e-02 -2.188865989446640015e-01 2.374049872159957886e-01 -2.380555309355258942e-02 -1.898024231195449829e-01 -1.941594928503036499e-01 -9.773620963096618652e-02 1.272584646940231323e-01 -2.065266668796539307e-01 1.842431277036666870e-01 2.894097566604614258e-01 6.853979080915451050e-02 -2.983731031417846680e-01 -3.786649182438850403e-02 -2.651463747024536133e-01 -1.206620782613754272e-01 -2.693615257740020752e-01 -1.787147670984268188e-01 -5.190549045801162720e-02 -1.716744503937661648e-03 2.238860130310058594e-01
-5.814239755272865295e-02 -1.432536840438842773e-01 2.735235095024108887e-01 1.479474008083343506e-01 1.219320967793464661e-01 -2.287463247776031494e-01 3.797425702214241028e-02 1.913690865039825439e-01 7.309008389711380005e-02 -8.489930629730224609e-02 3.443298935890197754e-01 2.923265099525451660e-01 6.265095621347427368e-02 2.570570260286331177e-02 1.504654735326766968e-01 1.378183960914611816e-01 1.365143507719039917e-01 2.553359866142272949e-01 2.942960858345031738e-01 1.555592566728591919e-01 -7.884801924228668213e-02 8.221954852342605591e-02 -7.073778659105300903e-02 9.300298243761062622e-02 1.447634547948837280e-01 -4.321638643741607666e-01 -1.077955588698387146e-01 5.057472269982099533e-03 8.186519145965576172e-02 -2.131286263465881348e-01 -1.347595304250717163e-01 2.061645314097404480e-02
1.895169317722320557e-01 -8.801668137311935425e-02 2.928485870361328125e-01 5.344522595405578613e-01 8.394087105989456177e-02 -1.124456226825714111e-01 -1.098098009824752808e-01 1.188011169433593750e-01 7.789853960275650024e-02 1.287679374217987061e-01 1.029615998268127441e-01 -1.573105007410049438e-01 6.981103122234344482e-02 3.395867720246315002e-02 9.807901084423065186e-02 -1.294441074132919312e-01 -1.245596557855606079e-01 1.974235475063323975e-01 1.942107528448104858e-01 2.378734797239303589e-01 -1.128068491816520691e-01 1.243237778544425964e-01 -2.326578348875045776e-01 -1.095304861664772034e-01 2.832498252391815186e-01 -1.015782803297042847e-01 -2.151187956333160400e-01 -1.873116791248321533e-01 -1.581004858016967773e-01 5.530297290533781052e-03 9.121922403573989868e-02 -1.780982129275798798e-02
3.993822336196899414e-01 1.196090355515480042e-01 1.437541693449020386e-01 1.330173313617706299e-01 -1.479563415050506592e-01 -1.708216965198516846e-01 2.071333676576614380e-02 4.229714721441268921e-02 -1.234691515564918518e-01 1.334181427955627441e-01 2.135898172855377197e-01 -1.162726059556007385e-02 -3.395473957061767578e-01 -5.185423046350479126e-02 2.071069478988647461e-01 1.354616135358810425e-01 3.626973330974578857e-01 2.947282791137695312e-02 -4.338492080569267273e-02 -1.716360636055469513e-02 1.160832047462463379e-01 -2.412729151546955109e-02 -9.475717693567276001e-02 -8.088438212871551514e-02 2.452812641859054565e-01 -1.078352928161621094e-01 -2.812173366546630859e-01 -3.627015352249145508e-01 -1.319690793752670288e-01 -1.053038239479064941e-01 3.711597993969917297e-02 -5.609567742794752121e-03
1.091032177209854126e-01 8.818580955266952515e-02 1.863414347171783447e-01 5.146557092666625977e-02 -7.186699192970991135e-03 -1.459428220987319946e-01 -6.048883870244026184e-02 -1.561499293893575668e-02 4.412261843681335449e-01 -9.837265312671661377e-02 1.810176372528076172e-01 -1.591673642396926880e-01 -1.011285632848739624e-01 3.044266998767852783e-01 2.777851521968841553e-01 -3.507986664772033691e-02 -1.319541931152343750e-01 -1.096068099141120911e-01 -2.957140281796455383e-02 -2.010153979063034058e-01 2.748406529426574707e-01 -1.242714002728462219e-01 -8.214750885963439941e-02 -1.079515889286994934e-01 -1.777709573507308960e-01 -3.379058539867401123e-01 -2.141671031713485718e-01 6.982979923486709595e-02 -2.696432471275329590e-01 3.928544372320175171e-02 1.161093190312385559e-01 9.792171418666839600e-02
1.765721738338470459e-01 -1.872725486755371094e-01 5.818405188620090485e-03 -5.335511639714241028e-02 2.003231048583984375e-01 -3.433242440223693848e-01 -1.696472615003585815e-02 2.859549820423126221e-01 1.100610196590423584e-01 1.504514664411544800e-01 1.009905859827995300e-01 -3.377947211265563965e-02 -3.187910094857215881e-02 1.930656731128692627e-01 8.026499301195144653e-03 -1.106565073132514954e-01 -1.217003539204597473e-01 2.174256183207035065e-02 8.347389101982116699e-02 7.997840642929077148e-02 -9.084171801805496216e-02 1.990482062101364136e-01 1.775507628917694092e-01 -3.289718879386782646e-03 1.710539758205413818e-01 -4.691729843616485596e-01 -3.522108197212219238e-01 1.599151045083999634e-01 -8.467674255371093750e-02 2.354168593883514404e-01 -4.639631137251853943e-02 1.493823975324630737e-01
1.440183222293853760e-01 6.272713840007781982e-02 1.684506684541702271e-01 -1.484598685055971146e-02 -1.350221186876296997e-01 -9.948006272315979004e-02 -2.721480727195739746e-01 9.860605746507644653e-02 2.185555398464202881e-01 4.874984920024871826e-02 8.072394132614135742e-02 -1.009106412529945374e-01 -2.320082634687423706e-01 1.630502045154571533e-01 2.028172016143798828e-01 6.460493803024291992e-02 -1.060242857784032822e-02 -1.265244930982589722e-01 -3.154556325171142817e-04 1.840662062168121338e-01 -7.281449143192730844e-06 6.971161812543869019e-03 -1.277783811092376709e-01 -2.049030363559722900e-01 9.377077966928482056e-02 -8.268626034259796143e-02 -3.321096897125244141e-01 -4.241666495800018311e-01 -4.352213740348815918e-01 1.251502931118011475e-01 1.435333043336868286e-01 4.858049750328063965e-02
2.686237692832946777e-01 1.372142583131790161e-01 1.228641793131828308e-01 1.753423362970352173e-01 -5.308719724416732788e-02 3.223491087555885315e-02 -2.427176237106323242e-01 1.791560202836990356e-01 6.505600363016128540e-02 -1.031439229846000671e-01 3.261542618274688721e-01 5.796767398715019226e-02 1.673908978700637817e-01 9.260104969143867493e-03 2.980503141880035400e-01 4.037481173872947693e-02 -8.880285546183586121e-03 -1.485492587089538574e-01 1.149396412074565887e-02 -2.483642101287841797e-01 -1.651773899793624878e-01 1.257341653108596802e-01 6.421907991170883179e-02 -2.217570394277572632e-01 3.714648187160491943e-01 -2.129718661308288574e-01 2.311641275882720947e-01 -1.726472079753875732e-01 -2.630981206893920898e-01 -2.342215180397033691e-02 9.158301353454589844e-02 5.504602566361427307e-03
1.600120961666107178e-01 6.868215650320053101e-02 4.351570606231689453e-01 9.246788173913955688e-02 -2.003725767135620117e-01 -5.798035115003585815e-02 -6.663032621145248413e-02 1.043663769960403442e-01 1.060175225138664246e-01 3.256148695945739746e-01 2.311142683029174805e-01 -3.042752742767333984e-01 -7.115678489208221436e-02 -2.475910447537899017e-02 1.851335614919662476e-01 -4.052084311842918396e-02 -1.213857308030128479e-01 -2.252936810255050659e-01 -7.705682516098022461e-02 -2.263107299804687500e-01 6.622180342674255371e-02 5.004081502556800842e-02 -2.107264697551727295e-01 5.107893422245979309e-02 9.973459690809249878e-02 -1.253031045198440552e-01 -5.813369899988174438e-02 1.720792949199676514e-01 -2.584670782089233398e-01 -8.826523274183273315e-02 2.026174813508987427e-01 2.392297536134719849e-01
2.807649672031402588e-01 1.332536488771438599e-01 1.736055128276348114e-02 1.669325083494186401e-01 3.681200444698333740e-01 -1.197520866990089417e-01 1.142116114497184753e-01 1.434671878814697266e-01 -1.264656335115432739e-01 2.057694047689437866e-01 -2.055181562900543213e-01 -5.772397667169570923e-02 -4.400924593210220337e-02 -3.164715319871902466e-02 4.002760350704193115e-01 -4.192458838224411011e-02 -1.530085206031799316e-01 -2.117632031440734863e-01 1.119910776615142822e-01 2.528632292523980141e-03 -7.601536810398101807e-02 5.541501939296722412e-02 2.076450735330581665e-01 1.963109076023101807e-01 9.267300367355346680e-02 -3.357393741607666016e-01 -1.997687965631484985e-01 1.296289917081594467e-02 -2.289039790630340576e-01 -6.611856073141098022e-02 4.174485057592391968e-02 1.781627386808395386e-01
1.966809034347534180e-01 -1.248042508959770203e-01 1.782855987548828125e-01 -8.058109879493713379e-02 1.923325061798095703e-01 -3.177120685577392578e-01 8.703591674566268921e-02 2.146846652030944824e-01 -1.602554768323898315e-01 1.001007407903671265e-01 -6.997483968734741211e-02 -1.482626497745513916e-01 -7.115077227354049683e-02 1.106934994459152222e-02 1.154360622167587280e-01 -5.757839977741241455e-02 -7.031909376382827759e-02 -2.811539769172668457e-01 3.270603120326995850e-01 -1.077475771307945251e-01 -1.772183775901794434e-01 -1.574892997741699219e-01 5.260691419243812561e-02 1.437378227710723877e-01 1.025062277913093567e-01 -4.924530684947967529e-01 -2.123131752014160156e-01 -1.998279988765716553e-02 -5.521081760525703430e-02 -1.947838664054870605e-01 1.071528415195643902e-03 9.882480651140213013e-02
3.101272583007812500e-01 -1.770854592323303223e-01 2.013256996870040894e-01 4.872145131230354309e-02 -1.406614482402801514e-01 -7.552024722099304199e-02 1.205548495054244995e-01 -1.541812866926193237e-01 -1.111472621560096741e-01 1.728024184703826904e-01 1.862483844161033630e-02 -1.557069420814514160e-01 -3.418764472007751465e-01 1.362169086933135986e-01 3.553167581558227539e-01 8.924759924411773682e-02 -2.650381922721862793e-01 -5.160240456461906433e-02 2.279030084609985352e-01 1.587903648614883423e-01 1.494330316781997681e-01 -1.394308954477310181e-01 -2.492837980389595032e-02 9.679329395294189453e-02 2.246113568544387817e-01 -1.922528296709060669e-01 -2.400568127632141113e-01 8.585535734891891479e-02 7.585396617650985718e-02 -2.124259024858474731e-01 -1.425645351409912109e-01 6.220473349094390869e-02
2.798186540603637695e-01 -1.857216842472553253e-02 3.267179131507873535e-01 2.604150474071502686e-01 6.724712997674942017e-02 1.093022618442773819e-02 1.055810451507568359e-01 1.102672070264816284e-01 1.654705107212066650e-01 1.550892647355794907e-02 -4.089654237031936646e-02 6.546502932906150818e-03 -2.532836981117725372e-03 -2.378766238689422607e-02 2.315761297941207886e-01 7.609210163354873657e-02 2.326641082763671875e-01 -1.325643435120582581e-02 9.327058494091033936e-02 -4.216651991009712219e-02 -2.609632015228271484e-01 1.762900352478027344e-01 7.476618140935897827e-02 -3.574756681919097900e-01 2.683017551898956299e-01 -2.383507490158081055e-01 1.665752232074737549e-01 -1.061882376670837402e-01 -2.345703542232513428e-01 -1.486622542142868042e-01 -1.269336938858032227e-01 -2.666861116886138916e-01
8.000830560922622681e-02 2.010670155286788940e-01 1.740704476833343506e-01 -7.328259292989969254e-03 1.042425110936164856e-01 -6.515122950077056885e-02 -4.483922943472862244e-02 4.390858858823776245e-02 4.741375148296356201e-01 -1.155653670430183411e-01 2.860586643218994141e-01 1.243453845381736755e-02 4.204751551151275635e-02 2.529212236404418945e-01 2.932470738887786865e-01 2.239596694707870483e-01 -4.052759706974029541e-01 -4.951196163892745972e-02 2.289862371981143951e-02 -4.151188209652900696e-02 1.352154761552810669e-01 -1.436127573251724243e-01 -9.267698973417282104e-02 -9.985610842704772949e-02 3.624158352613449097e-02 -6.700762361288070679e-02 -2.100850790739059448e-01 -2.016549855470657349e-01 -1.427310407161712646e-01 -1.179887633770704269e-02 1.060212552547454834e-01 1.815492957830429077e-01
3.008245229721069336e-01 -8.536372333765029907e-02 1.680299937725067139e-01 2.703993618488311768e-01 2.548885047435760498e-01 -5.872521921992301941e-02 7.552149146795272827e-02 -1.487662494182586670e-01 2.582521140575408936e-01 -1.210705637931823730e-01 -2.891886280849575996e-03 -3.014675676822662354e-01 6.338953226804733276e-02 -1.337526738643646240e-01 -7.455287873744964600e-02 5.435882881283760071e-02 -9.098813869059085846e-03 -9.843453019857406616e-02 1.149418652057647705e-01 -6.266241520643234253e-02 -2.466311305761337280e-02 1.249535977840423584e-01 9.931610524654388428e-02 -1.316783577203750610e-01 3.377408087253570557e-01 -3.154768347740173340e-01 -1.840460151433944702e-01 -2.150546759366989136e-01 -3.890765085816383362e-02 1.665733754634857178e-01 -3.285286128520965576e-01 2.663470990955829620e-02
3.215644657611846924e-01 7.402771711349487305e-02 7.343754405155777931e-04 1.482601165771484375e-01 -4.105465859174728394e-02 -3.558502495288848877e-01 -7.511327415704727173e-02 7.488026469945907593e-02 -1.130225658416748047e-01 2.138110846281051636e-01 3.267239332199096680e-01 -3.856697306036949158e-02 -4.706617444753646851e-02 4.341441020369529724e-02 1.796829700469970703e-01 7.366844266653060913e-02 1.251451820135116577e-01 -2.746866643428802490e-01 6.352297216653823853e-02 1.265277713537216187e-01 7.789335399866104126e-02 -1.458488218486309052e-02 -2.296112924814224243e-01 -1.655784100294113159e-01 2.291880846023559570e-01 -2.851334586739540100e-02 -2.247698903083801270e-01 -2.820671796798706055e-01 1.683012098073959351e-01 -2.311457693576812744e-01 -1.173027157783508301e-01 2.109960168600082397e-01
2.753707766532897949e-01 1.500406116247177124e-01 2.439990341663360596e-01 2.969339787960052490e-01 1.447860337793827057e-02 1.314588189125061035e-01 1.403707414865493774e-01 1.618085242807865143e-02 9.170242398977279663e-02 -1.146526858210563660e-01 1.244648844003677368e-01 -1.799445152282714844e-01 -9.508304297924041748e-02 8.885997533798217773e-02 1.780969202518463135e-01 -7.425866276025772095e-02 1.185556575655937195e-01 -3.622170165181159973e-02 -8.682677149772644043e-02 -3.137464225292205811e-01 8.540706336498260498e-02 -8.432646095752716064e-02 -1.951863467693328857e-01 2.592128142714500427e-02 -2.989098429679870605e-02 -1.634236425161361694e-01 -1.173762511461973190e-02 -1.708547174930572510e-01 -4.799121618270874023e-01 1.240352243185043335e-01 7.743716239929199219e-02 3.312942683696746826e-01
1.237891912460327148e-01 1.241889968514442444e-01 2.344942390918731689e-01 1.059196516871452332e-01 -2.306813597679138184e-01 -2.439756244421005249e-01 -1.519151479005813599e-01 2.813159823417663574e-01 -8.343859016895294189e-02 1.199761107563972473e-01 -5.853132158517837524e-02 -5.248357355594635010e-02 -8.056106418371200562e-02 -9.336328506469726562e-02 5.493947491049766541e-02 -5.020604655146598816e-02 -3.350456953048706055e-01 -2.430353164672851562e-01 1.494001001119613647e-01 7.364830817095935345e-04 -6.882282346487045288e-02 -2.303136587142944336e-01 1.337739527225494385e-01 1.400564759969711304e-01 -6.690629757940769196e-03 -3.839243352413177490e-01 -3.555595874786376953e-01 -3.444117680191993713e-02 -8.096972852945327759e-02 4.760953411459922791e-02 2.657392993569374084e-02 2.574763000011444092e-01
2.505345344543457031e-01 1.610967367887496948e-01 4.511890113353729248e-01 2.175659686326980591e-02 1.262046303600072861e-02 -1.506612868979573250e-03 -1.252848654985427856e-01 2.492279559373855591e-02 8.309114724397659302e-02 3.129173219203948975e-01 3.846071064472198486e-01 -2.646026313304901123e-01 -1.973352879285812378e-01 -7.025780528783798218e-02 2.721966803073883057e-01 -1.800405047833919525e-02 -7.777143269777297974e-02 -1.314134150743484497e-01 -2.237274870276451111e-02 7.006189227104187012e-02 5.843835696578025818e-02 4.866030439734458923e-02 -1.747922301292419434e-01 -1.743048727512359619e-01 1.391742527484893799e-01 -1.259135007858276367e-01 -8.231960982084274292e-02 4.968287050724029541e-02 -1.565862745046615601e-01 -9.031720459461212158e-02 2.667907476425170898e-01 7.706182450056076050e-02
3.678280115127563477e-01 -7.164278626441955566e-02 8.535726368427276611e-02 7.609280198812484741e-02 5.173934251070022583e-02 -2.790086269378662109e-01 8.774527162313461304e-02 1.512069702148437500e-01 1.068733930587768555e-01 -1.458033770322799683e-01 -5.512848123908042908e-02 1.514227837324142456e-01 -2.666432857513427734e-01 1.824277043342590332e-01 3.235732913017272949e-01 8.473226428031921387e-02 -6.103732064366340637e-02 -5.839895829558372498e-02 -8.954668045043945312e-02 -4.063256680965423584e-01 5.525191128253936768e-02 -5.334137473255395889e-03 -7.467046380043029785e-02 -5.021527037024497986e-02 2.805932760238647461e-01 -2.492743432521820068e-01 -6.479565054178237915e-02 -5.591858923435211182e-02 3.688052296638488770e-02 -1.258414536714553833e-01 2.463815361261367798e-01 -2.072982937097549438e-01
1.312626600265502930e-01 -7.412463426589965820e-02 4.775363206863403320e-02 9.715528041124343872e-02 2.385249584913253784e-01 -1.582373166456818581e-03 -1.662143170833587646e-01 -8.574189245700836182e-02 4.799897968769073486e-02 7.198673486709594727e-02 -6.209071143530309200e-04 -1.548236012458801270e-01 5.868863686919212341e-02 4.317069426178932190e-03 4.041935876011848450e-02 -1.020812541246414185e-01 -2.559644579887390137e-01 -2.128500789403915405e-01 3.319771289825439453e-01 2.914458140730857849e-02 -1.926909834146499634e-01 -6.236759945750236511e-03 -9.899434447288513184e-02 1.451406180858612061e-01 2.931821346282958984e-01 -3.675947785377502441e-01 -8.265339583158493042e-02 1.720982976257801056e-02 -2.010708600282669067e-01 -2.836230695247650146e-01 -1.938318461179733276e-01 3.874778747558593750e-01
9.968797117471694946e-02 2.245797216892242432e-01 2.213775366544723511e-01 6.341888755559921265e-02 -4.082297533750534058e-02 -1.891328245401382446e-01 1.596668660640716553e-01 2.285375893115997314e-01 2.318426221609115601e-01 -6.836813874542713165e-03 2.118054628372192383e-01 -1.242100298404693604e-01 1.584925502538681030e-01 -8.742878586053848267e-02 -1.024079471826553345e-01 -1.361928880214691162e-01 -5.969910323619842529e-02 -2.157294005155563354e-02 4.452997818589210510e-02 -9.719023853540420532e-02 -1.201773136854171753e-01 1.993373632431030273e-01 -4.030518233776092529e-01 2.068613916635513306e-01 1.052683442831039429e-01 -3.401819169521331787e-01 -1.671836525201797485e-01 -1.937257945537567139e-01 -7.056379318237304688e-02 -3.054680228233337402e-01 -1.564466059207916260e-01 7.496050745248794556e-02
9.372208267450332642e-02 6.863674521446228027e-02 -1.505740135908126831e-01 1.076931208372116089e-01 1.696567982435226440e-01 -9.664119035005569458e-02 -9.561984986066818237e-02 1.811889111995697021e-01 8.392965793609619141e-02 -8.112224191427230835e-02 3.814401924610137939e-01 -1.675727963447570801e-01 -7.957114279270172119e-02 1.523008644580841064e-01 -8.186870813369750977e-02 6.844577193260192871e-02 -6.279718875885009766e-02 -2.128851562738418579e-01 -1.967909038066864014e-01 1.377936303615570068e-01 -1.987681537866592407e-02 6.955311447381973267e-02 1.179434582591056824e-01 -3.473559319972991943e-01 3.330750763416290283e-01 -2.781184911727905273e-01 -3.950203061103820801e-01 -1.603444516658782959e-01 8.328929543495178223e-03 -1.054857671260833740e-01 -5.741715431213378906e-02 1.127481162548065186e-01
3.247953057289123535e-01 8.066449314355850220e-02 6.200264394283294678e-02 6.258331239223480225e-02 -2.246229499578475952e-01 -1.890466213226318359e-01 -2.812539786100387573e-02 -2.946637757122516632e-02 -1.010275781154632568e-01 3.084769546985626221e-01 2.500071525573730469e-01 -1.534993350505828857e-01 -4.392891004681587219e-02 -2.141970694065093994e-01 1.040294021368026733e-01 -4.046837240457534790e-02 1.442142426967620850e-01 1.239204630255699158e-01 6.295920466072857380e-04 -3.638418316841125488e-01 1.739629544317722321e-02 1.317389607429504395e-01 -1.683604121208190918e-01 1.320427358150482178e-01 7.345934212207794189e-02 -2.926556468009948730e-01 -2.155057936906814575e-01 1.216456014662981033e-02 -2.960007190704345703e-01 -1.818727552890777588e-01 1.926847696304321289e-01 1.151402443647384644e-01
3.489712476730346680e-01 2.402931749820709229e-01 2.736166119575500488e-01 4.605144262313842773e-01 9.570699930191040039e-02 -1.042266637086868286e-01 1.297861188650131226e-01 3.798107504844665527e-01 1.520032137632369995e-01 6.472234427928924561e-02 -1.061831638216972351e-01 9.851776063442230225e-02 -3.857655525207519531e-01 5.091228708624839783e-02 9.118566662073135376e-02 5.748304352164268494e-02 -1.811772957444190979e-02 3.345239907503128052e-02 1.244174987077713013e-01 6.347583839669823647e-04 -7.643393427133560181e-02 1.950826942920684814e-01 -6.582996994256973267e-02 -4.950451105833053589e-02 6.108682136982679367e-03 -6.344568729400634766e-02 4.071623086929321289e-02 -9.531804174184799194e-02 -9.351081401109695435e-02 -2.140157520771026611e-01 -5.574696138501167297e-02 3.228642418980598450e-02
2.495037913322448730e-01 -1.194539591670036316e-01 -1.089084078557789326e-03 2.038894444704055786e-01 -3.195118531584739685e-02 -1.097196638584136963e-01 6.035036593675613403e-02 3.297781571745872498e-02 -5.099802091717720032e-02 -6.702699512243270874e-02 3.271853029727935791e-01 8.602581918239593506e-02 -6.142362207174301147e-02 1.381705850362777710e-01 2.759007513523101807e-01 -6.971149891614913940e-02 -5.431031584739685059e-01 -1.192325502634048462e-01 6.514971703290939331e-02 -3.648554906249046326e-02 -6.076614931225776672e-02 2.012595981359481812e-01 1.394782066345214844e-01 1.513561159372329712e-01 5.713658034801483154e-02 -4.033970534801483154e-01 -2.249176353216171265e-01 6.909478455781936646e-02 6.962463259696960449e-02 9.569422341883182526e-03 -2.919159363955259323e-03 1.054095774888992310e-01
4.446711763739585876e-02 2.708536088466644287e-01 7.529094070196151733e-02 2.554310560226440430e-01 -1.849155426025390625e-01 -1.061219722032546997e-02 -1.628187596797943115e-01 7.559762150049209595e-02 2.032177895307540894e-02 -4.325252026319503784e-02 2.180483192205429077e-02 -1.137170344591140747e-01 -6.556896865367889404e-02 7.737714052200317383e-02 1.272692978382110596e-01 8.283556252717971802e-02 -4.650389552116394043e-01 -5.836302414536476135e-02 3.707148730754852295e-01 1.422165483236312866e-01 4.111336544156074524e-02 1.533392537385225296e-02 1.276723295450210571e-01 9.117589145898818970e-02 -6.582921836525201797e-03 -3.764353692531585693e-01 -2.675833106040954590e-01 -7.281082123517990112e-02 -5.618534237146377563e-02 -8.640409260988235474e-02 2.590143382549285889e-01 1.948289871215820312e-01
2.535367310047149658e-01 1.945012211799621582e-01 2.201441377401351929e-01 1.040075570344924927e-01 -1.150544881820678711e-01 -9.882505238056182861e-02 2.380393892526626587e-01 1.158592328429222107e-01 8.324416726827621460e-02 9.594684466719627380e-03 3.075805902481079102e-01 -2.175226211547851562e-01 -1.414205506443977356e-02 -7.584054023027420044e-02 -4.202939942479133606e-02 -5.189266428351402283e-02 1.890761554241180420e-01 -8.087739348411560059e-03 1.371912807226181030e-01 -2.120726704597473145e-01 9.603635221719741821e-02 -9.508470445871353149e-02 -1.629839688539505005e-01 5.338518694043159485e-02 -2.069981582462787628e-02 -1.984462589025497437e-01 -4.853673577308654785e-01 -2.361909598112106323e-01 -2.143506258726119995e-01 -3.143733739852905273e-02 1.018529664725065231e-02 -2.462883144617080688e-01
7.172081619501113892e-02 -3.737905248999595642e-02 9.902352839708328247e-02 1.616257280111312866e-01 -1.000832393765449524e-01 -4.846056178212165833e-02 3.099231123924255371e-01 5.625578388571739197e-02 1.089831665158271790e-01 -2.790999971330165863e-02 2.288187891244888306e-01 -3.797820955514907837e-02 -6.179230287671089172e-02 2.091156691312789917e-02 2.975297868251800537e-01 -6.177246198058128357e-02 -2.764756679534912109e-01 -2.330177128314971924e-01 1.055478006601333618e-01 1.933929026126861572e-01 9.898410178720951080e-03 3.032183647155761719e-01 2.211310267448425293e-01 1.085291206836700439e-01 8.764160424470901489e-02 -3.938374817371368408e-01 -3.329673111438751221e-01 3.085301257669925690e-03 -1.166525930166244507e-01 1.191440373659133911e-01 -1.957669258117675781e-01 1.053971424698829651e-01
-8.585256524384021759e-03 9.818068146705627441e-02 1.945211589336395264e-01 8.896970748901367188e-02 1.485857814550399780e-01 -2.402524948120117188e-01 1.494651734828948975e-01 3.679098188877105713e-01 4.811795428395271301e-03 1.637355089187622070e-01 -1.565657854080200195e-01 -1.981245875358581543e-01 9.218817949295043945e-02 -4.722646996378898621e-02 -2.762659639120101929e-02 -4.094944894313812256e-02 -1.475724726915359497e-01 -1.781631261110305786e-01 1.156518533825874329e-01 8.674974739551544189e-02 -2.705672755837440491e-03 -1.482931375503540039e-01 1.898455806076526642e-02 4.619145020842552185e-02 1.074142158031463623e-01 -6.236739158630371094e-01 -7.878959923982620239e-02 3.079563938081264496e-02 -2.155043631792068481e-01 -1.829236447811126709e-01 -5.699913948774337769e-02 1.163632944226264954e-01
1.982502788305282593e-01 1.085137799382209778e-01 3.751008808612823486e-01 3.047692477703094482e-01 -1.944295167922973633e-01 -2.246411144733428955e-01 9.192802011966705322e-02 1.775855273008346558e-01 4.096095263957977295e-01 -1.490267515182495117e-01 1.659632325172424316e-01 -5.587274953722953796e-02 2.838398562744259834e-03 2.440197393298149109e-02 -1.663502901792526245e-01 7.925090938806533813e-02 -7.600599527359008789e-02 -6.496357172727584839e-02 4.980623722076416016e-02 6.409508734941482544e-02 -2.846343815326690674e-01 9.672784805297851562e-02 -1.467513293027877808e-01 -1.511620283126831055e-01 1.368128210306167603e-01 -2.079510837793350220e-01 2.545624673366546631e-01 -2.579751424491405487e-02 -2.064451426267623901e-01 -9.847066551446914673e-02 -2.429667860269546509e-02 1.383233722299337387e-02
1.677519530057907104e-01 -4.168984293937683105e-02 3.789758980274200439e-01 3.632000181823968887e-03 4.968550801277160645e-02 -3.133417069911956787e-01 -1.466053724288940430e-01 1.017335876822471619e-01 -5.812224699184298515e-04 4.255969077348709106e-02 -3.614099323749542236e-02 -8.900666981935501099e-02 -1.478649377822875977e-01 2.365644574165344238e-01 1.516050845384597778e-01 -8.371335268020629883e-02 -7.876957952976226807e-02 1.602065861225128174e-01 1.386003643274307251e-01 3.773696720600128174e-02 1.084978505969047546e-01 2.808578014373779297e-01 5.357742309570312500e-02 -2.424851655960083008e-01 1.268193274736404419e-01 -2.509811520576477051e-01 5.857996270060539246e-02 -2.606275975704193115e-01 2.044755965471267700e-01 -3.692944943904876709e-01 5.397124961018562317e-02 1.969004571437835693e-01
2.102885693311691284e-01 -1.593119949102401733e-01 8.676057308912277222e-02 1.986751705408096313e-02 1.473950743675231934e-01 -1.399629861116409302e-01 2.646277248859405518e-01 3.463427126407623291e-01 -2.303379774093627930e-01 2.093809396028518677e-01 -6.995597481727600098e-02 -4.743461683392524719e-02 -1.259234547615051270e-01 -6.061970442533493042e-02 2.680464684963226318e-01 6.839422881603240967e-02 -2.585874497890472412e-01 -1.817874014377593994e-01 2.575218975543975830e-01 1.493356935679912567e-02 -7.848582416772842407e-02 -1.353108733892440796e-01 7.498849183320999146e-02 -5.010441411286592484e-03 5.732060596346855164e-02 -3.092631399631500244e-01 -3.862184882164001465e-01 4.885150492191314697e-02 -1.764753609895706177e-01 -9.817396104335784912e-02 5.399423092603683472e-02 1.823734305799007416e-02
2.957858741283416748e-01 1.262013614177703857e-02 1.266264468431472778e-01 2.725969254970550537e-01 3.008670508861541748e-01 -1.770324856042861938e-01 4.890539497137069702e-02 -6.934553384780883789e-02 4.078263342380523682e-01 1.367734074592590332e-01 3.139422275125980377e-03 -9.477960318326950073e-02 1.049761101603507996e-02 -8.335775136947631836e-02 -6.099317595362663269e-02 1.006284654140472412e-01 2.166588557884097099e-03 5.035799928009510040e-03 1.769000440835952759e-01 -2.228023707866668701e-01 7.397469133138656616e-03 -1.309580355882644653e-01 -7.789371162652969360e-02 -5.745580419898033142e-02 3.781276345252990723e-01 -2.566801905632019043e-01 -2.894403934478759766e-01 1.678851200267672539e-03 4.915018752217292786e-02 1.900560259819030762e-01 -1.853830218315124512e-01 -7.023715972900390625e-02
4.070180654525756836e-01 8.670376241207122803e-02 2.080499827861785889e-01 1.091661155223846436e-01 9.469565004110336304e-02 2.261960133910179138e-02 -2.579441852867603302e-02 2.684324607253074646e-02 -1.488123983144760132e-01 -9.475981444120407104e-02 1.668975800275802612e-01 -1.050444506108760834e-02 8.053327351808547974e-02 -1.304727941751480103e-01 -1.953117363154888153e-02 1.495363563299179077e-01 -6.331667304039001465e-02 -2.484735101461410522e-01 1.718311160802841187e-01 -3.202176466584205627e-02 1.729139238595962524e-01 -1.965693533420562744e-01 -8.389203995466232300e-02 3.184168636798858643e-01 2.955414950847625732e-01 -4.098763465881347656e-01 -1.783854067325592041e-01 2.723302692174911499e-03 1.182202249765396118e-02 -9.512273967266082764e-02 2.135779894888401031e-02 -2.921115159988403320e-01
2.454425990581512451e-01 1.634251475334167480e-01 2.504625916481018066e-01 2.544704973697662354e-01 -7.828290015459060669e-02 -3.221413493156433105e-01 9.615311026573181152e-02 -2.304498665034770966e-02 3.751448690891265869e-01 -8.240824192762374878e-02 1.891926676034927368e-01 6.082254648208618164e-02 -3.042967021465301514e-01 1.463878899812698364e-01 -7.454838603734970093e-02 1.679107397794723511e-01 -5.552677437663078308e-02 2.607184648513793945e-02 2.193675637245178223e-01 9.155257791280746460e-02 -3.216958045959472656e-01 2.449786476790904999e-02 -2.417915314435958862e-01 -7.443256676197052002e-02 3.501417115330696106e-02 -2.191854417324066162e-01 1.137354969978332520e-01 -7.631894946098327637e-02 -1.249752193689346313e-01 -5.665801092982292175e-02 -1.126835569739341736e-01 -5.634378269314765930e-02
3.759301304817199707e-01 2.322626560926437378e-01 1.964351832866668701e-01 1.095615252852439880e-01 -1.750663667917251587e-01 2.081885635852813721e-01 1.742581874132156372e-01 7.924171537160873413e-02 -5.074694752693176270e-03 1.122726798057556152e-01 2.697209119796752930e-01 8.911706507205963135e-02 -1.845065876841545105e-02 2.269781678915023804e-01 -1.725628674030303955e-01 8.718263357877731323e-02 -1.310808062553405762e-01 -2.363825440406799316e-01 1.574748307466506958e-01 -2.101536989212036133e-01 9.153550863265991211e-02 3.394208848476409912e-01 -5.849202349781990051e-02 -3.641699999570846558e-02 3.001208901405334473e-01 -5.918946489691734314e-02 2.514453232288360596e-02 -2.246097773313522339e-01 -1.777705550193786621e-02 -5.080639943480491638e-02 -9.664686024188995361e-02 1.835581958293914795e-01
3.648599982261657715e-01 1.093334183096885681e-01 2.489690035581588745e-01 -2.715636231005191803e-02 1.629827171564102173e-01 -1.783085465431213379e-01 -1.605874001979827881e-01 2.135977745056152344e-01 2.644753456115722656e-01 -1.261746585369110107e-01 9.033838659524917603e-02 8.068810403347015381e-02 -1.027770787477493286e-01 -4.812124371528625488e-02 1.633658409118652344e-01 2.902249693870544434e-01 -3.028048202395439148e-02 -3.683130145072937012e-01 -6.399274617433547974e-02 -8.655621111392974854e-02 1.402473598718643188e-01 2.809689380228519440e-02 3.045887351036071777e-01 -1.581092029809951782e-01 1.602154341526329517e-03 -9.110245108604431152e-02 1.648947480134665966e-03 -1.831667423248291016e-01 -2.947805821895599365e-01 -4.497710242867469788e-02 1.343149840831756592e-01 5.375944823026657104e-02
3.312070071697235107e-01 7.833740115165710449e-02 3.158649802207946777e-01 2.537356689572334290e-02 -1.737396717071533203e-01 -1.019434556365013123e-01 3.800243884325027466e-02 5.042009800672531128e-02 2.366424202919006348e-01 7.365658134222030640e-02 1.821909099817276001e-01 5.578655004501342773e-02 -3.289435803890228271e-02 1.416608542203903198e-01 -6.020024046301841736e-02 -1.880879998207092285e-01 -6.113697960972785950e-02 -3.175593912601470947e-01 4.828811157494783401e-03 4.615584388375282288e-02 1.420700699090957642e-01 -1.159232109785079956e-01 -6.261091213673353195e-03 -1.981289678951725364e-04 3.467362374067306519e-02 -2.207166105508804321e-01 -1.579991877079010010e-01 7.373105734586715698e-02 -1.200695484876632690e-01 -1.888803690671920776e-01 3.210589885711669922e-01 4.554320871829986572e-01
2.211436182260513306e-01 -2.410019561648368835e-02 1.400847285985946655e-01 3.785597980022430420e-01 4.526478797197341919e-02 -1.537741869688034058e-01 1.270901262760162354e-01 4.440885409712791443e-02 -4.331204295158386230e-02 1.127637848258018494e-01 -2.077326476573944092e-01 -1.356621533632278442e-01 9.187564253807067871e-02 1.207160875201225281e-01 3.373475074768066406e-01 2.237682491540908813e-01 1.823502331972122192e-01 -2.881458960473537445e-02 3.994829580187797546e-02 1.118861138820648193e-01 8.707346022129058838e-02 5.152340605854988098e-02 -2.337810248136520386e-01 -3.500922620296478271e-01 2.059399932622909546e-01 -2.809903919696807861e-01 -2.392048090696334839e-01 -1.411932259798049927e-01 -1.598302572965621948e-01 7.760460674762725830e-02 -5.417242646217346191e-02 1.097784936428070068e-01
1.118313055485486984e-02 -1.920699775218963623e-01 2.982389032840728760e-01 3.448458015918731689e-01 -6.669344753026962280e-02 -1.184875965118408203e-01 -1.281874161213636398e-02 2.373140752315521240e-01 -8.491151034832000732e-02 7.358372956514358521e-02 1.257579773664474487e-01 -3.100330755114555359e-02 -7.222235947847366333e-02 1.291303038597106934e-01 1.855049878358840942e-01 2.252967283129692078e-02 5.777328461408615112e-02 -3.751866817474365234e-01 3.218778669834136963e-01 9.055677801370620728e-02 2.290872484445571899e-01 1.911295950412750244e-01 -1.477582752704620361e-01 -2.678014039993286133e-01 4.727664217352867126e-02 -1.570040881633758545e-01 -1.059304401278495789e-01 -1.103437393903732300e-01 1.039353907108306885e-01 -3.321905806660652161e-02 -2.870028614997863770e-01 1.044460162520408630e-01
2.646179497241973877e-01 -3.185570836067199707e-01 8.997484296560287476e-02 -5.919149890542030334e-02 5.908960849046707153e-02 2.155152522027492523e-02 2.462172508239746094e-01 1.969369202852249146e-01 -1.565421745181083679e-02 5.670411884784698486e-02 -1.099151894450187683e-01 -1.837520599365234375e-01 -7.834623754024505615e-02 4.070792347192764282e-02 4.445708394050598145e-01 8.306507021188735962e-02 -1.069571301341056824e-01 -1.804446876049041748e-01 2.447391748428344727e-01 -5.823473632335662842e-02 -9.449692070484161377e-02 -3.320470824837684631e-02 -5.494080483913421631e-03 1.850263923406600952e-01 -7.903752475976943970e-02 -3.805349469184875488e-01 -2.606412172317504883e-01 -4.910954739898443222e-03 -2.611176967620849609e-01 -4.932668060064315796e-02 7.794571667909622192e-02 6.784541904926300049e-02
1.827811896800994873e-01 -1.069160550832748413e-01 1.867803037166595459e-01 3.815159201622009277e-01 1.099915876984596252e-01 -1.421475112438201904e-01 -3.566774725914001465e-02 1.786988228559494019e-01 7.715136557817459106e-02 -1.014799773693084717e-01 6.535881012678146362e-02 3.132155910134315491e-02 1.999921798706054688e-01 1.828795671463012695e-01 1.672849506139755249e-01 -4.182542487978935242e-02 1.832177303731441498e-02 2.347277253866195679e-01 1.212121769785881042e-01 1.261975616216659546e-01 -1.583956331014633179e-01 3.018399477005004883e-01 -2.158866822719573975e-01 -2.446011751890182495e-01 9.361135959625244141e-02 -1.329549103975296021e-01 -3.700672388076782227e-01 -5.968582630157470703e-02 -3.237608373165130615e-01 3.556369617581367493e-02 1.313567906618118286e-02 5.133800953626632690e-02
7.080629467964172363e-02 -1.295035984367132187e-02 1.094437465071678162e-01 3.728191852569580078e-01 -2.617279812693595886e-02 -9.076943993568420410e-02 5.274822562932968140e-02 2.725848257541656494e-01 -1.857458949089050293e-01 1.368134319782257080e-01 5.377259477972984314e-02 2.014558017253875732e-02 -8.407699316740036011e-02 2.265387028455734253e-01 4.166345000267028809e-01 1.802475899457931519e-01 8.003584295511245728e-02 -2.233906984329223633e-01 1.949217021465301514e-01 -5.484777316451072693e-02 1.955524981021881104e-01 1.638361364603042603e-01 -2.718529291450977325e-02 -3.198134601116180420e-01 1.857246309518814087e-01 -1.253914982080459595e-01 -1.853110492229461670e-01 -3.491681069135665894e-02 -4.129180684685707092e-02 -1.759519428014755249e-01 -1.443168967962265015e-01 1.793784797191619873e-01
5.855625122785568237e-02 -2.653692848980426788e-02 3.541695773601531982e-01 2.035496681928634644e-01 2.515967190265655518e-01 -7.429023832082748413e-02 7.464129477739334106e-02 2.299772053956985474e-01 2.265811860561370850e-01 5.030766874551773071e-02 1.629956066608428955e-01 -1.703954339027404785e-01 1.916653066873550415e-01 -7.784137874841690063e-02 4.029396772384643555e-01 3.196149691939353943e-02 -2.363403886556625366e-02 3.438061475753784180e-01 6.957057118415832520e-02 1.736657023429870605e-01 -1.281563844531774521e-02 -2.598950825631618500e-02 -4.197253286838531494e-02 -3.415605053305625916e-02 1.218855082988739014e-01 -3.089518845081329346e-01 -1.237635016441345215e-01 -1.398601680994033813e-01 -2.040444761514663696e-01 1.551889330148696899e-01 1.145725995302200317e-01 6.715171039104461670e-02
-8.987857401371002197e-02 8.372252434492111206e-02 -2.244470454752445221e-02 4.342058300971984863e-01 -4.467846453189849854e-02 -1.803139895200729370e-01 2.914931774139404297e-01 1.687340438365936279e-01 5.196565389633178711e-02 1.393564883619546890e-02 2.225504815578460693e-01 2.318200469017028809e-02 -4.954854026436805725e-02 3.514809608459472656e-01 1.655188351869583130e-01 -2.939419820904731750e-02 1.094268485903739929e-01 -2.691649459302425385e-02 1.054103150963783264e-01 6.787511054426431656e-03 3.053212463855743408e-01 2.318391799926757812e-01 -1.024129390716552734e-01 -2.669434249401092529e-01 1.310772895812988281e-01 -3.569442331790924072e-01 -1.177670247852802277e-02 -1.843272596597671509e-01 -8.777246810495853424e-03 -4.522738605737686157e-02 -7.580380886793136597e-02 3.951926529407501221e-02
2.587862014770507812e-01 1.151634827256202698e-01 2.512479126453399658e-01 1.523225009441375732e-01 -2.348350286483764648e-01 1.292185634374618530e-01 -6.287480890750885010e-02 3.819558620452880859e-01 -5.837939307093620300e-02 6.653418391942977905e-02 -2.074733376502990723e-02 3.497443348169326782e-02 8.965273946523666382e-02 3.203598558902740479e-01 1.760025024414062500e-01 2.601642608642578125e-01 2.341399788856506348e-01 -1.335509270429611206e-01 2.550190687179565430e-01 1.506636384874582291e-02 2.228572368621826172e-01 -6.643904000520706177e-02 -3.842356801033020020e-02 1.533198636025190353e-02 1.681203767657279968e-02 -4.191112816333770752e-01 1.195602267980575562e-01 5.069250985980033875e-02 -4.254333674907684326e-02 -5.906624719500541687e-02 -3.346827253699302673e-02 -1.367218093946576118e-03
4.450423121452331543e-01 4.667699337005615234e-02 1.673181056976318359e-01 1.374766677618026733e-01 1.197858527302742004e-01 -3.467225730419158936e-01 1.265434473752975464e-01 -6.872649490833282471e-02 1.943808346986770630e-01 4.158962145447731018e-02 5.670094117522239685e-02 1.897391378879547119e-01 -1.541303396224975586e-01 -7.056036591529846191e-02 2.020706795156002045e-02 1.539772748947143555e-02 -8.215127140283584595e-02 1.693635433912277222e-02 2.855537831783294678e-01 -1.669895648956298828e-01 1.573227643966674805e-01 -3.499523401260375977e-01 -8.855186402797698975e-02 2.276886701583862305e-01 2.159037441015243530e-01 -1.797129064798355103e-01 -2.630961537361145020e-01 -2.763217873871326447e-02 -2.515861578285694122e-02 -1.174380779266357422e-01 4.922338202595710754e-02 1.862938143312931061e-02
3.998480439186096191e-01 6.952392309904098511e-02 -9.620738029479980469e-02 1.119398921728134155e-01 8.930692821741104126e-02 1.620125174522399902e-01 1.118126660585403442e-01 1.614780724048614502e-01 -1.688186973333358765e-01 1.775133050978183746e-02 3.025576472282409668e-01 1.638971716165542603e-01 -2.262676060199737549e-01 2.892216145992279053e-01 -1.682174764573574066e-02 2.134519666433334351e-01 -8.970823138952255249e-02 -1.386213451623916626e-01 7.306963205337524414e-02 -2.225397676229476929e-01 1.543660610914230347e-01 1.011531129479408264e-01 -1.384108513593673706e-01 1.656973734498023987e-02 1.727559417486190796e-01 -3.283634185791015625e-01 -2.472661249339580536e-02 -1.739667952060699463e-01 -1.233000159263610840e-01 -1.070677638053894043e-01 -2.149146348237991333e-01 1.891401708126068115e-01
2.402282208204269409e-01 -3.679892420768737793e-02 2.478872835636138916e-01 -1.870240569114685059e-01 -1.007090881466865540e-01 -1.597829312086105347e-01 -1.213070601224899292e-01 1.208451986312866211e-01 4.112382233142852783e-02 7.798424363136291504e-02 2.274641543626785278e-01 -1.122763752937316895e-01 1.581653021275997162e-02 2.383547723293304443e-01 3.807759284973144531e-02 8.391132950782775879e-02 -2.746991440653800964e-02 -2.868005037307739258e-01 -6.179076153784990311e-03 -1.357722431421279907e-01 -5.748362839221954346e-02 -2.921942062675952911e-02 -2.674702703952789307e-01 -3.685127571225166321e-02 3.608896434307098389e-01 -2.245668023824691772e-01 -1.487029623240232468e-02 1.052431836724281311e-01 -1.336832046508789062e-01 9.660817682743072510e-03 4.895333647727966309e-01 1.171804815530776978e-01
-6.400147080421447754e-02 -2.176818251609802246e-02 1.155154630541801453e-01 9.140066057443618774e-02 -3.548160567879676819e-02 -9.110054373741149902e-02 9.279596805572509766e-02 2.049352973699569702e-01 2.035177499055862427e-01 -4.635342955589294434e-02 2.078041881322860718e-01 -1.783373393118381500e-02 -2.562413513660430908e-01 1.757180839776992798e-01 2.755007743835449219e-01 1.920209079980850220e-01 8.658285439014434814e-02 -1.986431926488876343e-01 3.443788290023803711e-01 -9.468147158622741699e-02 1.596700400114059448e-01 3.054193258285522461e-01 -2.334133088588714600e-01 -2.083758264780044556e-01 3.669120967388153076e-01 -1.745346635580062866e-01 -9.525036439299583435e-03 -5.576460063457489014e-02 7.955574989318847656e-02 -5.112899933010339737e-03 -9.891378134489059448e-02 2.038749307394027710e-01
2.049412578344345093e-01 1.724117398262023926e-01 1.517175734043121338e-01 2.585766911506652832e-01 -1.718735247850418091e-01 -1.143529731780290604e-02 -1.813264787197113037e-01 2.372480183839797974e-02 3.847235441207885742e-02 -1.028890982270240784e-01 -1.197057291865348816e-01 -7.602468132972717285e-02 7.941493391990661621e-02 1.137229949235916138e-01 1.871820241212844849e-01 -8.992376923561096191e-02 -1.913304477930068970e-01 1.633780077099800110e-02 1.743890941143035889e-01 1.918832510709762573e-01 6.838865578174591064e-02 2.765244543552398682e-01 -2.296701669692993164e-01 -2.678392529487609863e-01 3.053038716316223145e-01 -1.860614567995071411e-01 -2.507237792015075684e-01 2.603192627429962158e-01 2.272151410579681396e-02 -2.555417716503143311e-01 -7.793464232236146927e-03 2.160339951515197754e-01
3.955313861370086670e-01 1.730903834104537964e-01 1.601811349391937256e-01 1.490250676870346069e-01 -3.971891477704048157e-02 -2.336470335721969604e-01 2.213763743638992310e-01 1.884763836860656738e-01 2.287314385175704956e-01 2.074254304170608521e-02 2.123492509126663208e-01 -8.375746011734008789e-02 -1.758403517305850983e-02 -3.520870953798294067e-02 -2.782643735408782959e-01 1.128984019160270691e-01 -9.469013661146163940e-02 -7.878565788269042969e-02 -4.364804551005363464e-02 -9.558434039354324341e-02 -3.671943545341491699e-01 1.644926667213439941e-01 3.199749439954757690e-02 -2.587255835533142090e-02 6.839884817600250244e-02 -2.132122814655303955e-01 -1.646461188793182373e-01 -2.432704567909240723e-01 -1.340454369783401489e-01 -2.636366486549377441e-01 -4.086238914169371128e-05 1.214512586593627930e-01
5.465668067336082458e-02 9.533616155385971069e-02 1.577245146036148071e-01 3.577379882335662842e-01 -1.460371166467666626e-01 -1.636490523815155029e-01 -3.504369780421257019e-02 1.730721145868301392e-01 -1.037234589457511902e-01 -2.304788082838058472e-01 -3.805819526314735413e-02 4.593736678361892700e-02 -8.956775069236755371e-02 3.437031060457229614e-02 1.620367169380187988e-01 1.452191472053527832e-01 -3.650307059288024902e-01 -2.294688373804092407e-01 1.423805505037307739e-01 7.556992769241333008e-02 -4.022223129868507385e-02 1.130501478910446167e-01 2.824569344520568848e-01 1.200123652815818787e-01 3.965643420815467834e-02 -4.833659827709197998e-01 -1.008455082774162292e-01 -1.792754163034260273e-03 -1.222284361720085144e-01 -4.675454273819923401e-02 2.016522288322448730e-01 9.026241302490234375e-02
7.578744739294052124e-02 5.444501340389251709e-02 3.094542920589447021e-01 1.706098467111587524e-01 -2.530448436737060547e-01 -2.814722657203674316e-01 -1.052701696753501892e-01 2.741380631923675537e-01 1.647740229964256287e-02 7.089278846979141235e-02 -6.138495355844497681e-02 -7.492631673812866211e-02 -4.157658258918672800e-04 -2.693631649017333984e-01 1.457599997520446777e-01 -7.365237921476364136e-02 -3.062470853328704834e-01 -2.114437520503997803e-01 2.048878073692321777e-01 -8.578646928071975708e-02 -9.333037585020065308e-02 -9.785096347332000732e-02 5.182382836937904358e-02 8.541045337915420532e-02 2.351632118225097656e-01 -3.097379505634307861e-01 -1.887318193912506104e-01 3.906003432348370552e-03 1.018936634063720703e-01 1.815174967050552368e-01 1.660807058215141296e-02 2.764827311038970947e-01
2.567750811576843262e-01 1.466299891471862793e-01 2.281736880540847778e-01 2.664998471736907959e-01 -2.121635973453521729e-01 2.272877143695950508e-03 -2.160017639398574829e-01 1.740817278623580933e-01 -2.690841853618621826e-01 -5.672093480825424194e-03 6.576246768236160278e-02 -1.392010003328323364e-01 -1.514506191015243530e-01 -2.630292251706123352e-02 2.252988815307617188e-01 2.170355618000030518e-01 -3.536979556083679199e-01 -5.290823802351951599e-02 2.056804746389389038e-01 9.039059281349182129e-02 -6.405227631330490112e-02 3.868414461612701416e-02 9.745395183563232422e-02 6.646355241537094116e-02 -1.522433608770370483e-01 -2.921394705772399902e-01 -2.949027717113494873e-01 -9.349509328603744507e-02 -2.791465818881988525e-02 9.286432713270187378e-02 -1.089361868798732758e-02 1.955081820487976074e-01
4.243602752685546875e-01 1.877348124980926514e-01 4.653308540582656860e-03 8.053054660558700562e-02 -2.738069891929626465e-01 -1.010883226990699768e-01 -1.083483994007110596e-01 1.191722378134727478e-01 -3.717882186174392700e-02 3.906937316060066223e-02 -1.440556049346923828e-01 -1.765234768390655518e-01 -2.679767459630966187e-02 -2.135701924562454224e-01 -5.032698437571525574e-02 -5.584501475095748901e-02 -1.168394982814788818e-01 -1.828902065753936768e-01 3.291113078594207764e-01 2.589369192719459534e-02 -2.160550504922866821e-01 -8.360655605792999268e-02 1.082639303058385849e-02 -4.074220731854438782e-02 6.576193869113922119e-02 -1.624168753623962402e-01 -3.815045356750488281e-01 6.444563716650009155e-02 -1.886699646711349487e-01 -3.015673160552978516e-01 7.680805538257118315e-06 2.043514400720596313e-01
3.167657181620597839e-02 1.485454589128494263e-01 4.304437339305877686e-01 1.667430847883224487e-01 1.896305084228515625e-01 1.564183086156845093e-01 -3.881097957491874695e-02 -9.324342943727970123e-03 2.933961451053619385e-01 1.491485629230737686e-02 -5.545001104474067688e-02 -2.389990240335464478e-01 4.066655412316322327e-02 2.430531233549118042e-01 1.580028086900711060e-01 2.996059507131576538e-02 7.220491766929626465e-02 8.643966168165206909e-02 1.338434964418411255e-01 9.128857403993606567e-02 -1.299297958612442017e-01 1.965281516313552856e-01 3.181986883282661438e-02 -2.849910855293273926e-01 2.347989380359649658e-01 -1.736349016427993774e-01 -1.234372034668922424e-01 -1.842070817947387695e-01 -8.320508897304534912e-02 -2.325081229209899902e-01 -1.332226842641830444e-01 2.808656394481658936e-01
-3.929366357624530792e-03 1.281872391700744629e-01 1.780907213687896729e-01 2.273267954587936401e-01 3.515348583459854126e-02 4.576006904244422913e-02 7.191704213619232178e-02 1.117552891373634338e-01 1.989868730306625366e-01 -1.748677925206720829e-03 7.089809328317642212e-02 -1.862813085317611694e-01 1.403909735381603241e-02 3.079965524375438690e-02 -2.302646934986114502e-01 2.185463756322860718e-01 -6.175330281257629395e-02 1.248934566974639893e-01 2.597779333591461182e-01 2.518249154090881348e-01 6.636112183332443237e-02 -1.153405532240867615e-01 1.160693094134330750e-01 -2.444615811109542847e-01 4.221475720405578613e-01 -2.310248464345932007e-01 -1.937741339206695557e-01 -1.478372216224670410e-01 -3.744260966777801514e-01 -1.153591796755790710e-01 1.042098850011825562e-01 3.620771691203117371e-02
2.483988702297210693e-01 1.199984923005104065e-01 1.402556598186492920e-01 2.549656033515930176e-01 1.124195381999015808e-01 -2.152914851903915405e-01 -2.890000585466623306e-03 1.521630883216857910e-01 1.985719650983810425e-01 1.763491332530975342e-01 -2.182507701218128204e-02 -9.993097931146621704e-02 5.932210758328437805e-02 5.731673538684844971e-02 1.955133974552154541e-01 3.184742629528045654e-01 4.283486679196357727e-02 1.582943946123123169e-01 8.889774233102798462e-02 -4.232396557927131653e-02 3.432853380218148232e-03 -8.117916435003280640e-02 -1.359566152095794678e-01 -2.146901786327362061e-01 2.355406135320663452e-01 -1.677415966987609863e-01 -3.112962841987609863e-01 -4.045997858047485352e-01 -1.778381131589412689e-02 1.667939126491546631e-01 -1.982530355453491211e-01 1.009606570005416870e-01
3.574841320514678955e-01 2.932639420032501221e-02 9.969656355679035187e-03 -6.733229383826255798e-04 -1.741082519292831421e-01 4.760507121682167053e-02 6.735019385814666748e-02 1.370218843221664429e-01 1.909691691398620605e-01 1.913132816553115845e-01 1.391001604497432709e-02 8.738925307989120483e-02 -4.313974827527999878e-02 2.277520745992660522e-01 4.363651871681213379e-01 4.997120797634124756e-02 9.846907854080200195e-02 -2.410709410905838013e-01 2.393007278442382812e-01 1.964150518178939819e-01 6.802462041378021240e-02 9.259691834449768066e-02 -3.455717265605926514e-01 -2.116866558790206909e-01 6.724566221237182617e-02 -3.200669586658477783e-01 -7.234381884336471558e-02 -4.809339530766010284e-03 -5.549580603837966919e-02 -1.704864054918289185e-01 -4.670775681734085083e-02 1.319003105163574219e-02
2.690087854862213135e-01 2.933557704091072083e-02 7.241331506520509720e-03 1.110362187027931213e-01 -4.006113857030868530e-02 -1.641923487186431885e-01 -9.724301844835281372e-02 -5.046000331640243530e-02 -1.042528152465820312e-01 1.048813983798027039e-01 8.468255400657653809e-02 1.881377547979354858e-01 -1.140142232179641724e-01 -4.494422674179077148e-02 -5.488743260502815247e-02 2.223615795373916626e-01 4.511301964521408081e-02 -2.183242142200469971e-01 2.160148322582244873e-01 3.354614600539207458e-02 1.213395372033119202e-01 6.489869672805070877e-03 -2.323491722345352173e-01 -3.174745440483093262e-01 2.738749086856842041e-01 -1.951537579298019409e-01 -5.441731214523315430e-01 -2.115090340375900269e-01 -8.467331528663635254e-02 8.432575501501560211e-03 1.169951334595680237e-01 -1.391091383993625641e-03
7.167404890060424805e-02 2.282964885234832764e-01 3.377408385276794434e-01 2.807453870773315430e-01 -3.758306056261062622e-02 -8.393790572881698608e-02 -7.862202823162078857e-02 8.960296958684921265e-02 2.078614681959152222e-01 8.878356218338012695e-02 1.474892795085906982e-01 -5.742242559790611267e-02 -8.102566003799438477e-03 4.082030802965164185e-02 -2.495758384466171265e-01 1.003542095422744751e-01 3.393480554223060608e-02 7.191562652587890625e-02 1.124109104275703430e-01 -2.705765366554260254e-01 8.946175873279571533e-02 1.429034769535064697e-01 6.550632417201995850e-02 -2.120396494865417480e-01 -2.658130368217825890e-03 -1.650809645652770996e-01 -1.154381260275840759e-01 -4.057450890541076660e-01 -2.868875861167907715e-01 1.463394910097122192e-01 -2.565471231937408447e-01 1.798897534608840942e-01
1.533860415220260620e-01 -3.119645118713378906e-01 2.073362916707992554e-01 1.802213340997695923e-01 2.480629831552505493e-02 -1.355013996362686157e-01 -4.598144069314002991e-02 2.906126677989959717e-01 -1.427687108516693115e-01 4.308037832379341125e-02 2.831089496612548828e-01 1.249644067138433456e-02 1.658874154090881348e-01 1.478307992219924927e-01 1.571885347366333008e-01 8.849272131919860840e-02 -1.702122688293457031e-01 1.302665174007415771e-01 1.568165421485900879e-01 -2.056403607130050659e-01 2.419288009405136108e-01 3.971399739384651184e-02 2.407804727554321289e-01 -2.467525750398635864e-01 2.312648892402648926e-01 -3.122189044952392578e-01 6.036201491951942444e-02 -6.974579393863677979e-02 -2.095582634210586548e-01 5.501464754343032837e-02 -3.815129399299621582e-02 1.184081807732582092e-01
-1.390848495066165924e-02 4.149738699197769165e-02 2.675352990627288818e-01 2.154776751995086670e-01 -4.280453175306320190e-02 -3.113660216331481934e-01 -4.980011284351348877e-02 6.033060327172279358e-02 -2.904052846133708954e-02 -8.561007678508758545e-02 -6.879790127277374268e-02 -5.312950536608695984e-02 1.323604136705398560e-01 -2.288386374711990356e-01 3.107070028781890869e-01 2.686492204666137695e-01 -2.795595228672027588e-01 -1.394088268280029297e-01 1.502587050199508667e-01 -7.940362393856048584e-02 -2.627528607845306396e-01 9.512423723936080933e-02 1.572021096944808960e-01 1.066068634390830994e-01 3.998034298419952393e-01 -1.822324246168136597e-01 -2.330029010772705078e-01 7.848619669675827026e-02 -1.173278093338012695e-01 2.114643575623631477e-03 -3.898108378052711487e-02 1.068828105926513672e-01
4.078357219696044922e-01 -1.993965208530426025e-01 1.562771201133728027e-01 -3.558164536952972412e-01 -2.030781060457229614e-01 -2.234346270561218262e-01 -1.720650345087051392e-01 6.264816224575042725e-02 2.516437768936157227e-01 -3.028814680874347687e-02 1.158357486128807068e-01 -1.117019876837730408e-01 -4.667518194764852524e-03 7.745386566966772079e-03 1.734272837638854980e-01 1.405731737613677979e-01 -5.312493816018104553e-02 -1.533644944429397583e-01 4.747757688164710999e-02 -7.646356523036956787e-02 5.496252700686454773e-02 2.318429350852966309e-01 3.657171502709388733e-02 -1.510557066649198532e-02 1.308809667825698853e-01 -3.133457303047180176e-01 -2.059298940002918243e-02 -7.352439314126968384e-02 -2.684581577777862549e-01 2.979592680931091309e-01 4.423969984054565430e-02 3.738948702812194824e-02
5.485346913337707520e-02 -1.452192217111587524e-01 1.643742322921752930e-01 -1.476384699344635010e-01 -1.664773970842361450e-01 -8.008237183094024658e-02 -5.418125540018081665e-02 4.237843155860900879e-01 2.277629673480987549e-01 -9.632083773612976074e-02 2.080038934946060181e-01 -1.423390507698059082e-01 -9.065768122673034668e-02 1.503712236881256104e-01 -2.541958726942539215e-02 -8.643032051622867584e-03 3.157590702176094055e-02 -1.375043243169784546e-01 1.558212786912918091e-01 -1.570040285587310791e-01 7.228744775056838989e-02 -2.348858118057250977e-02 8.152846246957778931e-02 2.397722452878952026e-01 4.113075435161590576e-01 -1.703955829143524170e-01 -1.433634757995605469e-01 -1.318531930446624756e-01 -2.190371155738830566e-01 -2.689538896083831787e-01 -1.920828372240066528e-01 1.486371904611587524e-01
4.561491310596466064e-01 1.191305741667747498e-01 1.581521034240722656e-01 1.956916898488998413e-01 9.713090211153030396e-02 -1.053653061389923096e-01 1.950559765100479126e-01 -3.395133418962359428e-03 -1.657486408948898315e-01 7.132384181022644043e-02 1.268638372421264648e-01 -1.418248414993286133e-01 2.216246724128723145e-01 -3.751288726925849915e-02 1.690896302461624146e-01 4.575992003083229065e-02 -1.659232974052429199e-01 2.445348650217056274e-01 1.101071313023567200e-01 -2.049078643321990967e-01 3.954659402370452881e-02 -1.657156348228454590e-01 -1.869464963674545288e-01 -1.308826953172683716e-01 2.244964540004730225e-01 -2.487154603004455566e-01 -3.189946115016937256e-01 -1.771301925182342529e-01 1.753205955028533936e-01 -4.695966094732284546e-02 -2.710328809916973114e-02 -6.514775753021240234e-02
2.404827028512954712e-01 9.868124872446060181e-02 2.133672088384628296e-01 1.112095825374126434e-02 2.038851231336593628e-01 3.000643104314804077e-02 7.195318490266799927e-02 3.668236732482910156e-01 3.195184767246246338e-01 -5.237372242845594883e-04 1.372600793838500977e-01 -4.307900369167327881e-01 -1.042396724224090576e-01 2.431076206266880035e-02 -1.769206225872039795e-01 9.156253933906555176e-02 6.433624029159545898e-02 1.170115247368812561e-01 1.637316495180130005e-01 -2.862498862668871880e-03 -1.481175422668457031e-01 -7.343360036611557007e-02 -1.155235096812248230e-01 -2.526349127292633057e-01 2.930364012718200684e-01 -1.815357655286788940e-01 -1.449273526668548584e-01 -1.021929830312728882e-01 -1.715926229953765869e-01 1.005460023880004883e-01 7.576784584671258926e-03 8.881347626447677612e-02
3.874285519123077393e-01 7.408993691205978394e-02 1.833103038370609283e-02 4.789331555366516113e-02 -2.311875373125076294e-01 -9.798663854598999023e-02 -3.071906864643096924e-01 -4.493760690093040466e-02 1.936841011047363281e-01 -5.700580775737762451e-02 -6.214835494756698608e-02 -8.471442013978958130e-02 -1.136626154184341431e-01 1.344318538904190063e-01 3.182119727134704590e-01 6.189065054059028625e-02 -1.812705844640731812e-01 -3.314396142959594727e-01 1.513943821191787720e-01 1.232012286782264709e-01 1.536172628402709961e-01 -2.085418812930583954e-02 -1.562134623527526855e-01 -2.736092507839202881e-01 2.114740908145904541e-01 -2.526097595691680908e-01 5.430149286985397339e-02 3.605329617857933044e-02 -1.227672323584556580e-01 -1.646246016025543213e-01 1.826796233654022217e-01 4.503940045833587646e-02
2.754592895507812500e-01 7.582504302263259888e-02 1.185679212212562561e-01 1.997465789318084717e-01 1.380918771028518677e-01 -1.142061203718185425e-01 -8.846893906593322754e-02 1.014537289738655090e-01 2.317201644182205200e-01 3.564099371433258057e-01 6.422479450702667236e-02 7.244415581226348877e-02 1.025277450680732727e-01 6.205223873257637024e-02 2.375960350036621094e-01 6.243320554494857788e-02 1.316896080970764160e-01 -1.085322946310043335e-01 1.422836631536483765e-01 5.488501861691474915e-02 4.783025085926055908e-01 9.025861322879791260e-02 -2.542878687381744385e-01 -1.869207173585891724e-01 2.030911892652511597e-01 -1.969916671514511108e-01 -8.672697842121124268e-02 -5.468771979212760925e-02 -1.097002774477005005e-01 -1.665631830692291260e-01 1.685601659119129181e-03 -1.735854595899581909e-01
3.510984778404235840e-01 -6.088175624608993530e-02 4.159036874771118164e-01 -1.799889802932739258e-01 -1.255452260375022888e-02 -2.420767694711685181e-01 9.446591138839721680e-02 2.630528807640075684e-01 -2.791839279234409332e-02 -8.241008967161178589e-02 -1.459418423473834991e-02 -2.148184329271316528e-01 -8.613172918558120728e-02 1.634634137153625488e-01 1.360362917184829712e-01 3.081844449043273926e-01 -6.289669871330261230e-02 -9.010449051856994629e-02 -1.684675365686416626e-02 -1.642510890960693359e-01 -4.988635890185832977e-03 2.241805791854858398e-01 2.202005684375762939e-01 -1.156373694539070129e-01 1.389885693788528442e-01 -1.983154863119125366e-01 -8.776683360338211060e-02 -2.328975498676300049e-02 -1.318266242742538452e-01 2.992725074291229248e-01 -4.958078265190124512e-02 -3.803300112485885620e-02
1.729497313499450684e-01 3.012690227478742599e-03 1.321375072002410889e-01 -1.930364035069942474e-02 2.320460230112075806e-01 -1.639460623264312744e-01 -5.634396523237228394e-02 8.961405605077743530e-02 2.373480349779129028e-01 1.249158233404159546e-01 -7.722844183444976807e-02 -1.254903227090835571e-01 7.027254998683929443e-02 -1.497764736413955688e-01 6.027241796255111694e-02 1.859311163425445557e-01 -3.443473577499389648e-01 -3.521600067615509033e-01 3.364314436912536621e-01 9.206568449735641479e-02 -1.492438316345214844e-01 1.964426487684249878e-01 -7.004638202488422394e-03 1.329011917114257812e-01 3.066856861114501953e-01 -2.321536689996719360e-01 -1.512889936566352844e-02 -3.651852905750274658e-02 -5.120209977030754089e-02 -2.511544227600097656e-01 -1.236508265137672424e-01 1.666132360696792603e-01
2.725454866886138916e-01 5.865508690476417542e-02 2.355246543884277344e-01 2.020457237958908081e-01 -1.575720310211181641e-01 -5.650783330202102661e-02 2.645743452012538910e-02 1.113156601786613464e-01 -6.312786042690277100e-02 9.226916730403900146e-02 1.728286296129226685e-01 3.757602721452713013e-02 -1.775127798318862915e-01 1.631785035133361816e-01 1.351591199636459351e-01 -2.886309474706649780e-02 3.897645175457000732e-01 -9.759981930255889893e-02 1.103258728981018066e-01 -5.335542559623718262e-02 -4.272135347127914429e-02 1.882793568074703217e-02 7.086492329835891724e-02 2.518915804103016853e-03 -3.651091083884239197e-02 -2.215290665626525879e-01 -2.115854769945144653e-01 2.577890083193778992e-02 -3.321509063243865967e-01 4.594717025756835938e-01 4.812953993678092957e-02 -2.461438030004501343e-01
3.137457072734832764e-01 -5.736283212900161743e-02 1.905031353235244751e-01 -1.751711815595626831e-01 -4.960993304848670959e-02 -1.779716014862060547e-01 4.995696619153022766e-02 -8.309917896986007690e-02 2.592137753963470459e-01 -1.375562697649002075e-01 1.686064898967742920e-01 1.258461624383926392e-01 -8.193272352218627930e-02 2.730603516101837158e-01 1.657173484563827515e-01 -8.439418673515319824e-02 3.671307563781738281e-01 7.552155852317810059e-02 1.699046641588211060e-01 1.391744315624237061e-01 -7.929111272096633911e-02 -1.015037745237350464e-01 2.432402521371841431e-01 -1.421758830547332764e-01 2.861428558826446533e-01 -3.007004261016845703e-01 -1.231127232313156128e-01 -1.720661222934722900e-01 -1.152081321924924850e-02 -5.788484960794448853e-02 9.654389321804046631e-02 1.641965806484222412e-01
2.340979129076004028e-02 1.803429126739501953e-01 2.218900322914123535e-01 3.089926540851593018e-01 2.469197660684585571e-02 9.747512638568878174e-02 -2.168424427509307861e-01 -1.220430433750152588e-01 1.018661037087440491e-01 -6.545460224151611328e-02 3.504046201705932617e-01 -9.487278759479522705e-02 -7.783371955156326294e-02 2.000404149293899536e-01 2.453756332397460938e-01 -1.191285327076911926e-01 1.863674521446228027e-01 1.726983115077018738e-02 1.921378821134567261e-01 4.849572479724884033e-02 9.006122499704360962e-02 -9.146270155906677246e-02 -2.914855778217315674e-01 -3.850642219185829163e-02 4.141991958022117615e-02 -2.983506023883819580e-01 2.552995644509792328e-02 -2.788082063198089600e-01 -2.191947102546691895e-01 3.658103523775935173e-03 9.439565241336822510e-02 2.827768027782440186e-01
3.446310758590698242e-01 3.594902902841567993e-02 4.403686523437500000e-01 1.092505827546119690e-01 -7.484276592731475830e-02 -1.582588106393814087e-01 -3.452444076538085938e-02 -1.265321373939514160e-01 1.985753923654556274e-01 3.986513614654541016e-02 3.092403411865234375e-01 -1.583027690649032593e-01 8.871892467141151428e-03 3.429970145225524902e-01 7.840055227279663086e-02 -7.899396866559982300e-02 -1.652265191078186035e-01 -2.017823457717895508e-01 -1.636463701725006104e-01 -1.383693963289260864e-01 1.960075795650482178e-01 -1.147407069802284241e-01 1.722595095634460449e-01 -1.519337594509124756e-01 -7.294805254787206650e-03 -1.755890101194381714e-01 -8.471739292144775391e-02 -1.002290397882461548e-01 -6.794141232967376709e-02 4.484608396887779236e-02 2.419914752244949341e-01 5.315467342734336853e-02
1.222228258848190308e-01 -6.568691693246364594e-03 8.523134514689445496e-03 5.411874875426292419e-02 2.237369772046804428e-03 -3.424568772315979004e-01 2.849419116973876953e-01 -2.513621468096971512e-03 4.482442513108253479e-02 1.524946391582489014e-01 -3.869602456688880920e-02 -1.032602712512016296e-01 -1.621927618980407715e-01 6.717306375503540039e-02 -7.068939507007598877e-02 6.855993717908859253e-02 -6.602796167135238647e-02 -2.117487192153930664e-01 1.710958480834960938e-01 2.676763013005256653e-02 -3.236486315727233887e-01 -2.046751379966735840e-01 4.372791573405265808e-02 6.959171593189239502e-02 6.148098036646842957e-02 -5.011251568794250488e-01 -2.916216254234313965e-01 -1.759480983018875122e-01 -8.242935687303543091e-02 -1.572447717189788818e-01 -4.617126658558845520e-02 2.616381347179412842e-01
-5.046530812978744507e-02 8.431465923786163330e-02 3.185539841651916504e-01 2.077051252126693726e-01 1.906324476003646851e-01 -2.171262502670288086e-01 -4.637191817164421082e-02 5.114421620965003967e-02 2.859230041503906250e-01 -1.689461320638656616e-01 8.693410456180572510e-02 1.704213172197341919e-01 -2.048075012862682343e-02 2.702977042645215988e-03 1.936122775077819824e-01 -1.892385631799697876e-02 8.787654340267181396e-03 -4.584955871105194092e-01 6.816852092742919922e-02 4.881395399570465088e-02 -6.911031901836395264e-02 -2.249001860618591309e-01 1.581238359212875366e-01 7.716750353574752808e-02 3.228826522827148438e-01 -3.426909148693084717e-01 3.543022274971008301e-02 1.057460904121398926e-02 -1.184629946947097778e-01 -1.463808715343475342e-01 -7.290937751531600952e-02 6.954044103622436523e-02
3.566345870494842529e-01 1.949762105941772461e-01 3.883250951766967773e-01 5.683284252882003784e-02 -1.148200482130050659e-01 -2.147833108901977539e-01 -9.607207030057907104e-02 -8.379041217267513275e-03 -1.351426094770431519e-01 6.326640397310256958e-02 3.293165192008018494e-02 1.525548249483108521e-01 -1.786545068025588989e-01 -1.089518740773200989e-01 5.271730944514274597e-02 7.357692718505859375e-02 -3.515876531600952148e-01 -8.735194802284240723e-02 2.464885711669921875e-01 -8.002092689275741577e-02 -1.312185078859329224e-02 -6.264524161815643311e-02 9.646590799093246460e-02 1.324523389339447021e-01 -3.129540756344795227e-02 -3.164907991886138916e-01 -1.616530120372772217e-01 5.623540654778480530e-02 -3.589783236384391785e-02 2.261947393417358398e-01 -6.843825429677963257e-02 3.108429610729217529e-01
1.572428792715072632e-01 6.519305706024169922e-02 2.018980532884597778e-01 7.268214970827102661e-02 -1.036244481801986694e-01 -1.231103241443634033e-01 1.891067996621131897e-02 -2.903981506824493408e-02 1.325809508562088013e-01 -8.442784845829010010e-02 3.811277151107788086e-01 -1.521649509668350220e-01 -2.651968002319335938e-01 1.498422473669052124e-01 8.700302243232727051e-02 -2.278156578540802002e-01 3.147543966770172119e-01 -1.199147477746009827e-01 6.262061744928359985e-02 -1.242204606533050537e-01 1.559682935476303101e-01 -7.253656536340713501e-02 -1.696951389312744141e-01 1.275962889194488525e-01 7.902117818593978882e-02 -2.458736449480056763e-01 -4.548384547233581543e-01 -2.250297553837299347e-02 -1.365662664175033569e-01 1.410548985004425049e-01 1.703314185142517090e-01 -5.835243687033653259e-02
1.785818487405776978e-01 3.203140497207641602e-01 2.201214134693145752e-01 2.101528346538543701e-01 -5.245597660541534424e-02 -2.736743092536926270e-01 1.181991584599018097e-02 3.512270748615264893e-02 1.282305866479873657e-01 -1.170155499130487442e-02 1.448321491479873657e-01 -9.592090547084808350e-02 1.258181314915418625e-02 -7.688731700181961060e-02 1.661552935838699341e-01 -6.202878803014755249e-02 4.169938862323760986e-01 -1.334680765867233276e-01 2.574105560779571533e-01 -2.984983325004577637e-01 2.507480792701244354e-02 8.311978727579116821e-02 -3.033570758998394012e-02 5.062501877546310425e-02 1.838095635175704956e-01 -2.204348146915435791e-01 1.391237042844295502e-02 2.552128732204437256e-01 1.392906010150909424e-01 -5.959360301494598389e-02 -8.216966688632965088e-02 2.722044289112091064e-01
1.835240572690963745e-01 8.202549815177917480e-02 2.501004636287689209e-01 -1.195464506745338440e-01 1.247779279947280884e-01 -1.132275089621543884e-01 -2.405568361282348633e-01 8.458800613880157471e-02 -5.177565291523933411e-02 1.535846441984176636e-01 1.063271090388298035e-01 9.729699045419692993e-02 -2.319950908422470093e-01 1.984461843967437744e-01 2.178894132375717163e-01 5.958916246891021729e-02 -1.125824674963951111e-01 -8.121219463646411896e-03 2.140526026487350464e-01 2.200524657964706421e-01 8.304952830076217651e-02 -2.257878184318542480e-01 -4.427297785878181458e-02 -1.364864856004714966e-01 7.584495842456817627e-02 -1.228723824024200439e-01 -3.592496812343597412e-01 -2.191618829965591431e-01 -3.889525830745697021e-01 -1.904403567314147949e-01 -5.991417542099952698e-02 -1.534085273742675781e-01
1.305623203516006470e-01 1.067369282245635986e-01 2.866973578929901123e-01 1.708862185478210449e-01 4.348818585276603699e-02 -1.767493188381195068e-01 1.737685650587081909e-01 -2.002480924129486084e-01 1.317373216152191162e-01 -3.634299710392951965e-02 2.659812867641448975e-01 -4.452994093298912048e-02 -1.598844230175018311e-01 -2.777632698416709900e-02 2.808686792850494385e-01 1.221774592995643616e-01 7.721404731273651123e-02 2.101266533136367798e-01 2.727928459644317627e-01 -6.256590783596038818e-02 -1.708991527557373047e-01 2.049181312322616577e-01 9.701154776848852634e-04 -2.628381848335266113e-01 3.128983676433563232e-01 -5.835000425577163696e-03 2.529582381248474121e-02 -2.008499205112457275e-01 -8.386943489313125610e-02 -2.759117782115936279e-01 -2.756785042583942413e-02 2.315461039543151855e-01
2.531956136226654053e-01 2.303422689437866211e-01 7.197529077529907227e-02 2.069374918937683105e-01 -3.709893673658370972e-02 -1.469501852989196777e-01 1.538712680339813232e-01 1.206419244408607483e-01 1.267165094614028931e-01 -6.477678567171096802e-02 2.515222728252410889e-01 -1.775287836790084839e-01 -1.799200624227523804e-01 -6.145548447966575623e-02 -8.509408682584762573e-02 -9.412385523319244385e-02 2.578925490379333496e-01 -2.699113078415393829e-02 1.719906628131866455e-01 -1.863838285207748413e-01 7.103451341390609741e-02 -2.129502743482589722e-01 -1.951530724763870239e-01 5.804963037371635437e-02 -1.143488883972167969e-01 -3.748565018177032471e-01 -2.942287921905517578e-01 -9.577459096908569336e-02 -2.081854492425918579e-01 7.203131914138793945e-02 1.246275007724761963e-01 -2.637132108211517334e-01
2.525639235973358154e-01 1.867375969886779785e-01 1.466150879859924316e-01 1.825149804353713989e-01 -3.440501987934112549e-01 -1.829113960266113281e-01 -4.845277592539787292e-02 6.890264898538589478e-02 4.246100485324859619e-01 5.828810855746269226e-02 1.715407371520996094e-01 -3.033072128891944885e-02 -8.958471566438674927e-02 -8.656746149063110352e-02 -2.577318549156188965e-01 -3.611591458320617676e-02 -8.282919228076934814e-02 -3.092504478991031647e-02 1.920061856508255005e-01 -7.864537090063095093e-02 5.294108763337135315e-02 1.517074853181838989e-01 -3.516593873500823975e-01 1.866538226604461670e-01 1.769421249628067017e-01 -2.627312839031219482e-01 2.081675641238689423e-02 -1.078513562679290771e-01 -1.365146636962890625e-01 2.890790626406669617e-02 -1.512969136238098145e-01 1.921192184090614319e-02
3.535856679081916809e-02 1.077734455466270447e-01 -1.587061882019042969e-01 1.920058131217956543e-01 2.699598371982574463e-01 -3.822046518325805664e-01 3.584714606404304504e-02 2.852245271205902100e-01 1.859966516494750977e-01 1.655902117490768433e-01 -2.710728161036968231e-02 -4.013448581099510193e-02 2.281725034117698669e-02 1.528983414173126221e-01 2.007422298192977905e-01 6.206700950860977173e-02 -1.084192842245101929e-02 -2.336183488368988037e-01 1.276953890919685364e-02 -5.180279538035392761e-02 -3.889308273792266846e-01 5.223361402750015259e-02 1.509346475359052420e-04 1.019820347428321838e-01 8.798533678054809570e-02 -3.548246026039123535e-01 -2.629801630973815918e-01 -2.690450660884380341e-02 -1.489764600992202759e-01 1.600713729858398438e-01 -1.063920557498931885e-01 -8.048261702060699463e-02
2.109622508287429810e-01 1.450498849153518677e-01 1.404742058366537094e-02 7.645455747842788696e-02 -9.960395842790603638e-02 -3.439089357852935791e-01 8.222442865371704102e-02 1.550555974245071411e-01 1.850077509880065918e-01 -2.927702479064464569e-02 -1.297125816345214844e-01 -5.659106746315956116e-02 1.697742789983749390e-01 -1.030806228518486023e-01 3.517291694879531860e-02 -8.686001598834991455e-02 1.189487949013710022e-01 -9.373784065246582031e-02 -8.153905719518661499e-02 1.857895851135253906e-01 8.440442383289337158e-02 7.232458144426345825e-02 1.073158159852027893e-01 3.581764698028564453e-01 1.243907287716865540e-01 -4.078167080879211426e-01 -2.003965973854064941e-01 -2.710010409355163574e-01 -3.340774774551391602e-01 -7.889973372220993042e-02 -8.480223268270492554e-02 1.714515388011932373e-01
3.124889731407165527e-01 -1.707547158002853394e-01 2.512303292751312256e-01 1.246617659926414490e-01 1.340762376785278320e-01 -1.381025612354278564e-01 -1.036670953035354614e-01 4.272930920124053955e-01 8.612816035747528076e-02 -1.489923447370529175e-01 -1.593049429357051849e-02 -2.870798408985137939e-01 -4.030195623636245728e-02 3.702414631843566895e-01 2.122750729322433472e-01 1.383419334888458252e-01 2.358280681073665619e-02 -1.565054059028625488e-01 9.564119391143321991e-03 -8.091942220926284790e-02 -1.373045146465301514e-01 -9.148891270160675049e-02 1.308741122484207153e-01 6.482454016804695129e-03 2.166151851415634155e-01 -2.410254627466201782e-01 1.116018369793891907e-01 1.313171982765197754e-01 -1.148457303643226624e-01 -1.202683746814727783e-01 7.013056427240371704e-02 -7.486280053853988647e-02
1.244820728898048401e-01 -5.133793130517005920e-02 3.344582617282867432e-01 1.983748227357864380e-01 1.593709439039230347e-01 -2.353926748037338257e-01 1.456807274371385574e-02 5.701014399528503418e-02 2.315934300422668457e-01 -5.896654352545738220e-02 4.955477267503738403e-02 -1.873083859682083130e-01 1.958847790956497192e-01 -7.682017236948013306e-02 1.725366264581680298e-01 7.727910578250885010e-02 2.612085044384002686e-01 1.130343601107597351e-01 3.923779129981994629e-01 -5.103436857461929321e-02 1.241388395428657532e-01 -1.556607801467180252e-02 1.972428895533084869e-02 -1.188171934336423874e-02 2.985466718673706055e-01 -1.579270809888839722e-01 -1.581732034683227539e-01 -2.226899862289428711e-01 2.097590416669845581e-01 1.092817112803459167e-01 -9.525441378355026245e-02 2.535091042518615723e-01
1.065971478819847107e-01 1.984149962663650513e-01 2.507049739360809326e-01 1.489109098911285400e-01 -2.532549798488616943e-01 6.189442425966262817e-02 -1.385157704353332520e-01 3.053823113441467285e-01 -6.074273213744163513e-02 3.606699779629707336e-02 1.093048304319381714e-01 7.891565561294555664e-02 -2.147099748253822327e-02 1.822436153888702393e-01 2.204279452562332153e-01 -5.510793626308441162e-02 2.651329338550567627e-01 -1.617958694696426392e-01 1.992520093917846680e-01 1.931560933589935303e-01 1.170059889554977417e-01 8.928273618221282959e-02 -1.444316953420639038e-01 -7.076960802078247070e-02 1.869235038757324219e-01 -4.413373768329620361e-01 3.171605616807937622e-02 1.338484976440668106e-02 -8.761416375637054443e-02 -6.911084055900573730e-02 -3.308432400226593018e-01 3.916108980774879456e-02
9.494709968566894531e-02 7.596874237060546875e-02 3.382737636566162109e-01 1.049156785011291504e-01 1.626184768974781036e-02 -1.254454553127288818e-01 9.846018999814987183e-02 -1.363267600536346436e-01 3.073278963565826416e-01 -1.838850826025009155e-01 2.994587421417236328e-01 -3.611916899681091309e-01 -8.356330543756484985e-02 1.541562080383300781e-01 1.550191491842269897e-01 -1.325932443141937256e-01 3.022250253707170486e-03 -3.271038234233856201e-01 1.970610618591308594e-01 -2.462348341941833496e-01 1.869643777608871460e-01 1.971477121114730835e-01 -4.025318101048469543e-02 3.191094473004341125e-02 -3.593036904931068420e-02 -1.948577612638473511e-01 -1.027363538742065430e-01 7.223958522081375122e-02 -1.648548096418380737e-01 8.835981041193008423e-02 1.475491672754287720e-01 4.166853148490190506e-03
3.809370845556259155e-02 2.248155884444713593e-02 3.960836529731750488e-01 2.919362485408782959e-01 1.284560468047857285e-02 1.248209029436111450e-01 7.596211135387420654e-02 -3.213639720343053341e-04 7.192479074001312256e-02 -2.719602547585964203e-02 2.634271681308746338e-01 -1.303624212741851807e-01 2.800210714340209961e-01 1.591868400573730469e-01 1.167345941066741943e-01 1.597234159708023071e-01 -4.253984242677688599e-02 6.582418829202651978e-02 2.536714971065521240e-01 2.131817191839218140e-01 -6.706219865009188652e-04 -1.363055258989334106e-01 1.200439855456352234e-01 -1.337791830301284790e-01 1.884943395853042603e-01 -1.231897249817848206e-01 -3.194536268711090088e-01 -2.266933619976043701e-01 -9.507478028535842896e-02 -7.155679166316986084e-02 -5.571446567773818970e-02 3.331542313098907471e-01
5.095000192523002625e-02 2.501336038112640381e-01 2.032598853111267090e-01 1.406492888927459717e-01 -2.280669212341308594e-01 2.303123287856578827e-02 -2.476129829883575439e-01 2.004415690898895264e-01 -5.279849097132682800e-02 9.173163212835788727e-03 4.709487035870552063e-02 -1.402326161041855812e-03 -3.260269016027450562e-02 1.904891990125179291e-02 1.293382644653320312e-01 6.188888102769851685e-02 -4.664851427078247070e-01 -1.171730160713195801e-01 3.083468675613403320e-01 6.196155026555061340e-02 6.707246601581573486e-02 2.931566722691059113e-02 1.030645519495010376e-01 1.986218988895416260e-01 6.386674195528030396e-02 -4.379539787769317627e-01 -2.019172012805938721e-01 -3.833200782537460327e-02 -4.511521756649017334e-02 3.662898018956184387e-02 4.136301949620246887e-02 2.524560391902923584e-01
2.369532436132431030e-01 -1.051027029752731323e-01 3.438228964805603027e-01 -3.813572693616151810e-03 2.180978804826736450e-01 6.191167980432510376e-03 1.563885957002639771e-01 2.403362244367599487e-01 2.481542676687240601e-01 8.700007945299148560e-02 1.877163052558898926e-01 -1.299399882555007935e-01 1.296273469924926758e-01 2.895151963457465172e-03 2.971476912498474121e-01 4.732299223542213440e-02 -1.264891028404235840e-01 2.353695780038833618e-02 3.482776507735252380e-02 1.054025143384933472e-01 -1.197162494063377380e-01 1.965419389307498932e-02 -9.600879997014999390e-02 -3.167114257812500000e-01 5.060753226280212402e-02 -2.520122826099395752e-01 1.118505895137786865e-01 -1.640213131904602051e-01 -2.093365490436553955e-01 3.257498145103454590e-01 4.174615442752838135e-02 2.141361981630325317e-01
2.636611461639404297e-01 -6.724859774112701416e-02 4.114896059036254883e-01 1.604006141424179077e-01 1.694206297397613525e-01 -1.598941683769226074e-01 5.687885358929634094e-02 -7.371139526367187500e-02 1.496379524469375610e-01 5.410694703459739685e-02 1.091919094324111938e-01 6.707830727100372314e-02 -2.292176894843578339e-02 -1.948758810758590698e-01 -1.328255087137222290e-01 2.367526441812515259e-01 -8.270894177258014679e-04 9.919375181198120117e-03 8.253428339958190918e-02 -1.132552996277809143e-01 1.081416234374046326e-01 -1.006579995155334473e-01 -1.199088152498006821e-02 -9.810530394315719604e-02 5.150871351361274719e-02 -2.230771183967590332e-01 -3.661221265792846680e-01 -2.849128544330596924e-01 -3.492873609066009521e-01 -1.721465289592742920e-01 -1.725418269634246826e-01 1.168584451079368591e-01
4.238889515399932861e-01 3.801498934626579285e-02 2.472884356975555420e-01 7.533516734838485718e-02 1.139275431632995605e-01 -1.488628610968589783e-02 5.966169014573097229e-02 9.285705536603927612e-02 3.865869045257568359e-01 -3.512977361679077148e-01 2.131159603595733643e-01 1.483814716339111328e-01 4.159397259354591370e-02 -6.725446134805679321e-02 1.460246592760086060e-01 3.499269112944602966e-02 -2.330836802721023560e-01 -5.708648636937141418e-02 2.366110496222972870e-02 -6.205634400248527527e-02 3.298243880271911621e-01 -1.414077281951904297e-01 -1.752448081970214844e-01 -6.532066315412521362e-02 4.602143168449401855e-02 -9.810466319322586060e-02 -2.043831348419189453e-01 1.140120346099138260e-02 -2.410485595464706421e-01 -6.130866706371307373e-02 1.163234561681747437e-01 5.265330150723457336e-02
6.298389285802841187e-02 2.823448157869279385e-04 1.111301779747009277e-01 7.278244942426681519e-02 2.070896178483963013e-01 -1.005925238132476807e-01 -2.661868371069431305e-02 2.824449539184570312e-01 -2.878093533217906952e-02 -1.214111596345901489e-01 3.163337409496307373e-01 2.078223973512649536e-01 2.270554155111312866e-01 2.155849486589431763e-01 4.240238294005393982e-02 2.866552472114562988e-01 -1.834867149591445923e-01 -1.101925149559974670e-01 3.072727918624877930e-01 2.041971869766712189e-02 2.110508680343627930e-01 2.171066999435424805e-01 -3.885565102100372314e-01 3.453054279088973999e-02 2.731963098049163818e-01 -1.469689905643463135e-01 -9.788148850202560425e-02 -5.512560531497001648e-02 -3.397059068083763123e-02 6.957612186670303345e-02 -3.158842399716377258e-02 6.109688431024551392e-02
3.571333885192871094e-01 -9.938941895961761475e-02 4.279548525810241699e-01 8.301810175180435181e-02 1.678695231676101685e-01 -2.166042625904083252e-01 3.576564602553844452e-03 1.258759796619415283e-01 1.209265589714050293e-01 -2.212909422814846039e-02 2.958651483058929443e-01 1.470919977873563766e-02 -4.767914768308401108e-03 -1.889131814241409302e-01 -9.426861256361007690e-02 4.659745842218399048e-02 5.513981729745864868e-02 -1.151310950517654419e-01 3.242346346378326416e-01 2.600453607738018036e-02 2.127192169427871704e-01 1.488049328327178955e-01 1.718294322490692139e-01 -6.302920728921890259e-02 1.110512856394052505e-02 -1.749717891216278076e-01 -1.025487631559371948e-01 -3.679298758506774902e-01 1.185037568211555481e-01 8.440369367599487305e-02 -1.051522791385650635e-01 1.044662948697805405e-02
3.439851105213165283e-01 1.421193331480026245e-01 -9.640750288963317871e-02 1.306332349777221680e-01 -2.092563211917877197e-01 1.879944354295730591e-01 -1.241035610437393188e-01 1.207409873604774475e-01 1.920305937528610229e-01 1.259009689092636108e-01 9.830862283706665039e-02 1.475332528352737427e-01 -1.209531426429748535e-01 -1.601607538759708405e-03 3.100408986210823059e-02 3.930291235446929932e-01 -1.731455326080322266e-01 -1.618079245090484619e-01 9.459362924098968506e-02 8.577999472618103027e-02 -6.956680864095687866e-02 -7.674178481101989746e-02 2.585707604885101318e-02 -2.931687235832214355e-01 2.167188376188278198e-02 -3.452791273593902588e-01 -3.224793970584869385e-01 -5.709452182054519653e-02 -2.094983458518981934e-01 -1.490912586450576782e-01 -9.123857319355010986e-02 2.427515573799610138e-02
5.843025445938110352e-02 2.457371056079864502e-01 6.028041616082191467e-02 1.996165215969085693e-01 -6.696949154138565063e-02 -2.544941008090972900e-01 -3.693038225173950195e-02 4.365792870521545410e-02 1.511870175600051880e-01 -2.190530449151992798e-01 4.404418170452117920e-01 -1.045643165707588196e-01 5.066325515508651733e-02 -6.754867732524871826e-02 -7.243417203426361084e-02 1.831412464380264282e-01 8.927846699953079224e-02 -1.621214896440505981e-01 1.288290321826934814e-01 1.071184724569320679e-01 -5.213174968957901001e-02 -1.820514537394046783e-02 9.418755769729614258e-02 -4.796574264764785767e-02 1.458317339420318604e-01 -3.926435112953186035e-01 1.957440078258514404e-01 -3.563486635684967041e-01 1.091339159756898880e-02 -2.421278357505798340e-01 -7.229510229080915451e-03 -1.497850865125656128e-01
3.696102648973464966e-02 1.318828761577606201e-01 3.399344682693481445e-01 2.019406706094741821e-01 8.957746624946594238e-02 1.029823049902915955e-01 -6.381163746118545532e-02 3.570427186787128448e-03 1.320348232984542847e-01 6.415752321481704712e-02 1.608343869447708130e-01 8.879516273736953735e-02 -1.179000288248062134e-01 1.724084615707397461e-01 -6.663212180137634277e-02 -1.621545255184173584e-01 3.669359162449836731e-02 -3.706763982772827148e-01 3.138133287429809570e-01 -2.763907313346862793e-01 8.929416537284851074e-02 -2.255369722843170166e-01 3.838643804192543030e-02 -1.456499397754669189e-01 1.451876908540725708e-01 -5.584341660141944885e-02 -1.232669726014137268e-01 -2.719205915927886963e-01 -1.857839673757553101e-01 -1.671615988016128540e-01 -9.132628887891769409e-02 3.053719997406005859e-01
-2.501191943883895874e-02 -5.906805861741304398e-03 2.342119514942169189e-01 9.371451288461685181e-02 -2.479635179042816162e-01 -2.378484755754470825e-01 1.486177742481231689e-01 3.133827447891235352e-01 -1.863314360380172729e-01 4.098655655980110168e-02 -8.313839882612228394e-02 1.025376021862030029e-01 -1.208301782608032227e-01 1.033258214592933655e-01 1.041356548666954041e-01 1.304475218057632446e-01 -2.191661447286605835e-01 -2.012739479541778564e-01 1.495362222194671631e-01 1.277232766151428223e-01 -1.248130053281784058e-01 1.202273517847061157e-01 2.071317285299301147e-01 2.901884354650974274e-02 -1.956205070018768311e-02 -4.720309376716613770e-01 -3.323539793491363525e-01 9.117549657821655273e-02 -1.854677498340606689e-01 9.497436881065368652e-02 -5.025182291865348816e-02 3.842519968748092651e-02
8.706275373697280884e-03 1.208463311195373535e-02 2.413931638002395630e-01 2.115180194377899170e-01 -1.335713118314743042e-01 -3.109100461006164551e-01 1.547669768333435059e-01 1.837885826826095581e-01 1.549814045429229736e-01 -2.756395144388079643e-03 2.984932363033294678e-01 7.191784679889678955e-02 -2.943062782287597656e-01 2.642215974628925323e-02 -1.548214703798294067e-01 1.242369040846824646e-01 1.008772403001785278e-01 3.308433294296264648e-02 2.489082962274551392e-01 -3.792408704757690430e-01 -3.444151580333709717e-01 7.170668244361877441e-02 -1.321643311530351639e-02 -6.038259714841842651e-02 -6.225801538676023483e-03 -3.144864439964294434e-01 -1.714937090873718262e-01 -3.555601462721824646e-03 -6.277494132518768311e-02 -1.169351954013109207e-02 -4.779189079999923706e-02 1.246425695717334747e-02
3.760854005813598633e-01 1.995754241943359375e-02 -1.107411906123161316e-01 7.511706557124853134e-03 -2.222499698400497437e-01 1.119637954980134964e-02 -1.379037797451019287e-01 2.085081785917282104e-01 2.943186461925506592e-01 1.374239474534988403e-01 -8.078075200319290161e-02 2.051689475774765015e-02 -3.645780682563781738e-02 1.114093582145869732e-03 3.253745138645172119e-01 1.011485904455184937e-01 -1.131294574588537216e-02 -9.285119920969009399e-02 5.623639747500419617e-02 2.542893886566162109e-01 3.758601471781730652e-02 2.706008553504943848e-01 -1.479792147874832153e-01 -1.149608418345451355e-01 3.395799994468688965e-01 -2.463811039924621582e-01 -1.295074522495269775e-01 5.663343518972396851e-02 -2.387249767780303955e-01 -1.777681261301040649e-01 1.082732900977134705e-01 1.459603011608123779e-01
3.253889083862304688e-01 -2.843658812344074249e-02 2.470305934548377991e-02 1.923484057188034058e-01 -1.971494555473327637e-01 -2.270004600286483765e-01 1.081892028450965881e-01 3.883798420429229736e-01 1.407628953456878662e-01 -8.811584115028381348e-02 -1.406683921813964844e-01 2.034737914800643921e-01 -3.503515720367431641e-01 7.515948265790939331e-02 3.598350882530212402e-01 4.576808214187622070e-02 8.278833329677581787e-02 8.411946892738342285e-02 9.804355353116989136e-02 -1.983925402164459229e-01 -1.684328913688659668e-02 5.133833363652229309e-02 9.858399629592895508e-02 -1.520069539546966553e-01 2.657803893089294434e-01 -2.000404149293899536e-01 -1.346487849950790405e-01 4.032335802912712097e-02 -3.118092194199562073e-02 2.929615974426269531e-02 1.507318764925003052e-02 1.513595432043075562e-01
4.750521779060363770e-01 2.494155615568161011e-02 -5.133335664868354797e-02 3.771413117647171021e-02 -1.336520910263061523e-01 -2.671207189559936523e-01 9.954382479190826416e-02 4.789315909147262573e-02 1.122061163187026978e-03 1.613494306802749634e-01 1.715697944164276123e-01 -3.485215604305267334e-01 2.166510671377182007e-01 1.690189987421035767e-01 1.005073040723800659e-01 1.051917150616645813e-01 1.303588151931762695e-01 6.206116825342178345e-02 1.708498746156692505e-01 -3.126294314861297607e-01 -1.985120177268981934e-01 -6.318978033959865570e-03 9.600566327571868896e-02 -1.084885559976100922e-02 -1.172055304050445557e-01 -2.721081972122192383e-01 -1.860316395759582520e-01 -4.275946877896785736e-03 -1.928906291723251343e-01 -1.568524837493896484e-01 -1.438582036644220352e-02 1.167919710278511047e-01
2.583629190921783447e-01 -3.025340475142002106e-02 -1.161816790699958801e-01 1.741584688425064087e-01 -4.298045933246612549e-01 -2.192213833332061768e-01 9.168823808431625366e-02 1.960732340812683105e-01 -3.735927492380142212e-02 5.530009511858224869e-03 1.996364891529083252e-01 2.914786525070667267e-02 -2.948714196681976318e-01 2.025532908737659454e-02 2.980604469776153564e-01 2.008051723241806030e-01 2.240148745477199554e-02 -2.101749181747436523e-02 1.791291497647762299e-02 1.141406968235969543e-01 1.578514426946640015e-01 -2.776457555592060089e-02 4.910118505358695984e-02 -2.224404662847518921e-01 6.780544668436050415e-02 -2.713162004947662354e-01 -1.631832122802734375e-01 -3.506700741127133369e-03 -2.367049157619476318e-01 -2.967025339603424072e-01 3.057916462421417236e-02 -9.214505553245544434e-02
3.689810335636138916e-01 -4.340090230107307434e-02 1.421902626752853394e-01 -2.880385220050811768e-01 1.408220380544662476e-01 -1.929453909397125244e-01 4.449530690908432007e-02 1.143321320414543152e-01 2.890402078628540039e-02 1.234815120697021484e-01 4.043797776103019714e-02 3.717625513672828674e-02 -6.774869561195373535e-02 9.427171200513839722e-02 8.339262753725051880e-02 3.197188302874565125e-02 1.474620401859283447e-01 -3.520623147487640381e-01 3.343095183372497559e-01 -1.925818920135498047e-01 -2.760334312915802002e-01 -1.341750174760818481e-01 7.700490206480026245e-02 -1.599189788103103638e-01 1.273895353078842163e-01 -3.141941726207733154e-01 -9.165266901254653931e-02 -1.859933137893676758e-01 -1.002752035856246948e-01 -1.182965189218521118e-01 1.894935667514801025e-01 8.932596445083618164e-02
2.602465152740478516e-01 1.397356390953063965e-01 7.090272009372711182e-02 -3.529722616076469421e-02 5.416897684335708618e-02 -3.180344104766845703e-01 -9.896543622016906738e-02 -5.784161016345024109e-02 8.867105096578598022e-02 -1.252709776163101196e-01 3.321749567985534668e-01 7.043062895536422729e-02 -5.010523200035095215e-01 -2.278216034173965454e-01 1.557208150625228882e-01 9.228724241256713867e-02 -7.984519004821777344e-02 3.574542701244354248e-02 1.271077990531921387e-01 -4.658523574471473694e-02 1.559661477804183960e-01 6.019698828458786011e-02 4.782376438379287720e-02 2.902860008180141449e-02 -3.635838255286216736e-02 -2.272256612777709961e-01 -1.402844935655593872e-01 -5.319605767726898193e-02 -2.975727915763854980e-01 -1.032368168234825134e-01 1.210504323244094849e-01 2.613283395767211914e-01
-7.722222246229648590e-03 1.971848458051681519e-01 2.111772894859313965e-01 2.692094147205352783e-01 -5.368451774120330811e-02 -1.067377924919128418e-01 1.435842216014862061e-01 1.719375699758529663e-01 -1.793479323387145996e-01 -1.949119567871093750e-01 2.099848985671997070e-01 -1.351375430822372437e-01 4.986587911844253540e-02 6.937140226364135742e-02 2.561087310314178467e-01 4.840733110904693604e-02 -3.519209027290344238e-01 -2.318280786275863647e-01 2.455340325832366943e-01 -1.644534245133399963e-02 -4.933798685669898987e-02 2.514720559120178223e-01 2.474801540374755859e-01 7.461088825948536396e-04 -1.384166907519102097e-02 -3.732964992523193359e-01 -1.608836799860000610e-01 1.170878261327743530e-01 -7.352242711931467056e-03 2.990222163498401642e-02 1.056866571307182312e-01 1.243643909692764282e-01
2.716887593269348145e-01 8.478280901908874512e-02 1.042753756046295166e-01 1.488906890153884888e-01 2.744504213333129883e-01 -1.451722681522369385e-01 5.590257048606872559e-02 2.029118537902832031e-01 -9.554137289524078369e-02 3.261525630950927734e-01 -1.770990192890167236e-01 -8.211177587509155273e-02 -8.413204550743103027e-02 -6.635735929012298584e-02 4.146628677845001221e-01 9.537716954946517944e-02 -2.676599659025669098e-02 -2.126271575689315796e-01 1.447556763887405396e-01 -4.118840768933296204e-02 -1.007500588893890381e-01 -5.594610422849655151e-02 1.151265576481819153e-01 1.902316510677337646e-01 1.047305613756179810e-01 -3.360929191112518311e-01 -2.599998712539672852e-01 4.889063537120819092e-02 -2.024525701999664307e-01 -1.222702488303184509e-01 1.463988702744245529e-02 1.332545876502990723e-01
3.986248672008514404e-01 -4.308045282959938049e-02 2.220954447984695435e-01 1.591767556965351105e-02 3.534826636314392090e-01 -1.753075867891311646e-01 -9.633082896471023560e-03 -2.078619040548801422e-02 -3.655091300606727600e-02 3.410375118255615234e-01 4.876467213034629822e-02 -9.116334468126296997e-02 1.044129654765129089e-01 1.810737699270248413e-01 -1.072241216897964478e-01 -1.619748771190643311e-01 -1.228878870606422424e-01 -3.051939010620117188e-01 5.419820919632911682e-02 -6.532605737447738647e-02 -2.120697200298309326e-01 2.084417454898357391e-02 8.412814140319824219e-02 -3.050112351775169373e-02 3.814496099948883057e-02 -3.980897367000579834e-01 -7.789545506238937378e-02 -1.725049316883087158e-02 -1.423865407705307007e-01 -1.478493958711624146e-01 1.113713085651397705e-01 1.843978166580200195e-01
3.227338790893554688e-01 1.307086199522018433e-01 1.456336081027984619e-01 9.666731208562850952e-02 2.330539524555206299e-01 1.138867530971765518e-02 -6.737591326236724854e-02 3.450169861316680908e-01 1.291747838258743286e-01 -2.188762873411178589e-01 1.542010158300399780e-01 1.834007203578948975e-01 -2.854446172714233398e-01 -4.774981737136840820e-02 2.896367311477661133e-01 2.708461582660675049e-01 2.390279993414878845e-02 -2.946495413780212402e-01 1.328857392072677612e-01 -4.051418229937553406e-02 1.668543219566345215e-01 9.063530713319778442e-03 2.729601263999938965e-01 -1.034133955836296082e-01 1.483830958604812622e-01 -1.602369099855422974e-01 -5.248113349080085754e-02 -1.790196821093559265e-02 -8.875919133424758911e-02 -1.238686591386795044e-01 -3.191845491528511047e-02 -1.111283004283905029e-01
4.206122457981109619e-01 1.428795903921127319e-01 1.670621484518051147e-01 -6.756922812201082706e-04 1.447756737470626831e-01 -2.498939484357833862e-01 1.084299162030220032e-01 -3.702249610796570778e-03 1.129563003778457642e-01 9.266205132007598877e-02 2.278224006295204163e-02 4.345358163118362427e-02 3.288297727704048157e-02 3.149469941854476929e-02 -9.093875437974929810e-02 -2.418383583426475525e-02 1.562252640724182129e-02 -2.447914928197860718e-01 3.253817185759544373e-02 -1.292940676212310791e-01 -3.312706649303436279e-01 1.426333189010620117e-01 9.056172519922256470e-02 -2.048639059066772461e-01 -1.162739656865596771e-02 -4.074008166790008545e-01 -1.129821017384529114e-01 -1.417281776666641235e-01 -1.779607236385345459e-01 -2.883971035480499268e-01 1.167052090167999268e-01 2.434728294610977173e-01
-1.326000783592462540e-02 -3.260988593101501465e-01 1.798411458730697632e-01 -1.960043096914887428e-03 6.674468051642179489e-03 -1.010822579264640808e-01 -1.066313311457633972e-01 2.912264168262481689e-01 -1.215929836034774780e-01 -1.203346811234951019e-02 2.695272266864776611e-01 -9.334502369165420532e-02 8.204123005270957947e-03 9.412471204996109009e-02 1.504569351673126221e-01 1.779458969831466675e-01 -1.584916412830352783e-01 1.041672006249427795e-02 1.470041424036026001e-01 -2.970372736454010010e-01 1.947872787714004517e-01 8.147787302732467651e-02 1.427498757839202881e-01 -2.646382749080657959e-01 1.554434001445770264e-01 -4.379220306873321533e-01 -9.487555176019668579e-02 -1.370944827795028687e-01 -1.227703467011451721e-01 5.036836117506027222e-02 -7.545877993106842041e-02 2.409895658493041992e-01
2.811601758003234863e-01 9.076301008462905884e-02 1.709942519664764404e-01 2.164531052112579346e-01 2.104465849697589874e-03 -2.252335101366043091e-02 -3.716498315334320068e-01 2.789016962051391602e-01 5.635190382599830627e-02 1.008305475115776062e-01 -2.897680364549160004e-02 -2.630228996276855469e-01 -2.044966667890548706e-01 3.516263961791992188e-01 2.594213485717773438e-01 6.606157869100570679e-02 -8.814062178134918213e-02 -2.704212665557861328e-01 3.757479414343833923e-02 1.732053235173225403e-02 1.866325037553906441e-03 8.541335910558700562e-02 -1.256170719861984253e-01 -2.000964879989624023e-01 5.145385861396789551e-02 -1.714015305042266846e-01 1.286675184965133667e-01 1.357928477227687836e-02 -2.828180789947509766e-01 -3.666939213871955872e-02 1.518744826316833496e-01 2.870874665677547455e-02
1.058481559157371521e-01 -3.452950343489646912e-02 2.823910117149353027e-01 -1.469887346029281616e-01 5.182430148124694824e-02 -1.305180639028549194e-01 -1.420967727899551392e-01 1.054120436310768127e-01 5.609725415706634521e-02 1.052643507719039917e-01 2.085547335445880890e-02 4.627000540494918823e-02 -3.284277021884918213e-01 1.859586387872695923e-01 7.376204431056976318e-02 -2.759402990341186523e-01 -6.194803863763809204e-02 -8.094441890716552734e-02 1.618716567754745483e-01 -3.515354692935943604e-01 1.564121246337890625e-01 5.855162814259529114e-02 1.206981688737869263e-01 -2.681518793106079102e-01 7.184770889580249786e-03 -3.008123338222503662e-01 -1.584783494472503662e-01 -2.631407678127288818e-01 -2.330746650695800781e-01 -2.051454782485961914e-01 -7.142387330532073975e-02 1.829024404287338257e-01
2.464285641908645630e-01 1.473572999238967896e-01 1.783575117588043213e-01 5.883289873600006104e-02 -4.800757765769958496e-02 -6.068638712167739868e-02 -2.604206502437591553e-01 3.746243715286254883e-01 2.804976701736450195e-01 2.434617280960083008e-01 -4.610045626759529114e-02 -1.290129721164703369e-01 -3.289355337619781494e-02 -2.146107144653797150e-02 3.440090119838714600e-01 -8.031021803617477417e-02 -2.244464308023452759e-02 -8.699101954698562622e-02 4.047161340713500977e-02 2.706066370010375977e-01 -4.027142748236656189e-02 2.303226739168167114e-01 -9.832999855279922485e-02 -1.033499836921691895e-01 8.533445000648498535e-02 -3.558167815208435059e-01 -9.518929570913314819e-02 -5.035437270998954773e-02 1.140579134225845337e-01 -1.910855025053024292e-01 1.714995503425598145e-01 5.199129506945610046e-02
1.983908861875534058e-01 2.241745963692665100e-02 1.966409087181091309e-01 1.203115731477737427e-01 -1.009454503655433655e-01 -2.198501229286193848e-01 6.350682675838470459e-02 -4.669861227739602327e-04 -2.635001763701438904e-02 1.510362923145294189e-01 3.359042108058929443e-01 -3.501893579959869385e-02 -7.539515942335128784e-02 -1.428353041410446167e-01 -1.231441572308540344e-01 2.100160121917724609e-01 2.700120583176612854e-02 -3.486597239971160889e-01 3.677224516868591309e-01 -3.227182328701019287e-01 6.246177107095718384e-02 8.746458590030670166e-02 1.820832043886184692e-01 1.849440783262252808e-01 -1.333633530884981155e-02 -2.458032369613647461e-01 -2.525755465030670166e-01 2.261368185281753540e-01 -8.724974468350410461e-03 -1.154917571693658829e-02 6.364619731903076172e-02 3.402195498347282410e-02
1.802995353937149048e-01 8.777914196252822876e-02 2.931042611598968506e-01 2.147356122732162476e-01 -1.142593026161193848e-01 -2.179633527994155884e-01 2.231781631708145142e-01 9.518502280116081238e-03 3.833648860454559326e-01 -1.507209800183773041e-02 2.161939591169357300e-01 -7.949644327163696289e-02 -3.833266347646713257e-02 1.858193576335906982e-01 -9.889233112335205078e-02 -3.974238038063049316e-02 -2.384443879127502441e-01 -3.851272538304328918e-02 3.561734557151794434e-01 -8.323679119348526001e-02 -2.367517799139022827e-01 -5.558134242892265320e-02 -2.666828334331512451e-01 -1.356337517499923706e-01 1.196662634611129761e-01 -2.460388839244842529e-01 1.654334664344787598e-01 7.952814549207687378e-02 -1.387668587267398834e-02 -5.980369821190834045e-02 1.039638556540012360e-02 -1.283796280622482300e-01
-6.091974675655364990e-02 3.015534766018390656e-02 1.279306709766387939e-01 2.413557469844818115e-01 7.977361232042312622e-02 -1.751864999532699585e-01 -1.078682541847229004e-01 3.689923286437988281e-01 -1.606885492801666260e-01 -5.244611948728561401e-02 2.150478214025497437e-01 9.719787538051605225e-02 -6.576338410377502441e-02 8.121273666620254517e-02 1.189863830804824829e-01 1.678223349153995514e-02 -1.670580357313156128e-01 -9.163478761911392212e-02 2.130031585693359375e-01 -2.284133806824684143e-02 -3.739880025386810303e-02 2.102100551128387451e-01 1.900540143251419067e-01 -5.851745232939720154e-02 2.155118584632873535e-01 -2.052265107631683350e-01 -2.074930518865585327e-01 4.072632789611816406e-01 -3.387233912944793701e-01 -3.756106644868850708e-02 2.096850574016571045e-01 3.701626509428024292e-02
2.944106459617614746e-01 -2.161429636180400848e-02 2.692376375198364258e-01 3.266647160053253174e-01 7.609242945909500122e-02 -2.005735784769058228e-01 6.111109629273414612e-02 -1.562118828296661377e-01 4.245631024241447449e-02 -1.186978630721569061e-02 2.901112735271453857e-01 3.938051871955394745e-03 2.673093676567077637e-01 -6.350391358137130737e-02 -7.942941784858703613e-02 1.214884445071220398e-01 7.997186481952667236e-02 1.810157895088195801e-01 4.253932088613510132e-02 -3.759380057454109192e-02 2.521131336688995361e-01 1.989551261067390442e-02 -8.078443259000778198e-02 -2.104553729295730591e-01 1.573103517293930054e-01 -3.137209117412567139e-01 -3.245365023612976074e-01 -1.823949068784713745e-01 -1.802903264760971069e-01 -1.575368046760559082e-01 -2.405457757413387299e-02 -1.083924435079097748e-03
2.737233638763427734e-01 -1.911898516118526459e-02 3.195935189723968506e-01 1.922259181737899780e-01 7.271163165569305420e-02 -2.207085341215133667e-01 -7.662528008222579956e-02 -2.093240385875105858e-03 -1.482179854065179825e-02 1.886288262903690338e-02 5.188737064599990845e-02 1.838267296552658081e-01 -8.508139103651046753e-02 -1.680813543498516083e-02 3.479723334312438965e-01 -4.112756252288818359e-02 1.313749104738235474e-01 -7.209134846925735474e-02 7.532358169555664062e-02 -2.674911618232727051e-01 1.233319938182830811e-01 2.532407939434051514e-01 -2.054179608821868896e-01 -8.786497265100479126e-02 1.188068613409996033e-01 -2.017177939414978027e-01 -3.651920333504676819e-02 -2.115062773227691650e-01 2.318277955055236816e-01 -2.913727164268493652e-01 -1.502889096736907959e-01 2.595068812370300293e-01
2.406503409147262573e-01 -6.153905019164085388e-02 1.746748834848403931e-01 1.044077798724174500e-01 2.654228508472442627e-01 -1.383461058139801025e-01 -1.264035552740097046e-01 2.464142628014087677e-02 4.954149127006530762e-01 1.218230812810361385e-03 2.101928591728210449e-01 -1.753462851047515869e-01 -7.415211945772171021e-02 7.394336909055709839e-02 2.009578198194503784e-01 1.139724999666213989e-01 2.424122579395771027e-02 -2.160205841064453125e-01 -1.761378161609172821e-02 -1.881091743707656860e-01 8.092921227216720581e-02 9.531009197235107422e-02 -2.971176803112030029e-01 -1.002578139305114746e-01 -1.320379823446273804e-01 -2.356628030538558960e-01 1.794343441724777222e-02 -2.627122700214385986e-01 -1.682380884885787964e-01 1.273701190948486328e-01 6.213833764195442200e-02 1.356409639120101929e-01
6.288539618253707886e-02 -3.890162408351898193e-01 1.281201839447021484e-01 -3.309497982263565063e-02 1.210143938660621643e-01 -1.920844912528991699e-01 -1.253909170627593994e-01 2.215173691511154175e-01 7.014411687850952148e-02 -3.117839246988296509e-02 3.333947658538818359e-01 -2.421625703573226929e-01 -4.484366998076438904e-02 1.340278238058090210e-01 -1.632502488791942596e-02 4.058459773659706116e-02 -1.688766777515411377e-01 -3.266698867082595825e-02 1.294130086898803711e-01 -2.520326673984527588e-01 1.713242530822753906e-01 -1.217329278588294983e-01 1.184913143515586853e-02 -3.135914504528045654e-01 2.767584621906280518e-01 -3.453931510448455811e-01 -1.939668953418731689e-01 -7.826026529073715210e-02 -1.364662945270538330e-01 -4.220731556415557861e-02 1.710251346230506897e-02 2.123131603002548218e-02
1.208432912826538086e-01 -1.729453504085540771e-01 3.199709057807922363e-01 -2.874981611967086792e-02 -1.387856155633926392e-01 -4.075133204460144043e-01 9.931018948554992676e-02 8.156147599220275879e-02 1.749458909034729004e-01 1.941997930407524109e-02 7.465899735689163208e-02 -9.181085973978042603e-02 5.621988791972398758e-03 1.884354054927825928e-01 2.962825894355773926e-01 -1.118818521499633789e-01 -3.022419102489948273e-02 -4.595564678311347961e-03 -9.987482428550720215e-02 -2.337461523711681366e-02 1.498015946708619595e-03 4.372566193342208862e-02 3.207627236843109131e-01 2.392583293840289116e-03 4.288197457790374756e-01 -2.161864340305328369e-01 -8.633343130350112915e-02 -1.898215264081954956e-01 -9.887319058179855347e-02 -5.835230275988578796e-02 -1.428321748971939087e-01 2.136667221784591675e-01
2.919549345970153809e-01 2.781636118888854980e-01 2.228212058544158936e-01 3.372149169445037842e-01 -1.089201346039772034e-01 1.207761541008949280e-01 2.431946247816085815e-02 1.901828646659851074e-01 1.983933448791503906e-01 2.337013930082321167e-01 1.203465759754180908e-01 -8.828159421682357788e-02 -9.787905961275100708e-02 3.558054268360137939e-01 1.207401044666767120e-02 1.535491645336151123e-01 6.295225024223327637e-02 1.987583339214324951e-01 7.561909407377243042e-02 -1.624463945627212524e-01 -5.250103026628494263e-02 1.496684998273849487e-01 1.840271353721618652e-01 -2.355580031871795654e-01 6.501008570194244385e-02 -2.532152235507965088e-01 -1.120248958468437195e-01 -5.676069855690002441e-02 1.585218608379364014e-01 -1.406435221433639526e-01 -1.244955956935882568e-01 -6.962531246244907379e-03
1.273735016584396362e-01 -1.104390546679496765e-01 1.890288293361663818e-01 2.307876348495483398e-01 -2.607102505862712860e-02 3.455848619341850281e-02 6.549490988254547119e-02 -9.073949605226516724e-02 -1.827314049005508423e-01 -1.203704550862312317e-01 3.567274808883666992e-01 3.133789002895355225e-01 6.778106093406677246e-02 -3.620686382055282593e-02 2.209895402193069458e-01 1.332298666238784790e-01 3.728124126791954041e-02 1.474874764680862427e-01 2.187842726707458496e-01 5.066318809986114502e-02 4.926408827304840088e-02 -3.053332865238189697e-02 -2.867271602153778076e-01 -1.513305455446243286e-01 3.608789741992950439e-01 -3.497515916824340820e-01 -1.298214495182037354e-01 -1.774845719337463379e-01 -1.297110319137573242e-01 -5.286594107747077942e-02 -1.719581522047519684e-02 1.395593285560607910e-01
1.591540724039077759e-01 -6.069079041481018066e-02 4.491709172725677490e-02 1.356435418128967285e-01 1.110524088144302368e-01 -3.683874607086181641e-01 -1.106928065419197083e-01 3.407300412654876709e-01 -1.732023246586322784e-02 1.589879244565963745e-01 -3.147850930690765381e-02 -2.278956025838851929e-01 1.098138652741909027e-02 2.148285508155822754e-01 1.328166574239730835e-01 -2.093574553728103638e-01 -2.837235108017921448e-02 -8.530422300100326538e-02 -4.935569595545530319e-03 4.428118467330932617e-02 -1.858518570661544800e-01 2.555259466171264648e-01 1.898583173751831055e-01 2.060856819152832031e-01 2.325995713472366333e-01 -3.423839807510375977e-01 -2.794235050678253174e-01 1.016248688101768494e-01 -6.728715449571609497e-02 4.642788320779800415e-02 -1.210572421550750732e-01 -1.357927620410919189e-01
2.887644469738006592e-01 7.301011681556701660e-02 1.537193357944488525e-01 -1.040141936391592026e-02 -2.132706791162490845e-01 2.765097189694643021e-03 3.037940710783004761e-02 2.180109024047851562e-01 2.425035536289215088e-01 4.232757166028022766e-02 2.057980448007583618e-01 1.493779122829437256e-01 -1.357414387166500092e-02 1.395273655652999878e-01 2.504100278019905090e-02 -2.506662905216217041e-01 -1.201914716511964798e-02 -2.998996973037719727e-01 5.136742815375328064e-02 -3.332451730966567993e-02 3.665240108966827393e-02 -2.603861987590789795e-01 -7.413069158792495728e-02 1.506117284297943115e-01 1.282611936330795288e-01 -2.666822969913482666e-01 -1.276003271341323853e-01 5.105841532349586487e-02 -1.124763786792755127e-01 -1.155833154916763306e-01 3.244048655033111572e-01 3.954225778579711914e-01
2.462994679808616638e-02 2.221223115921020508e-01 2.071659117937088013e-01 2.710855603218078613e-01 -8.713245391845703125e-02 -3.514163196086883545e-02 -7.428228855133056641e-02 1.735579371452331543e-01 -1.488412171602249146e-02 -8.393923938274383545e-02 -9.811416268348693848e-02 -2.202887982130050659e-01 -1.671810150146484375e-01 -2.063283696770668030e-02 1.052870303392410278e-01 2.262287139892578125e-01 -2.417190074920654297e-01 -1.307724714279174805e-01 1.830819398164749146e-01 -2.744925022125244141e-02 3.600460290908813477e-02 1.102036163210868835e-01 2.244363129138946533e-01 1.875867545604705811e-01 -5.701415985822677612e-02 -5.022059679031372070e-01 -1.313207894563674927e-01 1.498559117317199707e-01 -2.723477780818939209e-01 2.856079116463661194e-02 2.190337479114532471e-01 7.867730408906936646e-02
2.857445180416107178e-01 2.276253998279571533e-01 1.779246181249618530e-01 1.568673849105834961e-01 -1.347760707139968872e-01 -3.113548755645751953e-01 8.990260958671569824e-02 -2.897771447896957397e-02 -1.809706538915634155e-01 -3.459652066230773926e-01 4.098426923155784607e-02 3.867308842018246651e-04 -6.723271310329437256e-02 -3.674307465553283691e-02 -1.443922147154808044e-02 1.200339384377002716e-02 1.887291297316551208e-02 -4.986799322068691254e-03 3.414700031280517578e-01 1.093227565288543701e-01 1.698264777660369873e-01 -1.550471037626266479e-01 1.831249706447124481e-02 3.158846199512481689e-01 3.019784092903137207e-01 -2.781864106655120850e-01 -1.978857666254043579e-01 2.160339243710041046e-02 -1.789178848266601562e-01 -5.400551110506057739e-02 2.367563731968402863e-02 1.650513894855976105e-02
1.669264882802963257e-01 2.027959823608398438e-01 4.006415307521820068e-01 3.840488195419311523e-01 1.235283911228179932e-01 1.752823144197463989e-01 1.456278413534164429e-01 -1.875696703791618347e-02 1.234205141663551331e-01 1.045102160423994064e-02 2.419641464948654175e-01 1.316798329353332520e-01 -3.794426843523979187e-02 1.649255454540252686e-01 1.624603718519210815e-01 6.879414618015289307e-02 9.076242893934249878e-02 4.338169842958450317e-02 1.998358219861984253e-01 -4.834510013461112976e-02 1.687501966953277588e-01 -1.202373951673507690e-01 -1.402980536222457886e-01 5.392574146389961243e-02 -5.771529302000999451e-02 -2.117259353399276733e-01 -1.205866262316703796e-01 -2.238787412643432617e-01 -2.607471644878387451e-01 6.387075036764144897e-02 2.720322012901306152e-01 1.663044691085815430e-01
2.446507513523101807e-01 2.411555349826812744e-01 8.878339082002639771e-02 1.515959948301315308e-01 -1.760949194431304932e-01 6.134802103042602539e-02 -9.424348175525665283e-02 2.462698668241500854e-01 5.445710942149162292e-02 1.856039762496948242e-01 1.076859012246131897e-01 1.862189620733261108e-01 -1.580522395670413971e-02 1.756607443094253540e-01 2.011988162994384766e-01 1.003922820091247559e-01 1.587758064270019531e-01 -2.228000909090042114e-01 2.969344556331634521e-01 -3.292138129472732544e-02 2.713741958141326904e-01 4.316848516464233398e-02 -2.098406702280044556e-01 1.306475326418876648e-02 4.832741990685462952e-02 -4.549084901809692383e-01 8.410372585058212280e-02 2.352912575006484985e-01 -8.852624148130416870e-02 -5.253615230321884155e-02 -1.043945625424385071e-01 6.667695939540863037e-02
1.491744667291641235e-01 2.535106800496578217e-02 1.607420444488525391e-01 9.450314939022064209e-02 -9.248095005750656128e-02 -1.183269247412681580e-01 -2.670194506645202637e-01 3.433340489864349365e-01 7.691135257482528687e-02 1.845678836107254028e-01 2.596949040889739990e-02 -2.162971794605255127e-01 -1.688870787620544434e-01 3.075151443481445312e-01 2.551553845405578613e-01 -1.895152181386947632e-01 -1.939095258712768555e-01 -9.661843627691268921e-02 1.353371739387512207e-01 5.537557601928710938e-02 -2.539008483290672302e-02 1.380048096179962158e-01 -3.213720619678497314e-01 -2.330729961395263672e-01 5.165855959057807922e-02 -2.814117670059204102e-01 1.104197204113006592e-01 4.843246715608984232e-04 -2.420901060104370117e-01 -1.279031634330749512e-01 4.392457380890846252e-02 -4.993861168622970581e-02
2.994226515293121338e-01 -9.708102047443389893e-02 -7.770456373691558838e-02 1.517062187194824219e-01 -9.448052197694778442e-02 -3.515654429793357849e-02 3.426190614700317383e-01 2.043548375368118286e-01 1.003816798329353333e-01 9.817106276750564575e-02 1.602092683315277100e-01 1.212398558855056763e-01 1.085937693715095520e-01 -8.453965932130813599e-02 2.237372547388076782e-01 1.840489357709884644e-01 -2.632379531860351562e-01 -2.325974702835083008e-01 1.895877122879028320e-01 1.716490983963012695e-01 1.588249057531356812e-01 1.358270198106765747e-01 7.520937919616699219e-02 1.212709844112396240e-01 5.302446335554122925e-02 -3.548902273178100586e-01 -3.366937115788459778e-02 -2.882719226181507111e-02 -3.559233844280242920e-01 1.498504579067230225e-01 -2.737304940819740295e-02 7.845918834209442139e-02
1.484414488077163696e-01 1.917466521263122559e-01 9.504550695419311523e-02 2.426801770925521851e-01 1.363013405352830887e-03 -1.277652084827423096e-01 2.659567892551422119e-01 3.747055232524871826e-01 8.449380844831466675e-02 -2.075524032115936279e-01 2.226678878068923950e-01 -1.398219354450702667e-02 -2.093031406402587891e-01 1.928001195192337036e-01 2.104386091232299805e-01 5.151122063398361206e-02 4.513941705226898193e-02 -1.250720173120498657e-01 -1.110834553837776184e-01 -1.186536848545074463e-01 2.378291636705398560e-01 2.511413395404815674e-01 -1.612802147865295410e-01 -8.471425622701644897e-02 1.858384720981121063e-02 -2.449338138103485107e-01 4.251824319362640381e-02 -2.960607707500457764e-01 -5.440931022167205811e-02 -1.277390569448471069e-01 -6.442549824714660645e-02 2.185164988040924072e-01
3.614470362663269043e-01 2.170075327157974243e-01 1.379668414592742920e-01 2.618244588375091553e-01 1.367117464542388916e-01 -1.786117255687713623e-01 -6.525905430316925049e-02 -3.531410545110702515e-02 1.916360855102539062e-01 1.508650090545415878e-02 3.544061779975891113e-01 1.455536782741546631e-01 7.203016430139541626e-02 7.767321169376373291e-02 5.040333420038223267e-02 3.724562702700495720e-03 2.284905612468719482e-01 -6.375583354383707047e-03 9.370879828929901123e-02 -4.879539459943771362e-02 1.191068738698959351e-01 -5.540092941373586655e-03 1.457736194133758545e-01 2.086314409971237183e-01 -1.929304748773574829e-02 -2.184497267007827759e-01 -2.034212946891784668e-01 2.968600094318389893e-01 1.205138415098190308e-01 -2.289876043796539307e-01 -2.030505798757076263e-02 3.060826957225799561e-01
1.963862776756286621e-01 9.244130551815032959e-02 2.000869959592819214e-01 1.154593080282211304e-01 -1.020760387182235718e-01 -7.734042406082153320e-02 8.466686308383941650e-02 2.775169610977172852e-01 -1.891168393194675446e-02 -5.627883225679397583e-02 2.065484970808029175e-01 4.081257805228233337e-02 -1.187980920076370239e-01 4.029847979545593262e-01 2.813913226127624512e-01 2.090482860803604126e-01 6.015167385339736938e-02 -2.710875272750854492e-01 9.093253314495086670e-02 -1.205970272421836853e-01 -3.423656895756721497e-02 2.052710950374603271e-02 -1.074788570404052734e-01 -2.587710022926330566e-01 7.889772206544876099e-02 -1.024771332740783691e-01 -1.389881521463394165e-01 9.793084114789962769e-02 7.626200467348098755e-02 -3.498454391956329346e-02 -3.210882842540740967e-01 3.404299318790435791e-01
4.647972583770751953e-01 -4.636858776211738586e-02 1.130662336945533752e-01 1.052706092596054077e-01 9.706930071115493774e-02 -3.649284318089485168e-02 -2.031801640987396240e-01 -5.773639678955078125e-02 -1.258859634399414062e-01 1.051798239350318909e-01 1.946511417627334595e-01 1.051632240414619446e-01 1.289812847971916199e-02 -2.613908946514129639e-01 -2.469826489686965942e-02 2.042801082134246826e-01 -2.594943344593048096e-01 -5.545544251799583435e-02 2.187418043613433838e-01 4.219657555222511292e-02 -1.341719329357147217e-01 -2.527505755424499512e-01 1.358112096786499023e-01 -7.791823148727416992e-02 1.978003084659576416e-01 -2.351902574300765991e-01 -3.032166957855224609e-01 -9.906427003443241119e-03 -1.400201022624969482e-01 -7.547102123498916626e-02 -1.485259234905242920e-01 2.358088791370391846e-01
1.871534734964370728e-01 1.902521252632141113e-01 2.428775280714035034e-01 2.687929272651672363e-01 -8.243792504072189331e-02 5.533139035105705261e-02 -2.193230986595153809e-01 2.872703373432159424e-01 2.178221195936203003e-02 -9.585086256265640259e-02 1.668638782575726509e-03 6.396131217479705811e-02 -4.592298995703458786e-03 1.040151193737983704e-01 2.040251642465591431e-01 -1.255874428898096085e-02 1.366038471460342407e-01 -2.812936305999755859e-01 1.804283112287521362e-01 9.740770608186721802e-02 1.929946094751358032e-01 1.188608929514884949e-01 -2.158602774143218994e-01 -8.385510742664337158e-02 3.260701894760131836e-03 -4.266338050365447998e-01 6.598781794309616089e-02 2.425718158483505249e-01 -2.135333120822906494e-01 -1.490467190742492676e-01 -1.779379546642303467e-01 -3.386693820357322693e-02
2.065241783857345581e-01 8.620586991310119629e-02 2.948802113533020020e-01 7.474280148744583130e-02 -3.100411035120487213e-02 1.100648120045661926e-01 -8.235333114862442017e-02 -5.163521040230989456e-03 3.056189119815826416e-01 1.522331386804580688e-01 1.283083260059356689e-01 8.505292981863021851e-02 -2.602211199700832367e-02 6.652026623487472534e-02 -2.389023900032043457e-01 6.756605207920074463e-02 -6.592946499586105347e-02 -1.973569020628929138e-02 1.529507040977478027e-01 -4.177293926477432251e-02 -1.892194002866744995e-01 3.316767215728759766e-01 -4.120005667209625244e-02 -7.847985625267028809e-02 5.738688260316848755e-02 -3.624173104763031006e-01 -3.158768266439437866e-02 -3.333715200424194336e-01 -2.618688344955444336e-01 2.608655393123626709e-01 -7.737989723682403564e-02 2.398796677589416504e-01
2.051134556531906128e-01 -3.560503572225570679e-02 1.179448515176773071e-01 -2.145494148135185242e-02 6.331990659236907959e-02 -2.802788615226745605e-01 -9.972502291202545166e-02 2.327630668878555298e-01 -8.613929152488708496e-03 -1.190023347735404968e-01 1.606010794639587402e-01 5.504946783185005188e-02 -2.270868420600891113e-01 1.659966856241226196e-01 4.705771058797836304e-02 -3.011148571968078613e-01 -7.547412812709808350e-02 -1.020440272986888885e-02 5.936736613512039185e-02 -1.098039001226425171e-01 7.751271128654479980e-02 3.910807073116302490e-01 -3.110125064849853516e-01 -1.883317828178405762e-01 2.719432115554809570e-01 -1.986216157674789429e-01 -1.318200230598449707e-01 -2.519238293170928955e-01 -1.148899924010038376e-02 -1.626769006252288818e-01 -7.320617884397506714e-02 2.044518589973449707e-01
2.336273938417434692e-01 1.283605396747589111e-01 2.067787796258926392e-01 -4.963945224881172180e-02 -7.656813412904739380e-02 6.122714281082153320e-02 -1.572454422712326050e-01 1.620915234088897705e-01 9.982487559318542480e-02 2.237044870853424072e-01 1.364154964685440063e-01 -2.271159738302230835e-01 -7.179203443229198456e-03 6.737586110830307007e-02 1.069590374827384949e-01 -2.135575935244560242e-02 -2.086384408175945282e-02 -1.414958834648132324e-01 8.686799556016921997e-02 -9.107874939218163490e-04 -3.424668684601783752e-02 2.177208065986633301e-01 -6.532993167638778687e-02 -4.624275490641593933e-02 1.376688666641712189e-02 -4.165040850639343262e-01 -2.543945312500000000e-01 2.829372324049472809e-02 4.670881479978561401e-02 -1.179504767060279846e-01 5.797225832939147949e-01 4.563798755407333374e-02
2.000627666711807251e-01 2.302813678979873657e-01 1.933223009109497070e-01 2.705337405204772949e-01 2.239854037761688232e-01 1.470213532447814941e-01 4.606074094772338867e-02 -2.650039643049240112e-02 9.814649820327758789e-03 -1.633719354867935181e-01 5.226971954107284546e-02 1.343858242034912109e-01 -4.708032589405775070e-03 -1.717413067817687988e-01 2.367902547121047974e-02 -1.771317981183528900e-02 1.961900442838668823e-01 -1.583242118358612061e-01 3.238103985786437988e-01 -1.160136759281158447e-01 -2.398624867200851440e-01 2.370201498270034790e-01 -2.619487941265106201e-01 3.132263943552970886e-02 1.896546781063079834e-01 -2.268403321504592896e-01 -2.746778726577758789e-01 -9.308616816997528076e-02 -2.938594520092010498e-01 1.057564541697502136e-01 5.767922475934028625e-02 7.887490838766098022e-02
2.351554185152053833e-01 2.617997527122497559e-01 2.478875406086444855e-02 1.721039861440658569e-01 -3.483879938721656799e-02 -1.812862157821655273e-01 2.450505346059799194e-01 -4.958708211779594421e-02 4.054853320121765137e-02 -6.457284837961196899e-02 2.449068874120712280e-01 -8.922087401151657104e-02 -2.496577203273773193e-01 -2.587629258632659912e-01 2.119610160589218140e-01 -1.191174909472465515e-01 -2.924574911594390869e-02 -1.045965850353240967e-01 1.255766749382019043e-01 -1.477662175893783569e-01 2.644303739070892334e-01 -1.071134656667709351e-01 1.159278955310583115e-02 1.687701046466827393e-01 1.326198577880859375e-01 -6.081965565681457520e-02 -2.893114089965820312e-01 -1.842838376760482788e-01 -3.345356285572052002e-01 4.732046741992235184e-03 -1.923530101776123047e-01 1.997113525867462158e-01
-1.713693886995315552e-02 3.267863094806671143e-01 2.628788053989410400e-01 -4.430683795362710953e-03 5.236772447824478149e-02 -6.743007898330688477e-02 -2.781602144241333008e-01 6.693436205387115479e-02 2.081965282559394836e-02 2.439509928226470947e-01 2.513048350811004639e-01 2.326216921210289001e-02 -1.743082702159881592e-01 2.928005754947662354e-01 -2.209752351045608521e-01 -2.242905274033546448e-02 9.105918556451797485e-02 -4.874022677540779114e-02 9.909635037183761597e-02 -2.839808166027069092e-01 -2.399922534823417664e-02 9.901924990117549896e-03 1.754087582230567932e-02 -6.627907603979110718e-02 2.185642570257186890e-01 -3.353983759880065918e-01 1.004879921674728394e-02 2.213560976088047028e-02 -2.963031232357025146e-01 -5.425216257572174072e-02 1.392765343189239502e-01 2.608885765075683594e-01
2.756383121013641357e-01 1.013119891285896301e-01 2.112496942281723022e-01 -4.096850380301475525e-02 2.841063439846038818e-01 -3.321514129638671875e-01 -2.087724953889846802e-02 1.125125959515571594e-01 2.172794938087463379e-02 1.865374296903610229e-01 7.185825705528259277e-02 -1.067799329757690430e-01 8.503028005361557007e-02 4.724019020795822144e-02 -7.046809047460556030e-02 -5.413692444562911987e-02 -8.569766581058502197e-02 -3.031072318553924561e-01 8.592069149017333984e-03 9.371702373027801514e-02 -1.918831169605255127e-01 -1.334308087825775146e-01 -7.492877542972564697e-02 -1.898035258054733276e-01 6.514086853712797165e-03 -4.603590667247772217e-01 -8.913442492485046387e-02 8.526816219091415405e-02 -1.350356638431549072e-01 -2.540293335914611816e-01 7.164666801691055298e-02 2.733163833618164062e-01
3.571847677230834961e-01 2.545189857482910156e-01 -5.047710239887237549e-02 2.570253610610961914e-01 4.518213123083114624e-02 -9.419294074177742004e-03 1.139752566814422607e-02 8.632226288318634033e-02 4.120492041110992432e-01 1.184547320008277893e-01 1.653520017862319946e-01 8.440969511866569519e-03 -3.533247113227844238e-02 1.758606731891632080e-02 -2.801177501678466797e-01 2.998384833335876465e-01 -9.617424011230468750e-02 -1.234014928340911865e-01 1.047114133834838867e-01 1.073115020990371704e-01 -5.378461629152297974e-02 -1.231682486832141876e-03 -2.759096585214138031e-02 -1.305256783962249756e-01 1.631492078304290771e-01 -1.427166312932968140e-01 -2.511852085590362549e-01 -2.507540285587310791e-01 7.574156671762466431e-02 -1.835432350635528564e-01 -2.327098101377487183e-01 1.182204112410545349e-01
2.793318629264831543e-01 1.566853821277618408e-01 4.998153746128082275e-01 1.677193492650985718e-02 -2.106889784336090088e-01 2.023304253816604614e-02 -6.016527116298675537e-02 1.687586009502410889e-01 -3.656944036483764648e-01 2.934202365577220917e-02 6.559515744447708130e-02 -5.308556836098432541e-03 -2.826854772865772247e-02 -4.073288664221763611e-02 -2.781052328646183014e-02 9.955761581659317017e-02 -2.743578851222991943e-01 -1.779001951217651367e-01 -2.972053363919258118e-02 8.881723135709762573e-02 -1.607943177223205566e-01 -1.445673555135726929e-01 7.230913266539573669e-03 4.423137009143829346e-02 1.514467895030975342e-01 -3.199095427989959717e-01 -9.646362811326980591e-02 -6.403336673974990845e-02 -2.665468752384185791e-01 -1.710264012217521667e-02 -1.663810014724731445e-01 1.272742748260498047e-01
1.325633525848388672e-01 -9.372202306985855103e-02 -1.242097374051809311e-02 1.718928366899490356e-01 4.818045720458030701e-02 -2.125332504510879517e-01 4.080902934074401855e-01 -1.240701675415039062e-01 2.609237134456634521e-01 7.857465744018554688e-02 1.864167302846908569e-01 -1.059287786483764648e-01 -1.062582284212112427e-01 -1.124504208564758301e-02 -7.940997369587421417e-03 1.834303587675094604e-01 -1.367533057928085327e-01 -4.067117720842361450e-02 1.033295467495918274e-01 -4.820241779088973999e-02 1.366562545299530029e-01 1.579775214195251465e-01 1.879605837166309357e-02 -1.147734895348548889e-01 3.608832359313964844e-01 -2.161328494548797607e-01 -4.766609072685241699e-01 -1.082442700862884521e-01 1.337319016456604004e-01 1.341662108898162842e-01 -5.588812008500099182e-02 6.139614060521125793e-02
3.231275379657745361e-01 3.699843883514404297e-01 2.387105822563171387e-01 1.309800446033477783e-01 -3.695329427719116211e-01 3.547738865017890930e-02 -9.259877726435661316e-03 1.276334673166275024e-01 -1.198936030268669128e-01 2.736678160727024078e-02 1.860418021678924561e-01 1.469275653362274170e-01 5.480439588427543640e-02 3.346493244171142578e-01 1.047999113798141479e-01 -1.267143487930297852e-01 8.031337708234786987e-02 2.249858342111110687e-02 1.767864376306533813e-01 -4.098464176058769226e-02 2.330494970083236694e-01 2.109003216028213501e-01 -5.916868522763252258e-02 -3.785480186343193054e-02 6.972919404506683350e-02 -3.180979490280151367e-01 -6.567986565642058849e-04 2.938393689692020416e-02 -5.026879906654357910e-02 -2.372623383998870850e-01 -8.521483838558197021e-02 2.019082009792327881e-02
2.739787101745605469e-02 -2.361363172531127930e-01 -6.572113186120986938e-02 1.862992942333221436e-01 1.523902267217636108e-01 -1.086649894714355469e-01 -2.411217391490936279e-01 9.979496896266937256e-02 3.625476732850074768e-02 7.089366018772125244e-02 8.514431118965148926e-02 -2.883887104690074921e-02 -1.341594755649566650e-01 3.445957303047180176e-01 2.038018107414245605e-01 1.926119178533554077e-01 1.012601330876350403e-01 -1.061672568321228027e-01 1.369238048791885376e-01 -1.307345181703567505e-01 6.008011475205421448e-02 3.915090560913085938e-01 -2.702048979699611664e-02 9.879237972199916840e-03 2.799885869026184082e-01 -4.212810397148132324e-01 -5.419439077377319336e-02 -2.592320442199707031e-01 8.134470880031585693e-02 -2.902928180992603302e-02 -1.015016660094261169e-01 1.125976815819740295e-01
3.921020627021789551e-01 2.241487205028533936e-01 1.259061694145202637e-01 -9.867651015520095825e-02 9.952236711978912354e-02 -2.801703512668609619e-01 1.197187677025794983e-01 4.265935346484184265e-02 1.657426357269287109e-01 5.839867889881134033e-02 2.044888399541378021e-02 7.114581763744354248e-02 3.896011412143707275e-02 6.479816883802413940e-02 -7.498664408922195435e-02 -3.555039688944816589e-02 -1.581971347332000732e-01 -2.521190047264099121e-01 9.243008494377136230e-02 -2.094170898199081421e-01 -2.486651539802551270e-01 1.542706042528152466e-01 4.404553025960922241e-02 -9.647878259420394897e-02 1.247182190418243408e-01 -2.574396431446075439e-01 -3.846057504415512085e-02 -2.618708312511444092e-01 -2.522542178630828857e-01 -2.874860465526580811e-01 2.058322876691818237e-01 1.962226033210754395e-01
1.086032986640930176e-01 -1.325287017971277237e-02 2.315359003841876984e-02 -8.911328017711639404e-02 2.238676548004150391e-01 -3.044484555721282959e-01 -2.046584933996200562e-01 6.220281869173049927e-02 7.462108880281448364e-02 -5.349422246217727661e-02 3.663263618946075439e-01 -1.021389365196228027e-01 -2.434859126806259155e-01 -7.400687783956527710e-02 2.892251610755920410e-01 1.594203710556030273e-02 7.433972507715225220e-02 4.467153176665306091e-02 3.704036399722099304e-02 -7.520626485347747803e-02 -1.164465695619583130e-01 7.063937187194824219e-02 2.480678632855415344e-02 1.000120341777801514e-01 1.173332408070564270e-01 -3.063934743404388428e-01 -2.331868261098861694e-01 -4.680994898080825806e-02 -1.529156416654586792e-01 -3.390497863292694092e-01 3.063496649265289307e-01 2.217001467943191528e-01
2.052834928035736084e-01 1.581796705722808838e-01 -5.890231207013130188e-02 7.452759146690368652e-02 -4.900737106800079346e-02 -1.589930504560470581e-01 1.264973431825637817e-01 3.788981735706329346e-01 5.888980627059936523e-02 -8.196610957384109497e-02 9.461935405852273107e-05 -3.542825207114219666e-02 -1.221181303262710571e-01 3.059230148792266846e-01 3.676336407661437988e-01 -1.088607776910066605e-02 -5.272365361452102661e-02 -1.077897697687149048e-01 4.305184781551361084e-01 2.214427292346954346e-01 6.707142572849988937e-03 1.560732815414667130e-02 -2.562434077262878418e-01 -1.375207901000976562e-01 -8.601653575897216797e-02 -1.094643399119377136e-01 1.758436858654022217e-02 -1.783303022384643555e-01 -2.460219264030456543e-01 -1.353539824485778809e-01 -2.583470009267330170e-02 1.292365640401840210e-01
2.093775421380996704e-01 3.502167388796806335e-02 2.938034236431121826e-01 7.255709171295166016e-02 -1.312225013971328735e-01 -1.339768767356872559e-01 2.138846516609191895e-01 -9.092103689908981323e-03 1.792983114719390869e-01 3.189151883125305176e-01 1.277615129947662354e-01 -7.597493380308151245e-02 -4.494892805814743042e-02 -8.334966003894805908e-02 1.864626407623291016e-01 -6.634615361690521240e-02 7.742177695035934448e-02 1.851998269557952881e-01 2.811586558818817139e-01 3.470332175493240356e-02 -3.357098996639251709e-01 2.764973640441894531e-01 -2.999118156731128693e-02 -1.763887107372283936e-01 -1.297594606876373291e-01 -3.756275177001953125e-01 -1.577456742525100708e-01 -9.240230172872543335e-02 5.353238061070442200e-02 -1.652981787919998169e-01 -1.175054237246513367e-01 3.463375195860862732e-02
2.414051443338394165e-01 5.935717746615409851e-02 1.286656409502029419e-01 6.262843310832977295e-02 7.447172701358795166e-02 -2.577255368232727051e-01 7.713259011507034302e-02 2.357508391141891479e-01 -3.524833545088768005e-02 1.693914234638214111e-01 -1.718161255121231079e-01 -8.026926778256893158e-03 -2.683799862861633301e-01 -5.106866359710693359e-02 -2.491098083555698395e-02 -1.384235024452209473e-01 -2.211591601371765137e-01 -7.893019914627075195e-02 1.718388199806213379e-01 -2.007726281881332397e-01 -2.110160738229751587e-01 2.242352664470672607e-01 -1.517241001129150391e-01 2.222246117889881134e-02 -1.167538613080978394e-01 -1.373863220214843750e-01 -3.428694307804107666e-01 -1.066987439990043640e-01 -2.552253305912017822e-01 -3.345794081687927246e-01 3.774556517601013184e-02 2.168562412261962891e-01
1.532465368509292603e-01 1.386297941207885742e-01 3.444788157939910889e-01 2.654079906642436981e-02 -1.904723346233367920e-01 -1.346302628517150879e-01 -2.209368795156478882e-01 3.462780416011810303e-01 2.571308910846710205e-01 1.776762455701828003e-01 3.980556875467300415e-02 -4.746279492974281311e-02 2.050541155040264130e-02 5.386380106210708618e-02 2.221025675535202026e-01 3.388124704360961914e-02 6.560657918453216553e-02 -2.735630869865417480e-01 7.993770390748977661e-02 1.232893019914627075e-01 2.066589705646038055e-02 1.298936307430267334e-01 1.884153038263320923e-01 1.451874971389770508e-01 2.890855260193347931e-02 -3.106985986232757568e-01 -3.785457089543342590e-02 -1.376813352108001709e-01 9.770595282316207886e-02 -4.837381129618734121e-04 3.922868669033050537e-01 -6.061614677309989929e-02
2.844646275043487549e-01 1.602290272712707520e-01 7.673351466655731201e-02 1.917152851819992065e-01 -3.170067965984344482e-01 3.067072629928588867e-01 -6.361562013626098633e-02 -9.742764383554458618e-02 -4.541898891329765320e-02 1.294736415147781372e-01 2.370783388614654541e-01 4.814057424664497375e-02 8.925127238035202026e-02 1.635502278804779053e-01 1.970256865024566650e-01 2.607915699481964111e-01 4.307211190462112427e-02 -1.522386670112609863e-01 2.764999866485595703e-01 1.102199181914329529e-01 8.179744333028793335e-02 3.792879283428192139e-01 -4.158762283623218536e-03 -9.888111054897308350e-02 2.019025236368179321e-01 -1.332279294729232788e-01 -1.107844710350036621e-01 -1.253340691328048706e-01 -1.500143259763717651e-01 -1.690983623266220093e-01 5.210809782147407532e-02 9.735944867134094238e-02
2.706160843372344971e-01 -4.458096623420715332e-02 2.630986869335174561e-01 -2.020299732685089111e-01 2.123264595866203308e-03 -1.778238117694854736e-01 -9.593527019023895264e-02 2.266409844160079956e-01 1.249905452132225037e-01 1.184947863221168518e-01 3.628542721271514893e-01 -6.222859770059585571e-02 5.725204572081565857e-02 7.787085324525833130e-02 8.749124407768249512e-02 -1.424707355909049511e-03 -1.066261157393455505e-01 -2.336654067039489746e-01 -5.930102989077568054e-02 -1.856346130371093750e-01 -4.635062068700790405e-03 -4.109430685639381409e-02 -2.180376946926116943e-01 -6.738367676734924316e-02 1.652405411005020142e-01 -3.438410162925720215e-01 5.176541954278945923e-02 7.934243232011795044e-02 -6.105919927358627319e-02 -7.802384346723556519e-02 4.619500339031219482e-01 6.994959712028503418e-02
3.441673517227172852e-01 2.307916581630706787e-01 4.573627933859825134e-02 7.915414124727249146e-02 -2.592211067676544189e-01 -3.625817894935607910e-01 -3.500027954578399658e-02 -2.850672304630279541e-01 2.430772930383682251e-01 -5.977046489715576172e-02 1.503704786300659180e-01 -1.265656650066375732e-01 -5.342977866530418396e-02 -7.676887512207031250e-02 -3.000228293240070343e-02 -4.209310933947563171e-02 -2.054133862257003784e-01 1.404440253973007202e-01 1.794580966234207153e-01 -8.117797225713729858e-02 -1.131687220185995102e-02 8.786872029304504395e-02 -2.365285307168960571e-01 6.125146988779306412e-03 1.641770601272583008e-01 -2.814412415027618408e-01 -9.892578423023223877e-02 -1.844203919172286987e-01 1.242939084768295288e-01 -2.935206294059753418e-01 -9.612825512886047363e-02 2.677558176219463348e-02
2.451239526271820068e-02 9.735856950283050537e-02 8.594901859760284424e-02 1.272265464067459106e-01 2.055995613336563110e-01 1.529265493154525757e-01 -1.384776979684829712e-01 -1.550710052251815796e-01 3.660753369331359863e-01 1.209636405110359192e-01 9.472828358411788940e-02 5.524266511201858521e-02 2.463180571794509888e-02 2.053791731595993042e-01 4.118797779083251953e-01 1.810781806707382202e-01 2.369768172502517700e-02 -2.424847036600112915e-01 1.549752615392208099e-02 -7.622116804122924805e-02 1.827265173196792603e-01 7.605383545160293579e-02 -1.065839380025863647e-01 -1.527804285287857056e-01 2.317203953862190247e-02 -3.654616475105285645e-01 -2.045110613107681274e-01 -7.978308945894241333e-02 -3.387078940868377686e-01 1.134407240897417068e-03 8.845695853233337402e-02 8.632621169090270996e-02
1.154097169637680054e-01 4.431602358818054199e-02 3.299059569835662842e-01 1.334059983491897583e-01 3.624391555786132812e-02 4.159566387534141541e-02 -1.726326346397399902e-02 -1.862024068832397461e-01 9.781706333160400391e-02 -1.954175829887390137e-01 2.425057590007781982e-01 6.381237506866455078e-02 -4.864954948425292969e-02 2.791010439395904541e-01 9.383776038885116577e-02 7.696643471717834473e-02 -1.412203721702098846e-02 1.233021542429924011e-01 2.363055758178234100e-02 1.565708778798580170e-02 -5.775054171681404114e-02 -1.109839975833892822e-01 -1.005727276206016541e-01 -2.710337936878204346e-01 2.427363544702529907e-01 -2.637495398521423340e-01 -2.867147624492645264e-01 -3.535243570804595947e-01 -3.448406159877777100e-01 1.220320686697959900e-01 -1.983584091067314148e-02 1.706883311271667480e-01
2.100389152765274048e-01 -5.667624622583389282e-02 2.759428918361663818e-01 2.773346938192844391e-02 -2.106066793203353882e-01 -3.975683450698852539e-01 -1.565469056367874146e-01 -1.411881446838378906e-01 1.426321119070053101e-01 -1.305111348628997803e-01 1.440212130546569824e-01 -1.229721866548061371e-02 -2.300249934196472168e-01 -2.525715529918670654e-01 -7.149590551853179932e-02 2.111934736603870988e-04 7.530132774263620377e-03 7.672148942947387695e-02 -4.906813055276870728e-02 -6.680703908205032349e-02 -3.050228022038936615e-02 7.886260747909545898e-02 -8.185096830129623413e-02 -6.792045384645462036e-02 1.196195706725120544e-01 -3.608072698116302490e-01 -3.246551156044006348e-01 -1.310545951128005981e-01 -2.258902341127395630e-01 -1.508363932371139526e-01 2.057276368141174316e-01 -1.853914260864257812e-01
2.155338600277900696e-02 1.784532368183135986e-01 2.148887366056442261e-01 1.500029563903808594e-01 -1.527096778154373169e-01 -1.805550456047058105e-01 2.238069102168083191e-02 2.297643870115280151e-01 2.955663204193115234e-01 1.670969463884830475e-02 1.105720549821853638e-01 -1.290530711412429810e-01 1.917324811220169067e-01 -1.552731841802597046e-01 -2.358327656984329224e-01 2.246234118938446045e-01 -9.717156738042831421e-02 -1.776754111051559448e-01 3.609463572502136230e-01 -2.403928712010383606e-02 -1.298783899983391166e-04 4.512301087379455566e-02 -1.749757081270217896e-01 -1.932830922305583954e-02 2.047996670007705688e-01 -9.550166130065917969e-02 -9.488673508167266846e-02 -3.537418246269226074e-01 -2.680677175521850586e-01 1.026224158704280853e-02 -1.533422172069549561e-01 -1.440784931182861328e-01
2.198887765407562256e-01 -6.236876919865608215e-02 1.774390488862991333e-01 -4.080883413553237915e-02 -1.269962638616561890e-01 -2.693929970264434814e-01 -9.518711268901824951e-02 -9.399186074733734131e-02 1.836376190185546875e-01 -2.291632890701293945e-01 3.496750071644783020e-02 -7.787846028804779053e-02 -2.136783003807067871e-01 -7.819192111492156982e-02 8.636368066072463989e-02 3.384312614798545837e-03 6.017018854618072510e-02 1.386704891920089722e-01 -5.833118036389350891e-02 -1.578225642442703247e-01 -4.161049425601959229e-02 1.108348295092582703e-01 2.734050154685974121e-02 1.449043601751327515e-01 1.873882114887237549e-01 -3.870817422866821289e-01 -3.495927751064300537e-01 -6.334444880485534668e-02 -2.664573788642883301e-01 -3.085112571716308594e-01 1.582358628511428833e-01 -2.567723989486694336e-01
4.726130142807960510e-02 4.794789850711822510e-02 2.491373121738433838e-01 1.485221385955810547e-01 -7.119752466678619385e-02 -1.718066930770874023e-01 2.495279759168624878e-01 1.168285980820655823e-01 1.006533391773700714e-02 -5.285879224538803101e-02 4.099755287170410156e-01 2.728783488273620605e-01 -1.044628918170928955e-01 -1.604919671081006527e-03 6.484615616500377655e-03 1.759514212608337402e-01 -2.736283699050545692e-03 8.134520798921585083e-02 3.955582082271575928e-01 -2.494416236877441406e-01 -6.843838095664978027e-02 2.340901941061019897e-01 -2.981643564999103546e-02 -1.502671390771865845e-01 -1.219206079840660095e-01 -3.728833198547363281e-01 -1.323359310626983643e-01 1.686137914657592773e-02 5.870988592505455017e-02 -6.910137832164764404e-02 1.524562090635299683e-01 4.531691223382949829e-02
8.595115691423416138e-02 2.137585356831550598e-02 2.022926360368728638e-01 2.109296061098575592e-02 2.296308130025863647e-01 -1.841946393251419067e-01 3.412864869460463524e-03 1.056094914674758911e-01 1.345493346452713013e-01 1.195952072739601135e-01 -6.843438744544982910e-02 -1.249716728925704956e-01 -3.624165058135986328e-02 -1.006425917148590088e-01 7.393899559974670410e-02 1.291510611772537231e-01 -2.926778197288513184e-01 -3.593495488166809082e-01 3.616071343421936035e-01 1.557810604572296143e-01 -3.296355903148651123e-01 1.859059482812881470e-01 -6.221311539411544800e-02 9.764264523983001709e-02 2.306552380323410034e-01 -2.554645240306854248e-01 -1.539524793624877930e-01 -1.558152679353952408e-02 -3.026675246655941010e-02 -2.186255156993865967e-01 -1.306486278772354126e-01 1.789766848087310791e-01
6.138764321804046631e-02 6.611343473196029663e-02 1.454623043537139893e-01 3.935059905052185059e-01 -9.447859227657318115e-02 -4.499327763915061951e-02 -1.579091995954513550e-01 1.050867587327957153e-01 -1.534574478864669800e-01 5.323343724012374878e-02 -2.285365387797355652e-02 -1.762275844812393188e-01 -6.438094191253185272e-03 7.259684801101684570e-02 2.146080583333969116e-01 1.705013066530227661e-01 3.679430857300758362e-02 -1.025421023368835449e-01 1.879443526268005371e-01 -1.409282535314559937e-01 -8.084554225206375122e-02 2.886778116226196289e-01 2.882699668407440186e-01 2.387589961290359497e-01 2.661452628672122955e-02 -5.249787569046020508e-01 -1.661092191934585571e-01 -6.052581011317670345e-04 1.325722876936197281e-02 6.337483972311019897e-02 1.278036087751388550e-01 -9.521774202585220337e-02
2.422620356082916260e-01 1.480280607938766479e-01 3.048272132873535156e-01 1.967755109071731567e-01 -1.082804799079895020e-01 -4.392749443650245667e-02 -7.672584801912307739e-02 1.913725137710571289e-01 1.289780884981155396e-01 -2.118958979845046997e-01 -1.305648088455200195e-01 3.890743851661682129e-02 -1.059481799602508545e-01 7.535474747419357300e-02 -1.772881001234054565e-01 8.025261759757995605e-02 3.401203453540802002e-02 1.077788546681404114e-01 1.950150281190872192e-01 -2.133079469203948975e-01 -2.362548746168613434e-02 -8.274204283952713013e-02 -3.504669964313507080e-01 2.464435249567031860e-01 -6.168568134307861328e-02 -3.586189448833465576e-01 -1.795383095741271973e-01 -2.041758298873901367e-01 -2.619262635707855225e-01 -3.626790642738342285e-02 -1.031449884176254272e-01 -1.501888036727905273e-01
9.300622344017028809e-02 1.917530149221420288e-01 8.034034073352813721e-02 1.696823984384536743e-01 -2.456141859292984009e-01 -5.807733908295631409e-02 -1.632119268178939819e-01 2.036753892898559570e-01 9.319723397493362427e-02 -1.186798140406608582e-01 3.592602908611297607e-01 -1.743976026773452759e-01 7.508119940757751465e-02 1.567920893430709839e-01 2.165139466524124146e-01 2.689551115036010742e-01 -1.268479824066162109e-01 -1.185434013605117798e-01 3.576967492699623108e-02 -1.934983134269714355e-01 -1.012971028685569763e-01 1.037089973688125610e-01 2.339259386062622070e-01 -2.125673741102218628e-01 3.879698216915130615e-01 -1.593049764633178711e-01 3.693887218832969666e-02 -1.130724847316741943e-01 -2.282297015190124512e-01 -3.874554112553596497e-02 1.495585888624191284e-01 -5.530777387320995331e-03
3.972416818141937256e-01 7.451561838388442993e-02 3.038891255855560303e-01 1.094592511653900146e-01 -1.670177467167377472e-02 1.260835975408554077e-01 3.740139305591583252e-02 8.423356711864471436e-02 2.721734941005706787e-01 2.177835404872894287e-01 1.689616888761520386e-01 4.500374197959899902e-02 -1.689319014549255371e-01 2.069018632173538208e-01 -9.537781029939651489e-02 -4.302947595715522766e-02 -1.251882761716842651e-01 6.622964143753051758e-02 1.375764906406402588e-01 -2.726194858551025391e-01 -7.299406081438064575e-02 1.781508475542068481e-01 -1.531108170747756958e-01 -7.988152652978897095e-02 1.538142748177051544e-02 -1.248554438352584839e-01 -1.110321655869483948e-01 -3.753371238708496094e-01 -1.726220846176147461e-01 1.156130284070968628e-01 -1.197355538606643677e-01 2.579536736011505127e-01
2.386516146361827850e-02 7.189980894327163696e-02 1.801106780767440796e-01 2.509547956287860870e-02 1.547743380069732666e-01 -1.842718720436096191e-01 3.575426992028951645e-03 8.841685950756072998e-02 1.548192501068115234e-01 1.747599691152572632e-01 -5.690471827983856201e-02 -1.737716197967529297e-01 1.282722353935241699e-01 -1.402736306190490723e-01 1.751111894845962524e-01 1.966314166784286499e-01 -3.709301352500915527e-01 -3.078290522098541260e-01 3.663108944892883301e-01 3.006103634834289551e-02 -2.103981971740722656e-01 1.205167099833488464e-01 9.751315414905548096e-02 1.358026713132858276e-01 2.567358314990997314e-01 -2.399205416440963745e-01 -6.943792849779129028e-02 -1.178530529141426086e-01 6.507635116577148438e-03 -2.271489351987838745e-01 -4.380464181303977966e-02 2.283076047897338867e-01
3.576315194368362427e-02 -5.907250568270683289e-02 1.568837165832519531e-01 2.054562121629714966e-01 9.149635583162307739e-02 -1.088536232709884644e-01 1.330134086310863495e-02 3.625340163707733154e-01 7.377024739980697632e-02 -1.750798523426055908e-01 6.406858563423156738e-02 3.032793104648590088e-02 -1.868741810321807861e-01 5.142307654023170471e-02 9.521154314279556274e-02 2.276661247014999390e-01 1.355369240045547485e-01 -2.534008324146270752e-01 4.095781445503234863e-01 -1.946172118186950684e-01 2.358862459659576416e-01 6.536807119846343994e-02 -3.038989901542663574e-01 -1.162313595414161682e-01 3.139488697052001953e-01 -2.012522816658020020e-01 -4.283749684691429138e-02 -1.239977478981018066e-01 2.635416388511657715e-02 -4.742494598031044006e-02 -6.881619989871978760e-02 1.380115002393722534e-01
2.665346264839172363e-01 -1.623487025499343872e-01 6.214936077594757080e-02 1.015410795807838440e-01 -2.943843305110931396e-01 -2.258440107107162476e-02 1.894662678241729736e-01 3.136298954486846924e-01 5.841664969921112061e-03 -5.582679063081741333e-02 2.221225053071975708e-01 -7.487729936838150024e-02 1.177232339978218079e-01 -1.849128454923629761e-01 3.114665448665618896e-01 3.427119553089141846e-02 -3.096966743469238281e-01 -5.616294965147972107e-02 9.483416378498077393e-02 -3.680743277072906494e-02 -1.185526624321937561e-01 1.895199567079544067e-01 7.952632009983062744e-02 1.394753903150558472e-01 2.811712771654129028e-02 -4.406929314136505127e-01 -2.238032817840576172e-01 -6.228398904204368591e-02 -5.712663754820823669e-02 1.455300301313400269e-01 -5.703272297978401184e-02 -2.888374403119087219e-02
-2.466175891458988190e-02 1.075235828757286072e-01 4.962594211101531982e-01 9.103467315435409546e-02 -9.475213289260864258e-02 -1.183478608727455139e-01 7.785064633935689926e-03 -5.427214130759239197e-02 3.460646271705627441e-01 -8.928189426660537720e-02 1.236265674233436584e-01 -1.787814497947692871e-02 -1.040369197726249695e-01 2.117129862308502197e-01 1.232432052493095398e-01 1.754001826047897339e-01 -8.448382467031478882e-02 -1.203883513808250427e-01 2.902541160583496094e-01 5.722331255674362183e-02 -1.820254623889923096e-01 4.590711370110511780e-02 -2.977389991283416748e-01 -3.777433335781097412e-01 2.085229307413101196e-01 -1.505810022354125977e-01 1.168022826313972473e-01 -2.303094416856765747e-02 -7.820206135511398315e-02 -1.250986941158771515e-02 8.109927148325368762e-05 3.216711338609457016e-03
-8.340881019830703735e-02 -7.856139913201332092e-03 2.049309909343719482e-01 1.395470798015594482e-01 -2.485656738281250000e-01 -2.380309700965881348e-01 -5.470979213714599609e-02 2.453306913375854492e-01 5.192684382200241089e-02 1.151681691408157349e-01 -1.444997191429138184e-01 -1.726850867271423340e-01 8.166155777871608734e-03 -2.027544528245925903e-01 1.858100742101669312e-01 6.763841211795806885e-02 -2.586504518985748291e-01 -2.458938211202621460e-01 3.158630132675170898e-01 -1.010719835758209229e-01 4.822345077991485596e-02 3.683239966630935669e-02 9.385001659393310547e-02 4.809572175145149231e-02 3.267457187175750732e-01 -2.593207061290740967e-01 -1.880165189504623413e-01 -9.592000395059585571e-02 6.478565186262130737e-02 1.702727079391479492e-01 1.094836592674255371e-01 2.950609028339385986e-01
1.702590882778167725e-01 9.400972723960876465e-02 6.060439720749855042e-02 -1.150881350040435791e-01 -2.038661837577819824e-01 -2.316022366285324097e-01 1.136595681309700012e-01 1.210606396198272705e-01 2.786751687526702881e-01 -1.488877683877944946e-01 1.050134152173995972e-01 2.802448871079832315e-04 6.192240118980407715e-02 2.652841806411743164e-01 -1.014803498983383179e-01 -1.390663832426071167e-01 1.373910456895828247e-01 -9.245644509792327881e-02 1.172071248292922974e-01 -7.147516310214996338e-02 2.763287723064422607e-02 -1.177410781383514404e-01 1.338089704513549805e-01 2.341735959053039551e-01 2.208471447229385376e-01 -2.725083529949188232e-01 -1.824497878551483154e-01 -2.122192978858947754e-01 -2.480538040399551392e-01 -2.593457102775573730e-01 -1.810743361711502075e-01 3.334669470787048340e-01
2.226468324661254883e-01 3.335467353463172913e-02 -7.591048628091812134e-02 2.042176425457000732e-01 3.456117510795593262e-01 -1.511744409799575806e-01 1.098853349685668945e-02 1.839597821235656738e-01 -1.004273369908332825e-01 3.220575675368309021e-02 -1.010485514998435974e-01 -1.795537471771240234e-01 -2.520437240600585938e-01 5.280418694019317627e-02 3.705773949623107910e-01 -1.135769858956336975e-01 -6.429512985050678253e-03 -3.464531302452087402e-01 2.385758459568023682e-01 -1.482650190591812134e-01 -2.697760760784149170e-01 -2.555373497307300568e-02 -3.224076330661773682e-02 3.571542352437973022e-02 -1.297532301396131516e-02 -3.371273279190063477e-01 -1.077277213335037231e-01 3.941559698432683945e-03 -1.664076447486877441e-01 4.228299483656883240e-02 -9.296929836273193359e-02 1.310904175043106079e-01
1.965146362781524658e-01 -7.626213482581079006e-04 3.692838549613952637e-02 1.467142906039953232e-02 -1.336691826581954956e-01 7.197932898998260498e-02 7.163050025701522827e-02 3.562516570091247559e-01 2.920595742762088776e-02 1.215415894985198975e-01 1.002189740538597107e-01 1.411709189414978027e-01 -9.563126415014266968e-02 2.181217074394226074e-01 3.444625139236450195e-01 2.799558341503143311e-01 1.539751291275024414e-01 -2.491327822208404541e-01 4.436421394348144531e-01 -9.825357235968112946e-03 9.002579003572463989e-02 4.498586803674697876e-02 -1.407624781131744385e-01 -1.522456556558609009e-01 1.369818896055221558e-01 -2.180789262056350708e-01 2.816922217607498169e-02 -1.892130225896835327e-01 1.320222392678260803e-02 -1.941711604595184326e-01 -1.080715432763099670e-01 1.306601166725158691e-01
2.890753448009490967e-01 8.902359753847122192e-02 2.750929594039916992e-01 4.329385161399841309e-01 -2.219695746898651123e-01 -3.821905329823493958e-02 -1.106549203395843506e-01 -7.694106083363294601e-03 -3.844701219350099564e-03 1.280071735382080078e-01 7.489005476236343384e-02 1.537574175745248795e-02 -5.579015985131263733e-02 2.384562194347381592e-01 2.394869178533554077e-02 2.352556139230728149e-01 5.556951463222503662e-02 -1.329676359891891479e-01 3.355642408132553101e-02 -6.981810927391052246e-02 -4.876458644866943359e-02 1.239222139120101929e-01 -1.250422000885009766e-01 -1.543595045804977417e-01 2.475356757640838623e-01 -1.753517240285873413e-01 1.168761998414993286e-01 -5.965823307633399963e-02 -2.450780272483825684e-01 -4.138471186161041260e-01 -1.072982922196388245e-01 -9.040132164955139160e-02
3.221592903137207031e-01 -2.999601326882839203e-02 2.038903832435607910e-01 1.064894571900367737e-01 3.102396987378597260e-02 -1.161260902881622314e-01 -1.981838643550872803e-01 6.957672536373138428e-02 1.738557666540145874e-01 -9.720083326101303101e-02 -2.320720441639423370e-02 4.415435716509819031e-02 2.231946215033531189e-02 -1.257095136679708958e-03 1.644328534603118896e-01 4.170609265565872192e-02 8.373328298330307007e-02 3.687345385551452637e-01 1.198795214295387268e-01 4.454599320888519287e-02 6.374717690050601959e-03 -4.575557261705398560e-02 -1.097435131669044495e-01 3.919372335076332092e-02 4.066996574401855469e-01 -3.428386449813842773e-01 -2.556205689907073975e-01 -1.926574110984802246e-01 1.120603755116462708e-01 2.078848332166671753e-01 -4.643022269010543823e-02 3.066273331642150879e-01
3.271745145320892334e-01 2.040947377681732178e-01 2.536047101020812988e-01 1.183629110455513000e-01 1.153291314840316772e-01 -2.112319916486740112e-01 4.168518260121345520e-02 -2.381419576704502106e-02 -8.232623338699340820e-02 -1.078881844878196716e-01 1.231034696102142334e-01 -1.064922437071800232e-01 -1.330485939979553223e-01 -8.382535725831985474e-02 3.515780270099639893e-01 2.949817851185798645e-02 2.586340904235839844e-01 -9.271347522735595703e-02 2.734963037073612213e-02 1.799143478274345398e-02 -1.501859575510025024e-01 -2.565538883209228516e-01 -2.772453799843788147e-02 2.864026725292205811e-01 9.667056053876876831e-02 -3.892383873462677002e-01 -2.364951521158218384e-01 7.733727991580963135e-02 5.301145464181900024e-02 -1.264985203742980957e-01 1.573303639888763428e-01 -6.765000522136688232e-02
2.785297334194183350e-01 2.763381004333496094e-01 -1.147596165537834167e-02 1.858211010694503784e-01 -1.453379839658737183e-01 -2.193885296583175659e-01 -6.670465320348739624e-02 3.456466197967529297e-01 1.659257560968399048e-01 1.984187513589859009e-01 2.776682674884796143e-01 1.305825710296630859e-01 1.627631932497024536e-01 3.626499697566032410e-02 9.332894533872604370e-02 -1.371537744998931885e-01 -1.134619489312171936e-02 -1.053764522075653076e-01 2.059986442327499390e-01 2.016544342041015625e-01 -2.155576348304748535e-01 2.001530975103378296e-01 6.120099499821662903e-02 -1.696621030569076538e-01 -1.084169670939445496e-01 -1.118165254592895508e-01 -3.189110010862350464e-02 2.808673121035099030e-02 -3.379418849945068359e-01 8.845644444227218628e-02 -1.894249022006988525e-01 6.690502166748046875e-02
4.874593392014503479e-02 -2.114573866128921509e-02 3.824266791343688965e-01 1.538975909352302551e-02 -3.102174960076808929e-02 -6.348257511854171753e-02 -5.189316719770431519e-02 -1.112083047628402710e-01 4.088180959224700928e-01 4.886826500296592712e-02 1.113906651735305786e-01 1.291230767965316772e-01 -2.706177160143852234e-02 1.560720354318618774e-01 1.891493350267410278e-01 4.773543030023574829e-02 -3.855331242084503174e-02 -3.301883339881896973e-01 3.336237370967864990e-02 -3.204820454120635986e-01 3.374337404966354370e-02 1.757007539272308350e-01 1.715548038482666016e-01 -8.191922307014465332e-02 -1.065172348171472549e-02 -1.651604175567626953e-01 -3.446487486362457275e-01 -2.631301283836364746e-01 -1.716992408037185669e-01 1.757398843765258789e-01 4.478720203042030334e-02 9.285943210124969482e-02
-1.103483811020851135e-01 -1.017028093338012695e-02 2.342499345541000366e-01 2.078226357698440552e-01 1.597795821726322174e-02 -1.305626183748245239e-01 2.955185621976852417e-02 2.800773084163665771e-01 1.002794355154037476e-01 -2.035062573850154877e-02 5.631275847554206848e-02 4.572151228785514832e-02 -7.876649498939514160e-02 1.727509647607803345e-01 2.577563524246215820e-01 9.976114332675933838e-02 4.237193241715431213e-02 -1.847300827503204346e-01 2.338409870862960815e-01 -4.164284095168113708e-02 4.511069953441619873e-01 2.590905427932739258e-01 -2.192984223365783691e-01 -1.052618399262428284e-01 2.473104149103164673e-01 -2.680688500404357910e-01 -1.754589229822158813e-01 -7.607279717922210693e-02 1.165478080511093140e-01 9.544305503368377686e-02 -2.135489881038665771e-01 6.959187239408493042e-02
3.663068711757659912e-01 5.227420851588249207e-02 1.320464611053466797e-01 -2.704391628503799438e-02 -9.624768793582916260e-02 -1.503928005695343018e-01 8.601932227611541748e-02 3.246111869812011719e-01 3.933233395218849182e-02 -6.840672343969345093e-03 -1.807642579078674316e-01 1.217005308717489243e-02 8.189215511083602905e-02 3.552458286285400391e-01 2.302525043487548828e-01 4.794704169034957886e-02 2.807308174669742584e-02 -2.047305703163146973e-01 3.220343291759490967e-01 1.575630754232406616e-01 1.165108308196067810e-01 1.030585914850234985e-01 -2.149948775768280029e-01 -1.473321914672851562e-01 1.221536919474601746e-01 -2.319576591253280640e-01 1.395156532526016235e-01 -1.240656338632106781e-02 -8.957246690988540649e-02 -3.381183147430419922e-01 4.164428636431694031e-02 4.290277510881423950e-02
5.766465514898300171e-02 1.047170162200927734e-01 3.835709020495414734e-02 1.992235481739044189e-01 1.259401738643646240e-01 -2.608129084110260010e-01 -7.364044338464736938e-02 3.214441239833831787e-01 -1.586735099554061890e-01 3.252582252025604248e-01 2.409973740577697754e-01 -1.389930024743080139e-02 -2.095835059881210327e-01 1.230517253279685974e-01 2.078627645969390869e-01 3.536170721054077148e-02 1.981696672737598419e-02 -2.241428345441818237e-01 1.780732423067092896e-01 -4.646452888846397400e-02 3.045074343681335449e-01 1.500076800584793091e-01 1.540736854076385498e-02 -3.092787563800811768e-01 -1.775186881422996521e-02 -7.348975539207458496e-02 -2.290973365306854248e-01 -1.862875372171401978e-01 -1.887212842702865601e-01 -1.755032688379287720e-02 -1.581073105335235596e-01 9.849379956722259521e-02
7.713483273983001709e-02 1.547181904315948486e-01 2.653089165687561035e-01 3.570435643196105957e-01 -1.774972528219223022e-01 -3.661125302314758301e-01 -2.115528285503387451e-02 2.613270655274391174e-02 -1.319294422864913940e-01 1.362370997667312622e-01 -8.575690537691116333e-02 -7.581631839275360107e-02 -1.103856414556503296e-01 -3.777412325143814087e-02 -3.876748681068420410e-02 -9.370384365320205688e-02 2.321904525160789490e-02 -1.609088033437728882e-01 1.053447499871253967e-01 -5.128907971084117889e-03 -3.243322968482971191e-01 1.405466794967651367e-01 1.935155093669891357e-01 1.959738582372665405e-01 7.326489686965942383e-02 -4.102629423141479492e-01 -2.978419661521911621e-01 1.131565645337104797e-01 -8.025134354829788208e-02 -1.879759016446769238e-03 -9.327232092618942261e-02 -6.253966689109802246e-02
3.617420196533203125e-01 1.410468071699142456e-01 8.317086845636367798e-02 2.861450910568237305e-01 -6.998237967491149902e-02 6.797901354730129242e-03 -6.779257953166961670e-02 1.927752941846847534e-01 -9.829161316156387329e-02 -4.816904664039611816e-02 2.599266171455383301e-01 7.214918732643127441e-02 9.226232022047042847e-02 3.888162970542907715e-01 2.634276449680328369e-01 1.880515068769454956e-01 2.177292108535766602e-02 -1.904704272747039795e-01 8.429757505655288696e-02 -2.835354767739772797e-02 8.482591062784194946e-02 3.427936136722564697e-02 -4.591444879770278931e-02 -2.431343048810958862e-01 1.582270860671997070e-01 -2.160022556781768799e-01 -3.609107062220573425e-02 1.227082461118698120e-01 1.442588567733764648e-01 -1.877340078353881836e-01 -2.105671316385269165e-01 2.486999332904815674e-01
3.152647316455841064e-01 1.345997154712677002e-01 1.636868715286254883e-01 6.900145858526229858e-02 6.055307388305664062e-02 4.846625402569770813e-02 2.337458580732345581e-01 -1.490831724368035793e-03 -2.138304263353347778e-01 1.358246952295303345e-01 2.209308147430419922e-01 -4.519717767834663391e-02 -7.342983782291412354e-02 -2.031694166362285614e-02 3.114606738090515137e-01 6.948045641183853149e-02 -4.263068437576293945e-01 -2.673335745930671692e-02 2.804624438285827637e-01 -8.133564144372940063e-03 9.131879359483718872e-02 -1.503621935844421387e-01 6.807640311308205128e-04 1.528009772300720215e-01 2.402996718883514404e-01 -4.836211353540420532e-02 -4.044863283634185791e-01 -1.547890715301036835e-02 4.310978576540946960e-03 -1.337814629077911377e-01 -7.348550856113433838e-02 -6.996035575866699219e-02
1.209294945001602173e-01 -4.496774449944496155e-02 2.959374710917472839e-02 9.772393852472305298e-02 1.209263205528259277e-01 -3.252841234207153320e-01 6.973626464605331421e-02 3.093280792236328125e-01 7.913882285356521606e-02 -1.551246456801891327e-02 -1.212290152907371521e-01 -3.651009798049926758e-01 -6.429910659790039062e-03 1.406439393758773804e-01 -7.220946997404098511e-02 -1.234003975987434387e-01 -7.714437693357467651e-02 -1.956375688314437866e-01 1.135826855897903442e-01 -4.534578882157802582e-03 1.046622730791568756e-02 -2.356165461242198944e-02 1.086683124303817749e-01 2.294222079217433929e-02 3.277367353439331055e-02 -5.223871469497680664e-01 -1.455400586128234863e-01 -1.144574880599975586e-01 -1.180106028914451599e-01 -2.443591207265853882e-01 -1.650775223970413208e-01 2.791157662868499756e-01
2.881955206394195557e-01 -1.249445676803588867e-01 3.024521172046661377e-01 2.291014492511749268e-01 1.051303148269653320e-01 -2.033839672803878784e-01 4.764996003359556198e-03 -2.501616775989532471e-01 5.579543113708496094e-02 -2.005408518016338348e-03 3.441538214683532715e-01 -5.343702156096696854e-03 1.859017312526702881e-01 2.972879074513912201e-02 -1.452340632677078247e-01 -3.173429146409034729e-02 -6.224582344293594360e-02 4.931088536977767944e-02 -4.014062508940696716e-02 1.032103672623634338e-01 1.749674975872039795e-01 9.892321377992630005e-02 -1.193583831191062927e-01 -8.297260850667953491e-02 2.001838237047195435e-01 -4.166076779365539551e-01 -2.948947548866271973e-01 -1.698643714189529419e-01 -3.279971703886985779e-02 -2.162123471498489380e-01 2.385343983769416809e-02 -7.259925454854965210e-02
1.767545938491821289e-01 -2.168204337358474731e-01 2.782133221626281738e-01 3.195123970508575439e-01 2.491835355758666992e-01 -1.563178300857543945e-01 1.115459725260734558e-01 2.018399536609649658e-01 1.526270359754562378e-01 9.211401641368865967e-02 1.972264796495437622e-01 -8.043131232261657715e-02 5.886678397655487061e-02 -1.004361063241958618e-01 2.456027269363403320e-01 -3.467746451497077942e-02 -1.947930306196212769e-01 5.997564271092414856e-02 3.309244289994239807e-02 1.551719009876251221e-01 -6.955877877771854401e-03 -1.245821081101894379e-02 -3.298774063587188721e-01 -1.197658926248550415e-01 1.006537452340126038e-01 -1.896472424268722534e-01 -7.483560591936111450e-02 -1.003618761897087097e-01 -2.794441878795623779e-01 2.172877937555313110e-01 2.262895852327346802e-01 1.481932699680328369e-01
2.565417587757110596e-01 -4.873346537351608276e-02 -8.676349371671676636e-02 2.565363347530364990e-01 -2.785579860210418701e-01 -2.076380550861358643e-01 -3.446674346923828125e-02 1.770850718021392822e-01 1.061177030205726624e-01 6.154293194413185120e-02 2.028304040431976318e-01 1.295220851898193359e-01 1.641592681407928467e-01 5.755046010017395020e-02 9.993793070316314697e-02 -2.431988716125488281e-01 4.994458705186843872e-02 -2.045529186725616455e-01 3.734166324138641357e-01 1.148457899689674377e-01 -1.080788299441337585e-01 1.197659075260162354e-01 -6.324242055416107178e-02 -2.177229225635528564e-01 -5.798110365867614746e-02 -1.933223158121109009e-01 1.796697676181793213e-01 4.892988130450248718e-02 -3.818192183971405029e-01 4.778313264250755310e-02 1.944938115775585175e-02 1.860300302505493164e-01
3.037120997905731201e-01 5.838808417320251465e-02 2.029388397932052612e-01 5.412890017032623291e-02 -2.166856825351715088e-01 -1.023438572883605957e-01 -1.396028697490692139e-01 1.480176448822021484e-01 -5.873055197298526764e-03 1.547842621803283691e-01 5.826762318611145020e-02 -2.416095286607742310e-01 1.017457060515880585e-02 2.651216089725494385e-01 2.015703171491622925e-01 -2.244851142168045044e-01 -1.261786669492721558e-01 -2.422672063112258911e-01 1.904181987047195435e-01 1.284729409962892532e-02 -3.720692172646522522e-02 2.603718042373657227e-01 -2.817005813121795654e-01 -2.317996770143508911e-01 2.696757763624191284e-02 -2.627315223217010498e-01 2.092437297105789185e-01 9.357667714357376099e-02 -2.393709868192672729e-01 -6.529707461595535278e-02 8.591315150260925293e-02 -9.843719750642776489e-02
2.341917753219604492e-01 -1.132593750953674316e-01 4.066815972328186035e-01 -1.545493155717849731e-01 -5.991823226213455200e-02 -3.120021224021911621e-01 1.370993256568908691e-01 3.472210466861724854e-01 1.090101972222328186e-01 -5.949419364333152771e-02 2.363759279251098633e-01 -1.371594816446304321e-01 1.080927089788019657e-03 1.552799195051193237e-01 2.091318666934967041e-01 8.188162930309772491e-03 -1.153600886464118958e-01 -1.121520902961492538e-02 -7.488176971673965454e-02 -7.651143521070480347e-02 1.238189637660980225e-01 1.286961585283279419e-01 3.242971003055572510e-01 -7.389418035745620728e-02 1.493368744850158691e-01 -1.488627791404724121e-01 -3.087404370307922363e-02 -9.949848055839538574e-02 -1.407070364803075790e-02 -3.583453129976987839e-03 -1.741993129253387451e-01 3.023951351642608643e-01
1.859008669853210449e-01 1.740514338016510010e-01 3.490586578845977783e-01 1.992680430412292480e-01 4.015687480568885803e-02 1.675153523683547974e-01 2.427503615617752075e-01 7.781659811735153198e-02 2.209209650754928589e-01 -4.658818989992141724e-02 8.348832279443740845e-02 -2.486912757158279419e-01 2.302815765142440796e-01 1.416712552309036255e-01 2.785685937851667404e-03 1.630298793315887451e-01 -7.164397835731506348e-02 1.175823137164115906e-01 1.053800731897354126e-01 4.085800945758819580e-01 2.603200078010559082e-02 -3.322390466928482056e-02 6.679237633943557739e-02 -4.981758818030357361e-02 3.142499029636383057e-01 -1.334101855754852295e-01 -1.615054756402969360e-01 -2.942616306245326996e-02 -1.121165454387664795e-01 -1.098096668720245361e-01 1.066048070788383484e-01 2.724693417549133301e-01
3.628480434417724609e-01 -1.552632451057434082e-01 -1.122067216783761978e-02 2.844250202178955078e-01 3.246264159679412842e-01 -2.801743745803833008e-01 7.440254837274551392e-02 3.250797986984252930e-01 -6.619987078011035919e-03 1.109303236007690430e-01 -1.127980835735797882e-02 -6.071711704134941101e-02 8.736369013786315918e-02 3.453309834003448486e-02 3.145096451044082642e-02 -8.153199218213558197e-03 -2.433508932590484619e-01 -3.270477056503295898e-01 2.246572226285934448e-01 8.235020190477371216e-02 -1.508800983428955078e-01 -8.021076768636703491e-02 1.045697629451751709e-01 2.525044232606887817e-02 -7.798488438129425049e-02 -3.389300704002380371e-01 -8.758288621902465820e-02 1.151530519127845764e-01 -1.078550238162279129e-03 -8.286594599485397339e-02 -9.667357057332992554e-02 1.406118571758270264e-01
3.070731759071350098e-01 1.821437180042266846e-01 2.772991359233856201e-01 4.157426357269287109e-01 -1.759673058986663818e-01 -1.590793281793594360e-01 8.762295544147491455e-02 -5.516915023326873779e-02 -8.690121024847030640e-02 2.354107052087783813e-01 -5.861669033765792847e-02 -1.000967901200056076e-02 -1.394846290349960327e-01 1.697862893342971802e-01 -2.740993164479732513e-03 1.125421673059463501e-01 1.549066007137298584e-01 -3.800095058977603912e-03 1.565194576978683472e-01 8.869113773107528687e-02 1.883340328931808472e-01 9.128659963607788086e-02 -1.752910315990447998e-01 -2.525227069854736328e-01 2.817441225051879883e-01 -1.077528744935989380e-01 -1.537776738405227661e-01 -6.814223527908325195e-02 -1.789634078741073608e-01 -2.230980545282363892e-01 -1.780954897403717041e-01 -2.942062355577945709e-02
1.573180556297302246e-01 1.074278727173805237e-01 3.170329630374908447e-01 1.368841826915740967e-01 -2.507114782929420471e-02 -2.760738432407379150e-01 2.024630010128021240e-01 7.689687889069318771e-03 3.076337277889251709e-01 -1.212348323315382004e-02 1.693632304668426514e-01 -1.012324541807174683e-01 -1.937425732612609863e-01 1.806202679872512817e-01 6.607915461063385010e-02 -2.972622634842991829e-03 -1.539344787597656250e-01 -2.223024889826774597e-02 3.403011560440063477e-01 -3.933704644441604614e-02 -4.178941547870635986e-01 2.224349975585937500e-02 -5.638530105352401733e-02 -3.437801003456115723e-01 -1.320032961666584015e-02 -8.473825454711914062e-02 -1.651454418897628784e-01 -1.511459946632385254e-01 -6.709489971399307251e-02 -7.321497052907943726e-02 2.324103564023971558e-02 -1.113695576786994934e-01
[truncated: 3,267,301 more chars]
